# Supplementary material for: Transposon signatures of allopolyploid genome evolution
Source: Nat Commun. 2023 Jun 1;14:3180. doi: 10.1038/s41467-023-38560-z (PMC10235133; doi:10.1038/s41467-023-38560-z)
Supplement: Supplementary file 4 — Supplementary Data 1 [file 41467_2023_38560_MOESM4_ESM.zip › Camelina.LTR.families/ltr.sub12.list]

Chr1:2302819:2305158
Chr1:2302819:2305158
Chr1:2320902:2326109
Chr1:2921898:2933041
Chr1:2921898:2933041
Chr1:3193524:3201077
Chr1:5149755:5155791
Chr1:6978309:6985168
Chr1:7363637:7368376
Chr1:8181727:8190327
Chr1:8181727:8190327
Chr1:8181727:8190327
Chr1:8181727:8190327
Chr1:8181727:8190327
Chr1:8181727:8190327
Chr1:8181727:8190327
Chr1:8181727:8190327
Chr1:8181727:8190327
Chr1:8181727:8190327
Chr1:8181727:8190327
Chr1:8181727:8190327
Chr1:8181727:8190327
Chr1:8181727:8190327
Chr1:8181727:8190327
Chr1:8181727:8190327
Chr1:8181727:8190327
Chr1:8181727:8190327
Chr1:8181727:8190327
Chr1:8181727:8190327
Chr1:8181727:8190327
Chr1:8181727:8190327
Chr1:8181727:8190327
Chr1:8181727:8190327
Chr1:8181727:8190327
Chr1:8181727:8190327
Chr1:8181727:8190327
Chr1:8181727:8190327
Chr1:8181727:8190327
Chr1:8181727:8190327
Chr1:8181727:8190327
Chr1:8181727:8190327
Chr1:8181727:8190327
Chr1:8181727:8190327
Chr1:8181727:8190327
Chr1:8181727:8190327
Chr1:8181727:8190327
Chr1:8181727:8190327
Chr1:8181727:8190327
Chr1:8181727:8190327
Chr1:8181727:8190327
Chr1:8181727:8190327
Chr1:8181727:8190327
Chr1:8181727:8190327
Chr1:8181727:8190327
Chr1:8181727:8190327
Chr1:8181727:8190327
Chr1:8181727:8190327
Chr1:8181727:8190327
Chr1:8181727:8190327
Chr1:8181727:8190327
Chr1:8181727:8190327
Chr1:8181727:8190327
Chr1:8181727:8190327
Chr1:8181727:8190327
Chr1:8181727:8190327
Chr1:8181727:8190327
Chr1:8181727:8190327
Chr1:8181727:8190327
Chr1:8181727:8190327
Chr1:8503488:8507654
Chr1:9529024:9532942
Chr1:9977033:9988046
Chr1:9999906:10007425
Chr1:9999906:10007425
Chr1:9999906:10007425
Chr1:9999906:10007425
Chr1:9999906:10007425
Chr1:9999906:10007425
Chr1:9999906:10007425
Chr1:9999906:10007425
Chr1:9999906:10007425
Chr1:9999906:10007425
Chr1:10036255:10039579
Chr1:10036255:10039579
Chr1:10197356:10212198
Chr1:10612684:10620968
Chr1:10652823:10658422
Chr1:11298322:11305930
Chr1:11298322:11305930
Chr1:11397604:11409034
Chr1:11397604:11409034
Chr1:11397604:11409034
Chr1:11397604:11409034
Chr1:11397604:11409034
Chr1:11397604:11409034
Chr1:11397604:11409034
Chr1:11473355:11476084
Chr1:11473355:11476084
Chr1:11473355:11476084
Chr1:11555946:11561735
Chr1:12260283:12267326
Chr1:12603946:12608028
Chr1:12612822:12622937
Chr1:12724656:12737262
Chr1:12724656:12737262
Chr1:12724656:12737262
Chr1:12724656:12737262
Chr1:12724656:12737262
Chr1:12724656:12737262
Chr1:12724656:12737262
Chr1:12724656:12737262
Chr1:12724656:12737262
Chr1:12724656:12737262
Chr1:12724656:12737262
Chr1:12724656:12737262
Chr1:12724656:12737262
Chr1:12724656:12737262
Chr1:12724656:12737262
Chr1:12724656:12737262
Chr1:12724656:12737262
Chr1:12724656:12737262
Chr1:12724656:12737262
Chr1:12724656:12737262
Chr1:12724656:12737262
Chr1:12724656:12737262
Chr1:12724656:12737262
Chr1:12724656:12737262
Chr1:12724656:12737262
Chr1:12724656:12737262
Chr1:12724656:12737262
Chr1:12724656:12737262
Chr1:12724656:12737262
Chr1:12724656:12737262
Chr1:12724656:12737262
Chr1:12724656:12737262
Chr1:12724656:12737262
Chr1:12724656:12737262
Chr1:12724656:12737262
Chr1:12724656:12737262
Chr1:12724656:12737262
Chr1:12724656:12737262
Chr1:12724656:12737262
Chr1:12724656:12737262
Chr1:12724656:12737262
Chr1:12724656:12737262
Chr1:12724656:12737262
Chr1:12724656:12737262
Chr1:12724656:12737262
Chr1:12867744:12876567
Chr1:12867744:12876567
Chr1:12867744:12876567
Chr1:12867744:12876567
Chr1:12867744:12876567
Chr1:12867744:12876567
Chr1:12867744:12876567
Chr1:12867744:12876567
Chr1:12867744:12876567
Chr1:12867744:12876567
Chr1:12867744:12876567
Chr1:12867744:12876567
Chr1:12867744:12876567
Chr1:12867744:12876567
Chr1:12867744:12876567
Chr1:12867744:12876567
Chr1:12867744:12876567
Chr1:12867744:12876567
Chr1:12867744:12876567
Chr1:12867744:12876567
Chr1:12867744:12876567
Chr1:12867744:12876567
Chr1:12867744:12876567
Chr1:12867744:12876567
Chr1:12867744:12876567
Chr1:12867744:12876567
Chr1:12867744:12876567
Chr1:12867744:12876567
Chr1:12867744:12876567
Chr1:12867744:12876567
Chr1:12867744:12876567
Chr1:12867744:12876567
Chr1:12867744:12876567
Chr1:12867744:12876567
Chr1:12867744:12876567
Chr1:12867744:12876567
Chr1:12867744:12876567
Chr1:12867744:12876567
Chr1:12867744:12876567
Chr1:12867744:12876567
Chr1:12867744:12876567
Chr1:12867744:12876567
Chr1:12867744:12876567
Chr1:12867744:12876567
Chr1:12867744:12876567
Chr1:12882381:12884095
Chr1:13249455:13258925
Chr1:13548675:13558540
Chr1:13548675:13558540
Chr1:13548675:13558540
Chr1:13548675:13558540
Chr1:13548675:13558540
Chr1:13548675:13558540
Chr1:13548675:13558540
Chr1:13640723:13642320
Chr1:13778552:13788786
Chr1:13778552:13788786
Chr1:13883305:13888300
Chr1:13883305:13888300
Chr1:13883305:13888300
Chr1:13883305:13888300
Chr1:13883305:13888300
Chr1:13883305:13888300
Chr1:13883305:13888300
Chr1:13883305:13888300
Chr1:13883305:13888300
Chr1:13883305:13888300
Chr1:13883305:13888300
Chr1:13883305:13888300
Chr1:13883305:13888300
Chr1:14155817:14162356
Chr1:14155817:14162356
Chr1:14238692:14244571
Chr1:14238692:14244571
Chr1:14238692:14244571
Chr1:14238692:14244571
Chr1:14238692:14244571
Chr1:14238692:14244571
Chr1:14238692:14244571
Chr1:14238692:14244571
Chr1:14238692:14244571
Chr1:14238692:14244571
Chr1:14238692:14244571
Chr1:15386714:15394089
Chr1:15640446:15642492
Chr1:16143049:16151984
Chr1:16143049:16151984
Chr1:16143049:16151984
Chr1:16253422:16263906
Chr1:16253422:16263906
Chr1:16253422:16263906
Chr1:16253422:16263906
Chr1:16253422:16263906
Chr1:16253422:16263906
Chr1:16253422:16263906
Chr1:16253422:16263906
Chr1:16320839:16329828
Chr1:16320839:16329828
Chr1:16447231:16449855
Chr1:16568914:16573042
Chr1:16568914:16573042
Chr1:16685997:16689300
Chr1:16700504:16706943
Chr1:16734654:16741335
Chr1:16734654:16741335
Chr1:16874377:16879372
Chr1:16874377:16879372
Chr1:16874377:16879372
Chr1:16874377:16879372
Chr1:16874377:16879372
Chr1:16874377:16879372
Chr1:16874377:16879372
Chr1:16874377:16879372
Chr1:16874377:16879372
Chr1:16874377:16879372
Chr1:16874377:16879372
Chr1:16874377:16879372
Chr1:16874377:16879372
Chr1:16886613:16894452
Chr1:16886613:16894452
Chr1:16886613:16894452
Chr1:16886613:16894452
Chr1:16886613:16894452
Chr1:16886613:16894452
Chr1:16886613:16894452
Chr1:16886613:16894452
Chr1:16886613:16894452
Chr1:16886613:16894452
Chr1:16886613:16894452
Chr1:16886613:16894452
Chr1:16886613:16894452
Chr1:16933854:16938893
Chr1:16988958:17001242
Chr1:16988958:17001242
Chr1:16988958:17001242
Chr1:16988958:17001242
Chr1:16988958:17001242
Chr1:16988958:17001242
Chr1:16988958:17001242
Chr1:16988958:17001242
Chr1:16988958:17001242
Chr1:16988958:17001242
Chr1:16988958:17001242
Chr1:16988958:17001242
Chr1:16988958:17001242
Chr1:16988958:17001242
Chr1:16988958:17001242
Chr1:16988958:17001242
Chr1:16988958:17001242
Chr1:16988958:17001242
Chr1:16988958:17001242
Chr1:16988958:17001242
Chr1:16988958:17001242
Chr1:16988958:17001242
Chr1:16988958:17001242
Chr1:16988958:17001242
Chr1:17036937:17042620
Chr1:17036937:17042620
Chr1:17202275:17215294
Chr1:17202275:17215294
Chr1:17202275:17215294
Chr1:17221374:17222744
Chr1:17221374:17222744
Chr1:17221374:17222744
Chr1:17221374:17222744
Chr1:17237386:17244518
Chr1:17237386:17244518
Chr1:17321025:17322738
Chr1:17321025:17322738
Chr1:17321025:17322738
Chr1:17321025:17322738
Chr1:17321025:17322738
Chr1:17321025:17322738
Chr1:17321025:17322738
Chr1:17321025:17322738
Chr1:17321025:17322738
Chr1:17321025:17322738
Chr1:17321025:17322738
Chr1:17330401:17332456
Chr1:17353254:17367525
Chr1:17353254:17367525
Chr1:17353254:17367525
Chr1:17353254:17367525
Chr1:17353254:17367525
Chr1:17380604:17384749
Chr1:17380604:17384749
Chr1:17380604:17384749
Chr1:17639433:17650001
Chr1:17639433:17650001
Chr1:17974867:17983741
Chr1:17974867:17983741
Chr1:17974867:17983741
Chr1:17974867:17983741
Chr1:17985016:17986855
Chr1:17985016:17986855
Chr1:17985016:17986855
Chr1:17985016:17986855
Chr1:18313242:18328064
Chr1:18313242:18328064
Chr1:18313242:18328064
Chr1:18313242:18328064
Chr1:18313242:18328064
Chr1:18313242:18328064
Chr1:18313242:18328064
Chr1:18313242:18328064
Chr1:18313242:18328064
Chr1:18313242:18328064
Chr1:18313242:18328064
Chr1:18313242:18328064
Chr1:18313242:18328064
Chr1:18332182:18338737
Chr1:18346915:18350866
Chr1:18585901:18593787
Chr1:18655605:18657076
Chr1:18655605:18657076
Chr1:18655605:18657076
Chr1:18655605:18657076
Chr1:18655605:18657076
Chr1:18655605:18657076
Chr1:18685004:18691475
Chr1:18685004:18691475
Chr1:18685004:18691475
Chr1:18685004:18691475
Chr1:18685004:18691475
Chr1:18685004:18691475
Chr1:18685004:18691475
Chr1:18685004:18691475
Chr1:18685004:18691475
Chr1:18685004:18691475
Chr1:18685004:18691475
Chr1:18685004:18691475
Chr1:18685004:18691475
Chr1:18685004:18691475
Chr1:18685004:18691475
Chr1:18685004:18691475
Chr1:18685004:18691475
Chr1:18685004:18691475
Chr1:18685004:18691475
Chr1:18685004:18691475
Chr1:18685004:18691475
Chr1:18685004:18691475
Chr1:18685004:18691475
Chr1:18685004:18691475
Chr1:18685004:18691475
Chr1:18685004:18691475
Chr1:18685004:18691475
Chr1:18685004:18691475
Chr1:18685004:18691475
Chr1:18685004:18691475
Chr1:18685004:18691475
Chr1:18706734:18715369
Chr1:18998641:19005258
Chr1:18998641:19005258
Chr1:19008097:19011572
Chr1:19008097:19011572
Chr1:19023626:19026270
Chr1:19023626:19026270
Chr1:19023626:19026270
Chr1:19023626:19026270
Chr1:19036878:19039169
Chr1:19036878:19039169
Chr1:19248713:19259058
Chr1:19337110:19344946
Chr1:19337110:19344946
Chr1:19337110:19344946
Chr1:19337110:19344946
Chr1:19337110:19344946
Chr1:19337110:19344946
Chr1:19371387:19381210
Chr1:19371387:19381210
Chr1:19371387:19381210
Chr1:19371387:19381210
Chr1:19371387:19381210
Chr1:19371387:19381210
Chr1:19388058:19392988
Chr1:19388058:19392988
Chr1:19771500:19780213
Chr1:19771500:19780213
Chr1:19771500:19780213
Chr1:19771500:19780213
Chr1:19771500:19780213
Chr1:19771500:19780213
Chr1:19771500:19780213
Chr1:19771500:19780213
Chr1:19771500:19780213
Chr1:19771500:19780213
Chr1:19771500:19780213
Chr1:19771500:19780213
Chr1:19771500:19780213
Chr1:19771500:19780213
Chr1:19771500:19780213
Chr1:19771500:19780213
Chr1:19955446:19962044
Chr1:19955446:19962044
Chr1:19998821:20002469
Chr1:20019459:20026459
Chr1:20081789:20095269
Chr1:20141451:20146364
Chr1:20141451:20146364
Chr1:20141451:20146364
Chr1:20141451:20146364
Chr1:20192580:20207154
Chr1:20192580:20207154
Chr1:20192580:20207154
Chr1:20192580:20207154
Chr1:20368929:20372005
Chr1:20368929:20372005
Chr1:20368929:20372005
Chr1:20368929:20372005
Chr1:20569594:20579824
Chr1:20600215:20601390
Chr1:20600215:20601390
Chr1:20607840:20617870
Chr1:20607840:20617870
Chr1:20607840:20617870
Chr1:20607840:20617870
Chr1:20725834:20732798
Chr1:20796104:20803088
Chr1:20883490:20897368
Chr1:20883490:20897368
Chr1:20883490:20897368
Chr1:20883490:20897368
Chr1:20883490:20897368
Chr1:20883490:20897368
Chr1:20883490:20897368
Chr1:20883490:20897368
Chr1:20883490:20897368
Chr1:20883490:20897368
Chr1:20883490:20897368
Chr1:20883490:20897368
Chr1:20883490:20897368
Chr1:20883490:20897368
Chr1:20883490:20897368
Chr1:20883490:20897368
Chr1:20883490:20897368
Chr1:20914141:20920623
Chr1:21250304:21256885
Chr1:21413523:21419688
Chr1:21960794:21965183
Chr1:21997266:21999694
Chr1:21997266:21999694
Chr1:22172915:22176672
Chr1:22172915:22176672
Chr1:22172915:22176672
Chr1:22285047:22293090
Chr1:22285047:22293090
Chr1:22285047:22293090
Chr1:22285047:22293090
Chr1:22285047:22293090
Chr1:22285047:22293090
Chr1:22285047:22293090
Chr1:22285047:22293090
Chr1:22285047:22293090
Chr1:22285047:22293090
Chr1:22285047:22293090
Chr1:22285047:22293090
Chr1:22285047:22293090
Chr1:22285047:22293090
Chr1:22285047:22293090
Chr1:22285047:22293090
Chr1:22285047:22293090
Chr1:22285047:22293090
Chr1:22285047:22293090
Chr1:22285047:22293090
Chr1:22285047:22293090
Chr1:22490157:22494372
Chr1:22490157:22494372
Chr1:22538806:22548482
Chr1:22587708:22594085
Chr1:22733475:22748250
Chr1:23060442:23066333
Chr1:23060442:23066333
Chr2:507266:513992
Chr2:537167:538841
Chr2:544845:550755
Chr2:682369:692494
Chr2:682369:692494
Chr2:694540:698665
Chr2:700994:706372
Chr2:700994:706372
Chr2:700994:706372
Chr2:781175:789991
Chr2:882817:885142
Chr2:885827:888318
Chr2:885827:888318
Chr2:885827:888318
Chr2:1224855:1231230
Chr2:2101370:2109728
Chr2:3203727:3208386
Chr2:3651731:3659673
Chr2:3683161:3694383
Chr2:3795008:3800206
Chr2:3862123:3866301
Chr2:3862123:3866301
Chr2:3962893:3970040
Chr2:4416886:4419501
Chr2:4451380:4461978
Chr2:4691479:4696585
Chr2:5060119:5063049
Chr2:5178414:5184669
Chr2:5217316:5226872
Chr2:5217316:5226872
Chr2:5291946:5300254
Chr2:5506919:5511722
Chr2:6227179:6231884
Chr2:6227179:6231884
Chr2:6702887:6705252
Chr2:7027763:7034096
Chr2:7121494:7135110
Chr2:7121494:7135110
Chr2:7883031:7891812
Chr2:7960511:7967989
Chr2:8449771:8453676
Chr2:8490222:8498241
Chr2:8682129:8693755
Chr2:8867582:8873566
Chr2:9178293:9183199
Chr2:9194788:9198925
Chr2:9261845:9266529
Chr2:9461628:9466955
Chr2:9551372:9560599
Chr2:9638874:9642827
Chr2:9952460:9965533
Chr2:10002132:10009279
Chr2:10294694:10304237
Chr2:10317954:10327495
Chr2:10317954:10327495
Chr2:10347082:10352016
Chr2:10707712:10713480
Chr2:10751236:10763927
Chr2:10898427:10904515
Chr2:10963588:10970011
Chr2:10975585:10989877
Chr2:10975585:10989877
Chr2:10975585:10989877
Chr2:11112754:11123635
Chr2:11336475:11347450
Chr2:11349257:11357186
Chr2:11349257:11357186
Chr2:11629161:11633015
Chr2:11697123:11711003
Chr2:11785713:11793912
Chr2:11814114:11819974
Chr2:11850066:11854426
Chr2:11850066:11854426
Chr2:11850066:11854426
Chr2:11997518:12005993
Chr2:11997518:12005993
Chr2:11997518:12005993
Chr2:12097098:12101809
Chr2:12261294:12268176
Chr2:12665040:12668511
Chr2:12670177:12672038
Chr2:12670177:12672038
Chr2:12670177:12672038
Chr2:13590378:13596376
Chr2:13590378:13596376
Chr2:14140911:14146118
Chr2:14785827:14790207
Chr2:14900273:14910638
Chr2:15033266:15034940
Chr2:15038315:15043163
Chr2:15318831:15326466
Chr2:15573685:15581503
Chr2:16165541:16172299
Chr2:16165541:16172299
Chr2:16165541:16172299
Chr2:16165541:16172299
Chr2:16490068:16501433
Chr2:16977212:16982210
Chr2:17116612:17123165
Chr2:17264355:17266587
Chr2:17415204:17419871
Chr2:18434031:18437768
Chr2:18789946:18798974
Chr2:19605549:19611913
Chr2:19605549:19611913
Chr2:19662443:19663624
Chr2:19737194:19745620
Chr2:19737194:19745620
Chr2:20499018:20512476
Chr2:20785107:20792753
Chr2:20821282:20830551
Chr2:21308152:21316044
Chr2:21703877:21709255
Chr2:21737498:21748971
Chr2:22090918:22103037
Chr2:22112015:22124705
Chr2:22381053:22388491
Chr2:22806415:22813738
Chr2:23359339:23365765
Chr2:24254449:24259085
Chr2:26420154:26431201
Chr2:26646348:26660433
Chr2:26646348:26660433
Chr2:26646348:26660433
Chr2:26669646:26677575
Chr2:26843378:26851517
Chr2:26914235:26919026
Chr2:27844971:27849793
Chr2:28571765:28575662
Chr2:28788029:28796942
Chr2:28788029:28796942
Chr2:29071332:29074523
Chr3:225512:227410
Chr3:225512:227410
Chr3:474922:476786
Chr3:474922:476786
Chr3:704157:712364
Chr3:1035302:1038375
Chr3:1895214:1896756
Chr3:1895214:1896756
Chr3:2468309:2472369
Chr3:2531802:2536942
Chr3:2798030:2811698
Chr3:2846655:2850877
Chr3:3092531:3098870
Chr3:3385842:3387991
Chr3:3385842:3387991
Chr3:4190828:4198490
Chr3:4190828:4198490
Chr3:4364728:4373644
Chr3:4724926:4732110
Chr3:4724926:4732110
Chr3:5268417:5272680
Chr3:5461415:5463772
Chr3:5461415:5463772
Chr3:8489143:8492778
Chr3:8914873:8925559
Chr3:8914873:8925559
Chr3:8914873:8925559
Chr3:8914873:8925559
Chr3:8914873:8925559
Chr3:8914873:8925559
Chr3:8914873:8925559
Chr3:8914873:8925559
Chr3:8914873:8925559
Chr3:8914873:8925559
Chr3:8914873:8925559
Chr3:8914873:8925559
Chr3:8914873:8925559
Chr3:8914873:8925559
Chr3:8914873:8925559
Chr3:8914873:8925559
Chr3:8914873:8925559
Chr3:8914873:8925559
Chr3:8914873:8925559
Chr3:8914873:8925559
Chr3:8914873:8925559
Chr3:8914873:8925559
Chr3:8914873:8925559
Chr3:8914873:8925559
Chr3:8914873:8925559
Chr3:8914873:8925559
Chr3:8914873:8925559
Chr3:8914873:8925559
Chr3:8914873:8925559
Chr3:8914873:8925559
Chr3:9411829:9414582
Chr3:9411829:9414582
Chr3:9651451:9661132
Chr3:9651451:9661132
Chr3:9651451:9661132
Chr3:9651451:9661132
Chr3:9651451:9661132
Chr3:9651451:9661132
Chr3:9651451:9661132
Chr3:9651451:9661132
Chr3:9651451:9661132
Chr3:9651451:9661132
Chr3:9651451:9661132
Chr3:9651451:9661132
Chr3:9651451:9661132
Chr3:9651451:9661132
Chr3:9651451:9661132
Chr3:9651451:9661132
Chr3:10906081:10907980
Chr3:11097281:11104713
Chr3:11105467:11111176
Chr3:11722914:11726279
Chr3:11722914:11726279
Chr3:11722914:11726279
Chr3:12072030:12081925
Chr3:12072030:12081925
Chr3:12072030:12081925
Chr3:12072030:12081925
Chr3:12119063:12126201
Chr3:12166251:12171954
Chr3:12166251:12171954
Chr3:12166251:12171954
Chr3:12166251:12171954
Chr3:12166251:12171954
Chr3:12166251:12171954
Chr3:12166251:12171954
Chr3:12166251:12171954
Chr3:12166251:12171954
Chr3:12166251:12171954
Chr3:12166251:12171954
Chr3:12166251:12171954
Chr3:12166251:12171954
Chr3:12166251:12171954
Chr3:12166251:12171954
Chr3:12166251:12171954
Chr3:12166251:12171954
Chr3:12166251:12171954
Chr3:12166251:12171954
Chr3:12166251:12171954
Chr3:12166251:12171954
Chr3:12166251:12171954
Chr3:12166251:12171954
Chr3:12166251:12171954
Chr3:12166251:12171954
Chr3:12166251:12171954
Chr3:12166251:12171954
Chr3:12166251:12171954
Chr3:12166251:12171954
Chr3:12166251:12171954
Chr3:12166251:12171954
Chr3:12166251:12171954
Chr3:12166251:12171954
Chr3:12166251:12171954
Chr3:12166251:12171954
Chr3:12166251:12171954
Chr3:12166251:12171954
Chr3:12166251:12171954
Chr3:12166251:12171954
Chr3:12166251:12171954
Chr3:12166251:12171954
Chr3:12166251:12171954
Chr3:12166251:12171954
Chr3:12166251:12171954
Chr3:12166251:12171954
Chr3:12197710:12203578
Chr3:12434524:12439804
Chr3:12942459:12954027
Chr3:12942459:12954027
Chr3:12942459:12954027
Chr3:12942459:12954027
Chr3:12942459:12954027
Chr3:12942459:12954027
Chr3:12942459:12954027
Chr3:12942459:12954027
Chr3:12942459:12954027
Chr3:12942459:12954027
Chr3:12942459:12954027
Chr3:12942459:12954027
Chr3:12942459:12954027
Chr3:12942459:12954027
Chr3:12942459:12954027
Chr3:12942459:12954027
Chr3:12942459:12954027
Chr3:12942459:12954027
Chr3:12942459:12954027
Chr3:12942459:12954027
Chr3:12942459:12954027
Chr3:12942459:12954027
Chr3:12942459:12954027
Chr3:12942459:12954027
Chr3:12942459:12954027
Chr3:12942459:12954027
Chr3:12942459:12954027
Chr3:12942459:12954027
Chr3:12942459:12954027
Chr3:12942459:12954027
Chr3:12942459:12954027
Chr3:12942459:12954027
Chr3:12942459:12954027
Chr3:12942459:12954027
Chr3:12942459:12954027
Chr3:12942459:12954027
Chr3:12942459:12954027
Chr3:12942459:12954027
Chr3:12942459:12954027
Chr3:12942459:12954027
Chr3:12942459:12954027
Chr3:12942459:12954027
Chr3:12942459:12954027
Chr3:12942459:12954027
Chr3:12942459:12954027
Chr3:12942459:12954027
Chr3:12942459:12954027
Chr3:13317179:13323136
Chr3:13317179:13323136
Chr3:14346903:14353600
Chr3:14346903:14353600
Chr3:14346903:14353600
Chr3:14584133:14590904
Chr3:14584133:14590904
Chr3:14584133:14590904
Chr3:14584133:14590904
Chr3:14584133:14590904
Chr3:14584133:14590904
Chr3:14584133:14590904
Chr3:14584133:14590904
Chr3:14664280:14674647
Chr3:15021305:15027527
Chr3:15021305:15027527
Chr3:15198686:15200468
Chr3:15284497:15289325
Chr3:15418079:15426657
Chr3:15418079:15426657
Chr3:15418079:15426657
Chr3:15418079:15426657
Chr3:15418079:15426657
Chr3:15466425:15470323
Chr3:15466425:15470323
Chr3:15879967:15889272
Chr3:15879967:15889272
Chr3:15900411:15909432
Chr3:15900411:15909432
Chr3:15900411:15909432
Chr3:15900411:15909432
Chr3:15900411:15909432
Chr3:15900411:15909432
Chr3:15900411:15909432
Chr3:15900411:15909432
Chr3:15900411:15909432
Chr3:15900411:15909432
Chr3:15900411:15909432
Chr3:15900411:15909432
Chr3:15900411:15909432
Chr3:15900411:15909432
Chr3:15900411:15909432
Chr3:15900411:15909432
Chr3:15900411:15909432
Chr3:15900411:15909432
Chr3:15900411:15909432
Chr3:15900411:15909432
Chr3:15900411:15909432
Chr3:15900411:15909432
Chr3:15900411:15909432
Chr3:15900411:15909432
Chr3:15900411:15909432
Chr3:15900411:15909432
Chr3:15900411:15909432
Chr3:15900411:15909432
Chr3:15900411:15909432
Chr3:15900411:15909432
Chr3:15900411:15909432
Chr3:15900411:15909432
Chr3:15900411:15909432
Chr3:15900411:15909432
Chr3:15900411:15909432
Chr3:15900411:15909432
Chr3:15900411:15909432
Chr3:15900411:15909432
Chr3:15900411:15909432
Chr3:15900411:15909432
Chr3:16051359:16056396
Chr3:16200944:16204846
Chr3:16200944:16204846
Chr3:16200944:16204846
Chr3:16279856:16290370
Chr3:16279856:16290370
Chr3:16291135:16293468
Chr3:16668317:16682890
Chr3:16853208:16860554
Chr3:16853208:16860554
Chr3:16853208:16860554
Chr3:16853208:16860554
Chr3:16853208:16860554
Chr3:16853208:16860554
Chr3:16853208:16860554
Chr3:17117619:17132503
Chr3:17269848:17273887
Chr3:17269848:17273887
Chr3:17269848:17273887
Chr3:17292562:17299617
Chr3:17509820:17516317
Chr3:17637385:17639418
Chr3:17637385:17639418
Chr3:17637385:17639418
Chr3:17637385:17639418
Chr3:17815504:17823387
Chr3:17815504:17823387
Chr3:17992277:17997128
Chr3:18036509:18039401
Chr3:18036509:18039401
Chr3:18036509:18039401
Chr3:18036509:18039401
Chr3:18044179:18052675
Chr3:18044179:18052675
Chr3:18044179:18052675
Chr3:18044179:18052675
Chr3:18044179:18052675
Chr3:18044179:18052675
Chr3:18044179:18052675
Chr3:18044179:18052675
Chr3:18044179:18052675
Chr3:18044179:18052675
Chr3:18044179:18052675
Chr3:18044179:18052675
Chr3:18044179:18052675
Chr3:18044179:18052675
Chr3:18044179:18052675
Chr3:18044179:18052675
Chr3:18044179:18052675
Chr3:18044179:18052675
Chr3:18044179:18052675
Chr3:18044179:18052675
Chr3:18044179:18052675
Chr3:18044179:18052675
Chr3:18044179:18052675
Chr3:18116775:18118709
Chr3:18116775:18118709
Chr3:18122055:18134095
Chr3:18122055:18134095
Chr3:18122055:18134095
Chr3:18122055:18134095
Chr3:18122055:18134095
Chr3:18122055:18134095
Chr3:18122055:18134095
Chr3:18151011:18152760
Chr3:18159864:18170525
Chr3:18159864:18170525
Chr3:18159864:18170525
Chr3:18159864:18170525
Chr3:18159864:18170525
Chr3:18159864:18170525
Chr3:18159864:18170525
Chr3:18159864:18170525
Chr3:18159864:18170525
Chr3:18159864:18170525
Chr3:18159864:18170525
Chr3:18159864:18170525
Chr3:18159864:18170525
Chr3:18159864:18170525
Chr3:18159864:18170525
Chr3:18159864:18170525
Chr3:18159864:18170525
Chr3:18159864:18170525
Chr3:18159864:18170525
Chr3:18159864:18170525
Chr3:18159864:18170525
Chr3:18159864:18170525
Chr3:18159864:18170525
Chr3:18159864:18170525
Chr3:18159864:18170525
Chr3:18351862:18356047
Chr3:18378340:18380628
Chr3:18378340:18380628
Chr3:18378340:18380628
Chr3:18378340:18380628
Chr3:18378340:18380628
Chr3:18378340:18380628
Chr3:18378340:18380628
Chr3:18378340:18380628
Chr3:18378340:18380628
Chr3:18378340:18380628
Chr3:18378340:18380628
Chr3:18378340:18380628
Chr3:18432651:18433947
Chr3:18432651:18433947
Chr3:18458381:18465912
Chr3:18458381:18465912
Chr3:18458381:18465912
Chr3:18458381:18465912
Chr3:18458381:18465912
Chr3:18458381:18465912
Chr3:18458381:18465912
Chr3:18458381:18465912
Chr3:18458381:18465912
Chr3:18633314:18646044
Chr3:18633314:18646044
Chr3:18853618:18862711
Chr3:19156945:19167298
Chr3:19261744:19264845
Chr3:19261744:19264845
Chr3:19430177:19433167
Chr3:19430177:19433167
Chr3:19430177:19433167
Chr3:19430177:19433167
Chr3:19788116:19791821
Chr3:19788116:19791821
Chr3:19788116:19791821
Chr3:20058182:20062102
Chr3:20058182:20062102
Chr3:20068991:20074902
Chr3:20068991:20074902
Chr3:20068991:20074902
Chr3:20068991:20074902
Chr3:20068991:20074902
Chr3:20068991:20074902
Chr3:20068991:20074902
Chr3:20084388:20089559
Chr3:20084388:20089559
Chr3:20084388:20089559
Chr3:20084388:20089559
Chr3:20084388:20089559
Chr3:20084388:20089559
Chr3:20084388:20089559
Chr3:20471359:20479185
Chr3:20471359:20479185
Chr3:20471359:20479185
Chr3:20471359:20479185
Chr3:20471359:20479185
Chr3:20471359:20479185
Chr3:20471359:20479185
Chr3:20471359:20479185
Chr3:20471359:20479185
Chr3:20471359:20479185
Chr3:20471359:20479185
Chr3:20471359:20479185
Chr3:20471359:20479185
Chr3:20471359:20479185
Chr3:20471359:20479185
Chr3:20471359:20479185
Chr3:20471359:20479185
Chr3:20471359:20479185
Chr3:20471359:20479185
Chr3:20471359:20479185
Chr3:20471359:20479185
Chr3:20471359:20479185
Chr3:20471359:20479185
Chr3:20471359:20479185
Chr3:20471359:20479185
Chr3:20471359:20479185
Chr3:20471359:20479185
Chr3:20471359:20479185
Chr3:20471359:20479185
Chr3:20514313:20517679
Chr3:20667156:20669115
Chr3:20780113:20790082
Chr3:20780113:20790082
Chr3:20780113:20790082
Chr3:20780113:20790082
Chr3:20780113:20790082
Chr3:20780113:20790082
Chr3:20831835:20843135
Chr3:20831835:20843135
Chr3:20831835:20843135
Chr3:20883496:20885402
Chr3:20883496:20885402
Chr3:20886308:20893072
Chr3:20894390:20905453
Chr3:20982874:20988526
Chr3:20982874:20988526
Chr3:20982874:20988526
Chr3:20982874:20988526
Chr3:21047033:21053282
Chr3:21072657:21085951
Chr3:21097887:21099388
Chr3:21182569:21187573
Chr3:21182569:21187573
Chr3:21205844:21210893
Chr3:21268053:21275111
Chr3:21268053:21275111
Chr3:21268053:21275111
Chr3:21268053:21275111
Chr3:21268053:21275111
Chr3:21268053:21275111
Chr3:21268053:21275111
Chr3:21268053:21275111
Chr3:21268053:21275111
Chr3:21268053:21275111
Chr3:21268053:21275111
Chr3:21268053:21275111
Chr3:21268053:21275111
Chr3:21268053:21275111
Chr3:21268053:21275111
Chr3:21608130:21611583
Chr3:21608130:21611583
Chr3:21608130:21611583
Chr3:21661483:21669368
Chr3:21661483:21669368
Chr3:21661483:21669368
Chr3:21661483:21669368
Chr3:21661483:21669368
Chr3:21661483:21669368
Chr3:21661483:21669368
Chr3:21661483:21669368
Chr3:21661483:21669368
Chr3:21661483:21669368
Chr3:21661483:21669368
Chr3:21661483:21669368
Chr3:21661483:21669368
Chr3:21661483:21669368
Chr3:21661483:21669368
Chr3:21661483:21669368
Chr3:21661483:21669368
Chr3:21743236:21745653
Chr3:21743236:21745653
Chr3:21743236:21745653
Chr3:21743236:21745653
Chr3:21743236:21745653
Chr3:21743236:21745653
Chr3:21743236:21745653
Chr3:21911452:21916916
Chr3:21911452:21916916
Chr3:22026084:22027326
Chr3:22166634:22175057
Chr3:22166634:22175057
Chr3:22166634:22175057
Chr3:22166634:22175057
Chr3:22166634:22175057
Chr3:22166634:22175057
Chr3:22166634:22175057
Chr3:22166634:22175057
Chr3:22166634:22175057
Chr3:22166634:22175057
Chr3:22166634:22175057
Chr3:22166634:22175057
Chr3:22166634:22175057
Chr3:22166634:22175057
Chr3:22166634:22175057
Chr3:22282315:22285687
Chr3:22282315:22285687
Chr3:22282315:22285687
Chr3:22282315:22285687
Chr3:22421441:22427863
Chr3:22496922:22499517
Chr3:22496922:22499517
Chr3:22496922:22499517
Chr3:22496922:22499517
Chr3:22496922:22499517
Chr3:22496922:22499517
Chr3:22496922:22499517
Chr3:22496922:22499517
Chr3:22496922:22499517
Chr3:22496922:22499517
Chr3:22496922:22499517
Chr3:22496922:22499517
Chr3:22504082:22507512
Chr3:22504082:22507512
Chr3:22504082:22507512
Chr3:22504082:22507512
Chr3:22504082:22507512
Chr3:22504082:22507512
Chr3:22523254:22535641
Chr3:22804943:22806404
Chr3:23073770:23079768
Chr3:23073770:23079768
Chr3:23073770:23079768
Chr3:23230205:23235334
Chr3:23251110:23263983
Chr3:23305006:23313663
Chr3:23305006:23313663
Chr3:23541627:23547898
Chr3:23541627:23547898
Chr3:24223170:24227484
Chr3:24223170:24227484
Chr3:24392894:24397487
Chr3:24392894:24397487
Chr3:24392894:24397487
Chr3:24392894:24397487
Chr3:24445471:24457985
Chr3:24676143:24678712
Chr3:24676143:24678712
Chr3:24676143:24678712
Chr3:24823625:24830819
Chr3:24823625:24830819
Chr3:24903675:24912070
Chr3:24932558:24942107
Chr3:25069556:25071918
Chr3:25567631:25570008
Chr3:25612959:25619293
Chr3:25612959:25619293
Chr3:25834841:25838829
Chr3:25834841:25838829
Chr3:26026518:26027923
Chr3:26069023:26082077
Chr3:26401940:26407613
Chr3:26401940:26407613
Chr3:26401940:26407613
Chr3:26401940:26407613
Chr3:26401940:26407613
Chr3:26401940:26407613
Chr3:26401940:26407613
Chr3:26401940:26407613
Chr3:26401940:26407613
Chr3:26418914:26423757
Chr3:26795017:26804297
Chr3:26795017:26804297
Chr3:26795017:26804297
Chr3:26795017:26804297
Chr3:26795017:26804297
Chr3:26795017:26804297
Chr3:26795017:26804297
Chr3:26795017:26804297
Chr3:26795017:26804297
Chr3:26795017:26804297
Chr3:26795017:26804297
Chr3:26795017:26804297
Chr3:26795017:26804297
Chr3:26795017:26804297
Chr3:26795017:26804297
Chr3:26795017:26804297
Chr3:26795017:26804297
Chr3:26795017:26804297
Chr3:26808977:26812203
Chr3:26956382:26958716
Chr3:27247848:27253028
Chr3:28310579:28316741
Chr3:28310579:28316741
Chr3:28310579:28316741
Chr3:28310579:28316741
Chr3:28310579:28316741
Chr3:28337026:28343645
Chr4:87688:94110
Chr4:87688:94110
Chr4:349311:354426
Chr4:600493:604998
Chr4:752275:759740
Chr4:844457:854643
Chr4:887828:895711
Chr4:887828:895711
Chr4:980529:987967
Chr4:1186222:1192331
Chr4:1186222:1192331
Chr4:1186222:1192331
Chr4:1274345:1282213
Chr4:1283977:1293226
Chr4:1283977:1293226
Chr4:1555461:1558300
Chr4:1555461:1558300
Chr4:1682294:1685046
Chr4:1785373:1798757
Chr4:1900009:1911788
Chr4:1900009:1911788
Chr4:1900009:1911788
Chr4:1900009:1911788
Chr4:1900009:1911788
Chr4:1918915:1929757
Chr4:1918915:1929757
Chr4:2119219:2125633
Chr4:2300970:2308104
Chr4:2300970:2308104
Chr4:2300970:2308104
Chr4:2359378:2367651
Chr4:2359378:2367651
Chr4:2359378:2367651
Chr4:2359378:2367651
Chr4:2359378:2367651
Chr4:2359378:2367651
Chr4:2359378:2367651
Chr4:2359378:2367651
Chr4:2359378:2367651
Chr4:2655146:2662587
Chr4:2655146:2662587
Chr4:2719087:2724425
Chr4:2776371:2784175
Chr4:2776371:2784175
Chr4:2776371:2784175
Chr4:2776371:2784175
Chr4:2776371:2784175
Chr4:2776371:2784175
Chr4:2776371:2784175
Chr4:2776371:2784175
Chr4:2776371:2784175
Chr4:2776371:2784175
Chr4:2776371:2784175
Chr4:2776371:2784175
Chr4:2776371:2784175
Chr4:2776371:2784175
Chr4:2776371:2784175
Chr4:2776371:2784175
Chr4:2776371:2784175
Chr4:2776371:2784175
Chr4:2776371:2784175
Chr4:2776371:2784175
Chr4:2776371:2784175
Chr4:2838711:2845428
Chr4:2838711:2845428
Chr4:2838711:2845428
Chr4:2874423:2886916
Chr4:2874423:2886916
Chr4:2874423:2886916
Chr4:3093275:3098592
Chr4:3488769:3494510
Chr4:3528147:3532809
Chr4:3535912:3544589
Chr4:3535912:3544589
Chr4:3535912:3544589
Chr4:3535912:3544589
Chr4:3535912:3544589
Chr4:3535912:3544589
Chr4:3535912:3544589
Chr4:3535912:3544589
Chr4:3535912:3544589
Chr4:3535912:3544589
Chr4:3535912:3544589
Chr4:3535912:3544589
Chr4:3535912:3544589
Chr4:3535912:3544589
Chr4:3535912:3544589
Chr4:3535912:3544589
Chr4:3535912:3544589
Chr4:3535912:3544589
Chr4:3535912:3544589
Chr4:3535912:3544589
Chr4:3535912:3544589
Chr4:3535912:3544589
Chr4:3535912:3544589
Chr4:3535912:3544589
Chr4:3535912:3544589
Chr4:3535912:3544589
Chr4:3630650:3637883
Chr4:3630650:3637883
Chr4:3680694:3685889
Chr4:3769935:3772769
Chr4:3769935:3772769
Chr4:3776655:3780186
Chr4:3776655:3780186
Chr4:4009313:4013035
Chr4:4016920:4028348
Chr4:4206025:4212266
Chr4:4206025:4212266
Chr4:4252593:4259154
Chr4:4778761:4783614
Chr4:4827571:4837613
Chr4:4827571:4837613
Chr4:4827571:4837613
Chr4:4922223:4936654
Chr4:4922223:4936654
Chr4:4922223:4936654
Chr4:4922223:4936654
Chr4:4922223:4936654
Chr4:4922223:4936654
Chr4:4922223:4936654
Chr4:4967304:4976813
Chr4:4967304:4976813
Chr4:4967304:4976813
Chr4:4967304:4976813
Chr4:4967304:4976813
Chr4:4967304:4976813
Chr4:4967304:4976813
Chr4:4967304:4976813
Chr4:4967304:4976813
Chr4:4967304:4976813
Chr4:4967304:4976813
Chr4:5171618:5176944
Chr4:5182946:5186996
Chr4:5240498:5255442
Chr4:5240498:5255442
Chr4:5240498:5255442
Chr4:5240498:5255442
Chr4:5360295:5366566
Chr4:5360295:5366566
Chr4:5360295:5366566
Chr4:6058855:6067087
Chr4:6419661:6432674
Chr4:6603857:6607988
Chr4:6603857:6607988
Chr4:6603857:6607988
Chr4:6603857:6607988
Chr4:6603857:6607988
Chr4:6641603:6644068
Chr4:6641603:6644068
Chr4:6641603:6644068
Chr4:6641603:6644068
Chr4:6641603:6644068
Chr4:6641603:6644068
Chr4:6641603:6644068
Chr4:6856162:6860004
Chr4:6856162:6860004
Chr4:6856162:6860004
Chr4:6856162:6860004
Chr4:6856162:6860004
Chr4:7110218:7116633
Chr4:7315489:7318930
Chr4:7315489:7318930
Chr4:7315489:7318930
Chr4:7319834:7327025
Chr4:7319834:7327025
Chr4:7319834:7327025
Chr4:7319834:7327025
Chr4:7319834:7327025
Chr4:7319834:7327025
Chr4:7319834:7327025
Chr4:7401840:7409340
Chr4:7401840:7409340
Chr4:7401840:7409340
Chr4:7401840:7409340
Chr4:7401840:7409340
Chr4:7520148:7529107
Chr4:7520148:7529107
Chr4:7520148:7529107
Chr4:7520148:7529107
Chr4:7520148:7529107
Chr4:7520148:7529107
Chr4:7794586:7802734
Chr4:8057963:8065274
Chr4:8057963:8065274
Chr4:8057963:8065274
Chr4:8057963:8065274
Chr4:8057963:8065274
Chr4:8057963:8065274
Chr4:8057963:8065274
Chr4:8057963:8065274
Chr4:8057963:8065274
Chr4:8175815:8177456
Chr4:8175815:8177456
Chr4:8175815:8177456
Chr4:8175815:8177456
Chr4:8231492:8240610
Chr4:8315464:8325632
Chr4:8336508:8344425
Chr4:8336508:8344425
Chr4:8336508:8344425
Chr4:8393349:8399950
Chr4:8409066:8413286
Chr4:8409066:8413286
Chr4:8451060:8458561
Chr4:8451060:8458561
Chr4:8466689:8472766
Chr4:8466689:8472766
Chr4:8466689:8472766
Chr4:8466689:8472766
Chr4:8541478:8547443
Chr4:8582728:8584488
Chr4:8652022:8662387
Chr4:8782353:8788116
Chr4:8782353:8788116
Chr4:8782353:8788116
Chr4:8927977:8933907
Chr4:8927977:8933907
Chr4:8927977:8933907
Chr4:8927977:8933907
Chr4:8927977:8933907
Chr4:8927977:8933907
Chr4:8927977:8933907
Chr4:8927977:8933907
Chr4:8927977:8933907
Chr4:8927977:8933907
Chr4:8927977:8933907
Chr4:8927977:8933907
Chr4:8927977:8933907
Chr4:9033734:9037934
Chr4:9033734:9037934
Chr4:9086985:9096183
Chr4:9248539:9260526
Chr4:9248539:9260526
Chr4:9248539:9260526
Chr4:9248539:9260526
Chr4:9265718:9272225
Chr4:9345828:9349227
Chr4:9526575:9530855
Chr4:9526575:9530855
Chr4:9582912:9588029
Chr4:9582912:9588029
Chr4:9582912:9588029
Chr4:9674630:9677870
Chr4:9674630:9677870
Chr4:10136311:10143278
Chr4:10158418:10160021
Chr4:10158418:10160021
Chr4:10158418:10160021
Chr4:10470672:10474402
Chr4:10470672:10474402
Chr4:10507001:10520463
Chr4:10554214:10560060
Chr4:10554214:10560060
Chr4:10554214:10560060
Chr4:10554214:10560060
Chr4:10554214:10560060
Chr4:10554214:10560060
Chr4:10628228:10636452
Chr4:11164670:11167333
Chr4:11164670:11167333
Chr4:11164670:11167333
Chr4:11164670:11167333
Chr4:11662332:11667253
Chr4:11662332:11667253
Chr4:11662332:11667253
Chr4:11662332:11667253
Chr4:11662332:11667253
Chr4:11662332:11667253
Chr4:11963986:11966799
Chr4:11963986:11966799
Chr4:11963986:11966799
Chr4:11963986:11966799
Chr4:11963986:11966799
Chr4:11963986:11966799
Chr4:11963986:11966799
Chr4:11963986:11966799
Chr4:11963986:11966799
Chr4:11963986:11966799
Chr4:11963986:11966799
Chr4:11963986:11966799
Chr4:11963986:11966799
Chr4:11963986:11966799
Chr4:11963986:11966799
Chr4:11963986:11966799
Chr4:11963986:11966799
Chr4:11963986:11966799
Chr4:11963986:11966799
Chr4:11963986:11966799
Chr4:11963986:11966799
Chr4:12249726:12252026
Chr4:12318841:12331541
Chr4:12318841:12331541
Chr4:12318841:12331541
Chr4:12755731:12758484
Chr4:12755731:12758484
Chr4:12755731:12758484
Chr4:12884819:12891100
Chr4:12884819:12891100
Chr4:13052264:13055260
Chr4:13052264:13055260
Chr4:13134006:13136393
Chr4:13134006:13136393
Chr4:13134006:13136393
Chr4:13759182:13761282
Chr4:13759182:13761282
Chr4:13786540:13794051
Chr4:13786540:13794051
Chr4:13866563:13869339
Chr4:13866563:13869339
Chr4:13964710:13973337
Chr4:13964710:13973337
Chr4:13964710:13973337
Chr4:13964710:13973337
Chr4:13964710:13973337
Chr4:13964710:13973337
Chr4:13964710:13973337
Chr4:13964710:13973337
Chr4:13964710:13973337
Chr4:13964710:13973337
Chr4:13964710:13973337
Chr4:13964710:13973337
Chr4:13964710:13973337
Chr4:13964710:13973337
Chr4:13964710:13973337
Chr4:13964710:13973337
Chr4:13964710:13973337
Chr4:13964710:13973337
Chr4:14005784:14012143
Chr4:14005784:14012143
Chr4:14005784:14012143
Chr4:14005784:14012143
Chr4:14005784:14012143
Chr4:14005784:14012143
Chr4:14005784:14012143
Chr4:14005784:14012143
Chr4:14034618:14035962
Chr4:14034618:14035962
Chr4:14034618:14035962
Chr4:14180838:14184581
Chr4:14180838:14184581
Chr4:14317622:14322593
Chr4:14426537:14439261
Chr4:15261334:15268912
Chr4:15400539:15405284
Chr4:15952363:15959701
Chr4:16021667:16026947
Chr4:16021667:16026947
Chr4:16021667:16026947
Chr4:16021667:16026947
Chr4:16021667:16026947
Chr4:16021667:16026947
Chr4:16021667:16026947
Chr4:16021667:16026947
Chr4:16021667:16026947
Chr4:16050419:16057113
Chr4:16050419:16057113
Chr4:16050419:16057113
Chr4:16050419:16057113
Chr4:16050419:16057113
Chr4:16050419:16057113
Chr4:16050419:16057113
Chr4:16050419:16057113
Chr4:16089711:16097017
Chr4:16180279:16188841
Chr4:16180279:16188841
Chr4:16180279:16188841
Chr4:16180279:16188841
Chr4:16180279:16188841
Chr4:16180279:16188841
Chr4:16180279:16188841
Chr4:16180279:16188841
Chr4:16180279:16188841
Chr4:16180279:16188841
Chr4:16180279:16188841
Chr4:16180279:16188841
Chr4:16180279:16188841
Chr4:16180279:16188841
Chr4:16180279:16188841
Chr4:16180279:16188841
Chr4:16180279:16188841
Chr4:16180279:16188841
Chr4:16180279:16188841
Chr4:16180279:16188841
Chr4:16180279:16188841
Chr4:16180279:16188841
Chr4:16180279:16188841
Chr4:16180279:16188841
Chr4:16180279:16188841
Chr4:16180279:16188841
Chr4:16180279:16188841
Chr4:16180279:16188841
Chr4:16180279:16188841
Chr4:16180279:16188841
Chr4:16180279:16188841
Chr4:16180279:16188841
Chr4:16180279:16188841
Chr4:16180279:16188841
Chr4:16180279:16188841
Chr4:16180279:16188841
Chr4:16180279:16188841
Chr4:16180279:16188841
Chr4:16180279:16188841
Chr4:16180279:16188841
Chr4:16180279:16188841
Chr4:16180279:16188841
Chr4:16180279:16188841
Chr4:16180279:16188841
Chr4:16180279:16188841
Chr4:16180279:16188841
Chr4:16180279:16188841
Chr4:16408639:16410525
Chr4:16809020:16814411
Chr4:16946709:16961556
Chr4:16946709:16961556
Chr4:16946709:16961556
Chr4:16946709:16961556
Chr4:17150936:17156378
Chr4:17508825:17512859
Chr4:17508825:17512859
Chr4:17508825:17512859
Chr4:17508825:17512859
Chr4:17508825:17512859
Chr4:17508825:17512859
Chr4:17508825:17512859
Chr4:17508825:17512859
Chr4:17508825:17512859
Chr4:17508825:17512859
Chr4:17508825:17512859
Chr4:17508825:17512859
Chr4:17508825:17512859
Chr4:17508825:17512859
Chr4:17508825:17512859
Chr4:17508825:17512859
Chr4:17508825:17512859
Chr4:17508825:17512859
Chr4:17508825:17512859
Chr4:17508825:17512859
Chr4:17508825:17512859
Chr4:17508825:17512859
Chr4:17508825:17512859
Chr4:17508825:17512859
Chr4:17508825:17512859
Chr4:17706116:17708113
Chr4:17706116:17708113
Chr4:17706116:17708113
Chr4:17706116:17708113
Chr4:17768769:17773535
Chr4:17768769:17773535
Chr4:17825524:17827296
Chr4:17825524:17827296
Chr4:18430339:18436143
Chr4:18867644:18871449
Chr4:18867644:18871449
Chr4:19037970:19041040
Chr4:19037970:19041040
Chr4:19037970:19041040
Chr4:19037970:19041040
Chr4:19037970:19041040
Chr4:19037970:19041040
Chr4:19140319:19142466
Chr4:19140319:19142466
Chr4:19140319:19142466
Chr4:19228492:19233932
Chr4:19773039:19781277
Chr4:20016677:20021459
Chr4:20459298:20468508
Chr4:20833676:20836052
Chr4:20833676:20836052
Chr4:20833676:20836052
Chr4:21503826:21510787
Chr4:21503826:21510787
Chr4:21573539:21578536
Chr4:21573539:21578536
Chr4:21603990:21606139
Chr4:21805003:21814440
Chr4:21805003:21814440
Chr4:21867512:21877116
Chr4:21867512:21877116
Chr4:21867512:21877116
Chr4:21867512:21877116
Chr4:21867512:21877116
Chr4:21867512:21877116
Chr4:21867512:21877116
Chr4:22435543:22439794
Chr4:22435543:22439794
Chr4:22435543:22439794
Chr4:22435543:22439794
Chr4:22599887:22604920
Chr4:22599887:22604920
Chr4:22677493:22681514
Chr4:23315965:23320844
Chr4:23483658:23496255
Chr4:23483658:23496255
Chr4:23532978:23537796
Chr4:23822529:23829628
Chr4:24671652:24674145
Chr4:24671652:24674145
Chr4:26082578:26085474
Chr4:26082578:26085474
Chr4:26650420:26658191
Chr4:26944142:26946308
Chr4:27211581:27215348
Chr4:27246185:27259312
Chr4:27246185:27259312
Chr4:27811870:27820536
Chr4:28078964:28087648
Chr4:28614655:28620370
Chr4:28909438:28915929
Chr4:29478004:29479914
Chr4:29478004:29479914
Chr4:29500247:29509538
Chr4:29882059:29887712
Chr5:944666:948231
Chr5:1569626:1573178
Chr5:1603602:1612549
Chr5:3039940:3053499
Chr5:3039940:3053499
Chr5:3293901:3305163
Chr5:3293901:3305163
Chr5:3293901:3305163
Chr5:3293901:3305163
Chr5:3293901:3305163
Chr5:3817748:3823124
Chr5:4101472:4106390
Chr5:4169821:4179074
Chr5:4453145:4461649
Chr5:4517302:4518681
Chr5:4822681:4827439
Chr5:4903113:4908572
Chr5:5115496:5118841
Chr5:5392428:5401460
Chr5:5523029:5527700
Chr5:5928106:5932769
Chr5:6149455:6164891
Chr5:6149455:6164891
Chr5:6468655:6479520
Chr5:6523618:6525445
Chr5:6554794:6558814
Chr5:6554794:6558814
Chr5:8203773:8208709
Chr5:9037861:9039170
Chr5:9553190:9565562
Chr5:9553190:9565562
Chr5:9553190:9565562
Chr5:9553190:9565562
Chr5:9704121:9709186
Chr5:9704121:9709186
Chr5:9953016:9966144
Chr5:10182046:10196344
Chr5:10285593:10292926
Chr5:10450420:10461408
Chr5:10450420:10461408
Chr5:10450420:10461408
Chr5:10450420:10461408
Chr5:10918568:10923211
Chr5:11668601:11675062
Chr5:12037566:12038870
Chr5:12593838:12598668
Chr5:12722932:12731307
Chr5:12722932:12731307
Chr5:13366395:13372380
Chr5:13366395:13372380
Chr5:13366395:13372380
Chr5:13768031:13769599
Chr5:13768031:13769599
Chr5:13768031:13769599
Chr5:13869215:13874952
Chr5:13869215:13874952
Chr5:14061186:14069371
Chr5:15028512:15033324
Chr5:15798371:15808230
Chr5:16025364:16030860
Chr5:16032249:16035296
Chr5:16032249:16035296
Chr5:16055192:16061327
Chr5:16126916:16132785
Chr5:16126916:16132785
Chr5:16160510:16167135
Chr5:16681853:16690451
Chr5:16699297:16709519
Chr5:16817877:16823787
Chr5:17306797:17314945
Chr5:17306797:17314945
Chr5:17306797:17314945
Chr5:17306797:17314945
Chr5:17306797:17314945
Chr5:17306797:17314945
Chr5:19542602:19551749
Chr5:19578105:19581348
Chr5:19596657:19604790
Chr5:19898049:19902843
Chr5:20054742:20059569
Chr5:20360466:20372466
Chr5:20531721:20542760
Chr5:21216719:21225210
Chr5:21624167:21631848
Chr5:21624167:21631848
Chr5:21624167:21631848
Chr5:21624167:21631848
Chr5:21908504:21920419
Chr5:21908504:21920419
Chr5:21908504:21920419
Chr5:21908504:21920419
Chr5:21908504:21920419
Chr5:22028710:22035171
Chr5:22028710:22035171
Chr5:22028710:22035171
Chr5:22073971:22079293
Chr5:22097899:22106039
Chr5:22521253:22533119
Chr5:22691046:22697828
Chr5:23520734:23534584
Chr5:23950692:23953641
Chr5:24514556:24523532
Chr5:24896241:24904116
Chr5:25051691:25059332
Chr5:25051691:25059332
Chr5:25051691:25059332
Chr5:25230857:25243208
Chr5:25230857:25243208
Chr5:25596211:25602018
Chr5:26012783:26021103
Chr5:26012783:26021103
Chr5:26072242:26074064
Chr5:26312013:26317296
Chr5:26312013:26317296
Chr5:26426569:26442313
Chr5:26479124:26486146
Chr5:26506423:26516319
Chr5:26624008:26625582
Chr5:26624008:26625582
Chr5:27185234:27190608
Chr5:27213703:27219203
Chr5:27345669:27348243
Chr5:27911956:27916397
Chr5:28064832:28073906
Chr5:28586211:28597142
Chr5:29128117:29132271
Chr5:29360071:29367162
Chr5:29360071:29367162
Chr5:29500036:29514718
Chr5:30317477:30322447
Chr5:30317477:30322447
Chr5:30831948:30835885
Chr5:31468318:31479805
Chr5:31590086:31603281
Chr5:31689311:31695232
Chr5:32018313:32025222
Chr5:32792635:32795141
Chr5:33154595:33160321
Chr5:33154595:33160321
Chr5:33597607:33608938
Chr5:33676897:33684255
Chr5:33676897:33684255
Chr5:33676897:33684255
Chr5:34422512:34426923
Chr5:34885625:34896957
Chr5:34885625:34896957
Chr6:176449:182851
Chr6:176449:182851
Chr6:460753:467291
Chr6:460753:467291
Chr6:460753:467291
Chr6:460753:467291
Chr6:682496:696319
Chr6:898278:902848
Chr6:915375:920814
Chr6:915375:920814
Chr6:915375:920814
Chr6:1272405:1282684
Chr6:1297755:1302837
Chr6:1449869:1455629
Chr6:1529352:1538553
Chr6:1543382:1552458
Chr6:1543382:1552458
Chr6:1543382:1552458
Chr6:1589453:1591845
Chr6:1589453:1591845
Chr6:1643206:1645144
Chr6:1643206:1645144
Chr6:1643206:1645144
Chr6:1643206:1645144
Chr6:1662582:1668281
Chr6:1812383:1821523
Chr6:1812383:1821523
Chr6:1849324:1855826
Chr6:1849324:1855826
Chr6:2206158:2217524
Chr6:2206158:2217524
Chr6:2206158:2217524
Chr6:2206158:2217524
Chr6:2206158:2217524
Chr6:2206158:2217524
Chr6:2206158:2217524
Chr6:2206158:2217524
Chr6:2206158:2217524
Chr6:2206158:2217524
Chr6:2206158:2217524
Chr6:2206158:2217524
Chr6:2206158:2217524
Chr6:2206158:2217524
Chr6:2206158:2217524
Chr6:2206158:2217524
Chr6:2206158:2217524
Chr6:2206158:2217524
Chr6:2206158:2217524
Chr6:2206158:2217524
Chr6:2278884:2288965
Chr6:2659224:2674610
Chr6:2659224:2674610
Chr6:2659224:2674610
Chr6:2659224:2674610
Chr6:2822211:2828442
Chr6:2916696:2921460
Chr6:3139072:3146927
Chr6:3139072:3146927
Chr6:3139072:3146927
Chr6:3139072:3146927
Chr6:3139072:3146927
Chr6:3139072:3146927
Chr6:3139072:3146927
Chr6:3139072:3146927
Chr6:3139072:3146927
Chr6:3139072:3146927
Chr6:3139072:3146927
Chr6:3139072:3146927
Chr6:3139072:3146927
Chr6:3139072:3146927
Chr6:3139072:3146927
Chr6:3139072:3146927
Chr6:3139072:3146927
Chr6:3139072:3146927
Chr6:3139072:3146927
Chr6:3139072:3146927
Chr6:3139072:3146927
Chr6:3310242:3318221
Chr6:3310242:3318221
Chr6:3310242:3318221
Chr6:3310242:3318221
Chr6:3310242:3318221
Chr6:3310242:3318221
Chr6:3310242:3318221
Chr6:3310242:3318221
Chr6:3310242:3318221
Chr6:3310242:3318221
Chr6:3310242:3318221
Chr6:3310242:3318221
Chr6:3310242:3318221
Chr6:3310242:3318221
Chr6:3310242:3318221
Chr6:3310242:3318221
Chr6:3310242:3318221
Chr6:3310242:3318221
Chr6:3310242:3318221
Chr6:3310242:3318221
Chr6:3310242:3318221
Chr6:3310242:3318221
Chr6:3310242:3318221
Chr6:3310242:3318221
Chr6:3310242:3318221
Chr6:3310242:3318221
Chr6:3310242:3318221
Chr6:3310242:3318221
Chr6:3310242:3318221
Chr6:3310242:3318221
Chr6:3310242:3318221
Chr6:3310242:3318221
Chr6:3310242:3318221
Chr6:3310242:3318221
Chr6:3310242:3318221
Chr6:3346765:3350092
Chr6:3892119:3896703
Chr6:4229809:4238025
Chr6:4229809:4238025
Chr6:4386676:4390833
Chr6:4386676:4390833
Chr6:4457852:4464690
Chr6:4457852:4464690
Chr6:4588930:4593573
Chr6:4588930:4593573
Chr6:4588930:4593573
Chr6:4588930:4593573
Chr6:4588930:4593573
Chr6:4637201:4645244
Chr6:4637201:4645244
Chr6:4637201:4645244
Chr6:4679196:4686396
Chr6:4679196:4686396
Chr6:4679196:4686396
Chr6:4679196:4686396
Chr6:4679196:4686396
Chr6:4679196:4686396
Chr6:4679196:4686396
Chr6:4679196:4686396
Chr6:4679196:4686396
Chr6:4679196:4686396
Chr6:4859978:4865099
Chr6:4859978:4865099
Chr6:4859978:4865099
Chr6:4859978:4865099
Chr6:4859978:4865099
Chr6:4932264:4935508
Chr6:4932264:4935508
Chr6:4932264:4935508
Chr6:4932264:4935508
Chr6:4932264:4935508
Chr6:4932264:4935508
Chr6:4932264:4935508
Chr6:4932264:4935508
Chr6:4932264:4935508
Chr6:4932264:4935508
Chr6:4932264:4935508
Chr6:4932264:4935508
Chr6:4932264:4935508
Chr6:4932264:4935508
Chr6:4932264:4935508
Chr6:4932264:4935508
Chr6:4932264:4935508
Chr6:5235599:5242265
Chr6:5235599:5242265
Chr6:5573876:5576610
Chr6:5607758:5615093
Chr6:5607758:5615093
Chr6:5607758:5615093
Chr6:5607758:5615093
Chr6:5607758:5615093
Chr6:5607758:5615093
Chr6:5607758:5615093
Chr6:5607758:5615093
Chr6:5607758:5615093
Chr6:5607758:5615093
Chr6:5607758:5615093
Chr6:5607758:5615093
Chr6:5607758:5615093
Chr6:5607758:5615093
Chr6:5607758:5615093
Chr6:5607758:5615093
Chr6:5607758:5615093
Chr6:5607758:5615093
Chr6:5607758:5615093
Chr6:5607758:5615093
Chr6:5786494:5799752
Chr6:6166934:6173839
Chr6:6166934:6173839
Chr6:6166934:6173839
Chr6:6166934:6173839
Chr6:6166934:6173839
Chr6:6166934:6173839
Chr6:6166934:6173839
Chr6:6166934:6173839
Chr6:6166934:6173839
Chr6:6166934:6173839
Chr6:6166934:6173839
Chr6:6166934:6173839
Chr6:6166934:6173839
Chr6:6166934:6173839
Chr6:6166934:6173839
Chr6:6166934:6173839
Chr6:6911302:6913387
Chr6:6911302:6913387
Chr6:6961729:6972386
Chr6:7232904:7241869
Chr6:7232904:7241869
Chr6:7232904:7241869
Chr6:7232904:7241869
Chr6:7232904:7241869
Chr6:7232904:7241869
Chr6:7232904:7241869
Chr6:7232904:7241869
Chr6:7232904:7241869
Chr6:7232904:7241869
Chr6:7232904:7241869
Chr6:7232904:7241869
Chr6:7232904:7241869
Chr6:7326230:7332090
Chr6:7326230:7332090
Chr6:7705089:7711156
Chr6:7705089:7711156
Chr6:7746270:7753986
Chr6:7746270:7753986
Chr6:7746270:7753986
Chr6:7746270:7753986
Chr6:7746270:7753986
Chr6:7746270:7753986
Chr6:7746270:7753986
Chr6:7746270:7753986
Chr6:8014712:8019875
Chr6:8014712:8019875
Chr6:8014712:8019875
Chr6:8308972:8312880
Chr6:8308972:8312880
Chr6:8308972:8312880
Chr6:8308972:8312880
Chr6:8308972:8312880
Chr6:8308972:8312880
Chr6:8308972:8312880
Chr6:8308972:8312880
Chr6:8308972:8312880
Chr6:8308972:8312880
Chr6:8308972:8312880
Chr6:8308972:8312880
Chr6:8308972:8312880
Chr6:8365618:8381199
Chr6:8365618:8381199
Chr6:8365618:8381199
Chr6:8365618:8381199
Chr6:8365618:8381199
Chr6:8365618:8381199
Chr6:8365618:8381199
Chr6:8365618:8381199
Chr6:8365618:8381199
Chr6:8365618:8381199
Chr6:8365618:8381199
Chr6:8365618:8381199
Chr6:8365618:8381199
Chr6:8365618:8381199
Chr6:8365618:8381199
Chr6:8365618:8381199
Chr6:8365618:8381199
Chr6:8365618:8381199
Chr6:8412817:8416186
Chr6:8412817:8416186
Chr6:8412817:8416186
Chr6:8412817:8416186
Chr6:8412817:8416186
Chr6:8412817:8416186
Chr6:8412817:8416186
Chr6:8412817:8416186
Chr6:8412817:8416186
Chr6:8412817:8416186
Chr6:8412817:8416186
Chr6:8412817:8416186
Chr6:8412817:8416186
Chr6:8412817:8416186
Chr6:8412817:8416186
Chr6:8412817:8416186
Chr6:8412817:8416186
Chr6:8412817:8416186
Chr6:8412817:8416186
Chr6:8412817:8416186
Chr6:8412817:8416186
Chr6:8412817:8416186
Chr6:8412817:8416186
Chr6:8412817:8416186
Chr6:8412817:8416186
Chr6:8412817:8416186
Chr6:8432184:8436798
Chr6:8509387:8513502
Chr6:8509387:8513502
Chr6:8509387:8513502
Chr6:8509387:8513502
Chr6:8509387:8513502
Chr6:8509387:8513502
Chr6:8509387:8513502
Chr6:8509387:8513502
Chr6:8509387:8513502
Chr6:8509387:8513502
Chr6:8509387:8513502
Chr6:8509387:8513502
Chr6:8509387:8513502
Chr6:8996060:8998847
Chr6:8996060:8998847
Chr6:8996060:8998847
Chr6:9045070:9051400
Chr6:9045070:9051400
Chr6:9334007:9343697
Chr6:9334007:9343697
Chr6:9334007:9343697
Chr6:9485402:9494745
Chr6:9485402:9494745
Chr6:9485402:9494745
Chr6:9485402:9494745
Chr6:9485402:9494745
Chr6:9485402:9494745
Chr6:9485402:9494745
Chr6:9485402:9494745
Chr6:9485402:9494745
Chr6:9485402:9494745
Chr6:9485402:9494745
Chr6:9485402:9494745
Chr6:9485402:9494745
Chr6:9485402:9494745
Chr6:9485402:9494745
Chr6:9485402:9494745
Chr6:9485402:9494745
Chr6:9485402:9494745
Chr6:9485402:9494745
Chr6:9485402:9494745
Chr6:9485402:9494745
Chr6:9485402:9494745
Chr6:9485402:9494745
Chr6:9485402:9494745
Chr6:9485402:9494745
Chr6:9485402:9494745
Chr6:9485402:9494745
Chr6:9485402:9494745
Chr6:9485402:9494745
Chr6:9485402:9494745
Chr6:9485402:9494745
Chr6:9485402:9494745
Chr6:9485402:9494745
Chr6:9485402:9494745
Chr6:9485402:9494745
Chr6:9485402:9494745
Chr6:9485402:9494745
Chr6:9558102:9564702
Chr6:9617351:9632504
Chr6:9617351:9632504
Chr6:9617351:9632504
Chr6:10233893:10240400
Chr6:10463168:10467608
Chr6:10507013:10509222
Chr6:10507013:10509222
Chr6:10507013:10509222
Chr6:10507013:10509222
Chr6:10507013:10509222
Chr6:10507013:10509222
Chr6:10507013:10509222
Chr6:10507013:10509222
Chr6:10657736:10669206
Chr6:10657736:10669206
Chr6:11041469:11050683
Chr6:11041469:11050683
Chr6:11041469:11050683
Chr6:11041469:11050683
Chr6:11041469:11050683
Chr6:11041469:11050683
Chr6:11041469:11050683
Chr6:11041469:11050683
Chr6:11041469:11050683
Chr6:11041469:11050683
Chr6:11041469:11050683
Chr6:11041469:11050683
Chr6:11041469:11050683
Chr6:11041469:11050683
Chr6:11041469:11050683
Chr6:11041469:11050683
Chr6:11041469:11050683
Chr6:11041469:11050683
Chr6:11041469:11050683
Chr6:11041469:11050683
Chr6:11041469:11050683
Chr6:11041469:11050683
Chr6:11041469:11050683
Chr6:11041469:11050683
Chr6:11041469:11050683
Chr6:11041469:11050683
Chr6:11041469:11050683
Chr6:11041469:11050683
Chr6:11041469:11050683
Chr6:11041469:11050683
Chr6:11041469:11050683
Chr6:11041469:11050683
Chr6:11041469:11050683
Chr6:11041469:11050683
Chr6:11041469:11050683
Chr6:11041469:11050683
Chr6:11041469:11050683
Chr6:11041469:11050683
Chr6:11041469:11050683
Chr6:11041469:11050683
Chr6:11041469:11050683
Chr6:11075135:11082549
Chr6:11244151:11248843
Chr6:11244151:11248843
Chr6:11298764:11310948
Chr6:11501301:11505396
Chr6:11501301:11505396
Chr6:11501301:11505396
Chr6:11501301:11505396
Chr6:11501301:11505396
Chr6:11501301:11505396
Chr6:11501301:11505396
Chr6:11501301:11505396
Chr6:11501301:11505396
Chr6:11501301:11505396
Chr6:11501301:11505396
Chr6:11501301:11505396
Chr6:11501301:11505396
Chr6:11501301:11505396
Chr6:11501301:11505396
Chr6:11501301:11505396
Chr6:11501301:11505396
Chr6:11501301:11505396
Chr6:11501301:11505396
Chr6:11501301:11505396
Chr6:11501301:11505396
Chr6:11573902:11577724
Chr6:11573902:11577724
Chr6:11605350:11609818
Chr6:12284649:12287817
Chr6:12284649:12287817
Chr6:12564836:12566242
Chr6:12564836:12566242
Chr6:12564836:12566242
Chr6:12670113:12674597
Chr6:13113262:13121014
Chr6:13113262:13121014
Chr6:13113262:13121014
Chr6:13113262:13121014
Chr6:13113262:13121014
Chr6:13113262:13121014
Chr6:13113262:13121014
Chr6:13113262:13121014
Chr6:13113262:13121014
Chr6:13113262:13121014
Chr6:13113262:13121014
Chr6:13113262:13121014
Chr6:13113262:13121014
Chr6:13113262:13121014
Chr6:13113262:13121014
Chr6:13113262:13121014
Chr6:13916139:13924807
Chr6:13916139:13924807
Chr6:16065656:16072403
Chr6:16366574:16370119
Chr6:16665222:16666433
Chr6:17018544:17031865
Chr6:17605684:17612355
Chr6:17605684:17612355
Chr6:17605684:17612355
Chr6:17605684:17612355
Chr6:17605684:17612355
Chr6:17605684:17612355
Chr6:17605684:17612355
Chr6:17605684:17612355
Chr6:17605684:17612355
Chr6:17605684:17612355
Chr6:17605684:17612355
Chr6:17605684:17612355
Chr6:17605684:17612355
Chr6:17605684:17612355
Chr6:17605684:17612355
Chr6:17956864:17958446
Chr6:18189496:18196346
Chr6:18189496:18196346
Chr6:18189496:18196346
Chr6:19088382:19091309
Chr6:19088382:19091309
Chr6:19182092:19189152
Chr6:19212367:19214107
Chr6:19212367:19214107
Chr6:19212367:19214107
Chr6:19697040:19708188
Chr6:20384093:20386540
Chr6:20384093:20386540
Chr6:20840786:20845812
Chr6:22569571:22573309
Chr6:22651147:22660691
Chr6:22651147:22660691
Chr6:23155357:23162395
Chr6:23877337:23890346
Chr6:24001509:24007768
Chr6:24487969:24495288
Chr6:24487969:24495288
Chr6:24487969:24495288
Chr6:24711134:24716053
Chr6:24759071:24766657
Chr6:24759071:24766657
Chr6:24759071:24766657
Chr6:24759071:24766657
Chr6:24759071:24766657
Chr6:24759071:24766657
Chr6:24984557:24989424
Chr6:25012124:25016389
Chr6:25434132:25443389
Chr6:26111193:26119030
Chr6:26111193:26119030
Chr6:26111193:26119030
Chr6:26111193:26119030
Chr6:26111193:26119030
Chr6:26111193:26119030
Chr6:26111193:26119030
Chr6:26111193:26119030
Chr6:26111193:26119030
Chr6:26111193:26119030
Chr6:26111193:26119030
Chr6:26111193:26119030
Chr6:26111193:26119030
Chr6:26111193:26119030
Chr6:26111193:26119030
Chr6:26111193:26119030
Chr6:26111193:26119030
Chr6:26111193:26119030
Chr6:26111193:26119030
Chr6:26111193:26119030
Chr6:26111193:26119030
Chr6:26111193:26119030
Chr6:26111193:26119030
Chr6:26111193:26119030
Chr6:26111193:26119030
Chr6:26111193:26119030
Chr6:26111193:26119030
Chr6:26111193:26119030
Chr6:26111193:26119030
Chr6:26111193:26119030
Chr6:26111193:26119030
Chr6:26111193:26119030
Chr6:26111193:26119030
Chr6:26111193:26119030
Chr6:26111193:26119030
Chr6:26111193:26119030
Chr6:26111193:26119030
Chr6:26111193:26119030
Chr7:408206:420878
Chr7:408206:420878
Chr7:1069324:1078533
Chr7:1396683:1406251
Chr7:2069553:2074255
Chr7:2069553:2074255
Chr7:2434155:2438510
Chr7:2959330:2961397
Chr7:3426062:3434941
Chr7:3689823:3695277
Chr7:3689823:3695277
Chr7:3757868:3767198
Chr7:3757868:3767198
Chr7:3853405:3858240
Chr7:4302456:4314705
Chr7:4302456:4314705
Chr7:4747160:4761300
Chr7:5315396:5326971
Chr7:5951852:5954341
Chr7:5951852:5954341
Chr7:5951852:5954341
Chr7:5951852:5954341
Chr7:5951852:5954341
Chr7:5966015:5967523
Chr7:6157985:6161323
Chr7:6157985:6161323
Chr7:6157985:6161323
Chr7:6157985:6161323
Chr7:6268921:6280522
Chr7:6268921:6280522
Chr7:6268921:6280522
Chr7:6268921:6280522
Chr7:6969999:6985012
Chr7:6969999:6985012
Chr7:6969999:6985012
Chr7:7138917:7141344
Chr7:7138917:7141344
Chr7:7138917:7141344
Chr7:7313437:7322875
Chr7:7313437:7322875
Chr7:7313437:7322875
Chr7:7388339:7396044
Chr7:7388339:7396044
Chr7:7460704:7464971
Chr7:7460704:7464971
Chr7:7953129:7966291
Chr7:7953129:7966291
Chr7:7953129:7966291
Chr7:7953129:7966291
Chr7:7953129:7966291
Chr7:7953129:7966291
Chr7:7953129:7966291
Chr7:7953129:7966291
Chr7:7953129:7966291
Chr7:7953129:7966291
Chr7:7953129:7966291
Chr7:7953129:7966291
Chr7:7953129:7966291
Chr7:7953129:7966291
Chr7:7953129:7966291
Chr7:7953129:7966291
Chr7:7953129:7966291
Chr7:7953129:7966291
Chr7:7953129:7966291
Chr7:7953129:7966291
Chr7:7953129:7966291
Chr7:7953129:7966291
Chr7:7953129:7966291
Chr7:7953129:7966291
Chr7:8047497:8049698
Chr7:8047497:8049698
Chr7:8124001:8131424
Chr7:8124001:8131424
Chr7:8279528:8294779
Chr7:8316302:8324316
Chr7:8316302:8324316
Chr7:8316302:8324316
Chr7:8316302:8324316
Chr7:8338698:8340790
Chr7:8361519:8365532
Chr7:8648313:8654459
Chr7:8685678:8696321
Chr7:8813299:8814864
Chr7:8813299:8814864
Chr7:8813299:8814864
Chr7:8813299:8814864
Chr7:8813299:8814864
Chr7:8829708:8834484
Chr7:8829708:8834484
Chr7:8857780:8862306
Chr7:8857780:8862306
Chr7:9004268:9007175
Chr7:9083415:9088829
Chr7:9083415:9088829
Chr7:9083415:9088829
Chr7:9083415:9088829
Chr7:9187252:9193488
Chr7:9187252:9193488
Chr7:9187252:9193488
Chr7:9187252:9193488
Chr7:9187252:9193488
Chr7:9187252:9193488
Chr7:9187252:9193488
Chr7:9357023:9369204
Chr7:9357023:9369204
Chr7:9357023:9369204
Chr7:9357023:9369204
Chr7:9357023:9369204
Chr7:9493040:9504043
Chr7:9493040:9504043
Chr7:9493040:9504043
Chr7:9509996:9516640
Chr7:9828450:9837278
Chr7:9828450:9837278
Chr7:9828450:9837278
Chr7:9828450:9837278
Chr7:9828450:9837278
Chr7:9828450:9837278
Chr7:9828450:9837278
Chr7:9828450:9837278
Chr7:9828450:9837278
Chr7:9828450:9837278
Chr7:10001178:10002799
Chr7:10001178:10002799
Chr7:10051046:10055400
Chr7:10107425:10116072
Chr7:10107425:10116072
Chr7:10107425:10116072
Chr7:10107425:10116072
Chr7:10107425:10116072
Chr7:10107425:10116072
Chr7:10107425:10116072
Chr7:10107425:10116072
Chr7:10107425:10116072
Chr7:10107425:10116072
Chr7:10107425:10116072
Chr7:10107425:10116072
Chr7:10107425:10116072
Chr7:10107425:10116072
Chr7:10155295:10160950
Chr7:10155295:10160950
Chr7:10155295:10160950
Chr7:10155295:10160950
Chr7:10155295:10160950
Chr7:10155295:10160950
Chr7:10155295:10160950
Chr7:10155295:10160950
Chr7:10155295:10160950
Chr7:10155295:10160950
Chr7:10397500:10405639
Chr7:10397500:10405639
Chr7:10397500:10405639
Chr7:10397500:10405639
Chr7:10397500:10405639
Chr7:10397500:10405639
Chr7:10397500:10405639
Chr7:10397500:10405639
Chr7:10397500:10405639
Chr7:10519031:10521729
Chr7:10519031:10521729
Chr7:10560677:10569060
Chr7:10560677:10569060
Chr7:10560677:10569060
Chr7:10560677:10569060
Chr7:10625552:10634536
Chr7:10625552:10634536
Chr7:10625552:10634536
Chr7:10625552:10634536
Chr7:10625552:10634536
Chr7:10625552:10634536
Chr7:10625552:10634536
Chr7:10625552:10634536
Chr7:10625552:10634536
Chr7:10625552:10634536
Chr7:10625552:10634536
Chr7:10649683:10658403
Chr7:10649683:10658403
Chr7:10649683:10658403
Chr7:10649683:10658403
Chr7:10649683:10658403
Chr7:10649683:10658403
Chr7:10649683:10658403
Chr7:10649683:10658403
Chr7:10649683:10658403
Chr7:10811448:10818341
Chr7:11123800:11133550
Chr7:11123800:11133550
Chr7:11123800:11133550
Chr7:11123800:11133550
Chr7:11123800:11133550
Chr7:11123800:11133550
Chr7:11123800:11133550
Chr7:11123800:11133550
Chr7:11123800:11133550
Chr7:11123800:11133550
Chr7:11196819:11205173
Chr7:11196819:11205173
Chr7:11196819:11205173
Chr7:11196819:11205173
Chr7:11196819:11205173
Chr7:11196819:11205173
Chr7:11196819:11205173
Chr7:11196819:11205173
Chr7:11196819:11205173
Chr7:11196819:11205173
Chr7:11196819:11205173
Chr7:11196819:11205173
Chr7:11226616:11234248
Chr7:11226616:11234248
Chr7:11226616:11234248
Chr7:11226616:11234248
Chr7:11226616:11234248
Chr7:11226616:11234248
Chr7:11457776:11465486
Chr7:11457776:11465486
Chr7:11457776:11465486
Chr7:11457776:11465486
Chr7:11457776:11465486
Chr7:11457776:11465486
Chr7:11457776:11465486
Chr7:11457776:11465486
Chr7:11457776:11465486
Chr7:11457776:11465486
Chr7:11457776:11465486
Chr7:11457776:11465486
Chr7:11457776:11465486
Chr7:11457776:11465486
Chr7:11457776:11465486
Chr7:11457776:11465486
Chr7:11457776:11465486
Chr7:11457776:11465486
Chr7:11457776:11465486
Chr7:11457776:11465486
Chr7:11457776:11465486
Chr7:11477812:11482547
Chr7:11491926:11498394
Chr7:11491926:11498394
Chr7:11510205:11521109
Chr7:11510205:11521109
Chr7:11510205:11521109
Chr7:11510205:11521109
Chr7:11510205:11521109
Chr7:11510205:11521109
Chr7:11576429:11581162
Chr7:11631695:11637549
Chr7:11631695:11637549
Chr7:11756908:11758755
Chr7:11824857:11831071
Chr7:11850442:11853232
Chr7:12441684:12444980
Chr7:12441684:12444980
Chr7:12441684:12444980
Chr7:12441684:12444980
Chr7:12441684:12444980
Chr7:12441684:12444980
Chr7:12441684:12444980
Chr7:12494570:12503043
Chr7:12595235:12601409
Chr7:12595235:12601409
Chr7:12661554:12665142
Chr7:12767849:12774173
Chr7:12785271:12793136
Chr7:12785271:12793136
Chr7:12785271:12793136
Chr7:12785271:12793136
Chr7:13026584:13031908
Chr7:13434319:13443135
Chr7:13434319:13443135
Chr7:13434319:13443135
Chr7:13434319:13443135
Chr7:13434319:13443135
Chr7:13506475:13513209
Chr7:13721465:13735106
Chr7:13844609:13846460
Chr7:13844609:13846460
Chr7:13853538:13862398
Chr7:13853538:13862398
Chr7:13983762:13994371
Chr7:13983762:13994371
Chr7:13983762:13994371
Chr7:14055521:14058886
Chr7:14055521:14058886
Chr7:14055521:14058886
Chr7:14055521:14058886
Chr7:14055521:14058886
Chr7:14055521:14058886
Chr7:14055521:14058886
Chr7:14055521:14058886
Chr7:14055521:14058886
Chr7:14055521:14058886
Chr7:14055521:14058886
Chr7:14055521:14058886
Chr7:14055521:14058886
Chr7:14055521:14058886
Chr7:14115690:14119039
Chr7:14115690:14119039
Chr7:14115690:14119039
Chr7:14339843:14342498
Chr7:14339843:14342498
Chr7:14339843:14342498
Chr7:14339843:14342498
Chr7:14339843:14342498
Chr7:14392667:14400031
Chr7:14392667:14400031
Chr7:14392667:14400031
Chr7:14392667:14400031
Chr7:14392667:14400031
Chr7:14392667:14400031
Chr7:14392667:14400031
Chr7:14441474:14443280
Chr7:14441474:14443280
Chr7:14441474:14443280
Chr7:14441474:14443280
Chr7:14441474:14443280
Chr7:14441474:14443280
Chr7:14441474:14443280
Chr7:14468492:14477223
Chr7:14468492:14477223
Chr7:14468492:14477223
Chr7:14468492:14477223
Chr7:14468492:14477223
Chr7:14468492:14477223
Chr7:14468492:14477223
Chr7:14468492:14477223
Chr7:14468492:14477223
Chr7:14468492:14477223
Chr7:14468492:14477223
Chr7:14468492:14477223
Chr7:14468492:14477223
Chr7:14468492:14477223
Chr7:14468492:14477223
Chr7:14468492:14477223
Chr7:14468492:14477223
Chr7:14468492:14477223
Chr7:14468492:14477223
Chr7:14468492:14477223
Chr7:14510186:14515431
Chr7:14510186:14515431
Chr7:14510186:14515431
Chr7:14510186:14515431
Chr7:14510186:14515431
Chr7:14510186:14515431
Chr7:14783790:14787321
Chr7:15106665:15118288
Chr7:15106665:15118288
Chr7:15290634:15299724
Chr7:15290634:15299724
Chr7:15290634:15299724
Chr7:15290634:15299724
Chr7:15290634:15299724
Chr7:15290634:15299724
Chr7:15290634:15299724
Chr7:15290634:15299724
Chr7:15290634:15299724
Chr7:15290634:15299724
Chr7:15290634:15299724
Chr7:15290634:15299724
Chr7:15290634:15299724
Chr7:15290634:15299724
Chr7:15290634:15299724
Chr7:15290634:15299724
Chr7:15721448:15723547
Chr7:15721448:15723547
Chr7:15721448:15723547
Chr7:15721448:15723547
Chr7:15721448:15723547
Chr7:15721448:15723547
Chr7:15779306:15788126
Chr7:15779306:15788126
Chr7:15779306:15788126
Chr7:15779306:15788126
Chr7:15779306:15788126
Chr7:15779306:15788126
Chr7:15779306:15788126
Chr7:15779306:15788126
Chr7:15779306:15788126
Chr7:15779306:15788126
Chr7:15779306:15788126
Chr7:15779306:15788126
Chr7:15779306:15788126
Chr7:15845754:15855528
Chr7:15845754:15855528
Chr7:15865286:15874299
Chr7:16279049:16282328
Chr7:16279049:16282328
Chr7:16279049:16282328
Chr7:16391407:16406639
Chr7:16556237:16561379
Chr7:16556237:16561379
Chr7:16708733:16713571
Chr7:16752952:16758774
Chr7:16752952:16758774
Chr7:16752952:16758774
Chr7:16752952:16758774
Chr7:16759870:16773124
Chr7:16759870:16773124
Chr7:16759870:16773124
Chr7:16759870:16773124
Chr7:16759870:16773124
Chr7:16759870:16773124
Chr7:16759870:16773124
Chr7:16759870:16773124
Chr7:16759870:16773124
Chr7:16759870:16773124
Chr7:16759870:16773124
Chr7:16759870:16773124
Chr7:16759870:16773124
Chr7:16759870:16773124
Chr7:16759870:16773124
Chr7:16759870:16773124
Chr7:16759870:16773124
Chr7:16863774:16865275
Chr7:17288882:17297496
Chr7:17288882:17297496
Chr7:17288882:17297496
Chr7:17288882:17297496
Chr7:17288882:17297496
Chr7:17288882:17297496
Chr7:17288882:17297496
Chr7:17288882:17297496
Chr7:17288882:17297496
Chr7:17288882:17297496
Chr7:17288882:17297496
Chr7:17288882:17297496
Chr7:17288882:17297496
Chr7:17288882:17297496
Chr7:17288882:17297496
Chr7:17288882:17297496
Chr7:17288882:17297496
Chr7:17288882:17297496
Chr7:17288882:17297496
Chr7:17288882:17297496
Chr7:17288882:17297496
Chr7:17288882:17297496
Chr7:17288882:17297496
Chr7:17288882:17297496
Chr7:17288882:17297496
Chr7:17288882:17297496
Chr7:17288882:17297496
Chr7:17288882:17297496
Chr7:17288882:17297496
Chr7:17288882:17297496
Chr7:17288882:17297496
Chr7:17587069:17589170
Chr7:17587069:17589170
Chr7:17587069:17589170
Chr7:17587069:17589170
Chr7:17642429:17648629
Chr7:17642429:17648629
Chr7:17642429:17648629
Chr7:17642429:17648629
Chr7:17642429:17648629
Chr7:17781819:17786987
Chr7:18037735:18044468
Chr7:18213871:18223278
Chr7:18337265:18342796
Chr7:18337265:18342796
Chr7:18337265:18342796
Chr7:18337265:18342796
Chr7:18532459:18543422
Chr7:18558573:18568923
Chr7:18558573:18568923
Chr7:18558573:18568923
Chr7:18558573:18568923
Chr7:18558573:18568923
Chr7:18558573:18568923
Chr7:18558573:18568923
Chr7:18558573:18568923
Chr7:18558573:18568923
Chr7:18558573:18568923
Chr7:18558573:18568923
Chr7:18558573:18568923
Chr7:18558573:18568923
Chr7:18558573:18568923
Chr7:18558573:18568923
Chr7:18558573:18568923
Chr7:18558573:18568923
Chr7:18558573:18568923
Chr7:18558573:18568923
Chr7:18558573:18568923
Chr7:18558573:18568923
Chr7:18558573:18568923
Chr7:18558573:18568923
Chr7:18558573:18568923
Chr7:18558573:18568923
Chr7:18558573:18568923
Chr7:18558573:18568923
Chr7:18558573:18568923
Chr7:18558573:18568923
Chr7:18558573:18568923
Chr7:18558573:18568923
Chr7:18558573:18568923
Chr7:18558573:18568923
Chr7:18558573:18568923
Chr7:18558573:18568923
Chr7:18558573:18568923
Chr7:18558573:18568923
Chr7:18558573:18568923
Chr7:18558573:18568923
Chr7:18558573:18568923
Chr7:18558573:18568923
Chr7:18558573:18568923
Chr7:18558573:18568923
Chr7:18558573:18568923
Chr7:18558573:18568923
Chr7:18558573:18568923
Chr7:18598140:18599461
Chr7:18598140:18599461
Chr7:18598140:18599461
Chr7:18836615:18840933
Chr7:19113340:19117450
Chr7:19113340:19117450
Chr7:19113340:19117450
Chr7:19113340:19117450
Chr7:19113340:19117450
Chr7:19113340:19117450
Chr7:19113340:19117450
Chr7:19619500:19625904
Chr7:19645851:19653740
Chr7:19645851:19653740
Chr7:19697170:19706141
Chr7:19697170:19706141
Chr7:19697170:19706141
Chr7:19697170:19706141
Chr7:19697170:19706141
Chr7:19697170:19706141
Chr7:19697170:19706141
Chr7:19697170:19706141
Chr7:19697170:19706141
Chr7:19872661:19882263
Chr7:19872661:19882263
Chr7:20005601:20015239
Chr7:20086033:20091750
Chr7:20178649:20182493
Chr7:20217152:20223698
Chr7:20217152:20223698
Chr7:20217152:20223698
Chr7:20217152:20223698
Chr7:21335166:21339556
Chr7:21335166:21339556
Chr7:21807858:21817311
Chr7:22002979:22009931
Chr7:22002979:22009931
Chr7:22002979:22009931
Chr7:22002979:22009931
Chr7:22002979:22009931
Chr7:22002979:22009931
Chr7:22002979:22009931
Chr7:22002979:22009931
Chr7:22372264:22373804
Chr7:22372264:22373804
Chr7:22643142:22647984
Chr7:23089710:23095748
Chr7:23089710:23095748
Chr7:23089710:23095748
Chr7:23089710:23095748
Chr7:23089710:23095748
Chr7:23089710:23095748
Chr7:23089710:23095748
Chr7:23089710:23095748
Chr7:23089710:23095748
Chr7:23089710:23095748
Chr7:23089710:23095748
Chr7:23089710:23095748
Chr7:23089710:23095748
Chr7:23089710:23095748
Chr7:23089710:23095748
Chr7:23089710:23095748
Chr7:23089710:23095748
Chr7:23089710:23095748
Chr7:23089710:23095748
Chr7:23303972:23306525
Chr7:23303972:23306525
Chr7:23327843:23336152
Chr7:23327843:23336152
Chr7:23327843:23336152
Chr7:23327843:23336152
Chr7:23327843:23336152
Chr7:23327843:23336152
Chr7:23327843:23336152
Chr7:23327843:23336152
Chr7:23327843:23336152
Chr7:23327843:23336152
Chr7:23327843:23336152
Chr7:23327843:23336152
Chr7:23349866:23356422
Chr7:23349866:23356422
Chr7:23349866:23356422
Chr7:23349866:23356422
Chr7:23992860:23998115
Chr7:24308584:24316304
Chr7:24386008:24391582
Chr7:25722951:25729277
Chr7:25722951:25729277
Chr7:25722951:25729277
Chr7:25722951:25729277
Chr7:27113850:27121507
Chr7:27599694:27607762
Chr7:27599694:27607762
Chr7:27599694:27607762
Chr7:27758956:27765435
Chr7:27950302:27955603
Chr7:28262943:28264783
Chr7:28262943:28264783
Chr7:28299232:28305912
Chr7:28299232:28305912
Chr7:28574463:28576910
Chr7:28574463:28576910
Chr7:28574463:28576910
Chr7:28574463:28576910
Chr7:28574463:28576910
Chr7:28574463:28576910
Chr7:28574463:28576910
Chr7:28574463:28576910
Chr7:28574463:28576910
Chr7:28574463:28576910
Chr7:28574463:28576910
Chr7:28775660:28780549
Chr7:28775660:28780549
Chr7:28775660:28780549
Chr7:28775660:28780549
Chr7:29303446:29309221
Chr7:29303446:29309221
Chr7:29303446:29309221
Chr7:29303446:29309221
Chr7:29303446:29309221
Chr7:29303446:29309221
Chr7:29368973:29380401
Chr7:31011272:31017687
Chr7:31024574:31029183
Chr7:31921074:31922649
Chr7:32025792:32031823
Chr7:33063261:33069225
Chr7:33063261:33069225
Chr7:33063261:33069225
Chr8:335553:341045
Chr8:392118:399169
Chr8:392118:399169
Chr8:392118:399169
Chr8:956410:966621
Chr8:983779:990606
Chr8:1201533:1207963
Chr8:1201533:1207963
Chr8:1936770:1942885
Chr8:1936770:1942885
Chr8:3757889:3773054
Chr8:3757889:3773054
Chr8:3894287:3903249
Chr8:4312369:4327571
Chr8:4312369:4327571
Chr8:4312369:4327571
Chr8:4312369:4327571
Chr8:4312369:4327571
Chr8:4312369:4327571
Chr8:4312369:4327571
Chr8:4312369:4327571
Chr8:4327740:4341406
Chr8:4327740:4341406
Chr8:4327740:4341406
Chr8:4327740:4341406
Chr8:4327740:4341406
Chr8:4327740:4341406
Chr8:4327740:4341406
Chr8:4327740:4341406
Chr8:4327740:4341406
Chr8:4327740:4341406
Chr8:4327740:4341406
Chr8:4327740:4341406
Chr8:4327740:4341406
Chr8:4327740:4341406
Chr8:4327740:4341406
Chr8:4327740:4341406
Chr8:4327740:4341406
Chr8:4327740:4341406
Chr8:4327740:4341406
Chr8:4327740:4341406
Chr8:4327740:4341406
Chr8:4327740:4341406
Chr8:4327740:4341406
Chr8:4327740:4341406
Chr8:4327740:4341406
Chr8:4327740:4341406
Chr8:4327740:4341406
Chr8:4327740:4341406
Chr8:4327740:4341406
Chr8:4327740:4341406
Chr8:4327740:4341406
Chr8:4327740:4341406
Chr8:4327740:4341406
Chr8:4327740:4341406
Chr8:4327740:4341406
Chr8:4327740:4341406
Chr8:4327740:4341406
Chr8:4327740:4341406
Chr8:4327740:4341406
Chr8:4567265:4573494
Chr8:4567265:4573494
Chr8:4781352:4789120
Chr8:4781352:4789120
Chr8:5143271:5155977
Chr8:5163373:5165382
Chr8:5163373:5165382
Chr8:5163373:5165382
Chr8:5372526:5374845
Chr8:5372526:5374845
Chr8:5372526:5374845
Chr8:5372526:5374845
Chr8:5372526:5374845
Chr8:5372526:5374845
Chr8:5372526:5374845
Chr8:5372526:5374845
Chr8:5372526:5374845
Chr8:5372526:5374845
Chr8:7047199:7054985
Chr8:7205597:7211650
Chr8:7303668:7310653
Chr8:7683609:7690149
Chr8:7824615:7828937
Chr8:8189080:8190590
Chr8:8189080:8190590
Chr8:8189080:8190590
Chr8:8191416:8199485
Chr8:8191416:8199485
Chr8:8191416:8199485
Chr8:8191416:8199485
Chr8:8191416:8199485
Chr8:8191416:8199485
Chr8:8325927:8331114
Chr8:8325927:8331114
Chr8:8436167:8442331
Chr8:8756439:8764088
Chr8:8992064:8995254
Chr8:8992064:8995254
Chr8:8998915:9012163
Chr8:8998915:9012163
Chr8:8998915:9012163
Chr8:8998915:9012163
Chr8:8998915:9012163
Chr8:8998915:9012163
Chr8:8998915:9012163
Chr8:8998915:9012163
Chr8:8998915:9012163
Chr8:8998915:9012163
Chr8:8998915:9012163
Chr8:8998915:9012163
Chr8:8998915:9012163
Chr8:8998915:9012163
Chr8:9089945:9099865
Chr8:9089945:9099865
Chr8:9089945:9099865
Chr8:9089945:9099865
Chr8:9089945:9099865
Chr8:9089945:9099865
Chr8:9089945:9099865
Chr8:9089945:9099865
Chr8:9089945:9099865
Chr8:9089945:9099865
Chr8:9089945:9099865
Chr8:9089945:9099865
Chr8:9089945:9099865
Chr8:9089945:9099865
Chr8:9089945:9099865
Chr8:9089945:9099865
Chr8:9089945:9099865
Chr8:9089945:9099865
Chr8:9089945:9099865
Chr8:9089945:9099865
Chr8:9089945:9099865
Chr8:9089945:9099865
Chr8:9089945:9099865
Chr8:9089945:9099865
Chr8:9089945:9099865
Chr8:9106822:9108533
Chr8:9106822:9108533
Chr8:9106822:9108533
Chr8:9106822:9108533
Chr8:9321498:9328877
Chr8:9437413:9441593
Chr8:9444917:9454638
Chr8:9444917:9454638
Chr8:9444917:9454638
Chr8:9444917:9454638
Chr8:9444917:9454638
Chr8:9444917:9454638
Chr8:9444917:9454638
Chr8:9444917:9454638
Chr8:9444917:9454638
Chr8:9444917:9454638
Chr8:9444917:9454638
Chr8:9444917:9454638
Chr8:9444917:9454638
Chr8:9444917:9454638
Chr8:9444917:9454638
Chr8:9444917:9454638
Chr8:9444917:9454638
Chr8:9444917:9454638
Chr8:9444917:9454638
Chr8:9444917:9454638
Chr8:9444917:9454638
Chr8:9444917:9454638
Chr8:9444917:9454638
Chr8:9478216:9481384
Chr8:9559189:9562042
Chr8:10347021:10354944
Chr8:10347021:10354944
Chr8:10390201:10396326
Chr8:10620497:10626732
Chr8:10682775:10697562
Chr8:10682775:10697562
Chr8:10781659:10782867
Chr8:10788777:10790710
Chr8:10901345:10902797
Chr8:10901345:10902797
Chr8:10903717:10910328
Chr8:10918055:10922643
Chr8:10922796:10927211
Chr8:10922796:10927211
Chr8:11063556:11068377
Chr8:11144546:11154117
Chr8:11144546:11154117
Chr8:11144546:11154117
Chr8:11144546:11154117
Chr8:11144546:11154117
Chr8:11144546:11154117
Chr8:11144546:11154117
Chr8:11144546:11154117
Chr8:11144546:11154117
Chr8:11144546:11154117
Chr8:11144546:11154117
Chr8:11144546:11154117
Chr8:11144546:11154117
Chr8:11144546:11154117
Chr8:11144546:11154117
Chr8:11144546:11154117
Chr8:11144546:11154117
Chr8:11144546:11154117
Chr8:11144546:11154117
Chr8:11144546:11154117
Chr8:11144546:11154117
Chr8:11144546:11154117
Chr8:11144546:11154117
Chr8:11144546:11154117
Chr8:11144546:11154117
Chr8:11144546:11154117
Chr8:11144546:11154117
Chr8:11144546:11154117
Chr8:11144546:11154117
Chr8:11144546:11154117
Chr8:11144546:11154117
Chr8:11144546:11154117
Chr8:11144546:11154117
Chr8:11275660:11284779
Chr8:11359721:11368697
Chr8:11449663:11460755
Chr8:11489230:11504667
Chr8:11489230:11504667
Chr8:11489230:11504667
Chr8:11489230:11504667
Chr8:11508393:11516448
Chr8:11508393:11516448
Chr8:11508393:11516448
Chr8:11508393:11516448
Chr8:11587179:11597149
Chr8:11764683:11767772
Chr8:11764683:11767772
Chr8:11804283:11812423
Chr8:11950151:11952269
Chr8:11950151:11952269
Chr8:12056089:12060963
Chr8:12056089:12060963
Chr8:12056089:12060963
Chr8:12095310:12101032
Chr8:12130697:12133092
Chr8:12130697:12133092
Chr8:12194624:12202789
Chr8:12194624:12202789
Chr8:12194624:12202789
Chr8:12194624:12202789
Chr8:12194624:12202789
Chr8:12194624:12202789
Chr8:12194624:12202789
Chr8:12194624:12202789
Chr8:12194624:12202789
Chr8:12194624:12202789
Chr8:12194624:12202789
Chr8:12194624:12202789
Chr8:12194624:12202789
Chr8:12194624:12202789
Chr8:12194624:12202789
Chr8:12194624:12202789
Chr8:12194624:12202789
Chr8:12194624:12202789
Chr8:12224614:12231400
Chr8:12343059:12344227
Chr8:12343059:12344227
Chr8:12528304:12533507
Chr8:12528304:12533507
Chr8:12528304:12533507
Chr8:12528304:12533507
Chr8:12528304:12533507
Chr8:12528304:12533507
Chr8:12619384:12625507
Chr8:12619384:12625507
Chr8:12619384:12625507
Chr8:12641443:12643894
Chr8:12641443:12643894
Chr8:12641443:12643894
Chr8:12907959:12915449
Chr8:12943670:12945070
Chr8:12943670:12945070
Chr8:12966790:12973238
Chr8:12966790:12973238
Chr8:12966790:12973238
Chr8:12966790:12973238
Chr8:12966790:12973238
Chr8:12966790:12973238
Chr8:12966790:12973238
Chr8:12966790:12973238
Chr8:12966790:12973238
Chr8:12966790:12973238
Chr8:12966790:12973238
Chr8:12966790:12973238
Chr8:12966790:12973238
Chr8:12966790:12973238
Chr8:13080197:13084532
Chr8:13080197:13084532
Chr8:13080197:13084532
Chr8:13080197:13084532
Chr8:13132164:13134606
Chr8:13132164:13134606
Chr8:13132164:13134606
Chr8:13132164:13134606
Chr8:13132164:13134606
Chr8:13141944:13148776
Chr8:13207500:13215156
Chr8:13342485:13349599
Chr8:13382626:13384630
Chr8:13502705:13504462
Chr8:13643536:13658898
Chr8:13643536:13658898
Chr8:13643536:13658898
Chr8:13911486:13926722
Chr8:14035485:14042898
Chr8:14035485:14042898
Chr8:14035485:14042898
Chr8:14035485:14042898
Chr8:14035485:14042898
Chr8:14035485:14042898
Chr8:14176568:14182331
Chr8:14185997:14193213
Chr8:14185997:14193213
Chr8:14185997:14193213
Chr8:14185997:14193213
Chr8:14185997:14193213
Chr8:14224429:14238296
Chr8:14224429:14238296
Chr8:14224429:14238296
Chr8:14436848:14448629
Chr8:14436848:14448629
Chr8:14450171:14454753
Chr8:14539526:14555055
Chr8:14539526:14555055
Chr8:14539526:14555055
Chr8:14539526:14555055
Chr8:14539526:14555055
Chr8:14539526:14555055
Chr8:14539526:14555055
Chr8:14539526:14555055
Chr8:14539526:14555055
Chr8:14600528:14604447
Chr8:14600528:14604447
Chr8:14919887:14925222
Chr8:14919887:14925222
Chr8:14944998:14946685
Chr8:15008838:15015781
Chr8:15286702:15296260
Chr8:15286702:15296260
Chr8:15286702:15296260
Chr8:15286702:15296260
Chr8:15286702:15296260
Chr8:15286702:15296260
Chr8:15337224:15339796
Chr8:15337224:15339796
Chr8:15337224:15339796
Chr8:15337224:15339796
Chr8:15337224:15339796
Chr8:15337224:15339796
Chr8:15337224:15339796
Chr8:15337224:15339796
Chr8:15337224:15339796
Chr8:15500681:15515614
Chr8:15526247:15528543
Chr8:15554347:15560840
Chr8:15688090:15694463
Chr8:15688090:15694463
Chr8:15688090:15694463
Chr8:15798406:15805284
Chr8:15814273:15816412
Chr8:15814273:15816412
Chr8:15823470:15829590
Chr8:15890415:15898437
Chr8:15890415:15898437
Chr8:15890415:15898437
Chr8:15890415:15898437
Chr8:15913135:15918235
Chr8:16266152:16272501
Chr8:16266152:16272501
Chr8:16266152:16272501
Chr8:16458238:16463951
Chr8:16536870:16546975
Chr8:16625867:16630047
Chr8:16625867:16630047
Chr8:16750384:16760549
Chr8:16814952:16820665
Chr8:17090210:17099954
Chr8:17090210:17099954
Chr8:17090210:17099954
Chr8:17090210:17099954
Chr8:17090210:17099954
Chr8:17090210:17099954
Chr8:17090210:17099954
Chr8:17090210:17099954
Chr8:17090210:17099954
Chr8:17090210:17099954
Chr8:17090210:17099954
Chr8:17090210:17099954
Chr8:17090210:17099954
Chr8:17090210:17099954
Chr8:17090210:17099954
Chr8:17090210:17099954
Chr8:17090210:17099954
Chr8:17090210:17099954
Chr8:17090210:17099954
Chr8:17090210:17099954
Chr8:17090210:17099954
Chr8:17090210:17099954
Chr8:17090210:17099954
Chr8:17090210:17099954
Chr8:17090210:17099954
Chr8:17090210:17099954
Chr8:17090210:17099954
Chr8:17090210:17099954
Chr8:17090210:17099954
Chr8:17090210:17099954
Chr8:17090210:17099954
Chr8:17090210:17099954
Chr8:17090210:17099954
Chr8:17090210:17099954
Chr8:17090210:17099954
Chr8:17090210:17099954
Chr8:17090210:17099954
Chr8:17090210:17099954
Chr8:17090210:17099954
Chr8:17090210:17099954
Chr8:17090210:17099954
Chr8:17090210:17099954
Chr8:17278444:17292107
Chr8:17278444:17292107
Chr8:17418732:17430763
Chr8:17487184:17490131
Chr8:17854357:17862642
Chr8:17854357:17862642
Chr8:17919146:17924514
Chr8:17919146:17924514
Chr8:18047075:18050557
Chr8:18047075:18050557
Chr8:18047075:18050557
Chr8:18047075:18050557
Chr8:18047075:18050557
Chr8:18047075:18050557
Chr8:18047075:18050557
Chr8:18159916:18167191
Chr8:18159916:18167191
Chr8:18159916:18167191
Chr8:18191949:18196099
Chr8:18191949:18196099
Chr8:18202052:18208407
Chr8:18202052:18208407
Chr8:18202052:18208407
Chr8:18202052:18208407
Chr8:18296664:18308971
Chr8:18352719:18354396
Chr8:18352719:18354396
Chr8:18352719:18354396
Chr8:18352719:18354396
Chr8:18546581:18557715
Chr8:18546581:18557715
Chr8:18690537:18704755
Chr8:18690537:18704755
Chr8:18690537:18704755
Chr8:18690537:18704755
Chr8:18690537:18704755
Chr8:18690537:18704755
Chr8:18690537:18704755
Chr8:18690537:18704755
Chr8:18690537:18704755
Chr8:18690537:18704755
Chr8:18690537:18704755
Chr8:18690537:18704755
Chr8:18690537:18704755
Chr8:18690537:18704755
Chr8:18690537:18704755
Chr8:18690537:18704755
Chr8:18690537:18704755
Chr8:18690537:18704755
Chr8:18817264:18823249
Chr8:18817264:18823249
Chr8:18899286:18903378
Chr8:18899286:18903378
Chr8:19022384:19030407
Chr8:19111593:19116314
Chr8:19140198:19146957
Chr8:19140198:19146957
Chr8:19140198:19146957
Chr8:19424299:19432821
Chr8:19458647:19461180
Chr8:19514230:19517546
Chr8:19520863:19530679
Chr8:19546668:19560401
Chr8:19806559:19812632
Chr8:19817296:19826774
Chr8:19846700:19861092
Chr8:20026913:20035435
Chr8:20314155:20318903
Chr8:20650235:20660889
Chr8:21344930:21350830
Chr8:21344930:21350830
Chr8:21344930:21350830
Chr8:21634190:21636843
Chr8:22239170:22246319
Chr8:22239170:22246319
Chr8:22375841:22383767
Chr8:22375841:22383767
Chr8:22375841:22383767
Chr8:22375841:22383767
Chr8:22375841:22383767
Chr8:22375841:22383767
Chr8:22375841:22383767
Chr8:22375841:22383767
Chr8:22375841:22383767
Chr8:22375841:22383767
Chr8:22468655:22472481
Chr8:22468655:22472481
Chr8:22481498:22487846
Chr8:22481498:22487846
Chr8:22481498:22487846
Chr8:22539415:22547584
Chr8:22539415:22547584
Chr8:23372937:23380241
Chr8:23372937:23380241
Chr8:23372937:23380241
Chr8:23372937:23380241
Chr8:23372937:23380241
Chr8:23372937:23380241
Chr8:23372937:23380241
Chr8:23372937:23380241
Chr8:23372937:23380241
Chr8:23372937:23380241
Chr8:23372937:23380241
Chr8:23372937:23380241
Chr8:24197716:24206503
Chr8:24197716:24206503
Chr8:24400201:24402190
Chr8:24400201:24402190
Chr8:24400201:24402190
Chr8:24400201:24402190
Chr8:25398888:25403823
Chr8:25775011:25785408
Chr8:26655922:26659264
Chr8:26655922:26659264
Chr9:16768:25948
Chr9:16768:25948
Chr9:524175:530031
Chr9:644091:653195
Chr9:1620188:1627242
Chr9:2019572:2024405
Chr9:2062447:2076621
Chr9:2062447:2076621
Chr9:2740064:2750402
Chr9:3098877:3106159
Chr9:3098877:3106159
Chr9:3249344:3255227
Chr9:3367501:3379290
Chr9:4144623:4147353
Chr9:4144623:4147353
Chr9:4144623:4147353
Chr9:4300792:4315275
Chr9:4394635:4400224
Chr9:4394635:4400224
Chr9:4832647:4840070
Chr9:5597032:5611118
Chr9:5597032:5611118
Chr9:5701387:5706660
Chr9:5701387:5706660
Chr9:5707652:5713294
Chr9:5713453:5720536
Chr9:5713453:5720536
Chr9:5737374:5741619
Chr9:5737374:5741619
Chr9:5749336:5763050
Chr9:6014130:6027902
Chr9:6044869:6047164
Chr9:6044869:6047164
Chr9:6044869:6047164
Chr9:6087468:6090229
Chr9:6245908:6252374
Chr9:6264425:6270175
Chr9:6398926:6402004
Chr9:6768304:6782503
Chr9:7089670:7097499
Chr9:7415806:7421539
Chr9:7455686:7463168
Chr9:7455686:7463168
Chr9:8065293:8069891
Chr9:8205220:8210623
Chr9:8450490:8462630
Chr9:8450490:8462630
Chr9:8987235:8988881
Chr9:8987235:8988881
Chr9:9213125:9226204
Chr9:9245472:9250022
Chr9:9634938:9646741
Chr9:9647400:9651476
Chr9:9661020:9673160
Chr9:9712841:9714668
Chr9:9828716:9837657
Chr9:9841218:9851423
Chr9:9964571:9968805
Chr9:10019621:10026274
Chr9:10133824:10135439
Chr9:10183315:10187737
Chr9:10674407:10676132
Chr9:10749307:10755102
Chr9:10853228:10860302
Chr9:10853228:10860302
Chr9:10861895:10869935
Chr9:10924385:10936024
Chr9:10964722:10972447
Chr9:11581944:11590541
Chr9:11609581:11619343
Chr9:11632809:11639727
Chr9:11641773:11651157
Chr9:11723971:11736113
Chr9:11738923:11748949
Chr9:11753474:11762362
Chr9:11789997:11803264
Chr9:11972596:11978619
Chr9:11972596:11978619
Chr9:12089564:12097009
Chr9:12089564:12097009
Chr9:12660007:12667872
Chr9:12778705:12780852
Chr9:13047913:13061440
Chr9:13130104:13140496
Chr9:13298852:13302186
Chr9:13298852:13302186
Chr9:13298852:13302186
Chr9:13419007:13422851
Chr9:13996689:14002567
Chr9:14080622:14087985
Chr9:14182062:14191905
Chr9:14541438:14551683
Chr9:15479564:15481490
Chr9:15479564:15481490
Chr9:15479564:15481490
Chr9:15571667:15573721
Chr9:15571667:15573721
Chr9:15973422:15977653
Chr9:16199691:16206996
Chr9:16227046:16238033
Chr9:16481184:16487384
Chr9:16511597:16519223
Chr9:16576223:16584361
Chr9:16576223:16584361
Chr9:17007732:17014677
Chr9:17007732:17014677
Chr9:17720519:17727940
Chr9:17838932:17845516
Chr9:17998449:18003473
Chr9:18288034:18293478
Chr9:18317520:18329535
Chr9:19433165:19445607
Chr9:20170575:20174966
Chr9:20170575:20174966
Chr9:20400187:20405047
Chr9:20696739:20702710
Chr9:21175346:21181323
Chr9:21277041:21286156
Chr9:21277041:21286156
Chr9:21295258:21307526
Chr9:21491658:21495817
Chr9:21981179:21996227
Chr9:22631240:22634460
Chr9:22761949:22763688
Chr9:22987536:22994437
Chr9:22987536:22994437
Chr9:23540492:23555560
Chr9:23697423:23704337
Chr9:23697423:23704337
Chr9:24354436:24359095
Chr9:24908453:24914365
Chr9:24908453:24914365
Chr9:25172031:25180688
Chr9:25496830:25505848
Chr9:25496830:25505848
Chr9:25572418:25579266
Chr9:26263832:26270227
Chr9:26263832:26270227
Chr9:26278869:26286777
Chr9:26342464:26351536
Chr9:26376614:26382764
Chr9:26833333:26837769
Chr9:27160043:27172555
Chr9:27160043:27172555
Chr9:27160043:27172555
Chr9:29055288:29068423
Chr9:30056954:30059856
Chr9:31383583:31392859
Chr9:33012173:33016072
Chr9:33341201:33347518
Chr9:33356011:33363108
Chr9:34200853:34204614
Chr9:34330086:34338360
Chr9:35186331:35195082
Chr9:35819628:35823586
Chr9:36638152:36643217
Chr9:36638152:36643217
Chr9:37749554:37752196
Chr9:37826176:37835378
Chr9:37869117:37870900
Chr9:37869117:37870900
Chr10:13284:18517
Chr10:348252:353761
Chr10:348252:353761
Chr10:369035:375454
Chr10:926302:931668
Chr10:926302:931668
Chr10:1789582:1799780
Chr10:1789582:1799780
Chr10:1789582:1799780
Chr10:1789582:1799780
Chr10:1789582:1799780
Chr10:1789582:1799780
Chr10:1789582:1799780
Chr10:1789582:1799780
Chr10:1789582:1799780
Chr10:1789582:1799780
Chr10:1789582:1799780
Chr10:1789582:1799780
Chr10:1789582:1799780
Chr10:1789582:1799780
Chr10:1789582:1799780
Chr10:1789582:1799780
Chr10:1789582:1799780
Chr10:1789582:1799780
Chr10:1789582:1799780
Chr10:1789582:1799780
Chr10:1789582:1799780
Chr10:1789582:1799780
Chr10:1789582:1799780
Chr10:1789582:1799780
Chr10:1789582:1799780
Chr10:1789582:1799780
Chr10:1789582:1799780
Chr10:1789582:1799780
Chr10:1789582:1799780
Chr10:1789582:1799780
Chr10:1789582:1799780
Chr10:1789582:1799780
Chr10:1789582:1799780
Chr10:1789582:1799780
Chr10:1789582:1799780
Chr10:1789582:1799780
Chr10:1789582:1799780
Chr10:1789582:1799780
Chr10:1789582:1799780
Chr10:1789582:1799780
Chr10:1789582:1799780
Chr10:1789582:1799780
Chr10:1789582:1799780
Chr10:1789582:1799780
Chr10:1789582:1799780
Chr10:1789582:1799780
Chr10:1789582:1799780
Chr10:1789582:1799780
Chr10:1789582:1799780
Chr10:1789582:1799780
Chr10:1789582:1799780
Chr10:1789582:1799780
Chr10:1789582:1799780
Chr10:1789582:1799780
Chr10:1789582:1799780
Chr10:1789582:1799780
Chr10:4678838:4683668
Chr10:4965797:4970670
Chr10:5070846:5075384
Chr10:5070846:5075384
Chr10:5106567:5111627
Chr10:5106567:5111627
Chr10:5587653:5592985
Chr10:5831797:5837544
Chr10:6102517:6117782
Chr10:6382404:6391716
Chr10:7857709:7859693
Chr10:7857709:7859693
Chr10:7857709:7859693
Chr10:7857709:7859693
Chr10:8504574:8517650
Chr10:8504574:8517650
Chr10:8691765:8698054
Chr10:8691765:8698054
Chr10:8765702:8773408
Chr10:9178447:9191170
Chr10:9178447:9191170
Chr10:9711988:9716252
Chr10:10208962:10214220
Chr10:10855412:10858349
Chr10:11059082:11071601
Chr10:11059082:11071601
Chr10:11059082:11071601
Chr10:11166483:11174049
Chr10:11623224:11628689
Chr10:11623224:11628689
Chr10:11623224:11628689
Chr10:11623224:11628689
Chr10:11623224:11628689
Chr10:11623224:11628689
Chr10:11623224:11628689
Chr10:11623224:11628689
Chr10:11623224:11628689
Chr10:11623224:11628689
Chr10:12031901:12044472
Chr10:12368492:12369776
Chr10:12593925:12600466
Chr10:12851972:12856186
Chr10:12851972:12856186
Chr10:13078984:13087626
Chr10:13078984:13087626
Chr10:13078984:13087626
Chr10:13078984:13087626
Chr10:13078984:13087626
Chr10:13078984:13087626
Chr10:13078984:13087626
Chr10:13078984:13087626
Chr10:13078984:13087626
Chr10:13078984:13087626
Chr10:13078984:13087626
Chr10:13078984:13087626
Chr10:13078984:13087626
Chr10:13078984:13087626
Chr10:13078984:13087626
Chr10:13078984:13087626
Chr10:13078984:13087626
Chr10:13078984:13087626
Chr10:13078984:13087626
Chr10:13078984:13087626
Chr10:13078984:13087626
Chr10:13078984:13087626
Chr10:13078984:13087626
Chr10:13078984:13087626
Chr10:13078984:13087626
Chr10:13078984:13087626
Chr10:13078984:13087626
Chr10:13078984:13087626
Chr10:13078984:13087626
Chr10:13078984:13087626
Chr10:13078984:13087626
Chr10:13078984:13087626
Chr10:13078984:13087626
Chr10:13078984:13087626
Chr10:13078984:13087626
Chr10:13078984:13087626
Chr10:13078984:13087626
Chr10:13078984:13087626
Chr10:13345701:13349221
Chr10:13345701:13349221
Chr10:13345701:13349221
Chr10:13345701:13349221
Chr10:13345701:13349221
Chr10:13473698:13484927
Chr10:13473698:13484927
Chr10:13473698:13484927
Chr10:13473698:13484927
Chr10:13473698:13484927
Chr10:13473698:13484927
Chr10:13473698:13484927
Chr10:13473698:13484927
Chr10:13473698:13484927
Chr10:13473698:13484927
Chr10:13473698:13484927
Chr10:13473698:13484927
Chr10:13473698:13484927
Chr10:13473698:13484927
Chr10:13473698:13484927
Chr10:13473698:13484927
Chr10:13473698:13484927
Chr10:13970226:13978282
Chr10:13970226:13978282
Chr10:13970226:13978282
Chr10:13970226:13978282
Chr10:13970226:13978282
Chr10:13970226:13978282
Chr10:13970226:13978282
Chr10:13970226:13978282
Chr10:13970226:13978282
Chr10:13970226:13978282
Chr10:13970226:13978282
Chr10:13970226:13978282
Chr10:13970226:13978282
Chr10:13970226:13978282
Chr10:13970226:13978282
Chr10:13970226:13978282
Chr10:13970226:13978282
Chr10:13970226:13978282
Chr10:13970226:13978282
Chr10:13970226:13978282
Chr10:13970226:13978282
Chr10:13970226:13978282
Chr10:13970226:13978282
Chr10:13970226:13978282
Chr10:13970226:13978282
Chr10:13970226:13978282
Chr10:13970226:13978282
Chr10:13970226:13978282
Chr10:13970226:13978282
Chr10:13970226:13978282
Chr10:13970226:13978282
Chr10:13970226:13978282
Chr10:13970226:13978282
Chr10:13970226:13978282
Chr10:13970226:13978282
Chr10:13970226:13978282
Chr10:13970226:13978282
Chr10:13970226:13978282
Chr10:13970226:13978282
Chr10:13970226:13978282
Chr10:13970226:13978282
Chr10:13970226:13978282
Chr10:13970226:13978282
Chr10:13970226:13978282
Chr10:14233661:14239135
Chr10:14233661:14239135
Chr10:14233661:14239135
Chr10:14948915:14954996
Chr10:15066957:15074596
Chr10:15066957:15074596
Chr10:15066957:15074596
Chr10:15066957:15074596
Chr10:15066957:15074596
Chr10:15066957:15074596
Chr10:15066957:15074596
Chr10:15066957:15074596
Chr10:15066957:15074596
Chr10:15066957:15074596
Chr10:15066957:15074596
Chr10:15066957:15074596
Chr10:15066957:15074596
Chr10:15066957:15074596
Chr10:15066957:15074596
Chr10:15066957:15074596
Chr10:15066957:15074596
Chr10:15066957:15074596
Chr10:15079289:15093073
Chr10:15079289:15093073
Chr10:15079289:15093073
Chr10:15556761:15558874
Chr10:15556761:15558874
Chr10:15556761:15558874
Chr10:15556761:15558874
Chr10:15556761:15558874
Chr10:15556761:15558874
Chr10:15556761:15558874
Chr10:15556761:15558874
Chr10:15556761:15558874
Chr10:15556761:15558874
Chr10:15556761:15558874
Chr10:15556761:15558874
Chr10:15556761:15558874
Chr10:15556761:15558874
Chr10:15556761:15558874
Chr10:15556761:15558874
Chr10:15556761:15558874
Chr10:15556761:15558874
Chr10:15556761:15558874
Chr10:15556761:15558874
Chr10:15556761:15558874
Chr10:15556761:15558874
Chr10:15556761:15558874
Chr10:15556761:15558874
Chr10:15556761:15558874
Chr10:15556761:15558874
Chr10:15556761:15558874
Chr10:15556761:15558874
Chr10:15556761:15558874
Chr10:15556761:15558874
Chr10:15556761:15558874
Chr10:15556761:15558874
Chr10:15556761:15558874
Chr10:15718985:15720700
Chr10:15718985:15720700
Chr10:15884531:15891908
Chr10:15884531:15891908
Chr10:15884531:15891908
Chr10:15884531:15891908
Chr10:15884531:15891908
Chr10:15884531:15891908
Chr10:15899517:15905517
Chr10:16098958:16102311
Chr10:16098958:16102311
Chr10:16098958:16102311
Chr10:16218385:16228162
Chr10:16218385:16228162
Chr10:16218385:16228162
Chr10:16218385:16228162
Chr10:16218385:16228162
Chr10:16218385:16228162
Chr10:16469383:16474207
Chr10:16541664:16553559
Chr10:16541664:16553559
Chr10:16541664:16553559
Chr10:16541664:16553559
Chr10:16541664:16553559
Chr10:16541664:16553559
Chr10:16541664:16553559
Chr10:16541664:16553559
Chr10:16541664:16553559
Chr10:16541664:16553559
Chr10:16541664:16553559
Chr10:16541664:16553559
Chr10:16541664:16553559
Chr10:16541664:16553559
Chr10:16541664:16553559
Chr10:16541664:16553559
Chr10:16541664:16553559
Chr10:16541664:16553559
Chr10:16541664:16553559
Chr10:16541664:16553559
Chr10:16541664:16553559
Chr10:16541664:16553559
Chr10:16541664:16553559
Chr10:16541664:16553559
Chr10:16541664:16553559
Chr10:16541664:16553559
Chr10:16541664:16553559
Chr10:16541664:16553559
Chr10:16541664:16553559
Chr10:16541664:16553559
Chr10:16541664:16553559
Chr10:16541664:16553559
Chr10:16541664:16553559
Chr10:16541664:16553559
Chr10:16541664:16553559
Chr10:16615234:16617058
Chr10:16615234:16617058
Chr10:16615234:16617058
Chr10:16749718:16757384
Chr10:16749718:16757384
Chr10:16749718:16757384
Chr10:16749718:16757384
Chr10:16821598:16827987
Chr10:16821598:16827987
Chr10:16821598:16827987
Chr10:16821598:16827987
Chr10:16926968:16936039
Chr10:16926968:16936039
Chr10:16926968:16936039
Chr10:16926968:16936039
Chr10:16926968:16936039
Chr10:16926968:16936039
Chr10:16926968:16936039
Chr10:16926968:16936039
Chr10:16926968:16936039
Chr10:16926968:16936039
Chr10:16926968:16936039
Chr10:16926968:16936039
Chr10:16926968:16936039
Chr10:16926968:16936039
Chr10:16926968:16936039
Chr10:16926968:16936039
Chr10:16926968:16936039
Chr10:16926968:16936039
Chr10:16926968:16936039
Chr10:16926968:16936039
Chr10:16926968:16936039
Chr10:16926968:16936039
Chr10:16926968:16936039
Chr10:16926968:16936039
Chr10:16926968:16936039
Chr10:16926968:16936039
Chr10:16926968:16936039
Chr10:16926968:16936039
Chr10:16926968:16936039
Chr10:16926968:16936039
Chr10:16926968:16936039
Chr10:16926968:16936039
Chr10:16926968:16936039
Chr10:16926968:16936039
Chr10:16926968:16936039
Chr10:16926968:16936039
Chr10:16926968:16936039
Chr10:16926968:16936039
Chr10:16926968:16936039
Chr10:16926968:16936039
Chr10:16926968:16936039
Chr10:16926968:16936039
Chr10:16926968:16936039
Chr10:16926968:16936039
Chr10:16926968:16936039
Chr10:16926968:16936039
Chr10:16926968:16936039
Chr10:17226028:17227822
Chr10:17226028:17227822
Chr10:17282485:17290029
Chr10:17302479:17306386
Chr10:17302479:17306386
Chr10:17302479:17306386
Chr10:17302479:17306386
Chr10:17302479:17306386
Chr10:17302479:17306386
Chr10:17302479:17306386
Chr10:17302479:17306386
Chr10:17302479:17306386
Chr10:17302479:17306386
Chr10:17302479:17306386
Chr10:17740685:17750381
Chr10:17771520:17775306
Chr10:17986207:17990370
Chr10:18104651:18107236
Chr10:18104651:18107236
Chr10:18135578:18139296
Chr10:18135578:18139296
Chr10:18461202:18464813
Chr10:18461202:18464813
Chr10:18526886:18536525
Chr10:18526886:18536525
Chr10:18526886:18536525
Chr10:18526886:18536525
Chr10:18526886:18536525
Chr10:18526886:18536525
Chr10:18526886:18536525
Chr10:18526886:18536525
Chr10:18526886:18536525
Chr10:18526886:18536525
Chr10:18526886:18536525
Chr10:18526886:18536525
Chr10:18526886:18536525
Chr10:18526886:18536525
Chr10:18526886:18536525
Chr10:18526886:18536525
Chr10:18526886:18536525
Chr10:18526886:18536525
Chr10:18526886:18536525
Chr10:18526886:18536525
Chr10:18526886:18536525
Chr10:18526886:18536525
Chr10:18526886:18536525
Chr10:18526886:18536525
Chr10:18526886:18536525
Chr10:18526886:18536525
Chr10:18526886:18536525
Chr10:18526886:18536525
Chr10:18526886:18536525
Chr10:18688204:18690874
Chr10:18815526:18825813
Chr10:18861522:18875554
Chr10:18861522:18875554
Chr10:18861522:18875554
Chr10:18861522:18875554
Chr10:18861522:18875554
Chr10:18916302:18927206
Chr10:18935211:18949488
Chr10:18935211:18949488
Chr10:18935211:18949488
Chr10:18935211:18949488
Chr10:18935211:18949488
Chr10:18935211:18949488
Chr10:18935211:18949488
Chr10:18935211:18949488
Chr10:18935211:18949488
Chr10:18935211:18949488
Chr10:18935211:18949488
Chr10:18935211:18949488
Chr10:19198197:19205716
Chr10:19198197:19205716
Chr10:19580563:19586927
Chr10:19580563:19586927
Chr10:19661294:19668640
Chr10:19661294:19668640
Chr10:19661294:19668640
Chr10:19661294:19668640
Chr10:19661294:19668640
Chr10:19661294:19668640
Chr10:19661294:19668640
Chr10:19661294:19668640
Chr10:19661294:19668640
Chr10:19661294:19668640
Chr10:19661294:19668640
Chr10:19661294:19668640
Chr10:19661294:19668640
Chr10:19661294:19668640
Chr10:19661294:19668640
Chr10:19661294:19668640
Chr10:19661294:19668640
Chr10:19661294:19668640
Chr10:19810751:19814436
Chr10:20186005:20192050
Chr10:20285283:20287260
Chr10:20285283:20287260
Chr10:20285283:20287260
Chr10:20285283:20287260
Chr10:20285283:20287260
Chr10:20285283:20287260
Chr10:20285283:20287260
Chr10:20285283:20287260
Chr10:20327861:20335697
Chr10:20327861:20335697
Chr10:20327861:20335697
Chr10:20327861:20335697
Chr10:20327861:20335697
Chr10:20327861:20335697
Chr10:20327861:20335697
Chr10:20327861:20335697
Chr10:20327861:20335697
Chr10:20327861:20335697
Chr10:20327861:20335697
Chr10:20327861:20335697
Chr10:20453834:20455641
Chr10:20453834:20455641
Chr10:20453834:20455641
Chr10:20453834:20455641
Chr10:20453834:20455641
Chr10:20453834:20455641
Chr10:20534274:20547164
Chr10:20534274:20547164
Chr10:20534274:20547164
Chr10:20534274:20547164
Chr10:20534274:20547164
Chr10:20534274:20547164
Chr10:20534274:20547164
Chr10:20534274:20547164
Chr10:20534274:20547164
Chr10:20534274:20547164
Chr10:20534274:20547164
Chr10:20534274:20547164
Chr10:20534274:20547164
Chr10:20534274:20547164
Chr10:20534274:20547164
Chr10:20534274:20547164
Chr10:20564679:20568822
Chr10:20564679:20568822
Chr10:20564679:20568822
Chr10:20564679:20568822
Chr10:20609627:20613818
Chr10:20659054:20661104
Chr10:20659054:20661104
Chr10:20659054:20661104
Chr10:20659054:20661104
Chr10:20749166:20751305
Chr10:20749166:20751305
Chr10:20749166:20751305
Chr10:20749166:20751305
Chr10:20749166:20751305
Chr10:20749166:20751305
Chr10:20749166:20751305
Chr10:20749166:20751305
Chr10:20749166:20751305
Chr10:20749166:20751305
Chr10:20749166:20751305
Chr10:20993171:21000322
Chr10:20993171:21000322
Chr10:20993171:21000322
Chr10:21325487:21337648
Chr10:21325487:21337648
Chr10:21325487:21337648
Chr10:21365477:21367251
Chr10:21365477:21367251
Chr10:21551266:21552703
Chr10:21551266:21552703
Chr10:21551266:21552703
Chr10:21551266:21552703
Chr10:21551266:21552703
Chr10:21551266:21552703
Chr10:21551266:21552703
Chr10:21551266:21552703
Chr10:21551266:21552703
Chr10:21551266:21552703
Chr10:21551266:21552703
Chr10:21824160:21833004
Chr10:21824160:21833004
Chr10:21824160:21833004
Chr10:21824160:21833004
Chr10:21824160:21833004
Chr10:21824160:21833004
Chr10:21824160:21833004
Chr10:21824160:21833004
Chr10:21824160:21833004
Chr10:21824160:21833004
Chr10:21824160:21833004
Chr10:21824160:21833004
Chr10:21824160:21833004
Chr10:21824160:21833004
Chr10:21824160:21833004
Chr10:21824160:21833004
Chr10:21824160:21833004
Chr10:21824160:21833004
Chr10:21824160:21833004
Chr10:21824160:21833004
Chr10:21824160:21833004
Chr10:21824160:21833004
Chr10:21824160:21833004
Chr10:21824160:21833004
Chr10:21824160:21833004
Chr10:21824160:21833004
Chr10:21974755:21980164
Chr10:22420368:22426756
Chr10:22506650:22513001
Chr10:22506650:22513001
Chr10:22506650:22513001
Chr10:22538681:22541549
Chr10:22538681:22541549
Chr10:22885488:22893345
Chr10:22885488:22893345
Chr10:23059611:23069096
Chr10:23059611:23069096
Chr10:23059611:23069096
Chr10:23059611:23069096
Chr10:23059611:23069096
Chr10:23059611:23069096
Chr10:23059611:23069096
Chr10:23059611:23069096
Chr10:23059611:23069096
Chr10:23059611:23069096
Chr10:23059611:23069096
Chr10:23148825:23153391
Chr10:23148825:23153391
Chr10:23148825:23153391
Chr10:23201572:23209884
Chr10:24189470:24191943
Chr10:24189470:24191943
Chr10:24189470:24191943
Chr10:24378837:24386405
Chr10:24378837:24386405
Chr10:24625011:24628674
Chr10:24749749:24760287
Chr10:24932398:24937091
Chr10:25064717:25079219
Chr10:25299344:25302846
Chr10:25299344:25302846
Chr11:31553:35965
Chr11:176892:179446
Chr11:991507:995407
Chr11:1197979:1203681
Chr11:1482944:1493524
Chr11:1482944:1493524
Chr11:2565103:2567110
Chr11:2565103:2567110
Chr11:2565103:2567110
Chr11:2565103:2567110
Chr11:2565103:2567110
Chr11:2565103:2567110
Chr11:2565103:2567110
Chr11:2774093:2776585
Chr11:3543816:3550445
Chr11:3543816:3550445
Chr11:4260302:4267115
Chr11:4774101:4784694
Chr11:4774101:4784694
Chr11:5243608:5251232
Chr11:5401490:5406824
Chr11:5401490:5406824
Chr11:6663998:6667964
Chr11:7638335:7648366
Chr11:7638335:7648366
Chr11:7638335:7648366
Chr11:7769112:7774164
Chr11:7910563:7916013
Chr11:7989162:7993709
Chr11:8381747:8383619
Chr11:8381747:8383619
Chr11:8915762:8918080
Chr11:8915762:8918080
Chr11:8915762:8918080
Chr11:8915762:8918080
Chr11:10002372:10011024
Chr11:10020367:10024858
Chr11:10205643:10211774
Chr11:10505683:10514854
Chr11:10902037:10906301
Chr11:10989993:10998003
Chr11:11067594:11076391
Chr11:11155150:11160243
Chr11:11391203:11396633
Chr11:11861553:11863311
Chr11:11861553:11863311
Chr11:11861553:11863311
Chr11:11879898:11885414
Chr11:12131401:12137884
Chr11:12634746:12640031
Chr11:12814393:12826727
Chr11:13131844:13134138
Chr11:13131844:13134138
Chr11:13374698:13381521
Chr11:13374698:13381521
Chr11:13374698:13381521
Chr11:13374698:13381521
Chr11:14049328:14055626
Chr11:14049328:14055626
Chr11:14327640:14330593
Chr11:14327640:14330593
Chr11:14380615:14381996
Chr11:14380615:14381996
Chr11:14380615:14381996
Chr11:14380615:14381996
Chr11:14380615:14381996
Chr11:14543658:14545667
Chr11:14543658:14545667
Chr11:14852144:14864098
Chr11:14920296:14927588
Chr11:14920296:14927588
Chr11:15909852:15913997
Chr11:16082772:16086549
Chr11:16082772:16086549
Chr11:16082772:16086549
Chr11:16082772:16086549
Chr11:16082772:16086549
Chr11:16096232:16109825
Chr11:16113137:16120484
Chr11:16113137:16120484
Chr11:16113137:16120484
Chr11:16113137:16120484
Chr11:16113137:16120484
Chr11:16113137:16120484
Chr11:16113137:16120484
Chr11:16113137:16120484
Chr11:16113137:16120484
Chr11:16113137:16120484
Chr11:16235394:16245253
Chr11:16371558:16384996
Chr11:16371558:16384996
Chr11:16371558:16384996
Chr11:16371558:16384996
Chr11:16371558:16384996
Chr11:16371558:16384996
Chr11:16371558:16384996
Chr11:16371558:16384996
Chr11:16371558:16384996
Chr11:16371558:16384996
Chr11:16371558:16384996
Chr11:16371558:16384996
Chr11:16371558:16384996
Chr11:16371558:16384996
Chr11:16395313:16396812
Chr11:16395313:16396812
Chr11:16395313:16396812
Chr11:16395313:16396812
Chr11:16402542:16410989
Chr11:16402542:16410989
Chr11:16402542:16410989
Chr11:16431630:16434848
Chr11:16927883:16934542
Chr11:16927883:16934542
Chr11:16927883:16934542
Chr11:16950582:16956465
Chr11:16950582:16956465
Chr11:17209154:17214229
Chr11:17241072:17245937
Chr11:17321622:17330646
Chr11:17321622:17330646
Chr11:17321622:17330646
Chr11:17399663:17412102
Chr11:17399663:17412102
Chr11:17582101:17586972
Chr11:17602877:17615213
Chr11:17971317:17980948
Chr11:17971317:17980948
Chr11:17971317:17980948
Chr11:17971317:17980948
Chr11:17971317:17980948
Chr11:17971317:17980948
Chr11:17971317:17980948
Chr11:17971317:17980948
Chr11:17971317:17980948
Chr11:17971317:17980948
Chr11:17971317:17980948
Chr11:17971317:17980948
Chr11:17971317:17980948
Chr11:17971317:17980948
Chr11:17971317:17980948
Chr11:17971317:17980948
Chr11:17971317:17980948
Chr11:17971317:17980948
Chr11:17971317:17980948
Chr11:17971317:17980948
Chr11:17971317:17980948
Chr11:17971317:17980948
Chr11:17971317:17980948
Chr11:17971317:17980948
Chr11:17971317:17980948
Chr11:17971317:17980948
Chr11:17971317:17980948
Chr11:17971317:17980948
Chr11:17971317:17980948
Chr11:17971317:17980948
Chr11:17971317:17980948
Chr11:17971317:17980948
Chr11:17971317:17980948
Chr11:17971317:17980948
Chr11:17971317:17980948
Chr11:17971317:17980948
Chr11:17971317:17980948
Chr11:17971317:17980948
Chr11:17971317:17980948
Chr11:17971317:17980948
Chr11:17971317:17980948
Chr11:17971317:17980948
Chr11:17971317:17980948
Chr11:17971317:17980948
Chr11:17971317:17980948
Chr11:17971317:17980948
Chr11:17971317:17980948
Chr11:18030830:18034560
Chr11:18156086:18166660
Chr11:18255900:18259613
Chr11:18255900:18259613
Chr11:18255900:18259613
Chr11:18255900:18259613
Chr11:18255900:18259613
Chr11:18255900:18259613
Chr11:18255900:18259613
Chr11:18255900:18259613
Chr11:18255900:18259613
Chr11:18255900:18259613
Chr11:18255900:18259613
Chr11:18255900:18259613
Chr11:18255900:18259613
Chr11:18255900:18259613
Chr11:18255900:18259613
Chr11:18755989:18759270
Chr11:18755989:18759270
Chr11:18818601:18825420
Chr11:18818601:18825420
Chr11:18818601:18825420
Chr11:18818601:18825420
Chr11:18818601:18825420
Chr11:18818601:18825420
Chr11:18818601:18825420
Chr11:18818601:18825420
Chr11:19109245:19110465
Chr11:19109245:19110465
Chr11:19484696:19489338
Chr11:19533148:19541805
Chr11:19533148:19541805
Chr11:19751220:19753304
Chr11:19759264:19761817
Chr11:19759264:19761817
Chr11:19759264:19761817
Chr11:19759264:19761817
Chr11:19759264:19761817
Chr11:19759264:19761817
Chr11:19759264:19761817
Chr11:19759264:19761817
Chr11:19759264:19761817
Chr11:19759264:19761817
Chr11:19902404:19905437
Chr11:19902404:19905437
Chr11:20024070:20027608
Chr11:20078988:20087085
Chr11:20078988:20087085
Chr11:20078988:20087085
Chr11:20143439:20147220
Chr11:20158220:20166356
Chr11:20158220:20166356
Chr11:20158220:20166356
Chr11:20158220:20166356
Chr11:20158220:20166356
Chr11:20158220:20166356
Chr11:20158220:20166356
Chr11:20158220:20166356
Chr11:20158220:20166356
Chr11:20158220:20166356
Chr11:20158220:20166356
Chr11:20158220:20166356
Chr11:20158220:20166356
Chr11:20158220:20166356
Chr11:20158220:20166356
Chr11:20158220:20166356
Chr11:20158220:20166356
Chr11:20158220:20166356
Chr11:20158220:20166356
Chr11:20158220:20166356
Chr11:20158220:20166356
Chr11:20158220:20166356
Chr11:20158220:20166356
Chr11:20158220:20166356
Chr11:20158220:20166356
Chr11:20158220:20166356
Chr11:20158220:20166356
Chr11:20158220:20166356
Chr11:20158220:20166356
Chr11:20158220:20166356
Chr11:20158220:20166356
Chr11:20158220:20166356
Chr11:20158220:20166356
Chr11:20158220:20166356
Chr11:20158220:20166356
Chr11:20158220:20166356
Chr11:20158220:20166356
Chr11:20158220:20166356
Chr11:20158220:20166356
Chr11:20158220:20166356
Chr11:20158220:20166356
Chr11:20158220:20166356
Chr11:20158220:20166356
Chr11:20158220:20166356
Chr11:20158220:20166356
Chr11:20158220:20166356
Chr11:20296003:20301480
Chr11:20296003:20301480
Chr11:20296003:20301480
Chr11:20296003:20301480
Chr11:20296003:20301480
Chr11:20296003:20301480
Chr11:20296003:20301480
Chr11:20323496:20328157
Chr11:20472950:20479088
Chr11:20472950:20479088
Chr11:20685710:20687968
Chr11:20685710:20687968
Chr11:20685710:20687968
Chr11:20856783:20859024
Chr11:20856783:20859024
Chr11:20873912:20879505
Chr11:20873912:20879505
Chr11:21026902:21029908
Chr11:21214305:21224740
Chr11:21214305:21224740
Chr11:21214305:21224740
Chr11:21214305:21224740
Chr11:21214305:21224740
Chr11:21214305:21224740
Chr11:21214305:21224740
Chr11:21214305:21224740
Chr11:21214305:21224740
Chr11:21214305:21224740
Chr11:21214305:21224740
Chr11:21214305:21224740
Chr11:21214305:21224740
Chr11:21214305:21224740
Chr11:21214305:21224740
Chr11:21214305:21224740
Chr11:21214305:21224740
Chr11:21214305:21224740
Chr11:21214305:21224740
Chr11:21214305:21224740
Chr11:21214305:21224740
Chr11:21438327:21440017
Chr11:21779138:21791515
Chr11:21779138:21791515
Chr11:21901847:21906117
Chr11:22150647:22153306
Chr11:22283996:22297214
Chr11:22283996:22297214
Chr11:22388016:22389624
Chr11:22388016:22389624
Chr11:22410156:22418435
Chr11:22410156:22418435
Chr11:22410156:22418435
Chr11:22410156:22418435
Chr11:22410156:22418435
Chr11:22410156:22418435
Chr11:22410156:22418435
Chr11:22410156:22418435
Chr11:22410156:22418435
Chr11:22410156:22418435
Chr11:22410156:22418435
Chr11:22410156:22418435
Chr11:22410156:22418435
Chr11:22410156:22418435
Chr11:22410156:22418435
Chr11:22410156:22418435
Chr11:22465413:22471548
Chr11:22465413:22471548
Chr11:22475874:22482627
Chr11:22489390:22491058
Chr11:22489390:22491058
Chr11:22489390:22491058
Chr11:22489390:22491058
Chr11:22656140:22662935
Chr11:22656140:22662935
Chr11:22656140:22662935
Chr11:22656140:22662935
Chr11:22656140:22662935
Chr11:22792394:22794025
Chr11:22792394:22794025
Chr11:22929471:22935564
Chr11:23076059:23080390
Chr11:23111317:23126773
Chr11:23360280:23368760
Chr11:23360280:23368760
Chr11:23360280:23368760
Chr11:23360280:23368760
Chr11:23360280:23368760
Chr11:23360280:23368760
Chr11:23595398:23597095
Chr11:23595398:23597095
Chr11:23597229:23603742
Chr11:23597229:23603742
Chr11:23611701:23622188
Chr11:23611701:23622188
Chr11:23611701:23622188
Chr11:23611701:23622188
Chr11:23611701:23622188
Chr11:23611701:23622188
Chr11:23611701:23622188
Chr11:23611701:23622188
Chr11:23611701:23622188
Chr11:23611701:23622188
Chr11:23611701:23622188
Chr11:23611701:23622188
Chr11:23611701:23622188
Chr11:23611701:23622188
Chr11:23611701:23622188
Chr11:23611701:23622188
Chr11:23611701:23622188
Chr11:23611701:23622188
Chr11:23611701:23622188
Chr11:23611701:23622188
Chr11:23611701:23622188
Chr11:23611701:23622188
Chr11:23611701:23622188
Chr11:23636854:23645828
Chr11:23636854:23645828
Chr11:23636854:23645828
Chr11:23636854:23645828
Chr11:23636854:23645828
Chr11:23636854:23645828
Chr11:23681028:23682578
Chr11:23681028:23682578
Chr11:23681028:23682578
Chr11:23681028:23682578
Chr11:23722520:23724184
Chr11:23722520:23724184
Chr11:23722520:23724184
Chr11:23722520:23724184
Chr11:23722520:23724184
Chr11:23722520:23724184
Chr11:23722520:23724184
Chr11:23722520:23724184
Chr11:23966674:23972936
Chr11:23966674:23972936
Chr11:24017227:24019197
Chr11:24017227:24019197
Chr11:24017227:24019197
Chr11:24017227:24019197
Chr11:24031480:24041603
Chr11:24031480:24041603
Chr11:24031480:24041603
Chr11:24031480:24041603
Chr11:24031480:24041603
Chr11:24031480:24041603
Chr11:24031480:24041603
Chr11:24121473:24125945
Chr11:24223281:24228760
Chr11:24223281:24228760
Chr11:24223281:24228760
Chr11:24355353:24364076
Chr11:24355353:24364076
Chr11:24355353:24364076
Chr11:24423686:24430906
Chr11:24423686:24430906
Chr11:24423686:24430906
Chr11:24423686:24430906
Chr11:24423686:24430906
Chr11:24423686:24430906
Chr11:24444200:24446949
Chr11:24710793:24715898
Chr11:24764282:24773633
Chr11:24764282:24773633
Chr11:24764282:24773633
Chr11:24764282:24773633
Chr11:24764282:24773633
Chr11:24872952:24875582
Chr11:24872952:24875582
Chr11:24872952:24875582
Chr11:24872952:24875582
Chr11:24872952:24875582
Chr11:24872952:24875582
Chr11:24872952:24875582
Chr11:24872952:24875582
Chr11:24872952:24875582
Chr11:25007200:25011188
Chr11:25154949:25162153
Chr11:25154949:25162153
Chr11:25186101:25188245
Chr11:25186101:25188245
Chr11:25186101:25188245
Chr11:25188984:25195916
Chr11:25350588:25356584
Chr11:25369720:25384840
Chr11:25369720:25384840
Chr11:25369720:25384840
Chr11:25369720:25384840
Chr11:25369720:25384840
Chr11:25369720:25384840
Chr11:25369720:25384840
Chr11:25687660:25694923
Chr11:26120230:26127645
Chr11:26120230:26127645
Chr11:26120230:26127645
Chr11:26211326:26218527
Chr11:26211326:26218527
Chr11:26211326:26218527
Chr11:26211326:26218527
Chr11:26211326:26218527
Chr11:26211326:26218527
Chr11:26211326:26218527
Chr11:26211326:26218527
Chr11:26211326:26218527
Chr11:26211326:26218527
Chr11:26211326:26218527
Chr11:26211326:26218527
Chr11:26211326:26218527
Chr11:26211326:26218527
Chr11:26211326:26218527
Chr11:26211326:26218527
Chr11:26359355:26365597
Chr11:26507749:26510772
Chr11:26569014:26582565
Chr11:26569014:26582565
Chr11:26569014:26582565
Chr11:26569014:26582565
Chr11:26569014:26582565
Chr11:26569014:26582565
Chr11:26569014:26582565
Chr11:26569014:26582565
Chr11:26569014:26582565
Chr11:26569014:26582565
Chr11:26569014:26582565
Chr11:26569014:26582565
Chr11:26569014:26582565
Chr11:26569014:26582565
Chr11:26569014:26582565
Chr11:26569014:26582565
Chr11:26569014:26582565
Chr11:26569014:26582565
Chr11:26569014:26582565
Chr11:26569014:26582565
Chr11:26569014:26582565
Chr11:26569014:26582565
Chr11:26569014:26582565
Chr11:26569014:26582565
Chr11:26569014:26582565
Chr11:26569014:26582565
Chr11:26569014:26582565
Chr11:26569014:26582565
Chr11:26569014:26582565
Chr11:26569014:26582565
Chr11:26569014:26582565
Chr11:26569014:26582565
Chr11:26569014:26582565
Chr11:26569014:26582565
Chr11:26569014:26582565
Chr11:26569014:26582565
Chr11:26569014:26582565
Chr11:26569014:26582565
Chr11:26569014:26582565
Chr11:26703024:26715093
Chr11:26703024:26715093
Chr11:26703024:26715093
Chr11:26703024:26715093
Chr11:26839665:26850080
Chr11:26839665:26850080
Chr11:26839665:26850080
Chr11:26839665:26850080
Chr11:26839665:26850080
Chr11:26839665:26850080
Chr11:26839665:26850080
Chr11:26839665:26850080
Chr11:26839665:26850080
Chr11:26839665:26850080
Chr11:26839665:26850080
Chr11:26839665:26850080
Chr11:26839665:26850080
Chr11:26839665:26850080
Chr11:26839665:26850080
Chr11:26839665:26850080
Chr11:26839665:26850080
Chr11:26839665:26850080
Chr11:26839665:26850080
Chr11:26839665:26850080
Chr11:26839665:26850080
Chr11:26839665:26850080
Chr11:26839665:26850080
Chr11:26839665:26850080
Chr11:26839665:26850080
Chr11:26839665:26850080
Chr11:26839665:26850080
Chr11:26839665:26850080
Chr11:26839665:26850080
Chr11:26839665:26850080
Chr11:26839665:26850080
Chr11:26839665:26850080
Chr11:26839665:26850080
Chr11:26839665:26850080
Chr11:26839665:26850080
Chr11:26839665:26850080
Chr11:26839665:26850080
Chr11:26839665:26850080
Chr11:26839665:26850080
Chr11:26839665:26850080
Chr11:26839665:26850080
Chr11:26839665:26850080
Chr11:26839665:26850080
Chr11:26839665:26850080
Chr11:26839665:26850080
Chr11:26839665:26850080
Chr11:26839665:26850080
Chr11:26839665:26850080
Chr11:26839665:26850080
Chr11:26839665:26850080
Chr11:27003068:27011650
Chr11:27127174:27134185
Chr11:27286205:27293174
Chr11:27286205:27293174
Chr11:27286205:27293174
Chr11:27286205:27293174
Chr11:27286205:27293174
Chr11:27286205:27293174
Chr11:27630737:27637929
Chr11:27630737:27637929
Chr11:27966451:27973629
Chr11:27966451:27973629
Chr11:27966451:27973629
Chr11:27966451:27973629
Chr11:27966451:27973629
Chr11:27966451:27973629
Chr11:27966451:27973629
Chr11:27966451:27973629
Chr11:28015947:28019536
Chr11:28083420:28089669
Chr11:28083420:28089669
Chr11:28083420:28089669
Chr11:28276352:28282445
Chr11:28722625:28725009
Chr11:28722625:28725009
Chr11:28722625:28725009
Chr11:28722625:28725009
Chr11:29130341:29131960
Chr11:29236856:29244409
Chr11:29236856:29244409
Chr11:29236856:29244409
Chr11:29236856:29244409
Chr11:29236856:29244409
Chr11:29236856:29244409
Chr11:29236856:29244409
Chr11:29276964:29279168
Chr11:29291353:29301533
Chr11:29291353:29301533
Chr11:29291353:29301533
Chr11:29340963:29356568
Chr11:29395154:29401158
Chr11:29629571:29638596
Chr11:29629571:29638596
Chr11:29629571:29638596
Chr11:29629571:29638596
Chr11:29629571:29638596
Chr11:29629571:29638596
Chr11:29629571:29638596
Chr11:29629571:29638596
Chr11:29702371:29709795
Chr11:29702371:29709795
Chr11:29702371:29709795
Chr11:29702371:29709795
Chr11:29702371:29709795
Chr11:29884977:29892244
Chr11:29925026:29932925
Chr11:29925026:29932925
Chr11:29925026:29932925
Chr11:29925026:29932925
Chr11:29925026:29932925
Chr11:29925026:29932925
Chr11:29925026:29932925
Chr11:29925026:29932925
Chr11:30243182:30248001
Chr11:30304213:30310615
Chr11:30477674:30487012
Chr11:30477674:30487012
Chr11:30477674:30487012
Chr11:30477674:30487012
Chr11:30477674:30487012
Chr11:30477674:30487012
Chr11:30477674:30487012
Chr11:30477674:30487012
Chr11:30477674:30487012
Chr11:30477674:30487012
Chr11:30477674:30487012
Chr11:30667246:30670037
Chr11:30667246:30670037
Chr11:30667246:30670037
Chr11:31149087:31153899
Chr11:31537542:31541088
Chr11:32073929:32082661
Chr11:32145642:32158108
Chr11:32426092:32432067
Chr11:32426092:32432067
Chr11:32426092:32432067
Chr11:32426092:32432067
Chr11:33313066:33315517
Chr11:33327059:33331085
Chr11:33327059:33331085
Chr11:33496820:33502673
Chr11:33496820:33502673
Chr11:33496820:33502673
Chr11:33496820:33502673
Chr11:33704955:33713600
Chr11:33704955:33713600
Chr11:33704955:33713600
Chr11:33704955:33713600
Chr11:33704955:33713600
Chr11:33704955:33713600
Chr11:33704955:33713600
Chr11:33704955:33713600
Chr11:33704955:33713600
Chr11:33704955:33713600
Chr11:33704955:33713600
Chr11:33704955:33713600
Chr11:33704955:33713600
Chr11:33704955:33713600
Chr11:33704955:33713600
Chr11:33704955:33713600
Chr11:33704955:33713600
Chr11:33742569:33756290
Chr11:33742569:33756290
Chr11:33742569:33756290
Chr11:33742569:33756290
Chr11:33742569:33756290
Chr11:33742569:33756290
Chr11:33742569:33756290
Chr11:33742569:33756290
Chr11:33742569:33756290
Chr11:34242371:34245614
Chr11:34242371:34245614
Chr11:34314498:34324559
Chr11:34314498:34324559
Chr11:34314498:34324559
Chr11:34314498:34324559
Chr11:34314498:34324559
Chr11:34314498:34324559
Chr11:34314498:34324559
Chr11:34314498:34324559
Chr11:34314498:34324559
Chr11:34314498:34324559
Chr11:34314498:34324559
Chr11:34314498:34324559
Chr11:34314498:34324559
Chr11:34314498:34324559
Chr11:34314498:34324559
Chr11:34314498:34324559
Chr11:34314498:34324559
Chr11:34314498:34324559
Chr11:34314498:34324559
Chr11:34314498:34324559
Chr11:34314498:34324559
Chr11:34314498:34324559
Chr11:34314498:34324559
Chr11:34314498:34324559
Chr11:34314498:34324559
Chr11:34314498:34324559
Chr11:34314498:34324559
Chr11:34314498:34324559
Chr11:34314498:34324559
Chr11:34314498:34324559
Chr11:34314498:34324559
Chr11:34314498:34324559
Chr11:34314498:34324559
Chr11:34314498:34324559
Chr11:34314498:34324559
Chr11:34314498:34324559
Chr11:34314498:34324559
Chr11:34314498:34324559
Chr11:34314498:34324559
Chr11:34314498:34324559
Chr11:34314498:34324559
Chr11:34314498:34324559
Chr11:34314498:34324559
Chr11:34314498:34324559
Chr11:34314498:34324559
Chr11:34314498:34324559
Chr11:34314498:34324559
Chr11:34314498:34324559
Chr11:34314498:34324559
Chr11:34314498:34324559
Chr11:34314498:34324559
Chr11:34314498:34324559
Chr11:34314498:34324559
Chr11:34314498:34324559
Chr11:34314498:34324559
Chr11:34314498:34324559
Chr11:34314498:34324559
Chr11:34314498:34324559
Chr11:34464105:34473481
Chr11:34464105:34473481
Chr11:34464105:34473481
Chr11:34464105:34473481
Chr11:34464105:34473481
Chr11:34464105:34473481
Chr11:34464105:34473481
Chr11:34464105:34473481
Chr11:34464105:34473481
Chr11:34464105:34473481
Chr11:34464105:34473481
Chr11:34464105:34473481
Chr11:34464105:34473481
Chr11:34464105:34473481
Chr11:34464105:34473481
Chr11:34464105:34473481
Chr11:34464105:34473481
Chr11:34464105:34473481
Chr11:34464105:34473481
Chr11:34464105:34473481
Chr11:34464105:34473481
Chr11:34464105:34473481
Chr11:34464105:34473481
Chr11:34464105:34473481
Chr11:34464105:34473481
Chr11:34464105:34473481
Chr11:34464105:34473481
Chr11:34464105:34473481
Chr11:34464105:34473481
Chr11:34464105:34473481
Chr11:34464105:34473481
Chr11:34464105:34473481
Chr11:34464105:34473481
Chr11:34464105:34473481
Chr11:34464105:34473481
Chr11:34464105:34473481
Chr11:34464105:34473481
Chr11:34464105:34473481
Chr11:34464105:34473481
Chr11:34464105:34473481
Chr11:34464105:34473481
Chr11:34464105:34473481
Chr11:34807724:34809430
Chr11:34807724:34809430
Chr11:34974828:34981662
Chr11:35409407:35419020
Chr11:35452782:35459872
Chr11:35452782:35459872
Chr11:35452782:35459872
Chr11:35452782:35459872
Chr11:35452782:35459872
Chr11:35452782:35459872
Chr11:35452782:35459872
Chr11:35452782:35459872
Chr11:35452782:35459872
Chr11:35452782:35459872
Chr11:35513073:35522157
Chr11:35513073:35522157
Chr11:35535527:35537159
Chr11:35553729:35560050
Chr11:36007988:36018769
Chr11:36269616:36280254
Chr11:36489042:36492699
Chr11:36853191:36855115
Chr11:36853191:36855115
Chr11:36981720:36987010
Chr11:37007044:37011645
Chr11:37265448:37267793
Chr11:37265448:37267793
Chr11:37265448:37267793
Chr11:37289393:37295297
Chr11:37289393:37295297
Chr11:37289393:37295297
Chr11:37297585:37312532
Chr11:37347211:37348605
Chr11:37405038:37414262
Chr11:37405038:37414262
Chr11:37405038:37414262
Chr11:37405038:37414262
Chr11:37405038:37414262
Chr11:37405038:37414262
Chr11:37405038:37414262
Chr11:37405038:37414262
Chr11:37405038:37414262
Chr11:37405038:37414262
Chr11:37405038:37414262
Chr11:37405038:37414262
Chr11:37405038:37414262
Chr11:37405038:37414262
Chr11:37405038:37414262
Chr11:37405038:37414262
Chr11:37405038:37414262
Chr11:37405038:37414262
Chr11:37405038:37414262
Chr11:37676908:37685783
Chr11:37676908:37685783
Chr11:37676908:37685783
Chr11:37676908:37685783
Chr11:37676908:37685783
Chr11:37676908:37685783
Chr11:37676908:37685783
Chr11:37688955:37695760
Chr11:37688955:37695760
Chr11:38005159:38009439
Chr11:38028035:38034366
Chr11:38028035:38034366
Chr11:38028035:38034366
Chr11:38028035:38034366
Chr11:38034910:38040030
Chr11:38228697:38230887
Chr11:38278341:38282173
Chr11:38278341:38282173
Chr11:38405727:38408678
Chr11:38463515:38466461
Chr11:38463515:38466461
Chr11:38572646:38576163
Chr11:38572646:38576163
Chr11:38572646:38576163
Chr11:38572646:38576163
Chr11:38644235:38648414
Chr11:38644235:38648414
Chr11:38752628:38757483
Chr11:38915042:38920842
Chr11:39065840:39073676
Chr11:39065840:39073676
Chr11:39169795:39180357
Chr11:39411669:39418967
Chr11:39411669:39418967
Chr11:39411669:39418967
Chr11:39411669:39418967
Chr11:39411669:39418967
Chr11:39411669:39418967
Chr11:39411669:39418967
Chr11:39411669:39418967
Chr11:39411669:39418967
Chr11:39411669:39418967
Chr11:39411669:39418967
Chr11:39411669:39418967
Chr11:39411669:39418967
Chr11:39411669:39418967
Chr11:39590640:39596417
Chr11:39688195:39694737
Chr11:39791685:39793388
Chr11:39791685:39793388
Chr11:39794021:39796275
Chr11:39794021:39796275
Chr11:39794021:39796275
Chr11:39794021:39796275
Chr11:39846194:39852450
Chr11:39846194:39852450
Chr11:39854641:39862794
Chr11:39854641:39862794
Chr11:39981679:39986425
Chr11:40093899:40101669
Chr11:40093899:40101669
Chr11:40093899:40101669
Chr11:40093899:40101669
Chr11:40093899:40101669
Chr11:40093899:40101669
Chr11:40093899:40101669
Chr11:40093899:40101669
Chr11:40093899:40101669
Chr11:40093899:40101669
Chr11:40093899:40101669
Chr11:40093899:40101669
Chr11:40093899:40101669
Chr11:40093899:40101669
Chr11:40549040:40560589
Chr11:40549040:40560589
Chr11:40706330:40708414
Chr11:40749517:40753395
Chr11:41160672:41173422
Chr11:41317948:41327843
Chr11:41551612:41558567
Chr11:41551612:41558567
Chr11:41551612:41558567
Chr11:41551612:41558567
Chr11:41551612:41558567
Chr11:41551612:41558567
Chr11:41551612:41558567
Chr11:41575835:41582823
Chr11:41575835:41582823
Chr11:41575835:41582823
Chr11:42084028:42094405
Chr11:42126592:42131237
Chr11:42208730:42216499
Chr11:42467789:42474278
Chr11:42922815:42924932
Chr11:42922815:42924932
Chr11:42922815:42924932
Chr11:42922815:42924932
Chr11:42935227:42942522
Chr11:42935227:42942522
Chr11:42970805:42980232
Chr11:42970805:42980232
Chr11:42970805:42980232
Chr11:42970805:42980232
Chr11:42970805:42980232
Chr11:42970805:42980232
Chr11:42970805:42980232
Chr11:42970805:42980232
Chr11:42970805:42980232
Chr11:42970805:42980232
Chr11:42970805:42980232
Chr11:42970805:42980232
Chr11:42970805:42980232
Chr11:42970805:42980232
Chr11:42970805:42980232
Chr11:42970805:42980232
Chr11:42970805:42980232
Chr11:42970805:42980232
Chr11:42970805:42980232
Chr11:42970805:42980232
Chr11:42970805:42980232
Chr11:42970805:42980232
Chr11:42970805:42980232
Chr11:42970805:42980232
Chr11:42970805:42980232
Chr11:42970805:42980232
Chr11:42970805:42980232
Chr11:42970805:42980232
Chr11:42970805:42980232
Chr11:42970805:42980232
Chr11:42970805:42980232
Chr11:42970805:42980232
Chr11:42970805:42980232
Chr11:42970805:42980232
Chr11:43218327:43226600
Chr11:43285909:43292651
Chr11:43285909:43292651
Chr11:44743423:44755035
Chr11:44743423:44755035
Chr11:44897217:44903672
Chr11:44897217:44903672
Chr11:44897217:44903672
Chr11:45775905:45786934
Chr11:46135799:46144379
Chr11:46428788:46435104
Chr11:46428788:46435104
Chr11:46639017:46640970
Chr11:46655810:46660401
Chr11:46819495:46824356
Chr11:47080075:47089367
Chr11:47080075:47089367
Chr11:48850773:48858435
Chr11:48850773:48858435
Chr11:48850773:48858435
Chr11:48850773:48858435
Chr11:48870496:48873058
Chr11:48870496:48873058
Chr11:49148725:49154092
Chr12:16083:18125
Chr12:732424:743747
Chr12:965340:968462
Chr12:993672:996060
Chr12:1087929:1101096
Chr12:1271140:1276299
Chr12:1271140:1276299
Chr12:1271140:1276299
Chr12:1627003:1633335
Chr12:1892783:1898784
Chr12:3832298:3843036
Chr12:5085593:5100784
Chr12:5085593:5100784
Chr12:5665360:5671446
Chr12:5923217:5935680
Chr12:6745211:6754945
Chr12:7339918:7351485
Chr12:7465154:7468891
Chr12:9861655:9869680
Chr12:10135912:10142371
Chr12:10260533:10267648
Chr12:10787037:10789871
Chr12:10987053:10996070
Chr12:10987053:10996070
Chr12:10987053:10996070
Chr12:11480881:11489446
Chr12:11480881:11489446
Chr12:11764722:11771019
Chr12:11804776:11806202
Chr12:12021589:12027852
Chr12:12021589:12027852
Chr12:12856496:12861295
Chr12:12871706:12874123
Chr12:13347070:13352355
Chr12:13520852:13524979
Chr12:13680330:13693943
Chr12:14080698:14087043
Chr12:14080698:14087043
Chr12:14427191:14437463
Chr12:14427191:14437463
Chr12:14759445:14764228
Chr12:15709627:15715872
Chr12:15874442:15876590
Chr12:16063373:16072542
Chr12:16063373:16072542
Chr12:16386866:16397672
Chr12:17044721:17047626
Chr12:17102301:17110958
Chr12:17640689:17642528
Chr12:17830833:17838929
Chr12:17850393:17851779
Chr12:17850393:17851779
Chr12:17896277:17897579
Chr12:18506850:18514783
Chr12:18506850:18514783
Chr12:18968930:18978933
Chr12:19394150:19400813
Chr12:19575960:19578701
Chr12:20027756:20037816
Chr12:20081688:20086612
Chr12:20165658:20179950
Chr12:20540987:20546201
Chr12:20810171:20814365
Chr12:20966645:20977744
Chr12:20966645:20977744
Chr12:20966645:20977744
Chr12:20966645:20977744
Chr12:21145985:21150819
Chr12:21237213:21246442
Chr12:21237213:21246442
Chr12:21237213:21246442
Chr12:21307291:21319521
Chr12:21561113:21564319
Chr12:21561113:21564319
Chr12:21716365:21721857
Chr12:22302112:22311747
Chr12:22392373:22402355
Chr12:22581110:22586726
Chr12:22988493:22999871
Chr12:22988493:22999871
Chr12:23152846:23161021
Chr12:24223386:24231481
Chr12:24457837:24467764
Chr12:24640727:24648783
Chr12:24930525:24939488
Chr12:25475505:25480698
Chr12:25522073:25528901
Chr12:25522073:25528901
Chr12:25915903:25926334
Chr12:26407952:26412793
Chr12:26682354:26691790
Chr12:26859697:26870719
Chr12:26902018:26910112
Chr12:26902018:26910112
Chr12:26902018:26910112
Chr12:27019573:27029837
Chr12:27201794:27207369
Chr12:27259878:27269912
Chr12:27321901:27326053
Chr12:27784557:27789198
Chr12:27873289:27878481
Chr12:27873289:27878481
Chr12:28807255:28813658
Chr12:28924501:28937733
Chr12:29003288:29008137
Chr12:29048492:29061716
Chr12:29124441:29131391
Chr12:29124441:29131391
Chr12:29124441:29131391
Chr12:29209131:29223643
Chr12:29462591:29466967
Chr12:29462591:29466967
Chr12:30056223:30064463
Chr12:30056223:30064463
Chr12:30056223:30064463
Chr12:30056223:30064463
Chr12:30056223:30064463
Chr12:30056223:30064463
Chr12:30056223:30064463
Chr12:30093129:30100998
Chr12:30146827:30151860
Chr12:30221426:30230340
Chr12:31069481:31076408
Chr12:31069481:31076408
Chr12:31069481:31076408
Chr12:31069481:31076408
Chr12:31522841:31530782
Chr12:31549023:31555387
Chr12:31833601:31834832
Chr12:31856399:31867060
Chr12:31904726:31913935
Chr12:32416326:32422346
Chr12:32556797:32566771
Chr12:32592906:32599975
Chr12:32592906:32599975
Chr12:32592906:32599975
Chr12:32619128:32632084
Chr12:32619128:32632084
Chr12:32783169:32790006
Chr13:268396:275365
Chr13:268396:275365
Chr13:268396:275365
Chr13:1515052:1519221
Chr13:2506891:2515712
Chr13:2990847:3003856
Chr13:3187821:3199393
Chr13:3241579:3248013
Chr13:4795533:4798268
Chr13:4795533:4798268
Chr13:4946528:4952019
Chr13:4946528:4952019
Chr13:5018494:5024929
Chr13:5018494:5024929
Chr13:5863219:5869545
Chr13:5863219:5869545
Chr13:6080077:6085568
Chr13:6080077:6085568
Chr13:6080077:6085568
Chr13:6150007:6155749
Chr13:8744666:8755964
Chr13:9030786:9034850
Chr13:9060719:9063460
Chr13:9832762:9838158
Chr13:10097812:10102595
Chr13:10958613:10968611
Chr13:10977707:10982881
Chr13:11099224:11107471
Chr13:11219637:11227607
Chr13:11219637:11227607
Chr13:11219637:11227607
Chr13:11219637:11227607
Chr13:11361142:11363544
Chr13:11361142:11363544
Chr13:11607262:11612487
Chr13:11607262:11612487
Chr13:11607262:11612487
Chr13:11607262:11612487
Chr13:11607262:11612487
Chr13:11607262:11612487
Chr13:11607262:11612487
Chr13:11607262:11612487
Chr13:11607262:11612487
Chr13:11607262:11612487
Chr13:11607262:11612487
Chr13:11607262:11612487
Chr13:11607262:11612487
Chr13:11607262:11612487
Chr13:11607262:11612487
Chr13:11607262:11612487
Chr13:11607262:11612487
Chr13:11622269:11625298
Chr13:11622269:11625298
Chr13:11622269:11625298
Chr13:11638651:11644777
Chr13:11638651:11644777
Chr13:11638651:11644777
Chr13:11638651:11644777
Chr13:11638651:11644777
Chr13:11638651:11644777
Chr13:11638651:11644777
Chr13:11638651:11644777
Chr13:11638651:11644777
Chr13:11680388:11682340
Chr13:11680388:11682340
Chr13:11680388:11682340
Chr13:11680388:11682340
Chr13:11799010:11803821
Chr13:12086944:12100167
Chr13:12086944:12100167
Chr13:12086944:12100167
Chr13:12136607:12140500
Chr13:12136607:12140500
Chr13:12136607:12140500
Chr13:12136607:12140500
Chr13:12136607:12140500
Chr13:12136607:12140500
Chr13:12136607:12140500
Chr13:12136607:12140500
Chr13:12136607:12140500
Chr13:12136607:12140500
Chr13:12136607:12140500
Chr13:12136607:12140500
Chr13:12136607:12140500
Chr13:12136607:12140500
Chr13:12136607:12140500
Chr13:12136607:12140500
Chr13:12136607:12140500
Chr13:12136607:12140500
Chr13:12136607:12140500
Chr13:12136607:12140500
Chr13:12136607:12140500
Chr13:12136607:12140500
Chr13:12197386:12206948
Chr13:12324876:12331488
Chr13:12361671:12370388
Chr13:12361671:12370388
Chr13:12361671:12370388
Chr13:12361671:12370388
Chr13:12361671:12370388
Chr13:12361671:12370388
Chr13:12361671:12370388
Chr13:12361671:12370388
Chr13:12361671:12370388
Chr13:12361671:12370388
Chr13:12361671:12370388
Chr13:12361671:12370388
Chr13:12361671:12370388
Chr13:12361671:12370388
Chr13:12361671:12370388
Chr13:12361671:12370388
Chr13:12361671:12370388
Chr13:12361671:12370388
Chr13:12361671:12370388
Chr13:12361671:12370388
Chr13:12361671:12370388
Chr13:12361671:12370388
Chr13:12384761:12399974
Chr13:12384761:12399974
Chr13:12384761:12399974
Chr13:12384761:12399974
Chr13:12384761:12399974
Chr13:12384761:12399974
Chr13:12384761:12399974
Chr13:12384761:12399974
Chr13:12384761:12399974
Chr13:12384761:12399974
Chr13:12384761:12399974
Chr13:12384761:12399974
Chr13:12384761:12399974
Chr13:12384761:12399974
Chr13:12384761:12399974
Chr13:12384761:12399974
Chr13:12384761:12399974
Chr13:12384761:12399974
Chr13:12384761:12399974
Chr13:12470184:12474163
Chr13:12618847:12627121
Chr13:12798784:12802289
Chr13:12798784:12802289
Chr13:12819730:12824084
Chr13:13188559:13190804
Chr13:13188559:13190804
Chr13:13188559:13190804
Chr13:13188559:13190804
Chr13:13188559:13190804
Chr13:13188559:13190804
Chr13:13188559:13190804
Chr13:13188559:13190804
Chr13:13188559:13190804
Chr13:13194727:13202955
Chr13:13194727:13202955
Chr13:13194727:13202955
Chr13:13309846:13316243
Chr13:13475001:13479911
Chr13:13494715:13497914
Chr13:14555385:14558154
Chr13:14681744:14690940
Chr13:14681744:14690940
Chr13:15164916:15166581
Chr13:15164916:15166581
Chr13:15164916:15166581
Chr13:15164916:15166581
Chr13:15184472:15194523
Chr13:15184472:15194523
Chr13:15184472:15194523
Chr13:15184472:15194523
Chr13:15184472:15194523
Chr13:15184472:15194523
Chr13:15184472:15194523
Chr13:15184472:15194523
Chr13:15184472:15194523
Chr13:15184472:15194523
Chr13:15184472:15194523
Chr13:15184472:15194523
Chr13:15184472:15194523
Chr13:15184472:15194523
Chr13:15184472:15194523
Chr13:15184472:15194523
Chr13:15184472:15194523
Chr13:15184472:15194523
Chr13:15184472:15194523
Chr13:15184472:15194523
Chr13:15184472:15194523
Chr13:15184472:15194523
Chr13:15184472:15194523
Chr13:15184472:15194523
Chr13:15184472:15194523
Chr13:15184472:15194523
Chr13:15184472:15194523
Chr13:15184472:15194523
Chr13:15184472:15194523
Chr13:15184472:15194523
Chr13:15184472:15194523
Chr13:15184472:15194523
Chr13:15184472:15194523
Chr13:15184472:15194523
Chr13:15184472:15194523
Chr13:15184472:15194523
Chr13:15184472:15194523
Chr13:15184472:15194523
Chr13:15184472:15194523
Chr13:15184472:15194523
Chr13:15184472:15194523
Chr13:15184472:15194523
Chr13:15184472:15194523
Chr13:15184472:15194523
Chr13:15184472:15194523
Chr13:15257426:15265202
Chr13:15420150:15422121
Chr13:15420150:15422121
Chr13:15420150:15422121
Chr13:15420150:15422121
Chr13:15420150:15422121
Chr13:15420150:15422121
Chr13:15420150:15422121
Chr13:15420150:15422121
Chr13:15420150:15422121
Chr13:15420150:15422121
Chr13:15420150:15422121
Chr13:15420150:15422121
Chr13:15420150:15422121
Chr13:15569862:15576122
Chr13:15644453:15653618
Chr13:15644453:15653618
Chr13:15695491:15698965
Chr13:15695491:15698965
Chr13:16031796:16038099
Chr13:16031796:16038099
Chr13:16111981:16119766
Chr13:16303007:16312039
Chr13:16303007:16312039
Chr13:16480404:16485307
Chr13:16554063:16566093
Chr13:16569187:16579508
Chr13:16712087:16721394
Chr13:16712087:16721394
Chr13:16712087:16721394
Chr13:16712087:16721394
Chr13:16712087:16721394
Chr13:16712087:16721394
Chr13:16712087:16721394
Chr13:16712087:16721394
Chr13:16712087:16721394
Chr13:16712087:16721394
Chr13:16712087:16721394
Chr13:16712087:16721394
Chr13:16712087:16721394
Chr13:16712087:16721394
Chr13:16712087:16721394
Chr13:16712087:16721394
Chr13:16712087:16721394
Chr13:16712087:16721394
Chr13:16712087:16721394
Chr13:16712087:16721394
Chr13:16712087:16721394
Chr13:16712087:16721394
Chr13:16712087:16721394
Chr13:16712087:16721394
Chr13:16712087:16721394
Chr13:16712087:16721394
Chr13:16966864:16973355
Chr13:16998859:17007167
Chr13:16998859:17007167
Chr13:16998859:17007167
Chr13:16998859:17007167
Chr13:16998859:17007167
Chr13:16998859:17007167
Chr13:17029314:17033909
Chr13:17155466:17170022
Chr13:17155466:17170022
Chr13:17155466:17170022
Chr13:17155466:17170022
Chr13:17155466:17170022
Chr13:17155466:17170022
Chr13:17155466:17170022
Chr13:17155466:17170022
Chr13:17155466:17170022
Chr13:17155466:17170022
Chr13:17155466:17170022
Chr13:17155466:17170022
Chr13:17155466:17170022
Chr13:17155466:17170022
Chr13:17155466:17170022
Chr13:17155466:17170022
Chr13:17155466:17170022
Chr13:17155466:17170022
Chr13:17155466:17170022
Chr13:17155466:17170022
Chr13:17155466:17170022
Chr13:17155466:17170022
Chr13:17155466:17170022
Chr13:17155466:17170022
Chr13:17155466:17170022
Chr13:17155466:17170022
Chr13:17155466:17170022
Chr13:17155466:17170022
Chr13:17155466:17170022
Chr13:17155466:17170022
Chr13:17155466:17170022
Chr13:17184585:17194074
Chr13:17184585:17194074
Chr13:17184585:17194074
Chr13:17184585:17194074
Chr13:17243489:17245339
Chr13:17243489:17245339
Chr13:17243489:17245339
Chr13:17260012:17261383
Chr13:17260012:17261383
Chr13:17260012:17261383
Chr13:17260012:17261383
Chr13:17267148:17270239
Chr13:17276951:17289381
Chr13:17451076:17463426
Chr13:17524466:17527018
Chr13:17605322:17613135
Chr13:17771545:17775633
Chr13:17806750:17808814
Chr13:17806750:17808814
Chr13:17911570:17917904
Chr13:17947929:17954436
Chr13:17997521:18008617
Chr13:17997521:18008617
Chr13:17997521:18008617
Chr13:18031906:18039787
Chr13:18211768:18222642
Chr13:18255134:18269597
Chr13:18255134:18269597
Chr13:18255134:18269597
Chr13:18255134:18269597
Chr13:18255134:18269597
Chr13:18255134:18269597
Chr13:18255134:18269597
Chr13:18255134:18269597
Chr13:18255134:18269597
Chr13:18255134:18269597
Chr13:18255134:18269597
Chr13:18255134:18269597
Chr13:18255134:18269597
Chr13:18255134:18269597
Chr13:18255134:18269597
Chr13:18255134:18269597
Chr13:18255134:18269597
Chr13:18255134:18269597
Chr13:18255134:18269597
Chr13:18255134:18269597
Chr13:18255134:18269597
Chr13:18255134:18269597
Chr13:18255134:18269597
Chr13:18255134:18269597
Chr13:18255134:18269597
Chr13:18255134:18269597
Chr13:18255134:18269597
Chr13:18255134:18269597
Chr13:18255134:18269597
Chr13:18255134:18269597
Chr13:18255134:18269597
Chr13:18666723:18676013
Chr13:18666723:18676013
Chr13:18666723:18676013
Chr13:18666723:18676013
Chr13:18666723:18676013
Chr13:18666723:18676013
Chr13:18666723:18676013
Chr13:18666723:18676013
Chr13:18666723:18676013
Chr13:18666723:18676013
Chr13:18666723:18676013
Chr13:18666723:18676013
Chr13:18666723:18676013
Chr13:18666723:18676013
Chr13:18666723:18676013
Chr13:18666723:18676013
Chr13:18666723:18676013
Chr13:18803483:18812898
Chr13:18803483:18812898
Chr13:18862203:18868758
Chr13:18862203:18868758
Chr13:18862203:18868758
Chr13:18862203:18868758
Chr13:18862203:18868758
Chr13:18862203:18868758
Chr13:18977725:18982430
Chr13:19289994:19298974
Chr13:19572640:19576958
Chr13:19572640:19576958
Chr13:19748121:19752647
Chr13:19757114:19764117
Chr13:20018018:20028423
Chr13:20049773:20064636
Chr13:20630888:20635329
Chr13:20682653:20688743
Chr13:20682653:20688743
Chr13:20682653:20688743
Chr13:20682653:20688743
Chr13:20690794:20705688
Chr13:20690794:20705688
Chr13:20690794:20705688
Chr13:20690794:20705688
Chr13:20690794:20705688
Chr13:20690794:20705688
Chr13:20690794:20705688
Chr13:20690794:20705688
Chr13:20690794:20705688
Chr13:20690794:20705688
Chr13:20690794:20705688
Chr13:20690794:20705688
Chr13:20690794:20705688
Chr13:20690794:20705688
Chr13:20690794:20705688
Chr13:20690794:20705688
Chr13:20690794:20705688
Chr13:20690794:20705688
Chr13:20690794:20705688
Chr13:20690794:20705688
Chr13:20690794:20705688
Chr13:20690794:20705688
Chr13:20690794:20705688
Chr13:20690794:20705688
Chr13:20690794:20705688
Chr13:20690794:20705688
Chr13:20690794:20705688
Chr13:20690794:20705688
Chr13:20690794:20705688
Chr13:20690794:20705688
Chr13:20690794:20705688
Chr13:20690794:20705688
Chr13:20690794:20705688
Chr13:20690794:20705688
Chr13:20690794:20705688
Chr13:20690794:20705688
Chr13:20690794:20705688
Chr13:20690794:20705688
Chr13:20690794:20705688
Chr13:20712370:20717060
Chr13:20725376:20733828
Chr13:20725376:20733828
Chr13:20725376:20733828
Chr13:20725376:20733828
Chr13:20725376:20733828
Chr13:20725376:20733828
Chr13:20725376:20733828
Chr13:20725376:20733828
Chr13:20725376:20733828
Chr13:20725376:20733828
Chr13:20725376:20733828
Chr13:20725376:20733828
Chr13:20725376:20733828
Chr13:20725376:20733828
Chr13:20725376:20733828
Chr13:20725376:20733828
Chr13:20725376:20733828
Chr13:20725376:20733828
Chr13:20725376:20733828
Chr13:20725376:20733828
Chr13:20725376:20733828
Chr13:20725376:20733828
Chr13:20725376:20733828
Chr13:20745099:20751010
Chr13:20745099:20751010
Chr13:20745099:20751010
Chr13:20745099:20751010
Chr13:20745099:20751010
Chr13:20745099:20751010
Chr13:20745099:20751010
Chr13:20745099:20751010
Chr13:20745099:20751010
Chr13:20745099:20751010
Chr13:20745099:20751010
Chr13:20745099:20751010
Chr13:20745099:20751010
Chr13:20745099:20751010
Chr13:20745099:20751010
Chr13:20745099:20751010
Chr13:20745099:20751010
Chr13:20745099:20751010
Chr13:20766530:20773142
Chr13:20766530:20773142
Chr13:20831109:20838693
Chr13:20831109:20838693
Chr13:20968993:20981697
Chr13:21628578:21632726
Chr13:21781064:21787175
Chr13:22034112:22046568
Chr13:22034112:22046568
Chr13:22612170:22613528
Chr13:22612170:22613528
Chr13:22612170:22613528
Chr13:22612170:22613528
Chr13:22917819:22919916
Chr13:23172750:23179992
Chr13:23172750:23179992
Chr13:23172750:23179992
Chr13:23614158:23623210
Chr14:80191:86327
Chr14:175840:181422
Chr14:175840:181422
Chr14:214568:217387
Chr14:525713:538532
Chr14:525713:538532
Chr14:525713:538532
Chr14:525713:538532
Chr14:525713:538532
Chr14:525713:538532
Chr14:525713:538532
Chr14:525713:538532
Chr14:525713:538532
Chr14:525713:538532
Chr14:525713:538532
Chr14:525713:538532
Chr14:525713:538532
Chr14:525713:538532
Chr14:525713:538532
Chr14:525713:538532
Chr14:525713:538532
Chr14:525713:538532
Chr14:525713:538532
Chr14:525713:538532
Chr14:525713:538532
Chr14:525713:538532
Chr14:525713:538532
Chr14:525713:538532
Chr14:525713:538532
Chr14:525713:538532
Chr14:525713:538532
Chr14:525713:538532
Chr14:525713:538532
Chr14:525713:538532
Chr14:525713:538532
Chr14:525713:538532
Chr14:525713:538532
Chr14:525713:538532
Chr14:525713:538532
Chr14:525713:538532
Chr14:525713:538532
Chr14:525713:538532
Chr14:525713:538532
Chr14:525713:538532
Chr14:525713:538532
Chr14:525713:538532
Chr14:525713:538532
Chr14:525713:538532
Chr14:525713:538532
Chr14:525713:538532
Chr14:525713:538532
Chr14:525713:538532
Chr14:525713:538532
Chr14:525713:538532
Chr14:525713:538532
Chr14:700212:709801
Chr14:774966:777855
Chr14:774966:777855
Chr14:1045442:1050550
Chr14:1436967:1439817
Chr14:1847116:1852270
Chr14:1847116:1852270
Chr14:1865509:1867924
Chr14:1899381:1901407
Chr14:1899381:1901407
Chr14:2536972:2542431
Chr14:3490099:3492728
Chr14:4133665:4141252
Chr14:4133665:4141252
Chr14:4219231:4220636
Chr14:4375858:4380625
Chr14:4395272:4399668
Chr14:4511168:4512705
Chr14:4511168:4512705
Chr14:4635953:4646132
Chr14:4635953:4646132
Chr14:5128766:5135610
Chr14:5538934:5545200
Chr14:5563045:5570211
Chr14:5563045:5570211
Chr14:5563045:5570211
Chr14:5588397:5601690
Chr14:5588397:5601690
Chr14:5617033:5619308
Chr14:5617033:5619308
Chr14:5617033:5619308
Chr14:5617033:5619308
Chr14:5617033:5619308
Chr14:5617033:5619308
Chr14:5617033:5619308
Chr14:5617033:5619308
Chr14:6096263:6106649
Chr14:6423884:6428295
Chr14:6490793:6496105
Chr14:6490793:6496105
Chr14:6490793:6496105
Chr14:6490793:6496105
Chr14:6490793:6496105
Chr14:6490793:6496105
Chr14:6490793:6496105
Chr14:6490793:6496105
Chr14:6490793:6496105
Chr14:6490793:6496105
Chr14:6490793:6496105
Chr14:6490793:6496105
Chr14:6490793:6496105
Chr14:6490793:6496105
Chr14:6490793:6496105
Chr14:6490793:6496105
Chr14:6490793:6496105
Chr14:6907115:6909836
Chr14:7331986:7336801
Chr14:7331986:7336801
Chr14:7488098:7494216
Chr14:7488098:7494216
Chr14:7488098:7494216
Chr14:7488098:7494216
Chr14:7488098:7494216
Chr14:7488098:7494216
Chr14:7495067:7501988
Chr14:7769272:7771424
Chr14:7769272:7771424
Chr14:8004277:8008824
Chr14:8085830:8090066
Chr14:8085830:8090066
Chr14:8706703:8712178
Chr14:9215840:9224204
Chr14:9238361:9241253
Chr14:9238361:9241253
Chr14:9244012:9249579
Chr14:9244012:9249579
Chr14:10038423:10045411
Chr14:10038423:10045411
Chr14:10547944:10553698
Chr14:11054154:11061792
Chr14:11054154:11061792
Chr14:11054154:11061792
Chr14:11054154:11061792
Chr14:11769990:11775619
Chr14:12025072:12033359
Chr14:13453883:13458051
Chr14:13453883:13458051
Chr14:13453883:13458051
Chr14:13453883:13458051
Chr14:13453883:13458051
Chr14:13453883:13458051
Chr14:13453883:13458051
Chr14:13453883:13458051
Chr14:13453883:13458051
Chr14:13453883:13458051
Chr14:13700965:13705895
Chr14:13852661:13855186
Chr14:13852661:13855186
Chr14:14179594:14184913
Chr14:14179594:14184913
Chr14:14686674:14692391
Chr14:14686674:14692391
Chr14:14686674:14692391
Chr14:14686674:14692391
Chr14:14686674:14692391
Chr14:14991885:14999856
Chr14:15516712:15518380
Chr14:15516712:15518380
Chr14:15516712:15518380
Chr14:15516712:15518380
Chr14:15516712:15518380
Chr14:15516712:15518380
Chr14:15516712:15518380
Chr14:15516712:15518380
Chr14:15516712:15518380
Chr14:15516712:15518380
Chr14:15516712:15518380
Chr14:15593890:15601061
Chr14:15593890:15601061
Chr14:15593890:15601061
Chr14:15593890:15601061
Chr14:15593890:15601061
Chr14:15593890:15601061
Chr14:15593890:15601061
Chr14:15593890:15601061
Chr14:15593890:15601061
Chr14:15593890:15601061
Chr14:15593890:15601061
Chr14:15760556:15764614
Chr14:15781314:15792016
Chr14:15781314:15792016
Chr14:16036679:16044009
Chr14:16585798:16592519
Chr14:16585798:16592519
Chr14:16585798:16592519
Chr14:16585798:16592519
Chr14:16585798:16592519
Chr14:16585798:16592519
Chr14:16585798:16592519
Chr14:16585798:16592519
Chr14:16585798:16592519
Chr14:16585798:16592519
Chr14:16585798:16592519
Chr14:16585798:16592519
Chr14:16585798:16592519
Chr14:16585798:16592519
Chr14:16595870:16602376
Chr14:16634305:16640649
Chr14:17009542:17015327
Chr14:17009542:17015327
Chr14:17009542:17015327
Chr14:17009542:17015327
Chr14:17009542:17015327
Chr14:17009542:17015327
Chr14:17009542:17015327
Chr14:17009542:17015327
Chr14:17009542:17015327
Chr14:17009542:17015327
Chr14:17009542:17015327
Chr14:17009542:17015327
Chr14:17310552:17313208
Chr14:17407333:17411512
Chr14:17407333:17411512
Chr14:17482474:17488563
Chr14:17482474:17488563
Chr14:17482474:17488563
Chr14:17482474:17488563
Chr14:17482474:17488563
Chr14:17482474:17488563
Chr14:17482474:17488563
Chr14:17482474:17488563
Chr14:17492436:17497656
Chr14:17552757:17563736
Chr14:17552757:17563736
Chr14:17552757:17563736
Chr14:17552757:17563736
Chr14:17552757:17563736
Chr14:17927426:17939730
Chr14:17927426:17939730
Chr14:17927426:17939730
Chr14:17927426:17939730
Chr14:17927426:17939730
Chr14:17927426:17939730
Chr14:17927426:17939730
Chr14:17927426:17939730
Chr14:17927426:17939730
Chr14:17927426:17939730
Chr14:17927426:17939730
Chr14:17970510:17974248
Chr14:17970510:17974248
Chr14:17970510:17974248
Chr14:17970510:17974248
Chr14:17970510:17974248
Chr14:17970510:17974248
Chr14:18140978:18145414
Chr14:18163601:18169743
Chr14:18163601:18169743
Chr14:18326325:18331712
Chr14:18603769:18614640
Chr14:18810631:18812698
Chr14:18810631:18812698
Chr14:18892868:18900359
Chr14:18892868:18900359
Chr14:18992171:19001046
Chr14:18992171:19001046
Chr14:18992171:19001046
Chr14:19005190:19012148
Chr14:19360896:19371427
Chr14:19388367:19395453
Chr14:19388367:19395453
Chr14:19555059:19562825
Chr14:19555059:19562825
Chr14:19555059:19562825
Chr14:19555059:19562825
Chr14:19555059:19562825
Chr14:19555059:19562825
Chr14:19555059:19562825
Chr14:19555059:19562825
Chr14:19555059:19562825
Chr14:19555059:19562825
Chr14:19555059:19562825
Chr14:19555059:19562825
Chr14:19555059:19562825
Chr14:19555059:19562825
Chr14:19555059:19562825
Chr14:19572705:19586262
Chr14:19572705:19586262
Chr14:19572705:19586262
Chr14:19572705:19586262
Chr14:19572705:19586262
Chr14:19572705:19586262
Chr14:19587480:19593653
Chr14:19587480:19593653
Chr14:19623093:19625548
Chr14:19623093:19625548
Chr14:19787394:19793699
Chr14:19787394:19793699
Chr14:19787394:19793699
Chr14:20077990:20084805
Chr14:20246514:20248008
Chr14:20246514:20248008
Chr14:20269211:20280082
Chr14:20391449:20395198
Chr14:20414519:20422289
Chr14:20457248:20464311
Chr14:20457248:20464311
Chr14:20457248:20464311
Chr14:20457248:20464311
Chr14:20457248:20464311
Chr14:20457248:20464311
Chr14:20521643:20529495
Chr14:20521643:20529495
Chr14:20521643:20529495
Chr14:20521643:20529495
Chr14:20521643:20529495
Chr14:20521643:20529495
Chr14:20521643:20529495
Chr14:20521643:20529495
Chr14:20521643:20529495
Chr14:20521643:20529495
Chr14:20521643:20529495
Chr14:20521643:20529495
Chr14:20521643:20529495
Chr14:20521643:20529495
Chr14:20521643:20529495
Chr14:20521643:20529495
Chr14:20521643:20529495
Chr14:20521643:20529495
Chr14:20521643:20529495
Chr14:20521643:20529495
Chr14:20521643:20529495
Chr14:20521643:20529495
Chr14:20521643:20529495
Chr14:20593256:20597908
Chr14:20593256:20597908
Chr14:20861824:20865466
Chr14:20861824:20865466
Chr14:20861824:20865466
Chr14:20861824:20865466
Chr14:20861824:20865466
Chr14:20861824:20865466
Chr14:20861824:20865466
Chr14:20861824:20865466
Chr14:20861824:20865466
Chr14:20861824:20865466
Chr14:20861824:20865466
Chr14:20861824:20865466
Chr14:20984645:20997979
Chr14:20984645:20997979
Chr14:21205435:21209159
Chr14:21214163:21220959
Chr14:21214163:21220959
Chr14:21214163:21220959
Chr14:21226608:21237818
Chr14:21226608:21237818
Chr14:21226608:21237818
Chr14:21295429:21306370
Chr14:21295429:21306370
Chr14:21295429:21306370
Chr14:21295429:21306370
Chr14:21295429:21306370
Chr14:21819524:21825829
Chr14:21819524:21825829
Chr14:21898048:21900772
Chr14:21898048:21900772
Chr14:21898048:21900772
Chr14:21898048:21900772
Chr14:21898048:21900772
Chr14:21898048:21900772
Chr14:21920922:21925134
Chr14:21995400:21997228
Chr14:21995400:21997228
Chr14:21995400:21997228
Chr14:21995400:21997228
Chr14:21995400:21997228
Chr14:21995400:21997228
Chr14:22096077:22102358
Chr14:22096077:22102358
Chr14:22189911:22201087
Chr14:22189911:22201087
Chr14:22189911:22201087
Chr14:22286591:22294000
Chr14:22286591:22294000
Chr14:22286591:22294000
Chr14:22286591:22294000
Chr14:22286591:22294000
Chr14:22286591:22294000
Chr14:22286591:22294000
Chr14:22286591:22294000
Chr14:22286591:22294000
Chr14:22286591:22294000
Chr14:22286591:22294000
Chr14:22415591:22423086
Chr14:22909654:22916341
Chr14:22972129:22979078
Chr14:22972129:22979078
Chr14:23435486:23438111
Chr14:23435486:23438111
Chr14:23435486:23438111
Chr14:23435486:23438111
Chr14:23435486:23438111
Chr14:23435486:23438111
Chr14:23435486:23438111
Chr14:23435486:23438111
Chr14:23647849:23654961
Chr14:23662217:23668763
Chr14:23864351:23866655
Chr14:23977660:23984965
Chr14:23977660:23984965
Chr14:24448513:24457467
Chr14:24448513:24457467
Chr14:24794992:24801235
Chr14:24900441:24910803
Chr14:24999496:25001706
Chr14:24999496:25001706
Chr14:24999496:25001706
Chr14:25078388:25084107
Chr14:25078388:25084107
Chr14:25194316:25201712
Chr14:25194316:25201712
Chr14:25194316:25201712
Chr14:25194316:25201712
Chr14:25194316:25201712
Chr14:25268721:25275224
Chr14:25990281:25999702
Chr14:25990281:25999702
Chr14:25990281:25999702
Chr14:25990281:25999702
Chr14:25990281:25999702
Chr14:25990281:25999702
Chr14:25990281:25999702
Chr14:25990281:25999702
Chr14:25990281:25999702
Chr14:25990281:25999702
Chr14:25990281:25999702
Chr14:25990281:25999702
Chr14:25990281:25999702
Chr14:25990281:25999702
Chr14:25990281:25999702
Chr14:25990281:25999702
Chr14:25990281:25999702
Chr14:25990281:25999702
Chr14:25990281:25999702
Chr14:25990281:25999702
Chr14:25990281:25999702
Chr14:25990281:25999702
Chr14:25990281:25999702
Chr14:25990281:25999702
Chr14:25990281:25999702
Chr14:25990281:25999702
Chr14:25990281:25999702
Chr14:25990281:25999702
Chr14:25990281:25999702
Chr14:25990281:25999702
Chr14:25990281:25999702
Chr14:25990281:25999702
Chr14:25990281:25999702
Chr14:25990281:25999702
Chr14:25990281:25999702
Chr14:25990281:25999702
Chr14:25990281:25999702
Chr14:25990281:25999702
Chr14:25990281:25999702
Chr14:25990281:25999702
Chr14:25990281:25999702
Chr14:25990281:25999702
Chr14:25990281:25999702
Chr14:25990281:25999702
Chr14:26098018:26101192
Chr14:26098018:26101192
Chr14:26165992:26169846
Chr14:26165992:26169846
Chr14:26165992:26169846
Chr14:26165992:26169846
Chr14:26165992:26169846
Chr14:26165992:26169846
Chr14:26165992:26169846
Chr14:26165992:26169846
Chr14:26165992:26169846
Chr14:26189267:26191051
Chr14:26195989:26202358
Chr14:26195989:26202358
Chr14:26195989:26202358
Chr14:26221205:26232847
Chr14:26269700:26278421
Chr14:26269700:26278421
Chr14:26269700:26278421
Chr14:26269700:26278421
Chr14:26269700:26278421
Chr14:26269700:26278421
Chr14:26269700:26278421
Chr14:26269700:26278421
Chr14:26269700:26278421
Chr14:26269700:26278421
Chr14:26269700:26278421
Chr14:26269700:26278421
Chr14:26269700:26278421
Chr14:26269700:26278421
Chr14:26269700:26278421
Chr14:26298188:26301448
Chr14:26298188:26301448
Chr14:26298188:26301448
Chr14:26298188:26301448
Chr14:26298188:26301448
Chr14:26298188:26301448
Chr14:26542468:26547030
Chr14:26672183:26680144
Chr14:26672183:26680144
Chr14:26694236:26696028
Chr14:26694236:26696028
Chr14:26720317:26724540
Chr14:26720317:26724540
Chr14:26780324:26784418
Chr14:26812192:26821295
Chr14:26812192:26821295
Chr14:26812192:26821295
Chr14:26812192:26821295
Chr14:26812192:26821295
Chr14:26812192:26821295
Chr14:26812192:26821295
Chr14:26812192:26821295
Chr14:26812192:26821295
Chr14:26812192:26821295
Chr14:26812192:26821295
Chr14:26812192:26821295
Chr14:26812192:26821295
Chr14:26812192:26821295
Chr14:26812192:26821295
Chr14:26846678:26849389
Chr14:26893942:26896781
Chr14:26893942:26896781
Chr14:26910666:26916761
Chr14:26910666:26916761
Chr14:26922519:26926310
Chr14:26922519:26926310
Chr14:26922519:26926310
Chr14:26922519:26926310
Chr14:26977979:26983798
Chr14:26977979:26983798
Chr14:26977979:26983798
Chr14:26977979:26983798
Chr14:26977979:26983798
Chr14:26977979:26983798
Chr14:26977979:26983798
Chr14:26977979:26983798
Chr14:26977979:26983798
Chr14:26977979:26983798
Chr14:26977979:26983798
Chr14:26977979:26983798
Chr14:26977979:26983798
Chr14:26977979:26983798
Chr14:26977979:26983798
Chr14:26977979:26983798
Chr14:26977979:26983798
Chr14:26977979:26983798
Chr14:26977979:26983798
Chr14:26977979:26983798
Chr14:26977979:26983798
Chr14:26977979:26983798
Chr14:26977979:26983798
Chr14:26977979:26983798
Chr14:26977979:26983798
Chr14:26977979:26983798
Chr14:26977979:26983798
Chr14:26977979:26983798
Chr14:27408193:27417750
Chr14:27446429:27456351
Chr14:27533043:27539104
Chr14:27836921:27839706
Chr14:27836921:27839706
Chr14:27836921:27839706
Chr14:27964881:27968229
Chr14:27964881:27968229
Chr14:28144235:28146133
Chr14:28144235:28146133
Chr14:28194512:28203406
Chr14:28281580:28289034
Chr14:28281580:28289034
Chr14:28578089:28584045
Chr14:28578089:28584045
Chr14:28578089:28584045
Chr14:28668379:28675914
Chr14:28783830:28792730
Chr14:28783830:28792730
Chr14:28912820:28917490
Chr14:28912820:28917490
Chr14:28920211:28931321
Chr14:28920211:28931321
Chr14:28920211:28931321
Chr14:29094936:29102327
Chr14:29554642:29564646
Chr14:29711940:29716204
Chr14:29800875:29815536
Chr14:29800875:29815536
Chr14:29800875:29815536
Chr14:29800875:29815536
Chr14:29800875:29815536
Chr14:29800875:29815536
Chr14:29800875:29815536
Chr14:29800875:29815536
Chr14:29800875:29815536
Chr14:29800875:29815536
Chr14:29800875:29815536
Chr14:29800875:29815536
Chr14:29800875:29815536
Chr14:29800875:29815536
Chr14:29800875:29815536
Chr14:29800875:29815536
Chr14:29800875:29815536
Chr14:29800875:29815536
Chr14:29800875:29815536
Chr14:29800875:29815536
Chr14:29800875:29815536
Chr14:29800875:29815536
Chr14:29800875:29815536
Chr14:29800875:29815536
Chr14:29800875:29815536
Chr14:29800875:29815536
Chr14:29800875:29815536
Chr14:29800875:29815536
Chr14:29800875:29815536
Chr14:29800875:29815536
Chr14:29800875:29815536
Chr14:29800875:29815536
Chr14:29800875:29815536
Chr14:29800875:29815536
Chr14:29800875:29815536
Chr14:29800875:29815536
Chr14:30126828:30134399
Chr14:30234293:30237266
Chr14:30381278:30382768
Chr14:30381278:30382768
Chr14:30673029:30677299
Chr14:30777406:30786857
Chr14:30887738:30896784
Chr14:30887738:30896784
Chr14:30887738:30896784
Chr14:30887738:30896784
Chr14:30887738:30896784
Chr14:30887738:30896784
Chr14:30887738:30896784
Chr14:30887738:30896784
Chr14:30887738:30896784
Chr14:30887738:30896784
Chr14:30887738:30896784
Chr14:30887738:30896784
Chr14:30887738:30896784
Chr14:31294166:31295808
Chr14:31294166:31295808
Chr14:31371585:31375984
Chr14:31371585:31375984
Chr14:31371585:31375984
Chr14:31371585:31375984
Chr14:31371585:31375984
Chr14:31371585:31375984
Chr14:31371585:31375984
Chr14:31378258:31381505
Chr14:31466832:31472993
Chr14:31466832:31472993
Chr14:31466832:31472993
Chr14:31466832:31472993
Chr15:128789:140796
Chr15:128789:140796
Chr15:128789:140796
Chr15:128789:140796
Chr15:181598:189423
Chr15:263038:265688
Chr15:926616:932350
Chr15:2667983:2679134
Chr15:3977605:3979533
Chr15:4896026:4904560
Chr15:4910868:4912649
Chr15:4986266:4993493
Chr15:5549808:5561881
Chr15:6463237:6465252
Chr15:6926888:6937731
Chr15:6926888:6937731
Chr15:7706698:7713287
Chr15:8015833:8030961
Chr15:8015833:8030961
Chr15:8588945:8596115
Chr15:8588945:8596115
Chr15:9768847:9779922
Chr15:10221497:10230258
Chr15:10895200:10902039
Chr15:11332288:11337059
Chr15:11332288:11337059
Chr15:11496373:11498903
Chr15:11496373:11498903
Chr15:11549036:11560289
Chr15:11984596:11988145
Chr15:12388515:12400333
Chr15:12883264:12888026
Chr15:13135127:13142412
Chr15:13135127:13142412
Chr15:13321545:13330358
Chr15:13869312:13877115
Chr15:13869312:13877115
Chr15:13912282:13926270
Chr15:13977860:13987845
Chr15:14046519:14051291
Chr15:14284992:14289167
Chr15:14451307:14458965
Chr15:14451307:14458965
Chr15:14578304:14581454
Chr15:14611316:14615957
Chr15:14634254:14637407
Chr15:14634254:14637407
Chr15:14647672:14654737
Chr15:15162422:15167684
Chr15:15438163:15442497
Chr15:15563743:15568724
Chr15:16893637:16899227
Chr15:17409352:17415828
Chr15:17462383:17469537
Chr15:17682985:17688435
Chr15:17720451:17725679
Chr15:17760442:17768308
Chr15:17963209:17970736
Chr15:18178376:18183708
Chr15:18189079:18191973
Chr15:18354087:18360968
Chr15:18520107:18526961
Chr15:18520107:18526961
Chr15:18632305:18635585
Chr15:18632305:18635585
Chr15:18647604:18654619
Chr15:18907793:18915614
Chr15:18938136:18949259
Chr15:19165808:19171210
Chr15:19171880:19180250
Chr15:19371716:19373134
Chr15:19970010:19979560
Chr15:19970010:19979560
Chr15:19970010:19979560
Chr15:20029812:20034266
Chr15:20029812:20034266
Chr15:20092855:20100936
Chr15:20391337:20396681
Chr15:20500799:20510502
Chr15:20531099:20542832
Chr15:20531099:20542832
Chr15:20531099:20542832
Chr15:20531099:20542832
Chr15:20793230:20800624
Chr15:20962051:20974401
Chr15:21070089:21078065
Chr15:21147731:21152010
Chr15:21162100:21166406
Chr15:21279525:21285690
Chr15:21660287:21667974
Chr15:21660287:21667974
Chr15:21821908:21836888
Chr15:22204000:22219762
Chr15:22376380:22384617
Chr15:22376380:22384617
Chr15:22406105:22416346
Chr15:22406105:22416346
Chr15:22429175:22438498
Chr15:22429175:22438498
Chr15:22429175:22438498
Chr15:22608392:22615283
Chr15:22617263:22628380
Chr15:22617263:22628380
Chr15:22617263:22628380
Chr15:22632099:22643805
Chr15:22801340:22807617
Chr15:22801340:22807617
Chr15:23250826:23256645
Chr15:23250826:23256645
Chr15:23250826:23256645
Chr15:23500824:23509355
Chr15:23500824:23509355
Chr15:23511099:23519369
Chr15:23525727:23534806
Chr15:23603961:23613310
Chr15:23877224:23885681
Chr15:23914849:23919820
Chr15:23914849:23919820
Chr15:24682812:24684760
Chr15:24699113:24703041
Chr15:25190004:25195076
Chr15:25190004:25195076
Chr15:25234122:25243484
Chr15:25593981:25600021
Chr15:25628396:25640332
Chr15:26009615:26015051
Chr15:26179145:26183465
Chr15:26179145:26183465
Chr15:26239147:26243389
Chr15:26239147:26243389
Chr15:26239147:26243389
Chr15:26325541:26329042
Chr15:26379184:26390477
Chr15:27144247:27146227
Chr15:27144247:27146227
Chr15:28541541:28552661
Chr15:28578350:28591975
Chr15:28783280:28788349
Chr15:28783280:28788349
Chr15:29103107:29105337
Chr15:29480206:29487621
Chr15:30356720:30359587
Chr15:30469718:30475372
Chr16:601140:605473
Chr16:1299824:1306154
Chr16:1299824:1306154
Chr16:1385510:1394891
Chr16:2130496:2134799
Chr16:2538316:2546139
Chr16:3815901:3822249
Chr16:3815901:3822249
Chr16:3815901:3822249
Chr16:3815901:3822249
Chr16:4097641:4099739
Chr16:4097641:4099739
Chr16:4623732:4633218
Chr16:4623732:4633218
Chr16:4799939:4807184
Chr16:4799939:4807184
Chr16:4899364:4914388
Chr16:4962849:4967268
Chr16:4962849:4967268
Chr16:4962849:4967268
Chr16:4962849:4967268
Chr16:4962849:4967268
Chr16:4962849:4967268
Chr16:4962849:4967268
Chr16:4962849:4967268
Chr16:4962849:4967268
Chr16:4962849:4967268
Chr16:4962849:4967268
Chr16:4962849:4967268
Chr16:4962849:4967268
Chr16:4962849:4967268
Chr16:4962849:4967268
Chr16:4962849:4967268
Chr16:4962849:4967268
Chr16:4962849:4967268
Chr16:4962849:4967268
Chr16:4962849:4967268
Chr16:4962849:4967268
Chr16:4962849:4967268
Chr16:4962849:4967268
Chr16:4962849:4967268
Chr16:4962849:4967268
Chr16:4962849:4967268
Chr16:4962849:4967268
Chr16:4962849:4967268
Chr16:4962849:4967268
Chr16:4962849:4967268
Chr16:4962849:4967268
Chr16:4962849:4967268
Chr16:4962849:4967268
Chr16:4962849:4967268
Chr16:4962849:4967268
Chr16:4962849:4967268
Chr16:4962849:4967268
Chr16:4999174:5006413
Chr16:5235301:5237542
Chr16:5304658:5309681
Chr16:5763117:5771175
Chr16:5803013:5811402
Chr16:5803013:5811402
Chr16:5803013:5811402
Chr16:5803013:5811402
Chr16:5803013:5811402
Chr16:5803013:5811402
Chr16:5803013:5811402
Chr16:5803013:5811402
Chr16:5803013:5811402
Chr16:5803013:5811402
Chr16:6000705:6015687
Chr16:6000705:6015687
Chr16:6000705:6015687
Chr16:6000705:6015687
Chr16:6216697:6229476
Chr16:6216697:6229476
Chr16:6216697:6229476
Chr16:6216697:6229476
Chr16:6216697:6229476
Chr16:6216697:6229476
Chr16:6216697:6229476
Chr16:6216697:6229476
Chr16:6216697:6229476
Chr16:6216697:6229476
Chr16:6216697:6229476
Chr16:6216697:6229476
Chr16:6216697:6229476
Chr16:6216697:6229476
Chr16:6216697:6229476
Chr16:6216697:6229476
Chr16:6216697:6229476
Chr16:6216697:6229476
Chr16:6216697:6229476
Chr16:6216697:6229476
Chr16:6216697:6229476
Chr16:6216697:6229476
Chr16:6216697:6229476
Chr16:6216697:6229476
Chr16:6216697:6229476
Chr16:6216697:6229476
Chr16:6216697:6229476
Chr16:6216697:6229476
Chr16:6216697:6229476
Chr16:6216697:6229476
Chr16:6216697:6229476
Chr16:6216697:6229476
Chr16:6216697:6229476
Chr16:6350414:6357652
Chr16:6398137:6406977
Chr16:6398137:6406977
Chr16:6398137:6406977
Chr16:6398137:6406977
Chr16:6398137:6406977
Chr16:6398137:6406977
Chr16:6398137:6406977
Chr16:6398137:6406977
Chr16:6398137:6406977
Chr16:6398137:6406977
Chr16:6398137:6406977
Chr16:6398137:6406977
Chr16:6398137:6406977
Chr16:6398137:6406977
Chr16:6398137:6406977
Chr16:6398137:6406977
Chr16:6398137:6406977
Chr16:6398137:6406977
Chr16:6398137:6406977
Chr16:6398137:6406977
Chr16:6398137:6406977
Chr16:6398137:6406977
Chr16:6398137:6406977
Chr16:6398137:6406977
Chr16:6398137:6406977
Chr16:6398137:6406977
Chr16:6398137:6406977
Chr16:6398137:6406977
Chr16:6398137:6406977
Chr16:6398137:6406977
Chr16:7398714:7403451
Chr16:8157884:8170659
Chr16:8157884:8170659
Chr16:8157884:8170659
Chr16:8157884:8170659
Chr16:8157884:8170659
Chr16:8157884:8170659
Chr16:8157884:8170659
Chr16:8157884:8170659
Chr16:8157884:8170659
Chr16:8157884:8170659
Chr16:8157884:8170659
Chr16:8157884:8170659
Chr16:8157884:8170659
Chr16:8157884:8170659
Chr16:8157884:8170659
Chr16:8157884:8170659
Chr16:8157884:8170659
Chr16:8157884:8170659
Chr16:8157884:8170659
Chr16:8157884:8170659
Chr16:8157884:8170659
Chr16:8157884:8170659
Chr16:8157884:8170659
Chr16:8157884:8170659
Chr16:8157884:8170659
Chr16:8157884:8170659
Chr16:8157884:8170659
Chr16:8157884:8170659
Chr16:8157884:8170659
Chr16:8157884:8170659
Chr16:8157884:8170659
Chr16:8157884:8170659
Chr16:8157884:8170659
Chr16:8157884:8170659
Chr16:8157884:8170659
Chr16:8157884:8170659
Chr16:8157884:8170659
Chr16:8157884:8170659
Chr16:8157884:8170659
Chr16:8157884:8170659
Chr16:8157884:8170659
Chr16:8157884:8170659
Chr16:8157884:8170659
Chr16:8157884:8170659
Chr16:8157884:8170659
Chr16:8157884:8170659
Chr16:8157884:8170659
Chr16:8157884:8170659
Chr16:8157884:8170659
Chr16:8341509:8355590
Chr16:8497474:8506792
Chr16:8497474:8506792
Chr16:8497474:8506792
Chr16:8497474:8506792
Chr16:8830679:8838921
Chr16:8830679:8838921
Chr16:9088766:9090737
Chr16:9088766:9090737
Chr16:9088766:9090737
Chr16:9138431:9146458
Chr16:9252508:9265985
Chr16:9252508:9265985
Chr16:9252508:9265985
Chr16:9252508:9265985
Chr16:9252508:9265985
Chr16:9252508:9265985
Chr16:9252508:9265985
Chr16:9252508:9265985
Chr16:9252508:9265985
Chr16:9252508:9265985
Chr16:9252508:9265985
Chr16:9252508:9265985
Chr16:9252508:9265985
Chr16:9252508:9265985
Chr16:9252508:9265985
Chr16:9252508:9265985
Chr16:9252508:9265985
Chr16:9252508:9265985
Chr16:9252508:9265985
Chr16:9252508:9265985
Chr16:9252508:9265985
Chr16:9252508:9265985
Chr16:9252508:9265985
Chr16:9252508:9265985
Chr16:9252508:9265985
Chr16:9252508:9265985
Chr16:9252508:9265985
Chr16:9252508:9265985
Chr16:9252508:9265985
Chr16:9252508:9265985
Chr16:9252508:9265985
Chr16:9252508:9265985
Chr16:9252508:9265985
Chr16:9252508:9265985
Chr16:9252508:9265985
Chr16:9252508:9265985
Chr16:9252508:9265985
Chr16:9526221:9530063
Chr16:9526221:9530063
Chr16:9526221:9530063
Chr16:9526221:9530063
Chr16:9526221:9530063
Chr16:9576118:9579370
Chr16:9576118:9579370
Chr16:9576118:9579370
Chr16:9576118:9579370
Chr16:9576118:9579370
Chr16:9576118:9579370
Chr16:9576118:9579370
Chr16:9576118:9579370
Chr16:9576118:9579370
Chr16:9576118:9579370
Chr16:9705962:9708112
Chr16:9705962:9708112
Chr16:9705962:9708112
Chr16:9705962:9708112
Chr16:9705962:9708112
Chr16:9715305:9729339
Chr16:9715305:9729339
Chr16:9715305:9729339
Chr16:9715305:9729339
Chr16:9843853:9848288
Chr16:9940890:9944536
Chr16:10087860:10097866
Chr16:10457395:10467159
Chr16:10457395:10467159
Chr16:10457395:10467159
Chr16:10457395:10467159
Chr16:10481354:10492518
Chr16:10481354:10492518
Chr16:10593876:10602873
Chr16:10593876:10602873
Chr16:10593876:10602873
Chr16:10593876:10602873
Chr16:10593876:10602873
Chr16:10593876:10602873
Chr16:10593876:10602873
Chr16:10593876:10602873
Chr16:10593876:10602873
Chr16:10593876:10602873
Chr16:10593876:10602873
Chr16:10593876:10602873
Chr16:10593876:10602873
Chr16:10593876:10602873
Chr16:10593876:10602873
Chr16:10593876:10602873
Chr16:10593876:10602873
Chr16:10593876:10602873
Chr16:10630168:10639453
Chr16:10630168:10639453
Chr16:10630168:10639453
Chr16:10630168:10639453
Chr16:10630168:10639453
Chr16:10630168:10639453
Chr16:10630168:10639453
Chr16:10630168:10639453
Chr16:10630168:10639453
Chr16:10630168:10639453
Chr16:10630168:10639453
Chr16:10630168:10639453
Chr16:10630168:10639453
Chr16:10630168:10639453
Chr16:10630168:10639453
Chr16:10630168:10639453
Chr16:10630168:10639453
Chr16:10630168:10639453
Chr16:10750988:10760991
Chr16:10750988:10760991
Chr16:10920874:10934936
Chr16:11038770:11040593
Chr16:11038770:11040593
Chr16:11038770:11040593
Chr16:11235786:11244782
Chr16:11379041:11386508
Chr16:11386539:11393191
Chr16:11533535:11535458
Chr16:11533535:11535458
Chr16:11633573:11643637
Chr16:12016700:12021863
Chr16:12016700:12021863
Chr16:12016700:12021863
Chr16:12016700:12021863
Chr16:12016700:12021863
Chr16:12022074:12024864
Chr16:12022074:12024864
Chr16:12022074:12024864
Chr16:12022074:12024864
Chr16:12022074:12024864
Chr16:12096816:12110874
Chr16:12145047:12151159
Chr16:12145047:12151159
Chr16:12145047:12151159
Chr16:12145047:12151159
Chr16:12145047:12151159
Chr16:12145047:12151159
Chr16:12145047:12151159
Chr16:12145047:12151159
Chr16:12145047:12151159
Chr16:12145047:12151159
Chr16:12145047:12151159
Chr16:12145047:12151159
Chr16:12145047:12151159
Chr16:12145047:12151159
Chr16:12145047:12151159
Chr16:12145047:12151159
Chr16:12145047:12151159
Chr16:12145047:12151159
Chr16:12145047:12151159
Chr16:12145047:12151159
Chr16:12145047:12151159
Chr16:12169366:12172918
Chr16:12169366:12172918
Chr16:12169366:12172918
Chr16:12169366:12172918
Chr16:12169366:12172918
Chr16:12169366:12172918
Chr16:12169366:12172918
Chr16:12169366:12172918
Chr16:12169366:12172918
Chr16:12169366:12172918
Chr16:12185170:12192730
Chr16:12185170:12192730
Chr16:12185170:12192730
Chr16:12185170:12192730
Chr16:12185170:12192730
Chr16:12185170:12192730
Chr16:12185170:12192730
Chr16:12185170:12192730
Chr16:12185170:12192730
Chr16:12185170:12192730
Chr16:12185170:12192730
Chr16:12185170:12192730
Chr16:12185170:12192730
Chr16:12185170:12192730
Chr16:12185170:12192730
Chr16:12185170:12192730
Chr16:12185170:12192730
Chr16:12185170:12192730
Chr16:12194822:12209251
Chr16:12194822:12209251
Chr16:12194822:12209251
Chr16:12194822:12209251
Chr16:12194822:12209251
Chr16:12194822:12209251
Chr16:12252852:12259917
Chr16:12326838:12330910
Chr16:12326838:12330910
Chr16:12326838:12330910
Chr16:12326838:12330910
Chr16:12326838:12330910
Chr16:12326838:12330910
Chr16:12326838:12330910
Chr16:12326838:12330910
Chr16:12326838:12330910
Chr16:12326838:12330910
Chr16:12326838:12330910
Chr16:12326838:12330910
Chr16:12326838:12330910
Chr16:12326838:12330910
Chr16:12326838:12330910
Chr16:12326838:12330910
Chr16:12326838:12330910
Chr16:12326838:12330910
Chr16:12326838:12330910
Chr16:12326838:12330910
Chr16:12326838:12330910
Chr16:12326838:12330910
Chr16:12326838:12330910
Chr16:12326838:12330910
Chr16:12326838:12330910
Chr16:12326838:12330910
Chr16:12326838:12330910
Chr16:12326838:12330910
Chr16:12326838:12330910
Chr16:12326838:12330910
Chr16:12463776:12472349
Chr16:12463776:12472349
Chr16:12463776:12472349
Chr16:12463776:12472349
Chr16:12463776:12472349
Chr16:12463776:12472349
Chr16:12463776:12472349
Chr16:12463776:12472349
Chr16:12463776:12472349
Chr16:12463776:12472349
Chr16:12463776:12472349
Chr16:12463776:12472349
Chr16:12463776:12472349
Chr16:12463776:12472349
Chr16:12463776:12472349
Chr16:12463776:12472349
Chr16:12463776:12472349
Chr16:12463776:12472349
Chr16:12463776:12472349
Chr16:12463776:12472349
Chr16:12463776:12472349
Chr16:12463776:12472349
Chr16:12463776:12472349
Chr16:12463776:12472349
Chr16:12463776:12472349
Chr16:12463776:12472349
Chr16:12463776:12472349
Chr16:12463776:12472349
Chr16:12463776:12472349
Chr16:12566813:12574300
Chr16:12709303:12713915
Chr16:12949100:12953597
Chr16:13075285:13080458
Chr16:13141938:13149620
Chr16:13141938:13149620
Chr16:13141938:13149620
Chr16:13141938:13149620
Chr16:13141938:13149620
Chr16:13141938:13149620
Chr16:13141938:13149620
Chr16:13141938:13149620
Chr16:13141938:13149620
Chr16:13141938:13149620
Chr16:13141938:13149620
Chr16:13141938:13149620
Chr16:13141938:13149620
Chr16:13141938:13149620
Chr16:13141938:13149620
Chr16:13141938:13149620
Chr16:13141938:13149620
Chr16:13141938:13149620
Chr16:13141938:13149620
Chr16:13141938:13149620
Chr16:13141938:13149620
Chr16:13141938:13149620
Chr16:13141938:13149620
Chr16:13141938:13149620
Chr16:13141938:13149620
Chr16:13141938:13149620
Chr16:13141938:13149620
Chr16:13141938:13149620
Chr16:13141938:13149620
Chr16:13141938:13149620
Chr16:13141938:13149620
Chr16:13141938:13149620
Chr16:13141938:13149620
Chr16:13141938:13149620
Chr16:13226022:13239722
Chr16:13362295:13365329
Chr16:13362295:13365329
Chr16:13362295:13365329
Chr16:13362295:13365329
Chr16:13362295:13365329
Chr16:13362295:13365329
Chr16:13476895:13487354
Chr16:13476895:13487354
Chr16:13476895:13487354
Chr16:13476895:13487354
Chr16:13476895:13487354
Chr16:13476895:13487354
Chr16:13476895:13487354
Chr16:13476895:13487354
Chr16:13476895:13487354
Chr16:13476895:13487354
Chr16:13476895:13487354
Chr16:13476895:13487354
Chr16:13476895:13487354
Chr16:13476895:13487354
Chr16:13476895:13487354
Chr16:13476895:13487354
Chr16:13476895:13487354
Chr16:13476895:13487354
Chr16:13476895:13487354
Chr16:13476895:13487354
Chr16:13476895:13487354
Chr16:13476895:13487354
Chr16:13476895:13487354
Chr16:13476895:13487354
Chr16:13476895:13487354
Chr16:13476895:13487354
Chr16:13476895:13487354
Chr16:13476895:13487354
Chr16:13476895:13487354
Chr16:13476895:13487354
Chr16:13476895:13487354
Chr16:13476895:13487354
Chr16:13476895:13487354
Chr16:13476895:13487354
Chr16:13476895:13487354
Chr16:13476895:13487354
Chr16:13476895:13487354
Chr16:13476895:13487354
Chr16:13476895:13487354
Chr16:13476895:13487354
Chr16:13476895:13487354
Chr16:13476895:13487354
Chr16:13476895:13487354
Chr16:13476895:13487354
Chr16:13476895:13487354
Chr16:13476895:13487354
Chr16:13476895:13487354
Chr16:13476895:13487354
Chr16:13476895:13487354
Chr16:13476895:13487354
Chr16:13476895:13487354
Chr16:13476895:13487354
Chr16:13476895:13487354
Chr16:13476895:13487354
Chr16:13476895:13487354
Chr16:13630510:13633491
Chr16:13637104:13651783
Chr16:13637104:13651783
Chr16:13637104:13651783
Chr16:13682151:13683625
Chr16:13691341:13700343
Chr16:13691341:13700343
Chr16:13691341:13700343
Chr16:13691341:13700343
Chr16:13691341:13700343
Chr16:13691341:13700343
Chr16:13691341:13700343
Chr16:13691341:13700343
Chr16:13691341:13700343
Chr16:13691341:13700343
Chr16:13691341:13700343
Chr16:13691341:13700343
Chr16:13691341:13700343
Chr16:13691341:13700343
Chr16:13691341:13700343
Chr16:13691341:13700343
Chr16:13691341:13700343
Chr16:13691341:13700343
Chr16:13705261:13706651
Chr16:13705261:13706651
Chr16:13705261:13706651
Chr16:13983844:13988573
Chr16:14344372:14352897
Chr16:14344372:14352897
Chr16:14344372:14352897
Chr16:14344372:14352897
Chr16:14344372:14352897
Chr16:14344372:14352897
Chr16:14344372:14352897
Chr16:14344372:14352897
Chr16:14344372:14352897
Chr16:14344372:14352897
Chr16:14344372:14352897
Chr16:14344372:14352897
Chr16:14344372:14352897
Chr16:14344372:14352897
Chr16:14344372:14352897
Chr16:14344372:14352897
Chr16:14344372:14352897
Chr16:14344372:14352897
Chr16:14344372:14352897
Chr16:14344372:14352897
Chr16:14344372:14352897
Chr16:14344372:14352897
Chr16:14344372:14352897
Chr16:14344372:14352897
Chr16:14344372:14352897
Chr16:14344372:14352897
Chr16:14344372:14352897
Chr16:14344372:14352897
Chr16:14344372:14352897
Chr16:14344372:14352897
Chr16:14344372:14352897
Chr16:14344372:14352897
Chr16:14344372:14352897
Chr16:14344372:14352897
Chr16:14344372:14352897
Chr16:14344372:14352897
Chr16:14344372:14352897
Chr16:14344372:14352897
Chr16:14344372:14352897
Chr16:14344372:14352897
Chr16:14344372:14352897
Chr16:14344372:14352897
Chr16:14344372:14352897
Chr16:14344372:14352897
Chr16:14344372:14352897
Chr16:14344372:14352897
Chr16:14344372:14352897
Chr16:14344372:14352897
Chr16:14344372:14352897
Chr16:14344372:14352897
Chr16:14344372:14352897
Chr16:14344372:14352897
Chr16:14344372:14352897
Chr16:14702580:14703869
Chr16:14775541:14777561
Chr16:14775541:14777561
Chr16:14775541:14777561
Chr16:14775541:14777561
Chr16:14775541:14777561
Chr16:14775541:14777561
Chr16:14814328:14817618
Chr16:14814328:14817618
Chr16:14973465:14975547
Chr16:14973465:14975547
Chr16:14973465:14975547
Chr16:14973465:14975547
Chr16:14985779:14993797
Chr16:14985779:14993797
Chr16:14985779:14993797
Chr16:14985779:14993797
Chr16:14985779:14993797
Chr16:14985779:14993797
Chr16:14985779:14993797
Chr16:14985779:14993797
Chr16:14985779:14993797
Chr16:14985779:14993797
Chr16:14985779:14993797
Chr16:14985779:14993797
Chr16:14985779:14993797
Chr16:14985779:14993797
Chr16:14985779:14993797
Chr16:14985779:14993797
Chr16:15127379:15131001
Chr16:15127379:15131001
Chr16:15265773:15271387
Chr16:15657181:15665223
Chr16:15797723:15807911
Chr16:15797723:15807911
Chr16:15797723:15807911
Chr16:15797723:15807911
Chr16:15797723:15807911
Chr16:15797723:15807911
Chr16:15797723:15807911
Chr16:15797723:15807911
Chr16:15797723:15807911
Chr16:15797723:15807911
Chr16:15797723:15807911
Chr16:15797723:15807911
Chr16:15797723:15807911
Chr16:15797723:15807911
Chr16:15797723:15807911
Chr16:15797723:15807911
Chr16:15797723:15807911
Chr16:15797723:15807911
Chr16:15797723:15807911
Chr16:15797723:15807911
Chr16:15797723:15807911
Chr16:15797723:15807911
Chr16:15797723:15807911
Chr16:15797723:15807911
Chr16:15797723:15807911
Chr16:15797723:15807911
Chr16:15797723:15807911
Chr16:15797723:15807911
Chr16:15797723:15807911
Chr16:15797723:15807911
Chr16:15797723:15807911
Chr16:15797723:15807911
Chr16:15797723:15807911
Chr16:15797723:15807911
Chr16:15797723:15807911
Chr16:15797723:15807911
Chr16:15797723:15807911
Chr16:15797723:15807911
Chr16:15797723:15807911
Chr16:15797723:15807911
Chr16:15797723:15807911
Chr16:15797723:15807911
Chr16:15797723:15807911
Chr16:15797723:15807911
Chr16:15797723:15807911
Chr16:15797723:15807911
Chr16:15797723:15807911
Chr16:15797723:15807911
Chr16:15797723:15807911
Chr16:15797723:15807911
Chr16:15797723:15807911
Chr16:15797723:15807911
Chr16:16549010:16554593
Chr16:16585686:16589260
Chr16:16585686:16589260
Chr16:16585686:16589260
Chr16:16585686:16589260
Chr16:16585686:16589260
Chr16:16918631:16928047
Chr16:16957771:16964160
Chr16:16957771:16964160
Chr16:16957771:16964160
Chr16:17606128:17613141
Chr16:17606128:17613141
Chr16:17606128:17613141
Chr16:17909155:17913886
Chr16:18694544:18696759
Chr16:18694544:18696759
Chr16:20242006:20247095
Chr16:21975323:21979466
Chr16:22097677:22108770
Chr16:22097677:22108770
Chr16:22097677:22108770
Chr16:22097677:22108770
Chr16:22097677:22108770
Chr16:22097677:22108770
Chr16:22097677:22108770
Chr16:22097677:22108770
Chr16:22097677:22108770
Chr16:22097677:22108770
Chr16:22097677:22108770
Chr16:22097677:22108770
Chr16:22097677:22108770
Chr16:22097677:22108770
Chr16:22097677:22108770
Chr16:22097677:22108770
Chr16:22097677:22108770
Chr16:22097677:22108770
Chr16:22097677:22108770
Chr16:22097677:22108770
Chr16:22097677:22108770
Chr16:22097677:22108770
Chr16:22097677:22108770
Chr16:22097677:22108770
Chr16:22689204:22699909
Chr16:22825077:22826861
Chr16:23042388:23046724
Chr16:23074016:23085702
Chr16:23166370:23179658
Chr16:23166370:23179658
Chr16:23166370:23179658
Chr16:23166370:23179658
Chr16:23166370:23179658
Chr16:23166370:23179658
Chr16:23166370:23179658
Chr16:23166370:23179658
Chr16:23166370:23179658
Chr16:23166370:23179658
Chr16:23166370:23179658
Chr16:23166370:23179658
Chr16:23166370:23179658
Chr16:23166370:23179658
Chr16:23166370:23179658
Chr16:23166370:23179658
Chr16:23166370:23179658
Chr16:23166370:23179658
Chr16:23166370:23179658
Chr16:23166370:23179658
Chr16:23166370:23179658
Chr16:23166370:23179658
Chr16:23166370:23179658
Chr16:23166370:23179658
Chr16:23166370:23179658
Chr16:23166370:23179658
Chr16:23166370:23179658
Chr16:23166370:23179658
Chr16:23166370:23179658
Chr16:23166370:23179658
Chr16:23166370:23179658
Chr16:23166370:23179658
Chr16:23166370:23179658
Chr16:23166370:23179658
Chr16:23166370:23179658
Chr16:23166370:23179658
Chr16:23166370:23179658
Chr16:23166370:23179658
Chr16:23166370:23179658
Chr16:23166370:23179658
Chr16:23166370:23179658
Chr16:23166370:23179658
Chr16:23166370:23179658
Chr16:23166370:23179658
Chr16:23166370:23179658
Chr16:23166370:23179658
Chr16:23166370:23179658
Chr16:23166370:23179658
Chr16:23166370:23179658
Chr16:23166370:23179658
Chr16:23166370:23179658
Chr16:23166370:23179658
Chr16:23166370:23179658
Chr16:23166370:23179658
Chr16:23166370:23179658
Chr16:23407007:23411269
Chr16:23625771:23633551
Chr16:23625771:23633551
Chr16:23625771:23633551
Chr16:24980252:24990527
Chr16:25026028:25027483
Chr16:25198394:25205308
Chr16:27508133:27512395
Chr16:27508133:27512395
Chr16:27707428:27711692
Chr16:28115581:28125028
Chr16:28325525:28328391
Chr17:132024:140224
Chr17:847396:854082
Chr17:1149958:1162311
Chr17:2440052:2445578
Chr17:2440052:2445578
Chr17:3433318:3439572
Chr17:3943643:3947249
Chr17:4495751:4498223
Chr17:5444960:5455389
Chr17:5848820:5854339
Chr17:5928028:5935636
Chr17:6239365:6243679
Chr17:6325686:6329818
Chr17:6325686:6329818
Chr17:6526737:6529380
Chr17:7772534:7784108
Chr17:8399974:8402960
Chr17:9950157:9958691
Chr17:11634967:11647314
Chr17:11634967:11647314
Chr17:12038130:12044178
Chr17:12038130:12044178
Chr17:12038130:12044178
Chr17:12439348:12446214
Chr17:12583781:12588546
Chr17:12630828:12638754
Chr17:12703479:12706358
Chr17:12876670:12881844
Chr17:13619418:13624914
Chr17:13859748:13864798
Chr17:14542777:14547614
Chr17:15082736:15088048
Chr17:15413962:15418713
Chr17:15436177:15441407
Chr17:16186861:16195709
Chr17:16186861:16195709
Chr17:16244922:16252084
Chr17:16289972:16296095
Chr17:16418426:16423705
Chr17:16504397:16515395
Chr17:16504397:16515395
Chr17:16625767:16627071
Chr17:16625767:16627071
Chr17:16683284:16695679
Chr17:17686921:17690694
Chr17:17686921:17690694
Chr17:18583117:18585925
Chr17:18696432:18704617
Chr17:18707398:18712426
Chr17:18717008:18722161
Chr17:18751125:18756544
Chr17:19021925:19029651
Chr17:19382952:19389517
Chr17:19382952:19389517
Chr17:19420883:19423513
Chr17:19420883:19423513
Chr17:19517067:19521018
Chr17:19541796:19550507
Chr17:19588484:19598750
Chr17:19646533:19656952
Chr17:20043195:20049100
Chr17:20043195:20049100
Chr17:20043195:20049100
Chr17:21093726:21103005
Chr17:21093726:21103005
Chr17:21146133:21150523
Chr17:21583350:21586497
Chr17:21792302:21798810
Chr17:21792302:21798810
Chr17:21959420:21967279
Chr17:22150910:22163276
Chr17:22409652:22414397
Chr17:22439644:22448073
Chr17:22814635:22818683
Chr17:23268209:23277825
Chr17:23307325:23310591
Chr17:24098757:24100465
Chr17:24195290:24203704
Chr17:24195290:24203704
Chr17:24510727:24516576
Chr17:24549575:24553234
Chr17:24549575:24553234
Chr17:25302009:25305737
Chr17:25302009:25305737
Chr17:25479732:25484245
Chr17:25635187:25645800
Chr17:25635187:25645800
Chr17:26434375:26438494
Chr17:26455549:26464715
Chr17:26704405:26709301
Chr17:27067166:27071585
Chr17:27067166:27071585
Chr17:27134155:27138186
Chr17:27499646:27511428
Chr17:27961470:27966113
Chr17:28392191:28394184
Chr17:28392191:28394184
Chr17:28392191:28394184
Chr17:28392191:28394184
Chr17:28392191:28394184
Chr17:28392191:28394184
Chr17:28392191:28394184
Chr17:28392191:28394184
Chr17:28392191:28394184
Chr17:28469912:28482562
Chr17:28469912:28482562
Chr17:28776680:28783396
Chr17:28842866:28848114
Chr17:28842866:28848114
Chr17:29943794:29949232
Chr17:30127589:30135883
Chr17:30127589:30135883
Chr17:30127589:30135883
Chr17:30205709:30210581
Chr17:30364327:30373760
Chr17:30374722:30386307
Chr17:30374722:30386307
Chr17:30512398:30517102
Chr17:30903906:30914257
Chr17:30942646:30947424
Chr17:30942646:30947424
Chr17:31012507:31027730
Chr17:31012507:31027730
Chr17:31238230:31248964
Chr17:31238230:31248964
Chr17:31361948:31375535
Chr17:31377492:31384900
Chr17:31452752:31458910
Chr17:31729879:31733772
Chr17:32271139:32283931
Chr17:32271139:32283931
Chr17:32335004:32337937
Chr17:32335004:32337937
Chr17:32587697:32593604
Chr17:33022116:33028638
Chr17:33258945:33273373
Chr17:34398720:34410057
Chr17:34821044:34828720
Chr17:34821044:34828720
Chr17:34821044:34828720
Chr17:34821044:34828720
Chr17:34821044:34828720
Chr17:34821044:34828720
Chr17:34821044:34828720
Chr17:35054482:35066085
Chr17:35054482:35066085
Chr17:35054482:35066085
Chr17:35241234:35245105
Chr17:35347415:35362136
Chr17:35347415:35362136
Chr17:35347415:35362136
Chr17:35347415:35362136
Chr17:35347415:35362136
Chr17:35347415:35362136
Chr17:35347415:35362136
Chr17:35347415:35362136
Chr17:35347415:35362136
Chr17:35347415:35362136
Chr17:35347415:35362136
Chr17:35347415:35362136
Chr17:35369742:35373907
Chr17:35369742:35373907
Chr17:35369742:35373907
Chr17:35369742:35373907
Chr17:35376543:35379043
Chr17:35376543:35379043
Chr17:35376543:35379043
Chr17:35376543:35379043
Chr17:35468380:35475327
Chr17:35468380:35475327
Chr18:150916:161584
Chr18:200194:201631
Chr18:200194:201631
Chr18:200194:201631
Chr18:200194:201631
Chr18:200194:201631
Chr18:200194:201631
Chr18:253500:257709
Chr18:337351:343081
Chr18:446440:451695
Chr18:620359:628116
Chr18:620359:628116
Chr18:620359:628116
Chr18:620359:628116
Chr18:834308:840283
Chr18:1179430:1187791
Chr18:1179430:1187791
Chr18:1179430:1187791
Chr18:1179430:1187791
Chr18:1435561:1439990
Chr18:1435561:1439990
Chr18:1460992:1471993
Chr18:1522351:1524233
Chr18:1834107:1839056
Chr18:1899442:1905618
Chr18:1935341:1941729
Chr18:2831227:2839699
Chr18:2831227:2839699
Chr18:2831227:2839699
Chr18:2831227:2839699
Chr18:2831227:2839699
Chr18:2831227:2839699
Chr18:2831227:2839699
Chr18:2831227:2839699
Chr18:2831227:2839699
Chr18:2831227:2839699
Chr18:2831227:2839699
Chr18:2831227:2839699
Chr18:2831227:2839699
Chr18:2831227:2839699
Chr18:2831227:2839699
Chr18:2831227:2839699
Chr18:2831227:2839699
Chr18:2831227:2839699
Chr18:2831227:2839699
Chr18:2831227:2839699
Chr18:2831227:2839699
Chr18:2831227:2839699
Chr18:2831227:2839699
Chr18:2831227:2839699
Chr18:2831227:2839699
Chr18:2831227:2839699
Chr18:2831227:2839699
Chr18:2831227:2839699
Chr18:2831227:2839699
Chr18:3036932:3039278
Chr18:3143709:3148527
Chr18:3156694:3159057
Chr18:3156694:3159057
Chr18:3238717:3244204
Chr18:3601462:3609363
Chr18:3601462:3609363
Chr18:3601462:3609363
Chr18:3601462:3609363
Chr18:3601462:3609363
Chr18:3601462:3609363
Chr18:3601462:3609363
Chr18:3601462:3609363
Chr18:3601462:3609363
Chr18:3601462:3609363
Chr18:3601462:3609363
Chr18:3601462:3609363
Chr18:3601462:3609363
Chr18:3601462:3609363
Chr18:3601462:3609363
Chr18:3601462:3609363
Chr18:3601462:3609363
Chr18:3601462:3609363
Chr18:3640851:3653022
Chr18:3640851:3653022
Chr18:3640851:3653022
Chr18:3640851:3653022
Chr18:3640851:3653022
Chr18:3640851:3653022
Chr18:3640851:3653022
Chr18:3640851:3653022
Chr18:3640851:3653022
Chr18:3640851:3653022
Chr18:3740104:3748100
Chr18:3740104:3748100
Chr18:3740104:3748100
Chr18:3848499:3851941
Chr18:3848499:3851941
Chr18:3848499:3851941
Chr18:3848499:3851941
Chr18:3848499:3851941
Chr18:3848499:3851941
Chr18:3879764:3882606
Chr18:3975145:3987103
Chr18:3975145:3987103
Chr18:4280461:4292034
Chr18:4280461:4292034
Chr18:4280461:4292034
Chr18:4280461:4292034
Chr18:4280461:4292034
Chr18:4280461:4292034
Chr18:4280461:4292034
Chr18:4280461:4292034
Chr18:4280461:4292034
Chr18:4280461:4292034
Chr18:4280461:4292034
Chr18:4280461:4292034
Chr18:4280461:4292034
Chr18:4280461:4292034
Chr18:4280461:4292034
Chr18:4280461:4292034
Chr18:4280461:4292034
Chr18:4280461:4292034
Chr18:4280461:4292034
Chr18:4280461:4292034
Chr18:4280461:4292034
Chr18:4280461:4292034
Chr18:4280461:4292034
Chr18:4280461:4292034
Chr18:4280461:4292034
Chr18:4280461:4292034
Chr18:4280461:4292034
Chr18:4280461:4292034
Chr18:4280461:4292034
Chr18:4280461:4292034
Chr18:4280461:4292034
Chr18:4280461:4292034
Chr18:4280461:4292034
Chr18:4280461:4292034
Chr18:4280461:4292034
Chr18:4280461:4292034
Chr18:4280461:4292034
Chr18:4280461:4292034
Chr18:4280461:4292034
Chr18:4280461:4292034
Chr18:4280461:4292034
Chr18:4280461:4292034
Chr18:4280461:4292034
Chr18:4280461:4292034
Chr18:4295264:4302389
Chr18:4513687:4522787
Chr18:4585759:4592620
Chr18:4585759:4592620
Chr18:4585759:4592620
Chr18:4585759:4592620
Chr18:4585759:4592620
Chr18:4585759:4592620
Chr18:4585759:4592620
Chr18:4585759:4592620
Chr18:4693673:4699270
Chr18:4693673:4699270
Chr18:4856234:4867633
Chr18:4856234:4867633
Chr18:4995960:4997414
Chr18:4995960:4997414
Chr18:4995960:4997414
Chr18:4995960:4997414
Chr18:5018458:5026922
Chr18:5018458:5026922
Chr18:5390309:5400044
Chr18:5449160:5451515
Chr18:5449160:5451515
Chr18:5449160:5451515
Chr18:5680816:5684323
Chr18:5680816:5684323
Chr18:5680816:5684323
Chr18:5680816:5684323
Chr18:5680816:5684323
Chr18:5680816:5684323
Chr18:5680816:5684323
Chr18:5680816:5684323
Chr18:5680816:5684323
Chr18:5807665:5814267
Chr18:6379815:6381209
Chr18:6379815:6381209
Chr18:6379815:6381209
Chr18:6379815:6381209
Chr18:6393606:6399670
Chr18:6393606:6399670
Chr18:6393606:6399670
Chr18:6393606:6399670
Chr18:6393606:6399670
Chr18:6393606:6399670
Chr18:6393606:6399670
Chr18:6393606:6399670
Chr18:6393606:6399670
Chr18:6393606:6399670
Chr18:6393606:6399670
Chr18:6393606:6399670
Chr18:6393606:6399670
Chr18:6393606:6399670
Chr18:6458996:6466263
Chr18:6458996:6466263
Chr18:6458996:6466263
Chr18:6458996:6466263
Chr18:6458996:6466263
Chr18:6458996:6466263
Chr18:6458996:6466263
Chr18:6525777:6527813
Chr18:6525777:6527813
Chr18:6804282:6812690
Chr18:6804282:6812690
Chr18:6804282:6812690
Chr18:6804282:6812690
Chr18:6804282:6812690
Chr18:6804282:6812690
Chr18:6804282:6812690
Chr18:6841405:6847646
Chr18:6910414:6918915
Chr18:6910414:6918915
Chr18:7105141:7113125
Chr18:7105141:7113125
Chr18:7201370:7207716
Chr18:7201370:7207716
Chr18:7201370:7207716
Chr18:7201370:7207716
Chr18:7229496:7235947
Chr18:7229496:7235947
Chr18:7229496:7235947
Chr18:7229496:7235947
Chr18:7229496:7235947
Chr18:7229496:7235947
Chr18:7229496:7235947
Chr18:7229496:7235947
Chr18:7229496:7235947
Chr18:7229496:7235947
Chr18:7229496:7235947
Chr18:7334571:7348935
Chr18:7519073:7527523
Chr18:7519073:7527523
Chr18:7519073:7527523
Chr18:7519073:7527523
Chr18:7519073:7527523
Chr18:7519073:7527523
Chr18:7519073:7527523
Chr18:7519073:7527523
Chr18:7519073:7527523
Chr18:7519073:7527523
Chr18:7519073:7527523
Chr18:7519073:7527523
Chr18:7519073:7527523
Chr18:7519073:7527523
Chr18:7519073:7527523
Chr18:7519073:7527523
Chr18:7519073:7527523
Chr18:7546882:7551002
Chr18:7814866:7821475
Chr18:7814866:7821475
Chr18:8143081:8147773
Chr18:8143081:8147773
Chr18:8164716:8174276
Chr18:8164716:8174276
Chr18:8164716:8174276
Chr18:8164716:8174276
Chr18:8164716:8174276
Chr18:8164716:8174276
Chr18:8164716:8174276
Chr18:8164716:8174276
Chr18:8164716:8174276
Chr18:8164716:8174276
Chr18:8164716:8174276
Chr18:8164716:8174276
Chr18:8164716:8174276
Chr18:8164716:8174276
Chr18:8164716:8174276
Chr18:8164716:8174276
Chr18:8164716:8174276
Chr18:8164716:8174276
Chr18:8164716:8174276
Chr18:8164716:8174276
Chr18:8164716:8174276
Chr18:8164716:8174276
Chr18:8164716:8174276
Chr18:8164716:8174276
Chr18:8164716:8174276
Chr18:8164716:8174276
Chr18:8164716:8174276
Chr18:8164716:8174276
Chr18:8164716:8174276
Chr18:8164716:8174276
Chr18:8282711:8286774
Chr18:8546375:8553144
Chr18:8660574:8663743
Chr18:8660574:8663743
Chr18:8692626:8699736
Chr18:8692626:8699736
Chr18:8692626:8699736
Chr18:8692626:8699736
Chr18:8919126:8921137
Chr18:8923666:8929246
Chr18:9000856:9008646
Chr18:9000856:9008646
Chr18:9000856:9008646
Chr18:9000856:9008646
Chr18:9000856:9008646
Chr18:9000856:9008646
Chr18:9009165:9012037
Chr18:9009165:9012037
Chr18:9009165:9012037
Chr18:9009165:9012037
Chr18:9009165:9012037
Chr18:9009165:9012037
Chr18:9009165:9012037
Chr18:9009165:9012037
Chr18:9009165:9012037
Chr18:9009165:9012037
Chr18:9009165:9012037
Chr18:9009165:9012037
Chr18:9009165:9012037
Chr18:9009165:9012037
Chr18:9009165:9012037
Chr18:9009165:9012037
Chr18:9009165:9012037
Chr18:9474310:9479033
Chr18:9474310:9479033
Chr18:9565108:9577253
Chr18:9565108:9577253
Chr18:9565108:9577253
Chr18:9581467:9585888
Chr18:9767426:9777086
Chr18:9767426:9777086
Chr18:9767426:9777086
Chr18:9901470:9907550
Chr18:9901470:9907550
Chr18:9901470:9907550
Chr18:9901470:9907550
Chr18:9969730:9976035
Chr18:9969730:9976035
Chr18:9969730:9976035
Chr18:9969730:9976035
Chr18:10005540:10015000
Chr18:10005540:10015000
Chr18:10005540:10015000
Chr18:10005540:10015000
Chr18:10005540:10015000
Chr18:10005540:10015000
Chr18:10005540:10015000
Chr18:10005540:10015000
Chr18:10005540:10015000
Chr18:10005540:10015000
Chr18:10005540:10015000
Chr18:10005540:10015000
Chr18:10005540:10015000
Chr18:10005540:10015000
Chr18:10005540:10015000
Chr18:10005540:10015000
Chr18:10005540:10015000
Chr18:10005540:10015000
Chr18:10005540:10015000
Chr18:10005540:10015000
Chr18:10005540:10015000
Chr18:10005540:10015000
Chr18:10005540:10015000
Chr18:10005540:10015000
Chr18:10005540:10015000
Chr18:10005540:10015000
Chr18:10005540:10015000
Chr18:10005540:10015000
Chr18:10005540:10015000
Chr18:10005540:10015000
Chr18:10005540:10015000
Chr18:10183732:10188382
Chr18:10189295:10194212
Chr18:10268130:10274190
Chr18:10268130:10274190
Chr18:10268130:10274190
Chr18:10268130:10274190
Chr18:10268130:10274190
Chr18:10268130:10274190
Chr18:10268130:10274190
Chr18:10268130:10274190
Chr18:10268130:10274190
Chr18:10278459:10287049
Chr18:10470102:10478137
Chr18:10470102:10478137
Chr18:10593121:10597960
Chr18:10593121:10597960
Chr18:10593121:10597960
Chr18:10593121:10597960
Chr18:10593121:10597960
Chr18:10593121:10597960
Chr18:10593121:10597960
Chr18:10593121:10597960
Chr18:10593121:10597960
Chr18:10593121:10597960
Chr18:10593121:10597960
Chr18:10593121:10597960
Chr18:10593121:10597960
Chr18:10593121:10597960
Chr18:10593121:10597960
Chr18:10593121:10597960
Chr18:10593121:10597960
Chr18:10593121:10597960
Chr18:10593121:10597960
Chr18:10593121:10597960
Chr18:10630382:10636606
Chr18:10770887:10777109
Chr18:10770887:10777109
Chr18:10770887:10777109
Chr18:10770887:10777109
Chr18:10770887:10777109
Chr18:11097025:11104235
Chr18:11097025:11104235
Chr18:11184512:11193229
Chr18:11184512:11193229
Chr18:11184512:11193229
Chr18:11184512:11193229
Chr18:11184512:11193229
Chr18:11184512:11193229
Chr18:11184512:11193229
Chr18:11184512:11193229
Chr18:11184512:11193229
Chr18:11184512:11193229
Chr18:11184512:11193229
Chr18:11184512:11193229
Chr18:11184512:11193229
Chr18:11206490:11221684
Chr18:11206490:11221684
Chr18:11206490:11221684
Chr18:11206490:11221684
Chr18:11206490:11221684
Chr18:11206490:11221684
Chr18:11206490:11221684
Chr18:11206490:11221684
Chr18:11206490:11221684
Chr18:11206490:11221684
Chr18:11206490:11221684
Chr18:11206490:11221684
Chr18:11206490:11221684
Chr18:11206490:11221684
Chr18:11206490:11221684
Chr18:11206490:11221684
Chr18:11206490:11221684
Chr18:11206490:11221684
Chr18:11206490:11221684
Chr18:11206490:11221684
Chr18:11206490:11221684
Chr18:11206490:11221684
Chr18:11206490:11221684
Chr18:11206490:11221684
Chr18:11206490:11221684
Chr18:11206490:11221684
Chr18:11206490:11221684
Chr18:11206490:11221684
Chr18:11206490:11221684
Chr18:11206490:11221684
Chr18:11206490:11221684
Chr18:11206490:11221684
Chr18:11206490:11221684
Chr18:11206490:11221684
Chr18:11206490:11221684
Chr18:11206490:11221684
Chr18:11206490:11221684
Chr18:11206490:11221684
Chr18:11206490:11221684
Chr18:11206490:11221684
Chr18:11206490:11221684
Chr18:11206490:11221684
Chr18:11206490:11221684
Chr18:11206490:11221684
Chr18:11206490:11221684
Chr18:11206490:11221684
Chr18:11206490:11221684
Chr18:11206490:11221684
Chr18:11206490:11221684
Chr18:11206490:11221684
Chr18:11206490:11221684
Chr18:11206490:11221684
Chr18:11206490:11221684
Chr18:11206490:11221684
Chr18:11206490:11221684
Chr18:11206490:11221684
Chr18:11206490:11221684
Chr18:11206490:11221684
Chr18:11206490:11221684
Chr18:11206490:11221684
Chr18:11586937:11596760
Chr18:11586937:11596760
Chr18:11586937:11596760
Chr18:11586937:11596760
Chr18:11586937:11596760
Chr18:11586937:11596760
Chr18:11586937:11596760
Chr18:11586937:11596760
Chr18:11586937:11596760
Chr18:11586937:11596760
Chr18:11586937:11596760
Chr18:11586937:11596760
Chr18:11586937:11596760
Chr18:11586937:11596760
Chr18:11586937:11596760
Chr18:11586937:11596760
Chr18:11586937:11596760
Chr18:11586937:11596760
Chr18:11586937:11596760
Chr18:11586937:11596760
Chr18:11586937:11596760
Chr18:11586937:11596760
Chr18:11586937:11596760
Chr18:11586937:11596760
Chr18:11586937:11596760
Chr18:11586937:11596760
Chr18:11586937:11596760
Chr18:11586937:11596760
Chr18:11586937:11596760
Chr18:11586937:11596760
Chr18:11586937:11596760
Chr18:11586937:11596760
Chr18:11586937:11596760
Chr18:11586937:11596760
Chr18:11586937:11596760
Chr18:11586937:11596760
Chr18:11586937:11596760
Chr18:11586937:11596760
Chr18:11796621:11801220
Chr18:11997446:12004141
Chr18:12392376:12397232
Chr18:12423275:12428037
Chr18:12898230:12902514
Chr18:12961907:12966916
Chr18:13005934:13012111
Chr18:13417427:13423265
Chr18:13444780:13453097
Chr18:13444780:13453097
Chr18:13964217:13971892
Chr18:13964217:13971892
Chr18:14319806:14327763
Chr18:14370150:14377289
Chr18:14857592:14860200
Chr18:15108845:15112086
Chr18:15248646:15255748
Chr18:15248646:15255748
Chr18:15301214:15316243
Chr18:15301214:15316243
Chr18:16524288:16532687
Chr18:16777960:16780091
Chr18:16777960:16780091
Chr18:17435994:17441205
Chr18:18345714:18354198
Chr18:18345714:18354198
Chr18:20040103:20049991
Chr18:20040103:20049991
Chr19:159284:162639
Chr19:244370:258274
Chr19:244370:258274
Chr19:244370:258274
Chr19:244370:258274
Chr19:244370:258274
Chr19:244370:258274
Chr19:244370:258274
Chr19:244370:258274
Chr19:244370:258274
Chr19:244370:258274
Chr19:244370:258274
Chr19:244370:258274
Chr19:244370:258274
Chr19:244370:258274
Chr19:244370:258274
Chr19:244370:258274
Chr19:244370:258274
Chr19:244370:258274
Chr19:244370:258274
Chr19:244370:258274
Chr19:244370:258274
Chr19:244370:258274
Chr19:244370:258274
Chr19:244370:258274
Chr19:556217:562346
Chr19:670920:685699
Chr19:1864827:1866241
Chr19:1864827:1866241
Chr19:2046345:2056928
Chr19:2056960:2065157
Chr19:2956042:2961797
Chr19:2988844:2993612
Chr19:4498327:4502756
Chr19:4897295:4905219
Chr19:4897295:4905219
Chr19:4946515:4958818
Chr19:4946515:4958818
Chr19:4946515:4958818
Chr19:5010516:5017440
Chr19:5177391:5180975
Chr19:5196294:5199061
Chr19:5492806:5500653
Chr19:7075256:7081648
Chr19:7341976:7348092
Chr19:7813197:7817968
Chr19:8098229:8106153
Chr19:8098229:8106153
Chr19:8149534:8154293
Chr19:8149534:8154293
Chr19:8149534:8154293
Chr19:8149534:8154293
Chr19:8149534:8154293
Chr19:8149534:8154293
Chr19:8149534:8154293
Chr19:8149534:8154293
Chr19:8149534:8154293
Chr19:8149534:8154293
Chr19:8149534:8154293
Chr19:8149534:8154293
Chr19:8798102:8810058
Chr19:8880393:8891629
Chr19:8880393:8891629
Chr19:9143554:9149025
Chr19:9580077:9594161
Chr19:9873968:9876187
Chr19:9873968:9876187
Chr19:9996204:10001054
Chr19:10052227:10057436
Chr19:10213737:10219569
Chr19:10244558:10252066
Chr19:10244558:10252066
Chr19:10331391:10336213
Chr19:10372870:10379377
Chr19:10653307:10654994
Chr19:10653307:10654994
Chr19:10653307:10654994
Chr19:10653307:10654994
Chr19:10653307:10654994
Chr19:10653307:10654994
Chr19:10696976:10703676
Chr19:11083666:11090950
Chr19:11117702:11125023
Chr19:11466970:11480278
Chr19:11510980:11514038
Chr19:11737442:11739020
Chr19:11737442:11739020
Chr19:11737442:11739020
Chr19:12098137:12099682
Chr19:12098137:12099682
Chr19:12098137:12099682
Chr19:12098137:12099682
Chr19:12098137:12099682
Chr19:12234811:12240996
Chr19:12791009:12793148
Chr19:12791009:12793148
Chr19:12791009:12793148
Chr19:12791009:12793148
Chr19:12791009:12793148
Chr19:12842871:12848980
Chr19:12842871:12848980
Chr19:12946766:12951029
Chr19:13098089:13105167
Chr19:13230787:13244490
Chr19:13230787:13244490
Chr19:13230787:13244490
Chr19:13230787:13244490
Chr19:13542060:13543589
Chr19:13666318:13670577
Chr19:13748118:13760236
Chr19:13748118:13760236
Chr19:13748118:13760236
Chr19:13748118:13760236
Chr19:13854447:13856752
Chr19:13854447:13856752
Chr19:13854447:13856752
Chr19:13957178:13963865
Chr19:13957178:13963865
Chr19:13957178:13963865
Chr19:14199297:14205642
Chr19:14250307:14254055
Chr19:14422442:14424634
Chr19:14738684:14740818
Chr19:14738684:14740818
Chr19:14738684:14740818
Chr19:14738684:14740818
Chr19:14738684:14740818
Chr19:14738684:14740818
Chr19:15379404:15384658
Chr19:15379404:15384658
Chr19:15379404:15384658
Chr19:15379404:15384658
Chr19:15379404:15384658
Chr19:15379404:15384658
Chr19:15481052:15487174
Chr19:15481052:15487174
Chr19:15595090:15597370
Chr19:15638369:15646241
Chr19:15731801:15737899
Chr19:15731801:15737899
Chr19:15731801:15737899
Chr19:15731801:15737899
Chr19:15731801:15737899
Chr19:15731801:15737899
Chr19:15898304:15900275
Chr19:15965394:15971000
Chr19:16028405:16039473
Chr19:16151168:16154569
Chr19:16151168:16154569
Chr19:16151168:16154569
Chr19:16151168:16154569
Chr19:16332100:16336576
Chr19:16385887:16396253
Chr19:16515172:16518878
Chr19:16773191:16776800
Chr19:16773191:16776800
Chr19:16773191:16776800
Chr19:16773191:16776800
Chr19:16773191:16776800
Chr19:16773191:16776800
Chr19:16773191:16776800
Chr19:16773191:16776800
Chr19:16773191:16776800
Chr19:17014392:17021543
Chr19:17014392:17021543
Chr19:17014392:17021543
Chr19:17014392:17021543
Chr19:17014392:17021543
Chr19:17014392:17021543
Chr19:17014392:17021543
Chr19:17014392:17021543
Chr19:17014392:17021543
Chr19:17014392:17021543
Chr19:17014392:17021543
Chr19:17014392:17021543
Chr19:17014392:17021543
Chr19:17014392:17021543
Chr19:17014392:17021543
Chr19:17014392:17021543
Chr19:17014392:17021543
Chr19:17014392:17021543
Chr19:17014392:17021543
Chr19:17014392:17021543
Chr19:17175057:17182897
Chr19:17375534:17378011
Chr19:17375534:17378011
Chr19:17375534:17378011
Chr19:17390402:17402022
Chr19:17431683:17444426
Chr19:17431683:17444426
Chr19:17431683:17444426
Chr19:17431683:17444426
Chr19:17431683:17444426
Chr19:17431683:17444426
Chr19:17431683:17444426
Chr19:17431683:17444426
Chr19:17431683:17444426
Chr19:17431683:17444426
Chr19:17452538:17462398
Chr19:17498054:17506831
Chr19:17573079:17577550
Chr19:17831466:17840983
Chr19:17831466:17840983
Chr19:17831466:17840983
Chr19:17831466:17840983
Chr19:17831466:17840983
Chr19:17831466:17840983
Chr19:17831466:17840983
Chr19:17831466:17840983
Chr19:17831466:17840983
Chr19:17831466:17840983
Chr19:17831466:17840983
Chr19:17831466:17840983
Chr19:17831466:17840983
Chr19:17831466:17840983
Chr19:17831466:17840983
Chr19:17831466:17840983
Chr19:17831466:17840983
Chr19:17831466:17840983
Chr19:17994328:17996030
Chr19:17994328:17996030
Chr19:18033633:18048569
Chr19:18033633:18048569
Chr19:18033633:18048569
Chr19:18033633:18048569
Chr19:18033633:18048569
Chr19:18033633:18048569
Chr19:18033633:18048569
Chr19:18033633:18048569
Chr19:18033633:18048569
Chr19:18033633:18048569
Chr19:18033633:18048569
Chr19:18033633:18048569
Chr19:18033633:18048569
Chr19:18033633:18048569
Chr19:18033633:18048569
Chr19:18067722:18081770
Chr19:18067722:18081770
Chr19:18067722:18081770
Chr19:18067722:18081770
Chr19:18067722:18081770
Chr19:18411519:18417481
Chr19:18411519:18417481
Chr19:18411519:18417481
Chr19:18411519:18417481
Chr19:18411519:18417481
Chr19:18411519:18417481
Chr19:18411519:18417481
Chr19:18411519:18417481
Chr19:18411519:18417481
Chr19:18411519:18417481
Chr19:18450002:18451617
Chr19:18450002:18451617
Chr19:18450002:18451617
Chr19:18718304:18726515
Chr19:18718304:18726515
Chr19:18718304:18726515
Chr19:18718304:18726515
Chr19:18718304:18726515
Chr19:18718304:18726515
Chr19:18718304:18726515
Chr19:18718304:18726515
Chr19:18718304:18726515
Chr19:18718304:18726515
Chr19:18718304:18726515
Chr19:18718304:18726515
Chr19:18718304:18726515
Chr19:18790350:18797026
Chr19:18932943:18942607
Chr19:18932943:18942607
Chr19:19035831:19047842
Chr19:19052094:19059035
Chr19:19268269:19276707
Chr19:19268269:19276707
Chr19:19530287:19538459
Chr19:19530287:19538459
Chr19:19530287:19538459
Chr19:19729938:19741822
Chr19:19729938:19741822
Chr19:19729938:19741822
Chr19:19729938:19741822
Chr19:19975101:19988662
Chr19:20073197:20080156
Chr19:20073197:20080156
Chr19:20190478:20196597
Chr19:20190478:20196597
Chr19:20190478:20196597
Chr19:20190478:20196597
Chr19:20190478:20196597
Chr19:20190478:20196597
Chr19:20190478:20196597
Chr19:20190478:20196597
Chr19:20190478:20196597
Chr19:20190478:20196597
Chr19:20190478:20196597
Chr19:20190478:20196597
Chr19:20190478:20196597
Chr19:20190478:20196597
Chr19:20190478:20196597
Chr19:20190478:20196597
Chr19:20190478:20196597
Chr19:20190478:20196597
Chr19:20226815:20231936
Chr19:20426670:20439571
Chr19:20426670:20439571
Chr19:20426670:20439571
Chr19:20543472:20550151
Chr19:20705158:20712345
Chr19:20907700:20916762
Chr19:20939659:20949440
Chr19:20939659:20949440
Chr19:20939659:20949440
Chr19:20974880:20979322
Chr19:21049890:21058572
Chr19:21049890:21058572
Chr19:21163833:21169273
Chr19:21163833:21169273
Chr19:21163833:21169273
Chr19:21163833:21169273
Chr19:21219725:21223842
Chr19:21219725:21223842
Chr19:21219725:21223842
Chr19:21219725:21223842
Chr19:21219725:21223842
Chr19:21219725:21223842
Chr19:21219725:21223842
Chr19:21219725:21223842
Chr19:21329593:21334920
Chr19:21329593:21334920
Chr19:21329593:21334920
Chr19:21329593:21334920
Chr19:21329593:21334920
Chr19:21329593:21334920
Chr19:21468652:21482961
Chr19:21468652:21482961
Chr19:21548203:21559768
Chr19:21906323:21914820
Chr19:21906323:21914820
Chr19:21906323:21914820
Chr19:21906323:21914820
Chr19:21906323:21914820
Chr19:21906323:21914820
Chr19:21906323:21914820
Chr19:21906323:21914820
Chr19:21906323:21914820
Chr19:21906323:21914820
Chr19:21906323:21914820
Chr19:21906323:21914820
Chr19:21906323:21914820
Chr19:22028038:22032378
Chr19:22127281:22134201
Chr19:22191334:22196600
Chr19:22202045:22211565
Chr19:22202045:22211565
Chr19:22202045:22211565
Chr19:22202045:22211565
Chr19:22202045:22211565
Chr19:22202045:22211565
Chr19:22202045:22211565
Chr19:22202045:22211565
Chr19:22202045:22211565
Chr19:22202045:22211565
Chr19:22202045:22211565
Chr19:22202045:22211565
Chr19:22202045:22211565
Chr19:22202045:22211565
Chr19:22202045:22211565
Chr19:22202045:22211565
Chr19:22202045:22211565
Chr19:22202045:22211565
Chr19:22202045:22211565
Chr19:22202045:22211565
Chr19:22587117:22598959
Chr19:22587117:22598959
Chr19:22587117:22598959
Chr19:22587117:22598959
Chr19:22587117:22598959
Chr19:22614438:22619321
Chr19:22614438:22619321
Chr19:22614438:22619321
Chr19:22614438:22619321
Chr19:22668376:22672430
Chr19:22668376:22672430
Chr19:22668376:22672430
Chr19:22715019:22717491
Chr19:22715019:22717491
Chr19:22815406:22816933
Chr19:22815406:22816933
Chr19:22823881:22829523
Chr19:22939528:22944081
Chr19:22958038:22959932
Chr19:22958038:22959932
Chr19:22958038:22959932
Chr19:23033860:23048463
Chr19:23033860:23048463
Chr19:23033860:23048463
Chr19:23033860:23048463
Chr19:23033860:23048463
Chr19:23109043:23112148
Chr19:23109043:23112148
Chr19:23190007:23196305
Chr19:23594416:23603213
Chr19:23666509:23669869
Chr19:23666509:23669869
Chr19:23735613:23750355
Chr19:23984304:23996942
Chr19:23984304:23996942
Chr19:23984304:23996942
Chr19:24226166:24232840
Chr19:24312312:24321292
Chr19:24312312:24321292
Chr19:24312312:24321292
Chr19:24312312:24321292
Chr19:24312312:24321292
Chr19:24312312:24321292
Chr19:24312312:24321292
Chr19:24312312:24321292
Chr19:24312312:24321292
Chr19:24312312:24321292
Chr19:24312312:24321292
Chr19:24312312:24321292
Chr19:24312312:24321292
Chr19:24312312:24321292
Chr19:24312312:24321292
Chr19:24312312:24321292
Chr19:24312312:24321292
Chr19:24312312:24321292
Chr19:24312312:24321292
Chr19:24312312:24321292
Chr19:24312312:24321292
Chr19:24312312:24321292
Chr19:24312312:24321292
Chr19:24312312:24321292
Chr19:24312312:24321292
Chr19:24312312:24321292
Chr19:24312312:24321292
Chr19:24312312:24321292
Chr19:24312312:24321292
Chr19:24369598:24375960
Chr19:24369598:24375960
Chr19:24435134:24440473
Chr19:24435134:24440473
Chr19:24435134:24440473
Chr19:24435134:24440473
Chr19:24461677:24468669
Chr19:24888404:24900328
Chr19:25189659:25195718
Chr19:25208411:25216331
Chr19:25225278:25239101
Chr19:25225278:25239101
Chr19:25225278:25239101
Chr19:25225278:25239101
Chr19:25447838:25459299
Chr19:25447838:25459299
Chr19:25447838:25459299
Chr19:25510553:25514923
Chr19:25525597:25529825
Chr19:25574734:25581853
Chr19:25850187:25858321
Chr19:25850187:25858321
Chr19:25850187:25858321
Chr19:25850187:25858321
Chr19:25850187:25858321
Chr19:25850187:25858321
Chr19:25850187:25858321
Chr19:25850187:25858321
Chr19:25850187:25858321
Chr19:25850187:25858321
Chr19:25850187:25858321
Chr19:25850187:25858321
Chr19:25850187:25858321
Chr19:26012154:26024286
Chr19:26012154:26024286
Chr19:26012154:26024286
Chr19:26012154:26024286
Chr19:26012154:26024286
Chr19:26091999:26099275
Chr19:26091999:26099275
Chr19:26091999:26099275
Chr19:26091999:26099275
Chr19:26091999:26099275
Chr19:26091999:26099275
Chr19:26091999:26099275
Chr19:26599218:26606935
Chr20:279232:283671
Chr20:396929:403852
Chr20:498717:504889
Chr20:730319:739933
Chr20:1220846:1228017
Chr20:1220846:1228017
Chr20:1835959:1845902
Chr20:1916366:1927913
Chr20:2122626:2127970
Chr20:2307318:2312507
Chr20:2307318:2312507
Chr20:5297238:5305169
Chr20:7305608:7314504
Chr20:7579542:7586465
Chr20:7650253:7659485
Chr20:8690864:8695127
Chr20:9082548:9085068
Chr20:9126378:9130887
Chr20:9437454:9446510
Chr20:10026250:10027652
Chr20:10169694:10177167
Chr20:10258499:10267628
Chr20:10471868:10484738
Chr20:10471868:10484738
Chr20:10471868:10484738
Chr20:10710247:10715398
Chr20:11263475:11271823
Chr20:11838011:11843888
Chr20:11838011:11843888
Chr20:12298878:12305139
Chr20:12311072:12317530
Chr20:12311072:12317530
Chr20:12570308:12582487
Chr20:12876195:12887964
Chr20:13103613:13109904
Chr20:13998433:14005040
Chr20:14424747:14431159
Chr20:14424747:14431159
Chr20:14950548:14962893
Chr20:15829050:15835216
Chr20:15983438:15996714
Chr20:16141474:16146182
Chr20:16170414:16184780
Chr20:16726925:16732355
Chr20:16916284:16919174
Chr20:17462259:17464634
Chr20:17462259:17464634
Chr20:17596018:17601601
Chr20:18081901:18087468
Chr20:18081901:18087468
Chr20:18181442:18188916
Chr20:18181442:18188916
Chr20:18321269:18326831
Chr20:18614917:18623550
Chr20:19404979:19407852
Chr20:19969306:19971224
Chr20:19969306:19971224
Chr20:19969306:19971224
Chr20:20017685:20027409
Chr20:20017685:20027409
Chr20:20355630:20369926
Chr20:20533390:20540111
Chr20:20564426:20573547
Chr20:20881036:20892452
Chr20:20921023:20927491
Chr20:21024031:21028886
Chr20:21513140:21522090
Chr20:21542255:21553158
Chr20:21542255:21553158
Chr20:21601672:21603303
Chr20:21700817:21706270
Chr20:21728510:21734661
Chr20:21728510:21734661
Chr20:21863774:21875786
Chr20:21863774:21875786
Chr20:21898678:21906036
Chr20:21946279:21957971
Chr20:22049627:22058236
Chr20:22919506:22927702
Chr20:22919506:22927702
Chr20:23263284:23269768
Chr20:23325489:23339581
Chr20:23505561:23513011
Chr20:23505561:23513011
Chr20:24359000:24362893
Chr20:24484648:24489649
Chr20:24753580:24760049
Chr20:24753580:24760049
Chr20:24959122:24974259
Chr20:25264671:25269750
Chr20:25264671:25269750
Chr20:25264671:25269750
Chr20:25891872:25897135
Chr20:26243529:26251457
Chr20:26243529:26251457
Chr20:26243529:26251457
Chr20:26529746:26533444
Chr20:26561356:26569644
Chr20:26582422:26589845
Chr20:27615441:27622057
Chr20:27634529:27639371
Chr20:28117455:28124689
Chr20:28139044:28142393
Chr20:28396446:28401450
Chr20:28443400:28454184
Chr20:29004543:29014239
Chr20:29125608:29133926
Chr20:117634:123065
Chr20:200848:214856
Chr20:226414:231055
Chr20:275639:283158
