# Supplementary material for: Transposon signatures of allopolyploid genome evolution
Source: Nat Commun. 2023 Jun 1;14:3180. doi: 10.1038/s41467-023-38560-z (PMC10235133; doi:10.1038/s41467-023-38560-z)
Supplement: Supplementary file 4 — Supplementary Data 1 [file 41467_2023_38560_MOESM4_ESM.zip › Camelina.LTR.families/Camelina.LTR.LTR.fa]

>Chr1:7824:10112_5p
AGGTTGCTTGTCTTCAGAGGCAGCAGCAGAGATGAGATTGTCGAAATCGTAGAACAAAAAGGTGGATTTAAGCCTTAAGTACTTTTTGACATAGTTTAAAGTATCTGGTCCGATCAAATCCTCCATTGCTAACAGATCAAAAGCATTCTTTTTAACTCTATACATTCTTCCTTTCGTCCCTATATCAGCTATATACACTCCTTTCTTTATGAACGTTCTCGTTCCCGTCTGCTCATTCACGATATCTGTACAATTCGAATTGAGGCAGTACATAACCGGAAAATGCGTGA
>Chr1:7824:10112_3p
TTGCTTGTCTTCAGAGGCAGCAGCAGAGATGAGATTGTCGAAATCGTAGAACAAAAAGGTGGATTTAAGCCTTAAGTACTTTTTGACATAGTTTAAAGTATCTGGTCCGATCAAATCCTCCATTGCTAACAGATCAAAAGCATTCTTTTTAACTCTATACATTCTTCCTTTCGTCCCTATATCAGCTATATACACTCCTTTCTTTATGAACGTTCTCGTTCCCGTCTGCTCATTCACGATATCTGTACAATTCGAATTGAGGCAGTACATAACCGGAAAATGC
>Chr1:59663:61577_5p
AATAAATAGGTTAAAATAAGAACATATATAAAATTATAATTATACCATGTTTGTTAAAAAAATTTGGCTTATCCGTAGCTCTAGCATCACTGCATATCATCATGCCTCTCGTATCTTGGTTTTGGTTTTTCCAGAAAGTCAAAAAATAAAATCTGCACATTGAGAATCAAAAACATTAGCCATGCAAAAAATATGGCACACGTACTTAATAACATTAGCCATGCAAAAACATGAAAACCGGAAAGGCTAAAATTTTTGAAGAGACTAAAAGTTAACAAAACTAAGATTAATGTATGAACTTAATAGTGTCGACTAACAGTAATAATAATCTAACCGAGAAACACTACAGGTCATTCGCAGCAAAAATATTAAATTACCTTGAATTAGAGATTGATGCTTGAAAGTTAAAAAACACTTCAATAATACAATTCTTTAGTACTCAGAAAACAATTGTTCGAAACTTGTTTATGTAGTCAAGAAAATTTTATATATAATAAACAAAGAGGTGTAAGACATAGAGGTGTGAAATGTAAATGTGTAAAAATTAATAGATGTGAAACATGGAGGTACAACAAAGAGGTGTAACACATAGAGGTGTGAAATTAAAAGGTGTAAAAATTAATGGATGTGATTTTTGAAACCAAGAGGTACAACAAAGAGATGCAAAGACTAAGGAGGTGTGATTTAAAAGGTGTAAAAATTAATAGATGTGATTTTTGAAACCAGGAGGTACAACAAAGAGATGCAAAGACTAAAGAGGTGTGATTTAAAAGGTGTAAAAATTAATGGATGTGATTTTTGAAACCAGGAGGTACAACAAAGAGATGCAAAGACTAAGAAGTGTGATTT
>Chr1:59663:61577_3p
ATAGATTAAAATAAGAACATATATAAAATTATAATTATACCATGTTTGTTAAAAAACTTTGGCTTATCTGTAGCTCTAGTATCACTGCATATCATCATGCCTCTCGTATCTTGGTTTTGGTTTTTCCAGAAAGTCAAAAAATAAAATCTGCACATTGAGAATCAAAAACATTAGCCATGCAAAAAATATGGCACACGTACTTAATAACATTAGCCATGCAAAAACATGATAACCGGAAAGGCTAAAAATTTTGAAGAGACTAAAAGTTAACAAAACTAAGATTAATGTATGAACTTAATAGTGTCGACTAACAGTAATAATAATCTAACCGAGAAACACTACAGGTCATTCGCAGCAAAAATATTAAATTACCTTGAATTAGAGATTGATGCTTGAAAGTTAAAAAACACTTCAATAATACAATTCTTTAGTACTCAGAAAACAATTGTTCGAAACTTGTTTATGTAGTCAAGAAAAGTTTATATATAATAAACAAAGAGGTGTAAGACATAGAGGTGTGAAATGTAAATGTGTAAAAATTAATAGATGTGAAACATGGAGGTACAACAAAGAGGTGTAACACATAGAGGTGTGAAATTAAAAGGTGTAAAAATTAATGGATGTGATTTTTGAAACCAGAAGGTACAACAAAGAGATGCAAAGACTAAGAGGTGTGATTTAAAAGGTGTAATAATTAATGGATGTGATTTTTGAAACCAGGAGGTACAACAAAGAGATGCAAAGACTAAAGAGGTGTGATTTAAAAGGTGTAAAAATTAATGGATGTGATTTTTGAAACCATGAGGTACAACAAAGAGATGCAAAGACTAAGAGGTGTGATTTTTGAAAGATGGGGGTGCGAC
>Chr1:73524:76234_5p
GTACGAAAGAACAGTTGTCGCCAATAGTTAACATACCAGGATGTTTTGATGCGGTGAGATTAGCAGCGGAGGCAGACGTCAGATGGCTATCAAGAGATTGTTGCAGAGCTGTGAAAATACTTCCTGATTGCCTATTGGTTGCCTTTCCTCGCAAAGTAGCTTTGCATACTAGTATCTTCAAAAGCATTTGTGTTGGAAAGTTCCCTCATGAACCAATCTTATAATTTGTGTGTGTTCCTTTTCAATATTAATAAAATATATCATATTTCCTGTTAAATTTCTGGTAAGAAATTCACAAACAATCATATTTATGTCTCATCGAATGCTTTTTTTTTTTTTGCAATATATATTTTTTAAT
>Chr1:73524:76234_3p
ATGTTCGAAAGAACAGTTGTCGCCAATAGTTAACATACCAGGATGTTTTGATGCGGTGAGATTAGCAGCGGAGGCAGACGTCAGATGGCTATCAAGAGATTGTTGCAGAGCTGTGAAAATACTTCCTGATTGCCTATTGGTTGCCTTTCCTAACAAAGTAGCTTTGCATACTAGTATCTTCAAAAGCATTTGTGTTGGAAAGTTCCCTCCTGAACCAATCTTATAATTTGTGTGTGTTCCTTTTCAATATTAATAAAATAAATCATATTTCCTGTTAAATTTCTGGTAAGAAATTCGCAAACAATCATATTTATGTCTCTTCGAATGCTTTTTGTTTTTTTTTGCAA
>Chr1:98127:99851_5p
TCTCATCTGCCAAAACGCCTTGGAACGTCTTTGTAAAACTAAAGAACTTGATTACATGAGCTACATTGTCCTAAGGCTATTTGAGAACACTGAGGTTCCCTTTCACTCTCACATCATATGCTTCAATATATGCATGGCCTCTATCAGTTTCTGAATCCATAAAAACCGATGCAGGTATCACTTGAAGACCCGAAGAGATTCCGCATTGAGCTTACATTTAGCCGTGGAGCTGATTTGTCTCCCTTAGAGGTAAGAGCAATTCAAGGGTTATTGTTTTTGTTTTTAACTAATTAAGGGAACAAATTTGAAATTCCTAATTGTTGTGACAACATGCAGAATAATGACGACGAGGCAGAGTCATTGCTAAGGGAACACACACTTCCGATAATGGGACCAGAGAGGCTGCAAGAGGTTGGTTCTTGTTTAACACTCGAGACGATGGAGAAAATGGTTCGTCCTTTTGCCATGCCAGCGGAAGATTTCCCTCCGGCGTCCACTCCGGTAGGTTTCTCCGGTTACTTCTCCAAAAGCGCGGCCGTGCTCGAGCGTCTCGTTAACCTATTCCACAACTATAAGAACTCATCCTCCAATGGAAAGACCTGAGGGCAGA
>Chr1:98127:99851_3p
CTTCAAGGAGAAGAAAGTCTCATCTGCCAAAACGCCTTGGAACGTCTTTGTAAAACTAAAGAACTTGATTACATGAGCTACATTGTCCTAAGGCTATTTGAGAACACTGAGGTTCCCTTTCACTCTCACATCATATGCTTCAATATATGCATGGCCTCTATCAGTTTCTGAATCCATAAAAACCGATGCAGGTATCACTTGAAGACCCGAAGAGATTCCGCATTGAGCTTACATTTAGCCGTGGAGCTGATTTGTCTCCCTTAGAGGTAAGAGCAATTCAAGGGTTATTGTTTTTGTTTTTAACTAATTAAGGGAACAAATTTGAAATTCCTAATTGTTGTGACAACATGCAGAATAATGACGACGAGGCAGAGTCATTGCTAAGGGAACACACACTTCCGATAATGGGACCAGAGAGGCTGCAAGAGGTTGGTTCTTGTTTAACACTCGAGACGATGGAGAAAATGGTTCGTCCTTTTGCCATGCCAGCGGAAGATTTCCCTCCGGCGTCCACTCCGGTAGGTTTCTCCGGTTACTTCTCCAAAAGCGCGGCCGTGCTCGAGCGTCTCGTTAACCTATTCCACAACTATAAGAACTCATCCTCCAATG
>Chr1:118043:120028_5p
GCCATGGAAACCGTTTCATCGCTCCTCCTCACAAACAACATTACAGAGAGGTACACGATATTTCTCGATATGTGCATATTACATCAAACAAAAGTTTGAGGTTTAAAACTAATAGAAACATGTGTAATATA
>Chr1:118043:120028_3p
TGGAAACCGTTTCATCGCTCCTCCTCACAAACAACATTACAGAGAGGTATAAGATATTTCTCGATATGTGCATATTACATCAAATAAAAGTTTGAGGTTTAAAACTAATAGAAACATGTGTAANTCTAAC
>Chr1:153596:157539_5p
ATGTCTATTAACCAAAAAGTACAAATCACACTTTTACTGGAAACATAACACTGGCTAACATGGAAGCACTCTCAGTTCTGTCTTTAGTCGACAGCAAAATCCCAAACTTA
>Chr1:153596:157539_3p
ATGTCTATTAACCAAAAAGAACAAATCACACTTTTACTGGAAACATAACACTGGCTAACATGGAAGCACTCTCAGTTCTGTCTTTAGAGGACAGCAAAATCCC
>Chr1:218848:221798_5p
CTTGCAGGATGGGAAAGAATGGTTCTGCAAATCCTATTTCTTGGTCCCTCGAATCTCTTGGAACCAAACGCAAGCTTCGCAAAAATGTCGCAGAAGCTGATCGTTTCTCCCATTGTAAAGACTTTGGTCTTTAGCAAAGTCCCTGAGAAGGTCCTTCATCT
>Chr1:218848:221798_3p
CTTGCAGGATGGGAAAGAATGGTTCTGCAGATCCTATTTCTTGGTCCCTCGAATCTCTTGGAACCAAACGAAAGCTTCGCAAAGATGTCTCAGAAGCTGATCGTTTCTCCCATTGTAAAGACTTTGGTGTTTAGCAAAGTCCCTGAGAAGGTTCCTTAATC
>Chr1:279353:284242_5p
ACTAGAGAAGCTGAGGAGATGCCGTTTGTTTATTCTCTTCCCCGTTTCCCGTTTAGTAAAGAGAAAAGACCTGCTCCTAGTTTCTCCGAGGTTGGAGAAGAGCCTCCAGATGAACACATTCCTGTTTGGCTTCCTGCATTCCCCGATACTAAATCTTCTGATCGATCAGAAGAAACTAATGCAGGCACAATCGAACAAGATATCCCAAGTAAAGAAAACGGGTCATCCTTACCGAGTGTGCAACATTCTTTTGATGGTGATAGGTTAGAAATACTTAAATCTCCAAAGGATGTTCGGGACACAACAGAAGCAGAAGTGGAAGGTAACCTGTTTTTAACTGCGCCTCTTCGATTTGTGGAGAAGGATGCGTCACCTGTGTTTCCTCCTCTGGAGCTTTCAAATCAAGTCGTTAGAATCAACCACGTTCCTGATAAGCATATGAGAAACAACCATGACATCCCGGTTCTAGAGGCATCTGCTCCCTCGGATGAAATCAACAACAAGAACGGGATAGCTGTTTCCGAGGATGGAGGGAAGAGAGATGAAGCAAGAACACAGCGAAATCTGGTACGTTTCAAGATTGGGACTACAAAAAGACGTACGTGCTTGGCAATAGATCGGAGCTTCCAGGAAGAGGGTTGGTTTCAAGATGGTGAAGACAATAGAAAGAAAAAGTCAGAAATCGAAGATAAGCGCGGAAGGATTGACTCGCAAATTGTCCACTCAGATGTAAAATAGGTATTATGTCATTTTAGAATATGTAGACAAGATAGCTTTGCATCCTAAGTTTAGTGATTGTTTGCAACTGGAATACGTTACTTCTTAGGGTAAGAGATTTTTTACAAATTCAAAATGATGGAGAAATAGAAGGTTGTTTGGCCTTTAAACTT
>Chr1:279353:284242_3p
GGAGATGCCGTTTGTTTATTCTCTTCCCCGTTTCCCGTTTAGTAAAGAGAAAAGACCTGCTCCTAGTTTCTCCGAGGTTGGAGAAGAGCCTCCAGATGAACACATTCCTGTTTGGCTTCCTGCATTCCCCGATACTAAATCTTCTGATCGATCAGAAGAAACTAATGCAGGCACAATCGAACAAGATATCCCAAGTAAAGAAAACGGGTCATCCTTACCGAGTGTGCAACATTCTTTTGATGGTGATAGGTTAGAAATACTTAAATCTCCAAAGGATGTTCGGGACACAACAGAAGCAGAAGTGGAAGGTAACCTGTTTTTAACTGCGCCTCTTCGATTTGTGGAGAAGGATGCGTCACCTGTGTTTCCTCCTCTGGAGCTTTCAAATCAAGTCGTTAGAATCAACCACGTTCCTGATAAGCATATGAGAAACAACCATGACATCCCGGTTCTAGAGGCATCTGCTCCCTCGGATGAAATCAACAACAAGAACGGGATAGCTGTTTCCGAGGATGGAGGGAAGAGAGATGAAGCAAGAACACAGCGAAATCTGGTACGTTTCAAGATTGGGACTACAAAAAGACGTACGTGCTTGGCAATAGATCGGAGCTTCCAGGAAGAGGGTTGGTTTCAAGATGGTGAAGACAATAGAAAGAAAAAGTCAGAAATCGAAGATAAGCGCGGAAGGATTGACTCGCAAATTGTCCACTCAGATGTAAAATAGGTATTATGTCATTTTAGAATTTGTAGACAAGATAGCTTTGCATCCTGAGTTTAGTGATTGTTTGCAACTGGAATACGTTACTTCTTAGGGTAAGAGATTTTTACTAATTCAAAATGATGGAGACATACAAGGTTGTTTGGCCTTTAAACTTTGCTGGTGACAT
>Chr1:295635:298241_5p
TCATATGGTTGGAGGAGCATGTTGGCGGCAAAACATGTTCTCTCGTATGGAATCCGTAAGACCATAACTTCGGGGTTCAACACGTGCATCTGGACTGAACCGTGGATCCCAGATACTCCTGCGCGGCCGCCACAAGGATTAAATATTGAGAGAAATCCCTTGATATGTGTTAACACCTTGATCGATTTTAATACAAAAACGTGGAAACTAGAGCGTCTTCGGGAACTTTTCCCCCCGAAAGAAATTGCCCTTATTTTGGGAATCAAACCGAGCTTAATTGCCTCAAGGGACGATT
>Chr1:295635:298241_3p
CGACCTTCATATGGTTGGAGGAGCATGTTGGCGGCAAAACATGTTCTCTCGTATGGAATCCGTAAGACCATAACTTCGGGGTTCAACACGTGCATCTGGACTGAACCGTGGATCCCAGATACTCCTGCGCGGCCGCCACAAGGATTAAATATTGAGAGAAATCCCTTGATATGTGTTAACACCTTGATCGATTTTAATACAAAAACGTGGAAACTAGAGCGTCTTCGGGAACTTTTCCCCCCGAAAGAAATTGCCCTTATTTTGGGAATCAAACCGAGCTTAATTGCCTCAAGGGACGATTATTCTTG
>Chr1:315327:322464_5p
TGTATTATTATATAGGTTGCCAAGGATCCATCTGGAAAAGCTGTGAACGCTCTTGAGCAACACATCAAGAACCTTCTCTGCCCATCATCTCCATTTTTCTTCAACACCTTGTACGACCCATACCGTGAAGGTGCTGACTTCGTTCGTGGATACCCTTTCAGTCTACGTGAGGGTGTTTCCACTGCTGTTTCCCATGGTCTGTGGCTCAACATCCCTGATTACGATGCCCCGACCCAACTTGTGAAGCCTAAGGAAAGGAACACAAGGTAGTTCATCTCACATTTTCTTACTACATTTTTTTTTGGGTGTTACATAAAGCTAACAGTGCTTAATTGGCATCACTTCTAGGTATGTGGATGCTGTTATGACCATCCCAAAGGGAACACTTTTCCCTATGTGTGGCATGAACTTGGCCTTCGACCGTGAGCTCATTGGCCCGGCTATGTACTTTGGTCTCATGGGTGATGGTCAGCCTATTGGTCGCTACGACGATATGTGGGCTGGATGGTGTGTCAAGGTACTT
>Chr1:315327:322464_3p
TTATTATATAGGTTGCCAAGGATCCATCTGGAAAAGCTGTGAACGCTCTTGAGCAACACATCAAGAACCTTCTCTGCCCATCATCTCCATTTTTCTTCAACACCTTGTACGACCCATACCGTGAAGGTGCTGACTTCGTTCGTGGATACCCTTTCAGTCTACGTGAGGGTGTTTCCACTGCTGTTTCCCATGGTCTGTGGCTCAACATCCCTGATTACGATGCCCCGACCCAACTTGTGAAGCCTAAGGAAAGGAACACAAGGTAGTTCATCTCACATTTTCTTACTACATTTTTTTTTGGGTGTTACATAAAGCTAACAGTGCTTAATTGGCATCACTTCTAGGTATGTGGATGCTGTTATGACCATCCCAAAGGGAACACTTTTCCCTATGTGTGGCATGAACTTGGCCTTCGACCGTGAGCTCATTGGCCCGGCTATGTACTTTGGTCTCATGGGTGATGGTCAGCCTATTGGTCGCTACGACGATATGTGGGCTGGATGGTG
>Chr1:363461:366144_5p
CTTCTTCACCTTATGGATTTCTTCTTACGCACTCTTTCTTTAATTAAACCTCTGTTGTTTGTCTATGAATTGTTTCATCACAAGAAGGGAAGAAAAATATTTGGAGTATTA
>Chr1:363461:366144_3p
TTCTTAATTCTCCTTATGGATTTCTTCTTACGCACTCTTCTTTAATTAAACCTTTGTTGTTTGTCTATGAATTGTTTCATCACAAGAAGGGAAGAAAAATATTTGGAGTAGTATTA
>Chr1:369049:370481_5p
TATTGGGATATGGAGAACCGAGATCGACGGTCGAGATGATAAACCCGAAAATAGAAATCACGAAGATATTATTATAGAAGATATTAAATAAATGTTAATATTGGTTTAGGAAGTTTAGTATATTCACGAATGTATAAATATATATAGTTTACATTTATCCTTATCTTAGTTTAGGAAACTTATCTCTATATAAGAGAATGTATCTTGTACAATTACAATCACGAGAGTCTAATACAATTCTTCCTCTAACACATTATGTGTCTTTACTCTCATCAATCTATCA
>Chr1:369049:370481_3p
ACTGAGATCGACGGTCGAGATGATAAACCCAAAAATAGAAATCACGAAGATATTATTGTAGAAGATATTAAATAAATGTTAATATTGGTTTAGGAAGTTTAGTATATTCATGAATGTATAAATATATATAGTTTACATTTATCCTTATCTTAGTTTAGGAAACTCATCTCTATATAAGAGAATGTATCTTGTACAATTACAATCATGAGAGTCTAATACAATTCTTCCTCTAACACATTATGTGTCTTTACTCTCATCAATCTATCA
>Chr1:422713:428062_5p
TGTTAAGGTCGAACCCTCAACTTGATTTTGAAAAGAAGAAATAAGAGGGAGACAGAGATAATGCGCCTGTCGGCGGAGAGTAAGGTAAGAAGAGGATAGAAGTTTATGATTATTAATGTTATCTCTACAAAACCATAGGCTTGTTCTTTAAATACAACTTCCCTTATTAGGGTTCTTTTATGAAACGACCACGCATTGGTACATACACACAATGCTTCTTTTATTCAATTCTCTAACCTTCTACTGGATTCCACGGTTTAGAACTCTTAGCCACTTTTGGTCTTTCCCAACTGCCTTGCTCTTCTTCCTTTAGTTCTTAGCTTCCTCTTCACAAAAGCTATTGGCACTCTTAGCCTATCAATACT
>Chr1:422713:428062_3p
CTTGTTAAGGTCGAACCCTCAACTTGATTTTGAAAAGAAGAAATAAGAGGGAGACAGAGATAATGCGCCTGTCGGCGGAGAGTAAGGTAAGAAGAGGATAGAAGTTTATGATTATTAATGTTATCTCTACAAAACCATAGGCTTGTTCTTTAAATACAACTTCCCTTATTAGGGTTCTTTTATGAAACGACCACGCATTGGTACATACACACAATGCTTCTTTTATTCAATTCTCTAACCTTCTACTGGATTCCACAGTTTAGAACTCTTAGCCACTTTTGGTCTTTCCCAACTGCCTTGCTCTTCTTCCTTTAGTTCTTAGCTTCCTCTTCACAAAAGCTATTGGCACTCTTAGCCTATCA
>Chr1:476325:478764_5p
GGGTATAAATCAAGTGGTAATGGGCCCAGTTCCGGCCCGGACCAGATGTATAGGGCCTTCACACATTTTTGGCCTACCTACACTATTAAAAATCTGGTAAGAATCAGTGAACACAAAAAGTCAAGAAAACAGGAATGTTGACAAAATTCTAAAACGTTGTGGCTAAAACCGAAAACCTCAAAAAGAAGGAGGACCACAGTTTTAAAAATAAGTCTAGTCGAACCTTTTGTCTTGCTCAGAGGTTTAGTCTAAAGCCCTAAACCATTTTCTCTGTCTCGCCATTGCTGCTCCATCGATTCCATTCGTAAAAATCCAAACTTTTTTGTTCAAATCAAAACCAAACACT
>Chr1:476325:478764_3p
TATAAATCAAGTGGTAATGGGCCCAGTGCCGGCCCGGAACAGATGTATAGGGCTTCACACATTTTTGGCCCACCTACACTATTAAAGATCTGGTAAGAATCAGTGAACACAAAAAGTCAAGAAAACAGGAATGTTGACAAAATTCTAAAACGTTGTGGCTAAAACCGAAAATCTAAAAAAGAAGGAGGACCACAGTTTTAAAAATAAGTCTAGTCGAACCTTTTGTCTTGCTCAGAGGTTTAGTCTAAAGCCCTAAAACCATTTCCTCTGTCTCGCCATTGCTGCTCCATCGGTTCCATTCGTAAAAATCCAATCTTTTTTGTTCAAATCAAAACC
>Chr1:538831:540459_5p
TCCATGTGATGAAACCTCCTAGTTTATGAATACTTAGCATGTTCTTGTAGTAGTTTTTAGTCATGGAAACTATATTAGATATACTGTTTAGTATGTTTTGTGTATTTGAAGATCTGATCAGGACCTGAACTTTGAATTCTGACTTGATCATTGCCTTTGACAGGACTTTGTCTGCGGACTACCTACAAGAATCCGCAAAATTGAAGAGAGAGCTCAAGGAAGAGCCAAAGAAGCAGCCAAAAACATACCATTCAGCTGGATTTTTGGTAGAAATATCAGGGCTTAAGAAGTTTAGTACACAATTCTCTTTCGAATTATCCCAAGTAAGCCATAAAGGTCTTCACCAACCATCTCATTCTCACCAATGAAGGACCAGTTTTAAGACCACGAAAGTTCATTTGAATATGTTTTGTTTTATACGGAACATTGTAGATAAAAGTTATGTGGTTAGGTAATGTTTCTTGTTTGAATCAGTCAAGACCAGAGAAAAATGTTTGAGTGTTCTCTTAGTGATAATGT
>Chr1:538831:540459_3p
CTTCTTGTGATGAAACCTCCTAGTTTATGAATACTTAGCATGTTCTTGTAGTAGTTTTTCGTCATGGAAACTATATTAGATATACTGTTTAGTATGTTTTGTGTATTTGAAGATCTGATCAGGACCTGAACTTTGAATTCTGACTTGATCATTGCCTTTGACAGGACTTTGTCTGCGGACTACCTACAAGAATCCGCAAAATTGAAGAGAGAGCTCAAGGAAGAGCCAAAGAAGCAGCCAAAAACATACCATTCAGCTGGACTTTTGGCAGAAATATCAGGGCTTAAGAAGTTTAGTACACAATTCTCTTTCGAATTATCCCAAGTAAGCCATAAAGGTCTTCACCAACCATCTCATTCTCACCAATGAAGGACCAGTTTTAAGACCACGAAAGTTCATTTGAATATGTTTTGTTTTATACGGAACATTGTAGATAAAAGTTATGTGGTTAGGTAATGTTTCTTGTTTGAATCAGTCAAGACCAGAGAAAAGTGTTTGAGTGTTCTCTTAGTGATAATGTATGGT
>Chr1:588582:590722_5p
AACACGATCAATCTCATTCTCTGATTCTATCCGCTTCAAAGATGCTTCATTATTGTCATCTCTTGAATCATCATCATTATCATAGTAAACACTTTGATCATCATCAGTTTTTGAGCTATGATTGTGCTCAAGATGACTATGCTTTTCCTCGTCCTCTTCTTCTTCTTCTTCTTCTTCTTCTTCTTCTTCTTCTTCTTCTTCTTCTTC
>Chr1:588582:590722_3p
CTCTGATTCTATCCGCTTCAAAGATGCTTCATTATTGTCATCTCTTGAATCATCATCATTATCATAGTAAACACTTTGATCATCATCAGTTTTTGAGCTATGATTGTGCTCAAGATGACTATGCTTTTCCTCGTCCTCTTCTTCTTCTTCTTCTTCTTCTTCTTCTTCTTCTTCTTCTTCTTCTTCTTCT
>Chr1:596144:597890_5p
TTAAAAACTAGATATTCGTATTTGTTTGTTTTAGTAGAACTGGACTCACTGGGACTAAAATGAAATTATAATAAACCGGGTCGGATAATACCCGCCGGGTTCGACCCATCTAATTGTCCCGCCAACGAAAAAAGTAAAGCCGCCAAGATGTGATTTTTTCGAAATCATCAATATCATAAATTAATAATCAAATAACTAATATATATATATATATATATATATATAAAAATAAGAATATTTAGTGAAATATGAATATATTATTGTTTGTTTGTTTGTTCTTGCATTTGCATTTTTGTTGGAGAGCATCTCTAATCTTTCTGACTGCATCAAAAACTTCTGGTGTTGTCTTCTTAAATCGCATCTAAAAATTGTAGAGAGTTCTTGACGTGATAATTGCTTCCTTATGTGTAACTGGTTTCAAAGGTATTGTCATATCTTATTCAACTTCATCATCATCTTGAAAAATAGTAGCAACAATTTCTTCTAAAATCTAAATTTCTGATATGATAAATTAAAATCTCTATAAATTAATAAAATTTTATGATCCCAACCTTATTAATTTATAGAGGTAGCCTTTTCTAAT
>Chr1:596144:597890_3p
ATCCTTAAAAACTAGATATTCGTATTTGTTTGTTTTAGTAGAACTGGACTCACTGGGACTAAAATGAAATTATAATAAACCGGGTCGGATAATACCCGCCGGGTTCGACCCATCTAATTGTCCCGCCAACGAAAAAAGTAAAGCCGCCAAGATGTGATTTTTTCGAAATCATCAATATCATAAATTAATAATCAAATAACTAATATATATATATATATATATATATATATAAATAAGAATATTTAGTGAAATATGAATATATTATTGTTTGTTTGTTTGTTCTTGCATTTGCATTTTTGTTGGAGAGCATCTCTAATCTTTCTGACTGCATCAAAAACTTCTGGTGTTGTCTTCTTAAATCGCATCTAAAAATTGTAGAGAGTTCTTGACGTGATAATTGCTTCCTTATGTGTAACTGGTTTCAAAGGTATTGTCATATCTTATTCAACTTCATCATCATCTTGAAAAATAGTAGCAACAATTTCTTCTAAAATCTGAATTTCTGATATGATAAATTAAAATCTCTATAAATTAATAAAATTTTATGATCCCAACCTTGTTAATTTATAGATGTAGCCTTTTCTAAT
>Chr1:604791:607833_5p
GTGTTGTAGTTGTAGGTTCAACATGTTTTCACGTAATATAAATTTAACACATAAACTAGATTTTTAAAAGTTTTAGACTAAAATCGTTTGAATTCACAAAATAATAGTTTAAGCTGTTAAATTTTAATACGTTGACCACAAACCGAGCCTATGCATCCAGTCCTTAGGATTTTCTTTGGTCGGTAAGTTGGTGTTATAGGTTCAACATGTTTTCATCTAAATATAAATTTAACACATAAACTAGTTTTTCAAAAGTTTTAGACTCAAATCGTTTAAATTCACAAAATTATGAAAATTAATAAATAAAAATAGTT
>Chr1:604791:607833_3p
GTTGGTGTTGTAGGTTTAACATGCTTTCACGTAATATAAATTTAACATATAAACTAGTTTTTTAAAGGTTTTAGACTAAAATCGTTTGAATTCACAAAATAATAGTTTAAGTCGTTAAATTTTAATAGGTTGACCACAAACCGAGCCTATGCATCCGGTCCTTAGGATTTCTTTTGGTCGGTCAGTTGGTGTTATAGGTTCAACATGTTTTCATCTAATATAAATTTAACACATAAACTAGTTTTTCAAAAGTTTTAGATTCAAATCGTTTAAATTCACAAAATTATGAAAATTAAAAAATAAAAAT
>Chr1:699326:706755_5p
AGGAACGTTGTGTAGATTTCTTTGAAGCAGAGAAGATGGATCTGTTGAGCAATTTACCAGACGAGGTTCGTTGTCACATACTGTCCTTTCTCACTACAAAGGAGGCAGCTTTAACCTCGGTTCTCTCTAAGAAGTGGCGCAATCTGTTCGCGCTCGTCCCTAATCTTGACGTGGATGACTCTGAGTTTCTTCATCCGGAAGAGGGTAAGCGGGAAAGAGACGGTATCCTTGAGAGCTTCATGGGCTTTGTGGATATGGTATTGGCTTTGCAGGGCAACTCTCCCATTCATAAATTCTCCCTCAAGTGTAAAGATGGTGTTTGTGAAGCTCGTCTGAATCGTTGGATCTGTCAAGTGCTGCAGCGTGGTGTGTCGAACCTCGATCTTTCCATCGATATCAGAGACGCTTATC
>Chr1:699326:706755_3p
AGCGAGCGTAGTGTATATTTCTCTCAGGCAGAGAAGAATGGATCTGTTGAGCAGTTTACCAGACGAGGTTCGTTGTCACATATTGTCGTTCCTCACCACAAAGGAGGCAGCTTTAACCTCGGTTCTGTCTAAGAAGTGGGGCAATCTGTTCGCGCTCGTCCCTAATCTTGACTTTGATGACTCTGAGTTTCTTCATCCGGAAGATGGTAAGCGGGAAAGAGACGGTATCCTTGAGAGCTTCATGGGTTTTGTGGATACGGTATTGGCTTTGCAGGCCAACTCTCCCATTCATAAATTCTCCCTCAAGTGTAAAGATGGTGTTTGTGAAGCTCGTATGAATCGTTGGATATGTCAAGTTCTGCAGCGTGGTGTGTCGGACCTTGATCTTACCATCGACTTGAAAGATGGATATCATC
>Chr1:709333:712511_5p
CACGTGACCAGTTCCTTGTTTACTGGCGGTTTTAACTGCGTCACTCGTGCTCATCTTATGGACAGAGTGATTGAGACCACGACTAGCCACCCACAGATGGCTGGTGCCAAAGGCTCCTCATGCGCCATTCTTGGCTGTGATGTCAAGGTCATGAGTGATGAGAGAGGTCAAGATCTTCTTCCTTGTGAGTGTGATTTCAAAATCTGTAGGGATTGCTTTGTGGATGCTGTGAAAGCACGCGGGATGTGTCCCGGGTGTAAGGAGCCTTACAGGAACACTGATTTGGCGGATTTTGCTGATAACAACAAGGGGCAGGGGCAGCAGCAACGGCCTATGCTTCCGCCACCAGCGGGTGGGTCGAAGATGGAGAGAAGATTGTCACTTATGAAGTCGACTAAGTCTGGTTTGATGAGGAGTCAAACAGGGGA
>Chr1:709333:712511_3p
ACGTGTCCAGTTCCTTGTTTACTGGCGGTTTTAACAGCGTCACTCGTGCTCATCTTATGGACAAAGTGATCGAGACAACGACTAGCCACCCACAGATGGCTGGTGCCAAAGGCTCGTCATGCGCCATTTCTGGCTGTGATGTGAAGGTCATGAGTGATGAGAGAGGTCAAGATCTTCTTCCTTGTGAGTGTGATTTCAAAATCTGTAGGGATTGCTTTGTGGATGCTGTGAAAACAGGCGGGATTTGTCCCGGGTGTAAGGAGCCTTACAGGAACACTGATTTGGCGGATTTTGCTGATAACAACAAGGGCCAGCAGCAGCAGCAACGGCCTATGCTTCCGCCACCAGCGGGTGGGTCGAAGATGGAGAGAAGATTGTCACTTATGAAGTCGACTAAGTCTGGTTTGATGAGGAGTCAAACAGGGGATTTCGATCACAACAGGTGG
>Chr1:712780:714590_5p
TTTGAAGGTATTGACCCATCAGATCGGTATGCAAATCGCAATACAGTCTTTTTTGATGTGAACATGAGAGCTCTTGATGGTCTGATGGGTCCGGTTTATGTCGGAACGGGTTGTCTCTTTAGAAGAATCGCGTTGTACGGATTTGATCCGCCTCGAGCTAAAGAACACCATCCTGGCTTCTGCAGTTGCTGCTTCCCTCGCAAGAAGAAGAAAAGCCGTGTCCCTGAAGAAAACAGATCTTTGAGAATGGGTGGTGACTCGGATGATGATGAAGAGATGAATCTTTCTTTGGTTCCAAAGAAATTTGGAAACTCCACTTTCCTTATCGATTCAATCCCGGTCGCAGAGTTCCAAGGCCGTCCTCTTGCAGATCATC
>Chr1:712780:714590_3p
GCAACGGTTTGAAGGTATTGACCCATCAGATCGGTATGCAAATCGCAATACAGTCTTTTTTGATGTGAACATGAGAGCTCTTGATGGTCTGATGGGTCCGGTTTATGTCGGAACGGGTTGTCTCTTTAGAAGAATCGCGTTGTACGGATTTGATCCGCCTCGAGCTAAAGAACACCATCCTGGCTTCTGCAGTTGCTGCTTCCCTCGCAAGAAGAAGAAAAGCCGTGTCCCTGAAGAAAACAGATCTTTGAGAATGGGTGGTGACTCGGATGATGATGAAGAGATGAATCTTTCTTTGGTTCCAAAGAAATTTGGAAACTCCACTTTCCTTATCGATTCAATCCCGGTCGCAGAGTTCCAAGGCCGTCCTCTTGCAGATCATCCAGCTGTGCAA
>Chr1:769982:773078_5p
CAATTGTAGATATAGTATTCTAAATAAATAAATTATTACAAAATTTACACACAAATTAAATATACTTTTACATGGTTGGATTAGTAAAAGAAATTTGAGTGTTAAATTGCAATATAATGGAGAATAATCGAGCTTGGTGTCCAATCCATTGTATTGTCTTTGGTTCGTAAGTTTGGCATCACTTGTTCAATATTTTCTATGTAAAGTAATTTAACACTTAAATATCTTAATATTAACTCAACAATAAAAAAATGAAAGAAAATGAGAAAATCAATTACTATATATATAATAATATTCTAAAAAAATAAATTATTACAAAATTTACACACAAATTAAATATACTCTTACATGGTTGGATTGGTAAAAGAAATTTGAGTGTTAAATTGCATATAATGGAGAATAACCGAGCTTGGTGTCCAATCCATTGTATATCGTCTTTGGTTCGTAAGTTTGGCATCACTTGTTCAATCTTTTTCTATGTAAAGTAATTTAACACTTAAATATCTTAATATTAACTCAACAATAAAAAAATAAAACAAAATGAGAAAATCAATTACTATATATATAATAATATTCTAAAAAAATAATTTATTACAAAATTTACACACAAGTTAAATATACATTTACATGGTTGAATTAGTAAAAGAAATTTGAGTGTTAAATTGCAATATAATGGAGAATAACCGAGTTTGGTGTCCAATCCATTGTATCGTCTTTGGTTCGTAAGTTTGGCATCACTTGTTCAATCTTTTTCTATGTAAAGTAATTTAACACTTAAATATCTTAATATTAACTCAACAATAAAAAAATAAAACAAAATGAGAAAATCAATTACTATATATATAATAATATTCTAAAAAAATAATT
>Chr1:769982:773078_3p
AATTACTATATATATAATAATATTCTAAAAAAATAATTTATTACAAAATTTACACACAAGTTAAATATACATTTACATGGTTGAATTAGTAAAAGAAATTTGAGTGTTAAATTGCAATATAATGGAGAATAACCGAGTTTGGTGTCCAATCCATTGTATCGTCTTTGGTTCGTAAGTTTGGCATCACTTGTTCAATCTTTTTCTATGTAAAGTAATTTAACACTTAAATATCTTAATATTAACTCAACAATAAAAAAATAAAACAAAATGAGAAAATCAATTACTATATATATAATAATATTCTAAAAAAATAATTTATTACAAAATTTACACACAAGTTAAATATACATTTACATGGTTGAATTAGTAAAAGAAATTTGAGTGTTAAATTGCAATATAATGGAGAATAACCGAGTTTGGTGTCCAATCCATTGTATCGTCTTTGGTTCGTAAGTTTGGCATCACTTGTTCAATCTTTTTCTATGTAAAGTAATTTAACACTTAAATATCTTAATATTAACTCAACAATAAAAAAATAAAACAAAATGAGAAAATCAATTACTATATATATAATAATATTCTAAAAAAATAATTTATTACAAAATTTACACACAAGTTAAATATACATTTACATGGTTGAATTAGTAAAAGAAATTTGAGTGTTAAATTGCAATATAATGGAGAATAACCGAGTTTGGTGTCCAATCCATTGTATCGTCTTTGGTTCGTAAGTTTGGCATCACTTGTTCAATCTTTTTCTATGTAAAGTAATTTAACACTTAAATATCTTAATATTAACTCAACAATAAAAAAATAAAAGAAAATGAGAAAATCAATTACTATATATATAATAATATTCTAAAAACGAAATTATTAC
>Chr1:796702:798074_5p
ACATCATGAGTTAAAAGGAGGTTTAGAATTTTCGTTTTTTTGGGTGTATTAGAGAAAAACCAAATCTGAGTAGCAATTTTTGAATAAACCATGCTTAAGAAAAGGTACATCTAAACAAGAGATGAGAT
>Chr1:796702:798074_3p
GTGAGAACATCATGAGTTAAAAGGAGGTTTAGAATTTTCGTTTTTTTGGGTGTATTAGAGAAAAACCAAATCTGAGTAGCAATTTTTGAATAAACCATGCTTAAGAAAAGGTACATCTAAACAAGAGA
>Chr1:832217:839033_5p
TTTGATTATATCTCCAGTGACCAAAATAACATCTCAAGCCAATGCAAATGAGAAACAAAAGCTGAGTGCGTTGATTTCATACCTCGTTATTTTTCAGTGCACTGTTGAATAGATCAATACTCTCGATTAGGCCAAAAGATTCCAGTTCTGCAGAAGTATCATCGTCGTTTTCAGATATCTTCTTACGCCAAACTCGAATCTCTGGTTGCTTTTTCCACTTAAAATTAGGATTTCCCATCATCTCATATATAGATGGGCACTCAAC
>Chr1:832217:839033_3p
TTTAGATGTTTGATTATATCTCCAGTGACCAAAATAACATCTCAAGCCAATGCAAATGAGAAACAAAAGCTGAGTGCGTTGATTTCATACCTCGTTATTTTTCAGTGCACTGTTGAATAGATCAATACTCTCGATTAGGCCAAAAGATTCCAGTTCTGCAGAAGTATCATCGTCGTTTTCAGATATCTTCTTACGCCAAACTCGAATCTCTGGTTGCTTTTTCCACTTAAAATTAGGATTTCCCATCATCTCATATAT
>Chr1:871300:878405_5p
AAACAAGATCTCCATTACTGGCCTACTTGGGAGCTGAGGTTCGACCCAGAGAGTGCTCTTTGGCGGAGAAATATATTGAAAGCCTTGAAGTAAAAAGCCTTTTTGGTA
>Chr1:871300:878405_3p
AAACAAGATCTCCATTACTGGCCTACTTGGGAGCTGAGGTTCGACCCAGAGAGTGCTCTTTGGCGGAGAAATATATTGAAAGCCTTGAAGTAAAAAGCCTTTTTGGTAAATT
>Chr1:962623:964859_5p
ACCCTAAAAAGGCCTTTTAAACCTTTGAAACCTATGAACCTTCATCTTCACCAAAGGGGCTTTCCTCGCAACAGCTTTCCAAATCATCTGAACTGCATCATCTCCGCTGTTATCCTTGGACGGGAAACGCAAATCGAAATACTTCTCAACTTCCTTCAACCGTTTCCACATCTTATTATACTCTTCTCTACCAATGCTCCTCACAAGACCCATCAGAAACCCTTTCTTTAAAGCGTCGGATGATCGGACAAAGAGACAGAACTCGTTGTAGTTGAGAACATCCTCGTATGGTAACTCAATGTCGTCGCTGATAATCACGGGAA
>Chr1:962623:964859_3p
AAACCCTAAAAAGGCCTTTTAAACCTTTGAAACCTATGAACCTTCATCTTCACGAAAGGGGCTTTCCTCGCAACAGCTTTCCAAATCATCTGAACTGCATCATCTCCGTTGTTATCCTTGGACGGGAAACGCAAATCGAAATACTTCTCAACTTCCTTCAACCGTTTCCACATCTTATTATACTCTTCTCTACCAATGCTCCTCACAAGACCCATCAGAAACCCTTTCTTTAAAGCGTCGGATGATCGGACAAAGAGACAGAACTCGTTGTAGTTGAGAACATCCTCGTATGGTAACTCAATGTCGTCGCTGATAATCAC
>Chr1:1051582:1054465_5p
TTTCTTACTTTCAAACTCGAGCTTTTACACACATGATGGTTTTCTCTGTAATGATGATTTGTAATTTCTGGTATCTCAGGCTGCTGCTTTGAAGGGATCTGATCACCGCCGTACAACTGAAGTAAGTGCAAGGCTAGATGCTCAGCAGAAGAAGCTCAACCTTCCAATCCTTCCAACCACAACCATTGGATCCTTCCCACAGACTGTCGAACTCAGGAGAGTTCGCCGTGAATACAAGGCGAAGAAGTTAGTCTCTTAATGACAACCTGTCTTCATTGATTACTTAAGTAAGTTGATTGTGATGCTAACTAGAATTCCACTTTGATCTCTCGTCTACTAGAATCTCTGAGGAGGATTACGTCAAAGCCATCAAGGAAGAGATCAAGAAAGTTGTTGACATCCAAGAGGAGCTTGACATTGATGTTCTTGTTCACGGAGAGCCTGAGGTGAGTTTTTGCCGGTTACTAAACCCTGAAAATAACTAGTGTTCTGTTTCTGACTCGAGTCATGCTTTAACAACATTGTAGAGAAACGACATGGTTGAGTACTTTGGAGAGCAACTGTCAGGTTTCGCATTCACTGCAAACGGGTGGGTGCAATCCTATGGATCTCGCTGTGTGAAGCCACCGGTTATCTACGGTGACGTGAGCCGCCCCAAGCCAATGACAGTCTTCTGGTCCTCAACAGCTCAGAGCATGACCAAACGTCCAATGAAGGGAATGCTTACAGGTCCAGTCACAATTCTCAACTGGTCTTTTGTCAGAAACGACCAGCCTAGGCACGAAACCTGTTACCAGATTGCTTTGGCCATCAAAGACGAAGTGGAAGACCTGGAGAAGGGCGGTATTGGAGTCATTCAGATCGATGAGGCCGCACTCAGAGAAGGATTGCCTCTTAGGAAAGCCGAACACTCTTTCTACTTAGACTGGGCTGTTCACTCTTTCAGAATCACAAACTGTGGCGTCCAAGACAGCACTCAGGTAACAA
>Chr1:1051582:1054465_3p
TCCAGAAGGCTGTAAGTTTCTTACTTTCAAACTCGAGCTTTTACACACATGATGGTTTTCTCTGTAATGATGATTTGTAATTTCTGGTATCTCAGGCTGCTGCTTTGAAGGGATCTGATCACCGCCGTACAACTGAAGTAAGTGCAAGGCTAGATGCTCAGCAGAAGAAGCTCAACCTTCCAATCCTTCCAACCACAACCATTGGATCCTTCCCACAGACTGTCGAACTCAGGAGAGTTCGCCGTGAATACAAGGCGAAGAAGTTAGTCTCTTAATGACAACCTGTCTTCATTGATTACTTAAGTAAGTTGATTGTGATGCTAACTAGAATTCCACTTTGATCTCTCGTCTACTAGAATCTCTGAGGAGGATTACGTCAAAGCCATCAAGGAAGAGATCAAGAAAGTTGTTGACATCCAAGAGGAGCTTGACATTGATGTTCTTGTTCACGGAGAGCCTGAGGTGAGTTTTTGCCGGTTACTAAACCCTGAAAATAACTAGTGTTCTGTTTCTGACTCGAGTCATGCTTTAACAACATTGTAGAGAAACGACATGGTTGAGTACTTTGGAGAGCAACTGTCAGGTTTCGCATTCACTGCAAACGGGTGGGTGCAATCCTATGGATCTCGCTGTGTGAAGCCACCGGTTATCTACGGTGACGTGAGCCGCCCCAAGCCAATGACAGTCTTCTGGTCCTCAACAGCTCAGAGCATGACCAAACGTCCAATGAAGGGAATGCTTACAGGTCCAGTCACAATTCTCAACTGGTCTTTTGTCAGAAACGACCAGCCTAGGCACGAAACCTGTTACCAGATTGCTTTGGCCATCAAAGACGAAGTGGAAGACCTCGAGAAGGGCGGTATTGGAGTCATTCAGATCGATGAGGCCGCGCTCAGAGAAGGATTGCCTCTTAGGAAAGCCGAACACTCTTTCTACTTGGACTGGGCTGTTCACTCTTTCAGAATCACAAACTGTGGCGTCCAAGACAGCACTCAG
>Chr1:1204632:1206024_5p
ATCGTTTGAACTGTTATTGTTTTTGTTTTTGTGGATGATTATTTTATAATTTCATGTATTGATGATTCCTATGGACTACAACTTTTCAACCCCAATTTAGATACCAGAATTGATCCACAATTAATGCATCATATGCGCATTCTTTCGCCATTCTGGCAGAGAAGTATCTTATTCCCTGATTTTTTTTCCTAACTTCTTCTTTTTTATAACTTGGGCTGGGGGAATCCACTCTTTTCTTATTCTTTGATATTTTTCATAGTCACAGCTCTCTAACTCTTCTCTTGGAATATTCTCTAAGCTTTTCATTTG
>Chr1:1204632:1206024_3p
CCTTATCGTTTGAACTGTTATTGTTTTTGTTTTTGTGGATGATTATTTTATAATTTCATGTATTGATGATTCCTATGGACTACAACTTTTCAACCCCAATTTAGATACCAGAATTGATCCACAATTAATGCATCATATGCGCATTCTTTCGCCATTCTGGCAGAGAAGTATCTTATTCCCTGATTTTTTTTCCTAACTTCTTCTTTTTTATAACTTGGGCTGGGGGAATCCACTCTTTTCTTATTCTTTGATATTTTTCATAGTCACAGCTCTCTAACTCTTCTCTTGGAATATTCTCTAAGCTTTTCATTTGCTTAATTGTATCTGT
>Chr1:1313354:1315981_5p
AAAAAAATAGACACATGGAAGCAGGAGGAATATATCCAGAGAGAGAATAAAGTAATACCTGGTAAGGAATGATAAATTCGATAACTGGAAACACTACCGCCATCATAATGTCATCGTTAAGATTCCTTATTCTCCTTAATGCATTATCCTTCGCATTTGATACAACTTGAGTCTTCCTCAGTGCGTTAAAGACTCGAGAAACCACCCTTGTAACCAGTAGAAACTGTTGTTGAAGACTTAGCTCTGTCATGGGTATCCACATCAGATGAACAGAAGTTGGGATTCCACAAGCAAGCATTTTGAGGTACAGAGCATCAAACCCTCCGAATTTCTCAAAAAGCATCTCATATTCCTACAACCACAGACAAGAGTTAAAAACCTAAACTTAAAAATTCATCAAATAGATTAGGACTTTAACTAAAAAATCCATGACATGGGTAACCTTGATGTCAACGTAATACTCCTTGTCATCTCCTTTTAATGCAACATACATTATAGCATAATCATGCCTAATCCTGGCACTGTCAATCAGCTTTCTGGAAACTGCATATGGAACTGCCATAGGGTCCATCTCCCACCTATTTTTGTCCTCGTTATACCACGTCTTTGAAACAACTCTATCACGATCCAGGAGTAGTTGTTCCTTCAGATTAAAAAAATTCATTAACTAATTGGTGAATGGTCAATACAATGTAAAAATAAGCTCTGCAAAAGACAGGGATATGCATAAACTTTTCAACAAGGTTGCAACTAAGACTGTTTCATTTTAAGCATTACAGCTAGCATCTCAGTTCTACGAATATCAAACAGTGAAAGGATCCAATCAATGGTGTAAGCCCAAAAAATGAGTGCTTCTAGCTTGCCCAAGTAATCTGATTTACTTAATAGCTCGAGATCAAGATAACACATGAACTTAAACTTAAGAATCTACCAAAACCGAGGTGATTCTTGAGGTTTTATCACCAATGA
>Chr1:1313354:1315981_3p
CTTAACTGTGTCAGAAAAAAAGTCAGGAATAAAAAAAATAGACACATGGAAGCAGGAGGAATATATCCAGAGAGAGAATAAAGTAATACCTGGTAAGGAATGATAAATTCGATAACTGGAAACACTACCGCCATCATAATGTCATCGTTAAGATTCCTTATTCTCCTTAATGCATTATCCTTCGCATTTGATACAACTTGAGTCTTCCTCAGTGCGTTAAAGACTCGAGAAACCACCCTTGTAACCAGCAGAAACTGTTGTTGAAGACTTAGCTCTGTCATGGGTATCCACATCAGATGAACAGAAGTTGGGATTCCACAAGCAAGCATTTTGAGGTAAAGAGCATCAAACCCTCCGAATTTCTCAAAAAGCATCTCATATTCCTACAACCACAGACAAGAGTTAAAAACCTAAACTTAAAAATTCATCAAATAGATTAGGACTTTAACTAAAAAATCCATGACATGGGTAACCTTGATGTCAACGTAATACTCCTTGTCATCTCCTTTTAATGCAACATACATTATAGCATAATCATGCCTAATCCTGGCACTGTCAATCAGCTTTCTGGAAACTGCATATGGAACTGCCATAGGGTCCATCTCCCACCTATTTTTGTCCTCGTTATACCACGTCTTTGAAACAACTCTATCACGATCCAGGAGTAGTTGTTCCTTCAGATTAAAAAAATTCATTAACTAATTGGTGAATGGTCAATACAATGTAAAAATAAGCTCTGCAAAAGACAGGGATATGCATAAACTTTTCAACAAGGTTGCAACTAAGACTGTTTCATTTTAAGCATTACAGCTAGCATCTCAGTTCTACGAATATCAAACAGTGAAAGGATCCAATCAATGGTGTAAGCCCAAAAAATGAGTGCTTCTAGCTTGCCCAAGTAATCTGATTTACTTAATAGCTCGAGATCAAGATAACACATGAACTTAAACTTAAGAATCTACCAAAACCGAGGTGATTCTTGAGGTTTTATCACCAAT
>Chr1:1390866:1393361_5p
CGTTCATTCAAAAATCAAAATCAATAGGATAAGATATCAAGATGGAGCAACACATCAAATAGATTGTAAATCGAGATGCTTACCATTCATTTCTTTTAAAGCTCCAGCTAGATCCGCAGGATTTGAGAAACTCACAAACCCATAGCCCTTGGTTTTACCAGTCCGCTTATCTCTGATGACCTGTCATGATAGATAAGATTCGAAGAAAACTCTGTAAAAGCTTTGACCACAAAACTAACACCGAATACTTCTCCTTTTGATTCAAGTAGAAATGATCCGTATTTTCTAAGGTCAACCATGTTCATTTCTATACATACTATATGTTTGGGTTTGCAAACGCATCAGAGTTTGACATTTTTAGCAGTCTAACCAACCAGAGGGAATAAAAAATACGACAATCACATGACTAATGTCTCACATATATGCTCATAGGAAACCAGGTACAAATCATTACTAAACCCTAAAAGGAGGAGAGATATACACAGAAAAATTACCTTGGCCATATTGAAGGTGGGGAATCGAGCAAATGCCTTGGACAGAACATCATCATTCACTTCATTCCCAAGATCACCACAGAACAAGCGGTAGTCATCTGCCAAATGAGGAACAAAATGTTGTAAGAAATGCATTATAACAACAGAGCAAAGACCATTAACAAAAAAAAAAA
>Chr1:1390866:1393361_3p
CTTAAGTCAAGGCGATAACACGTTCATTCAAAAATCAAAATCAATAGGATAAGATATCAAGATGGAGCAACACATCAAATAGATTGTAAATCGAGATGCTTACCATTCATTTCTTTTAAAGCTCCAGCTAGATCCGCAGGATTTGAGAAACTCACAAACCCATAGCCCTTGGTTTTACCAGTCCGCTTATCTCTGATGACCTGTCATGATAGATAAGATTCGAAGAAAACTCTGTAAAAGCTTTGACCACAAAACTAACACCGAATACTTCTCCTTTTGATTCAAGTAGAAATGATCCGTATTTTCTAAGGTCAACCATGTTCATTTCTATACATACTATATGTTTGGGTTTGCAAACGCATCAGAGTTTGACATTTTTAGCAGTCTAACCAACCAGAGGGAATAAAAAATACGACAATCACATGACTAATGTCTCACATATATGCTCATAGGAAACCAGGTACAAATCATTACTAAACCCTAAAAGGAGGAGAGATATACACAGAAAAATTACCTTGGCCATATTGAAGGTGGGGAATCGAGCAAATGCCTTGGACAGAACATCATCATTCACTTCATTCCCAAGATCACCACAGAACAAGCGGTAGTCATCTGCCAAATGAGGAACAAAATGTTGTAAGAAATGCATTATAACAACAGAGCAAAGACCAT
>Chr1:1597023:1607437_5p
GCATTCCATTGCAACAATAAACCTCGTAAAATCAAATCTCCCCAGTCAGCTTAGCTAAGTCTATGAAACACAGCACAGTCAGGGAAGCTATAACTCAATACTCCCTGCAATACACATTGTTAATAAAACCAATCAGTTCCTAATCTTATTCCGTCACTCTACAAAAATCAGTGTAAGCTAAAAAAAACTCTATTTATAGTGCTTACCAGTTCAGAGACAAGAACTGTGAACAACGGACAAATCCTTCATCACATAAATAAATCCAATAGGCCTTATGAGTCTGGAGTTAAGAGTATATCACCTCTTCCGTGTTCAATTTATAATCCTGCAAACCCCCCCAAAACCATGAAAAGCACTAAGATGAGTTTCAT
>Chr1:1597023:1607437_3p
CACTCTTCCGTNTATTGCATTCCATTGCAACAATAAACCTCGTAAAATCAAATCTCCCCAGTCAGCTTAGCTAAGTCTATGAAACACAGCACAGTCAGGGAAGCTATAACTCAATACTCCCTGCAATACACATTGTTAATAAAACCAATCAGTTCCTAATCTTATTCCGTCACTCTACAAAAATCAGTGTAAGCTAAAAAAAACTCTATTTATAGTGCTTACCAGTTCAGAGACAAGAACTGTGAACAACGGACAAATCCTTCATCACATAAATAAATCCAATAGGCCTTATGAGTCTGGAGTTAAGAGTATATCACCTCTTCCGTGTTCAATTTATAATCCTGCAACCCCCCCCAAAACCATGAAAAGCACTAAGATGGGCTT
>Chr1:1828430:1832584_5p
TAGCTGGGAGTTTAGTGACCATAACCAATTGGTTCACTGGTTGGATCGCCAACTATTGTTTCAATTTTATGTTCTTTTGGAGCCAAACAGGTGAGTAACATAAAACATATATATATATACTATATATACACATATAATCCTTGTTCCAAATTAATTAATCGTGTGTTAATGAAAACAAATTGCAGGGACATTTATAATATCCGCTGCAGTATGTGGAGGAACAGTTGTATTCACATGGTGGTTGGTGCCGGAGACTCGAGGATTGACGCTAGAAGAAATCCAACTATCGTTTGGCAATATTTAGGGTTAATCAGATCGAGATATATTCAATACATAAAAAAGGTTGATATATCTATTGTAATATTCTACATCCTTTGCTAATTTTAGTAGAAAGTTTCCATTGTGTAATTTAATTCATAAGATTTATTTTTGTAAAATAATGTATACTATTTTATTTTATTTTGGTTTGTAACACACATTACAGATTCGTATTCAGATGATGAAATTGCACAAGTATAAGCTTGTTTCTATACTTTTTTTTTTTTTTCAGTTCTTATTTAATGATGATATACATGTGACTGTAAAACTAGTGTGGATGGTAAATGTTAAAAGAAATTGAAAAAAAGAAAGAAAAAAAAAGAGCCACGTTGTCAATGAGAGAACCTACAAACGTCGTCGTTTTAAACACGATCTGCAGGTGATAAGAGAGAGTCGACCGTTCGGCAAACAACACGTAACGACGACCTCTCACTTTAAAGAACAACTTAACGAGAGATATGTCTCTGAAACCTTACTTCTCTCTGCTACACTCATCACAGCCTACGAATGCTAAACTCTCGGACTTCTTGATCGCTCAACAATCCTCCGATGATCGGAAAACTACCCCGGCCGAGGAGTTTTCTCCGCTGGCTGAGAAATTCAACCGTCGCCTTCTTCTGGGTGTAGGATCGTCCTCTGTTCTTGCCGTTGGTGCCAATTTCTGTGGTATCACGAGTTTTG
>Chr1:1828430:1832584_3p
TTAGCTGGGAGTTTAGTGACCATAACCAATTGGTTCACTGGTTGGATCGCCAACTATTGTTTCAATTTTATGTTCTTTTGGAGCCAAACAGGTGAGTAACATAAAACATATATATATATACTATATATACACATATAATCCTTGTTCCAAATTAATTAATCGTGTGTTAATGAAAACAAATTGCAGGGACATTTATAATATCCGCTGCAGTATGTGGAGGAACAGTTGTATTCACATGGTGGTTGGTGCCGGAGACTCGAGGATTGACGCTAGAAGAAATCCAACTATCGTTTGGCAATATTTAGGGTTAATCAGATCGAGATATATTCAATACATAAAAAAGGTTGATATATCTATTGTAATATTCTACATCCTTTGCTAATTTTAGTAGAAAGTTTCCATTGTGTAATTTAATTCATAAGATTTATTTTTGTAAAATAATGTATACTATTTTATTTTATTTTGGTTTGTAACACACATTACAGATTCGTATTCAGATGATGAAATTGCACAAGTATAAGCTTGTTTCTATACTTTTTTTTTTTTTTCAGTTCTTATTTAATGATGATATACATGTGACTGTAAAACTAGTGTGGATGGTAAATGTTAAAAGAAATTGAAAAAAAGAAAGAAAAAAAAAGAGCCACGTTGTCAATGAGAGAACCTACAAACGTCGTCGTTTTAAACACGATCTGCAGGTGATAAGAGAGAGTCGACCGTTCGGCAAACAACACGTAACGACGACCTCTCACTTTAAAGAACAACTTAACGAGAGATATGTCTCTGAAACCTTACTTCTCTCTGCTACACTCATCACAGCCTACGAATGCTAAACTCTCGGACTTCTTGATCGCTCAACAATCCTCCGATGATCGGAAAACTACCCCGGCCGAGGAGTTTTCTCCGCTGGCTGAGAAATTCAACCGTCGCCTTCTTCTGGGTGTAGGATCGTCCTCTGTTCTTGCGGTTGGTGCCAATTTCTGT
>Chr1:1842350:1844737_5p
TAGATCCTCGGATAGAAGCTCTACTAGAGTTGTAAGACAGTTCTTTTTGCGTTTCCGATCGTTTGTTTGCCAGAAAAGCTTGGCCGCATCTCCTTCCACGACAAACCCGTCAAAATGTGCAAAGACTTTGAGCAGAACCAATGAAACATCAAACTCCGGGAGAAAACGTCTCCCCTCTGCCCAGCAACAAGATGTCCCATCAACTAAGAAGCTAAAGAATACCAATCAGTTCAAACCAATGGCTTCTGACAAGAAAACCAACCAAGAAGCAACGAAGAGACCAAGTCTTGCACCTTTTAATCTAGTGAGAGACCGAGGTGGTCCAGTCCCCATCAATGCCAAACCGGCTATAGGTCAACCAGAAAAGATGGCTCCATCTGCAAGGGTCTTTGAGCCAACAATGCTGGTCATGATGTTTCCTCCTGGTACATCTCTCCCTTCCACCGCTCTGCTTAAGGCGAGGTTTGGACGCTTTGGACAGTTGGATCAATCAGCTATCAGAGTTTCCTGGAAATCCTCGACCTGCCGTGTTGTCTTCCTGTATAAACTCGATGCGCAGACTGCCTTAAGATATGCATCAGGAAGCAACTCTATCTTTGGCAACGTGAACGTGACATACTTTCTCCGCGACATGAATGCTTCCTCTGCATCCGGAGATTATGAACTGAAGAAAGCCAAGACAGACGAACCAATCACTGAACCATTGAACGAGCGGCTAGAGCAAACACCGCCAGTTAGCCAACCAAACATCCACTCAAGTCCTGTTTGAAAAAACCGTGCAAGAACGGTAATGGTAACCACAGAACAGCACGAGTGAGATTCATGTTGGGTGGGAAAGAAACAGAGACACCATTTTTAGTTTCGGGTAGAAACAATGGAAATCACGCTTCTTCTTCTTCATCATCATCATCTGTTGCTATGGAATATGTTAGTCACAACACGGTTCCGTTAACATTGCCTCCGATTCT
>Chr1:1842350:1844737_3p
ATTTGCAAGCTCTCTCGCTTGACCCTTTCTTTAGATCCTCGGATAGAAGCTCTACTAGAGTTGTAAGACAGTTCTTTTTGCGTTTCCGATCGTTTGTTTGCCAGAAAAGCTTGGCCGCATCTCCTTCCACGACAAACCCGTCAAAATGTGCAAAGACTTTGAGCAGAACCAATGAAACATCAAACTCCGGGAGAAAACGTCTCCCCTCTGCCCAGCAACAAGATGTCCCATCAACTAAGAAGCTAAAGAATACCAATCAGTTCAAACCAATGGCTTCTGACAAGAAAACCAACCAAGAAGCAACGAAGAGACCAAGTCTTGCACCTTTTAATCTAGTGAGAGACCGAGGTGGTCCAGTCCCCATCAATGCCAAACCGGCTATAGGTCAACCAGAAAAGATGGCTCCATCTGCAAGGGTCTTTGAGCCAACAATGCTGGTCATGATGTTTCCTCCTGGTACATCTCTCCCTTCCACCGCTCTGCTTAAGGCGAGGTTTGGACGCTTTGGACAGTTGGATCAATCAGCTATCAGAGTTTCCTGGAAATCCTCGACTTGCCGTGTTGTCTTCCTGTATAAACTTGATGCGCAGACTGCCTTAAGATATGCATCAGGAAGCAACTCTATCTTTGGCAACGTGAATGTGACATACTTTCTCCGCGACATGAATGCTTCCTCTGCATCCGGAGATCATGAACTGAAGAAAGCCAAGACAGACGAACCAATGACTGAACCATTGAACGAGCGGCTAGAGCAAACACCGCCAGTTAGCCAACCAAACATCCAGCTCAAGTCCTGTTTGAAAAAACCATGCAAGAACGGTGATGGTAACCACAGAACAGCACGAGTGAGATTCATGTTGGGTGGGAAAGAAACAGAGACACCATTTTTAGTTTCGGGTAGAAACAATGGAAATCACGCTTCTTCTTCTTCATCATCATCATCTGTTGCTATGGAATATGTTAGTCACAACACGGTTCCGTTAACATTGCCTCCGA
>Chr1:1918198:1920945_5p
TCGAATTTGGAGGCGTAGAAATCAAGATCCTTCTTAGAAAACCATGTAGGGAATTCAATGTTTTCACAAGTAGGGTTAGGGTTTTCTCCAAAGGGATTATTCTTAGGTAAAATAGACGGACCGAGTGGCCTCCCTGTGAAGATGTTCCTCAGAA
>Chr1:1918198:1920945_3p
TCGAATTTGGAGGCGTAGAAATCAAGATCCTCCTTAGAAAACCATTTAGGCAATTCAATGTTTTCGTAATTAGGTTTAGGGTTTTCTCCAAAGGGATCATTCTTAGGTAAAATAGACGGACCGAGTGTCCTCCCTGTGAAGATGTTCCTCAGAAATAT
>Chr1:2021528:2023863_5p
CCCTAATGAATCATTCAATAAAATCAAAAGTTCATTTGACCAATGATCAAGAGGTTCAAACTGATGAATACAACCTTGCAAGTTATGGTGTCATGCAGTATTGGTATTGGCAGACACCGATTGGGGTTGCTATGGCTCTTTCTTGGACATCAAGAGGTGGCTTAACATCTTACATGGAGACATCCTTTGTTGATCAAGGTGAAGCCATAGGATGCCTCTATGTAATGGGTCAGGTTGGGGAAGAGACGCACAGTACCGCTTGTACTGCTTACAAAGTAGCCCATCAAATCCTGCTCAAGAAGCAACCTGAGAACAATTTCTTTGCGAATTCCATGCTTTGCCTACATTTGCCTAGAGTTAACGATGCAAGCACAGTCTGCACCATGATCACATCCTTATTATCACTTGCCATGAAGAAAGCTGTGAGGAGGGATCTAGCAATGAGTGGGAAAGTCACTCTAACTGGAAACATTCTTGGAATAGGCCGTGTAAGTTACGAAACTACAATATAATACTCTAGCTACTGATTAATTAAGTTCCTGTTAAGGCATGTAGTGTAGGAGTCCTTATATAAACAAAATCTCTCTTNTATC
>Chr1:2021528:2023863_3p
AATCATTCAATAAAATCAAAAGTTCATTTGACCAATGATCAAGAGGTTCAAACTGATGAATACAACCTTGCAAGTTATGGTGTCATGCAGTATTGGTATTGGCAGACACCGATTGGGGTTGCTATGGCTCTTTCTTGGACATCAAGAGGTGGCTTAACATCTTACATGGAGACATCCTTTGTTGATCAAGGTGAAGCCATAGGATGCCTCTATGTAATGGGTCAGGTTGGGGAAGAGACGCACAGTACCGCTTGTACTGCTTACAAAGTAGCCCATCAAATCCTGCTCAAGAAGCAACCTGAGAACAATTTCTTTGCGAATTCCATGCTTTGCCTACATTTGCCTAGAGTTAACGATGCAAGCACAGTCTGCACCATGATCACATCCTTATTATCACTTGCCATGAAGAAAGCTGTGAGGAGGGATCTAGCAATGAGTGGGAAAGTCACTCTAACTGGAAACATTCTTGGAATAGGCCGTGTAAGTTACGAAACTACAATATAATACTCTAGCTACTGATTAATTAAGTTCCTGTTAAGGCATGTAGTGTAGGAGTCCTTATATAAACAAAATCTCTCTTTTTCTCTCTCTCCCAGGTGAA
>Chr1:2070267:2072500_5p
AATTAGAAAACCTATAAACTTTCATATAATAATCAAAGTCCAAACAACATAACTTTGATTAATCCGACCCATCCGAAGTAATAATTAATGAGATGATCTCAAATGGTTCTAGTTAACGAGTGTATGGGTTTTTAATACAGTAATTTCCTAGCAAAAAAAGTTCGATCATTGAGATCCATTCAAAATAATATAACTAAAAGACAAAGATATGAAGCCAGCTATTAGAATCAAACAACTTTATATGATTGATATTATTTGCATGGAGGGGAGGTCCTTGTTTAGTTCCTGCTCTCAGATAATGCAGCAGTTGTTGTACAAAAGGTACATTTACGAGTACTTTTATTCTTCTCTTT
>Chr1:2070267:2072500_3p
CATGTAAANGGTTTGAAATTAGAAAACCTATAAACTTTCATATAATAATCAAAGTCCAAACAACATAACTTTGATTAATCCGACCCATCCGAAGTAATAATTAATGAGATGATCTCAAATGGTTCTAGTTAACGAGTGTATGGGTTTTTAATACAGTAATTTCCTAGCAAAAAAAGTTCGATCATTGAGATCCATTCAAAATAATATAACTAAAAGACAAAGATATGAAGCCAGCTATTAGAATCAAACAACTTTATATGATTGATATTATTTGCATGGAGGGGAGGTCCTTGTTTAGTTCCTGCTCTCAGATAATGCAGCAGTTGTTGTACAAAAGGTACATTTACGAGTACTTTTATTCTTCTCTTTATTTCTTTCTTCCTTCGCC
>Chr1:2076110:2080120_5p
GGTGGTGATCATCCATAAATAGAAAACCCCTTTGCTCATCATCAACTGCATAGTTCAATGGTTCAGGCTGGTGGTGCATCATCTCCATAAACCATTGTTGTTGGTTCTGACTATAGTTCTTATTTAGGTTTAAATTCAAACTTGGAGGTTGCTCATAGAGTCCAACATGTGGAGATGACGGATAACGAAATTGTTGGTGTTGTTGTTGTTGTTG
>Chr1:2076110:2080120_3p
TGGTGGTTATCATCCATAAATAGAAAACCCCTTTGCTCATCATCAACTGCATAGTTCAATGGTTCAGGCTGGTGGTGCGTCATCTCCATAAACCATTGTTGTTGGTTCTGACTATAGTTCGGATTTAGGTTTAAATTCAAACTTGGAGGTTGCTCATAGAGTCCAACATGTGGAGATGATGGATAAAGAAATTGTTGGTGTTGTTGTTGTTGTTGTTGAAGA
>Chr1:2113291:2115094_5p
TCTTTCCCTTTCTCGCTTGTCCTTGTCGTCTTCTTACTGTTCTGTTTCTGATATCAATTTTTTTTTTGCTCTTTCTTGGTTGCAGTCGATGATTGAGTTGAGTCGCACACAGGATGAAGAATTTGGTGATGGGACTACATCTGTTATTGTTCTTGGTATGTACATTTTATCTGGTTGAATTAATTGTCTGCCACTAGGTTTGCTTTGATGAGTGTAATAGGCACTGCTGTGATATTCCTCTAATGCATGTGTTTTATACGCAACAATGTTGTCCTCTATTTTGACTCTCGCTGATTTCTTTTCGTTTTTCAACAGCTGGTGAATTGTTACATGTTGCTGAATCATTTATTGAGAAGAGTTACCATCCCACAGTCATTTGCCGAGGTATACTTGCGGCTTGATTTGTGATCATTCCACAGTGTTGTATTTTTCTTACTGTTTTAATCAGATCAATGTTTTTCTCATTGCAGCTTATATTAAGGCTCTCGAGGATGCTATCGCTGTTCTTGACAAATTTGCCATGCCAATCGATGTCAATGACCGTAAGTACACTTCTAACTTTGTTTTTGTTCGTGGGCATGTTTGCTGATACATGAATATTTATATTGCAGGTGCAACAGTCCTAGGATTAGTCAAAAGCTGCATAGGAACAAAATTCACTAGCAAATTTGGAGATCTGATTGCTGTAAGTATTTTAATTGCTGAAAATATCCACTTTTGCGAACAGGG
>Chr1:2113291:2115094_3p
TTCCCTTTCTCGCTTGTCCTTGTCGTCTTCTTACTGTTCTGTTTCTGATATCAATTTTTTTTTTGCTCTTTCTTGGTTGCAGTCGATGATTGAGTTGAGTCGCACACAGGATGAAGAATTTGGTGATGGGACTACATCTGTTATTGTTCTTGGTATGTACATTTTATCTGGTTGAATTAATTGTCTGCCACTAGGTTTGCTTTGATGAGTGTAATAGGCACTGCTGTGATATTCCTCTAATGCATGTGTTTTATACGCAACAATGTTGTCCTCTATTTTGACTCTCGCTGATTTCTTTTCGTTTTTCAACAGCTGGTGAATTGTTACATGTTGCTGAATCATTTATTGAGAAGAGTTACCATCCCACAGTCATTTGCCGAGGTATACTTGCGGCTTGATTTGTGATCATTCCACAGTGTTGTATTTTTCTTACTGTTTTAATCAGATCAATGTTTTTCTCATTGCAGCTTATATTAAGGCTCTCGAGGATGCTATCACTGTTCTTGACAAGATTGCCATGCCAATCGATGTCAATGACCGTAAGTACACTTGTACCTTTGTTTTTGTTCGTGGGCATGTTTGCTGATACATGAATATTTATATTGCAGGTGCAACAGTACTAGGATTAGTCAAAAGCTGCATAGGAACAAAATTCACAAGCAAATTTGGAGATCTGATTGCTGTAAGTATTTTAATTACTGAAAATATCCACTTTTGCGAACAAGGGTGGC
>Chr1:2173406:2175673_5p
TAGCCTCCTCGAGTTTTACGGCGGATCTGGCGAGGATTGAGACGCGTGCGCCTTCTGAAGCGGCGCGTTGGGCTAAGGCAAGACCAATGCCGCTAGATCCACCGGTGATGAAGACGTGACGGGACTTGATAGGGATCTTAATGGGGCGAGGACGTACGATTAGAGCTAAGATAGAGAGAAGAGAGAGTGGGATGAGTGGAATGAGGAAGAGAAGGAAGAGAGAATCCATTGCCGCCATGGATCTCGTGAAGAAGCTCTCGGCGATGTGAAGCTCCGTCAACTCATCAATCATCATTGGAGAAACAAAACCAACTCAACCAAAAAATCGGTTTAACGATTTCTATTTAAACCAAATAATCGGTTAAATGATATTTATCTAAACCGGCGGTTTGAATTTCTACGTG
>Chr1:2173406:2175673_3p
CCTCGAGCTTTGCGGCGGATCTGGCGAGGATTGAGACGCGTGCGCCCTCTGAAGCGGCGCGTTGGGCTAAGGCAAGACCAATGCCGCTAGATCCACCGGTGATAAAGACGTGACGGGACTTGATAGGGATCTTAATTGGGCGAGGACGTACGATTAGAGCTAAGATAGCGAGAAGAGAGAGTGGGATGAGAGGAATGAGGAAGAGAAGGAAGAGAGAATCGATCGCCGCCATGGATCTCGTGAAGAAGCTCTCGGCGATGTGAAGCTCCGTCAACTCATCAATCATCATTGGAGAAACAAAACCAACTAAACCAAAAAAATCGGTTTAACGATTTCTATTTAAACCAATCAATCGGTTTAATGATTTTTATCTAAACCGGCGGTTTGAA
>Chr1:2237394:2238778_5p
GNAAAGCTCGGAGTCTTGGGAAGACTCGTGGAGGCACTTGAAGTTCCTTTGATCCGTGTCAATGCAGCTAGAGTCTTGAGAAACTTGTGCATATATTCTGGACATGAATGCTTTCCCGACCTGAGATTCATTAAAACAGCAGCGCCTACNATGGTGTG
>Chr1:2237394:2238778_3p
AAAGCTCGGAGTCTTGGGAAGACTCGTGGAGGCACTTGAAGTTCCTTTGATCCGTGTCAATGCAGCTAGAGTCTTGAGAAACTTGTGCATATATTCTGGACATGAATGCTTTCCCGACCTGAGATTCATTAAAACAGCAGCGCCTACGGTGAGTATGCAT
>Chr1:2274344:2277142_5p
AAATTGGAAGGCGAATCCGATGGAGCTCTCTGAGGAGATTCGATCTACCGGTTCGAGGAAGCGCAAGGCGGAGGATGATGGTGGCTCACAGCAGTCCCCGCTGGACGAT
>Chr1:2274344:2277142_3p
GAAGAAAACTGGAAGGCGAATCCGATGGAGCTCTCTGAGGAGATTCGATCTACCGGTTCGAAGAAGCGCAAGGCGGAGGATGATGGTGGCTCACCGCAGTCCCCGCTGGATGAT
>Chr1:2302819:2305158_5p
ACCTCTAACCATACGTACTTAATCATGAAATCAGGAGTTGTTACTTTTCTTATGATAGCATAAAATCTAGGCATTCCCTCGTCTTCATCATAAACAGCCCACATCTGGCCAACTTGAAAACAGCTTTTTTCCCTCAACTTATCGAAGTCACTGAAATCAGGATCATCATAGTTTATCAAATTTGGTTTTGCTGCACTCTCTGAAATTAAATCTTCCTCTGAATCACTCGCACCAGCAGGGGTTTCCACCTGGTCTTCTTTTATCGTCTCTTTCGTGTTTACTCTCTCAGTTGAGCTATGCTCCTCATGCATCTGCTTTTCCTCTTCTTTCTCTTCACCTTTTTCAGGAACTAAGTCTACATCATCATCACTCAGATTCTCGTTATAGGAAACCTTCTGCTTGCTACGGACTGACCTCCGAGGCTTCTCTCCTCCTTTGGACCCCAAATCTCGTGAAGCCATAGTATCATCGACCACAGCATCTTCTGACTCACTGCTACTTTCACTGTCAGAGCTTTCACTACATTCAATCATATTCTTTCTCTTCCTCTTACCAGTGTTTTTTGCAGTAGAACCCTGCATAGGGAAACTCGCCTTTGTAGAGGAAACTTTGGGAGGATGTTCTGGACGCTTTGGAAACTCGCCTTTTTGAGGTTCACTGTAAGCCTTTTGGTCTGGAAATGTGTTCTGTTGCGGGAAGGAAGTAGTCTGATATGAGCCTTTCCCCGGTGGTGCATTCTGCGAAGGTACTTCAAAAGAAGTGAACTGTTTACTACAAGACGCACAAGTGATTTCCTTGTTGACATAATCCCGACTATATTCGAACCTCGTCCGGCAGAAGGCACAAGATGTCCAAAAGGTTGCACGGTGACCGAAAGCAGCTGGTTGGGCTTGAGCTTTCTGGTAGGGATGGCCGTTTTCAGGTCTCAATTCGGTGAAGAT
>Chr1:2302819:2305158_3p
ACCTCTAACCATACGTACTTAATCATGAAATCAGGAGTTGTTACTTTTCTTATGATAGCATAAAATCTAGGCATTCCCTCGTCTTCATCATAAACAGCCCACATCTGGCCAACTTGAAAACAGCTTTTTTCCCTCAAGTTATCGAAGTCGCTGAAATCAGGATCATCATAGTTTATCAAATTTGGTTTTGCTGCACTCTCTGAAATTAAATCTTCCTCTGAATCACTCGCACCAGCAGGGGTTTCCACCTGGTCTTCTTTTATCGTCTCTTTCGTGTTTACTCTCTCAGTTGAGCTATGCTCCTCATGCATCTGCTTTTCCTCTTCTTTCTCTTCACCTTTTTCAGGAACTAAGTCTACATCATCATCACTCAGATTCTCGTTATAGGAAACCTTCTGCTTGCTACGGACTGACCTCCGAGGCTTCTCTCCTCCTTTGGACCCCAAATCTCGTGAAGCCATAGTATCATCGACCACAGCATCTTCTGACTCACTGCTACTTTCACTGTCAGAGCTTTCACTACATTCAATCATATTCTTTCTCTTCCTCTTACCAGTGTTTTTTGCAGTAGAACCCTGCATAGGGAAACTCGCCTTTGTAGAGGAAACTTTGGGAGGATGTTCTGGACGCTTTGGAAACTCGCCTTTTTGAGGTTCACTGTAAGCCTTTTGGTCTGGAAATGTGTTCTGTTGCGGGAAGGAAGTAGTCTGATATGAGCCTTTCCCCGGTGGTGCATTCTGCGAAGGTACTTCAAAAGAAGTGAACTGTTTACTACAAGACGCACAAGTGATTTCCTTGTTGACATAATCCCGACTATATTCGAACCTCGTCCGGCAGAAGGCACAAGATGTCCAAAAGGTTGCACGGTGACCGAAAGCAGCTGGTTGGGCTTGAGCTTTCTGGTAGGGATGGCCGTTTTCA
>Chr1:2312588:2314177_5p
TCTGCCAGAAGAGTTCCTTTGGAGCTACACAAACAATTCAACATAAAGTCAGTTTTAAGTTTTATGGAACAGAAGACATGAGTTTTGTTTGATATGAGTCACTTACCAGGCAAACCGGTGAATATCTCAAACTGCTCGTAAGCCTGCCTGACAAACATCTCTGAGCCAGAGACTGTTATGGCTCCGCATTCGTCTGCTTCTCGTAACAGTCTGGTGATTCTAGGAGTGTAGACCGCATCAAATACCAATGCGTAGTGCTTCAATGCATGCTGCAGAACCAAAAACAACCTAGCTTACTGATTTGTCTTATAGATTAAAGATCTGAAGACTGAAGAGAGTTTGCAGGTGATAAGACCAGTATTTGTTCTTTACATGACAGAAAATAAAATA
>Chr1:2312588:2314177_3p
TTGGACATGATCTGCCAGAAGAGTTCCTTTGGAGCTACACAAACAATTCAACATAAAGTCAGTTTTAAGTTTTATGGAACAGAAGACATGAGTTTTGTTTGATATGAGTCACTTACCAGGCAAACCGGTGAATATCTCAAACTGCTCGTAAGCCTGCCTGACAAACATCTCTGAGCCAGAGACTGTTATGGCTCCGCATTCGTCTGCTTCTCGTAACAGTCTGGTGATTCTAGGAGTGTAGACCGCATCAAATACCAATGCGTAGTGCTTCAATGCATGCTGCAGAACCAAAAACAACCTAGCTTACTGATTTGTCTTATAGATTAAAGATCTGAAGACTGAAGAGAGTTTGCAGGTGATAAGACCAGTATTTGTTCTTTA
>Chr1:2320902:2326109_5p
GTTGGATATGGGTTGCGCCCAATATGTCACTCGGCCCAACAACACAGATTAATTGTGATTTCGGCCCGACAAAATAAGGAGACAGTCATTAACACTCCGTCGAGGGTAACCTCGACATTTCGCGATGGGAACTCTAGGTCAACAATCCGCTATAAAAGGAGAGGACATTTATTGGGAAGAGGATCCTGATCCGCGGACAATACCTAAAGAGAAATACTTTGCATCAAAAACTGTTATTGTTTTCTGTATAATTCCTTTTAGCTTCCGAGCTCGTCATCATTAGCTTGTTAGTTCTCCTGTGAACTGACGAGCTCAATCTTGACTCGTTTTAGTGACGACCTCACGTTTTTATCGTTAATAAAAGAACCAACTTCACTCTTCCCCCGAAAATCTTTATTTGTTTAAGTTGTGCAATCCCCAGTACAAACA
>Chr1:2320902:2326109_3p
TGTTGGATATGGGCTGCGCCCAATATGCCACTAGGCCCAACAACACAGATTAATTGTGATTTCGGCCCGACAAAATTTGGAGACAGTCATTAACACTCCGTCGAGGGTAACCTCGACATTTCGCGATGGGAACCCTAGGTCAACAATCCGCTATAAAAGGAGAGGACATTTACTAGGAAGAGGATCCTGACCCGCGGACAATATCTAAAGAGCAATACTTTGCATCGAAAACTGTTATTGTTTTCTGTATAATTCTTTTTAGCTTCCGAGCTCGTCATCATTAGCTTGTTAGTTCTCCTGTGAATTGTCGAGCTCAATCTTGACTCGTTTTAGTGACGACCTCACGTTTTTATTGTTAATAAAAGAACCAACTTTACTCTTCCCCCGAAAATCTTTATTTGTTTAAGTTGTGCAATCCCCGGTACAAACAC
>Chr1:2593458:2601561_5p
ATTGTTGGCTTTGAAAAGCTAAAAAGAGAGAGAAATGCATTACTAAGTATTTCTAATCTTTAATTCTAGAGATTTTCATATTTCATTCATGTGCTTTTAGTTAGGCTGTTCTTTTGTTCTTTGGACATTTGTTTGAATCTTTTGATTTCAATGAGTAATGTAATGTCATACTACTCTCTTGTTCATTTCTATGTTTGGCATCTTGGTTATAGTCTGGTCATCATCATAAAGCTTGAAACCTTTCGGAAGAATGAGCTTAGGATACTTGCTGCTTTGTCTTATTCTTCT
>Chr1:2593458:2601561_3p
GAGAGAGAGAGAGAGAGAGAGAGATGCATTACTAAGTATTTCTAATCTTTAATTTTAGAGATTTTCATATTTCATTCATGTGCTTTTAGTTAGGCTGTTCTTTTGTTCTTTGGACATTGGTTTGAATCTTTTGATTTCAGTGAGTAATGTAATGTCATACTACTTTCTTGTTCATTTCTATGTTTGGCATCTTGGTTATATGCTAGTCATCATCATAAAGCTTGAAACCTTTCGGAAGAATGAGCTTAGGATACTTGCTGCTTTGTCTTATTCT
>Chr1:2639883:2644877_5p
TAGCGTATATAACCCCTCCATAATGCTATTAATTATGTACTAACTAGAGTAAATATTAGATTAAAAAAAGTTTCGTACTAAATAACTGTAAAGAAAAAAGTTTGAGGGTAATGCAAATGTGGTTTGTTTCTCGTGTCTGTTTACATGATCAACATCGTTTAATTATGAAGTTTCTTCAACTACATATTCAACGACTCTCTCGTCTTGGTGTGTAACCTCAATTCCGTTGTCACGCTCTATTGTTACATCTTCGTCTTGTTTGGTGTCATGTGTTTGTTCACACATGTTTTCTACCGTTTGTTGATCAACATCTGGTTTTGTAACGGCCTCTTCATTGTCGTGGACCTCGTGGTGCACAACATCCGCGATAAATTCTAGATCAATTTCGCTAAGTCTTTCATTACGAACCAATGGTATTTGAGGTGCAGCTTCTAGATGATCAGTTTCATTGTCAATTTCATGTAGTTGAAACGATGA
>Chr1:2639883:2644877_3p
ATATGTGCATAGCGTATATAACCCCTCCATAATGCTATTAATTATGTACTAACTAGAGTAAATATTAGATTAAAAAAAGTTTCGTACTAAATAACTGTAAAGAAAAAAGTTTGAGGGTAATGCAAATGTGGTTTGTTTCTCGTGTCTGTTTACATGATCAACATCGTTTAATTATGAAGTTTCTTCAACTACATATTCAACGACTCTCTCGTCTTGGTGTGTAACCTCAATTCCGTTGTCACGCTCTATTGTTACATCTTCGTCTTGTTTGGTGTCATGTGTTTGTTCACACATGTTTTCTACCGTTTGTTGATCAACATCTGGTTTTGTAACGGCCTCTTCATTGTCGTGGACCTCGTGGTGCACAACATCCGCGATAAATTCTAGATCAATTTCGCTAAGTCTTTCATTACGAACCAATGGTATTTGAGGTGCAGCTTCTAGATGATCAGTTTCATTGTCAATTTCATGTAGTTGAAACGATGAATTCTGAG
>Chr1:2727400:2729969_5p
ATACATTATAAGGAAAACATGTGGATGTGTGACCATAAAGCTACTTACAAGCCAATAAAACTATATTGTAGATGAACAAGCTAACTCAGAACACTATGATATGAATAAATGGTGGAGAACCAGTACCTGGAGAAAACCCTGTTCCAAAATAAATCCCAAAACCATTGGCACAGCAGTGAAGACACCAATCTGAAACAGAAACTGAGCATTCAGGGCGGCGCTAAGTGCAGTATCGTCCAGAAGAATAGCTCTTTCACGAATAGTAGCTCCAACTCCAGAAAGCGCCTATAAAACTCAAACACAAGTAGGGTTATAAAGACCTTCACCCAGGATTAATATGCAAGAATAAGTCATACAATAATCATTTATGAAGATGGCACATGCATCGTAACCATGCTTACCAGATATGCCCTCCCATACAAGAAAATATACACAGTAAGGACCGTCAGCTGCAAAAGTCCATGTAAATGTTAATTCATCA
>Chr1:2727400:2729969_3p
TAAACTAGCAATAATACATTATAAGGAAAACATGTGGATGTGTGACCATAAAGCTACTTACAAGCCAATAAAACTATATTGTAGATGAACAAGCTAACTCAGAACACTATGATATGAATAAATGGTGGAGAACCAGTACCTGGAGAAAACCCTGTTCCAAAATAAATCCCAAAACCATTGGCACAGCAGTGAAGACACCAATCTGAAACAGAAACTGAGCATTCAGGGCGGCGCTAAGTGCAGTATCGTCCAGAAGAATAGCTCTTTCACGAATAGTAGCTCCAACTCCAGAAAGCGCCTATAAAACTCAAACACAAGTAGGGTTATAAAGACCTTCACCCAGGATTAATATGCAAGAATAAGTCATACAATAATCATTTATGAAGATGGCACATGCATCGTAACCATGCTTACCAGATATGCCCTCCCATACAAGAAAATATACACAGTAAGGACCGTCAGCTGCAAAAGTCCATGTAAATGTTAATTCAT
>Chr1:2767915:2771161_5p
TTAAAAAAAAAAACGGACTCAAGTCAAGAAAAGTATCCAACCGGTAGGGTAGAGGAACGCATTACTCCATCAGGTCCAGGGCGTGTAATCTTACTGACATCTTTATAAAACTGATGGAGAAGCTCCGGGGAGTTTTTCAAGTGGGTATAGTACTGCTCTGCAAGTGCATTCCCCACCTACGTTCAATAATACAGAG
>Chr1:2767915:2771161_3p
AAAAAAAAAAACGGACTCAAGTCACGAAAAGTATCCAACCTGTAGGGTATAGGAACGCATTACTCCATCAGGTCCAGGGCGTGTAATCTTACTGACATCTTTATAAAACTGATGGAGAAGCTCCGGGGAGTTTTTCAAGTGGGTATAGTACTGCTTTACAAGTTTATCCCCCACCTACGTTCAATACAGAGA
>Chr1:2827304:2829471_5p
TGGCAATGCTGNTTACAAATACCAATGAGATTTTTTTTTTTATTCTACGGTTAAGAAAAGATCATTCCCATGAAAAAAGAAAGACAAACGAATCCTAATGATCCACAATGGTGGGTTTACCTTTTATGTGTCCCGCCCTCTCCTCTAGTTGTCTAGAATCATTTTGATGAATATAAAATAGTTTTATTTCTATTCCAAGACACAATATTTCCGTCTTATTAGAAACACTATTCATTCAACATTTTGGATAACTCAGTCTTACCATTCATCAATTGCCTGTTAAGAACAATATTTATTTACCTACTAACTGTATCTTAATTATTATTTTTGTATACATCCAAAACATTTTGGATATTAAATCCGTATTTTTCCAGGTTTGCAATCGGATTAGATTAAGTATTCTCAAACTCTCGATTCCTCTAAATTTAATCGAGTTAGATGAAAATTTTGTTTTTTCTTCCCCTTTTTATCTAAGCAGAGGTTTTCTCTACTTTTCTTGAGGCTCTCATATTAGAGAAAGTCCAGCTTGCGTACATTATATCTTTATGATTGCCC
>Chr1:2827304:2829471_3p
TTACAAATACCAATGAGATTTTTTTTTTTATTCTACGGTTAAGAAAAGATCATTCCCATGAAAAAAGAAAGACAAACGAATCCTAATGATCCACAATGGTGGGTTTACCTTTTATGTGTCCCGCCCTCTCCTCTAGTTGTCTAGAATCATTTTGATGAATATAAAATAGTTTTATTTCTATTCCAAGACACAATATTTCCGTCTTATTAGAAACACTATTCATTCAACATTTTGGATAACTCAGTCTTACCATTCATCAATTGCCTGTTAAGAACAATATTTATTTACCTACTAACTGTATCTTAATTATTATTTTTGTATACATCCAAAACATTTTGGATATTAAATCCGTATTTTTCCAGGTTTGCAATCGGATTAGATTAAGTATTCTCAAACTCTCGATTCCTCTAAATTTAATCGAGTTAGATGAAAATTTTGTTTTTTCTTCCCCTTTTTATCTAAGCAGAGGTTTTCTCTACTTTTCTTGAGGCTCTCATATTAGAGAAAGTCCAGCTTGCGTACAT
>Chr1:2858270:2862839_5p
TTTGAGTCTTGAGTTTTGTGAGAATCTGAAAATGGAAGCAGGAGCAAGGGTTTAATAGAAGTACACAAGGTGATAACTGGGAGAAAGTCAATCAGATCAGAGACAAATTTGAGTTTGATAGAGAAAGGAGAATGAGAGATAAAGGTGAGTTTTCCTCACCGATGGATTGTACATTGTTCATACTGTTTCCTTAATTTTTTTATTGCATGAGCAAAAATAGAGTTTGTAATATGATCTGATAAATTTCCTTGGGGGGTATTGGATAGCTACAGTTGAGGCATCACTGTGCTCTGTTTCGTTGAATAGTAAGTCTGATGTATATGTCAGAGAGTTGGGAAACTGCTTAAAACA
>Chr1:2858270:2862839_3p
ATTTGAGTCTGAGTTTTGTGAGAAATTGAAAATGGAAGCAGGAGCAAGGGTTTAATAGAAGTACACAAGGTGATAACTGGGAGAAAGTCAATCAGATCAGAGACAAATTTGAGTTTGATAGAGAAAGGAGAATGAGAGATAAAGGTGAGTTTTCCTCACCGATGGATTGTACATTGTTCATACTGTTTCCTCATTTTTTATTGCATGAGCAAAAAATAGAGTTGGTAATATGATCTGATAAATTTCCTTGGGGGGTATTGGATAGCTACAGTTGAGGCATCACTGTGCTCTGTTTCGTTGAATAGGAAGTCTGATGTATATGTAAGAGAGTTGGGAAAATGCT
>Chr1:2865264:2869427_5p
GCTTCTCAATCACCTCCACGAGCTTCTCAACCATCTCAAGGAGCTTCTCAACCATCTCGAGGAGCTTCTCAACCATCTCAGGGAGCTTCCCAAACATCTCAAAGAGGACGATCTCATCTCAGAGGATCACAAAGAGGACGATCCCATCTAGGAGGAGCACAAAGAGGAAGATCCCATCTAGGAAGACCACAACGAGGAAGTTCTCATATAGGAGGATCACAGGTAGGAAGTTCACAAAGAGGAGGCTGGGAACCATGGTTTAACTGTTCACAGGGATGTAGTTCACAGAACTAGTTTGTTTGTTTGTTTTGTTGGATTGTTCATTTCTCTTAAGAACCAATTTGAATGTTGGAATGTTGATCGGATTTGGAATGTTGCTCTGTTTTTTTTGTCCAAACTATGTGTGCTGTTTGTTTTTGTCTTTGTATCAAAATAGGCTTTCAGACAAAGGTTTACATCACAAAAACATAAGGTTTACAACACAAAAAAAATAAGGTAAAACATAAGGTTTACATTCTTCAATAACCTAACATCAGTTTCTTCTCATCACCTTCCCTAAACAATACATAACCCAACACAATGGTGATAACACAAAACAGACTGTCAAGCACATTTTACATTTTTGGAGTTCCTTTTTGCTGAAATTTGCTTCTTCCTTCAATTCTCTCATCATAGCGTTTAACTCATTGACCTTTGCTTTGGTTTTGCTGATCTCCTCTACAATAATGGCTACTTTTGGTAAAACATCTTCTACTTCTTCAAACACGGCATCTTCAACCCACTTAAACAAGTGACTCTAACGTCCAAAAAAAAGACACATAGTTAGCTTTGACTGATTTTATTACCTAAGCAAGAGGACCTATGCAAGAGGATTAAAGACATATACTTACATCTTTTTTGCTTGTCCATGAGTTGACATCCC
>Chr1:2865264:2869427_3p
GAGCTTCTCAACCATCTCAAGGAGCTTCTCAACCATCTCGAGGAGCTTCTCAACCATCTCAGGGAGCTTCCCAAACATCTCAAAGAGGACGATCTCATCTCAGAGGATCACAAAGAGGACGATCCCATCTAGGAGGAGCACAAAGAGGAAGATCCCATCTAGGAAGACCACAACGAGGAAGTTCTCATATAGGAGGATCACAGGTAGGAAGTTCACAAAGAGGAGGCTGGGAACCATGGTTTAACTGTTCACAGGGATGTAGTTCACAGAACTAGTTTGTTTGTTTGTTTTGTTGGATTGTTCATTTCTCTTAAGAACCAATTTGAATGTTGGAATGTTGATCGGATTTGGAATGTTGCTCTGTTTTTTTTGTCCAAACTATGTGTGCTGTTTGTTTTTGTCTTTGTATCAAAATAGGCTTTCAGACAAAGGTTTACATCACAAAAACATAAGGTTTACAACACAAAAAAAATAAGGTAAAACATAAGGTTTACATTCTTCAATAACCTAACATCAGTTTCTTCTCATCACCTTCCCTAAACAATACATAACCCAACACAATGGTGATAACACAAAACAGACTGTCAAGCACATTTTACATTTTTGGAGTTCCTTTTTGCTGAAATTTGCTTCTTCCTTCAATTCTCTCATCATAGCGTTTAACTCATTGACCTTTGCTTTGGTTTTGCTGATCTCCTCTACAATAATGGCTACTTTTGGTAAAACATCTTCTACTTCTTCAAACACGGCATCTTCAACCCACTTAAACAAGTGACTCTAACGTCCAAAAAAAAGACACATAGTTAGCTTTGACTGATTTTATTACCTAAGCAAGAGGACCTATGCAAGAGGATTAAAGACATATACTTACATCTTTTTTGCTTGTCCATGAGTTGACATCCCGCTTGCTTGCACAACGAAAG
>Chr1:2880393:2883233_5p
CGACATCGAGGCTTGCTCTGCTGAGTGCGAGGTTCAGATCGCTGAGGAATGGCTCGAGAAGCTCCCTCCGCGTTGCTACGACGAGGAGTATGTTCTGAAGCGTAGCTCTAGATCCCGTGTTTTGAACAAACACTCTCGTCTTGGTTGCCAAGTTGTGTTAACCCAGGAGCTTCAAGGTATGGTCGTCGCCGTCCCTGAAGCTAAGCCTTGGGACATCCCGTAAGTTTTTGCGCTTAAGTCTCTCATAAGTGTCGTTGGTGGTTTTGTTCTCAAATTGGGCTAATAAATTTCGCGTTGGAAATTATGGTACTCTGCAGATAACTCCATATTTGAATCTGTAATCTTTGGTTTCCTTACTTTTAAATTTTTGTAATGTGGTAAAGAACTTGCTTGTTTAAACGATCATCCCTGCTTTTAGTATGGGTTGTTGCTTTGCAAATTGAATGTTGTTGCTTTCTTGATTTCAGTTTTTGCTCTCTAAGTTGATCTTGCTCTATTGCTTCTTAACCGTTTGTTTTTAGAGAGCGAACATAGGAGAGATTAGAGACT
>Chr1:2880393:2883233_3p
GGTCTGATCGATCCGGCGTCGCATCGATTAGACGACATCGAGGCTTGCTCTGCTGAGTGCGAGGTTCAGATCGCTGAGGAATGGCTCGAGAAGCTCCCTCCGCGTAGCTACGACGAGGAGTATGTTCTGAAGCGTAGCTCTAGATCCCGTGTTTTGAACAAACACTCTCGTCTTGGTTGCCAAGTTGTGTTAACCCAGGAGCTTCAAGGTATGGTCGTCGCCGTCCCTGAAGCTAAGCCTTGGGACATCCCGTAAGTTTTTGCGCTTAAGTCTCTCATAAGTGTCGTTGGTGGTTTTGTTCTCAAATTGGGCTAATAAATTTCGCGTTGGAAATTATGGTACTCTGCAGATAACTCCATATTTGAATCTGTAATCTTTGGTTTCCTTACTTTTAAATTTTTGTAATGTGGTAAAGAACTTGCTTGTTTAAACGATCATCCCTGCTTTTAGTATGGGTTGTTGCTTTGCAAATTGAATGTTGTTGCTTTCTTGATTTCAGTTTTTGCTCTCTAAGTTGATCTTGCTCTATTGCTTCTTAACCGTTTGTTTTTAGAGAGCGAACATAGGAGAGA
>Chr1:2921898:2933041_5p
AGTTTGTAGTATTCCATCGCCGGAAATAATGGATTTTGTTATTAACTTCGTCAACGTTTCTATACAACCAAATAAGCAATTACTTTTCAACAAAAAGAAATAAATAATTATATTCCTAAACGAAACCATGAATTATCGGCCCGATTGTTTCGGTATTCTATTAATTGAAAGTGTTTTAATACTAATTCTAGATAGCTACTAATTAAGAGACAATCAAA
>Chr1:2921898:2933041_3p
AAAGTTTGTAGTATTCCATCGCCGGAAATAATGGATTTTTTTTATTAACTTCGTCAACGTTTCTATACAACCAAATAAGCAATTACTTTTCAACAAAAATAAATAAATAATTATATTCCTAAACGAAACCATGAATTACCGGCCCGATTGTTTCGGTATTCTATTAATTGAAAGTGTTTTAATACTAATTCTAGATAGCTACTAATTAAGAGACAATCAA
>Chr1:3121536:3128575_5p
AGAAAAACACTTGACGTCTCTCGGAAATGATTTAATTACAAAGACATCAACACTTGAGAATGACTCCATTATGTCTACACGCACATCGGGCACGAGCCACTATTTTTATATTGTCTGGTAGCTTTATTAGTGTCATTTAA
>Chr1:3121536:3128575_3p
AGAAAAACACTTGACGTCTCTCGGAAATGATTTAATTACAAAGACATCAACACTTGAGAATGACTCCATTATGTCTACACGCACATCGGGCACGAGCCACTATTTTTATATTGTCTGGTAGCTTTATTAGTGTCATTTA
>Chr1:3193524:3201077_5p
GAAGCTTCAAATATCGGCGAAATCGGATCAGAGCAGTGTTCGATTGCCTAGAGTGATCAACCTCTCACGCGATCTGACGACTAGAGTCTCGTTTCCAAGACAAGGATCGGTTTGTTCACTCCACACTAATTTCTCTTCTCCAAAACTCGCGGTTCCATGCGCCGGAGGCGGTGATGGTGGCGGAAGCATCGGTAATCACGGCGGCGGAAGCGGCGGAGGTGGTGGAGGAGATGGTGGTTCAGGCGGTGAAGCAGGAGAAGAATCGTCTCCGTGGGGACCAATTGGGATGTTCATCCAAGGATGGAGATCACGAGTTGCAGCTGATCCTCAATTCCCTTTTAAGGTATTAATGGAGGAGATTGTAGGACTTAGCGCTTGTGTTCTCGGTGATATGGCGTCACGCCCTAATTTCGGATTGAACGAGCTCGATTTCGTCTTCTCCACTCTCGTTGTAGGTTCGATTCTCAATTTCGTACTCATGTATCTGTT
>Chr1:3193524:3201077_3p
AAGATGGCGGCTATGGCAGCGAAGCTTCAAATATCGGCGAAATCGGATCAGAGCAGTGTTCGATTGCCTAGAGTGATCAACCTCTCACGCGATCTGACGACTAGAGTCTCGTTTCCAAGACAAGGATCGGTTTGTTCACTCCACACTAATTTCTCTTCTCCAAAACTCGCGGTTCCATGCGCCGGAGGCGGTGATGGTGGCGGAAGCATCGGTAATCACGGCGGCGGAAGCGGCGGAGGTGGTGGAGGAGATGGTGGTTCAGGCGGTGAAGCAGGAGAAGAATCGTCTCCGTGGGGACCAATTGGGATGTTCATCCAAGGATGGAGATCACGAGTTGCAGCTGATCCTCAATTCCCTTTTAAGGTATTAATGGAGGAGATTGTAGGACTTAGCGCTTGTGTTCTCGGTGATATGGCGTCACGCCCTAATTTCGGATTGAACGAGCTCGATTTCGTCTTCTCCACTCTCGTTGTAGGTTCGATTCTCAATTTCGTACTCATGTATCTGTTAGCTCCCACT
>Chr1:3210010:3212584_5p
CTAACACTATGTATCTGTTAGCACGGTGTAGTGCGTCATCCAGAGTCAGAGGCTCGTGTATTATTATGTCCTCCCTAAATCGGGAGCCGTGAGTGAGAGCATTTCAGAGAGCTGATATTGCCGTGTCGTCGGCAATCGAGAGCTTCGAGACGATTCTTTTAAACCTCTCCATAAAGTCTCGGAGAGATTCGTCGTTTCGCTGGAACATGTTCCAGAGATCGGCGTTCGACGCACCTCGAATCATGAATGTAGAGTGATGTTGGAGAAAAGCGGTGGTAAGCTCGTGATAGCTCCCTATCGAGTTCGGCGGGAGCCGGGAGAACCACCCTAGAGCCTCATGGGCTAAATTCTCAACGAATAGCTGGCAGCAGCCAGCTT
>Chr1:3210010:3212584_3p
CTATGTATCTGTTAGCACGGTGTAGTGCGTCATCCAGAGTCAGAGGCTCGTGTATTATTATGTCCTCCCTAAATCGGGAGCCGTGAGTGAGAGCATTTCAGAGAGCTGATATTGCCGTGTCGTCGGCAATCGAGAGCTTCGAGACGATTCTTTTAAACCTCTCCATGAAGTCTCGGAGAGATTCGTCGTTTCGCTGGAACATGTTCCAGAGATCGGCGTTCGACGCACCTCGAATCATGAATGTAGAGTGATGTTGGAGAAAGGCGGTGGTAAGCTCGTGATAGCTCCCTATCGAGTTCGGCGGGAGCCGGGAGAACCACCCTAGAGCCTCATGGGCTAAATTCTCAAAGAATAGCCGGCAGCAACCAGC
>Chr1:3261608:3263972_5p
ACTGATCATCTTCTTCTTTTTGGTACAGGTGTTCCTAAGGATAAGAGATTCTGTTCAGGTACTCCCATCATTCAAAGTTTGAGCAATTTTGATGTCCATACTTTATAAAGTTTCCACTAAAAAAGATAATGGACAACAACATCGGAGTGGTCTATACTAAAAAGACAGCCTTGGTATCACGTAAATTTGGGAGCTTGATTTGTCGTATTTTTTTAATCATGTTTGTAGGGTGGAGTAATGATCTTTATCAATTCTTACTTCGAGTTCTACATGCTTGCAAAGTTTCTGAATTCGCAAAATGCCTCTTTCTGTTTTCTTGACGAGTGAGACCATTTGTTCCCCTATTTTGAAGCATTGTGTTATCCGGAATTGTTTCATTTGATTGGATGGTTGTTAATCGTGACTATCCTCCACTTCTCAGATATGCAAGCACAGA
>Chr1:3261608:3263972_3p
AAGGATAAGAGATTCTGTTCAGGTACTCCCATCATTCAAAGTTTGAGCAATTTTGATGTCCATACTTTATAAAGTTTCCACTAAAAAAGATAATGGACAACAACATCGGAGTGGTCTATACTAAAAAGACAGCCTTGGTATCACGTAAATTTGGGAGCTTGATTTGTCGTATTTTTTTAATCATGTTTGTAGGGTGGAGTAATGATCTTTATCAATTCTTACTTCGAGTTCTACATGCTTGCAAAGTTTCTGAATTCGCAAAATGCCTCTTTCTGTTTTCTTGACGAGTGAGACCATTTGTTCCCCTATTTTGAAGCATTGTGTTATCCGGAATTGTTTCATTTGATTGGATGGTTGTTAATCGTGACTATCCTCCACTTCTCAGATATGCAAGCATAGAGGT
>Chr1:3276573:3280201_5p
GGGTCCCTATCGTACCTCTCCGGTTTCAACATGCACAAAAGCATCGATCCGTGAAAACCCTTCTAACCCGAGAGTTTCTGCAATCAGCTCAATGCCTTGTTTGCATTTCTCCAAAGCTTCCTTACTGAAACTCACAACTTTAGTCATCAGCTT
>Chr1:3276573:3280201_3p
GGGTCCCTATCGTACCTCTCCGGTTTCAACATGCACAAAAGCATCGATCCGTGAAAACCCTTCTAACCCGAGAGTTTCTGCAATCAGCTCAATGCCTTGTTTGCATTTCTCCAAAGCTTCCTTACTGAAACTCACAACTTTAGTCATCAGCTTCTATAATCTTTT
>Chr1:3290838:3295434_5p
AGAAAGAACACGCCGTCCAAGACTTGCAATACGTGGAGATGGATCTTTAGCTAATGCAAACATAGCTCGAACGCATTGCGAATAAACAGCATTATCCAACAGTCTAGACTGATGGACAGCTCCATTGCTGACA
>Chr1:3290838:3295434_3p
AGAACACGCCGTCCAAGACTTGCAATACGTGGAGATGGATCTTTAGCTAATGCAAACATAGCTCGAACGCATTGCGAATAAACAGCATTATCCAACAGTCTAGACTGATGGACAGCTCCATTGCTGACATTTTCATGC
>Chr1:3297402:3300079_5p
ATAAATATGCTAAAATGGCAATATGCAAACAAAACTATTCTAGAACGTCCTGAAGGAGGCCAATGAATATTCCTAAACCATATCCACGCAAAACCAAGAGTTCGAAAATGATAACTGAATATGGATCTCTCTCTCAGCAAAAAGGGAAATGGGTACAGAAATCTAGGCACCTGAAGGACAATGGGCAACTGCTCCGGTGGCTTCTTATGCTCAGATCCATGATCAAGCCACACCTCAAAAGCTGTCAGTTGCTCAGTAAAAAAGGGACTTGGCTAGAAAAAGGATAGGAAAAGGTATTATCAGCAAGACAAGTGCCGTCTTATACAATGCAAGGAAACTCTACAAGACAAACAAACCTGGAACTCTGCGCTTGGGTCCACAACAAGTTGGGGAAGGTGAGAAAGACAGATTTCAGCAGCCATGTCCCATGCATCCCTGAAGAGCATGTAACGGCTAGCTGAGGCAAAATCTAGACACATAACAGTTTATATAACAGAGAATCTGGTTCTTGTTGAATACCACATATGATGTTGATGCGTAGGAGGCAGNATA
>Chr1:3297402:3300079_3p
AACANTCAGATTCTATAAATATGCTAAAATGGCAATATGCAAACAAAACTATTCTAGAACGTCCTGAAGGAGGCCAATGAATATTCCTAAACCATATCCACGCAAAACCAAGAGTTCGAAAATGATAACTGAATATGGATCTCTCTCTCAGCAAAAAGGGAAATGGGTACAGAAATCTAGGCACCTGAAGGACAATGGGCAACTGCTCCGGTGGCTTCTTATGCTCAGATCCATGATCAAGCCACACCTCAAAAGCTGTCAGTTGCTCAGTAAAAAAGGGACTTGGCTAGAAAAAGGATAGGAAAAGGTATTATCAGCAAGACAAGTGCCGTCTTATACAATGCAAGGAAACTCTACAAGACAAACAAACCTGGAACTCTGCGCTTGGGTCCACAACAAGTTGGGGAAGGTGAGAAAGACAGATTTCAGCAGCCATGTCCCATGCATCCCTGAAGAGCATGTAACGGCTAGCTGAGGCAAAATCTAGACACATAACAGTTTATATAACAGAGAATCTGGTTCTTGTTGAATACCACATATGATGTTGATGCGTAGGAGGCAGCATAGGGTGAGATATTGGATTACAGTTTGCAGACCGCATT
>Chr1:3334658:3342280_5p
GCGTTAACCCCTGAAGTTTCCAATATTTTTGTTTTGTTACCTTAAACTTTAATAAATCATCCGTCTTACATCTCAAAATTCTTTTGAATCGTCGGAAACTTGTGGGCGTATTTGCATTTGATACTAGAGTATAAGCATTCCATTTAATTTTAA
>Chr1:3334658:3342280_3p
CCCTGAAGTTTCCAATATTTTTGTTTTGTTACCTTAAACTTTAATAAATCATCCGTCTTACATCTCAAAATTCTTTTGAATCGTCGGAAACTTGTGGGCGTATTTGCATTTGATACTAGAGTATAAGCATTCCATTTAA
>Chr1:3342464:3344442_5p
CAACCTAGTTTAAATTCAAATTTATCTATTAATATATGTCCTTATGGAATGATCCTAAATCACACTACCTACATACGACGTATTTGTGCACTAGAACATGGGTGCAACGAATCAATGTCTACGGACATTAATCTGAAATAACCGTCTTAGGTTTAAAATAATTTGTTGTAGTTGAATAGACGCCCAACTTAATCATATACATGTAGTCTGTTTCATATTTGTTATATCCTTTCAGAAAAGTCAGATATCCTGATTAATTTTTAAATAAGAACGTTTAGTAAAAATTAATTAAAATAATTATAGATTTAGTCATGTAAACTTAAATATTAACTTGGACCTATGACGGTTATTTCAGATTAATGTCCGTAGACAAATAAAACTAGCATGCATTAACTGAATAGTTAATGAATTCAATAACATGAACCAAAATTAATATGAATTGAAATAAAATAATAATAACAATATATTGTCAGTTTTTCTCTGAAGATAAAATAGAAAGAGGGCGAATGTAATATTTTGTTGATGAGAATAATCTATTAATCCAAATAAGGAAAAAATCGGAAAACATAAAAAGAAAATAAACTACCTAAAAATAAATATAATGTGGATGTAAGAATTTTTTTACTCATTATATACATATGAATAAAATTATTGGTATCACTTATAAGGTAATCAGAATTATTTTGGACAATTAGGTTAGTTGAGATTAAACAAAAAAAACCAACAAATGTTTAAAGGGGGTGATTTCGAAATATGGTAATTTACTAATTTGTGTTAGCCTTTTTGCCCCTTCCCCACCCGCTTCTTCTCTGTATTCGA
>Chr1:3342464:3344442_3p
TGAATTACAAACATCATTTGTTCAACCTAGTTTAAATTCAAATTTATCTATTAATATATGTCCTTATGGAATGATCCTAAATCACACTACCTACATACGACGTATTTGTGCACTAGAACATGGGTGCAACGAATCAATGTCTACGGACATTAATCTGAAATAACCGTCTTAGGTTTAAAATAATTTGTTGTAGTTGAATAGACGCCCAACTTAATCATATACATGTAGTCTGTTTCATATTTGTTATATCCTTTCAGAAAAGTCAGATATCCTGATTAATTTTTAAATAAGAACGTTTAGTAAAAATTAATTAAAATAATTATAGATTTAGTCATGTAAACTTAAATATTAACTTGGACCTATGACGGTTATTTCAGATTAATGTCCGTAGACAAATAAAACTAGCATGCATTAACTGAATAGTTAATGAATTCAATAACATGAACCAAAATTAATATGAATTGAAATAAAATAATAATAACAATATATTGTCAGTTTTTCTCTGAAGATAAAATAGAAAGAGGGCGAATGTAATATTTTGTTGATGAGAATAATCTATTAATCCAAATAAGGAAAAAATCGGAAAACATAAAAAGAAAATAAACTACCTAAAAATAAATATAATGTGGATGTAAGAATTTTTTTACTCATTATATACATATGAATAAAATTATTGGTATCACTTATAAGGTAATCAGAATTATTTTGGACAATTAGGTTAGTTGAGATTAAACAAAAAAAACCAACAAATGTTTAAAGGGGGTGATTTCGAAATATGGTAATTTACTAATTTGTGTTAGCCTTTTTGCCCCTTCCCCACCCGCTTCTTCTCTGTATTCGAAATTGAAA
>Chr1:3353471:3355340_5p
GCTCAATCACCGTAGGAGTGATTGGTGACATTTGCCGTGCCCTGGATGAACAAATCCTACCTTTTTGCGATCAGATCATGGGTCTCCTTATCCAAAACCTTCAAAGCGATGCACTCCACAGATCGGTGAAGCCTCCAATATTCTCATGCTTTGGAGACATTGCTCTGGCGATTGGTGCTCATTTTGAAAGGTATGTAGCTCCAGCCATTCAAATCATGCAAGGGGCTGCTCAGGTGTGTGCTCAGATGGACACACTTGACGAGGAACTTATGGATTATGCGAACCAACTCCGGAGAAGCATCTTTGAGGCATACTCAGGAATACTACAGGGCTTCAAGGACACAAAAGCCGAGCTCATGATACCCTACGCTCAACATCTCTTGCAGTTTGTTGAAGTAGTATCCAAAGATTCCCTAAGGTACGAACTGTATGTTTTCAATTTGTGTTATATTATTGGTTTCACTATTCAGTTTATACTTAATTACTTAGGTTTTGTTTTGGGAGCAGGGATGAGAGCGTGACAAAAGCAGCGGTTGCAGCAATGGGTGATCTTGCGGATGTTGTAGGAGAGAACACAAAGCATTTGTTCAAAAATTTCACCTTCTGTAGTGAGTTCCTCAATGAGTGTCTCCAATCAGAGGCTGAAGATCTCAAAGTCACTGCACGCTGGACTCAAGGAATGATCGCAAGACTCATGCACTCATCATGATAAGCCTTTTTAA
>Chr1:3353471:3355340_3p
TGCAGAATTTCGAAGAATACCAAGTCTGCTCAATCACCGTAGGAGTGATTGGTGACATTTGCCGTGCCCTGGATGAACAAATCCTACCTTTTTGCGATCAAATCATGGGTCTCCTTATCCAAAACCTTCAAAGCGATGCACTCCACAGATCGGTGAAGCCTCCAATATTCTCATGCTTTGGAGACATTGCTCTGGCGATTGGTGCTCATTTTGAAAGGTATGTAGCTCCAGCCATTCAAATCATGCAAGGGGCTGCTCAGGTGTGTGCTCAGATGGACACACTTGACGAGGAACTTATGGATTATGCGAACCAACTCCGGAGAAGCATCTTTGAGGCATACTCAGGAATACTACAGGGCTTCAAGGACACAAAAGCCGAGCTCATGATACCCTACGCTCAACATCTCTTGCAGTTTGTTGAAGTAGTATCCAAAGATTCCCTAAGGTACGAACTGTATGTTTTCAATTTGTGTTATATTATTGGTTTCACTATTCAGTTTATACTTAATTACTTAGGTTTTGTTTTGGGAGCAGGGATGAGAGCGTGACAAAAGCAGCGGTTGCAGCAATGGGTGATCTTGCGGATGTTGTAGGAGAGAACACAAAGCATTTGTTCAAAAATTTCACCTTCTGTAGTGAGTTCCTCAATGAGTGTCTCCAATCAGAGGCTGAAGATCTCAAAGTCACTGCACGCTGGACTCAAGGAATGATCGCAAGACTCATGCACTCATCATGATAAGCCTTTTTA
>Chr1:3357350:3367251_5p
TTACCTTTACACAGAGGAGAAGTCGGGAGTAGATGTGGTACCAGTGTTTATCTCTGTGGATCCTGAAAGAGACACAGTTCAGCAAGTACATGAATATGTCAAAGGTAGATATTTTTCACACCTAAAGAAAGATGCATTCAGTTTTTGAAATGAAAAACTCATGGAGTGTGATATTTCTTGTGTAGAATTTCACCCGAAATTGATTGGGTTAACTGGGAGCCCTGAAGAAATCAAATCGGTGGCCCGATCTTACCGGGTTTACTACATGAAGACCGAAGAGGAAGATTCAGACTATCTCGTTGATCACTCTATAGTTATGTGAGTAAACTTATTGGTCTCTTAAACTTGATTTTTGTTAGTAAGATTATAGTTATGGGCAAAAAAATTAGTATGCAGATTTACAAATTGTTCATGTTGATATACACATCAAAATAGAAGAAATTGTATCTATCCTCAAATTTCCGAATTCATATAGTTATAGTCATGTATATTTGTGTTTAATCTCTTCTATATTTGGTGGTTGGAGTTTTGATTAAAAAACATGTTGTGGGTGAAGGTACTTGATGAGCCCGGAGATGAATTTTGTGAAATTCTATGGAAAGAATCACGATGTTGACTCGTTGACCGAGGGCGTTGTGAAAGAGATCGGACAGTACCGGAAGTAGAGAGGCTTCGAAGAACAACAAACACTTAATTAATTAGGTGATTAATTTTTTTACATTATTCCCATTTTTGGATGGTCACCCAATTAATAAGAATTTCACCGTGTACGGAGCTTGTGTTTCCTTGAAAAAACCATCAAAGTTTTGTTTTGGCCGAGCTTGCACACG
>Chr1:3357350:3367251_3p
TTACCTTTACACAGAGGAGAAGTCGGGAGTAGATGTGGTACCAGTGTTTATCTCTGTGGATCCTGAAAGAGACACAGTTCAGCAAGTACATGAATATGTCAAAGGTAGATATTTTTCACACCTAAAGAAAGATGCATTCAGTTTTTGAAATGAAAAACTCATGGAGTGTGATATTTCTTGTGTAGAATTTCACCCGAAATTGATTGGGTTAACTGGGAGCCCTGAAGAAATCAAATCGGTGGCCCGATCTTACCGGGTTTACTACATGAAGACCGAAGAGGAAGATTCAGACTATCTCGTTGATCACTCTATAGTTATGTGAGTAAACTTATTGGTCTCTTAAACTTGATTTTTGTTAGTAAGATTATAGTTATGGGCAAAAAAATTAGTATGCAGATTTACAAATTGTTCATGTTGATATACACATCAAAATAGAAGAAATTGTATCTATCCTCAAATTTCCGAATTCATATAGTTATAGTCATGTATATTTGTGTTTAATCTCTTCTATATTTGGTGGTTGGAGTTTTGATTAAAAAACATGTTGTGGGTGAAGGTACTTGATGAGCCCGGAGATGAATTTTGTGAAATTCTATGGAAAGAATCACGATGTTGACTCGTTGACCGAGGGCGTTGTGAAAGAGATCGGACAGTACCGGAAGTAGAGAGGCTTCGAAGAACAACAAACACTTAATTAATTAGGTGATTAATTTTTTTACATTATTCCCATTTTTGGATGGTCACCCAATTAATAAGAATTTCACCGTGTACGGAGCTTGTGTTTCCTTGAAAAAACCATCAAAGTTTTGTTTTGGCCGAGCTTGCACACGNTTTATAAATATAAAGATATGTATTTTTT
>Chr1:3370966:3379703_5p
ATCTGAACACACATATATTATAGGTCATTAATGAATCAGAAAACTCCTTGAAAACTTAAACACTAACCTGTAAATGATCAAAACTTCTTTCAATGATCTCCACCATATAGGGGAAGCATAATAATAGCTGGGGCACCATCATCGGAGCATAGGAAAGTGTGGTTTCCCATAACTGCAAATGTAGAGTAGTGTCAATTATATATAGCGCATTTATATCAGCAGAGAAAAAGGTAAACATTTTATAGAGTGAAAACTTACTGCCATGCTATCCTCCAGAAGGTTGAGTGCATCAGGGCTATTTATGTCAATGCCCTTCTGGAGTATTGGGAGCAGTATACTATAGCAAATGGGAGACTGATAACCAAGTGCAATCACAAAATTCCGCAGTGCGACAAGAAGCTGAATCTGTAGAAGGCTTTCACCAGAAGATTCCTCCCAAACCTGCTCTTAAGTCAAACACATAGATAGTAAGACATTTGTGCACCAAGCAAGAACAAACAAAGCCAGAAAGAATGCTATCATACCTTCTGGAAGAATTGCACCAACTTTTGTGCGTACGGAATGACTTCACTAACATGGCCAATCAGAGTAGAAATCAAGTTCAGAACTTGAACCTGAGAAAAAGAAAGGATAGTTATAGGTAAAGAGAAAGAGTTCTATGAGTCATTAAAGGAAGCATGATGGCAAGAATGGAGTGCTATAATGACTTTGAGGCAGCTGCATCAAGTACCTTTGAATCAAATTCTTGAACTTCCTCAACCATTTTAAAACATGATTCCCAACAGACAGGAAGAAGATCAAGAAAATTTTGCTCCGAAAAATTCGCATCCTCGACATGTAAGCATAATGACCTACTAGCTGCC
>Chr1:3370966:3379703_3p
ATGTTTCAGTAAATCTGAACACACATATATTATAGGTCATTAATGAATCAGAAAACTCCTTGAAAACTTAAACACTAACCTGTAAATGATCAAAACTTCTTTCAATGATCTCCACCATATAGGGGAAGCATAATAATAGCTGGGGCACCATCATCGGAGCATAGGAAAGTGTGGTTTGCCATAACTGCAAATGTAGAGTAGTGTCAATTATATATAGCGCATTTATATCAGCAGAGAAAAAGGAAAATATTTTATAGAGTGAAAACTTACTGCCATGCTATCCTCCAGAAGGTTGAGTGCATCAGGGCTATTTATGTCAATGCCCTTTTGGAGTATTGGGAGCAGTATACTATAGCAAATGGGAGACTGATAACCAAGTGCAATCACAAAATTCCGCAGTGCGACAAGAAGCTGAATCTGTAGAAGGCTTTCACCAGAAGATTCCTCCCAAACCTGCTCTTAAGTCAAACACATAGATAGTAAGACATTTGTGCACCAAGCAAGAACAAACAAACCCAGAAAGAATGCTATCATACCTTCTGGAAGAATTGCACCAACTTTTGTGCGTACGGAATGACTTCACTAACATGGCCAATCAGAGTAGAAATCAAGTTCAGAACTTGAACCTGAGAAAAAGAAAGGATAGTTATAGGTAAAGAGAAAGAGTTCTATGAGTCATTAAAGGAAGCATGATGGCAAGAATGGAGTGCTATAATGACTTTGAGGCAGCTGCATCAAGTACCTTTGAATCAAATTCTTGAACTTCCTCAACCATTTTAAAACATGATTCCCAACAGACAGGAAGAAGATCAAGAAAATTTTGCTCCGAAAAATTCGCATCCTCGACATGTAAGCATAATGACCTACTAGCTGCCAGCTACATA
>Chr1:3463712:3465027_5p
TGATAGGATCGAGTTTACTCTTTTAGTTATCTCCTTAGTAATAGGAGAAGTAGTGTCTCCATTTCCCACTTTCTTATTTCCTTGTTTGTAGGATCGTGAGCGATCAATGCTATTTGTATTTAAAGACATGTACTTCAACAGAGAAGTTATGAAGAGAAAATTGCAGTAACTTGTTCTAAAGTCTTTGAGAACCAAAGTGTTCTTGTCCTTTGTTCTTGATAACATTGATTGTCCTAAATTGGGACCTATCA
>Chr1:3463712:3465027_3p
GTAATGATAGGATCGAGTTTACTCTTTTAGTTATCTCCTTAGTAATAGGAGAAGTAGTGTCTCCATTTCCCACTTTCTTATTTCCTTGTTTGTAGGATCGTGAGCGATCAATGCTATTTGTATTTAAAGACATGTACTTCAACAGAGAAGTTATGAAGAGAAAATTGCAGTAACTTGTTCTAAAGTCTCTGAGAACCAAAGTGTTCTTGTCCTTTGTTCTTGATAACATTGATTGTCCTAAATTGGGACCTATCA
>Chr1:3546141:3555583_5p
AAATATATGAAACCTGAGAGATAGGAGAGTAAGCTAAGGTCTCTGAGCCAAACTGTGGGAAGAACAATAAGAGTAGCTGATATGGCAAATATCTGAGAAGAATCTAAAGATAGTCCAACGATGTTTAGTGACATGTTTGGAAACATTCTCGACAAGTTATCGCTCATCATGATTATATACTCCACACAACCTGCGTATAGCTCCATATACAATAGTATCTGCAAATCTCAAGAACCCTAATCTTAGTTTGGAGATGTTTTTTAAAGTGTATATGTAAATGATTTACATAAAACTCACGGAGATGATGACACGGCCGGTGAATCCAAAGGCAGCTTGACCAATGTCCGGGTAGGTATGGAGGCCAGGTGAGCTTTCAAGACATCGTTTGAGGAGAATACAGGTGTAGCAAGTGATGATACCGAAGAAGAAGAGTATAAAAATCCCAAGCCATCCTCCTTCTTTCACCCCGTAAGGCATCGTGAGTAGACCTACTCCACATAGGATATTGATTGCTGCACAAAAA
>Chr1:3546141:3555583_3p
TTATATAGAAATATATATGAAACCTGAGATATAGGAGAGTAAGCTAAGGTCTCTGAGCCAGACTGTCGGAAGAACAATAAGGGTAGTTGATATAGCAAAGATCTGAGAAGAATCTAAAGATAGTCCAATGATGTTTAGTGAAATGTTGGGGAAAATTCTCGACAAGTTATCGCTCATCATGATTATATACTCCACACAACCTGTGTACAACTCCATATACAATAGTATCTGCAAATCTCAAGAACCCTAATCTTAGTTTGGAGATGTTTTTAAAGTGTATATGTAAATGAATTACATATAACTCACGGAGATGATGAGGCGGCCGGTGAATCCAAAGGCAGCTTGACCAATGTCTGGGTAGTTATGGAGGCCAGGTGAGCTTTCAAGACATCGTTTAAGGAGAATACAGGTGTAGCAAGTGATGATACCGAAGAAGAAGAGTATAAAAAGCCCAAGCCATCCTCCTTCTTTCACCCCGTAAGGCATCGTGAGTAGAGCTACTCCACATAGGATATTGATTCCTGCGC
>Chr1:3623904:3627143_5p
TACTCGACAACTTCAGTTTAACCAGATCGCTGATAGGCAGAGATCGATCAACGGAGGGGATGGTAGAGTCTGATGTGGGATCGAAGAAGAAGGAGAGGGAAAATACGATTAGTACAAATCCAATTGAAGCGACAAGCCAGTCGCTTTTAGCCAATTTTCTAAACCGCAGCAGAGAGCTTAACCTTGGAATCGCCATTGAAGAACAAGGGAGCGATCACTCCACTGATTCAAATTAAATGCTAATTTAACATCTGTGGTTACATGATTGAAACAGCTCAACCGAAACGAAACGCCAAAAACAACCTCATAACCAATCGAACCAAATTATGATAACCGAAATTACCGGTTAGAGAATTGAACCGATTGGAATGCCTAAAGTCGAAACTAAAGCCTCTTTGTGACTTAGAGGGTTTTAGTGTAAATTTCAATGTTTTGAAACTAGCTATTTTGCCGCCTTGCACGAAGAAACAGTGTGTTGCGAAAACGCTTCGATGGCGTCGTCGTCATCGTCAAGGTCGCTGGTTTCTTCATATACCTTCGACGATAAAGACCTAGAAGACGCTGATTTATGGGCGGTGATTGATTCCGCCGCCGCCGCAGCTACTACCGCCGGCAAATCTCCGAAACCCTTAGCTATTAGGTATCCAAATTACAATTCTCCTCCGACGCCTGTTTCGTATCCTTCTCCTCAGTCGAAGATTCTTCAGATCCCGAATCGTGACCTTAATCTTGGCCGGCGGTTGAATGAGGAGTCTCCGCGTCCGAACAAATTGGTCAGATCTCGCGTCTTCTCGGCGGAGGTGAAGAGTGAGACTCCGATGGCTCTTGTTACGACGGCGAACCGCAATTCAACCCCGAGTATCATCAATTCGACGAGGTTTACTTCGCCGGAGAGTTACTTGTCGCCTGGGATTAGGCAGACTACGCCCTTTTCGGAGGTTTCTTCTCCGTCAGCGAGCTGCATTAAGAACGATCCGGTTAATGAGATGCGACATA
>Chr1:3623904:3627143_3p
GCTTTACTCGACAACTTCAGTTTAACCAGATCGCTGATAGGCAGAGATCGATCAACGGAGGGGATGGTAGAGTCTGATGTGGGATCGAAGAAGAAGGAGAGGGAAAATACGATTAGTACAAATCCAATTGAAGCGACAAGCCAGTCGCTTTTAGCCAATTTTCTAAACCGCAGCAGAGAGCTTAACCTTGGAATCGCCATTGAAGAACAAGGGAGCGATCACTCCACTGATTCAAATTAAATGCTAATTTAACATCTGTGGTTACATGATTGAAACAGCTCAACCGAAACGAAACGCCAAAAACAACCTCATAACCAATCGAACCAAATTATGATAACCGAAATTACCGGTTAGAGAATTGAACCGATTGGAATGCCTAAAGTCGAAACTAAAGCCTCTTTGTGACTTAGAGGGTTTTAGTGTAAATTTCAATGTTTTGAAACTAGCTATTTTGCCGCCTTGCACGAAGAAACAGTGTGTTGCGAAAACGCTTCGATGGCGTCGTCGTCATCGTCAAGGTCGCTGGTTTCTTCATATACCTTCGACGATAAAGACCTAGAAGACGCTGATTTATGGGCGGTGATTGATTCCGCCGCCGCCGCAGCTACTACCGCCGGCAAATCTCCGAAACCCTTAGCTATTAGGTATCCAAATTACAATTCTCCTCCGACGCCTGTTTCGTATCCTTCTCCTCAGTCGAAGATTCTTCAGATCCCGAATCGTGACCTTAATCTTGGCCGGCGGTTGAATGAGGAGTCTCCGCGTCCGAACAAATTGGTCAGATCTCGCGTCTTCTCGGCGGAGGTGAAGAGTGAGACTCCGATGGCTCTTGTTACGACGGCGAACCGCAATTCAACCCCGAGTATCATCAATTCGACGAGGTTTACTTCGCCGGAGAGTTACTTGTCGCCTGGGATTAGGCAGACTACGCCCTTTTCGGAGGTTTCTTCTCCGTCAGCGAGCTGCGTTAAGAACGATCCGGTTAATGAGATGCGACAT
>Chr1:3731756:3733518_5p
CATTAAAACGAAATAATACAAAAGAAAAAAAGAAATAGACCAAAAAACAAGAAAGTGCCAACTACACCACAACCCACGCGTTGCGTGGGGAAGTACCTAGTATACACAAAAGAAATCCCAAGCAAGTCTGATCGTTGCCTATCTTCTGCTTCATTTATCCAAGAGTAAGAAAACTCTATTTGCTTCAAACCTCAAATATGATTCCTATTCATTCCAATGCTCTCTTTAAACAAGGTACAACAATTGAAAGTGAGCTTAATAAACTACGGAACCAAAAAAAATCCGGATCAAAGCCCGTACTTATCCTAAAACACCATAGAATAAACACCACACAACAGCAAAAGAAAGGCAAGCATTCCAAATAAGCAATGCTATTACCAGAAAAACATATGTTCAAGCCTTGTGACTCATTCATTCATCAGACAGTAGCACCAATAACTTTTACGAAAGTAAATGGGCCAAAGACTGTAAACACACGATCAACCCACTCAACTTTCCCAAAAATTTCACAACTATTGAGCCTTTCAAGCGCAATCACCGCACAACAAATGATCGTGGGATAGCCTGAACTACAAGGAACCTCAACGCCCCACATAACCGCCATCTTTCCACCATAATCTGCCAATCTAACCTGATCATCAGGACTGAACCTGGATAGTCCTACCAAACCCTTCAAATCTCTCCACTGTCTTACC
>Chr1:3731756:3733518_3p
AATACAAGTGACTGCGAAGCCCATTAAAACGAAATAATACAAAAGAAAAAAAGAAATAGACCAAAAAACAAGAAAGTGCCAACTACACCACAACCCACGCGTTGCGTGGGGAAGTACCTAGTATACACAAAAGAAATCCCAAGCAAGTCTGATCGTTGCCTATCTTCTGCTTCATTTATCCAAGAGTAAGAAAACTCTATTTGCTTCAAACCTCAAATATGATTCCTATTCATTCCAATGCTCTCTTTAAACAAGGTACAACAATTGAAAGTGAGCTTAATAAACTACGGAACCAAAAAAAATCCGGATCAAAGCCCGTACTTATCCTAAAACACCATAGAATAAACACCACACAACAGCAAAAGAAAGGCAAGCATTCCAAATAAGCAATGCTATTACCAGAAAAACATATGTTCAAGCCTTGTGACTCATTCATTCATCAGACAGTAGCACCAATAACTTTTACGAAAGTAAATGGGCCAAAGACTGTAAACACACGATCAACCCACTCAACTTTCCCAAAAATTTCACAACTATTGAGCCTTTCAAGCGCAATCACCGCACAACAAATGATCGTGGGATAGCCTGAACTACAAGGAACCTCAACGCCCCACATAACCGCCATCTTTCCACCATAATCTGCCAATCTAACCTGATCATCAGGACTGAACCTGGATAGTCCTACCAAACCCTTCAAATCTCTCCACTGTCTTACCCGAGAGTCATACCATCT
>Chr1:3789514:3791566_5p
TTTAAACCATTTTTTTATAAACCCAAACCGACATATAATTTTATTCTAATTGTAAAATCTAAACCCTAACCATCTCATTTGTAAACCCAAACCGACATATAATTTTATTCTAATTGTAAAATCTAAACCCTAACCATCTCATTTGTAAACCCAAACCGACATATAATTTTATTCTAATTGTAAAATCTAAACCCTAACCATCTCATTTGTAAACCCAAACCGACATATAATTTTATTCTAATTGTAAAATCTAAACCCTAACCATCTCATTTGTAAACCCAAACCGACATATAATTTTATTCTAATTGTAAAATCTAAACCCTAACCATCTCATTTGTAAACCCAAACCGACATATAATTTTATTCTAATTGTAAAATCTAAACCCTAACCATCTCATTTGTAAACCCAAACCGACATATAATTTTATTCTAATTGTAAAATCTAAACCCTAACCATCTCATTTGTAAACCCAAACCGACATATAATTTTATTCTAATTGTAAAATCTAAACCCTAACCATCTCATTTGTAAACCCAAACCGACATATAATTTTATTCTAATTGTAAAATCTAAACCCTAACCATCTCATTTGTAAACCCAAACCGACATATAATTTTATTCTAATTGTAAAATCTAAACCCTAA
>Chr1:3789514:3791566_3p
AACCATCTCATTTGTAAACCCAAACCGACATATAATTTTATTCTAATTGTAAAATCTAAACCCTAACCATCTCATTTGTAAACCCAAACCGACATATAATTTTATTCTAATTGTAAAATCTAAACCCTAACCATCTCATTTGTAAACCCAAACCGACATATAATTTTATTCTAATTGTAAAATCTAAACCCTAACCATCTCATTTGTAAACCCAAACCGACATATAATTTTATTCTAATTGTAAAATCTAAACCCTAACCATCTCATTTGTAAACCCAAACCGACATATAATTTTATTCTAATTGTAAAATCTAAACCCTAACCATCTCATTTGTAAACCCAAACCGACATATAATTTTATTCTAATTGTAAAATCTAAACCCTAACCATCTCATTTGTAAACCCAAACCGACATATAATTTTATTCTAATTGTAAAATCTAAACCCTAACCATCTCATTTGTAAACCCAAACCGACATATAATTTTATTCTAATTGTAAAATCTAAACCCTAACCATCTCATTTGTAAACCCAAACCGACATATAATTTTATTCTAATTGTAAAATCTAAACCCTAACCATCTCATTTGTAAACCCAAACCGACATATAATTTTGTTTTAATTATAAAATCTAAACCCTAA
>Chr1:3869988:3872478_5p
CACTCACCGTTGAAGCAACATCTTCCCAATCTCTTCCCCGCAGATTCCCTCGGTTAAGCTGTGTGAACTTATCGGAATACGCATCTAACAAACACGCGATCGCCGCATCGCTCCACTCTTCTCTATCCTTCCTGTACTCACTAGCAGAGGAAGACGATGTCCTCGGCCGCTTAAAGCTACCATAGGGAGTGGTCTCACCACCATTCGTTGTTCCTCCGTCACTAAGCTCCTCCNTG
>Chr1:3869988:3872478_3p
TTGTCACACCTCTCACTCACCGTTGAAGCAACATCTTCCCAATCTCTTCCCCGCAGATTCCCTCGGTTAAGCTGTGTGAACTTATCGGAATACGCATCTAACAAACACGCGATCGCCGCATCGCTCCACTCTTCTCTATCCTTCCTGTACTCACTAGCAGAGGAAGACGATGTCCTCGGCCGCTTAAAGCTACCATAGGGAGTGGTCTCACCACCATTCGTTGTTCCTCCGTCACTAAGCTCCTCCTG
>Chr1:3908194:3910544_5p
CAGTGTTGTCTCCAGTGTCTGTGGTTTTGGTCTCTGATATAGGAGGTCCCTTGAGTAGTCCCCCGAACAGTTCTCCTGGATCATAGTAAATCTCAATCTCCTCTGCTCTAAGCGATTCATCAACCTGTAGAGAACCTCTAGAAGTATGTGAATCCGGATGCTAGAGTTTTAACCATTTTAAGATTAGGAGAGACACATATTCATGCTTCAGACATAACCTTTAGAACTCCTAGACCCAGGAACTGAACCATTTCCCCAGTAGGAGCATGACCTTTGAAAGTTCCTTCAAAGTATCCCCAGTGTCTAAACTTGAAGGCGATAACAGGCGGTCTTGAGTACACATAGAGTACTTCCCATGCAAAGCCGCGTGGTAAAGCAGATCTAAAGGCGTCATGTGATGACTCGAAGCTCTCTTCCT
>Chr1:3908194:3910544_3p
TTTCTCTGCAGTGTTGTCTCCAGTGTCTGTGGTTTTGGTCTCTGATATAGGAGGTCCCTTGAGTAGTCCCCCGAACAGTTCTCCTGGATCATAGTAAATCTCAATCTCCTCTGCTCTAAGCGATTCATCAACCTGTAGAGAACCTCTAGAAGTATGTGAATCCGGATGCTAGAGTTTTAACCATTTTAAGATTAGGAGAGACACATATTCATGCTTCAGACATAACCTTTAGAACTCCTAGACCCAGGAACTGAACCATTTCCCCAGTAGGAGCATGACCTTTGAAAGTTCCTTCAAAGTATCCCCAGTGTCTAAACTTGAAGGCGATAACAGGCGGTCTTGAGTACACATAGAGTACTTCCCATGCAAAGCCGCGTGGTAAAGCAGATCTAAAGGCGTCATGTGATGACTCGAAGCTCTCTTC
>Chr1:4063105:4069852_5p
TGACATTTTATCATAAAAAAACGAATGGCTAAAGACTACGTTTCCTCCTCTGTTCTGATTCTTCTTCTTATTCTCTTCTATAGTCAGCGTACTTATTCTGCCTCCATTGTCAAGTTTCTTCCTGGTTTTGATGGTCCTCTTCCCTTTGAGCTCGAAACCGGGTTTTTTCTTTTCTCCTTCCTCCTGTGATTAATATACAATCTTAATGTTTGGAGATTACTCTAAAGTGTGTCATGTGTGTATGAATATGATTTTTTTGTGAATCATTAAAAAAGGTATATTGGTGTTGGCGAGGAAGAGGAAGTGCAACTGTTTTACTATTTCATCAAGTCTGAGAGGAATCCAAAAGAAGATCCTCTTCTTCTCTGGTTAAGTGGAGGACCTGGCTGCTCTTCTATCTCTGGTCTTCTTTATGAGAATGGTTACATCTTCAACCTTCATTCTTTTTCT
>Chr1:4063105:4069852_3p
ATTTTATCATAAAAAACGAATGGCTAAAGACTACTTTTCCTCCTCTGTTCTGCTTATTCTCTTTATCTTCTTCTACAGTCAGCGTACTGATTCTGCCTCCATCGTCGAGTTTCTTCCTGGTTTTGATGGTCCTCTTCCCTTTGAGCTCGAAACCGGGTTTTGTTCTTTTCTCCTTCCTTCTGTGATTAATATACAATCTTAGTGTTTGGAGATTACTTTAAAGTGTGTCATGTGTGTATGAATATGATTTTTTTTGTGAATTATTAAAAAAGGTATATTGGTGTTGGCGAGGAAGAGGAAGTGCAACTGTTTTACTATTTCATCAAGTCTGAGAGGAATCCAAAAGAAGATCCTCTCCTTCTCTGGTTAAGTGGAGGACCTGGCTGCTCTTCTATCTCTGGTCTTTTTTATGAGAATGGTTATATCTTCTACCTTCATTTTT
>Chr1:4134299:4138863_5p
TTGTTGTTGGGTTTGACAAACACAAAACAAATGGGCCTTAATGGGCCAGACGAAATTGGCATTAAGGAAAGGAGAATAAGATTCTGGAAATGATTTGGCCCAATGCATACATGTATAAGTGTGTTTCATCGATCAATAAAGTGGAGGTAGGTGAGAGACAAGACATCAAAGAGAGTTCTAGAGAAAGAGAAGAAAAAAGGGTTCTTCTTCAAGAAGCTTTCTCCTTCTTTGTTGTGTTCTTGTTCTTGTATCCTCTTGTGTACCAAAATCTGTAAACCAAAGAACATCACAAGTTAGTGGTGTGTGTAACCTCTTCATATAGTGGAAGTTGTGGGAGACAATTCCCACCCGAGACGTACGGGTTAGAGGCCGGGAACTCGGTGATCAAATTCTCTTGTGTCATCATGTGTCATGTTCAAGTTTTAGATATGTGAATCTTTAATCGGGTGTGAGGCGATGAGGGACCAAAAGCAACAATTATCCTCACAAGTGGTATCAGAGCACAGGCTCTCTGATTCATAAGATCTAAAGGAGGAGGAAGAAGATGACAGTTAAAGGTTGAAGTCATCTTGTGTGGAGGATAACAGATTCTCAGGTGAAGGTT
>Chr1:4134299:4138863_3p
TTGTTGTTGGGTTTGACAAACACAAAACAAATGGGCCTTAATGGGCCAGACGAAATTGGCATTAAGGAAAGGAGAATAAGATTCTGGAAATGATTTGGCCCAATGCATACATGTATAAGTGTGTTTCATCGATCAATAAAGTGGAGGTAGGTGAGAGACAAGACATCAAAGAGAGTTCTAGAGAAAGAGAAGAAAAAAGGGTTCTTCTTCAAGAAGCTTTCTCCTTCTTTGTTGTGTTCTTGTTTTTGTATCCTCTTGTGTACCAAAATCTGTAAACCAAAGAACATCACAAGTTAGTGGTGTGTGTAACCTCTTCATATAGTGGAAGTTGTGGGAGACAATTCCCACCCGAGACGTACGGGTTAGAGGCCGGGAACTCGGTGATCAAATTCTCTTGTGTCATCATGTGTCATGTTCAAGTTTTAGATATGTGAATCTTTAATCGGGTGTGAGGCGATGAGGGACCAAAAGCAACAATTATCCTCACAAGTGGTATCAGAGCACAGGCTCTCTGATTCATAAGATCTAAAGGAGGAGGAAGAAGATGACAGTTAAAGGTTGAAGTCATCTTGTGTGGAGGATAACAGATTCTCAGGTGANATGTTAAC
>Chr1:4186410:4190818_5p
GTTTGGTAGTAATGGTATGGTGTATGTACGCATATTTAGATAGATGCTGAAGCACCGTATTCGGCGGCGTTTAGTAAATCAGAAGGATGGGAATGGGTGACGAAAGTGGTTGGGATTGGAGCAAGTTTTGGGATATTGACGTCGTTGTTGGTAGCCATGTTGGGTCAGGCTAGGTACATGTGTGTGATCGGACGGTCAAGAGTGATCCCTACTTGGTTTGCTAAGGTTCATCCCAAGACTTCTACTCCAGTCAACGCTTCCGCTTTTCTTGGTAACTTTTGTCCTCACGCACTCTTTAAACATTTGTTTTTCTTTTCTTGCTATTTAATTAACATCTAATCATATATAGAAAAAGGTTAATTTTTTTTTGAAGGTAATGTTGGAATTTTGCTTATGTTTTTTCTCTGTTTTTATTTTCATGAAAAGATAAAGAGACCATTGGAAAGTGGGGACATCCATTTTTTTAGGTTTTTTTGTTTGTTTGTTTCAATGATCGATCTTTTTTGGATTGAGCGTAATGTCAATCATACTTTACACGTGAATTTGCATACATATACGTGTAAGGAAGGGGAAAAACAAAAGAATCACAATCTTCCTCAACTGAATTTGATTGAGATTGTGGTTTTGTAGCTGTGTGTAACTGTGTCTCTCTATATTAATGTATGCCGTACTCTTATGTTCTTTTGTGTTTTTTTTTTGGCTTTGGGTCTTCATATAGAGTATCGATCGAATACGATAAAAAAAATGTCGCCCTCGTGTTCACCAAACGGGTTCAAAAGGTTTTAATCTTTTCAACGGATTTGATTGTGACGTATTGTTGAGTCTCTTTGGTCTCTTTTTGTCCTTTATTGAAAATTGTTATGTTCAGCTTTTTTTTTCTTTGGTTCAAGCACTCAAATTTTCGAACTTTTTTCAACGTTTACGCATAAACATCTTTTTAAGTCAGTTCCTCATCAGTCTGCATGATAATGTATATAAGTTCATCAT
>Chr1:4186410:4190818_3p
ATATTTCTATTGGTTTGGTAGTAATGGTATGGTGTATGTACGCATATTTAGATAGATGCTGAAGCACCGTATTCGGCGGCGTTTAGTAAATCAGAAGGATGGGAATGGGTGACGAAAGTGGTTGGGATTGGAGCAAGTTTTGGGATATTGACGTCGTTGTTGGTAGCCATGTTGGGTCAGGCTAGGTACATGTGTGTGATCGGACGGTCAAGAGTGATCCCTACTTGGTTTGCTAAGGTTCATCCCAAGACTTCTACTCCAGTCAACGCTTCCGCTTTTCTTGGTAACTTTTGTCCTCACGCACTCTTTAAACATTTGTTTTTCTTTTCTTGCTATTTAATTAACATCTAATCATATATAGAAAAAGGTTAATTTTTTTTTGAAGGTAATGTTGGAATTTTGCTTATGTTTTTTCTCTGTTTTTATTTTCATGAAAAGATAAAGAGACCATTGGAAAGTGGGGACATCCATTTTTTTAGGTTTTTTTGTTTGTTTGTTTCAATGATCGATCTTTTTTGGATTGAGCGTAATGTCAATCATACTTTACACGTGAATTTGCATACATATACGTGTAAGGAAGGGGAGAAAACAAAAGAATCACAATCTTCCTCAACTGAATTTGATTGAGATTGTGGTTTTGTAGCTGTGTGTAACTGTGTCTCTCTATATTAATGTATGCCGTACTCTTATGTTCTTTTGTGTTTTTTTTTTGGCTTTGGGTCTTCATATAGAGTATCGATCGAATACGATAAAAAAAATGTCGCCCTCGTGTTCACCAAACGGGTTCAAAAGGTTTTAATCTTTTCAACGGATTTGATTGTGACGTATTGTTGAGTCTCTTTGGTCTCTTTTTGTCCTTTATTGAAAATTGTTATGTTCAGCTTTTTTTTTCTTTGGTTCAAGCACTCAAATTTTCGAACTTTTTTCAACGTTTACGCATAAACATCTTTTTAAGTCAGTTCCTCATCAGTCTGCATGATAATGTATATAAGTTCATCAT
>Chr1:4195340:4198116_5p
TTGTCTTAATTTTGTTGGGCACAGGTAAGCTTGTGAAAAAAGATGGGTCGTGTTCGTACCAAAACAGTGAAGAAGTCTTCACGTCAGGTGATTGAGAAGTACTACTCACGTATGACTCTTGACTTCCACACCAACAAAAAGATCTTGGAAGAAGTCGCAATCATCCCATCCAAAAGACTACGCAACAAGATTGCTGGGTTCTCCACCCACTTGATGAAACGTATCCAAAAGGGTCCAGTCCGTGGGATCTCACTCAAGCTACAAGAGGAAGAACGCGAGAGAAGAATGGACTTTGTCCCCGACGAGTCAGCCATTAAAACCGATGAGATTAAGGTGGACAAAGAGACACTAGAGATGCTTGCTTTTTTGGGAATGTCTGATACTAGTGGGTTTTCTACAGTGGAGCCACAAGCTTTTGCTGCACCCGGCAACAA
>Chr1:4195340:4198116_3p
GTTTTGTCTTAATTTTGTTGGGCACAGGTAAGCTTGTGAAAAAAGATGGGTCGTGTTCGTACCAAAACAGTGAAGAAGTCTTCACGTCAGGTGATTGAGAAGTACTACTCACGTATGACTCTTGACTTCCACACCAACAAAAAGATCTTGGAAGAAGTCGCAATCATCCCATCCAAAAGACTACGCAACAAGATTGCTGGGTTCTCCACCCACTTGATGAAACGTATCCAAAAGGGTCCAGTCCGTGGGATCTCACTCAAGCTACAAGAGGAAGAACGCGAGAGAAGAATGGACTTTGTCCCCGACGAGTCAGCCATTAAAACCGATGAGATTAAGGTGGACAAAGAGACACTAGAGATGCTTGCTTTTTTGGGAATGTCTGATACTAGTGGGTTTTCTACAGTGGAGCCACAAGCTTTTGCTGCACCCGGCAACAAT
>Chr1:4218363:4224705_5p
GGGAGAGTGTATATTTACCAGCTAAGGAGTAACCAACCACGAAAACAGCAGCCAAACAATCATCTTCCGCAAACTGAGATGAAAGGAAAAAAGATAAATTAGCAAACAAACCTAATAAAAGATGATAATAATCCAGATCATACCTTGCATCCAACTAAACCAACCCTGTTCAACCGCGAACGCTTGAAGCTACTCAGAGAAACACGCTTTCCGTAGCCATTCTCACAGACGAATAATAGCCATGGACCAGTGGTTTGTTTCCTGCATTTGTTTTGGGTTAACAAAGTAAAGAAGACAGTTAAACATTAACTAAAAGTGATGAGAAGTTTCTAGAGCAAATTTCAGCAGATATAACTTAAGAAAAACGTACACAGTTGAAATATCTTTCGACTTCTCTTCCATATCTTTCCGCAGAGATGCAGGTATGATGTCCATGCTCGCCATCTTATCCTCTTTCCTAAGTCTCATGGCAGTCACTCCTTTTGTATTTCTGCTCAGTGTACGAACCTAGTACACAACAGTCATTAGAGTTTGCTCATGTAACAAACCTTTACTTGGAAAAAGAATCGAGAACCACAACTTACACCATCACATGTACTCAAGACGACCATTCCATTTTGGGACGCCATGGCCACAAGATCATCGCTTGAGCAACAACGAACCCATTTCAATTCATCACCAGAATTCTAAAGACAAATAATTATCTTAGAAT
>Chr1:4218363:4224705_3p
GAGAGTGTATATTTACCAGCTAAGGAGTAACCAACCACGAAAACAGCAGCCAAACAATCATCTTCCGCAAACTGAGATGAAAGGAAAAAAGATAAATTAGCAAACAAACCTAATAAAAGATGATAATAATCCAGATCATACCTTGCATCCAACTAAACCAACCCTGTTCAACCGCGAACGCTTGAAGCTACTCAGAGAAACACGCTTTCCGTAGCCATTCTCACAGACGAATAATAGCCATGGACCAGTGGTTTGTTTCCTGCATTTGTTTTGGGTTAACAAAGTAAAGAAGACAGTTAAACATTAACTAAAAGTGATGAGAAGTTTCTAGAGCAAATTTCAGCAGATATAACTTAAGAAAAACGTACACAGTTGAAATATCTTTCGACTTCTCTTCCATATCTTTCCGCAGAGATGCAGGTATGATGTCCATGCTCGCCATCTTATCCTCTTTCCTAAGTCTCATGGCAGTCACTCCTTTTGTATTTCTGCTCAGTGTACGAACCTAGTACACAACAGTCATTAGAGTTTGCTCATGTAACAAACCTTTACTTGGAAAAAGAATCGAGAACCACAACTTACACCATCACATGTACTCAAGACGACCATTCCATTTTGGGACGCCATGGCCACAAGATCATCGCTTGAGCAACAACGAACCCATTTCAATTCATCACCAGAATTCTAAAGACAAATAAT
>Chr1:4236686:4238641_5p
CATTTTCTTCTGTATCAATATGAATCTATTATGAATCGATATTATTACATTTCGGACTCTGTTATGGATTTCTGACCACATTCTCCATAGGGCCCTCTTACCTCTTCCTTCTCAAAGCTCGGGTTATGGACGAAAGAGAAGAAGGAACCGAGAAGAAAGTATCAGCAACAACATGTTTTATTGCGGGACAGCTCATGATGTTCATATCCATCTATTATACGCCTCTTTAAAACCTAAATCCAACCGAAAACATAGTGCTATAGTGGCCAATCTTAAACAAGAATGTTTCACGCCGTCGACGCCGACATGCTTATATATATGGTACATAAAACATGAGAAGCACTTAATACATTCTTGGTATTTTAAAGCGAGAATTCTAAATCCCCTTTGTGCCTCGCACGTAAGTTGGTTAAGGTCTATTCAAATTATTATATCTTTTTCTATGTATTTATATGACTCTCCAACATCTCCAAACATAAACTAGCACGAAACTTCAAAAGAAAAGAGAAAAAAGAGAGAGAAGGAGGAATAACGAAGATGTCCTCCACTTACGGCAAAGTCGACGAGTGTGAACACGTAATGCTCGAAGCTCGTCGTAAGACGAGGAAGAGAATTGCNACA
>Chr1:4236686:4238641_3p
ATNTTTCTTCTGTATCAATATGAATCTATTATGAATCGATATTATTACATTTCGGACTCTGTTATGGATTTCTGACCACATTCTCCATAGGGCCCTCTTACCTCTTCCTTCTCAAAGCTCGGGTTATGGACGAAAGAGAAGAAGGAACCGAGAAGAAAGTATCAGCAACAACATGTTTTATTGCGGGACAGCTCATGATGTTCATATCCATCTATTATACGCCTCTTTAAAACCTAAATCCAACCGAAAACATAGTGCTATAGTGGCCAATCTTAAACAAGAATGTTTCACGCCGTCGACGCCGACATGCTTATATATATGGTACATAAAACATGAGAAGCACTTAATACATTCTTGGTATTTTAAAGCGAGAATTCTAAATCCCCTTTGTGCCTCGCACGTAAGTTGGTTAAGGTCTATTCAAATTATTATATCTTTTTCTATGTATTTATATGACTCTCCAACATCTCCAAACATAAACTAGCACGAAACTTCAAAAGAAAAGAGAAAAAAGAGAGAGAAGGAGGAATAACGAAGATGTCCTCCACTTACGGCAAAGTCGACGAGTGTGAACACGTAATGCTCGAAGCTCGTCGTAAGACGAGGAA
>Chr1:4319212:4328026_5p
GAATCTTTGAAGTTGCTCATGCCGTCGCTAATAAGGTGCCAAAACCATGCTCCCGTGGCTGCACCGCCTTTTTGCGCAGACGCGTAGACAATGTCATACGTTGCCTTGAACACGGCGTCTCTCTGATCCTGTGTGTAGCCTGGTGTGGTCGTTAGTTTCCCGAATTCTCCTATGATTAGAGGTTTCTTAAGAATGTTCTGCGCATCTTCGATGTGTGCTTCGAGCCAATTTCTCAAGAAGTCCATTCGAG
>Chr1:4319212:4328026_3p
GAANTTTGAAGTTGCTCATGCCGTCGCTAATAAGGTGCCAAAACCATGCTCCCGTGGCTGCACCGCCTTTTTGCGCAGACGCGTAGACAATGTCATACGTTGCCTTGAACACGGCGTCTCTCTGATCCTGTGTGTAGCCTGGTGTGGTCGTTAGTTTCCCGAATTCTCCTATGATTAGAGGTTTCTTAAGAATGTTCTGCGCATCTTCGATGTGTGCTTCGAGCCAATTTCTCAAGAAGTCCATT
>Chr1:4414634:4416066_5p
AATGATATCTTNAGAGTCTTTGGATGTTTCCCGAAACAAGCTTTCAGGAGAAATTCCACAAGAGCTAGGGGAGCTCTCGTTCCTTGCGTACATGAACTTCTCTCATAACCAGCTTTCAGGTCTACTACCAGGAGGCAATCAGTTTCAAACGCAGCGTTGCTCTTCCTTTGGAGATAATCC
>Chr1:4414634:4416066_3p
TGAAAGCTCTAGAGTCTTTGGATGTTTCCCGAAACAAGCTTTCAGGAGAAATTCCACAAGAGCTAGGGGAGCTCTCGTTCCTTGCGTACATGAACTTCTCTCATAACCAGCTTTCAGGTCTACTACCAGGAGGCAATCAGTTTCAAACGCAGCGTTGCTCTTCCTTTGGAGATAATCCGG
>Chr1:4424382:4431758_5p
TGTTTGTACCGGGGATTACACAGTTTAAACAAATAAAGATATTGTGGGAAAGAGCAAGCAAGTTCTTTTATTAATCGGGGAAAACGTGAGATCGTCACTTAAAACGAGTCGAGATAGAGCTTGTTAGTTCACAAGCGAACTAGCAAGCTTAAAGGGACGAACTGAAAACAAGAATGAATTATACGAAAGACAATAGCAGTTTTCGATGCAAAGTGTTGCTCTGTAGGTATTGTCTGCGGGTCAGGATCCTTTCTCCAATAGATGTCTCGAGCTATTTATAAGCGAATGTAGAGTTAGAGCACTCTAGGGTTTTCTGTGTGAAATCCCGAGATTGTCCTCCGAGGTTGGCCCATTTCCTTCTATCTCTGGTGAGTCTTTGTTGGGCCGAGTTGGCATATGGGGCAAAGCCCATATCCAACA
>Chr1:4424382:4431758_3p
AATTGTTTGTACCGGGGATTACACAGTTTAAACAAATAAAGATATTGTGGGAAAGAGCAAGCAAGTTCTTTTATTAATCGGGGAAAACGTGAGATCGTCACTTAAAACGAGTCGAGATAGAGCTTGTTAGTTCACAAGCGAACTAGCAAGCTTAAAGGGACGAACTGAAAACAAGAATGAATTATACGAAAGACAATAGCAGTTTTCGATGCAAAGTGTTGCTCTGTAGGTATTGTCTGCGGGTCAGGATCCTTTCTCCAATAGATGTCTCGAGCTATTTATAAGCGAATGTAGAGTTAGAGCACTCTAGGGTTTTCTGTGTGAAATCCCGAGATTGTCCTCCGAAGTTGGCCCATTTCCTTCTATCTCTGGTGAGTCTTTGTTGGGCCGAGTTGACATATGGGGCAAAGCCCATATCCAACA
>Chr1:4435790:4438349_5p
CCGCCACTTCTCCAACAGCTGGACCATCAAAATTATCCAGCCTGTTAATGTAATCCATAACTCTAGACGGATCTGCCTTAATAGCTGTCAGTATAAGCAGATTTTGCAGATTGAAATTTCCACTGAAGGCAGAATTTTGAAGCACAATTTTTTCAAGAAGCTCAATAAGCTCATGCGGCAGATCAGCAGTCATGAATGCTTTAACAGCTGCAGAAACTTGCTCTGGGCTCTTGCTTTCTGGTAAAGCAGTAGACACAACTTGGTCAATAAGTTGCCTCCTATATTCATTTTCTTCCGTAAGAACCTTCTCCCAGAGGTCACCATCCATCCTCTCCACTACGTACCTGCAGTTGTAAAACCGTGAATAAGCAAGCAGTCTACAAAGTAACCAGTGTGGAATAAGTAACAAGTCTGGTAAGAAATGATCAAATACCTGGCTTGTAACTTGAACAAAGAGTTCTTGTTGGTGACATTGATGAGTTCCTCATCACATTGTCCTCGTCTGTATGCCACAACAGCCAGAGTGGGATCACGTTTCTCGCAGTACTTACCCACAACCTTAGAGTCGTAGTAAGGATTGGTGGTCAGGAAATGCTCAGGATTGTTATTACTGTCTATGATAATTTTACCCAAGGCATTATGGACATGCACATCTTGGCTTCCCTCACTAACTAGATGCTCTAAGAACTGAGTGAGGAGCCGGAGTCGATTTCTGAAAACAAAGATACATATTAGAGCCTCAGGAACAAAGAGCATATATATGAACAGACACAAGATGACTAAAAGGATTCGCACCTCTTTTCACATTCCTCGACAAGGGGTTCAACAGGAAGTAATGAACGAACAGAAAGAATGAGGCCTTTTATAAAATCTTCAGG
>Chr1:4435790:4438349_3p
CCAACAGCTGGACCATCAAAATTATCCAGCCTGTTAATGTAATCCATAACTCTAGACGGATCTGCCTTAATAGCTGTCAGTATAAGCAGATTTTGCAGATTGAAATTTCCACTGAAGGCAGAATTTTGAAGCACAATTTTTTCAAGAAGCTCAATAAGCTCATGCGGCAGATCAGCAGTCATGAATGCTTTAACAGCTGCAGAAACTTGCTCTGGGCTCTTGCTTTCTGGTAAAGCAGTAGACACAACTTGGTCAATAAGTTGCCTCCTATATTCATTTTCTTCCGTAAGAACCTTCTCCCAGAGGTCACCATCCATCCTCTCCACTACGTACCTGCAGTTGTAAAACCGTGTATAAGCAAGCAGTCTACAAAGTAACCAGTGTGGAATAAGTAACAAGTCTGGTAAGCAATGATCAAATACCTGGCTTGTAACTTGAACAAAGAGTTCTTGTTGGTGACATTGATGAGTTCCTCATCACATTGTCCTCGTCTGTATGCCACAACAGCCAGAGTGGGATCACGTTTCTCGCAGTACTTACCCACAACCTTAGAGTCGTAGTAAGGATTGGTGGTCAGGAAATGCTCAGGATTGTTATTACTGTCTATGATAATTTTACCCAAGGCATTATGGACATGCACATCTTGGCTTCCCTCACTAACTAGATGCTCTAAGAACTGAGTGAGGAGCCGGAGTCGATTTCTGAAAACAAAGATACATATTAGAGCCTCCGGAACAAAGAGCATATATATGAACAGACACAAGATGACTAAAAGGCTTCGCACCTCTTTTCACATTCCTCGACAAGGGGTTCAACAGGAAGTAATGAACGAACAGAAAGAATGAGGCCTTTTATAAAATCTTCAGGGCATTCGT
>Chr1:4485880:4487912_5p
GTTCTCGTATCAAATACAGATAAATGTAATGTGGTTGGACTTTGTGACGTACCTGCATCACCATGGTCATGAAGATAAGCTCCCTTGGTACCGTGGCAAGGTAAAACGCGTAGTCTCTTCTTTCACTGTTCTTTGGCTATAATGCTTTCTCTTTTAAGGTTAAAGCCAATGCTTCGTATATCTCATGATTCTCCCGAAACAGGAATGGAGTTACCTGAGAGGAGGACTTACAACATTGGATCGTGACTATGGAGTGATCAATAACATCCATCATGACATTGGAACGCATGTGATACATCATCTTTTCCCACAGATCCCACATTATCATCTTGTAGAAGCAGTAAGTAACTGAAACAAAAAAACTAAAAGACTGTTTGTGTTTTGGTAAATTTGGTTTACATGCGAAACAAATGCTTACAAACTTTTGATTTCTTGCAGACGGAAGCAGTTAAACCAGTGTTAGGGAAGTATTACAGGGAACCTGATAAGTCTGGACCTTTACCATTACACTTACTTGGAATTTTAGCAAAGAGTATTAAAGAAGATCATTACGTGAGCGACGAAGGAGATGTTGTATACTATAAAGCAGATCCAAATATGTATGGAGAGATCAAGGTGGGAGCAGATTGAAATGAAGCAGGCAGAGATAGAGGGAGAAGCTGTGAAGTTCTTCTATTTTTGACCAGCTGAATTTTTTTTGTTTACTATCAATTTATTGTCCACCCACCAGAGACAGTTGGTAAACTCTGAATACAATCAGATGGAAACAAAAAAATGTGTTTTCAATATATGAAGATATATAATATATGTTGCATTATCTAAGATTCATCCTTACGAAGGTTTATAAATATTTTGTAATTGGATGATTAAACCAAACACTTTCAGTTTTATATTCTTTAAAAACGTTAGTTTGATTCTTTCTTATACTTCCTCTGTTTCACAAAACATGTCAGTCTAACATTATATTTTTGTTTCAATATAAGTGTTATTTTAGATT
>Chr1:4485880:4487912_3p
ATTGTTCTCGTATCAAATACAGATAAATGTAATGTGGTTGGACTTTGTGACGTACCTGCATCACCATGGTCATGAAGATAAGCTCCCTTGGTACCGTGGCAAGGTAAAACGCGTAGTCTCTTCTTTCACTGTTCTTTGGCTATAATGCTTTCTCTTTTAAGGTTAAAGCCAATGCTTCGTATATCTCATGATTCTCCCGAAACAGGAATGGAGTTACCTGAGAGGAGGACTTACAACATTGGATCGTGACTATGGAGTGATCAATAACATCCATCATGACATTGGAACGCATGTGATACATCATCTTTTCCCACAGATCCCACATTATCATCTTGTAGAAGCAGTAAGTAACTGAAACAAAAAAACTAAAAGACTGTTTGTGTTTTGGTAAATTTGGTTTACATGCGAAACAAATGCTTACAAACTTTTGATTTCTTGCAGACGGAAGCAGTTAAACCAGTGTTAGGGAAGTATTACAGGGAACCTGATAAGTCTGGACCTTTACCATTACACTTACTTGGAATTCTAGCAAAAAGTATTAAAGAAGATCATTACGTGAGCGACGAAGGAGAAGTTGTATACTATAAAGCAGATCCAAATATGTATGGAGAGATCAAAGTGGGAGCAGATTGAAATGAAGCAGGCAGAGATAGAGGGAGAAGCTGTGACGTTCTTCTATTTCTGACCAGCTGAATTTTTTTTGTTTACTATCAATTTATTGTCCACCCACCAGAGACAGTTGGTAAACTCTGAATACAATCAGATGGAAACAAAAAAATGTGTTTTCAATATATGAAGATATATAATATATGTTGCATTATCTAAGATTCATCCTTACGAAGGTTTATAAATATTTTGTAATTGGATGATTAAACCAAACACTTTCAGTTTTATATTCTTTAAAAACGTTAGTTTGATTCTTTCTTATACTTCCTCTGTTTCACAAAACATGTCAGTCTAACATTATATTTTTGTTTCAATATAAGTGTTATTTT
>Chr1:4506168:4509396_5p
AGTTGGGTTCACAATGTCTTAGTATTGTGTTGGCATATGCAAGATACTGACACCATCTTGTTTGACTGTTTTTACTTTTTAGTCATTTCAATCCCGGCATGGGAAAGCTTACCTCTTCAGTAAGGTGTAAGTTTTCTTCTTCAAGTTTGATTTGGGTTTTTTGGGAAGCCAAATATGAAGAGCATATGCAATTTCACACAAGCTGTTGATGGATTTGGAAGACCATATGCAATTTCACCAGTTTTGGATTTGTGTGAACAGAGTGAATGTGTATGCTGGGAAGGAGGAAGATAGGATGATGATGACCGGATTGCACACCGTGGTCGATATTTACTGTGTCAAATGCGGTTCTTATGTTGGATGGAGATATGTATGATGTGTCTTCTTCTTCTTCTTCTTCT
>Chr1:4506168:4509396_3p
TTGGGTTCACAATGTCTTAGTATTGTGTTGGCATATGCAAGATACTGACACCATCTTGTTTGACTGTTTTTACTTTTTAGTCATTTCAATCCCGGCATGGGAAAGCTTACCTCTTCAGTAAGGTGTAAGTTTTCTTCTTCAAGTTTGATTTGGGTTTTTTGGGAAGCCAAATATGAAGAGCATATGCAATTTCACACAAGCTGTTGATGGATTTGGAAGACCATATGCAATTTCACCAGTTTTGGATTTGTGTGAACAGAGTGAATGTGTATGCTGGGAAGGAGGAAGATAGGATGATGATGACCGGATTGCACACCGTGGTCGATATTTACTGTGTCAAATGCGGTTCTTATGTTGGATGGAGATATGTATGATGTGTCTTCTTCTTCTTCTTCTTCT
>Chr1:4553936:4556656_5p
CTCTCTCGAGTCTCGACTCTCCACTAAACTAAACGAATAGTGGACGATATAACCACCAGTTGAGTACATGTTAACCTTTATGTATTTTTGTTTAAATTAATGAGCTTAGTTAGACAATCCATGTCTCGTAAAGATTTAGTAAAAGCAAGTTGTCAGTAAGCTCATATAAGCCAAATCCAAAGTCCATCACTTTTGGAGTTATATGTTGTAAGACAGTCACTGCCCTGTCATCTAAAACATTGACTTTTTCTTTTTTGTTCGACAAAGCTCAGTTCGCATTGTTTATTTATTTTATTTTATTTTTTTCGCGCATTGTTTATTTATTTATTTACATTCATCAATTTACTAATCGAACTCACATTTGTGTATAAATAACGGTGTAAGTAACCAATTCATATTCGGATACCAATTTGAATTTGAGTTACAAATATTGGCCGTCGTAATTAGCATACAGATTCTTACTAGTTATCATTAAACGAAAAAGATTCATTGGATAACTCAAATGATTTAGCAACAATATAAGCTTCTTGAAAAATGTATAAATTTAAGATATAATAATAGTTTATACAAAAGTAGTTAAACTAAAAAAAAAAAATTTAAGTCAACAAAATTTGGTTACAACTTACAACTTAGTTGGCCCTGTATTTTTTTCCCCTAAATTTAGCAGCAAAAGATACCAAATTGAACACTTTCACATGTAAACATGAATAACAAATTTGATAACCCCACATGCATTTGGTCATTGTTTAACAAAAAAGTAAAGTAGCTTGACAGCAAGAGTGACGTATCTTACTGACGTAACCATTATTATAGCTTTCGTCTTATTAGTCTTTGCACATCTATAATATAAGCCATTACCCGTGTGAACAAGAACTTTAATCAGAGAGAAACACAACACCAATAACAAAAAAACAAAAATGGAG
>Chr1:4553936:4556656_3p
GTTGTTTGGGTCTCTCTCTCTCGAGTCTCGACTCTCCACTAAACTAAACGAATAGTGGACGATATAACCACCAGTTGAGTACATGTTAACCTTTATGTATTTTTGTTTAAATTAATGAGCTTAGTTAGACAATCCATGTCTCGTAAAGATTTAGTAAAAGCAAGTTGTCAGTAAGCTCATATAAGCCAAATCCAAAGTCCATCACTTTTGGAGTTATATGTTGTAAGACAGTCACTGCCCTGTCATCTAAAACATTGACTTTTTCTTTTTTGTTCGACAAAGCTCAGTTCGCATTGTTTATTTATTTTATTTTATTTTTTTCGCGCATTGTTTATTTATTTATTTACATTCATCAATTTACTAATCGAACTCACATTTGTGTATAAATAACGGTGTAAGTAACCAATTCATATTCGGATACCAATTTGAATTTGAGTTACAAATATTGGCCGTCGTAATTAGCATACAGATTCTTACTAGTTATCATTAAACGAAAAAGATTCATTGGATAACTCAAATGATTTAGCAACAATATAAGCTTCTTGAAAAATGTATAAATTTAAGATATAATAATAGTTTATACAAAAGTAGTTAAACTAAAAAAAAAAAATTTAAGTCAACAAAATTTGGTTACAACTTACAACTTAGTTGGCCCTGTATTTTTTTCCCCTAAATTTAGCAGCAAAAGATACCAAATTGAACACTTTCACATGTAAACATGAATAACAAATTTGATAACCCCACATGCATTTGGTCATTGTTTAACAAAAAAGTAAAGTAGCTTGACAGCAAGAGTGACGTATCTTACTGACGTAACCATTATTATAGCTTTCGTCTTATTAGTCTTTGCACATCTATAATATAAGCCATTACCCGTGTGAACAAGAACTTTAATCAGAGAGAAACACAACACCAATAACAAAAAAACAAAAATGGAGACTAGAGAAACAAAACCAGTGATTCT
>Chr1:4597501:4602297_5p
TGTTGGATAAACTTCAAGACTTAAGGTCCAAGATACTTTACAAAGGAATGTTAAGGACAAGAAAGGGCTAAGCATAATCCTACTAGAATTAGGAGATATCTAGTTCTAATAGAAATAGAAGAATGAAAGCACTATATATATCTTTGATTGAGTTGTGATCAAAGGTATGAAAAGAGTGAAAAGCATTGTTTAGTTTTGAGAGGAGATTTTATAAATAATAATATAAGAGAGTCATTCTTATAAAACAAAGTCTTTTCTATCTTATATTT
>Chr1:4597501:4602297_3p
TGTTGGATAAACTTCAAGACTTAAGGCCCAAGATACCTTACAAAGGAATGTTAAGGACAAGAAAGGGCTAAGCATAATCCTACTAGAATTAGGAGATATCTAGTTCTAATAGAAATTGGAGAATGAAAGCACTATATATATCTTTTATTGAGTTGTGATCAAAGGTATGAAAAGAGTGAAAAGCATTGTTTAGTTTTGAGAGGAGATTTTCTAAACAATAATATAAGAGAGTCATTCTTATAAAACAAAGTCTTTTTTTATCTTATA
>Chr1:4621056:4622959_5p
NAGGTGTTTGTTACAACGCTTTGATATCTGGGTACAGAGCAAACTCGAAGGTATCTGATGCTGCGTTTATGTTTCGTAGAATGAAGGAAACTGGTGTGTCTGTGGATTCAGTTACAATGCTGGGGCTTGTCCCGCTTTGCTCTGCTCCTGACTACCTCTGGCTCGGAAGGTCTCTTCACGGTCAATGCGTTAAAGGAGGAACAGATTCTGAAGAAGCTGTTTTGAATAGTTTCATCA
>Chr1:4621056:4622959_3p
AGGTGTTTGTTACAACGCTTTGATATCTGGGTACAGAGCAAACTCGAAGGTATCTGATGCTGCGTTTATGTTTCGTAGAATGAAGGAAACTGGTGTGTCTGTGGATTCAGTTACAATGCTGGGGCTTGTCCCGCTTTGCTCTGCTCCTGACTACCTCTGGCTCGGAAGGTCTCTTCACGGTCAATGCGTTAAAGGAGGAACAGATTCTGAAGAAGCTGTTTTGAATAGTTTCATC
>Chr1:4629661:4638194_5p
CATGCATTACAAACACAAGCTACAAAGATTATAATATTCGTTTCCGAAGAGAAAATTCGAGTTTTATAAACACAAGCTACAAAATATATATATTGCTAATGATGGAGATTACCTTAATTAGATATCACGCGGTTTGATTAAACGAATCTTCGTCAGCACAAACTTTGTTTACACTTATTATTTGAGAGTAGCAGAAGAAACCCTAGCAGTCACTTTCATAGATTCGTTGAGAAAAACAAACTTCTCCTCAAACCGCACTAACCCAAAAAGCAAAAATACACTTTTGGTTCGAGTTCCGTTCGCTGGATGTACAGAAACAATTCGCCGATCTAGAATCATTTTTCTTGCTATGTACTATTATGTAGTCTATGTTTTACGTCAAAATCAGGATTCTAATTAAACCGTTAAAGATGAAAACCAATATACGCTGCATCGATCATATCAATCATATAACTAAACCACGTCTAGATTTTTCGTAATCGGTTTCTATTTTTCAGTTTGGAAAATTAATTTGAAGGCATTAGATTTGTTTTTTTCTTCATTTCTTTTTATTTCTTAGAAACCTTCTATACGACACCGTCATATGCCAGTGGTTCCCACTAATGTCCCATTCAGTCATCGAAGGTGAAAAAAAAACAACATAATTTTCTCGTACTGTTTGATATTCGTGTCTCTTAAATACATGGAAAATGCATGTGGATTGATCAACTAATCCTACAGAAAAATAGAAAGAAATATATCTA
>Chr1:4629661:4638194_3p
ATATTATTAATTAAGACCATATACATGCATTACAAACACAAGCTACAAAGATTATAATATTCGTTTCCGAAGAGAAAATTCGAGTTTTATAAACACAAGCTACAAAATATATATATTGCTAATGATGGAGATTACCTTAATTAGATATCACGCGGTTTGATTAAACGAATCTTCGTCAGCACAAACTTTGTTTACACTTATTATTTGAGAGTAGCAGAAGAAACCCTAGCAGTCACTTTCATAGATTCGTTGAGAAAAACAAACTTCTCCTCAAACCGCACTAACCCAAAAAGCAAAAATACACTTTTGGTTCGAGTTCCGTTCGCTGGATGTACAGAAACAATTCGCCGATCTAGAATCATTTTTCTTGCTATGTACTATTATGTAGTCTATGTTTTACGTCAAAATCAGGATTCTAATTAAACCGTTAAAGATGAAAACCAATATACGCTGCATCGATCATATCAATCATATAACTAAACCACGTCTAGATTTTTCGTAATCGGTTTCTATTTTTCAGTTTGGAAAATTAATTTGAAGGCATTAGATTTGTTTTTTTCTTCATTTCTTTTTATTTCTTAGAAACCTTCTATACGACACCGTCATATGCCAGTGGTTCCCACTAATGTCCCATTCAGTCATCGAAGGTGAAAAAAAAACAACATAATTTTCTCGTACTGTTTGATATTCGTGTCTCTTAAATACATGGAAAATGCATGTGGATTGATCAACTAATCCTACAGAAAAAATATATATATATATATAT
>Chr1:4651123:4654929_5p
TGTTGGATATGGGTTTTGCCCCCAACATTTACAGAAGCCCAAACAGAAGATCTAGGGAAGTTTAGGGCTTGAAGTCTTGGATCTAGCCCATCTGGCCGCAGGGGCAAAATCATCATTTTGCAGAAGGGACAGAAGAAGCCCTAGGTCACTGGCCCACTATATATACCAGAGGTCATTGTCAGAGCAAAGGATCCACTTTTTGGGCAATTAGAGAGAGAAGAGCAATTATTTTCGTATTAACTGCACTTAGCTCTTTGATTGTCATTTTCTGTAAACCCTTCACTTCAATTCTACGTTAATAAGAGGATCAGTTCCGGTTTATCCCTAAGAATATTCGTATTATTTATATTGTCGATTTCTTACATCAACA
>Chr1:4651123:4654929_3p
TGTTGGATATAGGCTTTGCCCCCAACATTTACAGAAGTCCAAACAGAAGATCTAGGGAAGTTTAGGGCCTGAAGTCTTGGATCTGGCCCATCTGGCCGTAGGGGCAAAATCGTCATTTTGTAGAAGGGACAGAAGAAGCCCTAGGTCACTGGCCCACTATATATACCAGAGGTCATTGTTAGAGCAAATGATCCACTTTTTAGGCAAATAGAGAGAGAAAAACAATTATTTTCGTATTAACTGCACTTAGCTCTTTGATTGTCATTTTCTGTAAACCCTTCACTTCAATTCTACGTTAATAAGAGGATCAGTTCCGGTTTATCCCTAAGAATATCCGTATTATTTATATTGTCGATTTCTTATATCAACA
>Chr1:4836437:4838362_5p
GATCATGTAAGCTGATAAAACACGTTTTTCTGTTTTGTTTGGTTTAACCAGATTGGGTTATGTGTGGGATTGACGTTTACATTTCCGATCATGGTACATCCGCTTAACGAGATCATAGAGCAGAAACTGAAGAGGATAGATTGCCTTCAACGGAAGCATCATCATGGGTACAGCAACGAAACAGGTTCAGTCTCAAAATATGCAATTTTTGTGACGAGGACACTTTTGGTGGTAGGACTTGCAGCAATCGCGAGTTTAGTCCCAGGGTTTGGTACATTTGCATCTCTTGTTGGAAGTACTTTGTGTGCACTCATATCGTTTGTGTTGCCCGCTTCTTATCACCTCACGCTGCTTGGTCCTTCACTAAATGTATGGGGCAAATCCGTCGATGTATTCATCGTGATTTGCGGATTGCTCTTTGCTGTATATGGTACGTACAACACAATCGTCGGAGTGTGAAAAGAGAAAGGAAGCGATCTTGTGTAAAGCAACCAATACAACTACGTACAAGAAGTTTGGTAAAACAAACAAGAAAATGCATAGATCTTTTACATGAATCTGAAATAGAAA
>Chr1:4836437:4838362_3p
AANACGTTTTTCTGTTTTGTTTGGTTTAACCAGATTGGGTTATGTGTGGGATTGACGTTTACATTTCCGATCATGGTACATCCGCTTAACGAGATCATAGAGCAGAAACTGAAGAGGATAGATTGCCTTCAACGGAAGCATCATCATGGGTACAGCAACGAAACAGGTTCAGTCTCAAAATATGCAATTTTTGTGACGAGGACACTTTTGGTGGTAGGACTTGCAGCAATCGCGAGTTTAGTCCCAGGGTTTGGTACATTTGCATCTCTTGTTGGAAGTACTTTGTGTGCACTCATATCGTTTGTGTTGCCCGCTTCTTATCACCTCACGCTGCTTGGTCCTTCACTAAATGTATGGGGCAAATCCGTCGATGTATTCATCGTGATTTGCGGATTGCTCTTTGCTGTATATGGTACGTACAACACAATCGTCGGAGTGTGAAAAGAGAAAGGAAGCGATCTTGTGTAAAGCAACCAATACAACTACGTACAAGAAGTTTGGTAAAACAAACAAGAAAATGCATAGATCTTTTACATGAATCTGAAATAGAAATATATGGCGAGAAAAGTGAGA
>Chr1:4862242:4864735_5p
TAACACAAAAGAGCATATTTCAATCTAAATGAATATAAAACATTGAACTCATCGATAAGATTGTAATCATCAGGGCAAAAGGAATATCTTTAACGATTGGCCTTCGCAACTCTTTCAATCTCATCCTTCTTCTTGATGGCACAGCTGCAAGACACAACAGTTTTATCATTAGCTTAGCTTTACTTAAATTGTATATGTGAGCAAAATAACGAAGTCATTGGGAGTGTATTTACCTGTTGGAAGAGCCCTTGGCTGCGTTGATCAATTCATCAGCAAGGCACTCAACAATAGTCTTGATGTTCCTGAAAGCAGCTTCACGAGCACTGGTGGTAATCAAGAAGATAGATTGGTTAACACGTCTTAGAGGAGAGATATCAACAACTTGTCTCCTAATAACATCAGCAGATCCAATTCTGGTAGCTTTTC
>Chr1:4862242:4864735_3p
AGACACATATTTCAATCTAAATGAAAATAAAACATCGAACTCATCGATAACATTGAAATCATCAGGGCAAAAGGAAAATCTTTAACGATTGGCCTTTGCAACTCTTTCAATCTCATCCTTCTTCTTGATGGCATAGCTGCAAGACACACCAGGGATTTATCATTAGCTGCGCTGTACTTAAAAATATATATGTGAGCAATATAACGAAGTCATTGGGTGTGTATGTACCTGTTGGAGGAGCCCTTGGATGCGTTGATCAATTCATCAGCAAGGCACTCAGCAATAGTCTTGATGTTCCTGAAAGCAGCTTCACGAGCACCGGTGGTAATCAAGAAGATAGCCTGGTTAACACGTCTTAGAGGAGAGATATCAACAGCTTGTCTCCTAACAACACCAGCAGATCCAATTCTGGTAGCAT
>Chr1:4964512:4968384_5p
CTTCCGNGGAGAAATTGCTGTACTTAAAGAAGAGGATGTCGAGGCTCTTGAGCTTGGTGATGGCTGGTGGGATGTTTCCGGAGAATTTTTTGGAGGAAAGGGTGAGGTAAGTGACACGACCGTAAGTGCATTCGACGCCGCTCCAGCCGGTACAGCAATCGGTTTGGGGATTCCAAGATGAGAGGAGGGGATGGTTGTTCAGTGATTTCTTGATCTCAAGTAGGGCATTTTTGTCATTTTCAGTGCAGCTGTAAGAAAATGGGAGAGAGACGAAGAGGATGGAGAGGAAGATAGAGAGATGAAGAAGGAGGAGCTTCATTGTGATGATGATTTGATATGTGGTTACTTCGAGCATTGAAACAAGTTCTGATATATAAACAAATATATTTCAATGGAACACAGCTGTGTAAATTTTACTGGTTTTGTACAGTGTGGGTTCTACACTTCTCCTTACGTACAATATTCTTTTCCTAACATAGATTTAATTCATAACGGTACGTATGTATATGCCTTATTAATTTGAATTTTTAAAAATGTTCGTAGATGTGGGAACTATTTTGATTCGCTATATTT
>Chr1:4964512:4968384_3p
GGAGAAATTGCTGTACTTAAAGAAGAGGATGTCGAGGCTCTTGAGCTTGGTGATGGCTGGTGGGATGTTTCCGGAGAATTTTTTGGAGGAAAGGGTGAGGTAAGTGACACGACCGTAAGTGCATTCGACGCCGCTCCAGCCGGTACAGCAATCGGTTTGGGGATTCCAAGATGAGAGGAGGGGATGGTTGTTCAGTGATTTCTTGATCTCAAGTAGGGCATTTTTGTCATTTTCAGTGCAGCTGTAAGAAAATGGGAGAGAGACGAAGAGGATGGAGAGGAAGATAGAGAGATGAAGAAGGAGGAGCTTCATTGTGATGATGATTTGATATGTGGTTACTTCGAGCATTGAAACAAGTTCTGATATATAAACAAATATATTTCAATGGAACACAGCTGTGTAAATTTTACTGGTTTTGTACAGTGTGGGTTCTACACTTCTCCTTACGTACAATATTCTTTTCCTAACATAGATTTAATTCATAACGGTACGTATGTATATGCCTTATTAATTTGAATTTTTAAAAATGTTCGTAGATGTGGGAACTATTTTGATTCGC
>Chr1:4989095:4991156_5p
CTTTCCATACTTGGCCGGGGGTCAGTGGGTGCATCTTTCTTTTAACTCACAACGATTAGGCCACTTAAACCAGCAAATAGGCGCTGTTCACTTACCTAATCGAAACCAGAATACATCGTATACATACCGCGCAAGTATGTTTTACATGATGTTTGTTCTAAATTAAATATTAGAGATTAATACATCAGAGGCAATGCCATATATATATATATATATATGAAACTCTAGAATTTTATTATATATTTATATGCTATGCCTGCTATGCATATATCATTTTTATATGTTCATAACCTTACAATAATTTTGAAATATATAAAATAAAGTTATTACTATAGTTACATAAAACTTTTTAAGGGAATGCATTCATTAATAATATACCGCGCAAGTATGTTGACTTTACTATAAAAGACCTTGTAATGCCAAGGTAATATAT
>Chr1:4989095:4991156_3p
TTGGCCGGGGGTCAGTGGGTGCATCTTTCTTTTAACTCACAACGATTAGGCCACTTAAACCAGCAAATAGGCGCTGTTCACTTACCTAATCGAAACCAGAATACATCGTATACATACCGCGCAAGTATGTTTTACATGATGTTTGTTCTAAATTAAATATTAGAGATTAATACATCAGAGGCAATGCCATATATATATATATATATATGAAACTCTAGAATTTTATTATATATTTATATGCTATGCCTGCTATGCATATATCATTTTTATATGTTCATAACCTTACAATAATTTTGAAATATATAAAATAAAGTTATTACTATAGTTACATAAAACTTTTTAAGGGAATGCATTCATTAATAATATACCGCGCAAGTATGTTGACTTTACTATAAAAGACCTTGTAATGCCAAGGTAATATATACCTTACCTA
>Chr1:5136563:5138637_5p
TAAAGATTTAGAAAAGAGCTTTGACTGGCAAACAATTCAATATAAGAGTCTTTGCCAGATCCTCAGAAGACCATTTTGCAACATGTTCTACAAGAACAAACCTACCTGGTTTAGTCGTTCGCTGTTGTTGAACCCAGACAATGCTGCAGCAATCGATCTTCGCAGGATTTCCCCTATGCCTTCAACACCGAGCTTAACAGAAATGTAAAAAGCTTCAGGAGCATCAGCTAGAGCAAGCCGAACAGCCAAAGGTTGAATCTCATCGTCAGTGTACTCAGAAAGACCAGCAGCTGAACATGCCTCATTTATTTGATGCAGGACATAGTCAAATAAAACCGAGTAGAGATTTCTTCTTTCTTCCCTAGTGGTTGCCAAAGAGTACTGTACCAATAAAATG
>Chr1:5136563:5138637_3p
TTAAAGATTTAGAAAAGAGCTTTGACTGGCAAACAATTCAATATAAGAGTCTTTGCCAGATCCTCAGAAGACCATTTTGCAACATGTTCTACAAGAACAAACCTACCTGGTTTAGTCGTTCGCTGTTGTTGAACCCAGACAATGCTGCAGCAATCGATCTTCGCAGGATTTCCCCTATGCCTTCAACACCAAGCTTAACAGAAATGTAAAAAGCTTCAGGAGCATCAGCTAGAGCAAGCCGAACAGCCAAAGGTTGAATCTCATCGTCAGTGTACTCAGAAAGACCAGCAGCTGAACATGCCTCATTAATTTGATGCAGGACATAGTCAAATAAAACCGAGTAGAGATTTCTTCTTTCTTCTCTAGTGGTTGCCAAAGAGTACTGTACCAAT
>Chr1:5149755:5155791_5p
CGGTAGTATCTTGATTCCTTGATTATCATAGACATTTATCAACTAATGCATATTCTTAGACCGTATGTATACAAAGGCTATATAAGAATATAAGATCAATGCACGTACTGATTATGGACGGTGAACTTCCTATTCATCCAAAGGTTGTTTGCCATATATACAGCAATGATTATGATTTTCGATTTTACTGAAACGCCAAAACTTCACATCAATAAAAGCTTTATATGACTAATTATGATTTGATAATTTTACCAATTATTAGAGACAGCATTTAATAAACCAAATATGGTTGGTCCTCCATAAATACTTTTACATGTGACTCATGTGGTCCTACTACATAACTACAGAAGCATTTACGCATCTCTCTGTCCAAACTTTGATTTAATTTTATTTTCTTATCATAAACCTATCATTGTTAAATTCTTTACATGTGATCTCATCTAACAAGTTTATAGCCCTAAGGGTTTATAGTTATACAAATTTTTTTCTAACAACTATATCACATATAACCTTGATGAGATAATAATATTTATGATCAGAATTATTAGGGCATTTTCCAGCATTTATGACCTAAACATCGGAATTTGCGTTGTCTTGGTTAGGACACGATTCAACTCCCATCACATGCCCTTGAGTCAAGATCCATTTTTCTGGAGCTGTCTTTTTCTTTAATGTATTAGTACTGTAGTATTAATTTTTTATGGCCTTGCTGATCAATAATATATAGTTATATACCACACAATATAATCTCAAATTCTCAATCATAACGGTAGAATACTAATTGTCCTATGTGAAATTAACACCACAAGAATTCAAATTACGT
>Chr1:5149755:5155791_3p
TTGATTCCTTGATTATCATAGACATTTATCAACTAATGCATATTCTTAGACCGTATGTATACAAAGGCTATATAAGAATATAAGATCAATGCACGTACTGATTATGGACGGTGAACTTCCTATTCATCCAAAGGTTGTTTGCCATATATACAGCAATGATTATGATTTTCGATTTTACTGAAACGCCAAAACTTCACATCAATAAAAGCTTTATATGACTAATTATGATTTGATAATTTTACCAATTATTAGAGACAGCATTTAATAAACCAAATATGGTTGGTCCTCCATAAATACTTTTACATGTGACTCATGTGGTCCTACTACATAACTACAGAAGCATTTACGCATCTCTCTGTCCAAACTTTGATTTAATTTTATTTTCTTATCATAAACCTATCATTGTTAAATTCTTTACATGTGATCTCATCTAACAAGTTTATAGCCCTAAGGGTTTATAGTTATACAAATTTTTTTCTAACAACTATATCACATATAACCTTGATGAGATAATAATATTTATGATCAGAATTATTAGGGCATTTTCCAGCATTTATGACCTAAACATCGGAATTTGCGTTGTCTTGGTTAGGACACGATTCAACTCCCATCACATGCCCTTGAGTCAAGATCCATTTTTCTGGAGCTGTCTTTTTCTTTAATGTATTAGTACTGTAGTATTAATTTTTTATGGCCTTGCTGATCAATAATATATAGTTATATACCACACAATATAATCTCAAATTCTCAATCATAACGGTAGAATACTAATTGTCCTATGTGAAATTAACACCACAAGAA
>Chr1:5166188:5170914_5p
ACGAGCTCTAACGAACAACAAATTGAGATTCTTAGCAACCTGAAGTGACAAAGTAAGAATCTGCAACCTCCCTAACTCTTCCATCTTCTTGAAGAAATACATTGGCTTCAACGATCTTCTCACCATTAACGCCATAGCAAACGGGAATCCAAACGCAATACAGCTCTGAATTGTCATTTCCTTCATCGGATCTGATTTAGTCGCATACAAAATCGTAGCTCCCACGACCAGCTGAGTTAAACCCAGAGCACCCAAAGCTCCACTTAGACTGTACATGTTCTTCATCATCCCTTCCAACACTTGTCTCGTCTCATTTCCCAAAGCCGACAAATCGCGTTCCACCGTTGGCCCTTCGATCTCTTGGTGCTTCATCTCTTCGAACTTCGGCTGCTGCTCATCTGGCTTCGACTCCTCTGGCTTCTTCGGCTCAACATCTCCGCTTGGTGTCGAGAAATACCTCGGCGACCATGATGTTTCAGATCGAAGCTTGGTGTCGATGTTGAAAGCAGAAAAGGATCTTAACAGACCTAGCTCCTGAGTTACCGATCCGTGGATCAGATGGTTTCTTATGGGAGATGATGAGGATTGGAGTTGACGGCGAGTGACGTGGAGTGATTGAGAAGACAAAGGTTTAAGGAATTTGGAAACCAATCGACGAGAGATCATCATCGTCGTCGCCGAATTCGATACAGACAAGGGAGAATAAGCTCAACGTAGTTTTAGGGTTTTGTTATTGCCAATTTCGGTGGCTGGCTCACT
>Chr1:5166188:5170914_3p
ACAAGACGAGCTCTAACGAACAACAAATTGAGATTCTTAGCAACCTGAAGTGACAAAGTAAGAATCTGCAACCTCCCTAACTCTTCCATCTTCTTGAAGAAATACATTGGCTTCAACGATCTTCTCACCATTAACGCCATAGCAAACGGGAATCCAAACGCAATACAGCTCTGAATTGTCATTTCCTTCATCGGATCTGATTTAGTCGCATACAAAATCGTAGCTCCCACGACCAGCTGAGTTAAACCCAGAGCACCCAAAGCTCCACTTAGACTGTACATGTTCTTCATCATCCCTTCCAACACTTGTCTCGTCTCATTTCCCAAAGCCGACAAATCGCGTTCCACCGTTGGCCCTTCGATCTCTTGGTGCTTCATCTCTTCGAACTTCGGCTGCTGCTCATCTGGCTTCGACTCCTCTGGCTTCTTCGGCTCAACATCTCCGCTTGGTGTCGAGAAATACCTCGGTGACCATGTTTCAGATCGAAGTTTGGTGTCGATGTTGAAAGCAGAAAAGGATCTTAACAGACCTAGCTCCCGAGTAACCGATCCGTGGATCAGATGGTGTCTGATGGGAGATGATGAGGATTGGAGTTGACGGCGAGTGACGTTGAGTGATTGAGAAGACAAAGGTTTAAGGAATTTGGAAACCAATCGACGAGAGATCATCATCGTCGTCGCCGATTTCGATACAGAGAAGGGAGAATAAGCTTAACGTAATTTTAGGGTTTCTTATTGCCAATTTTGGTGGCTCACTACTAG
>Chr1:5227774:5230167_5p
TTGACTTCCTCTTCCCATTTTACATATACAGCAGACATGAACAATCTTACTGCTTCTGAAGAAACAGAAAAGAGCCCAAGTGTTCGTCGTTCTGTAAGTTGTATGTCTTTTTAAAATCCCATTGTCTGATTTGTCATTGAAATTCTGGCTCAAATATAATATATATCCTTTATTTACAGAATGATAGCTGCGGTCGTTTGGCAAAAACCAAGACCCATTCTCATGACCTCGAGCCAGGCACGACGACTGCTTCTGCTAAGTGCAGAAAGGAAGATCATACTTATGATTTTAACGATGAACAGGTAACTGGATCTGATCTCATTTGTGGATCATTTGTCAGGAGACCTTAATGATGTTCTTCGTTGCAATTAACATAAGGTCTCTGGTTCTGACTAATGATGAACTTGATTTGTCACTGATTGTAATATGTGCAGGAAGATGTCGACTTTGTTGTTGCCACTGGTGAGGAAAAGGTCAGCCATCTCATCAAATGCCAGAGATCAGTCATTTTAAAACTTTTCTCTTTTAACTTGAT
>Chr1:5227774:5230167_3p
AATGTATTGAAAAGCAATGCAACTTCTCTTTGACTTCCTCTTCCCATTTTACATATACAGCAGACATGAACAATCTTACTGCTTCTGAAGAAACAGAAAAGAGCCCAAGTGTTCGTCGTTCTGTAAGTTGTATGTCTTTTTAAAATCCCATTGTCTGATTTGTCATTGAAATTCTGGCTCAAATATAATATATATCCTTTATTTACAGAATGATAGCTGCGGTCGTTTGGCAAAAACCAAGACCCATTCTCATGACCTCGAGCCAGGCACGACGACTGCTTCTGCTAAGTGCAGAAAGGAAGATCATACTTATGATTTTAACGATGAACAGGTAACTGGATCTGATCTCATTTGTGGATCATTTGTCAGGAGACCTTAATGATGTTCTTCGTTGCAATTAACATAAGGTCTCTGGTTCTGACTAATGATGAACTTGATTTGTCACTGATTGTAATATGTGCAGGAAGATGTCGACTTTGTTGTTGCCACTGGTGAGGAAAAGGTCAGCCATCTCATCAAATGCCAGAGATCAGTCATTTTAAAACTTTTCTCTTTTAACTTGAT
>Chr1:5275306:5279031_5p
TTTATTTAGGTCCACGTATTGTGATGCGAAGAGACTGATTCCAAAATCTCAAGCCCAAAAGACTTTTACCGGGTCGAATCATTGATTACAAAGGGTTTATAAGTCAACAGACATGACTTGACCAAATCGGATCATTGATTATAAAAGGATGAATAAGACACACACGACACAAATTAACTCTCTTTATATAAAGAGAGAAAAAAGGAGGAGGAAATAGTAAAACCAAAGCCATGGAGAAGATGATGGGAGTACGGGAAAACATAAGTGAATCAAAAGAAGATGAGGAAGAAGTGGTAAAGCTTCCAGGGTTTAGGTTTCATCCCACGGACGAGGAACTCGTAGGGTATTATCTTTCTAAGAAAGTACTCCTCAAGAAACCGAGCAAGATCGATGAGATTGTCAGCCAAATCGATATCTATAAATTCGATCCCTGGGATCTTCCAAGTAAGTTTTGTTTTACTCCCTCTTGTTAATTTGTTCATTTACATCTGTTGGTCTTACTATTTTTTAGAAAAGAGAAAAGTAGAGATCACTTGAATGCATGGTTGTGAAGTAAAAAACTAACACATTAATTATTGTAACCAAACTGATGCCAAAATGTAATGTTTGTTTTGAAGGGTCGAGGAACACGGAGAA
>Chr1:5275306:5279031_3p
GGTCCACGTATTGTGATGCGAAGAGACTGATTCCAAAATCTCAAGCCCAAAAGACTTTTACCGGGTCGAATCATTGATTACAAAGGGTTTATAAGTCAACAGACATGACTTGACCAAATCGGATCATTGATTATAAAAGGATGAATAAGACACACACGACACAAATTAACTCTCTTTATATAAAGAGAGAAAAAAGGAGGAGGAAATAGTAAAACCAAAGCCATGGAGAAGATGATGGGAGTACGGGAAAACATAAGTGAATCAAAAGAAGATGAGGAAGAAGTGGTAAAGCTTCCAGGGTTTAGGTTTCATCCCACGGACGAGGAACTCGTAGGGTATTATCTTTCTAAGAAAGTACTCCTCAAGAAACCGAGCAAGATCGATGAGATTGTCAGCCAAATCGATATCTATAAATTCGATCCCTGGGATCTTCCAAGTAAGTTTTGTTTTACTCCCTCTTGTTAATTTGTTCATTTACATCTGTTGGTCTTACTATTTTTTAGAAAAGAGAAAAGTAGAGATCACTTGAATGCATGGTTGTGAAGTAAAAAACTAACACATTAATTATTGTAACCAAACTGATGCCAAAATGTAATGTTTGTTTTGAAGGGTCGAGGAACACGGAGAAGGAAAACTACTTCTTTTGCAAGAGAGGAAGGAA
>Chr1:5285635:5287119_5p
CAATTAAGTAATCGTGTTCCGTTGTTGTCTTGGCCTGCTGGACACTAAGGACACCATTCATCCATCACTTCACATCATTCATCTTCCTTACAGTGCACCACTATAATCATCAATACTATTATTACTTTGACAAAATAAACACTTATTGAATCTTAAATTCCATAAATCATAATAATCTATAGCGACCTTCATTGTTTTGTTTTAACAAACAAATAAAAAGAATAATCCATGTGTATAGGATAACAATGAGTTGTTGTT
>Chr1:5285635:5287119_3p
CAATTAAGTAATCGTGTTCCGTTGTTGTCTTGGCCTGCTGGACACTAAGGACACCATTCATCCATCACTTCACATCATTCATCTTCCTTACAGTGCACCACTATAATCATCAATACTATTATTACTTTGACAAAATAAACACTTATTGAATCTTAAATTCCATAAATCATAATAATCTATAGCGACCTTCATTGTTTTGTTTTAACAAACAAATAAAAAGAATAATCCATGTGTATAGGATAACAATGAGTTGTTGTTGTTAGTTACTAGCTT
>Chr1:5287123:5289315_5p
ATTATAGTGCCATCTTCGACCTCAAGTCTGTCTTTTACTATTTTTTCTCCTTTGACAAAAAGTAGCCGACGCACATCTTGTTTTTTCCCATCACCTTTTTTTTTGGCTATCCCATATTCTCTATCTTGTGAATTGATTCTTCTTCAACCATCATTGTGTTGCTTTACTCTTGTTTTGAAATTCATATGTCATGATAATTGTTTGAAATGAAGAGTCCAATTATTTATAAATCTATCGACATATTTGAAATTCCATATTGTAAATAATATACGTTCCCACTTGCTCCCACTAAAGAACCAAAATTGATATTATTAATAGTTAGATTTTTATTTTTTTTAGTGGGTTATTCCTAATGTGGACAATAACCAAACTATTTTCTCACCTTTTTTCATCCATACGAAAGTACAGTCTTTACTTGTAAATGTTTCATGTCTTGTTTCTATCCAATATATCAATGTCATGTCTCAACCATATATTGGTTTTTTGTCTCTTGATAGTAACATAAACTTCTAATTATATCTCTCATCTAAACCACATGGTGTTTTGATATTTT
>Chr1:5287123:5289315_3p
TATAGTGCCATCTTCGACCTCAAGTCTGTCTTTTACTATTTTTTCTCCTTTGACAAAAAGTAGCCGACGCACATCTTGTTTTTTCCCATCACCTTTTTTTTTGGCTATCCCATATTCTCTATCTTGTGAATTGATTCTTCTTCAACCATCATTGTGTTGCTTTACTCTTGTTTTGAAATTCATATGTCATGATAATTGTTTGAAATGAAGAGTCCAATTATTTATAAATCTATCGACATATTTGAAATTCCATATTGTAAATAATATACGTTCCCACTTGCTCCCACTAAAGAACCAAAATTGATATTATTAATAGTTAGATTTTTATTTTTTTTAGTGGGTTATTCCTAATGTGGACAATAACCAAACTATTTTCTCACCTTTTTTCATCCATACGAAAGTACAGTCTTTACTTGTAAATGTTTCATGTCTTGTTTCTATCCAATATATCAATGTCATGTCTCAACCATATATTGGTTTTTTGTCTCTTGATAGTAACATAAACTTCTAATTATATCTCTCATCTAAACCACATGGTGTTTTGATA
>Chr1:5323014:5328207_5p
ATCAAGGGGACAGATAGAGATGGGCAAAGTCATCTAGAGACTCCAATATGTGACTCTGGTCTCCGTTTTCGAGCATCCACAGAAGATGGTCGAACAGAACGACCTCACATTTCACAGTGATTATACAACTTCCATCTTCATTATCGTCTTCTTCATATCTCTGTTGCTTCTCTACGAGAGCGTTGAGCAGAGGGTGCTTCAGGTGTTGCTTACTGATCAAGTAAGGTTTCTTCGTACGTCCAACCAACACTGTCTGGTACAAGGACGGTGTAGGGCCTTGGTCGACGTCATGGAGATGGTCTTGGTTATCTCTCCT
>Chr1:5323014:5328207_3p
AAAACGATAAGCAAGTGAAACCTCCTAATCAAGGGGACAGATAGAGATGGGCAAAGTCATCTAGAGACTCCAATATGTGACTCTGGTCTCCGTTTTCGAGCATCCACAGAAGATGGTCGAACAGAACGACCTCACATTTCACAGTGATTATACAACTTCCATCTTCATTATCGTCTTCTTCATATCTCTGTTGCTTCTCTACGAGAGCGTTGAGCAGAGGGTGCTTCAGGTGTTGCTTACTGATCAAGTAAGGTTTCTTCGTACGTCCAACCAACACTGTCTGGTACAAGGACGGTGTAGGGCCTTGGTCGACGTCATGGAGATGGTCTTGGTTATCTC
>Chr1:5359575:5367359_5p
AATAATCCGCTCGATTTACCAGTATTGGTTCTAAAGATGAGCCTTGATGAATATACAAATTACAAACTGAATCTGCGCAGAGACAAAAGGTGAAGGGGTCAATCCATATAACATGTGCATCACAATATCTTCACCGCTCTTCACTTAAGTTTGGCTTTGCAGCTTTGTAGCTGAAGATTGTAATGAACAAACGCCAACTCTTCCAGATGTTTTCGTTCACAATGGCTCATTCCTTCAGTGAGCAACAGCTTCTCTGCTAAGCTTCTCTTCAGTTTGTACCTTGAAGCACCTTCACATGTCTGGCTCAGAATTTTAATTGCAAAACTCTGCAGTTCTGGATACTGGCTCGCCGTTTGAGCCCACCACTCAGCTGCAAAAGGAAATTTAGAAAGAACACAACCTTTTGATCACTGATTCAACTACACAAGTGTCTACAAACAAAACAACTAAATCAATAAGTCAAGAAGTTCACTCACTTGGAGTTATTCCAGACACCTCATCAGCTTGACTGGCCTCGTTAAAGCAATCTTTACCTAGTCTGTACTTATCAAGCTGTGCGGCAATTTTACTGTGACCTTCTTTTGCCACCTGAACCAGAGAGAGGGTAAGACCGGTGGCAACTTCTGGATCAAGATGGAACTCAGTTGAGTAGAAAGAAGCCGGATTCAGAAAGTAACCAGTAGCATGAAGAGGATTGTGAAGTCGATTGTTCCAAACATCATCTATTACATACCATAACGCCTCATAACATTGTGTCTCGTTATTGAATTCCCTCGCGATATTCTCCTTTATACCGTCCATAGTGTCATAGATATATCCAACATGCTGGTTG
>Chr1:5359575:5367359_3p
ATATATCTGCTCGATTTACCAGTATTGGTTCTAAAGATGAGCCTTGATGAATATACAAACTACAAAACTGAATCTGCGCATTGACAAAAGCTGAACGGGTCAATCCATATAAACATGTGCATCACAATATCTTCACTGCTCTTCACTTAAGTTTGGCTTTGCAGCTTTGTATATGAAGATTGTAATGAACAAACGCCAACTCTTCCAGATGTCTTCGTTCACAATGACTCATTCCATCAGTGAGCAACAGTTTCTCTGCTAAGCTTCTCTTCAGCTTGTACCTTGAAGCACCTTCACATGTCTGGCTCAGAATTTTAATTGCAAAACTCTGCAGTTCTGGATATTGGCTCGCCGTTTGAGCCCACCACTCAGCTGCAAAAAGAAATTTAGAAACAACAAAACCTTTTGCTCACTGATTCAACAACACAAGTGTCTACAAACAAAACAACTAAATCAAAAAGTCAAGAAGTTTACTCACTTGGAGTTATTCCAGAGATCTCATCAGCTTGACTGGCCTCGTTAAAGCAATCTTTACCGAGTCTGTACTTATCAAGCTGTGCGGCAATTTTACTGTGACCTTCTTTAGCCACATGAACCAGAGAGTGGGTAAGACCGGTGGCAACTTCGGGATCAAGATGGAAATCAGTTGAGTAGAAAGAAGCCGGATTCAGAAAGTAACCAGTAGCATGAAGAAGATTGTGAAGTCGATTGTTCCAAACATCATCTATCACATCCCATAACGTCTCATAACATCGTTTCTCGTGATTGAATTCACTCGCGATATTCTCCTTTATGCCGTCCATAGTGTCATAGATATATCCTACATGCTGATTGTTGGCAGTTGA
>Chr1:5411049:5419901_5p
CGCTACCTTTCTCCCTCTCTTCCTCTTGAACAATTTGTCTTTGGGGCTCCCCGGAATCTACTTTATCGTTCTTCGGATCTTGACATACTTGTTTCCCATCGAAACCTAAAGCATCTCTCACAGCAGCATTTTCTTCGCCTAAAACTGATTTCTCTGAAACAGAATTGGCATCAACAGAACCAACTACTGCCAGAGCCTCCTGATGTGCACCTATAAGCTCCATGAAATCAGTTCCAGAGTTGAGGATATCACTGTATTTTCCAGCTTGGCTGATTCTCCCATCTTTCATGACCTGAGGCATAAGAAATCGATTTTGGATGGTTTCATATTCTCAGTATACAATATTCATATAGATAACAGAAGATAAAGACAGTAAACTAATTACATACCAGTATAAGATCAGCAGCAGGTAAGAACTCAACTTGATGAGTTACATATATAACCGATTTGGAAGACAAAAGCCCCAGTAAGACTTCCTGAAAGAAGTGTGAGCATGAGAATCAATTTGATAACCTGATTGTATTACAGAATGGGAGATCACAATCACACTAATGGCTAAGACAGAAGATCGTACCTTAAAGAGATGTGACCCAGTGTGTGCATCCACAGCACTAAATGGATCATCAAACAGATAGATATCCGCATCTTGGTAGAGAGCGCGTGCAATCTGTATCCTTTGCTTTTGTCCACCACTCAAATTGATGCCGCGTTCTCCAATAACTGTCTGATCACCGAATGAAAGTATTTCCAGATCCTTACTCAAAGAACATGCTTCAAGAACCTTATCATATCGTTCTCTTTCCATAGGTTTACCAAACAAGATGTTGTCCTCAATTTTACCGCTCTGAATCCAAGGAGATTGTGCAACAAACGCTTTTGTCCCACAAACCTTAAGACTTCCAGATATCTTGGGTACTTCTCCTAGTAAAGATGAAAGCAAGCTCGATTTCCCAGAGCCAACAGTACCACAAACTGCAACCTTCATCCCAGGA
>Chr1:5411049:5419901_3p
CAAAGAGACGCTACCTTTCTCCCTCTCTTCCTCTTGAACAATTTGTCTTTGGGGCTCCCCGGAATCTACTTTATCGTTCTTCGGATCTTGACATACTTGTTTCCCATCGAAACCTAAAGCATCTCTCACAGCAGCATTTTCTTCGCCTAAAACTGATTTCTCTGAAACAGAATTGGCATCAACAGAACCAACTACTGCCAGAGCCTCCTGATGTGCACCTATAAGCTCCATGAAATCAGTTCCAGAGTTGAGGATATCACTGTATTTTCCAGCTTGGCTGATTCTCCCATCTTTCATGACCTGAGGCATAAGAAATCGATTTTGGATGGTTTCATATTCTCAGTATACAATATTCATATAGATAACAGAAGATAAAGACAGTAAACTAATTACATACCAGTATAAGATCAGCAGCAGGTAAGAACTCAACTTGATGGGTTACATATATAACCGATTTGGAAGACAAAAGCCCCAGTAAGACTTCCTGAAAGAAGTGTGAGCATGAGAATCAATTTGATAACCTGATTGTATTACAGAATGGGAGATCACAATCACACTAATGGCTAAGACAGAAGATCGTACCTTAAAGAGATGTGACCCAGTGTGTGCATCCACAGCACTAAATGGATCATCAAACAGATAGATATCCGCATCTTGGTAGAGAGCGCGTGCAATCTGTATCCTTTGCTTTTGTCCACCACTCAAATTGATGCCGCGTTCTCCAATAACTGTCTGATCACCGAATGAAAGTATTTCCAGATCCTTACTCAAAGAACATGCTTCAAGAACCTTATCATATCGTTCTCTTTCCATAGGTTTACCAAACAAGATGTTGTCCTCAATTTTACCGCTCTGAATCCAAGGAGATTGTGCAACAAACGCTTTTGTCCCACAAACCTTAAGACTTCCAGATATCTTGGGTACTTCTCCTAGTAAAGATGAAAGCAAGCTCGATTTCCCAGAGCCAACAGTACCACAAACTGCAACCTTCATCCCAGG
>Chr1:5436177:5438841_5p
TCGACCTTGCCGCTCTGGATCCAAGGCGACTGTGCAATGTATGCCTTTCTTCCACAAACCTTAAGATTTCCAGATATTTTGGGAACTTCACCTAGTATGGATGAGAGTAAGCTTGATTTCCCCGAACCAACAGTACCACAAATAGCAATATTCATCCCATGAGAAATTTTGAAACTTATGTCTCTCA
>Chr1:5436177:5438841_3p
TCTTCGACCTTGCCGCTCTGGATCCAAGGCGACTGTGCAATGTATGCCTTTCTTCCACAAACCTTAAGATTTCCAGATATTTTGGGAACTTCACCTAGTATAGATGAGAGTAAGCTTGATTTCCCCGAACCAACAGTACCACAAATAGCAATATTCATCCCATGAGAAATTTTGAAACTTATG
>Chr1:5502562:5503915_5p
GACACNAAGGTATATCTCCCTCTTGCCACATTCTTACTTTTTTTCCATGAGACTATGTTGGCTCTCTGTGCTTATCGAAGTTGTCTGTTCTGTTGATCAGATGAGCTTAAGGACTTCTTTGCCAAGTATGGGAACGTGGTGGAGCACCAGATTATTCG
>Chr1:5502562:5503915_3p
ACAGAAGGTATATCTCCCTCTTGCCACATTCTTACTTTTTTTCCATGAGACTATGTTGGCTCTCTGTGCTTATCGAAGTTGTCTGTTCTGTTGATCAGATGAGCTTAAGGACTTCTTTGCCAAGTATGGGAACGTGGTGGAGCACCAGATTATTCG
>Chr1:5528809:5535593_5p
GACCTTTTCAAATTTACGCTCTATTATGTCTATACTTCTGATTGCGAAAATTCACATTTTTTCCAGGAAATTTTGGTAGTTTCTATTGGTAAACATGTGCTGCGAATTGATACTACCAAAGTTGGCAGAGGTGAAGTATTCTCTGCTGAGGCACCTCTCCAGTGTCCCCTTGATAAGCTGATTGATGGTGTTCAGATTGTTGGCAAGCATGATGGGGAAGTTACAGATTTGTCAATGTGCCAATGGATGACCACGCGCCTGGTTTCTTCTTCTGTTGATGGCACGGTTTGTGTTTGTTCTTATCATTTT
>Chr1:5528809:5535593_3p
TGACGTTTTCAAAGTTACGCTCTATTGTGACTATACTTCTGATTGCGTGAAATCTATTTTTTCCAGGAAATTTTGGTAGTTTCTATTGGTAAACATGTGCTTCGTATTGATACTACCAAAGTTGGCAGAGGTGAAGTATTCTCTGCTGAGGCACCTCTCCAGTGTCCCCTTGATAAGCTGATTGATGGTGTTCAGATTGTTGGCAAGCATGATGGGGAAGTTACAGATTTGTCAATGTGCCAATGGATGACCACGCGCCTGGTTTCTTCTTCTGTTGATGGCACGGTTTGTGTTTCTTTGT
>Chr1:5547237:5549085_5p
TAATGGAGCAAGGATCACTTTCTACTAGTTTCCCCCAACACACGCCTAAATCCCCAAAGAACAGCGTGCTTAATAGCATCAAGATCGTTATTTTTTGTAATAAACTCAATCTATTATTACCTTTCGGTCCTCTAGCCATATTGGTACACTACATGATAGATAGTAAGGTAAACTATTTACTAATACTTGTAGTTTCATTTCATGTCTAAGAGCTGAATCTCAAGAATTGATTCTTGCTGTGATTCAGAGGTGGGTGTTCTTGCTGACCTTAGTAGGCATTACACCATTGGCTGAACGTCTAGGATATGCCACAGAGTAAGCCCCGCTAACACTTGTAGCACTTAGCTTACCTTATCATCTTTCTGTTTGGGAGTCTTATGTGTAAGTATTTTGCTTCTTTGAAACAGGCAACTGGCTTGTTACACGGGTCCAACTGGTATGACTTTGTTCTTCTAAAACCGGCAATTCCTTTTCTTTTTCCTTTTGTTGTTTTGCGATAATTTTTAAACGTGTTATACATATTTCACAGTTGGAGGCCTCCTAAATGCTACATTCGGGAATGTGACAGAGCTGATCATATCGATTTTCGCTTTGAAAAATGGAATGATACGTGTTGTTCAGCTGACGTTACTAGGCTCGATTCTATCTAACATGTTGCTTGTACTTGGCTGCGCCTTCTTTTGTGGTGGGCTAGTCTTTTACCAAAAAGACCAAGTCTTTGACAAGGTAGGAATCCTTATCCGCTTCATGATATTCTCCTTTTCTTGG
>Chr1:5547237:5549085_3p
TTTAGACAAGAAGACGATGCAGCACAAACTAAAGAAGCTTCTTTAATGGAGCAAGGATCACTTTCTACTAGTTTCCCCCAACACACGCCTAAATCCCCAAAGAACAGCGTGCTTAATAGCATCAAGATCGTTATTTTTTGTAATAAACTCAATCTATTATTACCTTTCGGTCCTCTAGCCATATTGGTACACTACATGATAGATAGTAAGGTAAACTATTTACTAATACTTGTAGTTTCATTTCATGTCTAAGAGCTGAATCTCAAGAATTGATTCTTGCTGTGATTCAGAGGTGGGTGTTCTTGCTGACCTTAGTAGGCATTACACCATTGGCTGAACGTCTAGGATATGCCACAGAGTAAGCCCCGCTAACACTTGTAGCACTTAGCTTACCTTATCATCTTTCTGTTTGGGAGTCTTATGTGTAAGTATTTTGCTTCTTTGAAACAGGCAACTGGCTTGTTACACGGGTCCAACTGGTATGACTTTGTTCTTCTAAAACCGGCAATTCCTTTTCTTTTTCCTTTTGTTGTTTTGCGATAATTTTTAAACGTGTTATACATATTTCACAGTTGGAGGCCTCCTAAATGCTACATTCGGGAATGTGACAGAGCTGATCATATCGATTTTCGCTTTGAAAAATGGAATGATACGTGTTGTTCAGCTGACGTTACTAGGCTCGATTCTATCTAACATGTTGCTTGTACTTGGCTGCGCCTTCTTTTGTGGTGGGCTAGTCTTTTACCAAAAAGACCAAGTCTTTGACAAGGTAGGAATCCTTATCCGCTTCATGATATTCTCCTTTTCTTGGAA
>Chr1:5590979:5593064_5p
AAACTTGAGTTACGCCAATGCAGTTCATGTTCCTCACATTCCAACTCAAGAACATGTTAACTATGTTCTCACAGACAAAGATCGTGACGGAGTAAGCGGTTTGAATGACAGTCAATGGCGTAATCTTGTTAAGCTCTTGAATAATACAAACGGGGGAGCAAGCACTAGCAATGAGAAACTCTCTGGTAAGTCTTCTTCTCCTTCCTGGATATTAGATACAGGTGCGTCGCACCATCTGACAGGGAGTTTCGATTTACTCACCAACGTGAGAAATATGGAACCAGTTTTGATAATCTTGGCAGACGGTAGAGAAAGAGTGTCTGTTACTGAAGGTTCTGTTGTGTTGGGGTCTAATCTGCTTTTGAAATCAGTGTTTTACGTTGAAGAATTACAATCTGATCTTATATATGTGGGTCAGCTAATGGATGAGAATCAGTGTGTAGTGCAGTTGGCTGATCAATTTCTTGTTATCCAAGACCGCGCTTCGAGGACGATGACTGGTGCGGGTAAGAGATATTGTGGAACTTTCCGCTTTTGCAGA
>Chr1:5590979:5593064_3p
GAAACTTGAGTTATGCCAATGCAGTTCATGTTCCTCACATTCCAACTCAAGAACATGTTAACTATGTTCTCACAGACAAAGATCGTGACGGAGTAAGCGGTTTGAATGACAGTCAATGGCGTAATCTTGTTAAGCTCTTGAATAATACAAACGGGGGAGCAAGCACTAGCAATGAGAAACTCTCTGGTAAGTCTTCTTCTCCTTCCTGGATATTAGATACAGGTGCGTCGCACCATCTGACAGGGAGTTTCGATTTACTCACCAACGTGAGAAATATGGAACCAGTTTTGATAATCTTGGCAGACGGTAGAGAAAGAGTGTCTGTTACTGAAGGTTCTGTTGTGTTGGGGTCTAATCTGCTTTTGAAATCAGTGTTTTACGTTGAAGAATTACAATCTGATCTTATATCTGTGGGTCAGCTAATGGATGAGAATCAGTGTGTAATGCAGTTGGCTGATCAATTTCTTGTTATCCAGGACCGCGCTTCGAGGACGATGACTGGTGCGGGTAAGAGATATTGTGGAACTTTCCGC
>Chr1:5743795:5745599_5p
CCAAAAAAACTGCAGGTCCTATAATATTACTTGGGAGTCTTATGAGGATCAAAAAATTTAATGGTAACAAATTCAATCTTATTACTAATTTATAATATGAACTCTTCTCTATGCGACCTTTTAACAAAACATTATTTTATATATAGGTAAAGTATCTGTTCAAAATTCTAGATTCTCTACAAAGTTGTTTCTTGATGGAGACCTATCTGAGATTGCTGAATTTAAAAAGCAGTAAGTCATTTATTTGTTTAAAATTTTCTAAGGAAATACTTTGTTA
>Chr1:5743795:5745599_3p
ATGTTACCAAAAAAACTGCAGGTCCTATAATATTACTTGGGAGTCTTATGAGGATCAAAAAATTTAATGGTAACAAATTCAATCTTATTACTAATTTATAATATGAACTCTTCTCTATGCGACCTTTTAACAAAACATTATTTTATATATAGGTAAAGTATCTGTTCAAAATTCTAGATTCTCTACAAAGTTGTTTCTTGATGGAGACCTATCTGAGATTGCTGAATTTAAAAAGCAGTAAGTCATTTATTTGTTTAAAATTTTCTAAGGAAATACTT
>Chr1:5752842:5754521_5p
ATCTCGATGAAGTCATATGTGCTAAAATCCCTGATGAAGCTACTAACCATGTCCTTCATGGAATAGTTAAAGAACTAATGATTCATGGTCCATGTGGGTTAGTAAACCCACGTTCACCGTGCATGGAAAAAAGAAAATGCACCAAAAAATTCCCAAAAGGATTCTGCAAAGAGACGTATATCAACAAGGATGGTTACCCAGTGTACAGGAGAAGAGAAGATGGGAGAACTGTGGAAAAAAATGGAATTCTCATAGATAATCGGTTTGTAATTCCCTACAACCCTTATCTGCTTCTAAAGTACTATGCCCATATAAATGTAGAATGGTGCAACCAGACCAGAGCAATCAAATATTTATTCAAATATATAAACAAAGGTACGTGGAAGGTACCGAAAAGGTTATAGACAAAATAAAGGAATACTACGATTGCAGGTAATTTGTTTAACCTTACTATTTTTTTAGCTACGTCTTTTTTTAGTTAGCCTAACTCACTAACATAAGTCT
>Chr1:5752842:5754521_3p
AATCTCGATGAAGTCATATGTGCTAAAATCCCTGATGAAGCTACTAACCATGTCCTTCATGGAATAGTTAAAGAACTAATGATTCATGGTCCATGTGGGTTAGTAAACCCACGTTCACCGTGCATGGAAAAAAGAAAATGCACCAAAAAATTCCCAAAAGGATTCTGCAAAGAGACGTATATCAACAAGGATGGTTACCCAGTGTACAGGAGAAGAGAAGATGGGAGAACTGTGGAAAAAAATGGAATTCTCATAGATAATCGGTTTGTAATTCCCTACAACCCTTATCTGCTTCTAAAGTACTATGCCCATATAAATGTAGAATGGTGCAACCAGACCAGAGCAATCAAATATTTATTCAAATATATAAACAAAGGTACGTGGAAGGTACCGAAAAGGTTATAGACAAAATAAAGGAATACTACGATTGCAGGTAATTTGTTTAACCTTACTATTTTTTTAGCTACGTCTTTTTTTAGTTAGCCTAACTCACTAACATAAGTCTTAATTATATGTTCTCTTTA
>Chr1:5812312:5821147_5p
TGTTGGATATTGGCTACGCCCAATATGCCACTCGGCCCAACAAAATTCATTAATTACAATCTCGGCCCGACAAGATTGGGAGCAAGTCCATTAATTCCCGCAAAAGGGCAATCTCGGGAATTCACGACGAAAACCCTAGACATCCCTAGGTCGACAATCCCCTATAAAAGGAGAAAGCATTTATTGGGATCATGATCCTGACCCGCGGACAATACCTAGAGAGCAATACTTTGCATTGAAAACTGCTATTATCTTTCGTATAATTCGTTCTTGTTTTCAGTTCGTCAATTTAAGCTTACTAGTTCGTTTGTGGACTAACAAGCTCTAATCCGACTTGTTTTAAGTGACGATCTCACGTTTTCCCCGATTAATAAAAGAACTTGCTTGCTTTTTCCCACAAAATCTTTATTTGTTTAAACTGCGTAATCCCCGGTACAAACA
>Chr1:5812312:5821147_3p
AGACTATTGTTGGATATGGGCTACGCCCAATATGCCACTCGGCCCAACAAAATTCAAGAATTACAATCTCGGGCCGACAAGATTGGGAGCAAGTCCATTAATTCCCGCAAAAGGGCAATCTCGGGAATTCACGACGAAAACCCTAGACATCCCTAGGTCGACAGTCCTCTATAAAAGGAGAAAACATTTATTGGGATCATGATCGTGACCCGCGGACAATACCTAGAGAGCAATACTTTGCATCGAAAACTGCTATTATCTTTCGTATAATTCGTTCTTGTTTTCAGTTCGTCACTTTAAGCTTACTAGTTCGTTTGTGGACTAACAAGCTCTAATCCGACTTGTTTTAAGTGACGATCTCACGTTTTCCCCGATTAATAAAAGAACTTATTTGCTTTTTCCCACAAAATTTTTATTTGTTTAAACTGCGTAATCCCCGGTACAAACA
>Chr1:5853934:5855492_5p
CCTATTGTATAGATAAATGTCTATCCAGTTAAATATATAGTTCGGAGGTATAAAATTATATTTTAAATATATTTGGGTGATTTTTTACGTACTTGCCATCTCCATGGATTAAATTTGTAGGGAGAGTCATAGTAAAGCTTATCAAGATGGACTGATCTGAGATAGGCCAAGAAGCACCATCCTTTTGGTATCA
>Chr1:5853934:5855492_3p
TATTGTATAGATAAATGTCTATCCAGTTAAATATATAGTTCGGAGGTATAAAATTATATTTTAAATATATTTGGGTGATTTTTTACGTACTTGCCATCTCCATGGATTAAATTTGTAGGGAGAGTCATAGTAAAGCTTATCAAGATGGACTGATCTGAGATAGGCCAAGAAGCACCATCCTTTTGGTATCACATAT
>Chr1:5894666:5902837_5p
TATACGTGTGTGGTTTAACATGTGTATCTATCTCCGCCGTACGTGATCAACTGATTTGGGCAGAGTTCATGCTCCAAGCGTTTAGGTTTAAGACATCAACACTTTGAGATCCATAATTAAAAGCAAAGAGATGTGAACTTTTCCCTATTGCCAATTTTGGATACACTCTTGAGGTAATGCATGCTCTCCCCTTTCCACCGAAACTCTCCACTACTGAATGATCAATCTACAGCAACATATA
>Chr1:5894666:5902837_3p
ATACACATATAGGTATGTGGATTAACATGTGTATCTATATCCGCCGTACGTGATCAACTGATTTGGGCAGAGTTCATGCTCCAAGCGTTTAGGTTTAAGACATCAACACTTTGAGATCCATAATTAAAAGCAAAGAGATGTGAACTTTTCCCTATTGCCAATTTTGGATACACTCTTGAGGTAATGCATGCTCTCCCCTTTCCACCGAAGCTCTCCACTACTGAATGATCAATCTACAACAACACCATA
>Chr1:5914125:5916126_5p
GACATAATGTACAAATGCATTTGTAAACAGAAATATATTCATGATTAAGGTAATTACTTCTTCCATTTCGTTAATAAATTAGTAACTCGATAAATCAATTAAAAAAATTTGATTCTAAACTTTTTTTTTGGTTCAATTTATTTATCAAGAAATTTTAAAAATCATAGTCTTCATGTTATTAATTTAAATGATATTAAGAGTCCACAAATGCAAAATTTAATAAAATTGTTAAATAAGTGACAATTTTACTACTTCCAAATTTTTTTAACATAACATAAAATGTGGAAACATTTGAATTTGACAAAATGAGTAATATATAATAACAAAAGCTTTTACCTAACATATAGGTATATAATTCTCACCATACTACTTATAACCTTATCTCCCCGTTTGGTTCATTTATGTTTATTTTAAATATATTTTCCTACCGAAAGTAGTGTGATAAATTAGATATGATTTAAAGATTACCAATCAAAATAATAAATTAACGATCAAGAGATCACACAATCCATAACAAAACCTTACACATGATTGTGGCTTTGCAGAATAATTTGCGGGAAGTCAGTTATACAATCACTCACTCATACATACTGCACAAAAAGTGTTCCAACATTAAGTCAAAGACATCACATTTGATTTTATATAACCTGAATTTGTCTATATTATTCAGCTGCTTTGTCCGAATGGGTGAGAATTCTTTTCATACTTCTGCTTTTGATGTTAAGTCGTCTCAA
>Chr1:5914125:5916126_3p
AAATGCATTTGTAAACAGAAATATATTCATGATTAAGGTAATTACTTCTTCCATTTCGTTAATAAATTAGTAACTCGATAAATCAATTAAAAAAATTTGATTCTAAACTTTTTTTTTGGTTCAATTTATTTATCAAGAAATTTTAAAAATCATAGTCTTCATGTTATTAATTTAAATGATATTAAGAGTCCACAAATGCAAAATTTAATAAAATTGTTAAATAAGTGACAATTTTACTACTTCCAAATTTTTTTAACATAACATAAAATGTGGAAACATTTGAATTTGACAAAATGAGTAATATATAATAACAAAAGCTTTTACCTAACATATAGGTATATAATTCTCACCATACTACTTATAACCTTATCTCCCCGTTTGGTTCATTTATGTTTATTTTAAATATATTTTCCTACCGAAAGTAGTGTGATAAATTAGATATGATTTAAAGATTACCAATCAAAATAATAAATTAATGATCAAGAGATCACACAATCCATAACAAAACCTTACACATGATTGTGGCTTTGCAGAATAATTTGCGGGAAGTCAGTTATACAATCACTCACTCATACATACTGCACAAAAAGTGTTCCAACATTAAGTCAAAGACATCACATTTGATTTTATATAACCTGAATTTGTCTATATTATTCAGCTGCTTTGTCCGAATGGGTGAGAATTCTTTTCATACTTCTGCTTTTGATGTTAAGTCGTCTCAAGTAG
>Chr1:5978580:5982759_5p
CCAAATGCTTGTATGAGCAATTCCACCGTGTTGCCAATTTCTACTTCCTCGTTGCTGCAATTCTCTCTGTCTTCCCTCTCTCCCCATTCAACAAATGGAGTATGATTGCACCTTTGATTTTTGTGGTCGGGCTTAGTATGGGTAAAGAGGCTTTGGAGGACTGGCGCCGGTTTATGCAGGATGTGAAGGTCAATTCCAGGAAAGCCATTGTTCATAGAGGGGATGGTGTTTTTGGTCGTAGGAAGTGGAACAAGATCCGTGTTGGGGATGTTGTCAAGGTGGAAAAGGATCAATTTTTCCCTGCTGATTTGCTCTTATTGTCATCAAGTTACGAGGATGGGATCTGTTATGTCGAGACCATGAACTTAGATGGCGAAACCAACCTCAAAGTTAAGAGATGTTTGGATGTTACCTTGCCTTTGGAACGGGATGATGCTTTCCACACTTTTTCTGGAACTATCAAATGTGAAGATCCCAATCCTAACCTGTATACGTTTGTTGGAAATCTTGAATATGACGGCCGGGTTTATCCGCTCGATCCTAACCAGATTCTCTTGAGAGACTCAAAGCTCAGGAACACGGCTTATGTCTATGGGGTGGTGATATTTACTGGCCATGACACAAAAGTCATGCAGAATTCAACAAAATCCCCTTCAAAGAGAAGCAGAATTGAAAAGAGAATGGACTACATCATATATACTCTCTTTGCCCTCCTTGTGACCGTCTCCTTCATCAGCTCACTGGGTTTCGCAGTGATGACAAAGATGCATATGGGAGAGTGGTGGTACTTACGACCAGATAAGCCCGAGCGCTTAACTAATCCAAGAAATCCTTTTCACGCTTGGGTCGTCCATCTGATCACTGCTGTCTTGCTTTATGGGTACTTGATTCCCATCTCATTGTATGTTTCCATCGAGCTCGTAAAAGTTTTGCAGGCAACTTTCATAAACCAAGACT
>Chr1:5978580:5982759_3p
AACTATGTGTCCACCACTAGGTATAACCTCATCACCTTCTTGCCCAAATGCTTGTATGAGCAGTTCCACCGTGTTGCCAATTTCTACTTCCTCGTTGCTGCAATTCTCTCTGTCTTCCCTCTCTCCCCATTCAACAAATGGAGTATGATTGCACCTTTGATTTTTGTGGTCGGGCTTAGTATGGGTAAAGAGGCTTTGGAGGACTGGCGCCGGTTTATGCAGGATGTGAAGGTCAATTCCAGGAAAGCCATTGTTCATAGAGGGGATGGTGTTTTTGGTCGTAGGAAGTGGAACAAGATCCGTGTTGGGGATGTTGTCAAGGTGGAAAAGGATCAATTTTTCCCTGCTGATTTGCTCTTATTGTCATCAAGTTACGAGGATGGGATCTGTTATGTCGAGACCATGAACTTAGATGGCGAGACCAACCTCAAAGTTAAGAGATGTTTGGATGTTACCTTGCCTTTGGAACGGGATGATGCTTTCCACACTTTCTCTGGAACTATTAAATGTGAAGATCCCAATCCTAACCTGTATACGTTTGTTGGAAATCTTGAATATGATGGCCAGGTTTATCCGCTCGATCCTAACCAGATTCTCTTGAGAGACTCTAAGCTCAGGAACACGGCTTATGTCTATGGGGTGGTCATATTTACTGGCCATGACACAAAAGTCATGCAGAATTCAACAAAATCCCCTTCAAAGAGAAGCAGAATTGAAAAGAGAATGGACTACATCATATATACTCTCTTTGCCCTCCTTGTGACCGTCTCCTTCATCAGCTCACTGGGTTTCGCAGTGATGACAAAGATGCATATGGGAGAGTGGTGGTACTTACGACCAGATAAGCCCGAGCGCTTAACTAATCCAAGAAATCCTTTTCACGCTTGGGTCGTCCATCTGATCACTGCTGTCTTGCTTTATGGGTACTTGATTCCCATCTCATTGTATGTTTCCATCGAGCTCGTAAAAGTTTTGCAGGCAACTTTCATAAACCAAGA
>Chr1:5989005:5990467_5p
AAAACAACTAAGAAAAACTTAAAAGAGAAATCGCTGATAGAGAGACGACGGTGTCAAAATCAGATCAAAGAGTGCCTTGCAAAACAAGAAAAACCTTTCTTCTCCGGTGATACTAGTACGGCAACGGACGGACTTCTTTTTCTCCCTTCACAGCAGATCGGCCACGTTCGAAGGCAGCTCTTCGACAACCACGTTGTAGAACTTCTGAATATCAAACAGCATCCTCTCATCATCACGAGTCACGAAGTTGATCGCCACTCCCTTTCTCCCGAACCTTCCACTTCTTCCGATACGGTGGAGGTAGTTCTCTGGCTGAGTTGGGAGGTC
>Chr1:5989005:5990467_3p
AAAAACTTAAAAGAGAAATCGCTGATAGAGAGACGACGGTGTCAAAATCAGATCAAAGAGTGCCTTGCAAAACAAGAAAAACCTTTCTTCTCCGGTGATACTAGTACGGCAACGGACGGACTTCTTTTTCTCCCTTCACAGCAGATCGGCCACGTTCGAAGGCAGCTCTTCGACAACCACGTTGTAGAACTTCTGAATATCAAACAGCATCCTCTCATCATCACGAGTCACGAAGTTGATCGCCACTCCCTTTCTCCCGAACCTTCCACTTCTTCCGATACGGTGGAGGTAGTTCTCTGGCTGAGTTGGGAGGTCGAAGTTGATAACC
>Chr1:5999977:6005693_5p
TCCCGCAAAGGGGCAATCTCGGGAATTCGTGAAGGGAACCCTAAACTCTCCTAGGTCAACAGTCTCCTATAAAAGGAGAAAACATTTATTGGGATCATCATCCTGACCCGCGGACAATACCCCCAGAGCAATACTTTGCATCGAAAACTGCTATTATCTTTCGTATAACTCGTCTTGTTTTCTATCGTCATTTTAAGCTTACTAGTTCGTCTGTGGACTAACGAGCTCTAATACGATTTGTTTAAGTGACGATCTCACGTTTTTCCCGATTANCAAA
>Chr1:5999977:6005693_3p
AAGCAAGTCATTAATTCCCGCAAAGGGGCAATCTCGGGAATTCGTGAAGGGAACCCTAAACTCTCCTAGGTCAACAGTCTCCTATAAAAGGAGAAAACATTTATTGGGATCATCATCCTGACCCGCGGACAATACCCCCAGAGCAATACTTTGCATCGAAAACTGCTATTATCTTTCGTATAACTCGTCTTGTTTTCTATCGTCATTTTAAGCTTACTAGTTCGTCTGTGGACTAACGAGCTCTAATACGATTTGTTTAAGTGACGATCTCACGTTTTTCCCGA
>Chr1:6017412:6024818_5p
GCCAACGTCGTCGACGATCCCCTCCACGATTGCTTCCACTAGCTACATCCATCTCGGCCAATTGACGAAGAGTAGGAACTATGAACATGTGGCTCAAACTCACGTATGAAAGGACAATGTGTCAGCAATGTTACAACTATAATATATGCCTCTTATTGTCATTTTATAAGGTTTAACATGGGGGTTTTTGTATTTCTTCATTGAAATTAAATTGTGTTATTAAATTAATTAAGACGTTGATCAGTACCATACAATAGTTCAGCAATCTAATGTGGAAGATTCATACAATTCATATATAATTTATTATGTACGAAAGCATCTGTGCCGGAACATGTGAAAATTATGATGTAAATACACCAAATTCATGATTAGATTTTTTAGTTAAATATTTCTGGGTAAATTTGTATCGGACTAATTTCATGACTGTCGATCACAGTCTGTAAGCAATTATTTTTTTGGTTAGGGGTTCTTTAACATTTAATATTTTCTTCTCTTTCCAATTCGATAACAACAATATATATATATATATATATATATATATATATATATATTT
>Chr1:6017412:6024818_3p
TCCCCTCCACGATTGCTTCCACTAGCTACATCCATCTCGGCCAATTGACGAAGAGTAGGAACTATGAACATGTGGCTCAAACTCACGTATGAAAGGACAATGTGTCAGCAATGTTACAACTATAATATATGCCTCTTATTGTCATTTTATAAGGTTTAACATGGGGGTTTTTGTATTTCTTCATTGAAATTAAATTGTGTTATTAAATTAATTAAGACGTTGATCAGTACCATACAATAGTTCAGCAATCTAATGTGGAAGATTCATACAATTCATATATAATTTATTATGTACGAAAGCATCTGTGCCGGAACATGTGAAAATTATGATGTAAATACACCAAATTCATGATTAGATTTTTTAGTTAAATATTTCTGGGTAAATTTGTATCGGACTAATTTCATGACTGTCGATCACAGTCTGTAAGCAATTATTTTTTTGGTTAGGGGTTCTTTAACATTTAATATTTTCTTCTCTTTCCAATTCGATAACAACAATATATATATATATATATATATATATATATATATATT
>Chr1:6288931:6291831_5p
AAAGATGTTATGGTGGAAACGTGAGGTGAGATGTGGTGTTTAATTAGTTAATTAGTTTGATTAGTTTAATTATGTTGATTGCTTAAATGAATTTTTTTTTGTGTTTGGGAGTTTTGGGAAGTTGGGAAATGACAAGGGAAAGTGATAATGGGTTTGACCTTAACGGGTTGTTTGTTTTTTATTTGATTCAAGTAATAAATAATTATAAAAACATAAGTGAAAGTCATTATGACTAATCTTGGGTGTGCAAGCACNTGGTGCATAATCAATGAGGA
>Chr1:6288931:6291831_3p
GAGAANATTTATAAAGATGTTATGGTGGAAACGTGAGGTGAGATGTGGTGTTTAATTAGTTAATTAGTTTGATTAGTTTAATTATGTTGATTGCTTAAATGAATTTTTTTTTGTGTTTGGGAGTTTTGGGAAGTTGGGAAATGACAAGGGAAAGTGATAATGGGTTTGACCTTAACGGGTTGTTTGTTTTTTATTTGATTCAAGTAATAAATAATTATAAAAACATAAGTGAAAGTCATTATGACTAATCTTGGGTGTGCAAGCACATGATCAAACACCGACGAT
>Chr1:6377841:6379850_5p
GACACCTCTCTAAGTAACTGAAAATCCACCAGATAGTGATTTCAAGGAAAGCTTTGAAATTTATAAGTCAGATTCTCCTCTCAATGTAACTGTCATGTTCTTATATAAGAACGATATCTCATTCTTCTGCCAGTTTACTCTGCAATCTCCCAAGGTACTCAACCAGAACACACCTAGAATGATGTCAAGATTCCCCAGTTTTGATACCACAAAGTCTGTGGTGAACTCCAAACCTTGAACTGAGAAGGTCACTTTCTCACAAACTCCCATTCCTTGTACTGTTATTCCCGTTCCCAGTCTGATGTTTAAGTTTCCAATCTCT
>Chr1:6377841:6379850_3p
TGCTACTCCGACACCTCTCTTAGTAACTGAAAATCCAACAGATAGTGATTTCAAGGAAAGCTTTGAAATGTATAAGTCAGATTCTCCTCTCAATGTAATTATCATGTTCTTATATAAGAACGACACCTCATTCTTCTGCCAGTTTACTCTGCAATCTCCCAAAGTACTCAACCAGAACACACCTAGAATGATGTCAAGATTCCCAGTTCTAATACCACAAAGTGTGTGGTGAACTCCAAACCTTGAACTGAGAAGGTCACTTTCTCACAAACTCCCATTCCTTGTACTGTTATTCCCGTTCCCAGTCTGATGTTTAAGTTTGGATCCTCTGTAC
>Chr1:6464111:6468710_5p
CAAAATTCCTATTCGAAATATATACTAATGTCACTCAAACACTCAATGTGTCCACCACCACTTTTTTCCAATCAACTTATATAAGCTCTCATGCAATTGGTAAACAGAATTAAAGTTCGTAAATTATATGAATATCCGAAACATATTTTAAAACTGAATTTTAATATTTGTTGTCTTACAAACATTAAAATAAATAAAAACAAGATAGAAAATAATTTTTTTTATTGGCTTTGTTTAT
>Chr1:6464111:6468710_3p
ATACTAAGATAATGTCACTCAAACACTCAATGTGTCCACCACCACTTTTTTCCAATCAACTTATATAAGCTCTCATGCAATTGGTAAACAGAATTAAAGTTCGTAAATTATATGAATATCCGAAACATATTTTAAAACTGAATTTTAATATTTGTTGTCTTACAAACATTAAAATAAAATAAAAACAAGATAGAAAATAATTTTTTTATTGGCTTTGT
>Chr1:6480328:6481625_5p
CAGCATAGCACACATCAGCCTTTCTCACCCTCTCAAAGTAATTCCAAACAACAGATGTCAACCTCTTCGATTTCTGCAAGATGATCTCATTTGATTCATCCATCTCATACAAAA
>Chr1:6480328:6481625_3p
CAAACAGCATAGCACACATCAGCCTTTCTCACCCTCTCAAAGTAATTCCAAACAACAGATGTCAACCTCTTCGATTTCTGCAAGATGATCTCATTTGATTCATCCATCTCATAC
>Chr1:6723802:6727114_5p
AGGTTTATTAAACAAATGGAGCTTGTTATATATGTGTAATAGATGGTGGAGAATGACAAGGAGAGGAATGCAAACCGGGAGGCACTTACAGCACTTAGGAAGAGAGCTAGGACAACAAAGACTAGTGTTCTTTCTCCATTTGATTCTATGATGAAGGATAGACACGGTTGCTCAACCAAACCTTTGGTTCAAGAAGTTTGCTCCACGTGTGGATCCCATGACTCTAGTGAACCCACTTGGATGATGCTACCTGGAGCTGATCTTTTTGCTGCAGTTCCCTTTCATGCTGTGCATACAATGCTTGAGAAAGGTTTTGAATCTAGTTCACAGTATTGCTACTATCCTAAAAAACTAATA
>Chr1:6723802:6727114_3p
TTTGTTTAACCAAAATGGAGCTTGTAATATGTGTAATAGATGGTAGAGAATGACAAGGAGAGGAATGCGAACCGAGAGGCACTTACAGCACTTAGGAAGAGAGCTAGGACAACAAAGACTAGTGTTCTTTCTCCATTTGATTCTATGATGAAGGATAGACACGGTTGCTCAACCAAACCTTTGGTTCAAGAAGTTTGCTCCACGTGTGGATCCCATGACTCTAGTGAACCCACTTGGATGATGCTACCTGGAGCTGATCTTTTTGCTGCAGTTCCCTTTCATGCTGTGCATACAATGCTAGAGAAAGGTTTTTATCTAGTTTACAGTTTTGTTACTCCTCTACTAATATAATAGCC
>Chr1:6817558:6821721_5p
AATGATTTCATACGGATAAGCGTTAAGCTCGCCAATGATTCCATACAGAGAAGTGTTGAGCTCGCCAATGATTCCATACGGAGAAGTGTTGAGCTGGCCAATGATTCCATACGGAGAAGTGTTGAGTTGGCCAATGATTCCATACGGAGAGGTGTTGAGCTCGCCAATGATTGCATACGGAGAAGTGTTGAGCTCGCCAATGATTCCATACGGAGAAGTGTTGAGCTCGCCAATGATTTCATACGGAGAAGTGTTGAG
>Chr1:6817558:6821721_3p
TTGGCCAATGATTCCATACGGAGAGGTGTTGAGCTCGCCAATGATTGCATACGGAGAAGTGTTGAGCTCGCCAATGATTCCATACGGAGAAGTGTTGAGCTGGCCAATGATTCCATACGGAGAAGTGTTGAGTTGGCCAATGATTCCATACGGAGAGGTGTTGAGCTCGCCAATGATTGCATACGGAGAAGTGTTGAGCTCGCCAATGATTCCATACGGAGAAGTGTTGAGCTCGCCAATGATTTCATACGGAGAAGTATTGAGC
>Chr1:6821801:6825144_5p
GCAGTCAGCTCGACCTCAACCTCACCAGACAGCGCCGCCGACAAACACCGCACATTCACTAGCACGCATCAAGGACCAATACTTGCCACATTTGGCGCAACGAGAACATCTCAGAAAAAAAAAATCGTCACATGCTCGACAATATCGAGCTCACGGGATAAGCCGGAAGCAAAAGCCGCACCTAGCTTGCACATCGTCGCCTTGGCCAGGTGTACGATTTTAAACGCGCTCCGCATGAGTGCAGTGGTGAAATAATCCACGTCCTTACTTCGGTAGGACATTTTAAGCCAAGCCCAGACTCGCAATGAGCTAGCAGGAAGCGGAGTGAGTAAGCTGAGACCCCGAATCATACACACGTAATTCCTGCAGCACCCACAGGGTAAGCCGGTCACGCGTACCACACCTAAAACAGTACGACAAGTCCGTCTTGTCTACTCAAGACGTTTCAGGGACAAACATATCCAGGATAAGCCAGGAGACGTCTTGCACTGCAAAATATGCCATGTAAACAAGAAAAACGTCGCATCTCTATTTTGAGGGTAATTTCACAATAATCTAACTTTGCGCGACAAAAATCAGCAATAATAAACCTTTGCGCGAAAATCATCAATAAAAGTATGAATGACCAAGCTCATAAAGCAACCAAGTTCGCAATAACAAAATAAACAAAAAAAGGAATAAACGATAATTAGAAGACGTATCACTCTTGAGTAGTCTCGTCGGTGCCTCCGATAACAAACTCCGGGAAATGCTCAAGATCATCTTCACGACATGACTTCACGTCTAGGTGCAATC
>Chr1:6821801:6825144_3p
TTCGTGCAAGCAGTCAGCTCGACCTCAACCTCACCAGACAGCGCCGCCGACAAACACCGCACATTCACTAGCACGCATCAAGGACCAATACTTGCCACATTTGGCGCAACGAGAACATCTCAGAAAAAAAAAATCGTCACATGCTCGACAATATCGAGCTCACGGGATAAGCCGGAAGCAAAAGCCGCACCTAGCTTGCACATCGTCGCCTTGGCCAGGTGTACGATTTTAAACGCGCTCCGCATGAGTGCAGTGGTGAAATAATCCACGTCCTTACTTCGGTAGGACATTTTAAGCCAAGCCCAGACTCGCAATGAGCTAGCAGGAAGCGGAGTGAGTAAGCTGAGACCCCGAATCATACACACGTAATTCCTGCAGCACCCACAGGGTAAGCCGGTCACGCGTACCACACCTAAAACAGTACGACAAGTCCGTCTTGTCTACTCAAGACGTTTCAGGGACAAACATATCCAGGATAAGCCAGGAGACGTCTTGCACTGCAAAATATGCCATGTAAACAAGAAAAACGTCGCATCTCTATTTTGAGGGTAATTTCACAATAATCTAACTTTGCGCGACAAAAATCAGCAATAATAAACCTTTGCGCGAAAATCATCAATAAAAGTATGAATGACCAAGCTCATAAAGCAACCAAGTTCGCAATAACAAAATAAACAAAAAAAGGAATAAACGATAATTAGAAGACGTATCACTCTTGAGTAGTCTCGTCGGTGCCTCCGATAACAAACTCCGGGAAATGCTCAAGATCATCTTCACGACATGACTTCACGTCTAGG
>Chr1:6903262:6906452_5p
TCTAACAGCAACAAGTAAACTACTTTCAAACTCTAAAACCACAAATGACTTTACTCTCTGAAAGCCAGGTTCCATGCTTTCTGAGAGAACAACAACAACAGGTGATTCACTCCCAGTGACACATATCAATGCTTTCCAAATTATCAATGCAGATGTAACGATCATACCTAAACCCAAAAACAAAATCAAGAAATCATAATTATCATATCAAA
>Chr1:6903262:6906452_3p
ATCTAACAGCAACAAGTAAACTACTTTCAAACTCTAAAACCATAAGTGACTCACTCTCTGAAAGCCAGGTTCCATGCTTTCTGAGAGAACAACAACCACAGGGGATTCACTCCCAGTGACACATATCAATGCCTTCCAAATTATCAATGCAGATGTAACGATCATACCTAAACCCAAAAACAAAATCAAGAAATCATAATTATCATATCAAAGCTT
>Chr1:6978309:6985168_5p
TTATTATTATTATATATATATATAGATATGCATCATATTGCAAGTTGTAAACCAGATATTCAAGAATGATACTTTTACACCATATCAATCCACTGTATTTAGTTTTATTATGGTAAATAAAGAATAATTTATATTTTTATAAGAAAGTTTTACAAAAACAAAGAATAAAAAAGACAAGACCCAATATTACAA
>Chr1:6978309:6985168_3p
ATTATTATTATTATATATATAGATATGCATCATATTGTAAGTTGTAAACCAGATATTCAAGAATGATACTTTTATACCATTTCAATCCATTTGAATTTAGTTTTATTATGGTAAATAAAGAATAATTTTTATGTTTATAAGAAAGTTTTACAAAAACAAAGAATAAAAAAGACAAGACCCAATATTACAA
>Chr1:7022222:7023750_5p
AAAACCAAACCGAACCGAACCGAAATTCTTCAAATACCCGAATGGTTAGTAAAAATCTATATCCAAACTAACTGAAATCGAACCGAACCGAACCGACAATTAAATGGTTAACCGAAATATCCGAAAACCTAGAAGATATCAAATATTATATACTTAATATTATGCAAAACTATAAAATAAACTTAAAATATAAATTATTTCTAGATTCAAAACAATTAAATATTTTAAATAATCAATATATGTAAATGTTATTATTTTGAATTTACAAAGTTAAATACTATTTTGTAAAATTGAATCCATATTTTTCCCTTTTTTGTATTTTTGTTATTGTATATTTGGTTAATTTTGGTTATATTCGGTTAGTTTTGGTTATATTTGGTTTATTTGGTTAATGTTAATATAATTTATGTTAGTTATGGTTATTTATTTAAATAACCAAACCGAAACCGAACCGAAAGAAACCGAA
>Chr1:7022222:7023750_3p
AAAAAACTAAACCGAACCGAACCGAAATTCTTCAAATACCCGAATGGTTAGTAAAAATCTATATCCAAACTAACCGAAACCGAACCGAACCGAACCGACAATTAAATGGTTAACCGAAATATCCGAAAACCTAGAAGATATCAAATATTATATACTTAATATTATGCAAAACTATAAAATAAACTTAAAATATAAATTATTTCTAGATTCAAAACAATTAAATATTTTAAATAATCAATATATGTAAATGTTATTATTTTGAATTTACAAAGTTAAATACTATTTTGTAAAATTGAATCCATATTTTTCCCTTTTTTGTATTTTTGTTATTGTATATTTGGTTAATTTTGGTTATATTCGGTTAGTTTTGGTTATATTTGGTTTATTTGGTTAATGTTAATATAATTTATGTTAGTTATGGTTATTTATTTAAATAACCAAACCGAAACCGAACCGAACCGAAC
>Chr1:7052180:7054605_5p
CTTAATCTTAGTGTTGATTCATTGAACAATTTTACGAGAAAAGTGATTTGCTGAAGATGATCTTGTTAATGTGATGAAAACAGGCACTTAAAGAACTCAGGGCCAAGGCTTCACAAAAAGGATCATTTGGAGGCACAGAACTTAAGAAGAGTGGAAAGAAATAAGACTAGTCTGCCTCAAATGTAATCTCAAATCTCCTATACTAATATGCTTGTCTTCTACCATGGCTAGTAATATAGTAATCTTTAAAATCATAGGACTTGCACTTGCTTCAAAATTCTGCAACTTTCATTAAGGTTTTAAGTTGTTCCAAG
>Chr1:7052180:7054605_3p
CTTTTCCTAATTTGATCAACTGGAAACTTTTACGAGATAGTGATTGCTAATGATGGTATTATTGTTAATGTGATGAAAACAGGCACTTAAAGAACTCAGGGCCAAGGCTTCACAAAAAGGATCATTTGGAGGCACAGAACTTAAGAAGAGTGGAAAGAAATAAGACTAGTCTGCCTCAAATGTAATCTCAAATCTCCTATACTAATATGCTTGTCTTCTACCATGGCTAGTAATATACTAATCTTTAAAATCATAGGACTTGCACTTTCTTCAAAATTCTGCAACTTGCATTAGGGTTTTAAGTTGTTCCAA
>Chr1:7109086:7111354_5p
TTTCTTGAGTTTCTTTCTTCATTACATATACAAACAAGAAAAAGATAGAAGAAAGGTTTAAGATGATACAATATATGTGATTCGAATGATCTCAAGCAAATTCTTTGGACCACTCGTGTAAAGTAGGAGTCTTGACGCCTATATTCTTCATGTCAAGAATATTCGCTGATCCAACGGAAGTAACGACAATGTTAGTTCCTTTCTCCGAAGATGACAATGAAGAAAACAAGATTCTAACTAAGGAGATGATTTTGTTAAACCACAAAGACAAAAAAAAAACCCAAAGATTAGTTTTTTACCGGTATGGATCTCTGGTGTTGCAGCAGCTGTGGCATCTGCGATAACAGTCACATTTGGATAATCCAGCTCCACTGCATCAAAAACCGTTTGCCGGATACAATTCGGTGTTTGAACACCTGCAAAAAAAAAGGGTTACAAAAACAAAAAAAGAGTCCAACAAAAGTTTCATGATAGTGTTAAGACTCTTGAACATACTCACCAGCAATCACTAACTTGCTGACACCAGAAGTTTGCAAGAAGGAATGAAGATTGGTTCCAAAGAAAGCGCTNAAA
>Chr1:7109086:7111354_3p
TTATTTCTTGAGTTTCTTTCTTCATTACATATACAAACAAGAAAAAGATAGAAGAAAGGTTTAAGATGATACAATATATGTGATTCGAATGATCTCAAGCAAATTCTTTGGACCACTCGTGTAAAGTAGGAGTCTTGACGCCTATATTCTTCATGTCAAGAATATTCGCTGATCCAACGGAAGTAACGACAATGTTAGTTCCTTTCTCCGAAGATGACAATGAAGAAAACAAGATTCTAACTAAGGAGATGATTTTGTTAAACCACAAAGACAAAAAAAAAACCCAAAGATTAGTTTTTTACCGGTATGGATCTCTGGTGTTGCAGCAGCTGTGGCATCTGCGATAACAGTCACATTTGGATAATCCAGCTCCACTGCATCAAAAACCGTTTGCCGGATACAATTCGGTGTTTGAACACCTGCAAAAAAAAAGGGTTACAAAAACAAAAAAAGAGTCCAACAAAAGTTTCATGATAGTGTTAAGACTCTTGAACATACTCACCAGCAATCACTAACTTGCTGACACCAGAAGTTTGCAAGAAGGAATGAAGATTGGTTCCAAAGAAAGCGCTGAAACGGG
>Chr1:7155360:7159219_5p
ATGATGATGACCCCTTTGCAGATGTATCATTTCATCCGAATGAAGAAAAAGAAAGTGCTGATGACCTGTTCTCTGGAATGACTGTCGGGGAAAAGTCCGCTGCTGCTGGTGGTAATCATGTGCCTGAGCTATTTGATATGTTTGGGTCGACTGCAAATCTTGAAGCAGAGCCAAAAGAATCAAAAAACATAAATGATTTGATGGCAAGTTT
>Chr1:7155360:7159219_3p
AAATGATGATGACCCCTTTGCAGATGTATCATTTCATCCGAATGAAGAAAAAGAAAGTGCTGATGACCTGTTCTCTGGAATGACTGTCGGGGAAAAGTCCGCTGCTGCTGGTGGTAATCATGTGCCTGAGCTATTTGATATGTTTGGGTCGACTGCAAATCTTGAAGCAGAGCCAAAAGAATCAAAAAACATAAATGATTTGATGGCAAGTTTTTCCTTTGAT
>Chr1:7162152:7164810_5p
GGGTCTCTNAAGTGGCAACGGGAAAATGATGAATGACATCCTCAAAATTTAAATCCAATTTACAAGATTTTGTGGTTCCGATTTGTGTTTATAAAAATAAAATAAAATAAAATGCCTCAACGGGCAGATTGATAGTGACATGCAAAGTAACTTAAGACTCTCGAACGTCTCTCTCGAATAGGGAAACGAATGGAACACTTTGAGATTTTATATAATTAGAAAGTTAGAAAAGATCTCTTCTGGTGAATCTTTTATTTTAAAAAACTTTGTCTTTTCTATGAATCTTTTGTGTTTATTCTTTATTGGGAATTTGGCATGAATCGTAATATAAATGAAA
>Chr1:7162152:7164810_3p
AAGTGGCAACGGGAAAATGATGAATGACATCCTCAAAATTTAAATCCAATTTACAAGATTTTGTGGTTCCGATTTGTGTTTATAAAAATAAAATAAAATAAAATGCCTCAACGGGCAGATTGATAGTGACATGCAAAGTAACTTAAGACTCTCGAACGTCTCTCTCGAATAGGGAAACGAATGGAACACTTTGAGATTTTATATAATTAGAAAGTTAGAAAAGATCTCTTCTGGTGAATCTTTTATTTTAAAAAACTTTGTCTTTTCTATGAATCTTTTGTGTTTATTCTTTATTGGGAATTTGGCATGAATCGTAATATAAATGAAAAAAATA
>Chr1:7172889:7174468_5p
GAATTTGGCTTACATTAGAGAATCTGAGAGAGACCAAACGGCGTGGAGCTGAAACTCGAAACCGTAGAGAGTGGTCATGCTAGTCTCGCGTGCCGTCACCGTTAACGTCACAGCAACCACCGATACAGCCATGCACATAGCTCTTAGCGCAACCATTGCCACGTCATTGCGTCTTCTGCCGTAAGTGGTGGCTGTGTGCACCACGTCGCGGATATCAAGCTTCTTTTCTTCAGTCACAACGGTCGACTTTTGTTTCTGCTCTGCTGCTTTCGCCATTGTGAGTTTGTAATATGTAATTAATTTACACGAGAGCCACGCCACGCCACAGACGGGATTTATAAGCTTAACATGATAGACACGTGGCTAGCTTTATAGTGAGAAGTTCAAAACACTTCCCGTGAGGCTTCTCAGGTGAGGTCTATGTAATCAGTGTTCGTTCTGCACGAGGAATGACCTCAGTCTGCTCAAATACAAACAACAATAAAACAGCTAGAAGAGAAGATTTTTTTTTATATTTCTTAATCAGATTTGTACT
>Chr1:7172889:7174468_3p
GAATTTGGCTTACATTAGAGAATCTGAGAGAGACCAAACGGCGTGGAGCTGAAACTCGAAACCGTAGAGAGTGGTCATGCTAGTCTCGCGTGCCGTCACCGTTAACGTCACAGCAACCGCCGATACAGCCATGCACATAGCTCTTAGCGCAACCATTGCCACGTCATTGCGTCTTCTGCCGTAAGTGGTGGCTGTGTGCACCACGTCGCGGATATCAAGCTTCTTTTCTTCAGTCACAACGGTCGACTTTTGTTTCTGCTCTGCTGCTTTCGCCATTGTGAGTTTGTAATATGTAATTAATTTACACGAGAGCCACGCCACGCCACAGACGGGATTTATAAGCTTAACATGATAGACACGTGGCTAGCTTTATAGTGAGAAGTTCAAAACACTTCCCGTGAGGCTTCTCAGGTGAGGTCTATGTAATCAGTGTTCGTTCTGCACGAGGAATGACCTCAGTCTGCTCAAATACAAACAACAATAAAACAGCTAGAAGAGAAGATTTTTTTTTATATTTCTTAATCAGATTTGTACTG
>Chr1:7247093:7250465_5p
CCTGCAAAAGAGAAAGGCAAGAAAAGTGAGATTAAGATGATGAAGAACCAGAAGTGTGGAAGCTAAACGAAGAAGAAGAAGAATCGTGAAAGAAGAGAAGTCGAGAAGGACAATGATGTGTTATGGGCCTGCTGGTGTATGAGTGGTCAAGGCCCATGTCAAAGAAGAATTGTTAAAGGGTTTAGTTAAGACCCACTTGGTTGTAATGTTGTTCTGTTAAGTTTTAACTAAGTTAGTTAAGTCTTAGTCTCTAGAGTTGGTGCAAGTTGATGAGAACTGTTAAGAGTACAAGTTAGGACATTGACTTGTAAGGTGTGTAGCCGAGCTAGTGGAGATTTGTTGGTCTAGAGCTTTTGAGTAAACTATGTAAGTGTGAAAAACTTTGTTATAAGGAGGTGTATGTGAGAGTGTAAGTAATAAGAAAAATATGAATGAATGAATGAGAGTTCTAAAAAATTGAGTTCTTTGAGTAAAGAAAAGAAAAAGAAACAAATCTGAAATCAAAGTGAGAAGTTCAACA
>Chr1:7247093:7250465_3p
GTGTTGAGGGATGAATTTTCGATTAATCCTGCAAAAGAGAAAGGCAAGAAAAGTGAGATTAAGATGATGAAGAACCAGAAGTGTGGAAGCTAAACGAAGAAGAAGAAGAATCGTGAAAGAAGAGAAGTCGAGAAGGACAATGATGTGTTATGGGCCTGCTGGTGTATGAGTGGTCAAGGCCCATGTCAAAGAAGAATTGTTAAAGGGTTTAGTTAAGACCCACTTGGTTGTAATGTTGTTCTGTTAAGTTTTAACTAAGTTAGTTAAGTCTTAGTCTCTAGAGTTGGTGCAAGTTGATGAGAACTGTTAAGAGTACAAGTTAGGACATTGACTTGTAAGGTGTGTAGTCGAGCTAGTGGAGAGTTGTTAGTCTAGAGCTTTTGAGTAAACTATGTAAGTGTGAAAAACCTTGTTATAAGGAGGTGTATGTGAGAGTGTAAGTAATAAGAAAAATATGAATGAATGAATGAGAGTTCTAAAAAATTGAGTTCTTTGAGTAAAGAAAAGAAAAAGAAACAAATCTGAAATCAAAGTGAGAAGTTCAACAGTTC
>Chr1:7251220:7252800_5p
AAGAAAAGGCTTCTTGGATTCGAAACGGTATGTATCATATTTGCTTCCACTCGTCAATATATAGTTTTCTTAACTTTGCATTATTAATTCTTCAAACTACTTAACACTTAATAGTACGAACGTTATGGTGGGCTAGCTAAAAGCTTGCGGACCAAATGACCAACCTAGTTAAAATTTGGGTCTGATCAAGTTTTTAAGCTTTGGAAAATGAGAACCAATTAACGTATCTACTAACAAGAGGTATCTTTGTATTGTTGTACGTAGTTTGAGGTTGATGAAGACGACTACATCGTAGCAGTGCAGGTGACCCACGACAAAGTATATGGCCAAG
>Chr1:7251220:7252800_3p
GCTTCTTGGATTCGAAACGGTATGTATCATATTTGCTTCCACTCGTCAATATATAGTTTTCTTAACTTTGCATTATTAATTCTTCAAACTACTTAACACTTAATAGTACGAACGTTATGGTGGGCTAGCTAAAAGCTTGCGGACCAAATGACCAACCTAGTTAAAATTTGGGTCTGATCAAGTTTTTAAGCTTTGGAAAATGAGAACCAATTAACGTATCTACTAACAAGAGGTATCTTTGTATTGTTGTACGTAGTTTGAGGTTGATGAAGACGACTACATCGTAGCAGTGCAGGTGACCCACGACAAAGTAT
>Chr1:7311726:7313722_5p
CGGCATCGTTATATTTTTTTTTTTTTTGGATAGAGAAGAAACCCTAATTTCTTATAAATGCTCAGTTGAATAAAATTTGAGTTATTATAAAATTATAATTTTTATAAAAGATCTAAACCAATATTTTTCCATTTTTCACATTGCAATTACGACAAAAAGATCTGGTTGATTTCATGGATGACCAAGCCCAAAAATAATTTTACCACCTTTTAGATCCTCAAAATTTTAATTGGCCCCTTTCATCTTTAATTTTGTCTCATTTTTTTTTAATTTATTTGTTTGGTGATAAGTAAACCATTTTTGCATTACTAATAAAAAATCTAACCAACATGTGAAATTAAAATATCTCTTTACATTCACACTTGTGACTTTATGTAAAAAAGCTAGAGGTTTTATTCCTTATCAAAACTCTAGGGGCACACGATTTTCGGTATATTTCTACTCGCCAAAAAATAGGTATTCAAGATCTTCTAATGTTAGTTGAATAGCAGAACTTTTACCATGTTTTTCACCCAATGCAGATGCAACAATGTTCCTTTTACGTTCCTGTGAAAATTAATTTAAAGAAACAAAAATCACAATTGAGTGGAGCAATGTTATTATAATCTTGAAATGATCCTGATAGGTTTGGAACAAATTAGAAATAATTATACCTGAAGAGTAAGAATTCGTTCCTCGACGGTATTTTTGATGGCAATACGTGTTACCGTAACAGTCCGAGTTTGTCCGATACGATGAGCTCTATCAATAGCTTGGTCTTCAGTTGTTGGATTCCACCAAAGATCCAAGAGAATAACATGGCAGGCAGCTATCATGTTCAATCCAAGGTTTCCAGCTTTAAGAGACATCAGCATCACTTCTACCTGTTTTGGTATTAAAACATTACATTGTCTTACTTAGAGAATTGTAAAAGATGAATTTTGAAAGCAAAACATGTAAGTAATGTAACATCACTTACATCTGGATCACTGTTGAATTCTTTT
>Chr1:7311726:7313722_3p
TCCGCTGGAAGCTTCTTCGGCATCGTTATATTTTTTTTTTTTTTGGATAGAGAAGAAACCCTAATTTCTTATAAATGCTCAGTTGAATAAAATTTGAGTTATTATAAAATTATAATTTTTATAAAAGATCTAAACCAATATTTTTCCATTTTTCACATTGCAATTACGACAAAAAGATCTGGTTGATTTCATGGATGACCAAGCCCAAAAATAATTTTACCACCTTTTAGATCCTCAAAATTTTAATTGGCCCCTTTCATCTTTAATTTTGTCTCATTTTTTTTTAATTTATTTGTTTGGTGATAAGTAAACCATTTTTGCATTACTAATAAAAAATCTAACCAACATGTGAAATTAAAATATCTCTTTACATTCACACTTGTGACTTTATGTAAAAAAGCTAGAGGTTTTATTCCTTATCAAAACTCTAGGGGCACACGATTTTCGGTATATTTCTACTCACCAAAAAATAGGTATTCAAGATCTTCTAATGTTAGTTGAATAGCAGAACTTTTACCATGTTTTTCACCCAATGCAGATGCAACAATTTTCCTTTTACGTTCCTGTGAAAATTAATTTAAAGAAACAAAAATCACAATTGAGTGGAGCAATGTTATTATAATCTTGAAATGATCCTGATAGGTTTGGAACAAATTAGAAATAATTATACCTGAAGAGTAAGAATTCGTTCCTCGACGGTATTTTTGATGGCAATACGTGTTACCGTAACAGTCCGAGTTTGTCCGATACGATGAGCTCTATCAATAGCTTGGTCTTCAGTTGTTGGATTCCACCAAAGATCCAAGAGAATAACATGGCAGGCAGCTATCATGTTCAATCCAAGGTTTCCAGCTTTAAGAGACATCAGCATCACTTCTACCTGTTTTGGTATTAAAACATTACATTGTCTTACTTAGAGAATTGTAAAAGATGAATTTTGAAAGCAAAACATGTAAGTAATGTAACATCACTTACATCTGGATCACTGTTGAA
>Chr1:7318320:7320058_5p
TGACAAATTAGGCCTGAGTCCATCGCTGCTTCTACGCATATCCAAAAACAATCCAATGACATCAGTTAAAGAGCAATGCAAAGAAAACCCAGAAATCATAGCGTTCCATGCCACAATATCTCTTTTAGGCATTTTGTCGAACACTTGTAATGCCATATCTAGTTCCCCGCATTTAGCATAGAAATCAACGAGAGCAGTACACACATACATATCAGTAGTAAAGTCGCTACATGTCACATGGCTATGTATCAGCTTACCATCTTCCATTGCTCGCAGACCAGCACATGCTTTCAGCACAAACGGGTAAGTGTATTTCGT
>Chr1:7318320:7320058_3p
AAATTAGGCCTGAGTCCATCGCTGCTTCTACGCATATCCAAAAACAATCCAATGACAACAGTTAAAGAGCAATGCAAAGAAAACCCAGAAATCATAGCGTTCCATGCCACAATATCTCTTTTAGGCATTTTGTCGAACACTTGTAATGCCATATCTAGTTCCCCGCATTTAGCATAGAAATCAACGAGAGCAGTACACACATACATATCAGTAGTAAAGTCGCTACATGTCACATGGCTATGTATCAGCTTACCATCTTCCATTGCTCGCAGACCAGCACATGCTTTCAGCACAAACGGGTA
>Chr1:7321002:7324110_5p
TGCATTTGCTCGGGGGAATAATAACTAAGAAGCTTCTTGAACAGAGGCACCAATGCAAACATAGCAAGTTGGAGCTGCTCAGAGCTGTTTACGCGGATGCTTACTTGCCCTGCCCCTCTGTTATTCAAATTAGCACGAGCAATTAGATTAGAAGAACGTCCAATGGGCACTTGGGACTGTATATTTCCTCCGATAGCAAGATCGCCATGCCAATCCATCACAGAAAGTCCAAGAGTTGACAAAAACCGACCAAGTGGATAATCTTTATCTCTAAACTGAGCTTCTAAACTACCACCATATGCAACATCTCCCCGACTAGTCATTGCCCCACCAGACATAACCATTCTGAACCGTTTATTAGCAATCAACTTATCTTCGACTTTCAGCCCCGCAGACACCGAATCACCCAAGAGCGTTACAGAGAGACCAGCTGCCGCTTTGTTTTTCCTAAAATTGTTAAATCTAGTTTCACTTCGTACTGTGAAAGCCAATTCCTTCCCAGCATTTTGCATGTCAAAACCTAGGGAAGTTGATATACCCTCTCCATGTTTAACCGAGCTGGCCAATTCCAGCTGCACGTTAGAATCCTTCTTGTCCTTTGTCACTTGACCAGAGAAAGATATCGGTATTTTGTCTTTAACAACAAAAAGTCGTTCCGCATTCACACCTTCATAACCAATATCATGATCCCACCCATGAGTTTCCAAGACTGGCCTAACAAGCCATTGATTGGAGGAATCAAGGTACCGGTACCGGTGAGTAGGATTGTCAGAGTCAAAAGATGCAGGTAGAGATAAATCCGGCATGGGAACTGGAACAGATGCAGGTTCACTTCTCTCTTCTTCCACATTCTCACTATACC
>Chr1:7321002:7324110_3p
CATTTGCNTCGGGGGAATAATAACTAAGAAGCTTCTTGAACAGAGGCACCAATGCAAACATAGCAAGTTGGAGCTGCTCAGAGCTGTTTACGCGGATGCTTACTTGCCCTGCCCCTCTGTTATTCAAATTAGCACGAGCAATTAGATTAGAAGAACGTCCAATGGGCACTTGGGACTGTATATTTCCTCCGATAGCAAGATCGCCATGCCAATCCATCACAGAAAGTCCAAGAGTTGACAAAAACCGACCAAGTGGATAATCTTTATCTCTAAACTGAGCTTCTAAACTACCACCATAGGCAACATCTCCCCGACTAGTCATTGCCCCACCAGACATAACCATTCTGAACCGTTTATTAGCAATCAACTTATCTTCGACTTTCAGCCCCGCAGACACCGAATCACCCAAGAGCGTTACAGAGAGACCAGCTGCCGCTTTGTTTTTCCTAAAATTGTTAAATCTAGTTTCACTTCGTACTGTGAAAGCCAATTCCTTCCCAGCATTTTGCATGTCAAAACCTAGGGAAGTTGATATACCCTCTCCATGTTTAACCGAGCTGGCCAATTCCAGCTGCACGTTAGAATCCTTCTTGTCCTTTGTCACTTGACCAGAGAAAGATATCGGTATTTTGTCTTTAACAACAAAAAGTCGTTCCGCATTCACACCTTCATAACCAATATCATGATCCCACCCATGAGTTTCCAAGACTGGCCTAACAAGCCATTGATTGGAGGAATCAAGGTACCGGTACCGATGAGTAGGATTGTCAGAGTCAAAAGATGCAGGTAGAGATAAATCCGGCATGGGAACTGGAACAGATGCAGGTTCACTTCTCTCTTCTTCCACATTTTCACTATACCCGTTAGG
>Chr1:7363637:7368376_5p
GACTTAAGCTTGAAGAATACTTGAGTCATAAGGAATCCTAATCCTACCAAGTTGTGGTTTATAAAGGATTAGGATAATGACAAGTTATATTTAGGAGATATCTAAATATACAAACTCTAATAGGAATAGGTTTTGGTGTTTGAGTTCTCTATATAAGGAGATGCCAATGTGTGGCATAACTTAAGAGGTTTTAGAGAGAACAAGAACAAGCTTTAGGTTTTGAGAGAGTTTCCTAAAGATCAATAAAAGAGAGTGATTCTTTTAAATTCTTGTGTCTTTTAATTCTTTGTTTACAATATTTGGTATCAGAGCGAT
>Chr1:7363637:7368376_3p
TGTTGACTTAAGCTTGAAGAAAGCTTGAGTCATAAGGAATTCTAATCCTACCAAATTGTGGTTTATAAAGGATTAGGATAATGACAAGTTATATTTAAGAGATATCTAAATATACAAAATCTAATAGGAATAGGTTTTGGTGTTTGAGTTCTCTATATAAGAAGATGCCAATGTGTGGCATAACTTAAGAGGTTTTAGAGAGAACAAGAACAAACTTTAAGTTTTGAGAGAGTTTCCTAAAGATCAATAAAAGAGAGTGATTCTTTTAAATTCTTGTGTCTTTTAATTCTTTGTTTACAATAGTCTCGAATATAGGATTCTTAGGAAAG
>Chr1:7393521:7395183_5p
NAATAAAGCCAAGCAAGGAGTTCAGGTACTTACTAGTTACTACAGACATACACGTATTGATAGCTGTCTGTTGTGTCGCATGTCTGTAATCTGCAATGTAGATCTTACTTGCCAGGTTTGGAGAATTGAGCACGTTTTCTTATTTAGAACCTTGTTTTTGGGATCTTTCCACTGATAGCTATGCCGGTCTCTTGGTAGCATGCCTTGTAAGATTTATTCTGTGATCTTGCAGAGAATTGAAAGAGCCATAGTTTTTGCGTATACTTGGTGGAAATTTGGTAAACATAAGTAGTTTTTGGCTGTGATCATTTTTTTTTCTGTCCTCTCGACAATTAGCATTATTTTCAGTTGAATTTTGGTCAAGTTTAGTGTATTNTGTG
>Chr1:7393521:7395183_3p
AATAAAGCCAAGCAAGGAGTTCAGGTACTTACTAGTTACTACAGACATACACGTATTGATAGCTGTCTGTTGTGTCGCATGTCTGTAATCTGCAATGTAGATCTTACTTGCCAGGTTTGGAGAATTGAGCACGTTTTCTTATTTAGAACCTTGTTTTTGGGATCTTTCCACTGATAGCTATGCCGGTCTCTTGGTAGCATGCCTTGTAAGATTTATTCTGTGATCTTGCAGAGAATTGAAAGAGCCATAGTTTTTGCGTATACTTGGTGGAAATTTGGTAAACATAAGTAGTTTTTGGCTGTGATCATTTTTTTTTCTGTCCTCTCGACAATTAGCATTATTTTCAGTTGAATTTTGGTCAAGTTTAGTGTATTCGGTGCTCGTTATACTTGGGGA
>Chr1:7546732:7554143_5p
GAGTATGTCTGATCAGCGTTTGGATGTATCCTAAGGTATCGGTCATGTTACCGAGAACGACGCTGGCCATAGCTGCGGCTAAAGATTTGGGATCCGAAGGTGAGGGAGATAGTGGACGGAGAGAGGCTTCACATAGGTCGCAGAACGGCGTTGCTTGGCATATTTTGTC
>Chr1:7546732:7554143_3p
GTATGTCTGATCAGCGTTTGGATGTATCCTAAGGTATCGGTCATGTTACCGAGAACGACGCTGGCCATAGCTGCGGCTAAAGATTTGGGATCCGAAGGTGAGGGAGATAGTGGACGGAGAGAGGCTTCACATAGGTCGCAGAACGGCGTTGCTTGGCATATTTTGTCGATAA
>Chr1:7577995:7584458_5p
AGCTCACTTTGATAAGAGAGCAATGTGGGAGAAATAGAGGCATGTGACAGAAGGTAAAGAGAAGAATTTAGACTATAAATAGAATTAGAGTAGGATTATGAACATCATCCTGCGTGATCAGATTGTGAGAGTTTGATAGAGAGCCTGCGTGCTCTGTTCTTAGGTGATGAGATTGGAGAACTGTAACTCCAAGCTTATCAATTAGGGTTTGAGATTGTATTGTGAATTGAGAAGAGATAA
>Chr1:7577995:7584458_3p
TTGATAAGAGAGCAATGTAGGAGAAATAGAGGCACGTGACAGAAGCTAAAGAGAAGAATTTAGAGTATAAATAGAATTAGAGTAGGATTATGAACATCATCCTGCGTGATCAGATTGTGAGAGTTTGTTAGAGAGCCTGTGTGTTCTGTTCTTAGGTGATGAGATTGGAGAACTGTAACTCCAAGCTTATCAATTAGGGTTTGAAATTGTATTGTGAATTGAGAAAAGAT
>Chr1:7682468:7693232_5p
TCTTCGTCAATGAAGAAACTCCCTGCTGTGACTGCAAATTGGAAACCACCAGTGAGAAGTTCCATATCAACACTTAAGAACACCTTGTTCCACAGCACCACTTCTGGTTCAATCTTAACCGTAACCCAAATCTCCATCTGTAAACTGTCCCAGCGCTGAAACAAGACAGCAAGTTGCTCTTCTCTAACACTAGAAAGAGTCACGGTATCTTCTTGATAAGGGATAAACGGCAGACGAAGACGCGGTCCAAACCTCTCTCTTGTAAAATCAAAACAGATCAAAAAACTATGGGTCACTTCCGATTTATTACATTCAGCAAACAATTAAGTATTTCCTTTGAGAGAAACGCCACGTGCATAAAAATGTATATACAGGTCGCAAGTGACATCAAGAACGTCGCTCCATGAGTTAGAGTTTAACTCGTAGATACTGTACTCGACAAGACTCTTAGATTCAGCATGTCTCAAAATCTTGTAGCTTCGGCCTGATTTGCTATTCTCGTATCCAATAGCATACTTATACATGTTCGGACTATGGTGAAGTCTTTGGGGCTTGACCCACAAGTTTTGACCCCAATACGGGTTCCATACAACGAGCCTAGTCAAGTATTTTGTGATGCATAAGACTAAACCGTCGCAGTGATAAACTCTAGATATATCGACTCGATTGGAATCGTCTAGGCTAATAAGTTTAGCGTGACAGTTTATAGTTGGGTCAACGTCCTTATAAAGATTGATGCCCATCAAGTAGACACGAGAATCCATCACCATGACCACCTTAAACTCCTCTGCTGCTGCAGCTTTTGCTTGAGCAATGTGTTTCTTCGTAAAGAAGCGATCCTTGGATAAAGTGTTCCACTCTTTGCAAACAGACCGCACTGCTCTCATAGATGTCATCGGAAGTCTTATGATCACATCCTCTGCCAATTCCCTTGGAAGATCGGACATCATCGTCATCCTTTTTGCGGGTAACTTCTTCTTCTTCGTTG
>Chr1:7682468:7693232_3p
CGACTTTCTTCTCTTCGTCAATGAAGAAACTCCCTTCTGTAACTCCAAACTGAAAACCAGTGAGTGGTTCCATATCAACACTTAAGAACACCTTGTTCCACAGCACCACTTCTGGTTCAATCTTAACCGTAACCCAAATCTCCATCTGTAAACTGTCCCAGCGCTGAAACAAGACAGCAAGTTGCTCTTCTCTAACACTAGAAAGAGTCACGGTATCTTCTTGATAAGGGATAAACGGCAGACGAAGACGCGGTCCAAACCTCTCTCTTGTAAAATCAAAACAGATCAAAAAACTATGGGTCACTTCCGATTTATTACATTCAGCAAACAATTAAGTATTTCCTTTGAGAGAAACGCCACGTGCATAAAAATGTATATACAGGTCGCAAGTGACATCAAGAACGTCGCTCCATGAGTTAGAGTTTAACTCGTAGATACTGTACTCGACAAGACTCTTAGATTCAGCATGTCTCAAAATCTTGTAGCTTCGGCCTGATTTGCTATTCTCGTATCCAATAGCATACTTATACATGTTCGGACTATGGTGAAGTCTTTGGGGCTTGACCCACAAGTTTTGACCCCAATACGGGTTCCATACAACGAGCCTAGTCAAGTATTTTGTGATGCATAAGACTAAACCGTCGCAGTGATAAACTCTAGATATATCGACTCGATTGGAATCGTCTAGGCTAATAAGTTTAGCGTGACAGTTTATAGTTGGGTCAACGTCCTTATAAAGATTGATGCCCATCAAGTAGACACGAGAATCCATCACCATGACCACCTTAAACTCCTCTGCTGCTGCAGCTTTTGCTTGAGCAATGTGTTTCTTCGTAAAGAAGCGATCCTTGGATAAAGTGTTCCACTCTTTGCAAACAGACCGCACTGCTCTCATAGATGTCATCGGAAGTCTTATGATCACATCCTCTGCCAATTCCCTTGGAAGATCGGACATCATCGTCATCCTTTTTGCGGGTAACTTCTTCT
>Chr1:7728937:7731169_5p
TCATGTTGTACAATCTACTGTGATAATTTTGTTAAGGGTGTTTTGTGTTGTAGGTGAAGTCCCATATGCCATCTGATTTGTCACCTCTGCTTGGTTCCTTCTGTCGAGATGTGATCAGAATTCTAGACTCCTTGAGTTTTGACTGGAGTGTGACTCCTTCAGATGGGTACTTGATTAGGTCGAAAGCTGGAAAAAGAAGTTTGCTCCTCTTTGGCACACTTGTCAGCAGACATAGAAAATATTCTGACAAGTATGTAAACACCTTAAAATCTTCTTAGCAATGTAGCATTCCCAATGCTTATTTACCACGCCTATTATATCTGATTTATGCAGATTAGTGCCAGAGATAGTAATTTGCTCAATGAAGATTGTGAAACATAGTTCAACCATCAGTGTAAGTATTTTTAGCAAAATTTGTTACTACAAAAATTGCTTCTTCTCATCAAAATATTACTATCTTCTTAAGCTAATGCTATGAGTGCCTACTATCATGTGCAGAAGCTCGGATGCCTAACTGAGAGAATTATCTCACTTGCTTTTGATGTAATTTCACGCGTCATGGAAATTGGTCCTGTAAGTTGTTAGAATGTTCACAAAAAATCTAAATAGAATGATCAAATGTCTATGAAAGCAAATATAATTTGTACCTTAAAAACAGGGATGGAGATTACTTTCACCCCATTTTTCTTTTTTGTTGGACTCTGCAATCTTTCCAGCCCTGGTGCTGAATGAGAGGGTACGCTTTCCTTTGTCGTAATCTGTGTTGCAAGCATTTCTTACTACCATTATTGCAAAAACTTTACTGGTCTTTCCGGGTTGCTTTTGCAAGTAGGACATATCTGAGTGGGAAGAAGATGCAGATGAATTCATAAGGAAAAACCTTCCATCTGAACTAGTATGAAACTTATCTCTCTCTCTCTAGACGGATTATTTTTATGTCTATGGTCCAGAAGCTATGAAATAATATCATTTTCGTTTGGCAGGAAGAA
>Chr1:7728937:7731169_3p
TATCAAATTTCTCATGTTGTACAATCTACTGTGATAATTTTGTTAAGGGTGTTTTGTGTTGTAGGTGAAGTCCCATATGCCATCTGATTTGTCACCTCTGCTTGGTTCCTTCTGTCGAGATGTGATCAGAATTCTAGACTCCTTGAGTTTTGACTGGAGTGTGACTCCTTCAGATGGGTACTTGATTAGGTCGAAAGCTGGAAAAAGAAGTTTGCTCCTCTTTGGCACACTTGTCAGCAGACATAGAAAATATTCTGACAAGTATGTAAACACCTTAAAATCTTCTTAGCAATGTAGCATTCCCAATGCTTATTTACCACGCCTATTATATCTGATTTATGCAGATTAGTGCCAGAGATAGTAATTTGCTCAATGAAGATTGTGAAACATAGTTCAACCATCAGTGTAAGTATTTTTAGCAAAATTTGTTACTACAAAAATTGCTTCTTCTCATCAAAATATTACTATCTTCTTAAGCTAATGCTATGAGTGCCTACTATCATGTGCAGAAGCTCGGATGCCTAACTGAGAGAATTATCTCACTTGCTTTTGATGTAATTTCACGCGTCATGGAAATTGGCCCTGTAAGTTGTTAGAATGTTCACAAAAAATCTAAATAGAATGATCAAATGTCTATGAAAGCAAATATAATTTGTACCTTAAAAACAGGGATGGAGATTACTTTCACCCCATTTTTCTGTTTTGTTGGACTCTGCAATCTTTCCAGCCCTGGTGCTGAATGAGAGGGTACGCTTTCCTTTGTCGTAATCTGTGTTGCAAGCATTTCTTACTACCATTATTGCAAAAAATTTACTGGTCTTTCCGGGTTGCTTTTGCAAGTAGGACATATCTGAGTGGGAAGAAGATGCAGATGAATTCATAAGGCAAAACCTTCCATCTGAACTAGTATGAAACTTATCTCTCTCTCTCTAGACGGATTATTTTTATGTCTATGGTCCAGAGGCTATGAAATAATATCATTTTCGTTTGGCAGGAAGAA
>Chr1:7874441:7876885_5p
TGTGTGATGCTTACACACCAGCTGGTGATCCAATCCCGACTAACAAGAGGCACAACGCTGCTAAGATCTTCAGTCATCCCAACGTTGCTTCTGAAGTGCCATGGTACACTCTTCTTCTTATTCTTCTTCTTACGTATCAGTTTCGGATTAGTACTTTTATTGATCTCTTTGCAAATCTTATAATATATTAACTGTTGTGATTCAAAAGGTATGGTATTGAGCAAGAATACACTTTGATGCAAAAGGGTGTGAACTGGCCTATTGGTTGGCCTGTTGGTGGCTTCCCTGGCCCTCAGGTAAAATCCAATTACCACAATGTTCTCACAACACGTTTTGACGTAATAATCTAATATATAGTTTTTATTTTTAAATTGAAACAGGGACCTTACTACTGTGGTGTTGGTGCTGACAAAGCCATTGGTCGTGACATTGTGGATGCACACTACAAGGCCTGCCTTTACGCTGGTATTGGCATTTCCGGTGTCAATGGAGAAGTCATGCCTGGCCAGTGGGAGTTCCAAGTTGGTCCTGTTGAGGGTATTTCTGCTGGTGATCAAGTCTGGGTGGCTCGATACCTTCTCGAGGCAATAACCTACTTAACAGGGTCCTATTACGAATACAAAAGCTTCAAATTTTCTGATGCATCTTCTCTTTTTTGACAGAGGATCACTGAGATCTCTGGTGTAAATGTCAGCTTCGACCCGAAACCAGTCCCGGTTAGTTTATTACTACGCTCTAACGCTTCATTTCCATTTTCCACAAGTCAAGTTTCGTTGTAACATTCTCTTGAATGGGTTCAGGGTGACTGGAATGGAGCTGGAGCTCACTGCAACTACAGTACAAAGACGATGAGGAACGATGGAGGATTACAAGTGATAAAGAAAGCAATAGAGAAGCTTCAGCTGAAACACAAAGAACACATTGCTGCTTACGGTGAAGGCAACGAGCGTCGTCTCACGGGGAAGC
>Chr1:7874441:7876885_3p
AAATATNATTATTGTGATATATGCAGGTGATGTGTGATGCTTACACACCAGCTGGTGATCCAATCCCGACTAACAAGAGGCACAACGCTGCTAAGATCTTCAGTCATCCCAACGTTGCTTCTGAAGTGCCATGGTACACTCTTCTTCTTATTTTTCTTCTTACGTATCAGTTTCGGATTAGTACTTTTATTGATCTCTTTGCAAATCTTATAATATATTAATTGTTTTGATTCAAAAGGTATGGTATTGAGCAAGAATACACTTTGATGCAAAAGGGTGTGAACTGGCCTATTGGTTGGCCTGTTGGTGGCTTCCCTGGCCCTCAGGTAAAATCCAATTACCACAATGTTCTCACAACACGTTTTGACGTAATAATCTAATATATAGTTTTTATTTTTAAATTGAAACAGGGACCTTACTACTGTGGTGTTGGTGCTGACAAAGCCATTGGTCGTGACATTGTGGATGCACACTACAAGGCCTGCCTTTACGCTGGTATTGGCATTTCCGGTGTCAATGGAGAAGTCATGCCTGGCCAGTGGGAGTTCCAAGTTGGTCCTGTTGAGGGTATTTCTGCTGGTGATCAAGTCTGGGTGGCTCGATACCTTCTCGAGGCAATAACCTACTTAACAGGGTCCTATTACGAATACAAAAGCTTCAAATTTTCTGATGCATCTTCTCTTTTTTGACAGAGGATCACTGAGATCTCTGGTGTAAATGTCAGCTTCGACCCGAAACCAGTCCCGGTTAGTTTATTACTACGCTCTAACGCTTCATTTCCATTTTCCACAAGTCAAGTTTCGTTGTAACATTCTCTTGAATGGGTTCAGGGTGACTGGAATGGAGCTGGAGCTCACTGCAACTACAGTACAAAGACGATGAGGAACGATGGAGGATTACAAGTGATAAAGAAAGCAATAGAGAAGCTTCAGCTGAAACACAAAGAACACATTGCTGCTTAC
>Chr1:7900237:7908499_5p
TTAATTCTTTCTTTTGATGAATCAATCTGGTTATGTTTTTTTCAAATCTCTCTGTTAGAGTAACATATGCTTAATTCCCAAACCAAATCGTCGATCTTTTTGTAATTTTCTGGAACAATTATGCGTTAATAAGGAGTTACTAATAGGATTTTAGGTTTTTGGAACCCTGTTTTTTTTATGGCTTGCTCGGGAACTGAGAGTTTGTCAGTTTGTCTCTTGGCTCAGAGCAGAACATTGTCTCGGGAGATGAACTGTGTGGATCATTTGGATTTTAGGAAACTAGTTTTGTTCTTTTAGAAAAATCCCTGTGTAAAACGTTGTCTTAGGTTTAAACTCGTTAACTTTTTTTTTTTTTACAAGAGGGATAATTTATTTGAAAGGGACTTATTATAATTGTCTGAGATATACTTTTAATTAGTTTATTTTATAAAAAAACGAATACGTAAAATGTTGGAAAAGAAGGGATGAATATAAGAAGGGAATTAAAATATAGAGACGGTTGGTAGTAGGTGGAAGNTTAAACTGATAA
>Chr1:7900237:7908499_3p
TTTTTAAAATTAATTCTTTCTTTTGATGAATCAATCTGGTTATGTTTTTTTCAAATCTCTCTGTTAGAGTAACATATGCTTAATTCCCAAACCAAATCGTCGATCTTTTTGTAATTTTCTGGAACAATTATGCGTTAATAAGGAGTTACTAATAGGATTTTAGGTTTTTGGAACCCTGTTTTTTTTATGGCTTGCTCGGGAACTGAGAGTTTGTCAGTTTGTCTCTTGGCTCAGAGCAGAACATTGTCTCGGGAGATGAACTGTGTGGATCATTTGGATTTTAGGAAACTAGTTTTGTTCTTTTAGAAAAATCCCTGTGTAAAACGTTGTCTTAGGTTTAAACTCGTTAACTTTTTTTTTTTTTACAAGAGGGATAATTTATTTGAAAGGGACTTATTATAATTGTCTGAGATATACTTTTAATTAGTTTATTTTATAAAAAAACGAATACGTAAAATGTTGGAAAAGAAGGGATGAATATAAGAAGGGAATTAAAATATAGAGACGGTTGGTAGTAGGTGGAAGATTTAAATAATAATACTTAG
>Chr1:7931933:7939036_5p
AGAGCAAATAAACGACAAGTACAAGCTGGTAGATTAGGGTGGTGCAGCTTGCTTGATTTGCACTGAGCTAGGAACATAAGAGCACACAAGTGGCCAACAACCAGCGTCTATATACTCGCCTAGATCCACTTGTTTGAAGTATCCCTTCTTCCCAATGATATAAGCTATGTTGCGAGTGGGCGAGATTTACCTCTGCAACCTCTGTCTTTATGAAGAACCACCGCGACCTCCTTCTTCTCATCAAGAAAGAAACTCCCACCTATAACCAGAAACTGAAAACCCAAACCGGTGAGTGGTTTCATGTCAACCGCTAAGAACAACTTGTTCCACGACACTGCATTGGGCTCAATTTTGCTACTAATCCATATCTACACGGTATACCCACCACATTGTTGAAATAGCACCGCAAGATGCTCTTCTC
>Chr1:7931933:7939036_3p
ATAAGAGCAAATAAACGACAAGTACAAGCTGATAGATTAGGGTGGTGCAGCTTGCTTGATTTGCACTGAGCTAGGGACATAAGAGCACACAAGTGGCCAACAACCAGCGTCTATAGACTCGCCAAGATCCACTTGTTTGAAGTATCCCTTCTTTCCAATGATATAAGCTATGTTGCAAGTGGGGCGAGATTTACCTCTGCAACCTCTGTTTTTATCAAGAACCACCGCGACTTTCTTCTTCTCATCAACAAAGAAACTCCCACCTATAACCAGAAACTGAAAACCCAAACCGGTGAGTGGTTTCATGTCAACCGCTAAGAACAACTTGTTCCAGGACACTGCATTGGGCTCAATTTTGCTACTAATCCATATCGTCACGGTATACCCACCACATTGTTGAAATAACACCGCAAGATGCTCTTCTCCTCTGACACT
>Chr1:7955483:7957568_5p
AGCGTCACAAAATTCTCTACCATAGAGAGAACCTCGGCTCTGTCCTCCTTCTGTGTGGAGAGAAAATGTTCATGTCTTTTTGCTATATCAAAATGACTTACTCCGACAACCAATGAAAGTAAAAACGTTTTTCAAACTTCACAAATTTTTTTGATAGTAACTAATGTTAAATTTCTCAATGTATTTGTGGAAGTGTCTTTGACACACCATGATGTAGCATCTTTCTCTATAATGTCTTAACCGCCACCTTGCTTAGTGAGCCCATGTCCACTCTCAATCCATGGTCCCACCTTTCTAAGTGGGCCCTACATCTATTCTTGGCTCGTGGACCCACCCATATTTGATGGTCGATTTGTTACGTCTGAGAAGTTTTAAAAACTTGTTTACCGACCTTACAAATCAACAAATGATATTTTCCTGTTTTTGTCCTTACTCGCACAGTTCTGACAATCACTTCCAGGAAGTTCACCCATTACGAAGTTCTCTCATGACCTTTGACAAAAAAAATAAGTATATTTTGGTGACGTATGTGACCAAATCAATTCTTTTAAACTTTTCCGCAAACCAGGGTGTTAGAGTCTTTGAGCTCCTATGGATCTATCAACAACAATTTATTTTTTTCCAATCTATCTATCTATGTTTGTTGTACGCTTGTGTTTGATTAGTCTATTTTATCCATTCATTAAATTGACGAGCTTCTACTTGTTATCTTCTTTTGGGATTGAATGAATAATGGTAACAATTATGTTTGCAAAAAAAAAGAAGGGTTTCTGACCAACTAATCAAGGTTGAGAAATTAGAAGAAAATTAATTGGCATAATTAAAGAAACAATCAAAAATTATAAGCATGGTAATATATGAATCCCAAATAGTTCAAAGATGAAAATATAAATTAAATAAAACAATCTAAAAGTACTACAATAAATTTTAAAATACAGTAGTAGAAAAAGAAT
>Chr1:7955483:7957568_3p
GTCCAACCTTCTCTACCATAGAGAGAACTTCGGCTCTGTCCTCCTCCTGTGTGAAGAGAAAATGTTCACGTCTTTTTGCTATCTCAAAATGGCTTGCTCCGACAACCAATGAAAGTAAAAACGTTTTTCTAATGTCACAATTTTTTTTGATAGTAACTAATGTTATATTTCTCAATGTATTCGTGGAAGAGTCTTTTACACACCATGATGTAGCATCTTTCTCTATAACGCCTTAACCGCCGCCTTGCTTAGTGAGCCCCTGTCCACTCTCAATCCATGGTCACACCTTTCTATGTGGGCCTTACATCTATTCCTAACTCGTGGACCCACCCATATTCGATGGCCAGTTAGTTACGTTTGGGAGGTTTTAAAAACTTGTTTACCGACCTTACAAATCAACAAATGATATTTTCCTGTTTTTGTCCTCACCCGCACAGTTCCGACAATCACTTCCAGGAAGGTCACCCATTACGAAGTTCTCTCATGACCTTTAACAAAAAAATAAGTATATTTTGGTGGTGTATGTGACCAAATCAATTCTTTTAAACTTTTCCGCAAACCAGGGTGTTAGAGTCTTTGAGCTCCTATGGATCTATCAACAACGATTTATTTTTTTCCAATCTATCTATCTATGTTTGTTGTACGCTTGTGTTTGATTAGCATATTTTATCCATTCATTAAATTGATGAGCTTCTACTCGTTATCTTCCTTTGGGATTGAATGAATAATGGTAACATTTATGTTTGCAAAAAAAAAAAAAGGGTTTCTGACTAACCAATCAAGGTTGAGAAATTAGAAGAAAAATAATTTGCGTAATTAAAGAAATAATCAAAAATTATAAGCATGGTAATATATGAATCCCAAATAGTTCAAAGATAAAAATATAAATTAAATAAAATAATCTAAAAGTACTACAATAAATTTTAAAATACAGTAGTAGAAAAAGAATACGCATATATTAATC
>Chr1:8002962:8011566_5p
AGCAAAGTCTCACTATATTGGTTAGGTTTATTTTTTCGCAGTTATTTATATATCTAATTAAGTCATAAAAATACGTATTCTGTTCTAAAGGATATGATCATGCTAGTTATTAAAGAAAGTATATGAAAATTAGAAAAAATTATAAATACAAGTGAATAGATGAAAAAATTTAGTTGTAAGATCTGACAATATAAGCAAGTTATGGATCTGGAAATGACATTGACATCAACACTAGTTTTTAATTTAAACGGAAACATAAAGTTGAACAAGTACAATTGGAACAAAATCAGAATTTTTAAAACATGAAACTGTAA
>Chr1:8002962:8011566_3p
GCAAAGTCTCACTATATTGGTTAGGTTTATTTTTTCGCAGTTATTTATATATCTAACTAATTCATAAAAATACGTATTTTATCCTAAAGGATATGATCATGTTAGTTATTAAAGAAAGTATATGAAAATTAGAGAAAACTATAACTACAAGTGAATAGATGAAAAATTTAGTTGTAAGATCTGACAATATAAGCAAGTTATGGATCTGGAAATGACATTGGCATCAGCACTAATTTTTAATTTAAACGGAAACATAAAGTTGAACAAGTACAATTGGGAAAAGAATCAGAATTTTCAAAATTGGACTAGCAAATGTCA
>Chr1:8097027:8105714_5p
GGGATTTGTTGGCTCCTAACGGTGTGATTTCGCATCAGGAGATGCATATGAGCTCGATGCCTGACTCGCCGATGATGGAAGCCGCTGGTTCTTCGATAGGATCATCATCGTCTTCTCCTTCTACTTCCAATTTGCCACCGATTCGCGTTAAAGTCAGCGAAGACCAGAGGATTGAGGAACAGTTGGCACAGATGACCTTCTCAAACATGCAAACTCAGAGGCAATTTGATGATGGAATTAGCTTGATGACAAATCGGCCAATGATGGTTCCGTCTGGTGCCATGACTGATGCTTCAATGGCTTATAACAACGCACCTAGTGATAGTTCTGCTCCCCCAAGCAATGGCCAGGTTTCACCGCATGACGATCGGTCCGATTCAGGTGTATCAGCTGGCTACAGGAAGCCACCTTTGCCGATGCAGCCAGTAACGATCCCACCGAGAACTACCGGAGGGTATGCTTTGACATCCCCTGATTCTGTTGCAAGGTACTTTCTTCTTCTACCGCCACTCATTCATTGACTCATACACTTGTTGTTTAGATAGATGAATGATCTTGGTAATTTCATATCTCAATCTCTTGGTTTCTCCATCTCTTTTTTTTGTCAGCTTGCCGTTGATTTGTGATTGTCTTTATACTGTTTCTGTTCTATCATCTTTACATGTGTGTTTTGGGTTACACCTAGGCTAAGTAGCTAAAATAGATAGATAGAACACTGGTTTCAAGTATGGTTTATGAATTGACAATGGAGAAATCATCTTAAGCTGTGTCAAATCCGAATAATATTTGATGATCTTTGCTTCACAGTATACATTCAGAGATTCCATCAATTTGTAGTACTAGCCGTTTGTGTGGAAATTGACATACACATACTCATTGAACCATGCATTACAAGTGATGTTAGCTTTGTTTTATGACTCTTATGATTCTAAATGCTGATGTCTCCTTTTTTTATACAGTGATACGAGCATTTCTTCTGCT
>Chr1:8097027:8105714_3p
GGCGAGAACAATAAACGAGGGGATTTGTTGGCTCCTAACGGTGTGATTTCGCATCAGGAGATGCATATGAGCTCGATGCCTGACTCGCCGATGATGGAAGCCGCTGGTTCTTCGATAGGATCATCATCGTCTTCTCCTTCTACTTCCAATTTGCCACCGATTCGCGTTAGAGTCAGCGAAGACCAGAGGATTGAGGAACAGTTGGCACAGATGACCTTCTCAAACATGCAAACTCAGAGGCAATTTGATGATGGAATTAGCTTGATGACAAATCGGCCAATGATGGTTCCGTCTGGTGCCATGACTGATGCTTCAATGGCTTATAACAACGCACCTAGTGATAGTTCTGCTCCCCCAAGCAATGGCCAGGTTTCACCGCATGACGATCGGTCCGATTCAGGTGTATCAGCTGGCTACAGGAAGCCACCTTTGCCGATGCAGCCAGTAACGATCCCACCGAGAACTACCGGAGGGTATGCTTTGACATCCCCTGATTCTGTTGCAAGGTACTTTCTTCTTCTACCGCCACTCATTCATTGACTCATACACTTGTTGTTTAGATAGATGAATGATCTTGGTAATTTCATATCTCAATCTCTTGGTTTCTCCATCTCTTTTTTTTGTCAGCTTGCCGTTGATTTGTGATTGTCTTTATACTGTTTCTGTTCTATCATCTTTACATGTGTGTTTTGGGTTACACCTAGGCTAAGTAGCTAAAATAGATAGATAGAACACTGGTTTCAAGTATGGTTTATGAATTGACAATGGAGAAATCATCTTAAGCTGTGTCAAATCCGAATAATATTTGATGATCTTTGCTTCACAGTATACATTCAGAGATTCCATCAATTTGTAGTACTAGCCGTTTGTGTGGAAATTGACATACACATACTCATTGAACCATGCATTACAAGTGATGTTAGCTTTGTTTTATGACTCTTATGATTCTAAATGCTGATGTCTCCTTTTTTTATACAGTGAT
>Chr1:8181727:8190327_5p
GGCAATGTGATACACAGAGTTTTAAACCTTATTTTCCTACTGCAAGTGCACAGCAAAGAAGTAGTACTTAGGAGTCGAATCCCACGAAGACCAAGTTTTACTCTATGGTTCTATTGGTTCAATTTCAAGCTAAGACAATTCAAAGTTGGGTTTGTTTGGTAACAGTAACGCGATTAAAACGGTATAAAAAGGCAATAAGCAAAACACTAGATCAGGGGTAATTCTCGGGAATTTCAGAGATAGCAACTAAACAACTATTCAGGGCATAGATTAAGTACCAGTCTAGAACTCAAACATAAATATAAACTGATCCACTGTCGTGGTATCAATAACTCTATCTGATCGATTCTGTGCGGAAACGCGGAGCACGTGCTCAGACATCCGGAGCACATGCTCGGCGGTCCATAAACCCTAAACTGTCGTTTGAGCCCAGAATCGCAGACAAGCATTAAAGAACAGGAATGATAAGTTCACAAATCACCTACACATCAACTTTCGCAGGTCTAGGATAATTTGCCCACTAATGTCTTTTCTAGCAACCTATTACACTTTTGATGAATAGATAAACCTAGAATCATAGATTGGGTGATCAAATCAACCTAAGCATTAAGTCTAACAATAGTGAAGAAAATCGATTATATAAAGCCCTATTTGTGTTCTGTTGCTAACCCTTGAAACCCCTTTTGAAACCCCTAATCTAGCAAAGAAAACTACTCAGACATAGAGAAATGAAT
>Chr1:8181727:8190327_3p
TGATACACAGAGTTTTAAACCCTATTTTCCTACTGCAAGTGCACAGCAAAGAAGTAGTACTTAGGGGTCGAATCCCACGAAGACCAAGTTTTACTCTATGGTTCTATTGGTTCAATTTCAAGCTAAGACAATTCAAAGTTGGGTTTGTTTGGTAACAGTAACGCGATTAAAACGGTATAAAAAGGCAATAAGCAAAACACTAGATCAGGGGTAATTCTCGGGAATTTCAGAGATAGCAACTAAACAACTATTCAGGGCATAGATTAAGTACCAGTCTAGAACTCAAACATAAATATAAACTGATCCACTGTCGTGGTATCAATAACTCTATCTGATCGATTCTGTGCGGAAACGCGGAGCACGTGCTCAGACATCCGGAGCACATGCTCGGCGGTCCATAAACCCTAAACTGTCGTTTGAGCCCAGAATCGCAGACAAGCATTAAAGAACAGGAATGATAAGTTCACAAATCACCTACACATCAACTTTCGCAGGTCTAGGATAATTTGCCCACTAATGTCTTTTCTAGCAACCTATTACACTTTTGATGAATAGATAAACCTAGAATCATAGATTGGGTGATCAAATCAACCTAAGCATTAAGTCTAACAATAGTGAAGACAATCAATTATATAAAGCCCTATTTGTGTTCTGTTGCTAACCCATGAAACCCCTTTGAAAACCCCCTAATCTAGCAAAGAAAACTACTCAGACATAGAGAATTGAATA
>Chr1:8191335:8196791_5p
TTTGTGAGTTTAAGCAGGAAATAAACGAGACAGAGGATTTACGAGTTCCCAAGGCTTAGACCAGCAAAGGTACGTCTCGGTGAGCTTGACTGCTCACTAGAGATTCCACTATAAACACATAACAGAGTACAACCAGAGAATCACTCACTCTTGCAAAGAGATTAACCCTAAAAGAGGAAGATTGAAGATGATGAAGAACTCTCACCAAAACCCCAAAAACCCTCTCTCACACACTTTGCGTAAAAAGTAACTCTCTCTCTTGTCTTACTCTTCTGTTCTCTTGTCTCTCCTTTAAAACCTCTTTGTCCCCTCTGTTAATTCCCTGTTTTTCCCTGTAGCAGGTTCCGTTGAGCTCCACGCCGAAGCTTGTCGCGGTCTGCTACTTGACAGGATGCAAAGTCCTGTGTTCGTACAAGCGTGGACCACTTCATTCCAAAACCGACTTCCTAATGGGCTTAACACAGCAAAAGCCCAAACCACGGTTTCATGTCCACAAGCCCACAAACCAATAATCGTTATTGACAT
>Chr1:8191335:8196791_3p
TATATTTGTGAGTTTAAGCAGGAAATAAACGAGACAGAGGATTTATGAGTTCCCAAGGCTTAGACCAGCCAAGGTACGTCTCGGTGAGCTTGACCGCTCACTAGAGGTTCCACTGTAAACACAGAACAGAGTACAACCAGAGAATCACTCACTCTTGCAAAGAGATTAACCCTAAAAGAAGAAGATTGAAGATGATGAAGAACTCTCACCAAAACCCCAAAAACCCTCTCTCACACACTCTGCATAAAAAGTACCTTTCTCTCTTGTCTTACTCTTCTGTTATCTTGTCTCTCCTTTAAAACCTCTTTGTCCTCTCTGTTAATTCCCTGTTTTGCCCTGTAGCAGGTTCCCTTGAGCTCCACGCTGAAGCTTGTCGTGGTCTGCTACTCGACAGGATGCAGAGTCCTGTGTTCGTACAAGCGTGGACCACTTCATTCCAAAACCGACTTCCTAATGGGCTTAACACAGCAAAAGCCCATACCGTGGTTTCATGTCCACAAGCCCACAAACCCATAATCGT
>Chr1:8206449:8213439_5p
TGTTATGTCCAGTACCGCCGCCGCGATTCCGATTGTTTTTTCTGTCGACGGCGAGATCAGACACGCTCTGGCTCTGGTTGATAGATTTACCGCCGCGATCCGTCGTCGCGTTACCGCCGGGATCTTCGTCCGAAGGGGACATTCCGGTGAGTTTTTGGACAAGAGCCATGAAATCTTTAGGATTCGTGTGTATGATTTTGGGTGTGTGTGTGTAGATGATCACCGGGTGACGATGTTTTGCGGCGGCCACGGAGGAGGAAGAAGACGGAGATGGTTGTTTTTTAATAACGTGAGAGTCTTTGTTGACTTTTAACGTCGGCGGTGACAGTGACGGTGAAGGAGGGTATAAGATTCCGTTTTCATTTGGTTCTCTCTTTGGCTGGTGATGATGAGTGTGGTGGCCATTGAACGTTGAGCTCATTTAATAAATAACAAAATTACTATAAATGATCAAAAAAAAAAAAAA
>Chr1:8206449:8213439_3p
ACCGCCGCCGCGATTCCGATTGTTTTTTCTGTCGACGGCGAGATCAGACACGCTCTGGCTCTGGTTGATTGATTTACCGCCGCGATCCGTCGTCGCGTTACCGCCGGGATCTTCGTCCGAAGGGGACATTCCGGTGAGTTTTTGGACAAGAGCCATGAAATCTTTAGGATTCGTGTGTATGATTTTGGGTGTGTGTGTGTAGATGATCACCGGGTGACGATGTTTTGCGGCGGCCACGGAGGAGGAAGAAGACGGAGATGGTTGTTTTTTAATAACGTGAGAGTCTTTGTTGACTTTTAACGTCGGCGGTGACAGTGACGGTGAAGGAGGGTATAAGATTCCGTTTTCATTTGGTTCTCTCTTTGGCTGGTGATGATGAGTGTGGTGGCCATTGAACGTTGAGCTCATTTAATAAATAACAAAATTACTATAAATGATCAAAAAAAAAAAAAACACAAAACAAAAATTAAACAAGTA
>Chr1:8218520:8224954_5p
TCGACATCTGCATACAACGTGATGGCTCCATGAATAAGAAAAAAAAAAAAAATCTTATGTGAAGCTCACTGATAATGACGGAAAGACTTCCACATTAAATTAAATAAAACAAACAACAAGTCAATAAATTTAAAGGGCGGTGCGAAATTGAGTTTCTTTACTTTCATCTTGATGAAGACTTAAATATGTTATCCGATTCATATTTATGGATTTTGTCATTCTGATAACGAATACTATTCAGTATTACAGGATATATATTAGATATGAGGATTATGCATATATAGTTTATAGTATTGTAAAACACATGTGTGATTATTCCATCACAAGACACATGTCATTACAGTTGTCCATGTAGTGTTACACAATCTTTGTAAATTTAACACTTGTCATTACCAAAACTAATGGGTGTGTGACTCATGTGTTTTGTAATGTACTATAAATAAAGAGTTGTGTAAGAAGAATAACACATAAGTTGTCTTTTATCAAAAGAAAGAGTTCTAATCTCTCTCACTCTCGTTGGCTTCTCCTTCCCCTCTCTCTCTTTATTATTTCTTGTTCATTTTACAAAATATTACAAAACACATATAAGTGTATTCTAGTTATAATTCACAA
>Chr1:8218520:8224954_3p
TGCATACAACGTGATGGCTCCATGAATAAGAAATAAAAAAAAAGATCTTATGTGAAGCTCACTGGTTATGACGGAAAAACTTCCACATTAAATTAAATAAAACAAACAACAAGTCAATAAATTTAAAGGGCGGTGCGAAATTGAGTCTCTTTACTCTCGTCTTGATGAAGACTTAAATCTGTTATCCGATTCGTATTTATGGATTTTGTCATTCTGATAACGAATACTATTCAGTATTACAGGATATATATTAGATATGAGGATTATGCATATATAGTTTATGGTACTGTAAAACACATGTGTGATTATTCCATCACAAGACACATGTCATTACACTTGTCCATGTAGTGTTACACAATCTTTATAAATTTAACACTTGTCATTACCAAAACTAATGGATGTGTGACTCATGTGTTTTGTAATGTACTATAAATAAGGAGTTGTGTAAGAAGAATAACACATAATTTGTCTTTGATCAAAAGAAAGAGTTTTAATCTCTCTCACTCTCGTTGGCTTCTCCTTCCTCTCTCTCTTTATTATTTCTTGTTCACTTTACAAAATATTACAAAACACATATAAGTGTATTCTAGTTATAATTCACAAC
>Chr1:8277571:8281823_5p
GACTGATNTGGACCCGGAGTTGAAGGTTGGCATTTGGTTGTTGAGGTGCAGCCGCCATTTTGCGCTTCTCGGAGTAGAGAGAGAGAGAATTTTTTATCTGAGATTTTCGCTTTTCTAGAAAGAGAGAGAAAGCGTGAGAAAAGAGAAAAGAGAAGTGAGGTCCCCAAATCGGAGATCTGAAAATTCAAATTTCGAAAATTTTCGAGAACCGCGTGAGAGTGTTTTCCGAAAACAAAGGCTTTCAATATTTTGTTTTTTATTAGGCCCGATAATATTCGAGCCCAACTATTTTCAAACTTATTCGGTCGTTGATTTTTATTTCTTCGAATCTTATTTATCAACACTCGTCTTTGAATGATACAATGTATTAAATTAAAATAAGAATATGAATATGAAAATTTTGATCCACATTAAATTAGAATTACCTTTTTTATGTTCTCTACTCATTCTCATCCATATATTTATGTATTACAAGTGATATAAATCATATAATCGAAAGGTTGAGAGGTTGTTGTATTTTTTTCAATCTTTTTGTAATTTTAATCTTTGGATCATTAGTTTGTTTTTAATATGTTAGTCCGCTTGTATCATCAATTAATACGTACATGTGTGTATATTCGATTTAAAATAACTTATGTTTGTTTATAACATTTTTCTTCATTGCTTTATTTAATAATTTTTGACTGATGTTCTTTTCAGTACTTTTTTTTTTAATAATATTTGATTCAATTTGTTAATAATTGATTCAATTTTATTTACTTTTCAAATATAATAAACCTTTATATGTGTGTTCATGACGGGATCTATATTTATCCGGTCTAGTGATGTTGTCGAAACCCATTTAAATAACAGACTTGTTGTTCAAAATTCTGCCAATTTAGTCTCATTTATTTAAAAATATTAAATATATTTAAATTGGATAGTCCAATTAAACATGTTTGATAAATAAATTATTTTCTTC
>Chr1:8277571:8281823_3p
TGGACCCGGAGTTGAAGGTTGGCATTTGGTTGTTGAGGTGCAGCCGCCATTTTGCGCTTCTCGGAGTAGAGAGAGAGAGAATTTTTTATCTGAGATTTTCGCTTTTCTAGAAAGAGAGAGAAAGCGTGAGAAAAGAGAAAAGAGAAGTGAGGTCCCCAAATCGGAGATCTGAAAATTCAAATTTCGAAAATTTTCGAGAACCGCGTGAGAGTGTTTTCCGAAAACAAAGGCTTTCAATATTTTGTTTTTTATTAGGCCCGATAATATTCGAGCCCAACTATTTTCAAACTTATTCGGTCGTTGATTTTTATTTCTTCGAATCTTATTTATCAACACTCGTCTTTGAATGATACAATGTATTAAATTAAAATAAGAATATGAATATGAAAATTTTGATCCACATTAAATTAGAATTACCTTTTTTATGTTCTCTACTCATTCTCATCCATATATTTATGTATTACAAGTGATATAAATCATATAATCGAAAGGTTGAGAGGTTGTTGTATTTTTTTCAATCTTTTTGTAATTTTAATCTTTGGATCATTAGTTTGTTTTTAATATGTTAGTCCGCTTGTATCATCAATTAATACGTACATGTGTGTATATTCGATTTAAAATAACTTATGTTTGTTTATAACATTTTTCTTCATTGCTTTATTTAATAATTTTTGACTGATGTTCTTTTCAGTACTTTTTTTTTTAATAATATTTGATTCAATTTGTTAATAATTGATTCAATTTTATTTACTTTTCAAATATAATAAACCTTTATATGTGTGTTCATGACGGGATCTATATTTATCCGGTCTAGTGATGTTGTCGAAACCCATTTAAATAAACGGGCTTGTTGTTCAAAATTCAGCCAATTTAGTCTCATTTATTTAAAAATATTAAATATATTTAAATTGGATAGTCCAATTAAACATGTTTGATAAATGAATTATTTTCTTCN
>Chr1:8282962:8287134_5p
TATCTTTAATTATTAGGTAATATCCCGCGCATATGCACAGATTTTTGTATTAATTATGTTAATTTATTTTAGTTTATGTAATAATCATAAAACTATGAAAATTTTCTAAGAAATTTTTTTTGAAAAAAAGATTTTTAAAATGGTATTTCTGAAACTGGTATTGAAAAAGATGTATTTTTGAAATTCTCATTAAAAATACATATATAACAAACAAATTTCGTAAATGTCAATAATACACATATTTTATTCTAATCATAAAATTTTATTATGATATTCAAAATTTACCTAAAACATTTAATAATTAAATTGCAAAAAATTATTTTAAAGTATCAATTAAATATATTTCCTATAAAATCATATGAAATGCAATTAAAAATCCCAAATATTAATTTAATTTTTAATCTCTTTTATATACGCGTAAT
>Chr1:8282962:8287134_3p
AAGTATTTTATCTTTAATTATTAGGTAATATCCTGTGGATATGCACAAATTGTTGTATTAATTATGTTAATTTATTTTAGTTTATGTAATAATCATAAAACTATGAAAATTTTCTAAGAAGATTTTTTTTAAAAAAGATTTTTAAAATGGTATTTCAGAAACTGGTATCGAAAAAGATGTATTTTTAAAATTCTCATTAAAAATACATATATAACAAACAAATTTCCTAAATGTCAATAATATACATATTTTATTCTAATCATAAAAGTTTATTATGATATTCAAAATTTACCTAAATCATTTAATAACTAAATTGTAAAAAATTATTTTAAAGTATCAATCAAATATATTTCCTATAAAATCATATGAAATGCAATTAAAAATCTCAAATATTAATTTAATTTTTAATCTCTTTTATATTCACCTTAATTTAAGCTA
>Chr1:8298592:8300990_5p
ATGTTCCCTGGAGTTGCGGTGGAGTTGGTGATAACGACTATATCTTTGCGTTTCAGCATGTGGTTCTTCCCATAGGTACAGAGTCGTTCTACTTTTTCTCTTTTGAGTTTTTTCAACTCTTATCTTAATTTGTTCATATAAACGTTTTGGGTTAAATGAATCCAATACACTTTTGAATCTGCGTTTTGTCTAATTTTAACTGGAACCTTCCCTTGTAGCTTCTGCATTTTCTCCAGATTTTGTCATCATATCAGCGGGATTTGATGCAGCTAGAGGAGACCCATTAGGATGCTGCGATGTAAGCTTCATATTCGAGGGCTGT
>Chr1:8298592:8300990_3p
CCACTGGAGTTGCGGTGGAGTTGGTGATAACGACTATATCTTTGCGTTTCAGCATGTGGTTCTTCCAATAGGTACAGAGTCGTTCTACTTTTTCTCTTTTGAGTTTGTTCAACTCTTATCTTAATTTGTTCATATAAACGTTTTGGGTTAAATGAATCCAATACACTTTTGAATCTGCGTTCAGTCTAATTTTAACTGGAACCTTCCCTTGTAGCTTCTGCATTTTCTCCAGATTTTGTCATCATATCAGCGGGATTTGATGCAGCTAGAGGAGACCCATTAGGATGCTGTGATGTAACCTTCATATTCAAGGGC
>Chr1:8323754:8325928_5p
TGAGAGAGAGAGAGAGTGTATGTGTGACTGTGTGTGTGTGAGAGAGTCAAAAGAAAATAAAAGATTGGTCGGTCATGGCATACTGAACAGAGAGACTCAGAGAGCTAAAGCTTTTTAATTTATTTTCTTCCTAAAATTGCAGTTTTTTTTTTCTTAGGGCTTCAAACTGCCACGTGCAATCCTCCTATTTGAAAATTAATTTAATCTAGCTCTTACTTACAACGGTAACCTTCTAAAAATTATCTGCTAACTCTACATCACGAAAATTACAGTAGATGGGTTTTTGCACAATAAAGTATAAACTAATATTTGTTTGCATGTTTTTATTGATTAGTTGCTGAGCATTTTTGGTTAATCATGAATAAGAGTTGGGCTCCTTTGTTAATGGATGCAAATTGATTGATGAGTTATTTAATTCT
>Chr1:8323754:8325928_3p
ATATGTATAAGAGAGAGAGTGTATGTGTGACTGTGTGTGTGTGAGAGAGTCAAAAGAAAATAAAAGATTGGTCGGTCATGGCATACTGAACAGAGAGACTCAGAGAGCTAAAGCTTTTAAATTTATTTTCTTCCTAAAATTGCAGTTTTTTTTTTCTTAGGGCTTCAAACTGCCACGTGCAATCCTCCTATTTGAAAATTAATTTAATCTAGCTCTTACTTACAACGGTAACCTTCTAAAAATTATCTGCTAACTCTACATCACGAAAATTACAGTAGATGGGTTTTTGCACAATAAAGTATAAACTAATATTTGTTTGCATGTTTTTATTGATTAGTTGCTGAGCATTTTTGGTTAATCATGAATAAGAGTTGGGCTCCTTTGTTAATGGATGCAAATTGATTGATGAGTTATTTAATTCTGAAGTTTCGTAG
>Chr1:8335877:8339863_5p
AGTGGGTTTTTCACCTCATTGATTGCGTTGCTGATATTTGTCCCACCCACTAGTGCTTTATCGTCTTGATATACACGAACCAACGAACCAAAATAGAAAAAAAGATTAAAACATTAAACTTTCCAATTATGCAAAAATTGACAAATAGAAAACAATTGACAAATATATTTGTTAAGCAGAATCGCTGACGAATTATGTTGCTACAATAATATTTTTTCTAATAGAACGCATGTATTGAAACAATTAATAATTATCAAGGAATGAGTCGATCAAACACTGAAACATGTAAGAGTTTAATCAAGAGATCGTTGATGCATGTCTCTCGCATGCTCGTTAGGTTTCATACACAGAACATAAATAAATATTTTGAATGTAATTATTCATTAATATCATATTATAATACACAAATCATCACACAAAATCAAAGAAAATGTCAACACAATATATGTCAACGCAAAGGCTACCGAGTCAGCCGGTAACCTAACTCCCTTTTTATATTAAGGGACCTATACGTTAACGCGTGTATTAATATAAATATACGTAACCCAACCATTTCAGTCTTT
>Chr1:8335877:8339863_3p
TGGGTTTTTCACCTCATTGATTGCGTTGCTGATATTTGTCCCACCCACTAGTGCTTTATCGTCTTGATATACACGAACCAACGAACCAAAATAGAAAAAAAGATTAAAACATTAAACTTTCCAATTATGCAAAAATTGACAAATAGAAAACAATTGACAAATATATTTGTTAAGCAGAATCGCTGACGAATTATGTTGCTACAATAATATTTTTTCTAATAGAACGCATGTATTGAAACAATTAATAATTATCAAGGAATGAGTCGATCAAACACTGAAACATGTAAGAGTTTAATCAAGAGATCGTTGATGCATGTCTCTCGCATGCTCGTTAGGTTTCATACACAGAACATAAATAAATATTTTGAATGTAATTATTCATTAATATCATATTATAATACACAAATCATCACACAAAATCAAAGAAAATGTCAACACAATATATGTCAACGCAAAGGCTACCGAGTCAGCCGGTAACCTAACTCCCTTTTTATATTAAGGGACCTATACGTTAACGCGTGTATTAATATAAATATACGTAACCCAACCNTTTCTT
>Chr1:8428451:8440720_5p
GTTGTTGGATCTATTCGTAGTTAAGGTTAAATAGTAATTGTTTGAATTGTTGTTGGGGTTTGTTTAGGTAAGCTCATATTGATATCTAACAATTGCCCACCGTTGAGGAGATCAGAGATTGAGTACTACGCTATGCTTGCCAAAGTTGGTGTTCATCACTACAATGGCAACAACGTTGAGTTGGGAACTGCTTGTGGTAAATACTTCCGAGTTTCTTGCCTCAGCATTGTCGATCCTGGTGATTCTGACATCATCAAGGCACTCCCTAGTGATCAGTGATT
>Chr1:8428451:8440720_3p
TTGGATCTATCGTCTTTCGTAGTTAAGGTTGAGTAGTAATTGTTTGAATTGTTGTTGGGGTTTGTTTAGGTAAGCTCATATTGATATCTAACAATTGCCCACCGTTGAGGAGATCGGAGATCGAGTACTACGCCATGCTTGCCAAAGTTGGTGTTCATCACTACAATGGCAACAACGTTGAGTTGGGAACTGCTTGTGGTAAATACTTCAGGGTTTCTTGCCTCAGCATCGTCGATCCTGGTGATTCTGACATCATCAAGGCCCTCCCTAGTGATCAGTG
>Chr1:8455941:8457648_5p
CTGGGAGGTCCGAATCACTCGAGACACGGGGCGAAGATGACGGATCTAGAAGGGAACATCATCGATGTACCGAACCCTAGTGGGCGTGGTCCTGGGTATCGTTATTTCGGTGCTGCCAAGAAGCTTCCTGGAGTTAGAGAGCTTTTCGAGAAGCCTCCGGAGCTGAGGAAGCGTAAAACTAGGTATGATATATACAAGAGGATAGATGCTAGCTATTACGGGTATAGAGATGATGAAGATGGTATTTTGGAGAGTTTGGAGAGGAATGCTGAAGGAGTGATGAGGAAAAGATCTGTTGAGGAGTGGAGGAGGTTGGATGAGGTTAGGAAGGAAGCTAGGAAAGGTGCTACTGAGGTTGTGAGTGTTGGAGCTGCTGCTGCTGCAGCTAAGGAGGTGTTGTTTGAGGAGGAAGAGGATGTGGTTGAGGAGGAGAGAAGGGAGAGGGAGAAAGAAGAGGAGAAAGAGAGGGAGTTTGTGGTTCACGTTCCGTTGCCTGATGA
>Chr1:8455941:8457648_3p
ATCGTTGAGCTGGGAGGTCCGAATCACTCGAGACACGGGGCGAAGATGACGGATCTAGAAGGGAACATCATCGATGTACCGAACCCTAGTGGGCGTGGTCCTGGGTATCGTTATTTCGGTGCTGCCAAGAAGCTTCCTGGAGTTAGAGAGCTTTTCGAGAAGCCTCCGGAGCTGAGGAAGCGTAAAACTAGGTATGATATATACAAGAGGATAGATGCTAGCTATTACGGGTATAGAGATGATGAAGATGGTATTTTGGAGAGTTTGGAGAGGAATGCTGAAGGAGTGATGAGGAAAAGATCTGTTGAGGAGTGGAGGAGGTTGGATGAGGTTAGGAAGGAAGCTAGGAAAGGTGCTACTGAGGTTGTGAGTGTTGGAGCTGCTGCTGCTGCAGCTAAGGAGGTGTTGTTTGAGGAGGAAGAGGATGTGGTTGAGGAGGAGAGAAGGGAGAGGGAGAAAGAAGAGGAGAAAGAGAGGGAGTTTGTGGTTCACGTTCCGTTGCCTGATGAGAAGGAGA
>Chr1:8503488:8507654_5p
GTGATCTAGAGTTAAATCAATAACCCAAAGCACACTCAACCACGATCTAGTGGTGTCGTCGTAGCACTTCAGGGTCGAATCCTCAGAGACCAAACAATTGCACTATGAAACTATGAAGATCAAATATAGCTAAGACAAAAGAGGAAGTTTGTGAAGCAAGTAATAATTAAACAAACAGAAAGTAAATAAGTTGTTTCTAAATCAAAAAAGGAAATATTGGGCACAGGGAATCTATGGGGATATAATTTCGGACTAAGGTGGTTAGATGGGATGCATTAGACACCGTTCTAGAACTCAAATCACTGTTGTAAAGCTAACCTACTTTCGCAGCGTTAACTATCTATGCAATGAATTCACTAAACCCTAAACCGTCGTTTGGACCTAGCAAACCAAGCAAGCAATA
>Chr1:8503488:8507654_3p
AAATTGATCTAGAGTTAAATCAATAACCCAAAGCACACTCAACCACGATCTAGTGGTGTCGTCGTAGCACTTCAGGGTCGAATCCTCAGAGACCAAACAATTGCACTATGAAACTATGAAGATCAAATATAGCTAAGACAAAAGAGGAAGTTTGTGAAGCAAGTAATAATTAAACAAACAGAAAGTAAATAAGTTGTTTCTAAATCAAAAAAGGAAATATTGGGCACAGGGAATCTATGGGGATATAATTTCGGACTAAGGTGGTTAGATGGGATGCATTAGATACCGTTCTAGAACTCAAATCATTGTTGTAAATCTAACCTACTTTCGTAGCGTTAACTATCTATGCAATGAATTCACTAAACCCTAAACCGTCGTTTGGACCTAGCAAACCANGTATC
>Chr1:8534613:8536223_5p
GCACAAGCAAGACATGAGAAACAAGAACATCACAACAAAAGGAAACAAAGAAAGAAAGAAACTAGAGGTACTCGATAATCTGTTTTTTATATTTGTTTCCCCCGTCTCTTTTCCTTT
>Chr1:8534613:8536223_3p
AAGCAAGACATGAGAAACAAGAACATCACAACAAAAGGAAACAAAGAAAGAAAGAAACTAGAGGTACTCGATAATCTGTTTTTTATATTTGTTTCCCCCGTCTCTTTTCCTTTNATAGA
>Chr1:8545575:8552273_5p
GTGGGATATGTGTCTGTAGTGATGAGAATATAGCTACTTCTTCAAGAGATAGGACCATAAGGGTTTGGTCACTGGATCCATCTGATAAGCGCAAGTATACATCTTCTAAGATTCTGTTGGGTCATACTAGCTTCGTTGGCCCACTTGCATGGATTCAACCAACTGATGATTACCCTGAAGGAAGACTTGTCTCTGGGAGTATGGATACTTTCGTCTTTGTTTGGAACCTGATTAATGGAGAGAATATTCAGACATTGAAGGGTCATCAGATGCAAGTCACTGGTGTTACTCTTGATAACGAGGATATAGTGTCCTCTTCGGTTGACCAGTAAGTCCCTCTCATGTTCATGTAATTTCCTTAGTATGAAACTTACTTAACTGTTCAGACAATAATGCTTCTTGCTTAGTATCCAGTGAGTGTATTAGCCTGCGGTTTTCCTTCACTGTTTCCCAGTAATTTAATCTCCCATATGGGATATTATATTATATTATGATTTTTAACCACAACTCTTAAGGGTTTTATGAGTGTTAGCTGTGTGCATAGTCTTGAGTAGCGTATTAGCTTTAGTAATACTGGGGTAAAGAGATCCATCAAGATTTGATTTACTCTCTACTGTTGTGTAGTGTAACTTATGTTCCCGTTTATTTTTGTTATCTGAAGAACTCTGAAACGATGGAGAAACGGTCAGCTTGTTGAATCTTGGGAGGCACACCAGTCGCCTATCCAGGCAGTGATAAAGTTGCCATCTGGTGAGCTTGTATCAGGTACACCATCCAGCTAAAGCTGCCATTTGATTGTTCTGTTTTTCTTTAGTTTATTGATGTCGAATATTTCCTTAATCAATTGTTTTTTTCTAATTTGATTGTTCTGCAAGCTTATGTTAATGATTTTTTGGTTGGCCTTAAGATGCATAGACTTCTCCTTGATCATGCTTGATAGCATAGTTTTCGCTGAAGTCTTTTTTGCTATTACCAGGTTCAAGTG
>Chr1:8545575:8552273_3p
AACATCTTCAGGTTCGTGGGATATGTGTCTGTAGTGATGAGAATATAGCTACTTCTTCAAGAGATAGGACCATAAGGGTTTGGTCACTGGATCCATCTGATAAGCGCAAGTATACATCTTCTAAGATTCTGTTGGGTCATACTAGCTTCGTTGGCCCACTTGCATGGATTCAACCAACTGATGATTACCCTGAAGGAAGACTTATCTCTGGGAGTATGGATACTTTCGTCTTTGTTTGGAACCTGATTAATGGAGAGAATATTCAGACATTGAAGGGTCATCAGATGCAAGTCACTGGTGTTACTCTTGATAACGAGGATATAGTGTCCTCTTCGGTTGACCAGTAAGTCCCTCTCATGTTCATGTAATTTCCTTAGTATGAAACTTACTTAACTGTTCAGACAATAATGCTTCTTGCTTAGTATCCAGTGAGTGTATTAGCCTGCGGTTTTCCTTCACTGTTTCCCAGTAATTTAATCTCCCATATGGGATATTATATTATATTATGATTTTTAACCACAACTCTTAAGGGTTTTATGAGTGTTAGCTGTGTGCATAGTCTTGAGTAGCGTATTAGCTTTAGTAATACTGGGGTAAAGAGATCCATCAAGATTTGATTTACTCTCTACTGTTGTGTAGTGTAACTTATGTTCCCGTTTATTTTTGTTATCTGAAGAACTCTGAAACGATGGAGAAACGGTCAGCTTGTTGAATCTTGGGAGGCACACCAGTCGCCTATCCAGGCAGTGATAAAGTTGCCATCTGGTGAGCTTGTATCAGGTACACCATCCAGCTAAAGCTGCCATTTGATTGTTCTGTTTTTCTTTAGTTTATTGATGTCGAATATTTCCTTAATCAATTGTTTTTTTCTAATTTGATTGTTCTGCAAGCTTATGTTAATGATTTTTTGGTTGGCCTTAAGATGCATAGACTTCTCCTTGATCATGCTTGATAGCATAGTTTTCGCTGAAGTCTTTTTTGCTATTACCA
>Chr1:8582280:8583896_5p
AAATGAAAAAATAGATAATAAAATGTTTACTTAGTTACTCATTTTACTAACATTTTTATAATTCAAATGTAATCTTTACAGTTTAAAAATAATAATTTTGTTTCAAAAGTCAAAATGGAATTACAATGGTTAAAATAAAAGTATAAAACTAAGTGAATATCATTTATTTAGAAACTATAAAGTATAAATGGAATAA
>Chr1:8582280:8583896_3p
ATAAATGAAAAAATAGATAATAAAATGTTTACTTAGTTACTCATTTTACTAACATTTTTATAATTCAAATGTAATCTTTACAGTTTAAAAATAATAATTTTGTTTCAAAAGTCAAAATGGAATTACAATGGTTAAAATAAAAGTATAAAACTAAGTGAATATCATTTATTTAGAAACTATAAAGTATAAATGGAATAAG
>Chr1:8599323:8600667_5p
CGCTGTAACGGCGTTAGCGGTTAACTTAACGGCGGCTGTTGTTTACTGCGGTTCTTCTGACGGCAGCGTTAATTTCTGGGAAGGGCAGAAATATCTTTCTCACGGCGGGACTCTATGCGGCCATCGTATGGCGGTGCTCTGCCTCGCCGCCGCCGGGAGTCTTGTTTTAAGCGGGGGAGCGGATAAGAACATTTGTGTGTGGAGGAGAAACG
>Chr1:8599323:8600667_3p
AAGCAAGAGAACGCTGTAACGGCGTTAGCGGTTAACTTAACGGCGGCTGTTGTTTACTGCGGTTCTTCTGACGGCAGCGTTAATTTCTGGGAAGGGCAGAAATATCTTTCTCACGGCGGGACTCTATGCGGCCATCGTATGGCGGTGCTCTGCCTCGCCGCCGCCGGGAGTCTTGTTTTAAGCGGGGGAGCGGATAAGAACATTTGTGTGTGGAG
>Chr1:8621933:8624830_5p
AAATACAAGAGAGAGACAGATTGAGAGCGTTCTTCGCAAGAGCATCTGCGATCTGATTTTGGGTTCTAGGAATAAAATGAAAATTGCAAACAGATAAATTACTTGATAGATCTAGGATATCGTGGAGAATCCGGTGAAGTTCCTTCAAGTGGAGCTTCAAATTCAAGGCCTTGACTAACCGATGGGAGTCTGAGGCTACTGATAGATGGGTGAAACCCGAAGCGATTGCAACTTCTACCGCAGTAAGAGTTGCTAAAGCTTCGGCCATCAAGGGGGAAGAGACATGGAGTGCCAAGGATGAGCCCTGTTGCACAGTCTGATCTTGGTGGTCTTTGAAAACCCAGCCAAGACCCGCTTTTGGTTCTGAGATCCACGAGGCATCTGTGAAACAGGTAATCAAATCCACATTTTGTTGTGTTCGATTAGGAAAAGAAAACATTTTGGGTTTTGGTTGTTGACTTGTTTTCTCCGATTGCGCCAGTTGCCACTCCTTTGCCCTGATGATTGCGAGTTGAATGGCTTCGTCAGCCTTTGTGTGCTCTTTATTGAAGATCATCTTATTCCGTGTCGTCCATAGGATCCAGAGTATCCACGGAGATAGGGGGCCTCCTCCAATACCAGTTGGTGGTAGACAAATCAACTGGTTTGTTTTGGTGATACCTTCAGAGGTAGAGGGCAAGAGTTGTGGAGAAAAAGAGTTGCTAAAAGGAGCCAGATTGAGA
>Chr1:8621933:8624830_3p
TACAAGAGAGAGACAGATTGAGAGCGTTCTTCGCAAGAGCATCTGCGATCTGATTTTGGGTTCTAGGAATAAAATGAAAATTGCAAACAGATAAATTACTTGATAGATCTAGGATATCGTGGAGAATCCCGTGAAGTTCCTTCGAGTGGAGCTTCAAATTCAAGGCCTTGACTAACCGATGGGAGTCTGAGGCTACTGATAGATGGGTGAAACCCGAAGCGATTGCAACTTCTACCGCAGTAAGAGTTGCTAAAGCTTCGGCCATCAAGGTGGAAGAGACATAGAGTGCCAAGGATGAGCCCTGTTGCACAGTCCGATCTTGGTGGTCTTTGAAAACCCAGCCAAGACCCGCTTTTGGTTCTGAGATCCACGAGGCATCTGTGAAACATGTAATCAAATCCACATTCTGTTGTGTTCGATTAGGAAAAGAAAACATTTTGGGTTTTGGTTGTTGACTTGTTTTCTCCGATTGCGCCAGTTGCCACTCCTTTGCCTTGATGATTGCGAGTTGAATGGCTTCGTCAGCCCTTGTGTGCTCTTTATTGAAGATCATCTTACTCCGTGTCATCCATAGGATCCAGAGTATCCACGGAGATAGGGGGCCTCCTCCAATACCAGTTGGTGGTAGACAAAGCAATTGGTTTGTTTTGGTGATACCTTCAGAGGTAGAGGGCAGGAGTTGTGGAGAAAAAAAATTGCTAAAAGGATCCA
>Chr1:8689542:8692099_5p
CGCGTCTAAATTGCTTTCGGTCACTGTACTCCATCCTCCGTACCTTATCCCGGATTGTCGAGAGATCCATTGGGCGTTCCACAATGTCAAGATAGTTGGGAGCCTCCTTTTTTGAAACCGGTTTCAAGAAGAGGTATGACACGTTTACTTTGGCTCTCAGTGTGTCTACTATGCTTTCCAAGATGTTTGCTAGGCCAACCTGTTGATAAATGAATTAAGAAGAGAAAACAAAGATGAGTTTCACAGAGCTCACAGGATCATGTATCAGATGTTTTTCATTTTCTGGCAAGACACCGTACCAAAAACCTTTATGTGATGTGAATAATTAATTGGGTAAAACTGTGATTTCCAGTTTGATCTCTCAACAACGGTGCAGACAGACA
>Chr1:8689542:8692099_3p
TCGCGTCTAAATTGCTTTCGGTCACTGTACTCCATCCTCCGTACCTTATCCCGGATTGTCGAGAGATCCATTGGGCGTTCCACAATGTCAAGATAGTTGGGAGCCTCCTTTTTTGAAACCGGTTTCAAAAAGAGGTATGACACGTTTACTTTGGCTCTCAGTGTGTCTACTATGCTTTCCAAGATGTTTGCTAGGCCAACCTGTTGATAAATGAATTAAGAAGAGAAAACAAAGATGAGTTTCACAGAGCTCACAGGATCATGTATCAGATGTTTTTCATTTTCTGGCAAGACACCGTACCAAAAACCTTTATGTGATGTGAATAATTAATTGGGTAAAACTGTGATTTCCAGTGTGATCTCTCAACAACGGTGCAGACA
>Chr1:8693415:8695173_5p
CCCCTTGAATACCTGGTTTGGACCGAGAGAATAGACAACACCTTAGAGTACCCGTAAAAAATATAGTTTACACATGTTGACTTGATTTATCGTACCTTTTGGTTTACCTTCAGTATTTTGAGATTCTTCAGCTTGCCTATAGGGTTGCTGATCTCTTTTACCTGTTTACCTCTAGGGGTCTTCAAAATAGCTTTATCAACCTGCCAATTGAGGAGAATACATGATACAAATTTGTCAACACAATGCGAGAACTGATGAGTTGACGCAGTCATCGAAAAGAAAATAATAAAAGGTTTGTGAAATTCCCAAACTTATACTGACGTTTGTGGTGTCTTTAACGGCGCTCTCATTCACGACTAAGAAAGATGCATCAGGTTGGGTGGCAAGAGATTTCTTGTCAATGACAGGTTCAACAGTGGGCCGTGGAGGAGGAAAAATTCTCATTCCCTCTCCCACAGCTTTCATCTTCTTTTTCTTC
>Chr1:8693415:8695173_3p
CCTGGTTTGGACCGAGAGAATAGACAACACCTTAGAGTACCCGTAAAAAATATAGTTTACACATGTTGACTTGATTTATCGTACCTTTTGGTTTACCTTCAGTATTTTGAGATTCTTCAGCTTGCCTATAGGGTTGCTGATCTCTTTTACCTGTTTACCTCTAGGGGTCTTCAAAATAGCTTTATCAACCTGCCAATTGAGGAGAATACATGATACAAATTTGTCAACACAATGCGAGAACTGATGAGTTGACGCAGTCATCGAAAAGAAAATAATAAAAGGTTTGTGAAATTCCCAAACTTATACTGACGTTTGTGGTGTCTTTAACGGCGCTCTCATTCACGACTAAGAAAGATGCATCAGGTTGGGTGGCAAGAGATTTCTTGTCAATGACAGGTTCAACAGTGGGCCGTGGAGGAGGAAAAATTCTCATTCCCTCTCCCACAGCTTTCATCTTCT
>Chr1:8708703:8711167_5p
ATCTGTTGTACGATAGGGTTCTATGAATCGAAAAGTCGGAGCCACAAATATGAACAGAGAGAGTAGCCGATCACATAGTGTATTTACATGCGTGATCGAGAGCAGATGGGAAAAAGACTCAACAGCTAATATGCGTTTTGCAAGACTGAACCTGGTTGATCTCGC
>Chr1:8708703:8711167_3p
AAATCTCATCTGTTGTACGATAGGGTTCTATGAATCGAAAAGTCGGAGCCACAAATATGAACAGAGAGAGTAGTCGATCACATAGTGTATTTACATGCGTGATCGAGAGCAGATGGGAAAAAGACTCAACAGCTAATATGCGTTTTGCAAGACTGAACCTGGTTG
>Chr1:8721443:8730097_5p
GTTTTTTTGTTAACAATAAGAGTACACTCGAGAGACGACAGATCTCTCGTCTTCAAGATGGTGCATTCGTATAATTCATCTGAGATCCAGCAAGTCGATTCAAGAAATTACTC
>Chr1:8721443:8730097_3p
GTTTCTTTTGTTAAAGATAAGAAGTACAGTCGAGAGACGACAGATCTCTCGTCCTCAAGATGGTGCATTCGTATAATTCATCTGAGATCCAGCAAGTCGATTCTAGAATTTACTCGA
>Chr1:8738757:8742908_5p
AGAAGATTTGGAAAGATATCATTGCTTCTAAATGTAGGCATGTTGTCAGTGAGAACAAGTGATAGAAGGGTTTTGAGATATTGAACTTTACTTTCCTTATTGATGTTTTGTTCATTACATCAAGGTTGTACTTATACAACAATAGGAACATTCTAGACTCTTACCAAAGCCTAAGGATCTTATGACACTTGTTTGTCATCTACTCACTCTCTAATGATGAGAGAGCATCATAACGGCTAGATAGGACGATTGCACAGCTCTCTCCAGCTGGTGGTCCTTGTACCTTCGTCGTCACACTCTTCCTTTGTTTTGTACTTTTGTCATTTTGTTGCAGTGGAGGCAAAGTAGCTTGTTAGGCTAAACTTGCAACTGTTGTTGGGCTTGGACTCTTGTTTATTGGACTTGGACTCTCATC
>Chr1:8738757:8742908_3p
TTTCAAGAAAGCTCTGATACCATGAGAACAAGCGATAGAAGGGTTTTGAGATATTCAACTTTACTTTCCTTATTGATGTTTTGTTCATTACATCAAGGTTGTATTTATACAACAATAGGAACATTCTAGACTCTTACCAAAGCCTAAGGATCTTATGACACTTGTTTGTCATCTACTCACTCTCTAATGATGAGAGAGCATCATAACGGCTAGATAGGACGATTGCACAGCTCTCTCCAGCTGGTGGTCCTTGTACCTTCGTCGTCACACTCTTCCTCTGTTTTGTACTTTTGTCATTTTGTTGCAGTGGAGGCAAAGTAGCTTGTTGGGCTAAACTTGCAACTGTTGTTGGGCTTGGACTCTTGTTTATTGGACTTGGACTCTCAGTC
>Chr1:8765137:8767825_5p
GGTTACACTTGCTCTGCTAAGTTCAAGAAAGGAGAGCTCAAGGATCAGGAAGTTGCTGTTAAAGTCATCCCAAAATCTAAGGTCACTTTTTTCTGAATTTCTCAAGTTTCCATCTTTAAGTTTTGTTGTGCTTCAATTGGCTTTGAGTGATAGCTAAATTTGTCACAATTGAAGATTTTGTGTGTTTCTTGTCTAATTTGGTTAGTAGAGATATTGGACTGTTTCCAAGTAGAAGAGCAAACCATAAGAGTCTCCTTTTTTGCTTCATGATGAACCCTGTAATTTGATCATTACTTTTCGCTTGTTTAAGCCATCTTTTTGAAAAATTAATAGCGTATGTGGACTTTCACGTTTAGAAATTAATAGAAAAACTCGGATGATGTTGAAGTTTTTAATGAGACTCAATGTTTTTCAATAGCCAAATTTTCAATGGTTGTAGATATTAGCTTTGCTGACTTTTCTGTGAAAATTTTTCAAAACGTTTTAAATTTGTCAATAAATTGGAAGCATGGACACTTTTGCTTATCGTCAATCAAGCAAATGAAGTATCTATGGTCCGTATCTGATGACTAAGCATGTTAGCTATGCAATCGAGTTAGTTGGAATCTGGATTCGCGTACACATCTATGTAATATACAGATGGTTTTAGTGTTAGCTTAATACATAATAGACTGTTGCTCATCAGTTTTGGTTTGGCAGATGACATCTGCAATATCTATAGAGGATGTGAGAAGAGAAGTTAAAATACTGCGGGCTTTATCTGGACATCAAAATTTGGTACAATTCTATGATGCATTCGAGGACCATGCCAACGTCTACATCGTTATGGAGTAAGACAACTTGTTTCCACGCCACATATCATGTGCTTATATATCCCTGTGTGATGTTGAATCTTATCTTACTAGGGGAGCTATCAGATTCCTATTTGGCTGAATAAACAAT
>Chr1:8765137:8767825_3p
TGGGCGAGGGCATTTTGGTTACACTTGCTCTGCTAAGTTCAAGAAAGGAGAGCTCAAGGATCAGGAAGTTGCTGTTAAAGTCATCCCAAAATCTAAGGTCACTTTTTTCTGAATTTCTCAAGTTTCCATCTTTAAGTTTTGTTGTGCTTCAATTGGCTTTGAGTGATAGCTAAATTTGTCACAATTGAAGATTTTGTGTGTTTCTTGTCTAATTTGGTTAGTAGAGATATTGGACTGTTTCCAAGTAGAAGAGCAAACCATAAGAGTCTCCTTTTTTGCTTCATGATGAACCCTGTAATTTGATCATTACTTTTCGCTTGTTTAAGCCATCTTTTTGAAAAATTAATAGCGTATGTGGACTTTCACGTTTAGAAATTAATAGAAAAACTCGGATGATGTTGAAGTTTTTAATGAGACTCAATGTTTTTCAATAGCCAAATTTTCAATGGTTGTAGATATTAGCTTTGCTGACTTTTCTGTGAAAATTTTTCAAAACGTTTTAAATTTGTCAATAAATTGGAAGCATGGACACTTTTGCTTATCGTCAATCAAGCAAATGAAGTATCTATGGTCCGTATCTGATGACTAAGCATGTTAGCTATGCAATCGAGTTAGTTGGAATCTGGATTCGCGTACACATCTATGTAATATACAGATGGTTTTAGTGTTAGCTTAATACATAATAGACTGTTGCTCATCAGTTTTGGTTTGGCAGATGACATCTGCAATATCTATAGAGGATGTGAGAAGAGAAGTTAAAATACTGCGGGCTTTATCTGGACATCAAAATTTGGTACAATTCTATGATGCATTCGAGGACCATGCCAACGTCTACATCGTTATGGAGTAAGACAACTTGTTTCCACGCCACATATCATGTGCTTATATATCCCTGTGTGATGTTGAATCTTATCTTACTAGGGGAGCTATCAGATTCCTATTTGGCTGAATAAACAATT
>Chr1:8900812:8907702_5p
GTCCAAATTAAAATATCTCTAATTATTTTTTGTATATATGTAGCAACCCGCGGTTAACATTTTAAAGGAGTTTCAAGTGTATCTAGAAAAGAATAAGGATGTTGTTGTGACGCTTATCATCGAGGACTACGTGAAATCTCCTC
>Chr1:8900812:8907702_3p
TCCAAAGTCCAAATTAAAATATCTCTAATTATTTTTTGTATATATGTAGCAACCCGCGGTTAACATTTTAAAGGAGTTTCAAGTGTATCTAGAAAAGAATAAGGATGTTGTTGTGACGCTTATCATCGAGGACTACGTGAAATCTCCTCATGGTTTAA
>Chr1:9132976:9136543_5p
ATAATAGATTGTGTTGTGTCTGAAAAGAAAGACAAAACCAAGAAAACTCTGTATATTTCTCTGTTCTTTGATAATTACAAAAGGGTTTTACACATTTCTTATATATACTCCAATAGAACAATCTAGAGACTGAAAAGCAAAGCTTATCTTTAACCACCAGCTGTCCAAGGTGAGTCATGAGGATTGACGAGTTTGAATTTTGAATCCTGAGGACGCATCGTCGAGGTATCGTCT
>Chr1:9132976:9136543_3p
GATTTCTTTATTTCTGGACACACTAAGACAAAACCAAGAAAACTCTGTATATTTCTCTGTTCTTTGATAATTACAAAAGGGTTTTACACATTTCTTATATATACTCCAATAGAACAATCTAGAGACTGAAAAGCAAAGCTTATCTTTAACCACCAGCTGTCCAAGGTGAGTCATGAGGATTGACAAGTTTGAATTTTGAATCCTGAGGACGCATCGTCGAGGTATCGTCTC
>Chr1:9221516:9227033_5p
TCCGGTGACTAATTGTGGGTTTTTTTTTTCTTGTAGGAGGGGTAACCGATGGAGCCTTTCCTGGAAGAGTTCTTCCCTTACGTGCACAAGAAGATGAAGAGCGCACACGAGAACGAGTACTGTCGATTTGATAGTCAGCTTCTTACTCTCTTCACTTCGTCTCTCTATGTGGCGGCTTTGATCTCTTCTCTCTTCGCCTCCACCATTACTCGAGTTTTCGGTAGGAAATGGTCGATGTTCCTCGGTGGTTTTACCTTCTTCATCGGCTCTGCTTTCAACGGCTTTGCCCAAAACATTGCTATGCTTCTCATCGGTCGTATACTACTCGGTTTCGGAGTCGGATTCGCCAATCAAGTAAGTTTCTGTGGTAAAGTACCTTGATGAAGAAGTAACACTGGCAGCTTGGTTAACTGGTTATTATGCTTTTTCTTATTTCAGTCTGTGCCGGTTTATTTATCGGAAATGGCTCCTCCGAATCTAAGAGGAGCTTTCAACAACGGGTTTCAAGTTGCGATTATCTTTGGTATTGTGGTTGCAACGATCATTAATTACTTCACCGCTCAGATGAAAGGAAACATCGGATGGAGAATCTCTCTCGGATTAGCTTGTGTCCCTGCAGTGATGATCATGATCGGAGCCCTAATCCTTCCCGACACTCCCAACTCGCTCATTGAACGTG
>Chr1:9221516:9227033_3p
TTTTTTAATTTCTTGTAGGAGGGGTAACCTCGATGGAGCCTTTCTTGGAAGAGTTCTTCCCTTACGTGCACAAGAAGATGAAGAACGCTCACGAGAACGAGTACTGTCGATTTGATAGTCAGCTTCTCACTCTCTTCACTTCGTCTCTCTATGTGGCGGCTTTGATCTCTTCTCTCTTCGCCTCCACCATTACTCGAGTTTTCGGTAGGAAATGGTCGATGTTCCTCGGTGGTTTTACCTTCTTCATCGGCTCTGCTTTCAACGGCTTTGCCCAAAACATCGCTATGCTTCTCATCGGTCGTATACTACTCGGTTTCGGAGTCGGATTCGCCAATCAAGTAAGTTTCTGTGGTAAAAGTAGCTTGATGAAGAAGTAACACTAGCAGCTTGGTTAACTGGTTATTATGCATTTTTTTTTTTCAGTCTGTGCCGGTTTATTTATCGGAAATGGCTCCTCCGAATCTAAGAGGAGCTTTCAACAACGGGTTTCAAGTTGCGATTATCTTTGGTATTGTGGTTGCAACGATCATTAATTACTTCACCGCTCAGATGAAAGGAAACATCGGATGGAGAATCTCTCTCGGATTAGCTTGTGTCCCTGCAGTGATGATCATGATCGGAGCCCTAATCCTTCCCGACACTCCCAACTCGCTCATTGAACGTGGCTACTCCGAAGAGGCAAAGA
>Chr1:9237220:9239224_5p
GGTTTTAAGTGTGTTGGTGCTAAGGGGAAATGCATGTGGAAAGTGTATGCCGCATCTCTTCACAATGACTCGATGTGGAGGATTACACTCTACACGAACAAGCATATTTGTGTACATGGGATATGACAAACACAGAGTCTGTTTGAATGAAAGAACTTGTACCTGCATGAAGTTTCAGATATGTGGAATCCCCTGCGAGCATGCTTATGGACTGATAATGAAGAAGACATTGGAAGCTGAAGACTACGTGTGTCAATGGTTCCGAACTTTCAAGTGGAGGGAGAATTACACAGATGGGGTTGTTCCACAAAGAGGTCCACGCTATTGGCCTTGCACTGGAGGAGAAACTGTCTACCCACCACCAAGGTCGGATGATGAAAAGGTAGACAAAAAGAGGAAGAAGGGTGCTCATGAGTCACCTACCAAGAAGCAACCAAAACAAAAGAAAAGAATCATGCATTGTGGGATATGTGGTGCAGCTGACCATAACTGTAGGTACCACCAGAAGAAGAAAAAGAAGAATACTACACATGTTAGTCTTCATTCATTAAAGTGATTCTAATGTGATGGCTGGTTCTTTGTTTCATTAAATTGATTCTAATATTTGTTCAAATTTGTAGGATGGAACTTAAGTGGAATCTTCTCAAGGTTGTATGACTCATGAGAAGTAATGTGGGATGGAGGAAGTAATGTGGGATGGAGAAGCTTGGATTAGCACAAGTAGGACTTTTTTTTTTTTTGGTATTGTGACCTGTTTCGGAACATATATTGTTCTGTCTTAGTGTGGTCTATGTCTCTTTTGAACCATTTTAACTCGGTTTCAGTTGTATGGTTTCGGATCTACTCCTTTGAACATGAATGTATGGTCTCTTTTCAACCATTTTAACATCTCTTTTTAAAAAAAAAACATTATGTCTCATAAAATCCAACATAGAAAACAACTTACAATGTCATCATATTAGCTTAACTAGACCACAGATGATCAAACAACTAA
>Chr1:9237220:9239224_3p
TTTAAGTGTGTTGGTGCTAAGGGGAAATGCATGTGGAAAGTGTATGCCGCATCTCTTCACAATGACTCGATGTGGAGGATTACACTCTACACGAACAAGCATATTTGTGTACATGGGATATGACAAACATAGAGTCTGTTTGAATGAAAGAACTTGTACCTGCATGAAGTTTCAGATATGTGGAATCCCCTGCGAGCATGCTTATGGACTGATAATGAAGAAGACATTGGAAGCTGAAGACTACGTGTGTCAATGGTTCCGAACTTTCAAGTGGAGGGAGAATTACACAGATGGGGTTGTTCCACAAAGAGGTCCACGCTATTGGCCTTGCACTGGAGGAGAAACTGTCTACCCACCACCAAGGTCGGATGATGAAAAGGTAGACAAAAAGAGGAAGAAGGGTGCTCATGAGTCACCTACCAAGAAGCAACCAAAACAAAAGAAAAGAATCATGCATTGTGGGATATGTGGTGCAGCTGACCATAACTGTAGGTACCACCAGAAGAAGAAAAAGAAGAATACTACACATGTTAGTCTTCATTCATTAAAGTGATTCTAATGTGATGGCTGGTTCTTTGTTTCATTAAATTGATTCTAATATTTGTTCAAATTTGTAGGATGGAACTTAAGTGGAATCTTCTCAAGGTTGTATGACTCATGAGAAGTAATGTGGGATGGAGGAAGTAATGTGGGATGGAGAAGCTTGGATTAGCACAAGTAGGACTTTTTTTTTTTTTGGTATTGTGACCTGTTTCGGAACATATATTGTTCTGTCTTAGTGTGGTCTATGTCTCTTTTGAACCATTTTAACTCGGTTTCAGTTGTATGGTTTCGGATCTACTCCTTTGAACATGAATGTATGGTCTCTTTTCAACCATTTTAACATCTCTTTTTAAAAAAAAAACATTATGTCTCATAAAATCCAACATAGAAAACAACTTACAATGTCATCATATTAGCTTAACTAGACCACAGATGATCAAACAACTNAAA
>Chr1:9261088:9267693_5p
GTCTTCCTTGAATCTGCGGATAAGATGATCAAAATATTTTTACATGGATTGTCGACATTGTATATTCCGTTGTAACACATAACTATTTATGCTATCTAGGTGTATGGATTCTATGATGAATGCCAAAGGAAGTATGGTAACGCTAACGCGTGGCGGTATTGCACAGATGTTTTTGACTATCTTACCCTGTCAGCTATTATAGATGGCACAGTGAGTTATTTTGTTCTGCAGCTTGGCATTATCGTTGATAACGCATAAGTAAGCTTTATACTATACTAATATAAAGTTTGCGTCGTCTAGGTTCTATGTGTTCATGGTGGCCTTTCCCCGGATGTTCGGACAATTGATCAGGTTAAACTCCAATTTTAATGTTTTTGGCTTTCACCTGTCAAGTATGCCTCTAGCTGCTCAGCAAGTTATTAAGGTCATCCACTCACTCTTCATCCTATTGTGGTCTCTAGATAAGACTGATCGAGCGAAATTGCGAAATTCCTCATGAAGGGCCCTTTTGCGATCTTATGTGGAGCGATCCTGAAGATATTGAAACATGGGCGGTTAGTCCACGTGGAGCTGGTTGGCTTTTTGGATCCAGGGTTACCACTGAGGTATGTTTTTTCCTCTCAAAATAGTAAATTGCTACTGTAACTAATAAATCAATTTCATATCTCTGATATTTGGGTTTGGCTTTTTGTGCAGTTTAACCATATCAACAAGCTTGATCTAGTATGCCGCGCCCACCAGCTTGTACAAGAAGGTCTCAAGTACATGTTCCAAGATAAAGGCCTTGTAACTGTGAGTGTCCTGCTTCTAATTAACTGACATCTTTTATACTGGGCGTTTTGAAACTCTGCTTAATGACGTTCATTTTTGGTTATTTTGTGAAGGTGTGGTCTGCACCTAATTACTGTTACCGCTGTGGCAATGTCGCGTCTATATTGAGTTTCAATGACAACATGGTGAGACATCTCTTTAATCTTATCTGATTGAATACTCTTAT
>Chr1:9261088:9267693_3p
TACGTCTTCCTTGAATCTGCGGATAAGATGATCAAAATATTTTTACATGGATTGTCGACATTGTATATTCCGTTGTAACACATAACTATTTATGCTATCTAGGTGTATGGATTCTATGATGAATGCCAAAGGAAGTATGGTAACGCTAACGCGTGGCGGTATTGCACAGATGTTTTTGACTATCTTACCCTGTCAGCTATTATAGATGGCACAGTGAGTTATTTTGTTCTGCAGCTTGGCATTATCGTTGATAACGCATAAGTAAGCTTTATACTATACTAATATAAAGTTTGCGTCGTCTAGGTTCTATGTGTTCATGGTGGCCTTTCCCCGGATGTTCGGACAATTGATCAGGTTAAACTCCAATTTTAATGTTTTTGGCTTTCACCTGTCAAGTATGCCTCTAGCTGCTCAGCAAGTTATTAAGGTCATCCACTCACTCTTCATCCTATTGTGGTCTCTAGATAAGACTGATCGAGCGAAATTGCGAAATTCCTCATGAAGGGCCCTTTTGCGATCTTATGTGGAGCGATCCTGAAGATATTGAAACATGGGCGGTTAGTCCACGTGGAGCTGGTTGGCTTTTTGGATCCAGGGTTACCACTGAGGTATGTTTTTTCCTCTCAAAATAGTAAATTGCTACTGTAACTAATAAATCAATTTCATATCTCTGATATTTGGGTTTGGCTTTTTGTGCAGTTTAACCATATCAACAAGCTTGATCTAGTATGCCGCGCCCACCAGCTTGTACAAGAAGGTCTCAAGTACATGTTCCAAGATAAAGGCCTTGTAACTGTGAGTGTCCTGCTTCTAATTAACTGACATCTTTTATACTGGGCGTTTTGAAACTCTGCCTAGTGACGTTCATTTTTGGTTATTTTGTGAAGGTGTGGTCTGCACCTAATTACTGTTACCGCTGTGGCAATGTCGCGTCTATATTGAGTTTCAATGACAACATGGTGAGCCAACTCTTTAATCTTATCTGATTG
>Chr1:9398290:9400697_5p
TGTAAACATATGCTGCAGGATAAGTATGAACCGGAACAAAATGACACTGAGCCGACAATTAAAGATGAGAGTCCATTCGGGAAGCTTTCAGATGATCTCTTGATAGAGATATTTATCAGAGTTCCAATAACAAAGTGGGATCAAATATCTTGTGTTAGAAAACAGTGGGCGAATTTACTCCGCGGAGAATGCTTATGGCAGGCTGCTCTTAATCGTGTGTATCCTCTTGCTAGCAAAACTAAGAGATGGACTGGACCAATCCCTCAAGGATTAAGCAAACACTGATTTCATGACCTATGAAAGAGCTAGCTGAATATTT
>Chr1:9398290:9400697_3p
CTATATGTAGTAAACATATGTTGCAGGATAGTATGAACGGTAACAAAGATGACACTGAGCCGACAATTAAAGATGAGAGTCCATTCGGAAAGCTTTCAGAGGATCTCTTGATAGAGATATTTATACGAGTTCCAATAACAAAGTGGGATCAAATATCATGTGTTAGAAAACAGTGGGCGAATTTATTCCGCGGAGAATGCTTATGGCAGGCTGCTCTTAATCGTTTGTATCCTCTTGCTAGCAAAACTAAGAGATGGACTGGACCAATCCGGCAAGGATTAAGCAAACGGTGACTTCATACCCTATGAAAATGCTAGCTGAATAT
>Chr1:9404910:9410583_5p
TGTTTGTACTGGGGATTGCACAACACTAAGTAAATAAAGATTTTCGGGGAAAGAGTGAAACTGGTTCTTTTATTAACGATAAAAACGTGAGGTCGTCACTAACACGAGTCAAGATTGAGCTCGTCAATTCACATGAGAACTAACAAGCTAATAATGACGAGCTCGGAAGCTGAAAGGGATTATACAAAAGACAATAACGGTTTTACACGCAAAGTATTGCTCTCTGGGTATTCTCTGGGGTCTGAATCCCCCTCTCAATAAATGTATGATGTTATTTATAGGCGAGTGTAGAACTAAGGTTCCCTAGGGTTCCCAACGCGAAATGCCGAGATTACCCTCTGTGGAATGTTAATGACCTGCTCCCAATTTTGTCGGGCCGAAATCACAATTAATGAGTCTTGTTGGGGCGAGTGGCATATTGGGCGCAGCCCATGTCCAACAA
>Chr1:9404910:9410583_3p
TGTTTGTACTGGGGATTGCACAACACTAAGTAAATAAAGATTTTCGGGGAAAGAGTGAAGCTGGTTCTTTTATTAACGATAAAAACGTGAGGTCGTCACTAACACGAGTCAAGATTGAGCTCGTCAATTCACATGAGAACTAACAAGCTAATAATGACGAGCTCGGAAGCTGAAAGGGATTATACAAAAGACAATAACGGTTTTACACGCAAAGTATTGCTCTCTGGGTATTCTCTGGGGTCTGAATCCCCCTCTCAATAAATGTATGATGTTATTTATAGGCGAGTGTAGAACTAAGGTTCCCTAGGGTTCCCAACGCGAAATGCCGAGATTACCCTCTGTGGAATGTTAATGACCTGCTCCCAATTTTGTCGGGCCGAAATCACAATTAATGAGTCTTGTTGGGGCGAGTGGCATATTGGGCGCAGTCCATGTCCAACA
>Chr1:9446456:9448397_5p
ATTATATTCGAACAAACATATTAAAGTGAGATTCTTTGTTTTAAAATGATTTCTATTGATTATGTGACTAAGTACCATCCGAAGACTTATTTCTTTAGTTGCGTTTAGAATTTAACATTAAAATAAGATAAGAACAGTACTTCCTGCTGCAACTAAACTAGAGACGTAAATATATTAATATTACGTATACAACTATATGTACGACGTGTACACGAGACTTGTAGCTCTCTCATTTTTGTCGCCAAATTTATAAGGAATCGAGGGGATCGATAAGTTATAAACTTCTATCATAAAAGCTCTATGACATGTACGTAGTCTATATACTGTATGTAATGAGCAATATAATAGCCAAGCTAGCATATATATGATAGATAACTAATTATTAGTCATCATCAATTTTACTGAATGCAAACGAGCTCACGGAGAGCTAGCTAAGTAACTTCAAAGGTGAATTTTTAATAGAGTTTCTGTTTTGTTTATAGAAGAATTTATAGAAAGCTCTAACTCAAAGTTCATATACTTCTAAATATATTTTTATAACACACCTAATCCATGCAGCCCCGGCTCTAGACATGTGTCGGGGGTGCAAATGCACAGAATCTAGTCATTTTTTGTCTTTTTTGGGAAGAAAATAGGGTCCAACAAAATGGGATCCCATAAGCTTGGATACAAGGATGGTGTACACCAAATCTATAGCAATGCAAAGCAGATTAATCAAAAAGTGAATGCTGTTTCATTGGCTTCTTCTTTTGAGTTGAAACTCGAGGAAGCTCGTGCTTGCATTGAGAATCCTGAGAGTGAGAAGCGTTCTCAGAAAAAGAAGCTTCAGCAGCTCCTCAGGAAAGTTAGCGAGGAGAGGGCAGCTT
>Chr1:9446456:9448397_3p
ATATACTGTGTACTGTTGTACAATCATTATATTCGAACAAACATATTAAAGTGAGATTCTTTGTTTTAAAATGATTTCTATTGATTATGTGACTAAGTACCATCCGAAGACTTATTTCTTTAGTTGCGTTTAGAATTTAACATTAAAATAAGATAAGAACAGTACTTCCTGCTGCAACTAAACTAGAGACGTAAATATATTAATATTACGTATACAACTATATGTACGACGTGTACACGAGACTTGTAGCTCTCTCATTTTTGTCGCCAAATTTATAAGGAATCGAGGGGATCGATAAGTTATAAACTTCTATCATAAAAGCTCTATGACATGTACGTAGTCTATATACTGTATGTAATGAGCAATATAATAGCCAAGCTAGCATATATATGATAGATAACTAATTATTAGTCATCATCAATTTTACTGAATGCAAACGAGCTCACGGAGAGCTAGCTAAGTAACTTCAAAGGTGAATTTTTAATAGAGTTTCTGTTTTGTTTATAGAAGAATTTATAGAAAGCTCTAACTCAAAGTTCATATACTTCTAAATATATTTTTATAACACACCTAATCCATGCAGCCCCGGCTCTAGACATGTGTCGGGGGTGCAAATGCACAGAATCTAGTCATTTTTTGTCTTTTTTGGGAAGAAAATAGGGTCCAACAAAATGGGATCCCATAAGCTTGGATACAAGGATGGTGTACACCAAATCTATAGCAATGCAAAGCAGATTAATCAAAAAGTGAATGCTGTTTCATTGGCTTCTTCTTTTGAGTTGAAACTCGAGGAAGCTCGTGCTTGCATTGAGAATCCTGAGAGTGAGAAGCGTTCTCAGAAAAAGAAGCTTCAGCAGCTCCTCAGGAAAGTTAGCGAGGAGAGGGCAGCTTGGCGCAGCAGCGAGCATGAGAAGGTCCGAG
>Chr1:9454345:9459880_5p
GGAATTTGGCAAAGTTGGAATATGATACGTATGAGGCAAGACATCCGCCAATCCTGTTTCAATATCGCAGAAGGCTCAAGGCCCAAGAAGGATCCAACAAAGAAGGAAGGATCTAGATGGTGTGAGGTGTCTTGTTGTCTAGGAGGATCGGATTAAGAGTGTCACCAGGGTTAAGAATAAAGTAACTCTAGTTAAGGAGTGAGTCACTAAGCTAGCTGGCATGACCACTGTATCAAGTTGTAACGGCTACTAGGGCTAATAAGACAAAGTAGTATAAAGGAGAGGGGAAGAGAGAGGAGAGGATTATCTAGATTCTGGATCTTGTTGTAAGGGGGAGGGAGAGAATCCATAAGTTCTCTCAAATCTTGTATTCCAATATCTCTATAATAAAGAAGTCTTTTCATTACAATTTGTTCTTACAAGTTTGAGGCACTAATCCTTATCAAAT
>Chr1:9454345:9459880_3p
AGGTTGATATTGAAGGAGAGGGTAATGATACGTATGATGCAAGACATCTGCCAATCCTGTTTCAATATCGCAGAAGGCTCAAGGCCCAAGAAGGATCCAACAAAGAAGGAAGGATCTAGATGGTGTGAGGTGTCCTGTTGTCTAGGAGGATCAGATTAAGAGTGTCACCAGGGTTAAGAATAAAGTAACTCTAGTTAAGGAGTGAGTCACTAAACTAGCTGGCATGACCACTGTATCAGGTTGTAATGGCTACTAGGGCTAATAAGACAAAGTAGTATAAAGGAGAGGGGAAGAGAGAGGAGAAGATTATCTAGATTCTGGATCTTGTTGTAAGGGGGAGGGAGAGAATCCATAAGTTCTCTCAAATCTTGTATTTCGATATCTCTATAATAAAGAAGTCTTTTCGTTACAATTTGTTCTTACAAGTTTGAGGCACTAATCCTTATCAGAATAAAAA
>Chr1:9529024:9532942_5p
CATGGTTCTGTTCTTATAAAATGGTTATGTTCTTATAACATAGTTATGTTCTGTTAAAATGGTTTTGTTCTTATAACATGGTTCGTTCTGTTAAAATGGTTCTGT
>Chr1:9529024:9532942_3p
CATGGTTCTGTTCTTATAAATTGTTTTTGTTCTTATAACATAGTTTTGTTTTGTTAAAATGGTTTTGTTCTTATAACATGGTTATGTTCTGTTGAAATGGTTATGT
>Chr1:9622393:9623969_5p
TCTCGTCCGAGCCATGGTCACCATCTTCATTCTCGTCCGAGCCATGGTCACCATCTTCATTCTCGTCCGAGCCATGGTCACCATCTTCGTTTCGTCCGAGCCATGGTCACCATCTTCATTCTCGTCCGAGCCATGGTCACCATCTTCATTCTCGTCCGAGCCATGGTCACCATCTTCGTTTCGTCCGAGCCATGGTCACCATCTTCATTCTCGTCCGAGCCATGGTCACCATCTTCATTCTCGTCCGAGCCATGGTCACCATCTTCATTCTCGTCCGAGCCATGGTCACCATCTTCGTTCTCGTCCGAGCCATGGTCACCATCTTCGTTTCGTCCGAGCCATGGTCACCATCTTCATTCTCGTCCGAGCCATGGTCACCATCTTCATTCTCGTCCGAGCCATGGTCACCATCTTCATTCTCGTCCGAGCCATGGTCACCATCTTCGTTCTCGTCCGAGCCATGGTCACCATCTTCGTTTCGTCCGAGCCATGGTC
>Chr1:9622393:9623969_3p
ATTCTCGTCCGAGCCATGGTCACCATCTTCGTTTCGTCCGAGCCATGGTCACCATCTTCATTCTCGTCCGAGCCATGGTCACCATCTTCGTTTCGTCCGAGCCATGGTCACCATCTTCATTCTCGTCCGAGCCATGGTCACCATCTTCGTTTCGTCCGAGCCATGGTCACCATCTTCATTCTCGTCCGAGCCATGGTCACCATCTTCGTTTCGTCCGAGCCATGGTCACCATCTTCATTCTCGTCCGAGCCATGGTCACCATCTTCGTTTCGTCCGAGCCATGGTCACCATCTTCATTCTCGTCCGAGCCATGGTCACCATCTTCGTTTCGTCCGAGCCATGGTCACCATCTTCATTCTCGTCCGAGCCATGGTCACCATCTTCGTTTCGTCCGAGCCATGGTCACCATCTTCATTCTCGTCCGAGCCATGGTCACCATCTCCGTCTCGTCCGAGCCATTGTCACCATCTCCGTTCCGTCCGA
>Chr1:9624883:9635530_5p
TTCCTGGAACTGTTTCGTTTGTTCATGCTTAGAATCGTTTGCGTTTTTATTCACTTTCGCTTCTTGTCATGCATTCTTGTTTCTTGTTCTGTGACTCATTTCCATTTCGCATTTTGATCATTCTAGGACTCTTAGATAAAAACACTCTTTGAATTGGCTTAACTTGTGATTCCTTGATTGCATCTTGATTGCTAGCAACATCCCATTTGGATTGACACCTTAAATACTACAACACTTAAGGTTAATTGAACCTGCTAGGAGACACAAAAATCTTAGTATCAATTTGGCGCC
>Chr1:9624883:9635530_3p
TGGAACTGTTTCGTTTGTTCATGCTTAGAATCGTTTGCGTTTTTATTCACTTTCGCTTCTTGTCATGCATTCTTGTTTCTTGTTCTGTGACTCATTTCCATTTCGCATTTTGATCATTCTAGGACTCTTAGATAAAAACACTCTTTGAATTGGCTTAACTTGTGATTCCTTGATTGCATCTTGATTGCTAGCAACATCCCATTTGGATTGACACCTTAAATACTACAACACTTAAGGTTAATTGAACCTGCTAGGAGACACAAAAATCTTAGTATCATGTGTGCACCTGAATTATGCAGGGAATATCAG
>Chr1:9663953:9665922_5p
CAAGAGGTGTACCTTGCTAGCAGTAATCACAAGTTGAGGCTTCAAAGGTTGTGTTCTGATTTCGTTTACTGAATCTCCATGGCCCACAAGGCTCTGCACATATGTGAGCACAGATTATACAAGAAAGAAATAGAATCATTTCCTAGGATACATAGAACATCCATAAATTCTCCATGTCATTCAAAAGCTTATAGAATTGCAATAATACCTTATGAATCCTTTCATTGTTGACGTCAATGACTCGGATTATGCCTTTTACTCCTCCAGCAGCAACATATGGGTTCCCATTAACGCCACACGCCCAACTTACAGTGTAAAATGATTCTTCCTTCTGATCTCCAGAACACATAGACATACACTCAAATGGCCTCAATGAAATATAACTTCTTTTAACTCATGGAAGAGATATTAAATCTATAATATGTATACTTCCTTACATCCTCATCAGTATAAGATTGCAATGCAGATATGGCTCCATCTTCAAGACAATTGTACAGAGTAATCTACATAATTAGAGAACCATGTTAGAGCTTTTATGGGGAACTCAAGAATACTGTTAACTAGTATCGCACACCATAAAATCACTCAATTGAAATTATACAGAAACTAGGACAAATGAAATTTTTTACAATTAGTTAAAAAACTACATTCACTTTAAGCTACCAAACAACCTTCCTACAGAAACAAAAAAACTGTTAGAACCACTGCATTAAAAAGAGAATGGGACCTAACCAAGCATATAAGATTACAAATTAACTCCACGAATTTCAGATTGGTTTTCAAAAATGGAACCGGAGAACTTTCGAATGGTATAACTGCTGATGAGACCAAATATCTCTCACCAAAAG
>Chr1:9663953:9665922_3p
TACCTTGCTCGCAGTAATCACAAGTTGAGGCTTCAAAGGTTGTGTTCTGATTTCGTTTACTGAATCTCCATGGCCCACAAGGCTCTGCACATATGTGAGCACAGATTATACAAGAAAGAAATAGATAATTTCCTAAGATACATAAACATCCATAAATTCTCCATGTCATTCAAAAGCTTATGAATTGCAATAATACCTTATGAATCCTTTCATTGTTGACGTCAATGACTCGGATTATGCCTTTTACTCCTCCAGCAGCAACATATGGGTTCCCATTAACGCCACACGCCCAACTTACAGTGTAAAATGACTCTTCCTTCTGATCTCCAGAACACATAGACATACACTCAAATGGCCTCAATGACACATAACTTCTTTTAATTCATGGGAGATATATTAAATCTATTATATGTATACTTCCTTACATCCTCATCAGTATAAGATTGCAATGCAGATATGGCTCCATCTTCAAGACAATTGTACAGAGTAATCTACATAATTAGAGAACCATGTTAGAGCTTTTATGGGGAACTCAAGAATACTGTTAACTAGTATCGCACACCATAAAATCACTCAATTGAAATTATACAGAAACTAGGACAAATGAAATTTTTTACAATTAGTTAAAAAACTACATTCACTTTAAGCTACCAAACAACCTTCCTACAGAAACAAAAAAACTGTTAGAACCACTGCATTAAAAAGAGAATGGGACCTAACCAAGCATATAAGATTACAAATTAACTCCACGAATTTCAGATTGGTTTTCAAAAATGGAACCGGAGAACTTTCGAATGGTATAACTGCTGATGAGACCAAATATCTCTCACCA
>Chr1:9683028:9684642_5p
CATTTGATGGTTGTCTCTTGAGTTCCTATCCAGGAATCCCCGGCTGATTTCGCTGTGCGCACACCCAAGATTCTCGCAGGTGAAAACGGTTCTGTCCATTATAGTGTTCAGATCTCTGTTAGGCTTCCTCTTCCTCATGAATTCCGAGTTTCCTGTTGGGACCTCTTCTTTGACAGGAAAGTCATGGATTTTAGCAGCCAT
>Chr1:9683028:9684642_3p
CCCATTTGATGGTTGTCTCTTGAGTTCCTATCCAGGAATCCCCGGCTGATTTCGCTGTGCGCACACCCAAGATTCTCGCAGGTGAAAACGGTTCTGTCCATTATAGTGTTCAGATCTCTGTTAGGCTTCCTCTTCCTCATGAATTCCGAGTTTCCTGTTGGGACCTCTTCTTTGACAGGAAAGTCATGGATTTTAG
>Chr1:9820830:9822114_5p
AAGAAAGAAAAAAAAAGAAGAGATTGTTTAGGGGAACTAGAGAAATGGCAAAACCAATCTTGGATCTCCCTACTTATGCATTGATTCTTAAAAATATATTTAGTTATATTCAAAGAGTTTAGAATCTGAGTTTATTGACCAGATTACAA
>Chr1:9820830:9822114_3p
AAAGAAAGAAAAAGAGAAGAGATTGTTTAGGGGAACTAGAGAAATGGCAAAACCAATCTTGGATCTCCCTACTTATGCATTGATTCTTAAAAATATATTTAGTTATATTCAAAGAGTTAGAATCTGAGTTTATTGACCAGATTACAAG
>Chr1:9891814:9893386_5p
AACAAAAACTAGATTCACCTTCCTCGATACTGGAACTACAGAAGCAATAACAGATATATAACCTGTGACAATGGCCTAAACCTCTAACCTTTCTTTCTTTTTTTAAATGGTAAAAATATTTTCAAATGTATACTGCAATGATTCAATTCTTTTGTCCCTTTTCCTATTTCTTCTTTTTGTATGATGTAAAAGTGCAACTGTGAATTGAATTGGATTTGTGGTTGTACTAACGAGAGAGTTTGGCTTAGTCTTTGGTTTGGTTTCAAAAGTGTTGTATTTACATGGAGGATTCTCTGTGTGATTACCACTAGATTTGAGGAAAAATGAACATGGTTTTCGAGAAAAGCAAGATCACATCCTTGTCTTAGTTCACATGTTTCTTCTTCCTTCACTAGAAACCCTCAACACTAAATCAATCTTACAAACAATTTATGTGTTTCGCACTATAGAGCAAAATTTATAGAATGCAAAAAAAACCCAACTTATATTGAAGCAAACTTACAAATAAAAACAAGAGAATAATGAAATTGCTTACACTTGATGAAAACTGAG
>Chr1:9891814:9893386_3p
AACAACAAAAACTAGATTCACCTTCCTCGATACTGGAACTACAGAAGCAATAACAGATATATAACCTGTGACAATGGCCTAAACCTCTAACCTTTCTTTCTTTTTTTAAATGGTAAAAATATTTTCAAATGTATACTGCAATGATTCAATTCTTTTGTCCCTTTTCCTATTTCTTCTTTTTGTATGATGTAAAAGTGCAACTGTGAATTGAATTGGATTTGTGGTTGTACTAACGAGAGAGTTTGGCTTAGTCTTTGGTTTGGTTTCAAAAGTGTTGTATTTACATGGAGGATTCTCTGTGTGATTACCACTAGATTTGAGGAAAAATGAACATGGTTTTCGAGAAAAGCAAGATCACATCCTTGTCTTAGTTCACATGTTTCTTCTTCCTTCACTAGAAACCCTCAACACTAAATCAATCTTACAAACAATTTATGTGTTTCGCACTATAGAGCAAAATTTATAGAATGCAAAAAAAACCCAACTTATATTGAAGCAAACTTACAAATAAAAACAAGAGAATAATGAAATTGCTTACACTTGATG
>Chr1:9942024:9953277_5p
GACAGAGTTGGCTGGTTTGTTAGAGACGAAAATGTTGTTTACCATAGGAGAGAACCATGACCATGTCACTGTCTATGACCGTTGGTACCCTATGTGCAACTGTTATCACCGTGCAATCTGCAAACTCCTCTCTTATGATTCTCTGAATGATTGCATCTGTGGCTGAATCAATGGAAGCTGTAGCTTCATCTAACACCAAGATTTTGTTTCTCTTTAACAATACTCTTCCGAGACAAAACAATTGTCTCTGTCCCACGCTCCAGTTCTCTCCTTCATCACTCACTTTTAATTTCGTCCCACCAATAACACAAGATTAACATAAGTACAACGCCACATTTGTGAAGTGAAATGAAACACAACTGTTTATCAATTACCTGAAGAATCAAGCTTATTAGGCAGGTTGCTAATCGTCGTCTTAAGCTGACACTTCTCAAGAGCCTGCAAAAGATATGGTTTTATTAGGAAGGTTTTCAATCTTT
>Chr1:9942024:9953277_3p
TGGTTCATTAGAGAGTAAAATGTTGTTTACCAAAGGAGAGAACCATGACCATGTCACTGTCAATGACCGTTGGTACTCTATGTGCAACTGTTATCACTGTGCAATCTGCAAACTCCTCTCTTATGATTCTCTGAATGATTGCATCAGTGGCTGAATCAATGGAAGCTGTAGCTTCATCTAACACCAAGATTTTGTTTCTTTTTAACAGTACTCTTCCAAGGCAGAACAGTTGTCTCTGTCCCACGCTCCAGTTCTCTCCTTCATCACTCACTTTTAATTTCGTCCCACCAATAACACAAGATTAACGTAAGTACAACGCCACATTTTTGAAGTGGAATGAAACACAACTGTTTTTCAGTTACCTGAAGAATCGAGCTTATTAGGCAGGTTGCTAATCGTCGTCTTGAGCTGACACTTCTCAAGAGCCTGCAAAAGATATGGTTTTATTAGGAAGGTTTTCAATCGTTATT
>Chr1:9958748:9963574_5p
ATTGGTGTTGGATTTCGCCGATGTGCAGATCCATAAAGAGCCCGTTAAAGAAACAAGATATGGATCTGATAGTTGGCATGGTTCGAGCCCAAGAGGAGAATTTTGTTGCCGAGGTCGAGTTAGTCGCGAGATTAGGTCAAGAAATCGGGGGCGAGATTCGAGGGGATAGTGGAACGGCAAGTCAAGGCTGTTGAGTTTAAATAGATAGAATTTGTAAAGCAGACAAGGATGTATTTTTTTTAGGTTAAGAGCAGCACACAATTTAATACAAAAAATCCAGTTCGCAATTCTTCTTAGTTCATATCGATTTAGACTGAAAGTCCGCACAGATCTTATTTCCTAATCAATTCAATTTATTCGTTGTTTCTCGTTTCAACAATT
>Chr1:9958748:9963574_3p
TTGGTGTTGGGTTTCGCCGATGTGCAGGCCCATGAAGAGCCCAATAAGGAAACAAGATATGGACCTGATAGTCGGCCTGGTGCGAGCCCAAGAGGAGAATTTTGTTGCCGAGGTCGAGTCAGTCGCGAGATAAGGTCAAGAAATCATGGGCGAGATTCGAGGGGAGAGTGGAACGGCAAGTCAAGGCTGTTGAGTTTAGATAGATAGAATTTGTAAAGCAGACGAGGATGTATTTTTTTTAGGTTAAGAGCAGCACACAATTTAATACAAAAATTCGAGTTCGCAATTCTTCTTAGTTCATATCGATTTAGACCGAAAGTTCGCCCAGATCTTATTTCCTAATCAAATCAATTTATTCGTCGTTTCTCGTTTCAACAATTACAAAAC
>Chr1:9977033:9988046_5p
TTACCTTCCATATTTCATCGTCGGAGTAAACACCTAAAGGATCAAGGTTGGTCCTTATGCAGCCACGGAAAAGAGTTGGTTCTTGAGGAATGATGCTGAGTTTCATTCTCAGGTCCTTTAGGCCAATCTTACTTATGTCAATGCCATCAATCAATATGCAACCACTTGCTGGTTCTACCAAACGAAACAAAGCACTGATTAAAGTGCTCTTCCCACTTCCCGTTCTCCCAACAACTCCTACTCTTGTCCCTTCCCTGAATGTGCAAGAGATTCCTTTGAGAACTAATGGAGCATTGGGGCGATATCTTATCTAAAACAAATAAATGACGCATATCAATGACTTTAGCATAATTATTA
>Chr1:9977033:9988046_3p
TTTTTTATTTCACCTTCCATATTTCGTCGTCGGAGTAAACACCTAAAGGATCAAGGTTGGTCCTTATGCAACCACGGAAAAGAGTTGGTTCTTGAGGAATGATGCTGAGTTTCATTCTTAGGTCCTTTAGGCCAATCTTACTTATGTCAATGCCATCAATCAATATGCAACCACTTGCTGGTTCTACCAAACGAAACAAAGCACTGATTAAAGTGCTCTTCCCACTACCTGTTCTCCCAACAACTCCTACTCTTGTCCCTTCCCTGAATGTGCAAGAGATTCCTCTGAGAACTAATGGAGCATTTGGGCGATATCTTATCTGAAACAAATTAAGCACGCAAATCAATGCCTTAAGCATAATTACTAG
>Chr1:9999906:10007425_5p
TAACGCCCGCGAACCAAAACTTAACGTTTTGGGAGTGGGTGTCGATCGACACTCATGGTGGTGTCGGTCGACACCACTTATTCTGGTTTGGCCAGATTGATTTAATTATTGATTTGGACCAGTTTGGTTTAGGGAAAACCATCTAACCGAGTTATTTAAGGGAGAAAACGACCTAGGTCGTGGTTGTTTTGTCTCAAGCCGTTTTTGAGAAAAATACAAAGAGAAAAGGAGAGAATCTGTTCTTGAGGTTTTAGAGAGAGTTTGTGAGTTTTGAAGGTGTTTTTGGAGAGATCTTGCTGTGAGAGTGAAGATCCAAGGCTAGGAACGTGGTGGGAAGGTTTTTGTGGTGGTAGCTTCGTCTTTTGGACTTAGATCTCTTTGTTGGCTAAGGTGAGTGCATGACCATGGCTTATCTAAGCTAAGATCTCTGTTTCTGTGATATTGTGTGTTGTTTGGTTGTTTG
>Chr1:9999906:10007425_3p
TTGTAATGCCCGCGAACCAAAACTTAGCATTTTGGGGGTGGGTGTCGATCGACACTCATGGTGGTGTTGGTCGACACCACTTATTCTGGTTCGGCCAGATTGATTTAATTATTGATTTGGACCAGTTTGGTTTAGGGAAAACCATCTAACCGAGTTATTTAAGGGAGAAAACGACCTAGGTCGTGGTTGTTTTGTCTCAAGCCGTTTTTGAGAAAAATACAGAGAGAAAAGGAGAGAAACTGTTCTTGAGGTTTTAGAGAGAGTTTGTGAGTTTTGAAAGTGTTTTTGGAGATATCTTGCTGTGAGAGTGAAGATCCAAGGCTAGGAACGTGGTGGGAAGGTTTTTGTGGTGGTAGCTTCGTCTTTTGGGCTTAGATCTCTTTGTTGGCTAAGGTGAGTGCATGACCATGGCTTATCTAAGTTAAGATCTATGTTTCTGTGATATTGTGTGGTTGTTTGT
>Chr1:10036255:10039579_5p
GAAGAAGCTTTGGCACTTGTGAAACCGAAGGATCAGAGAATGCTTTATATAACATCCATCATCAGCATCTTCATCTCACACAGCTAAAAACTATACTCTCTTTGTATCATCCTTAACGACTTTTTTTTTTCCGCGGGAGGAAATAGCAACCACTGGTCATGATACTCTTTTCTTCATTCCAACCACGTAAAATCCGCCATTTTCTCTTAAGTTTTAGAATCTTTTTTTACTTGTGTTCTGTTAAAAATGTTGGAACAAGAACCAGAAAAGGGAATCCGATTATGTATAAGCAAAATCGTGATTGTAGCTTTCTCTCTTACATGACTTGTGACAGTTGTTTATTTTGGAATATTCTTGAAAACTATTTAAAGATTAGTACTATATCTCCATGTTTTATATGTTAGTATTTGGGTACGAACTCTTTTCTCATATACATGCTTTCACCATGTTTCACGTTAAAGAACGAGTAACAAACTATTTGCTTTGTTTTTGATAATGAAACAAGTGTCTCGTAGCTAAGCTTTATGCTCCAATACGATTTGGTTGTGAAAAAAAAAATATTCTCAAGGGGCCACATGAAATCT
>Chr1:10036255:10039579_3p
AGAAGCTTTGGCACTTGTGAAACCGAAGGATCAGAGAATGCTTTATATAACATCCATCATCAGCATCTTCATCTCACACAGCTAAAAACTATACTCTCTTTGTATCATCCTTAACGACTTTTTTTTTTCCGCGGGAGGAAATAGCAACCACTGGTCATGATACTCTTTTCTTCATTCCAACCACGTAAAATCCGCCATTTTCTCTTAAGTTTTAGAATCTTTTTTTACTTGTGTTCTGTTAAAAATGTTGGAACAAGAACCAGAAAAGGGAATCCGATTATGTATAAGCAAAATCGTGATTGTAGCTTTCTCTCTTACATGACTTGTGACAGTTGTTTATTTTGGAATATTCTTGAAAACTATTTAAAGATTAGTACTATATCTCCATGTTTTATATGTTAGTATTTGGGTACGAACTCTTTTCTCATATACATGCTTTCACCATGTTTCACGTTAAAGAACGAGTAACAAACTATTTGCTTTGTTTTTGATAATGAAACAAGTGTCTCGTAGCTAAGCTTTATGCTCCAATACGATTTGGTTGTGAAAAAAAAAATATTCTCAAGGGGCCAC
>Chr1:10160797:10166524_5p
AACCACTTCCAAACCTAGCTCTCGCTAGAGAAACATGGTCGAGCAGACATGACAAACAAGTTCATTCACGTCAACCAACATCCTAGACAACTAATCTCTTAGGCTAGGAACGTAAGTCTCTGGCTCTAGTTGGTCAGACATTTCATCAAACACTTTTTGGGTGTGGAAATGTCTCAAACCTAGTTCCAATTGATCAGAGAGAAATTAATAATTCTAACACTAGTCCAGAAGGGAATCATACAAATCAAAGCTTAAATACCTTACATCCTAAGATCCTCCATCTAGTCTATCCCATCCCCAAGAACTCTAACACTACTCAGATCCGGAAATCATCACCAAAGATACAAATCCAGAAAACATTGAACAAAGCATAATAAGATAGATAGAAATGAGAAGAACAACTTTGTAGAAGAAATCAAATGCAAAAACTAAATGGATCAAAAGATATCTGGACACAAAGTCTCAAAACGTTTTCGGTGGCTAGGTAAAACCTTAAGAACAAAAAGAGATAACAGATCGGATGGCCAGCCGAGACTTAACAATACGTATTTATAGTCGTCCAACATGGAAAAACCTAAAACTTAAAACGACAAGATAGAGCGTCGGTTCGGGAATCTTCTGAAGAGTGCGAAACCAAACATGTGCGGTCGAGTCGCGTGTCGTCTCTCCCTGGGGTGCGGTCGAGTGGAACGGATCAAGTTAAGGCCATACGACCCGAGGTGGGTCGAGTGGAGGTGGTGAAACTCGAGCTGGATCGAGTGGAGGTGGTGCGACTCGAGCTGGGTGA
>Chr1:10160797:10166524_3p
TCTGACTCAACCACTTCCATACCTAGCTCTCACTAGAGAAACAGGGTCGAGCAGACATGACAAACAAGTTCATTCACGTCAACAAACATCCTAGACAACTAATCTTTTAGGCTAGGAACGTAAGTCTCTGGCACTAGTTGGTCAGACATTTCATCAGACACTTTTTGGGTGTGGAAATGTCTCAAACCTAGTTCCAATTGATCAGAGAGAAACTACTAATTCTAACACTAGTCCAGAAGGAAATCATACAAATCAAAGCTTAAACACCATACATCCTAATATCCTCCATCTAGTCTATCCCATCCCCAAGAACTCTAACACTACTCAGATCCGGAAATCATCACCAAAGATACAAATCCAGAAAACTTTGAACAAAGCATAATAAGATAGATAGAAATGAGAGAACAACTTTGTAGAAGAAATCAAATGCAAAAACTAAATGAATCAAAAGATATCTGGACACAAAGTCTCAAAACGTTTTCGGTGGCTAGGTAAAACCTTAAGAACAAAAAGAGATAAAAGATCGGATGTCCAGCCAAGACTTAACAATACGTATTTATAGTCGTCCAACATGGAAAAAAACCTAAAACTTAAAACGACAAGATATAGCGTCGGTTCGGGAATCTTCTGAAGCGTGCGAAACCAAACATGTGCGGTCGAGTCGCGTGTCATCTCTCCCTGGGGTGCGGTCGAGTGGGACGGATCGAGTTGAAGTCATACGATTCGAGATGGATCGAGTGGAGGTGGTGCAACTCGAGCTGGATCGAGTGGAGGTGGTGCGACTCGAGCTGGATCGAGTGGAGGTGGTGC
>Chr1:10180693:10187044_5p
CAAAGACGTAAAAGGCAAGTTCCAACGTCGTAGCGGGTGAAAGAGTAAATGCGATCAAACTCTTATATGTTTTAGATTAGATTAGAAAGTTAACATGTTGTTGTCTTTGGCTTCAAAGAGTGTAAATTATCTGCGTGATACATTTTACTCTTCTCTAAAGTCGTTTGAAAGTTGTATCATTTCCCTTTTATTACGAGAGCTGGGTTTTGAGTCACAGTCATTATGAATAATAAGTTGGATTCTCAAAGCTTTGCCTATCTATAGCAACTTGTGATAATAAGGTTTAAACAGGGTTTTCTGATTTTTTTTTCCAATGAGATGATAAAATATCATCATCATCAATGCTAGCAAAAAGATTATTCAGTGGCCTCTAAACTGGATGGAAACACAAACTAACCAAACTCAAAACCAAAAGAAGAAATTAAACAAACGCGTTCTATGAGATCTGACCGCAGTGGGCGACCACCACAGGCTTGGAAGGCACGCAGTTAGGAGTTCCGACCTCTTTGGCAATGCTCTTGAGCACATCCAATCCTTCAACAACTTGGCCGAATACAACGGTCTCCATGCCGAGATGCCTGCCCTCCCTCATGCCGATCAAGAACAGAGATCCGCTGGAGCCTGGACCACGGCCCTCCATGGAAATGAAACCTGGACCGGTATGTTGCCTTATGAAGTTCTCATCCTCGAAAAATCTATTGCCATAGATTGATTCTCCTCCGGATCCGTCACCATCAGTAATATCTCCTCCACAGAACATGTGATCATTGATTCTCCTCCGGATCCGTCGCCATAGATTGATTGATCCCTTGTAGTGGAGTGGCTTACCAAACTTACCCATTCCTTTCTCTCCCGTACAAAGGGCCCTAAAGTTCTCCGCCGTACGCGGGGTGGTGTCGGCAAAGAGCTCCATCACGATCCGACCAGCCGGTTTGCCGCCCACGGTCATATCAAAAAACACTCTAGGGTTAGCCGTTTTCAAAGATGGATGA
>Chr1:10180693:10187044_3p
ATATGGATCAAAGACGTAAAAGGCAAGTTCCAACGTCGTAGCGGGTGAAAGAGTAAATGCGATCAAACTCTTATATGTTTTAGATTAGATTAGAAAGTTAACATGTTGTTGTCTTTGGCTTCAAAGAGTGTAAATTATCTGCGTGATACATTTTACTCTTCTCTAAAGTCGTTTGAAAGTTGTATCATTTCCCTTTTATTACGAGAGCTGGGTTTTGAGTCACAGTCGTTATGAATAATAAGTTGGATTCTCAAAGCTTTGCCTATCTATAGCAACTTGTGATAATAAGGTTTAAACAGGGTTTTCTGATTTTTTTTTCCAATGAGATGATAAAATATCATCATCATCAATGCTAGCAAAAAGATTATTCAGTGGCCTCTAAACTGGATGGAAACACAAACTAACCAAACTCAAAACCAAAAGAAGAAATTAAACAAACGCGTTCTATGAGATCTGACCGCAGTGGGCGACCACCACAGGCTTGGAAGGCACGCAGTTAGGAGTTCCGACCTCTTTGGCAATGCTCTTGAGCACATCCAATCCTTCAACAACTTGGCCGAATACAACGGTCTCCATGCCGAGATGCCTGCCCTCCCTCATGCCGATCAAGAACAGAGATCCGCTGGAGCCTGGACCACGGCCCTCCATGGAAATGAAACCTGGACCGGTATGTTGCCTTATGAAGTTCTCATCCTCGAAAAATCTATTGCCATAGATTGATTCTCCTCCGGATCCGTCACCATCAGTAATATCTCCTCCACAGAACATGTGATCATTGATTCTCCTCCGGATCCGTCGCCATAGATTGATTGATCCCTTGTAGTGGAGTGGCTTACCAAACTTACCCATTCCTTTCTCTCCCGTACAAAGGGCCCTAAAGTTCTCCGCCGTACGCGGGGTGGTGTCGGCAAAGAGCTCCATCACGATCCGACCAGCCGGTTTGCCGCCCACGGTCATATCAAAAAACACTCTAGGGTTAGCCGTTTTCAAAGA
>Chr1:10197356:10212198_5p
TGTTGAACATAGGCTGCGCCCCAATATGCCACTCGGCCCAATAAGACGAGTTCTGTGATTCCGCTCCGACGAAATTGGCTGCAAGTCATTAGTAATCCGTAAAGGGCAATCTCGGGAATTCACGGTGGAAACCCTAGAAAACCCTCGGTCTACAGTCCACTATATAAAGAAACAGTACTCACTGGAGAAAGGGGGCAGACTCGCGTACAATACCCCGAGAGCAATACTTTGCGTCAAAAGACTCTTGTTATTTTCTGTATAATTTCCTGTTAGCTTCCGAGCTCGTCGTGACTCACTTGTCAGTTCTCCTGTGAACTGACGAGCACGATCTTGACTCGTTTTAGTGACGACCTCGCATCCTTATCGTTAATAAAGAACAAACTTCACTCTTTCCCCTAAAATCGATATTTATTTAGTGTTGTGCAATCCCCAGTACAAACA
>Chr1:10197356:10212198_3p
TGTTGGACATGGGCTGCGCCCCAATATGCCACTCGGCCCAATAAGACGAGTTCTGTGATTCCGGCCCGACGAAATTGGCTGCAAGTCATTAGTAATCCTTAAAGGGCAATCTCGGGAATTCACGGTGGGAACCCTAGAAAACCCTCGGTCTACAGTCCACTATATAAAGAAACAGTACTCACTGGAGAAAGGGGGTAGACTCGCGCACAATACCCCGAGAGCAATACTTTGCGTCAAAAGACTCTTGTTATTTTCTGTATAATTTCCTGTTAGCTTCCGAGCTTGTCGTGACTCACTTGTTAGTTCTCCTGTGAACTGACGAGCACGATCTTGACTCGTTTTAGTGACGACCTCGCATCCTTATCGTTAATAAAGAACAAACTTCACTCTTTCCCCTAAAATCGATATTTATTTAGTGTTGTGCAATCCCCAGTACAAACA
>Chr1:10249914:10252168_5p
TAATATAATATTCATAAATATTTTACAAATTATAAAAACTTATAAAATAACATTTAAATTGCTTACTTATATAAAAACAATTGTATACTTATAAATTAATATAATATTTATAAACATTTTACAAATTATAAAAACTTATAAAATAACATTTAAATTGCTTACTTATATAAAAGCAATTGTATACTTATAAATTAATATAATATTCATAAACATATTACAATTATAAAAACTTATAAATTAACATTTAAATTGCATACTTATATAAAAGCAATTATATACTTATAAATTAATATAATATTCTTAAACATATTACAATTATAAAAACTTATAAATTAACATTTAAATTGCTTACTTATATAAATGCAATTGTATACTTATAAATTAATATAATATTCTTAAACATATTACAATTATAAAAACTTATAAATTAACATTTAAATTGCTTACTTATATAAAAGCAATTGTATACTTATAAATTAATATAATATTCTTAAACATATTACAATTATAAAAACTTATAAATTAACATTTAAATTGCTTACTTATATAAAAGCAATTGTATACTTATAAATTAATATAATATTCTTAAACATATTACAATTATAAAAACTTATAAATTAACATTTAAATTGCTTACTTATATAAAAGCAATTGTATACTTATAAATTAATATAATATTCTTAAACATATTACAATTATAAAAACTTATAAATTAACATTTAAATTGCTTACTTATATAAAAGCAATTGTATACTTATAAATTAATATAATATTCTTAAACATATTACAATTATAAAAACTTATAAATTAACATTTAAATTGCTTACTTATATAAAAGCAATTGTATACTTATAAATTAATATAATATTCTTAAACATATTACAATTATAAAAACTTATAAATTAACATTTAAATTGCTTACTTATATAAA
>Chr1:10249914:10252168_3p
AATTAATATAATATTCTTAAACATATTACAATTATAAAAACTTATAAATTAACATTTAAATTGCTTACTTATATAAAAGCAATTGTATACTTATAAATTAATATAATATTCTTAAACATATTACAATTATAAAAACTTATAAATTAACATTTAAATTGCTTACTTATATAAAAGCAATTGTATACTTATAAATTAATATAATATTCTTAAACATATTACAATTATAAAAACTTATAAATTAACATTTAAATTGCTTACTTATATAAAAGCAATTGTATACTTATAAATTAATATAATATTCTTAAACATATTACAATTATAAAAACTTATAAATTAACATTTAAATTGCTTACTTATATAAAAGCAATTGTATACTTATAAATTAATATAATATTCTTAAACATATTACAATTATAAAAACTTATAAATTAACATTTAAATTGCTTACTTATATAAAAGCAATTGTATACTTATAAATTAATATAATATTCTTAAACATATTACAATTATAAAAACTTATAAATTAACATTTAAATTGCTTACTTATATAAAAGCAATTGTATACTTATAAATTAATATAATATTCTTAAACATATTACAATTATAAAAACTTATAAATTAACATTTAAATTGCTTACTTATATAAAAGCAATTGTATACTTATAAATTAATATAATATTCTTAAACATATTACAATTATAAAAACTTATAAATTAACATTTAAATTGCTTACTTATATAAAAGCAATTGTATACTTATAAATTAATATAATATTCTTAAACATATTACAATTATAAAAACTTATAAATTAACATTTAAATTGCATACTTATATAAAAGCAATTATATACTTATAAATTAACATAATATTCTTAAATATATTACAATTATAAAAACTTATAAATTAATATTTAAATTGGATACTTA
>Chr1:10313994:10319193_5p
GGTGTTAGAATTGCAGAAATATAGTTGTGTAAAGAGAATCATGAGAGAATATTTTTCTTAGATTAGTCTCATACAATTGTAGGTTACATGACATATATATCTACTACTACACCATATAGCCGTTACAGAGACATTAAGAATGAAAAGGACTGATCATAGACTTGTTACAGAGCATCCCAACTGAAAGCAACTTGTGCCTTGTTTGACTCGCCTATCTCAATCATGTAGACAACATGTGACTTCTCTGCAACTGTCTGCATCTCCTAT
>Chr1:10313994:10319193_3p
TGGTACCATGTTAAAATTGCAGAAATATAGTTGTGTAAAGAGAATCATGAGAGAATATTTTTCTTACATTAGTTTCATACAATTGTATGTTACATGACATATATATCTACTACTACACCATATAGCCGTTACAGAGACATTAAGAATGAAAAGGACTGATCATAGACTTGATACAGAGCATCCCAACTGAAAGCGACTTGTGCCTTGTTTGACTCGTCTATCTCGATTATGTAGACAACATGTGACTTCTCTGCAACTGATTGCATCTCCTATATCTTCT
>Chr1:10332236:10334467_5p
CCTCAAAGTACTCCAAATGATAAACTGGGTTCTTTGACGGTAGACCATGAAACTGATTTCGCTTCACTAAACCCAACAGTGCCGGTTTGATCTCAAAATCATTTTTGGCGATTGGAGGATGTTGGATACATCTGCGATACATCTCAGCGTTGGGAGCATCATGTTCCCTCAAAGTCTGTCGAACAATTGCCGGGCTTTGATTAAAAGCAGCTAAACAGGCAGCTTCGCGGCGCACAGCTTCTCTTTGCACAGCTAAACGAGCAACATCTCCACAAGCAGGAGGATTAACGTTCCCAGTAGGAGGGGGATCCTCAGACTCTCCATGATGTTCATCTTCATGATGTTCATCATCCACATTGCCAACATTTCGACCAGCTAAACCATCAGCCATTTCAGCAAGTCTTTTCTTTCTCCTATTCACTCTCTCAAACTTTCCCAAGTCTTCGTGATATTGTTCTAGGTGTGAAGAGCCTGCACTGCGGGTATTACACCTGAAAACACCAAAAAGAGAGAAAAAGCTTTGGTTACCAGCGGTAAATAAAAATACTCTAGACTATAAACTAATCCTAAATCTCTAGGTAACGCAACTGGTCCCTGGCAACGGCGCCAACTTGATTGCTCGAGTTTTTTTCCGATACATTTAGCCGTG
>Chr1:10332236:10334467_3p
TTGGCNGTCGTGCCACATATATCCTCAAAGTACTCCAAATGATAAACTGGGTTCTTTGACGGTAGACCATGAAACTGATTTCGCTTCACTAAACCCAACAGTGCCGGTTTGATCTCAAAATCATTTTTGGCGATTGGAGGATGTTGGATACATCTGCGATACATCTCAGCGTTGGGAGCATCATGTTCCCTCAAAGTCTGTCGAACAATTGCCGGGCTTTGATTAAAAGCAGCTAAACAGGCAGCTTCGCGGCGCACAGCTTCTCTTTGCACAGCTAAACGAGCAACATCTCCACAAGCAGGAGGATTAACGTTCCCAGTAGGAGGGGGATCCTCAGACTCTCCATGATGTTCATCTTCATGATGTTCATCATCCACATTGCCAACATTTCGACCAGCTAAACCATCAGCCATTTCAGCAAGTCTTTTCTTTCTCCTATTCACTCTCTCAAACTTTCCCAAGTCTTCGTGATATTGTTCTAGGTGTGAAGAGCCTGCACTGCGGGTATTACACCTGAAAACACCAAAAAGAGAGAAAAAGCTTTGGTTACCAGCGGTAAATAAAAATACTCTAGACTATAAACTAATCCTAAATCTCTAGGTAACGCAACTGGTCCCTGGCAACGGCGCCAACTTGATTGCTCGAGTTTTTTTCCGATACATTTAGCCGTGAGGCAG
>Chr1:10382208:10394332_5p
GATGCGATTCGCACCCACAACAGAAGAAAAATGCATGTTGGCATCATCTATACTCACAGAAGGTAAGGTTTGGAAAGATTATCCAGCGAAAGGTGGATTTGAAACGATCCGAAAACTAAAGTGGGAAATTTTACAACGTAAATTCTACCTCAATAAACTAAAGGAGAAGATGAAAGTTGTAGAAGAAGAAACCAAACTGGGTCTTTAAATAAATGATACAATATGTTGTATATCATTTATGGATA
>Chr1:10382208:10394332_3p
TGATGCGATTCGCACCCACAACAGAAGAAAAATGCATGTTGGCATCATCTATACTCACGGAAGGTAAGGCTTGGAAAGATTATCCAGCGAAAGGTGGATTTGAAACGATCCGAAAACTAAAGTGGGAAATTTTACAACGTAAATTCTACCTCAATAAACTAAAGGAGAAGATGAAAGTTGTAGAAGAAGAAACCAAACTGGGTCTTTAAATAAATGATACAATATGTTGTATATCATTTATGGAT
>Chr1:10423172:10426533_5p
TGACCGTGGCGGCTCCCACCATCTGATCGCCTCGCCAATACTTTCTTATCCTCACGGCTAAGCCAAGCTCCTCCACCATCATGAAAGCGTTGAATTTTTGCTCTGCGTATAACGGCCATGGTGTCATCGGAACACCGAACCAAAGACTCTCGAGGATCGAGTTCCACCCGCCGTGAGTGACAAAACCTCCTATCGCTGGCTTAGCTAGCACGGCCACCTGTGGCGCCCATCCAATCACTTTTCCTATATCCTTTGTCCGCTCAAAGAATCCTTCAGGGAGAATCTCTTCAAGATTCTTGAATTCCCCGGGAAGTTCCTTTTCTATATGGGGAGATGCACGGCGGAGAGACCACAAGAAACGGTGACCGCTTCGCTCAAGGGCGATAGCGATTTCTCTTGCTTGTTCCTCACGAAAGCCTCCTATGCTTCCGAAACAGAGGAACACTACCGACCTAGGTAGTTGCTCGTCAAGCCACCGTAATATCTCCGAACCTTTCTCTTCTTTTGAACTGCCAACATGGTTCTCGAGATGCAATATTGGTCCCACTGTGTAAGCACGAGGAGTATCACCACTCGAGAGGAGAGACTCCAACGCATAAGGTTCAAGCTCAGCAAAAGTATTTACCAAAAAGCCTTTCATCTCTCTGAACCTTCTCGCTTGGTTTACAAACATAGGAAGCCACTCTTTCGTTCCCAAACCGTAAGGAAGACACTTCACCGGATAAGGACGAGACAAACTTGGAACGTCCAACAAGGCTTCCGAGTCCTCAAAATCAGTTTCGGTGGCATTGTATTCCTTCTTATCGTGCAACATCTGGACGTGAAGTCCAAGTGCGAGAACCCCAACGTTCGAGGTGTAAAACAAGTAACACGGAACACCAAACTCGTTAGCCACGTCTATCACCGAGGTACAAAACATGTCCACGACTACACCAG
>Chr1:10423172:10426533_3p
CTCCTCTGCCGTCACCATGACCGTGGCGGCTCCCACCATCTGATCGCCTCGCCAATACTTTCTTATCCTCACGGCTAAGCCAAGCTCCTCCACCATCATGAAAGCGTTGAATTTTTGCTCTGCGTATAACGGCCATGGTGTCATCGGAACACCGAACCAAAGACTCTCGAGGATCGAGTTCCACCCGCCGTGAGTGACAAAACCTCCTATCGCTGGCTTAGCTAGCACGGCCACCTGTGGCGCCCATCCAATCACTTTTCCTATATCCTTTGTCCGCTCAAAGAATCCTTCAGGGAGAATCTCTTCAAGATTCTTGAATTCCCCGGGAAGTTCCTTTTCTATATGGGGAGATGCACGGCGGAGAGACCACAAGAAACGGTGACCGCTTCGCTCAAGGGCGATAGCGATTTCTCTTGCTTGTTCCTCACGAAAGCCTCCTATGCTTCCGAAACAGAGGAACACTACCGACCTAGGTAGTTGCTCGTCAAGCCACCGTAATATCTCCGAACCTTTCTCTTCTTTTGAACTGCCAACATGGTTCTCGAGATGCAATATTGGTCCCACTGTGTAAGCACGAGGAGTATCACCACTCGAGAGGAGAGACTCCAACGCATAAGGTTCAAGCTCAGCAAAAGTATTTACCAAAAAGCCTTTCATCTCCCGGAACCTTCTCGCTTGGTTTACAAACATAGGAAGCCACTCTTTCGTTCCCAAACCGTAAGGAAGACACTTCACAGGATAAGGACGAGACAAACTTGGAACGTCCAACAAGGCTTCCGAGTCCTCAAAATCAGTTTCGGTGGCATTGTATTCCTTCTTATCGTGCAACATCTGGACGTGAAGTCCAAGTGCGAGAACCCCAACGTTCGAGGTGTAAAACAAGTAACACGGAACACCAAACTCGTTAGCCACGTCTATCACCGAGGTACAGAACATGTCCACGACTA
>Chr1:10445858:10449356_5p
ACATTGGATGACCCGCAATACTCCACATATTACGGCTGAGAATCATTTCTCTGACCCGTGGATTCGTCACCTTTAGCAAGAAGATTCCATCCCCAATGCGATG
>Chr1:10445858:10449356_3p
AACAAACATTGGATGACCCGCAATACTCCACATATTACGGCTGAGAATCATTTCTCTGACCCGTGGATTCGTCACCTTTAGCAAGAAGATTCCATCCCCAATGCGATG
>Chr1:10512785:10517292_5p
TGTAATTATATAAAACTTCGTGAAAGGAGAGTTATGCATTCATGATGTATATATAATGTTTACACGAGATAAGGTCAAATCTACATAGGATATACATAAATATAAGATACGCATATATTCTCTCTAAC
>Chr1:10512785:10517292_3p
TGTAATTATGTAAAACTCCGTGAAAGGAGAGTTATGCATTCATGATGTATATATAATGTTTACACGAGATAAGGTCAAATCTACATAGGATATACATAAATATAAGATACGCATATATTCTCTCTAACG
>Chr1:10581808:10584897_5p
AAAACTTTAAAATTCGGTTGATTGAGGTTTAGGATTGCTTAGATTGATTGCAATTGAACTAATCATGATATGTTTAAAATCTGGTTGATTATTGTTTACATGTTGCATGAGAACCCTAAAACTAGAAACCAAAAATCCGAATTTCTTAGAGAGAATATTAAACCAATTGTTCTAGGTTGTTAAATCCAATTTAGGTGTTTAAGAAATTCAAACCCTAAAACTAAGAAATTAAAATCGGAAATTATAGCATGTTTGCATGAGAAAATAAAATTAGGATAACCCCTAAATTAATTCTAGAAATTATCCTAAAATTCTAGAAAAGTATTTCCTAAAACTTTGTCTTAATCCTAAATCTAGAAAAAAGGAAATTTAAGGAAAAGGAAAATTTAGTAAAAGGAAATCATTGCATGCTAGATTAAAATTGTTGTCTAGGATTGTTATCTCATGCATATTAATCCACAAAATTAAGAGATAAAAAAAGATACAAACCATGAAAATTTGAGTATAAATTGAATGGCATGGATCGGTCTCAAATACCGCATGGCCTTAAGTGATTGACATGGTTCGATCTCAAATACCGCATGTCCTAAAATTATTGTTGCATGGTTCGGTCTCAAATATCGCATGCTCTTAAGTGATTGACATGGTTCGGTCTCAAATACCGCATGCTCTAAAATATGTTGCATAGTTCGGTCTTAAATACCGCATGCTAATAAACGGTTGCATGTTCTGTTTTGTAGATGGCAAAGCTCAAAAATCTCTCCTATGCTGCCCTTAATGTTTCTGGAGACAACTACTTGCGATGGGCTTTGGATACTAAGATCCATCTAAAATCAAAAGATTTATGTGAATGCATTGAGGAAGATGTTGAGTGTTCTGAGAAGAACAAGTATAAGGCGATTATGCATATACGCCACCACCTTGCTGAGAGTCTCAAGGACCAGTACCTCACTATTGAAGATCCTCTTGACCTTTGGACA
>Chr1:10581808:10584897_3p
TCGGTTGATTGAGGTTTAGGATTGCTTAGATTGATTGCAATTGAACTAATCATGATATGTTTAAAATCTGGTTGATTATTGTTTACATGTTGCATGAGAACCCTAAAACTAGAAACCAAAAATCCGAATTTCTTAGAGAGAATATTAAACCAATTGTTCTAGGTTGTTAAATCCAATTTAGGTGTTTAAGAAATTCAAACCCTAAAACTAAGAAATTAAAATCGGAAATTATAGCATGTTTGCATGAGAAAATAAAATTAGGATAACCCCTAAATTAATTCTAGAAATTATCCTAAAATTCTAGAAAAGTATTTCCTAAAACTTTGTCTTAATCCTAAATCTAGAAAAAAGGAAATTTAAGGAAAAGGAAAATTTAGTAAAAGGAAATCATTGCATGCTAGATTAAAATTGTTGTCTAGGATTGTTATCTCATGCATATTAATCCACAAAATTAAGAGATAAAAAAAGATACAAACCATGAAAATTTGAGTATAAATTGAATGGCATGGATCGGTCTCAAATACCGCATGGCCTTAAGTGATTGACATGGTTCGATCTCAAATACCGCATGTCCTAAAATTATTGTTGCATGGTTCGGTCTCAAATATCGCATGCTCTTAAGTGATTGACATGGTTCGGTCTCAAATACCGCATGCTCTAAAATATGTTGCATAGTTCGGTCTTAAATACCGCATGCTAATAAACGGTTGCATGTTCTGTTTTGTAGATGGCAAAGCTCAAAAATCTCTCCTATGCTGCCCTTAATGTTTCTGGAGACAACTACTTGCGATGGGCTTTGGATACTAAGATCCATCTAAAATCAAAAGATTTATGTGAATGCATTGAGGAAGATGTTGAGTGTTCTGAGAAGAACAAGTATAAGGCGATTATGCATATACGCCACCACCTTGCTGAGAGTCTCAAGGACCAGTACCTCACTATTGAAG
>Chr1:10595431:10599761_5p
TTGCTCCAACAGCTGCAGCTTTCCAACCACCATAGTTGCCACTCGGGTCACTCATATATAGTTGGAACCCAAAGTTCTTGTCCCATCCTGCAAAAAGAAAAGAGACTCCAAACGGACGAAGACCACCGAATTGTGTGTAGCCCTGCTTCGTGTCACAGAGAGACTGAACCAGCTGCTCAACAGGCATGGGCTCTTGGTACATGAAGGTGTAGCGTTGAGCTTGGACTCGAGCCGTGTTGATGAGAATGTTGGCATCAGACATTATACCAGCCACGGCACAAGCAACATGGTCATCAATCTTGTACATTTTTTCAGCAGAGGTTGAGGTTTGAAGAAGTTTTGAGGTGACTTTCTTCTCACCAATCAACACAACTCCGTCTTTGGATAAGATTCCAATTGCAGAACCAGCGTTTCCAATGGCCTCCATAGCATACTCAACTTGGTAGAGACGACCTTCAGG
>Chr1:10595431:10599761_3p
GCTGCAGCTTTCCAACCACCATAGTTGCCACTCGGGTCACTCATATATAGTTGGAACCCAAAGTTCTTGTCCCATCCTGCAAAAAGAAAAGAGACTCCAAACGGACGAAGACCACCGAATTGTGTGTAGCCCTGCTTCGTGTCACAGAGAGACTGAACCAGCTGCTCAACAGGCATGGGCTCTTGGTACATGAAGGTGTAGCGTTGAGCTTGGACTCGAGCCGTGTTGATGAGAATGTTGGCATCAGACATTATACCAGCCACGGCACAAGCAACATGGTCATCAATCTTGTACATTTTTTCAGCAGAGGTTGAGGTTTGAAGAAGTTTTGAGGTGACTTTCTTCTCACCAATCAACACAACTCCGTCTTTGGATAAGATTCCAATTGCAGAACCAGCGTTTCCAATGGCCTCCATAGCATACTCAACTTGGTAGAGACGACCTTCAGGCGAGAA
>Chr1:10605252:10609129_5p
CGGGCACGGTGGCGTTACAACGGGTGGAGGCTTGGTCGTAGGAGGTTTAGGTGTGGACGGAGGAGGCTTGGTCGTAGGCGGTTTAGGTGTGGACGGAGGAGGCTTGGTGGGCGGTTTAGGAGTGGACGGAGGAGGCTTGGTAGGTGGTTTCACGATGGGAGGTTTCGGGTAAGGGTGAGGTTTGGTGGGCGGTTTAGGGTGGGGGTGGGGTTTGACGGTGGGCGGTTTTGGGGTAGGTGGTTTTACTGCCGGTGGTTTAGGATGGGGTTTGACGGTCGGGGGTTTAGGATGGGGTTTGACGGTTGGTGGTTTAGGGTGGGGTTTAACGGTGGGCGGTTTCACTGCCGGTGGTTTAGGTGGCTTGACGGCAGGTGGTTTAGGAGGTTTGACGGGATGTTTTGGCGGTTTGTGAGGAGCTGGTGATGGTTTAGGAGGGCTACAGTCGCAAGCATAGGAGACGGCAACGAAGCCGAGGAGGAGGAGAACGAGAAAGGAGAGGTTCTGAGTGCGAGACCCCATTTTTTTTAGAATGAGGGTTTGGGTTTGTGAAAGGAGTGAGTAAGTAAGATACATGAGTGTACGTGTACTCTTTTATAGAAAATCTCATATAAGATATTTATTTTTACAAATAATACTGTATGTAAGCAACTGTGATTTAGTTGATTGATATTAAATCTGATTAAGCACGTTATGTCACTTGGTTACAAAAAGAAAACAAAGGGTTGTACTCATCACATTCCTCAATTGGCATTATATTTGTCTTCTCCATATTTTTAAA
>Chr1:10605252:10609129_3p
CGGTGTAGGCGGCGTTACAACGGGTGGAGGCTTGGTCGTAGGAGGTTTAGGTGTGGACGGAGGAGGCTTGGTCGTAGGCGGTTTAGGTGTGGACGGAGGAGGCTTGGTGGGCGGTTTAGGAGTGGACGGAGGAGGCTTGGTAGGTGGTTTCACGATGGGAGGTTTCGGGTAAGGGTGAGGTTTGGTGGGCGGTTTAGGGTGGGGGTGGGGTTTGACGGTGGGCGGTTTTGGGGTAGGTGGTTTTACTGCCGGTGGTTTAGGATGGGGTTTGACGGTCGGGGGTTTAGGATGGGGTTTGACGGTTGGTGGTTTAGGGTGGGGTTTAACGGTGGGCGGTTTCACTGCCGGTGGTTTAGGTGGCTTGACGGCAGGTGGTTTAGGAGGTTTGACGGGATGTTTTGGCGGTTTGTGAGGAGCTGGTGATGGTTTAGGAGGGCTACAGTCGCAAGCATAGGAGACGGCAACGAAGCCGAGGAGGAGGAGAACGAGAAAGGAGAGGTTCTGAGTGCGAGACCCCATTTTTTTTAGAATGAGGGTTTGGGTTTGTGAAAGGAGTGAGTAAGTAAGATACATGAGTGTACGTGTACTCTTTTATAGAAAATCTCATATAAGATATTTATTTTTACAAATAATACTGTATGTAAGCAACTGTGATTTAGTTGATTGATATTAAATCTGATTAAGCACGTTATGTCACTTGGTTACAAAAAGAAAACAAAGGGTTGTACTCATCACATTCCTCAATTGGCATTATATTTGTCTTCTCCATATTTTTAAATTTC
>Chr1:10612684:10620968_5p
GAAGCAATGAAGGGCTGGAGCGTGTATGAGAGCTATGACCAAGGTAAGTGTTTGAATTCAAATAATAAATGATGGTTCTTTTCTTGTTTTGCAGGAATCGACCGTTGGATCTTTATTGAGTCTTTTATTTTATTTAGGTCCTAAAATTGAGTCTGTTATTTTGCAAGTTTAGTCCTTTTTATTTGTAATAATTTCGACCCTAGAAGGTCCCCCGCTGTTGGATCGTTATATAAGGTCCATTCACAGCATTGTAACCTTTCAAGTTTTTATGAAATAAAATGAGAGTTTTCTTAGGTTTTTTTTGAGATAGAAGCAACCACCCTTTTCTCCTTCTTCTTGTGTGTGAATCCTGGAAGACTGAGATTTGACTTATCATAGATCCTTTCACAGATCTGTGTGGCATCCTTCAATCCACCCATCTATCTCTTCATCTTCCACTGCTACCGAATAGACAGAACAATGTTTTTAACCATTTGTCTATTCATCATCTCTTCACTGCATTCCATCTATCATCCAACGAGTAGGAAGAACAGTGTTATCAACCATTTGCCTATTCACAT
>Chr1:10612684:10620968_3p
AATCAATGAAGGGCTGGAGCGTGCATGAGAGCTATGACCAAGGTAAGTGTTTGAATTCAAATAATAAATGATGTCTCTTTTCTTGTTTTGCAGGAATCGACCGTTGGGTCTTTATTGAGTCTTTTATTTTATTTAGGTCCTAAAATTGAGTCTGTTATTTTGCAAGTTTAGTCCTTTTTATTTGTAATAATTTCAACCTTAGAAGGTCTCCCGCTGCTGGATCGTTATATAATGTCCCTTCTCAGAATTGTAACCTTTCAAGTTTTTATGAAATAATATGAGAGTTTTCTTAGGTTTTCTTCTAAGATAGAAGCAACCACCATTTTCTCTCTCTTCTTGTGATTGAATCCTTGAAGACTGAGATTTGACTTATCATAGATCATTTCACAGATCTGTGTGGCGTCCTTCAATCCACCCATCTATCTCTTCATCTTCCACTGCTACCGAATAGACAGAACAGTGTTTTCAACCATTTTTCTATTCACCATCTCTTCACTGCATTGCATCTATCATCCAACAAGTAGGCAGAACAGTGTTATCAACCAT
>Chr1:10652823:10658422_5p
TTTCTGATAAGCCTCTTCAGGTTTATACCAGGAGGAATAACAAGGTAGCTGCAGCACGTGTGGAAGAATAAAGACACATGCGAGTAAAAAGAAAGGAGATTTTGTATATAAACAGAGAAAAGAGAATGAGGCTGTTATATTGTTTGTTGTAAAAAGATAGTCGTATGAGACTTCTTGGAGAGAGGAGGTTGTTATCTAGCTGCGACTAGATACCTCTCGGTTACAGTTTGTAATTGATTCTGTTCATATCAATAAAGGAGTATTCAGGTTCTTATCAATTGGTGCGTCGTGAATCTGGGTTGAATCTAACGCCGCGGTGAGAAGTTTCATTGGAGATTGAGGATTTTACAGTCATCGGAGAAGACGAGTATAATGATGGTGATGGAGATCGGACTATCGCCGGTTCGTGAATTATCAGAGGCGGAGCAGCGCCAAGAATCCCTAGCTGACGTCTACGATCAATTAGGTGAGATGCGTAAATCGGAGACCAAATTCGAATCTCGAATCGAATCAAAGATGGAATCTTTGGGCAACGAAATGCGATCGCAAGACCAGAAGTTGGAAGAATTGACGAGGAAATTAGATTTGGTGCTCAACTCGTTACCAGGAATCGCAACAACTCGTGA
>Chr1:10652823:10658422_3p
TGATAAGTCTCTTCAGGTTTATACCAGGAGGAATAACAAGGTAGCTGCAGCACGTGTGGAAGAATAAAGACACGTGCGAGTAAAAAGAAAGGAGATTTTGTATATAAACAGAGAAAAGAGAATGAGGCTGTTATATTGTTTGTTGTAAAAAGATAGTCGTATGAGACTTCTTGGAGAGAGGAGGTTGTTATCTAGCTGCGACTAGATACCTCTCGGTTACAGTTTGTAATTGATTCTGTTCATATCAATAAAGGAGTATTCAGGTTCTTATCAATTGGTGCGTCGTGAATCTGGGTTGAATCTAACGCCGCGGTGAGAAGTTTCATCGGAGATTGAGGATTTTACAGTCATCGGAGAAGACGAGTATAATGATGGTGATGGAGATCGGACTATCGCCGGTTCGTGAATTATCAGAGGCGGAGCAGCGCCAAGAATCCCTAGCTGACGTCTACGATCAATTAGGTGAGATGCGTAAATCGGAGACCAAATTCGAATCTCGAATCGAATCAAAGATGGAATTTTTGGGCAACGAAATACGATCGCGAGACCAGAAGTTGGAAGAATTGACGAGGAAATTAGATTTGGTGCTCAACTCGTTACCAGGAATCGCAACAACTCGTGAACCAGTTCT
>Chr1:10659838:10661462_5p
AGCTTTCTGGCGGTGCAACTGGCATAACCTCCGGCTCTGAGTTCACCTGGAATTAGTATTCAGGATCATCAGACTTGCAAATCATAAAAAACGCAAAGCCAAACAAAATCCTTAAGCTGTCTGCATAGAGAGATAGTAAACAAGAAATTACTTTTCTTTTCTTAGTTGGATTCTTTTTCTTGCTCGTCTTGCCTGTATTTCTGCTCTGGTTGTCCTCCTCGACAGAAATCAGACCTTGAGTTGGTGACGTAACCACATCTGGAAGACTTCTGCCAGAAGTATTAATACCAGCACAGTTTCCTAAAGCTCCTTCAATAGCACCGAATGCAATATTGTAACTCTCTTGAGAGAGGGATGCCTCTTCATTCAGCTTTAATGCTCGTTGGCACAAATCATTATACCGCAGCATCCTAGTCTGCAACTGCTGAGGCTCTCCTGAAAAATGCCGGCTTTTTGCATCTTTTGTCCACCGTTTCAATATGTACTGCGAGGGGATGGAAGAAAGATGACGACACTGAAGAACATTAAGAGTGTGTCTGCAGAGATAGCCTTTATACTCAA
>Chr1:10659838:10661462_3p
ACTGGCATAACCTCCGGCTCTGAGTTCACCTGGAATTAGTATTCAGGATCATCAGACTTGCAAATCATAAAAAACGCAAAGCCAAACAAAATCCTTAAGCTGTCTGCATAGAGAGATAGTAAACAAGAAATTACTTTTCTTTTCTTAGTTGGATTCTTTTTCTTGCTCGTCTTGCCTGTATTTCTGCTCTGGTTGTCCTCCTCGACAGAAATCAGACCTTGAGTTGGTGACGTAACCACATCTGGAAGACTTCTGCCAGAAGTATTAATACCAGCACAGTTTCCTAAAGCTCCTTCAATAGCACCGAATGCAATATTGTAACTCTCTTGAGAGAGGGATGCCTCTTCATTCAGCTTTAATGCTCGTTGGCACAAATCATTATACCGCAGCATCCTAGTCTGCAACTGCTGAGGCTCTCCTGAAAAATGCCGGCTTTTTGCATCTTTTGTCCACCGTTTCAATATGTACTGCGAGGGGATGGAAGAAAGATGACGACACTGAAGAACATTAAGAGTGTGTCTGCAGAGATAGCCTTTATACTCAAATAAACGACA
>Chr1:10689651:10697345_5p
TTGTGTTCTTGATCGGTTAGGATGCCTTAGTTTGATTGTAAATGATTGATAGATTTCCTTCTAGGTTGGTGTTCTTAATGTTGTCAACAGACCGAGAGGTTGAGATTAGATCTAGGGTGTTTCAACGACCGAGAGGTGTAGATGAAATGCGTGAATTAGCCAATGCTAGAGGTTTACTTGACTCTAAGTAAGGGATTAGATGAGTTTGAGTTTACTGACAATAATGAATCTTTCTTAATGCCTGCTTGTTCATATTGCTAGTGCGAGAGTGTGGTAAGTGATCAAGGTTGATTGTTGCTAGTGC
>Chr1:10689651:10697345_3p
AGATGATTTTGTGTTCTTGATCGGTTAGGATGCCTTAGTTTGATTGTAAATGATTGATAGATTTCCTTCTAGGTTGGTGTTCTTAATGTTGTCAACAGACCGAGAGGTTGAGATTAGATCTAGGGTGTTTCAACGACCGAGAGGTGTAGATGAAATGCGTGAATTAGCCAATGCTAGAGGTTTACTTGACTCTAAGTAAGGGATTAGATGAGTTTGAGTTTACTGACAATAATGAATCTTTCTTAATGCCTACTTGTTCATATTGCTAGTGCGAGAGTGTGGTAAGTGATCAAGGT
>Chr1:10732502:10737096_5p
TATTGGAGAATATGCTATAACAGTCTCCGTATTTGTAGTAACGACTTGTAGATATTCCTAGATTTCTGATTATTGTTTACTAGGTCCTATATATGTAACCCTAAAACTATCAATGAAGGCACAAAAACCTTATCACGCATCTGAATCTCTTTATGGT
>Chr1:10732502:10737096_3p
TATTGGAGAATATGCTATAACAGTCTCCGTATTTGTAGTAACGACTTGTAGATATTCCTTGATTTATGATTATTGTTAACTAGGTCCTAATATCTGTAACCCTAAAACTATCAATGAAGGCACAAAAACCTTTTCACGCATCTGAATCTTCTTTA
>Chr1:10773951:10775085_5p
ATGTATAAAAGTTTTTAATTCTATTGATTTCCTTATTAATTAACAATTAAAAACATCCCAACATTATGATTAATTAAAACTATAACTAATTTAGTTAAAAGT
>Chr1:10773951:10775085_3p
GCCATGTATAAAAGTTTTTAATTCTATTGATTTCCTTATTAATTAACAATTAAAAACATCCCAACATTATGATTAATTAAAACTATAACTAATTTAGTTAAAAGTNGACATA
>Chr1:10777775:10783546_5p
GAAAAGTCTCCTTTTTTCTCCCCCTTGAATTAATGGAAACTCTGATGAAACAGATACATGGCGGCACCTACACAAGGAGTTGTGCCTACGGATACCAGTTCCATATCAGCTGCAGCAATGCAGGTAATTTTCATTGGATGTGCTATTCGAAAAATCCTCTTTCACACTTTCTTTC
>Chr1:10777775:10783546_3p
AAAGTCTCCTTTTTTCTCCCCCTTGAATTAATGGAAACTTTGATGAAACAGATACATGGCGGCACCTACACAAGGAGTTGTGCCTACGGATACCAGTTCCTTATCAGCTGCAGCAATGCAGGTAATTTTCATTGGATGTGCTACTAGAAAAATCCTCTTTCAC
>Chr1:10860530:10863808_5p
TCTTGCCTGAAACTCTTGGTAAGACATCCGCGGCTTCTTGGAACTACTTTCTCCTTCCTCAAACCTTACTCTTTCTCGGTTCAATCTCCTTAACTCTTCTGGTCTATCGATCCCCAACATTGGATCTCTCGGTTCCCACTCCTGGTCCGCTCGTATCATTCGCAATGGTACAGCTCGGATAGGACTATCGGGTCTTGGTATAATTTGGTTGGGCACTACTTGGTCTGACATCACTCGACTTTATTCACCCTAGTTTCTCTCATCTCGACTTGAACTAGCTCTTGATCTTGCATCCTCTCCATGATCCATGTGGATCTCCCCTTCTCGATCGTGGTCTCTTGGCATTGAGTTTTGGTCATGTCTTGGTTCCACTATAAAATTCGGAATCCCCTCATCATCACTCGATATGACATCGATCACCTCCACAATTCTATCCCCTCTTGCCCTTGGTTCCTCGGACCTAGGGTCTCCATGGTCTGACCTCTCCTCTTTTTCAGGTTCCGGTACAATCAATGCACCATTCTCTTCATCTACTCTCTCTGGCGAGTGCAACTCACCCAACATCAGAAGGATCCTTGCAATCGTCTCCGGCCTCTCTTCTACTGGTCGCTCCGCACTGGTACTCCCGGTCTCGGGTGTTATCCCACTCCTACCAGGAGCAACATCACCTTCGGGCGTATACACGTCCGTCAAGAAATCTAGAATCCTCCCGACTGTATCCGGGTATTCCCTCATATGATCCTCCAGATTCGTATTATCACTTTGATCCTCCACCAGATCCAACAACAAGTTTTGTAACTGCTCGGCGAGCTCCACCTCTGCCTTTCCATGCTCTCCGACAGGAATTGTTTGAAACTTTCCTTGTGCGTCCATTCTAACTTAAAGACGACTTGGTTCT
>Chr1:10860530:10863808_3p
CTCTTGCCTGAAACTCTTGGTAAGACATCCGCGGCTTCTTGGAACTACTTTCTCCTTCCTCAAACCTTACTCTTTCTCGGTTCAATCTCCTTAACTCTTCTGGTCTATCGATCCCCAACATTGGATCTCTCGGTTCCCACTCCTGGTCCGCTCGTATCATTCGCAATGGTACAGCTCGGATAGGACTATCGGGTCTTGGTATAATTTGGTTGGGCACTACTTGGTCTGACATCACTCGACTTTATTCACCCTAGTTTCTCTCATCTCGACTTGAACTAGCTCTTGATCTTGCATCCTCTCCATGATCCATGTGGATCTCCCCTTCTCGATCGTGGTCTCTTGGCATTGAGTTTTGGTCATGTCTTGGTTCCACTATAAAATTCGGAATCCCCTCATCATCACTCGATATGACATCGATCACCTCCACAATTCTATCCCCTCTTGCCCTTGGTTCCTCGGACCTAGGGTCTCCATGGTCTGACCTCTCCTCTTTTTCAGGTTCCGGTACAATCAATGCACCATTCTCTTCATCTACTCTCTCTGGCGAGTGCAACTCACCCAACATCAGAAGGATCCTTGCAATCGTCTCCGGCCTCTCTTCTACTGGTCGCTCCGCACTGGTACTCCCGGTCTCGGGTGTTATCCCACTCCTACCAGGAGCAACATCACCTTCGGGCGTATACACGTCCGTCAAGAAATCTAGAATCCTCCCGACTGTATCCGGGTATTCCCTCATATGATCCTCCAGATTCGTATTATCACTTTGATCCTCCACCAGATCCAACAACAAGTTTTGTAACTGCTCGGCGAGCTCCACCTCTGCCTTTCCATGCTCTCCGACAGGAATTGTTTGAAACTTTCCTTGTGCGTCCATTCTAACTTGAAGACGACTTGG
>Chr1:10881412:10883219_5p
TACGTTTTAAACATGATACTATAGTCTTGAATATTAGGGAACAAAAAAAAAATTGGATCATTAAAAACATGTTGGACTATCGCATATTTTGATTTTATATTTAGATATGTCGGAAAAATGAGTTATGTCGTAAAAGTTATACAACTTCAGTTAACGAACAAACAAGTATTTAAGGCTGCTATGATTAAAAAACAGTGTGATTATGACTGTAATAAAGTTTTTGATTGATTACCTCGTATATGTTAGAAGAAAAAGTGATTCGTAGGACATGTGTATATTTAACAAAAAATAACCTTTTCCTTGTTAAACTTTATGATTACAAAAGTTGTCTGTTCCTTGAGTCATTCTTGTAACATGTTTCAAATATGCAGGAGTTTTCTAAAGGTTTTAATTAGTTTACTAACTGAATATAAAACTACTATTATTCGTAATAATACCCTCTATTGATGAATTTTTGATTTTTCGTTCCCATTAATTAATAGATTACTCCTATATAAAGAAGAGTACTTAGCACATGAATGTATTTCATCATATTTGAAATAGGAGTCGTG
>Chr1:10881412:10883219_3p
TGTTTTTAAGATTTATTTACGTTTTAAACATGATACTATAGTCTTGAATATTAGGGAACAAAAAAAAAATTGGATCATTAAAAACATGTTGGACTATCGCATATTTTGATTTTATATTTAGATATGTCGGAAAAATGAGTTATGTCGTAAAAGTTATACAACTTCAGTTAACGAACAAACAAGTATTTAAGGCTGCTATGATTAAAAAACAGTGTGATTATGACTGTAATAAAGTTTTTGATTGATTACCTCGTATATGTTAGAAGAAAAAGTGATTCGTAGGACATGTGTATATTTAACAAAAAATAACCTTTTCCTTGTTAAACTTTATGATTACAAAAGTTGTCTGTTCCTTGAGTCATTCTTGTAACATGTTTCAAATATGCAGGAGTTTTCTAAAGGTTTTAATTAGTTTACTAACTGAATATAAAACTACTATTATTCGTAATAATACCCTCTATTGATGAATTTTTGATTTTTCGTTCCCATTAATTAATAGATTACTCCTATATAAAGAAGAGTACTTAGCACATGAATGTATTTCATCATATTTGAAATAGGAGTCGTGCAAATTTTC
>Chr1:10908478:10910433_5p
GAGACGTTTATCTCAGATGACCTACAGCGGAAGACCTCCAAAGATTACTGAATATTGGAGAACAACGCGGTTTCCCCGGAATGGTGGGGAGCATAGATTGTATGCATTGGGAGTGGAAGAATTGTCTAACTGCATGGAAAGGACAATATTCACGTGGATCTAGAAAACCGACAATCGTACTAGAGGCAGTGGCATCTCAAGATTTATGGATTTGACACACATTTTTCGGACCACCGGGTACGTTAAATGATATCAATGTTTTGGACCGCTCACCGGTTCTTGATGATATCTTAGAGGGCCGAGCTCCAAGAGTTTCATATGTTGTCAATGGAAATCAATACGAAATGGCGTACTACCTCACTGACGATATTTATCCCAAATGGGCAACTTTCATCCAATCAATTACACTACCATGTGGCCGAAAAGCTAAACTCTTTACTCAATGTCAAGAAGCATGTCGTAAAGATGTAGAGTGTGCCTTTGGAGTCTTGCAACTTG
>Chr1:10908478:10910433_3p
TTGGAGACGTTTATCTCAGACGACCTACAGCGGAAGACCTCCAAAGATTATTGAATATTGGAGAACAACGCGGTTTCCCTGGAATGGTGGGGAGCATAGATTGTATGCATTGGGAGTGGAAGAATTGTCCAACTGCATGGAAAGGACAATATTCACGTGGATCTGGAAAACCGACAATCGTACTAGAGGCAGTGGCATCCCAAGATTTATGGATTTGGCACGCATTTTTCGGACCACCGGGTACGTTAAATGATATCAATGTTTTGGACTGCTCACCGGTGTTTGATGATATCTTAGAGGGCCGAGCTCCAAGAGTTTCATACGTTGTCAATGGACATCAATACGAAATGGCGTACTACCTCACTGACGGTATTTATCCCAAATGGGCAACTTTCATCCAATCAATTACACTACCATGTGGCCGAAAAGCTAAACTCTTTGCTCAATGTCAAGAAGCATGTCGTAAAGATGTAGAGCGTGCATTTGGAGTCTTGCAAGCTTG
>Chr1:10943674:10946421_5p
TNCTGATCATCCTCTGAGGAGGAATAAAAAGGACTTCCTGAAGGGAAAAGACGCTACAAGAGAGTATCCACCAGAGTCCTTGACCGGTGAGCAAGTTTATTCAGAGCAGTTGAATTATGTAAATCCACCAAGAACCAAGGACGTCGA
>Chr1:10943674:10946421_3p
CTGATCATCCTCTGAGGAGGAATAAAAAGGACTTCCTGAAGGGAAAAGACGCTACAAGAGAGTATCCACCAGAGTCCTTGACCGGTGAGCAAGTTTATTCAGAGCAGTTGAATTATGTAAATCCACCAAGAACCAAGGACGTCG
>Chr1:10949119:10951437_5p
ATCTCCTTCTTCTTCAATCTACCTTCTTTGATACATCATCCTTCTTCCTCAATCTAACCCTAACCCTAAACCTTCTTCGATCCATCTCCTTCTTCCTCAATCGATTTATCTTCTATGTCGTCGAATCCTGCAGTTAAGAAAATAAAAAAGAGAAAGGTTGCACTCAACCTTTCTCAGAGAGCCGGACCCTCTAACCAACCCCCACCTGTCTTTAGAAGACCCAACCCTCTTCCACCTCAGTACAATTTCACGCCAACGGCTCGAATTCCTTCCCCGTTCACGCCCCAAGAGCAACAACATTTCCGGAACTTCCCACCGCCACAGACGCTTTTCCAGAACTCAGCCAATCAAGTTCTTGATCCGCCCATTTTGATACC
>Chr1:10949119:10951437_3p
ATCCATCTCCTTCTTCTTCAATCTACCTTCTTTGATACATCATCCTTCTTCCTCAATCTAACCCTAACCCTAAACCTTCTTCGATCCATCTCCTTCTTCCTCAATCGATTTATCTTCTATGTCGTCGAATCCTGCAGTTAAGAAAATAAAAAAGAGAAAGGTTGCACTCAACCTTTCTCAGAGAGCCGGACCCTCTAACCAACCCCCACCTGTCTTTAGAAGACCCAACCCTCTTCCACCTCAGTACAATTTCACGCCAACGGCTCGAATTCCTTCCCCGTTCACGCCCCAAGAGCAACAACATTTCCGGAACTTCCCACCGCCACAGACGCTTTTCCAGAACTCAGCCAATCAAGTTCTT
>Chr1:10953659:10957224_5p
TTGCAATTTTATTCATGTAACAAAGTCGTAACTTCGTCGTAAATTAGTCGTCATATTTAACGACTATTACACGAGAACTACTAATATAGTCGTACACTAGTCGTCAAATTGTCACTAAATTTAGTTACTACATAACGACTACGTGACCACAATTTACCGACAACAGTGTATAGTCGTTAAATACCGACTAATTAACGACCAACTGTATTAGCAACAAAATATTAGCTACAACAGTGTATAGTCGCAAAATAGTCGTAAATTTTCAATTAACGACTATTTAGTGACTATTCCTACAGTGGCCGATCGCCTGTTTTCTTGTAGTGAGAATAGAATAAGTCTGGGAGAGAGGAAGAATACCACATGTTGTAAAAGATATATCTTGCTTGTTACGGTATAGTACGGGAATGA
>Chr1:10953659:10957224_3p
AATTTTATTCATGTAACAAAGTCGTAACTTCGTCGTAAATTAGTCGTCATATTTAACGACTATTACACGACAACTACTAATATAGTCGTACACTAGTCGTCAAATTGTCACTAAATTTAGTTACTACATAACGACTACGTGACCACAATTTACCGACAACAGTGTATAGTCGTTAAATACCGACTAATTAACGACCAACTGTATTAGCAACAAAATATTAGCTACAACAGTGTATAGTCGCAAAATAGTCGTAAATTTTCAATTAACGACTATTTAGTGACTATTCCTACAGTGGCCGATCGCCTGTTTTCTTGTAGTGAGAATAGAATAAGTCTGGGAGAGAGGAAGAATACCACATGTTGTAAAAGATATATCTTGCTTGTTACGGTA
>Chr1:10986904:11000115_5p
GTATGAATTCATAATCTTCTTCGTTATCAGTTGCAACCCAGTAAGTATTTCCTTTCCAAGACAGTGCACCACTAATATAATCGTAATATAGTATGATGCGGTCAAGAACAACGTCATTAAGAACCCTCCATGAATCAGAGCTAAACTCATATATATCAAACTTTGGGTCACTAAAAACACCCCACCGCCTCAAGATTTTGTAGCTACGGCAAGATTTTTTGTTTTGGATATATCCTAGAGTAAACCTAGACTCTATATCGTAACAAGTTTTGCGTTGGATCCACCTGGTTTCTCCCAAACACGGATTCCAAGCCACGAGTCTACCATCTTTGGTGTTGCATAACAACAAACCATCGCAATGGAAAACGTTGACTATGTCGACTTCTTCTGAACTAGAATGGGAAATCTTTAGGCCAAGTGCACCTTTAAACTCTATAGAAGGAGGAGCAACGTTGAGATTGACGCTCACCGGACAAATCCTATACTCCTTCAACATGAGAACCATAGATTCCTTTGCAGCT
>Chr1:10986904:11000115_3p
TATGAATTCATAATCTTCTTCGTTATCAGTTGCAACCCAGTAAGTATTTCCTTTCCAAGACAGTGCACCACTAATATAATCGTAATATAGTATGATGCGGTCAAGAACAACGTCATTAAGAACCCTCCATGAATCAGAGCTAAACTCATATATATCAAACTTTGGGTCACTAAAAACACCCCACCGCCTCAAGATTTTGTAGCTACGGCAAGATTTTTTGTTTTGGATATATCCTAGAGTAAACCTAGACTCTATATCGTAACAAGTTTTGCGTTGGATCCACCTGGTTTCTCCCAAACACGGATTCCAAGCCACGAGTCTACCATCTTTGGTGTTGCATAACAACAAACCATCGCAATGGAAAACGTTGACTATGTCGACTTCTTCTGAACTAGAAGGGGAAATCTTTAGGCCAAGTGCACCTTTAAACTCTATAGAAGGAGGAGCAACGTTGAGATTGACGCTCACTGGACAAACCCTATACCCCTTCAATATGAGAACCATAGACTCCTTTGGTGCTTTACTAAAGTGCTTTTC
>Chr1:11008692:11022547_5p
TTGGAACTAGGTTCGAGACATTTCCACACCCAAAAGGTGTTTGATGAAATGTCTAACCAACTAGTGCCAGAGACTTACGTTCCTAGCCTAAGAGATTAGTTGTCTAGGATGTTTGTTGACATGAATGAACTTGTTTCTCATGCCTGCTCAACCATGTTTCTCTAGCGAGAGCTGGGTATGGAAGTGGTTGAGTCTGAGTAGTTTTTGCCAAGAGATTGGATTAGCTAAGTTGTGATGTTCGTTGTTTAGGGATAGATCGCTTGTGGCATGTTAAACACTTTGTAGAATAGGATACTCCACCTACATCAATTACTCTCATCCTTAGGACTTCTTTCTTTATGGTTTTTATTACATCCTGAAACTGTTTCTGATCTTGCTATCTAATTCTTGCTTAGACTCGTTTTCTGTTTTCATTCATTTTCGCTTCCTGTCATACATTCTCGTTTCTAGTCCTGTAGTTCATTTCCGTTTTGCATTTTCATCACTCTAGGTTGTTAGATAAAAATACTCTCTTTGAATTGGCTTGACTTGTGAAATCTTGATTGCATCTCAATTGTTAGTAAAGTTTCTCAAATGGATTGACACCTTAAGTATTACAACTGCATAAGGTTAATTGAACCTGCTAGGACACACAAAAATCCTAGTATCAA
>Chr1:11008692:11022547_3p
AACTAGGTTCGAGACATTTCCACACCCAAAAGGTGTTTGATGAAATGTCTGATCAAGTAGTGTTAGAGACTTACGTTTCTAGCCTAAAAGATTAGTTGTCTAGGATGTTTGTTGACGTGAATGAACTTGTTTGTCATGCCTGTTCAACCATGTTTCTCTAGTGAGAGCTGTATATGAAAGTGGTTGAGTCTGAGTACCTTTTGCCAAGAGATTGGATTAGCTAAGTTGTGATGTTCGTTGTTTAGGATAGATCGCTTGTGGCATGTTAAACACTCTGTAGACTAGGATACTCGACCGACATCAATTACTTCCATCCTTAGGACTTCTTTCTTTCTGTTTTTTATTACATCCTGAAACTGTTTCTGATCTTGCTATCTAATTCTTGCTTAGACTCGTTTTCTGTTTTCATTCATTTTCGCTTCCTGTCATATATTCTCGTTTCTAGTCTTGTAGTTCATTTCCGTTTTGCATTTTCATCACTCTAGGTTGTTAGACAAAAACACTCTCTTTGAATTGGCTTGACTTGTGAAATTTTGATTGCATCTCAATTGTTAGTAAAGTTTCCCAACTGGATTGACACTTTAAGTATTACAACTGCATAAACTTAATTAAACCTGCTAGAACACACAAAAATCCTAGT
>Chr1:11119787:11124642_5p
TCAATGTGTTCGGTAAAGGGTAAGCACTCTTTTTCCCTTGTCAAGTTTTGTCCCATTGGGTTTTCTTGACAATGTTTTTAGTGAGGCCTAAGTAACATGTTGTAAGTCCCCTTTGCCAACCCAATTCGTGGTCCGAGGCCCATCTCTTTGTCTTGACCCATTTTCTATCTTTTCTCTTTTATTCAAACTTGCATTTATTGCTTTGTAATTTCCTAAACATTATGCATGAGCTTGACCTTGTTAAAGCTCTTACATGATTTCCTAGGCCTTTAATTCCTCTCTTCTACTTTGTGCCCCCTTGTACTATAAAAATACCATGTAGTTCTCATTTGTTACTCATCAAACATTTTAATCAAAAACCTTCTTTTTACTTGTTTGATCTGAGAAGTGTGTAGTATCTTCTCAACTTGTTTACTTCTTAGTGTGTCATATCTAAGTTGTAATCAAGTCTGTAGTCTAAGAGATCTCCATCTCTCTTAGAAGTACACTTCATTTTTCCCTTCAATCCGCTGCAATTCCACCTCTTCACCTTCTCCGCCGTTCATCTCTCCATTCCGCTGCATCTTCAACCCATTTATCTTCATCATTTCGTTCATCCCTCTTCAAGACCTTGAAAAGTGTGTCTTTGGGCATAGATCCTCACCTAGGAGTCTATCA
>Chr1:11119787:11124642_3p
TAAGCACTCTTTTTCCCTTGTCAAGTTTTGTCCCATTGGGTTTTCTTGACAAGATTTTTAATGAGGCCTAAGTAACATGTTGTAAGTCCCTTTTGCCAACCCGATTCGTGGTCCAAGGCCCATCTCTTTGTCTTAGCTCATTTTCTATCTTTTTTCTTTTATTCAAACTTGCATTTATTGCTTTGTAATTTTCTAGACATTATGCATGAGTTTGACCTTGTTAAAGCTTTTGCATGATTTCCTAGGCCTTTAATTCTTCTCTTCTACTTCGTGCCCCCTTCTACTATAAAAACACCATGTAGTTCTCATTTGTTACTCATCAAACATTTTAATCAAAAACCTTCTTTTTACTTGTTTGATCTGAGAAGTGTGTAGTATCTTCTCAACTTGTTTACTTCTTAGTGTGTCATATCTAAGTTGTAATCAAGCCTGTAGTCTAAGAGATCTCCATCTCTCTTAGAAGTACACTTCATTTTTCCCTTCAATCCGCTGCAATTCCACCTCTTTACCTTCTCCGCCGTTCATCTCTCCATTCCGCTGCATCTTCAACCCATTTATCTTCATCATGTCATTCATCCCTCTTCAAGACCTTGCAAAGTGTGTCATTGGGCATAGATCCTCACCTAGGAGTCTATCACT
>Chr1:11177354:11183303_5p
AATCATATCATCGTCTCTCTCTGTAACGGTGAACGACGAAGAATGTGTCCAAGAGTACGTTCTTTACGAAGGCGACACTGTTTCTGGAAACTTCGTCGTCGTTGATCATGATATCTTCTGGGGTTCAGATCATCCTGGTTTGGATTTCACGGTTAGAGATCTTTACTTGATCACCTTTTTCCCCCAATTTCTTAGCTTTCGATG
>Chr1:11177354:11183303_3p
AATCAAATCTCATCTCTCTCTGTAACGGTGAATGACGAAGAATGTGTCCAAGAGTACGTTCTTTACGAAGGCGACACTGTTTCTGGAAACTTCGTCGTCGTTGATCATGATATCTTCTGGGGTTCAGATCATCCTGGTTTGGATTTCACGGTTAGAGATCTTTACTTAATTACCTTTTTCCCCCAATTTCATAGCTTTCGATGCGTGCTCCTTCG
>Chr1:11187947:11196847_5p
TTCCACCAACTCATCAGCCAGTTTCCTCATAGCATCAAAGACTTCTTGGGGCTTGTAGTATATTGACTCAACTAGTCTTAAGGCTACCTTTGAAGCACCTTTGTAATCACCTATTCTCTCCAAGTAGTTTTGGATGTTCTGAGCAAGGACCAAGAACATAGGCTCATCCTTCAGTCTTTTAACATACTCATTAGTGTGAGGATCAATGAACTGAAAACTCTTGAAAAACTCGGTCTCAATCCTCTCTAAGACTGCAACCAAATTTACCCTGACTCTAATAGTTCCACCATAGTCTACTGGCTTTGAAGTTTCCTTTTCATTAGGTTCAACCGTGTCATCCACAACAATGTTATAGTACTTGACAAGAATGTCAAGTATGGCAAACATGTTAGCCACACATTCCTTCCAGACATTGATAGGCATGTATCCGTTGAGACCACCTGGACTGGCATCAAACCCTGCTGAAATAACGCTAAACAAGATTTCGAGTTTCTGCGCAGGAGTCTTGGCGATCTTTGTCAAGTACACAAGCCTCTGTGCATGAGTCTTACCAGTTTTGAGTTCAAGTCTAGCTCTTCTTCTTTTGCTCCAACGAGCCGCCACAGTTTCTTTGAACTTCTTGTTAACCATGTTCCAAGTTATCTCCTCATCATCTAAACCAAACAACGTCTCCCAAGAAACATTATCCTCACGTTGTTCCTCAACCTCATCTTCATACTCATAACCGTCTTTAGTTTCTTGAAACATCCTAAACCTTGTGATATCTTCTTGGTACTGCACATTGTTCTTCTTCAACTTATGTCTCATTGAGTTCAAAGCCTTGGAGTTAGTAGCACTCATCTTCTTCTTTGATTTCTTATCATCATCATC
>Chr1:11187947:11196847_3p
TCATCAGCCAATTCCCTCATAGCGTCAAAGACTTCTTGCGACTTGTAGTATACTGACTCAACTAGTCTTAAGGCTACCTTTGAAGCAGCTTTGTAATCACCTATTCGGTCCAAGTAGTCTTGGATGTTCTGAGCAAGGACCAAGAACATAGGCTCATCCTTCAGTCTCTCAACATACTCGTTAGTGTGAGGATCAATGCACTGAAAACTCTTGAAAAACTCGGTCTCAATCCTCTCTAAGAATGCAACCAAATTTGCCCTGACTCGAATAGTTCCACCATAGTCTACTGGCTTTGAAGTTTCATTCTCATTAGGTTCAACCGTGTCATCCACAACAATGTTATTGTACTTGACAAGAATGTCAAGTATGGCAAACATGTTAACCACACATTCCTTCCAGACATTGATAGGCATGTATCCGTTGAGACCACCTGGACTCACATCAAACGCTGCTGACATAACGCTAAACAAGATTTCAAGTTTCTGCGCAGGAGTCTTGGCGATCTTTGTCAAGTACACAAGCCTCTGTGTATGGGTCTTACCAGTTTTGAGTTCAAGTCTAGCTCTTCTTCTTTTGCTCCAACGAGCCGCCACAGTTTCTTTGAACTTCTTGTTGACCATGTTCCAAGTTATCGCCTCATGTTCTAAACCAAACAACGTCTCCCAAGAAACATTATCATCACGTTGTTCCTCCACCTCATCTTCATACTCATAACCGTCTTCCGTTTCTTGAAACATCCTAAACCTTCTGATATCTTCTTGGTACTGCACATTGTTCTTCTTCAACTTATGTCTCATTGAGTTCAAAGCCTTGGAGTTACTAACACTCATCTTCTTCTTTGTATTCTTGTAATCATCC
>Chr1:11229554:11233809_5p
TGTGAGAGAATAACAAATATAAAGCTTTCTCTGTATCTATCTCGACGGCTCCTAAAGCTGTATATATACATCACAAATTAACCTAGAGAGATACTTACGATATACACATAAAAGATCAAAAAGGACAATATGAATATTAACATAATTCTACTCTAATAA
>Chr1:11229554:11233809_3p
TGTCAGAAAATAACAAATATAAAGCTTTCTCTGTATCTATCTCGACGGCTCCTAGAGCTGTATATATACATCACAAATTAACCTACAGAGGTACTTACGATATACACATAAAAGACCAAAAAGGACAATATGAATATTAACATAATTCTACTCTAATA
>Chr1:11257707:11261945_5p
CTCCAGAACCCCAAAGAAGCAGGTCCACCTTCGTCTCTCATCAGAGTGTCCTGAAGACACCTTAAACCTAGACAAGGTTATGTCCGGCTCTCAGCCCTTCGACCCCAACCAAGCTTGTGCTCATTTATCATGGTTCTACGCACAGCTTCAAGCTCCATGTACGACGCCCTGCGCATGCTCTCTGCATTGCGCCTTGCATCTCTGCATCTGTCCTGCACAGCGCCCTGCGCTGTGCCCTACAGCCGCCACCAAAGTACCACCAGTTTCTTCTGCATCTTTGTGATTACTCCTTTTTCTTGTTTCCTCAACCCTAGCTTCCCTTATATAGTGAAAACCCTAGAGCTTATGTCGGTTTATCCTTGCAGACCACACAACCCGGATCCTATATGGGCTTCACACCAATATGGGCCCAGTTCATGTTTCAGACCAAATAAGCCCATATGAAGCAAACATTCACAACA
>Chr1:11257707:11261945_3p
CACCTCCAGAACCCCAAAGAAGCAGCTCCACCTTCGTCTCTCATCAGAGTATCCTGAAGACACCTTAAACCTAGACAAGGTTATGTCCGACTCTCAGCCCTTCGATCCCAGCCAAGCTTCTGCTCATTTATCATGGTTCTGCGCACAATTTCAAGCTCCATGTACGACGCCCTGCACATGCTCTCTGCTCTACACCTTGCGTCTCTGCATCTGTCCTGCACAGCGCCATGCGCTGTGCCCTACAGTCACCACCAAAGTACCACCAGCTTCTTCTGCGTCTTTGTGATTACTCCTTTTTCTTGTTTCCTCAACCCTAGCTTCCCTTATATAGTGAAAACCCTAGAGCTTATGTCGGTTTACCCTTGCAGACCACACAACCCGGATCATGTATGGGCTTCACACCAATATGGGCCAAATTCATGGTTCAGACCAAATAAGCCCATATGAAGCAAACA
>Chr1:11262579:11269727_5p
CTGAATACACGCGTAGACCGACGCCCACCTTGCATAGACCAATGCAACGCCTTATGCGTTGATCGATTCACTCTTTGCATCGAATGATGTAATGTCCATCGTCTCCATCGAATCCCTAACTGCATTGACCGATGCACTCATTGCATCAATCGATGTATTCGCGCGAAACATCGCTGAACGCGGTCTCTTTCGTCTCCTCTCTGCTCCAAGATGCTAAAACCGACTCCAAAGGGCACAAAAACTCACAAAAACACTCACACATGAGTATATAAGCATTCAACAACCAAAAATCATAGAAAACAAGCATCTAATCGCTTAGATCAGCCATGATCACACAGTCACCTTTGAGAATGACAAAAACTTATTCTAAACACACGAAAATAGCCTCCTAGCAAGCTCTTAACATTTACCCAGCCCAGATCTTCACTCTACAAGAACAGATCTCGCAAACAATGGCCAAAACTCTAAAGAACTTTTACAAAACTTTTCTCTGCTTTTGTAACTTTCTGGAATACGACCAAAAGAGGCCAAACTCGTCGAGCTTCCCATTAAATACCCGACCTTAAGGTTTTTTACCAAACCAAAATGCAATAAAACGAGCGTTTAACTTAAGTCATCCCGTACAAGTGAGCCTTGCATCGANTAATGCA
>Chr1:11262579:11269727_3p
CGACGCCCACCTTGCATAGACCAATGCAACGCCTTATGCGTTGATCGATTCACTCTTTGCATCGAATGATGTAATGTCCATCGTCTCCATTGAATCCATAACTGCATTGACCGATGCACTCATTGCATCGATCGATGTATTCGCGCGACATATCGCTGAACGCGGTCTCTTTCGTCTCCTCTCTGCTCCAAGATGCTAAAACCGACTCCAAAGTGCACAAAAACTCACAAAAACACTCACACACGAGTATATAAGCATTCAACAACCAAAAATCATAGAAAATAAGCATCTAATCGCTTAGATCAGCCATGATCACACAATCACCTTTGAGAATGACAAAAACTTATTCTAAACTCACGAAAATAGCCTCCTAGCAAGCTCTTAACATTTACCCAGCCCAGATCTTCACTCTACAAGAATAGATCTCGCAAACAATGGCCAAAACTCTAAAGAACTTTTACAAAACTTTTCTCTCCTTTTGTAACTTTCTGGAATACGACCAAAAGAGGCCAAACTCGTCGAGCTTCCCATTAAATACCCGACCTTAAGGTTTTTTACCAAACCAAAATGCAATAAAACGAGCGTTTAACTTAAGTCATCCCGTACAAGTGAGCCTTGCATCGATAGATGCAC
>Chr1:11298322:11305930_5p
ATTGGTAAGAGCACTCATTACTTGCCTTCATCATATTATAGATACCCATCCCAGGAATTTTGAAAGGAAGCCGAAACCAACCACTTGGAAAATATCTCCAACAAAGTGCGAGTTTTTTTGCCGCCTCTGGTTCCATATTGCCCATAACTTTCTTTCCAAGGCACTCAATTATGATCTGTAACGGTTAATAATACAAATACTTGTGAGATGATCATGTATCATATATATCTTATCTACTTTAGCTAATATTGTCAAGAGATAAAGACATCATAAAGTCAATCAATTATTTTTTACCTTGCTTGCTGTTTCCTTAACGTCAAGAGTTCCATTCCTAGCTTCTTCACTCATGTATGTACGAGCCAGGATATCGATATCTTCCAATATCCTCAATTTTAAACCTTGTGAACCCAATAGTTGGAGTGTCAAGTTCCTCGCATGTTTATGGGACTCTGTGCTTTGCAAAAATAAATTGTTATCTTCTCCAAATAGTCGTGCTAAGCTCTTTGTGATACCGGGAATACGATTTGTCTTTGCCATCTCCATATTCAGTTCATTATCCGTTGAGATTATAACTTTGCCTCCAAATAAGCTTGTTCGAAAAAGTGGTCCATGTCTATATTTA
>Chr1:11298322:11305930_3p
TAAGAGCACTCATTACTTGCATTCATCATATTATAGATACCCATCCCAGGAATATTGAAAGGAAGCCGAAACCAACCACTTGGAAAATATCTCCAACAAAGTGCGAGTTTTTTTGCCGCCTCTGGTTCCATATTGCCCATAACTTTCTTTCCAAGGCACTCAATTATGATCTGTAACGGTTAATAATACAAATACTTGTGAGATGATCATGTATCCTATATATCTTATCTACTTTAGCTAATATTGTCAAGAGATAAAGACATCATAAAGTCAATCAATTATTTTTTACCTTGCTTGCTGTTTCCTTAACGTCAAGAGTTCCATTCCTAGCTTCTTCACTCATGTATGTACGAGCCAGGATATCGATATCTTCCAATATCCTCAATTTTAAACCTTGTGAACCCAATAGTTGGAGTGTCAAGTTCCTCGCATGTTTATGGGACTCTGTGCTTTGCAAAAATAAATTGTTATCTTCTCCAAATAGTCGTGCTAAGCTCTTTGTGATACCGGGAATACGATTTGTCTTTGCCATCTCCATATTCAGTTCATTATCCGTTGAGATTATAACTTTGCCTCCAAATAAGCTTGTTCGAAAAAGTGGTCCATGTCT
>Chr1:11338917:11340390_5p
TTCACTTTATAGTTTCTCTAACATGTACCAAAGTGAGCACAAGCCCAACTCGAAGCCCAATCAAAAATGAAGAAACAACAAATATAATAAACTCAAACTTTACGAGCCAAGGTTCTTTGTTTAGTGGCGTGTTGAACCACTTTCTCCTCAACGTGTAATCCTTTCCTGCGTCGTACGGCGTTGATGAGCTTCCTCGCAGTGTTCGGGAGCACGCTTGCTCCGTCGCCAAACTCCTCGATCTCTTCTTCGGTTTTGGGAACAAAGAATGGGTCTTCCTCGAGCATTTCCCAATGGCTCAGAACCATCAGAGCACTCGCACCACCAGACGTTCCTTTTCTCAGCTCGTCCGCAAAACCAAAGCTTTCCGAAACGGGCACGTACGCATGGACTGTGAACAGAGACGACCCTTCTTGCATTTCTTCCTTGAGCACTTT
>Chr1:11338917:11340390_3p
AAAACAACTATGTTCTTTCTTCACTTTATAGTTTCTCTAACATGTACCAATGTGAGCACAAGCCCAACTCGAAGCCCAATCAAAAAGGAAGAAACAACAAATATAATAAACTCAAACTTTACGAGCCAAGGTTCTTTGTTTAGTGGCGTGTTGAACCACTTTCTCCTCAACGTGTAATCCTTTCCTGCGTCGTACGGCGTTGATGAGCTTCCTCGCAGTGTTCGGGAGCACGCTTGCTCCGTCGCCAAACTCCTCGATCTCTTCTTCGGTTTTGGGAACAAAGAATGGGTCTTCCTCGAGCATTTCCCAATGGCTCAGAACCATCAGAGCACTCGCACCACCAGACGTTCCTTTTCTCAGCTCGTCCGCAAAACCAAAGCTTTCCGAAACGGGCACGTACGCATGGACTGTGAACAGAGACGACCCTTCTTGCATTTCTTCCTTGAGCA
>Chr1:11373092:11378374_5p
TATTAACTTTGATGTAAAGGATTATTTCTCATTAATTAAACATAGTTGTGGTACAAGGGTATATATACTGTACAATTAGTATACTAGAAGGATAAGCTAAAGGAGACTTAACCAACTAATATACAATATAAACTATGTTATATACATGAGCCTAATA
>Chr1:11373092:11378374_3p
ATATTAACTTTGATGTAAAGGATTATTTCTCATTAATTAAACATAGTTGTGGTACAAGGGTATATATACTGTACAATTAGTATACTAGAAGGATAAGCTAAAGGAGACTTAACCAACTAATATACAATATAAACTATGTTACATACATGAGCCTAATA
>Chr1:11397604:11409034_5p
CCGAAGCGGTCGAGTACATCGAGCCGACTTTCGATTTTGTTTGGTAGCCAAGTTAGGGCTTCCTTACCTCACTATATATACCCCTTGTACCCTGTGGCCGCAAAAGGAGAGAAAGTATCTTTTTAGGAGTGAGAGAGAGTCAGAAATCCTAGTTTTTCCCCTTTGGGGATTTATTTACTTTATTGCATCATTATCTAGTTTTGTTCTTGCTTTTTCCAGAATTTTCTTAGTTTATAATCTTTATAACTTTCTGTGTGTTTAGAATCTGGGTTTGATACTTTGTATTGAATTAAAGTTCTCCTTCTTATCTATCTTATCATGTTAGTTTCATTAATTTCTGGGTTTATGTTCATCATCATCATGTTTTGTTCATCTGAGTAGTGAGTTAGGATTCTGGAGATGGATTAGGCTGGTTTAGGGCTGTGGTAGTCTGGAATGGTTAAGCTTGCTTGTTTAAATATCTCTTCTGGGTTGGGTGTGCTCTAAGCTGTTCTTATATCTGAGAGGGTAAGAGCAGATCTTAAGCTTCCTAGCATCACACCAATGTCTACGTTGTTAGATAAAGCCAATACTTGAGATCATCATGCTTGTCCCAAGAGATTGGTTGCACAAGGTGGTTTTTGACAAGTAATGGTCTGGTGCGTAAAGCCTGTTCAGTATGGTTTCACCAATGAGAGTTGGGTTAGGATGTTATTGTAACTTGATCACTTCTGTCATGGGAGTGGATTAGTGAGTCATTAAGATCATTTTCTAGAGATAGCTCATGTTAGATTGAGATTTGTTGACCAGTTTAGATAGCCACAGCCTAAACACTAGCCCATGGATCCATCTCTAGAAGACTTCTTTGTCATTTGATTGTTTACTTATCACATATCGTTTTGTTTCATTGCATTTGTCTCGGTTTAAGTTTCTCAAGATTGCATCTGTTTTTTCGTCAAAACCCACTCGACCTAGTCACTCGACCAGT
>Chr1:11397604:11409034_3p
CGATCGAGTACATCGAGCCAACTTTTTATTTTGTCTCGTAGCCAAATTAGGGCTTCCTTCCCTCACTATATATACCCCTTGTACCCTGTGGCCGCAAAGGGAGAGAAAATATCTTTTTAGGAGTGAGAGAGAGTCAGAAATCCTAGTTTTTCCCCTTTGGGGATTTATTTACTTTATTGCATCATTATCTAGTTTTGTTCTTGCCTTTTCCAGAATTTTCTTAGTTTATAATCTTTATAACTTTCTGTGTGTTGAGAATCTGGGTTTGATACTTTGTATTGAATTAAAGATCTCTTTCTTATCTATCTTATCATGTTAGTTTCATTAATTTCTGGGTTTATGTTCATCATCATCATGTTTTGTTCATCTGAGTAGTGAGTTAGGATTCTGGAGATGGATTAGGCTGGTTTAGGGCTGTGGTAGTCTGGAATGGTTAAGCTTGCTTGTTTAAATATCTCTTTTGGGTTGGGTGTGCTCTAAGCTGTTCTTATATCTGAGAGGGTAAGAGCAGATCTTAAGCTTCCTAGCATCACACCAATGTCTAGGTTGTTAGATAAAGCCAATATTGGAGATCATCATGCTTGTCCCTAGAGATTGGTTGCACAAGGTGGTTTTTGACAAGTGATGGTCTGGTGCTTAAAGCATGTTCAGTATGGTTTCACCAATAAGAGTTGGGTTAGGATGTTACTGTAACTTGATCACTTCTATCATGAGAGTGGATTAGTTAGTCATTAAGATCATTGTCTAGAGATAGCTCATGTTAGATTGAGATTTGTTGACGAGTTTAGATAGCCACAGCCTAAACACTAGCCCATGAATCCATCTCTAGAAGACTTCTTTGTCATTTGATTGTTTACTTATCGCATATCTTTTTGTTTCATTGCATTTGTCTCAGTTTAAGTTTCTAAAGATTGCATCTGTTTTTCGTTAAAACCCACTCGACCAGTCACACGGTCGAGTG
>Chr1:11434301:11440652_5p
AAATCATATTCAAAATAGTATAAACAGTTAAACAATAAAAAGAAAACTTACCTCTCATAAGTTCATCATCATGCTCAACTTTCGAAAGCAAATGTTCTACTGTGGAGACTCCTTTTTCATTGATATGAAGTTCAGCTTTTAGCCATTGCTCGGTGCAGATCAACACTTCTATCATATTGTGTATTAAACAGCTCCTATAAGGTTCTAAAATTCTACCACTAGTGCTAAAAGCAGATTCAGAGGCTACTGAAGACACTTGCATTGCAAGTATGTCCTTAGCAATTAGAGACAAAATCGGATACTTCCCACTGTTGACCTTCCACCAAGATAACAAATCATATTCTGTACCTTTAAGAATACTTGGTTTCTCCACATTATCTTTCAAGTAAATTTCCAACTCATTAGAGGAGCTGTAAATTACCTTTTCCATCACCATCTCATCAAATACGTTTTCCATGTCAACAATACCTGCTTTCTGACAAAAATCTGGTGCAACTTGCTCTCGGGACTACGACTGGGAAGATGAACCATGTGACTGAGAAGATGAACCAATCTTGTTTACTAAACTGTTTCTACTGTACTCATCATACAAGTCCTTCAAGATATTATTCAAATCATCTAAAAGATGTACAGACTCAATACTGCCTTTCCCATACAAAGCATCAAAACAGAGCTCAGCAAATTTCGTTTTCTTTCTAGGATCAAAAACACTTGCTACTATCACCAGCCTATTCATTTCAACTTGTTCTCCAAATGGATCCCAATACTTTGCCAACTTTGTTAA
>Chr1:11434301:11440652_3p
AAAGAGTTAAAGTGTTAAACAATAAAAAGAAAACTTACCTCTCATAAGTTCATCATCATGCTCAACTTTCGAAAGCAAATGTTCTACTGTGGAGACTCCTTTTTCATTGATATGAAGTTCAGCTTTTAGCCATTGCTCGGTGCAGATCAACACTTCTATCATATTGTGTATTAAACAGCTCCTATAAGGTTCTAAAATTCTACCACTAGTGCTAAAAGCAGATTCAGAGGCTACTGAAGACACTTGCATTGCAAGTATGTCCTTAGCAATTAGAGACAAAATCGGATACTTCCCACTGTTGACCTTCCACCAAGATAACAAATCATATTCTGTACCTTTAAGAATACTTGGTTTCTCCACATTATCTTTCAAGTAAATTTCCAACTCATTAGAGGAGCTGTAAATTACCTTTTCCATCACCATCTCATCAAATACGTTTTCCATGTCAACAATACCTGCTTTCTGACAAAAATCTGGTGCAACTTGCTCTCGAGACTGCGACTGGGAAGATGAACCATGTGACTGAGAAGATGAACCAGTCTTGTTTACTAAACTGTTTCTACTGTACTCATCATACAAGTCCTTCAAGATATTATTCAAATCATCTAAAAGATGTACAGACTCAATACTGCCTTTCCCATACAAAGCATCAAAACAGAGCTCAGCAAATTTCGTTTTCTTTCTAGGATCAAAAACACTTGCTACTATCACCAGCCTATTCATTTCAACTTGTTCTCCAAATGGATCCCAATACTTTGCCAACTTTGTT
>Chr1:11445084:11447384_5p
ACGGTCGATGAAAAGCCTCCCAATATATATTGAGGTGCAATGCTTACGGTTAGCTATGCGGTCCACAATAGAACATATATGCACGTTCAGATATTTGGTGACCCAAAAAGTGTTTGGATCATTCTTCACAGTGGCTACGACCCTCCATGTGCATCCTGGAACAGAGCATATTGCCACCAACAGAGACTTTGTGTACTTCTTAATTTTGAAAGAGAATTTTAACATAACCCCGGTCAAACGCACCTCAGATATGACATCAACTTGGCATGCAAAGCATTGACCTACTTTCAGTTGGTCTATCCAAGGATTATTTAACTGTCCATGAATACCACCAAAAAAAGGTTTCCCTTCTTCAGCATCTAGTCCAAGGTCATCTCCATCTCTTTCGTCATCTTCATCTTTAAATTTCTCGTACTCACTGTAATCGAAATCCATGTCATCAACATCTTTCGGCTTCTCATCTGTATGATCAGTTTCATGACATTCTTCTGCACATTCATCTGCACACTCATCGGCACCTGGATCTACATCGTTACCAAATTCAGTTGTTGGCTCTCCATTGTCAACAAAACGAGAGTTGTTTAGCATAACCGGATGTCCATCCATGCACTGCGTAGAGACGCAAAGGCGAACNCACACTGCC
>Chr1:11445084:11447384_3p
ATTGAGGTGCAATGCTTACGGTTAGCTATGCGGTCCACAATAGAACATATATGCACGTTCAGATATTTGGTGACCCAAAAAGTGTTTGGATCATTCTTCACAGTGGCTACGACCCTCCATGTGCATCCTGGAACAGAGCATATTGCCACCAACAGAGACTTTGTGTACTTCTTAATTTTGAAAGAGAATTTTAACATAACCCCGGTCAAACGCACCTCAGATATGACATCAACTTGGCATGCAAAGCATTGACCTACTTTCAGTTGGTCTATCCAAGGATTATTTAACTGTCCATGAATACCACCAAAAAAAGGTTTCCCTTCTTCAGCATCTAGTCCAAGGTCATCTCCATCTCTTTCGTCATCTTCATCTTTAAATTTCTCGTACTCACTGTAATCGAAATCCATGTCATCAACATCTTTCGGCTTCTCATCTGTATGATCAGTTTCATGACATTCTTCTGCACATTCATCTGCACACTCATCGGCACCTGGATCTACATCGTTACCAAATTCAGTTGTTGGCTCTCCATTGTCAACAAAACGAGAGTTGTTTAGCATAACCGGATGTCCATCCATGCACTGCGTAGAGACGCAAAGGCGAACAACATT
>Chr1:11465424:11468789_5p
TCTAGTGGTAGAAAAGAGAGTCGACAAATGAAAGTGAAAGGAAATCAATCTATGGTTTAGATCAAACGAATGATTCATATATAGTATCGGTTACCCGACTACTCCCGCAATTATACCACGGATCATAAAGCATTCGTACCAAATTTCAAGTGGCATATATTTAGAGTTGGCAAGATGTTTGCGATTGATTATGAAAAACGTAATCAAACCTTAAGTTAGAGAACCAATTAAGATAATAATCCAAACTAAGAGTTAGGAATTAGTTTTCAAAATTTCCAAGTATTTGTGCCAAGTCTTAGATAGAATTTTTTTTTGTTGAATGAATCATGACATTAACGTGAAATATTATCCAAATAGCATAAATGCGTAGGTGTAAAATAGATGTGTGATGTGCATGCCATACATATGTATCAAGTACACGCTCGTGTGACTCCCGACAAAACCTGGAATGTAGCAAATGTATATGGCCCAAACATCTAATATACGTGACGAGTAATGCCAAAAGCCAACGCAGAGGAAAGAAAGCAAAATCAGACCAATTCATGTAACCCATACCGTACCTTAAACACATATGCACGTGTGTGGTACTTTTGACCTTTTTTAGGAAAATACATTGTATCCTCGCAAAGTCGCAATAATGAAGTCTTGCCAAAATTTCATCAACGTTTATCTTTTTATATATATATATGTCGAAAAATATGTGTGTAATATGTTATCTATTTCGAAAAATATCATATTTTACAGATATAATTTGAAGTTTAGAAAACGCGTTTTTCTAAACAGAAAAAGAAGACAGATATATAAAAGTCTAAAGTGTACAGCATAGACCATTAAAGTGGTACTAAGACTACACGGTCCACACACGTTATACTCATTGCTCTGCATTGTTCCTGCTTGGCCATAGCAGAGAAAGCGTCCTCAAAAAGCTTCGCTTGTATGGTAAAATACAAACGTTACTCCTTGTATAAGGTAGTCTCCAAGATTATTGCTA
>Chr1:11465424:11468789_3p
CTTATATTGTCTAGTGGTAGAAAAGAGAGTCGACAAATGAAAGTGAAAGGAAATCAATCTATGGTTTAGATCAAACGAATGATTCATATATAGTATCGGTTACCCGACTACTCCCGCAATTATACCACGGATCATAAAGCATTCGTACCAAATTTCAAGTGGCATATATTTAGAGTTGGCAAGATGTTTGCGATTGATTATGAAAAACGTAATCAAACCTTAAGTTAGAGAACCAATTAAGATAATAATCCAAACTAAGAGTTAGGAATTAGTTTTCAAAATTTCCAAGTATTTGTGCCAAGTCTTAGATAGAATTTTTTTTTGTTGAATGAATCATGACATTAACGTGAAATATTATCCAAATAGCATAAATGCGTAGGTGTAAAATAGATGTGTGATGTGCATGCCATACATATGTATCAAGTACACGCTCGTGTGACTCCCGACAAAACCTGGAATGTAGCAAATGTATATGGCCCAAACATCTAATATACGTGACGAGTAAGGCCAAAAGCCAACGCAGAGGAAAGAAAGCAAAATCAGACCAATTCATGTAACCCATACCGTACCTTAAACACATATGCACGTGTGTGGTACTTTTGACCTTTTTTAGGAAAATACATTGTATCCTCGCAAAGTCGCAATAATGAAGTCTTGCCAAAATTTCATCAACGTTTATCTTTTTATATATATATATGTCGAAAAATATGTGTGTAATATGTTATCTATTTCGAAAAATATCATATTTTACAGATATAATTTGAAGTTTAGAAAACGCGTTTTTCTAAACAGAAAAAGAAGACAGATATATAAAAGTCTAAAGTGTACAGCATAGACCATTAAAGTGGTACTAAGACTACACGGTCCACACACGTTATACTCATTGCTCTGCATTGTTCCTGCTTGGCCATAGCAGAGAAAGCGTCCTCAAAAAGCTTCGCTTGTATGGTAAAATACAAACGTTACTCCTTGTATAAGGTAGTCTCCAAGAT
>Chr1:11473355:11476084_5p
TTTGGATCTTTAGTTTATGGTTTTGGAATTATTACGGTTTACTTGATATTGGTTATTGGTTTGTTGGTTATTTATTGGTATTTGTTATTCCGCTGTTAGTGAGACTGCGGACCAGAGTGTGACAGCAGAGGGTGTTGGCGAGTCGTAGGGTGACCAGGGGGATTCCATAAGTGTGGCCGAAGGGGGCAGTGTTGATGCTCCAGTAGCCGGTGATGTTAGGGCCCCGGGTGCGGGTGTCCCAGTTGGTGGAGTCTCGGGTGTCGACTTTGCGGGTTTGCTGGCACAATTGTTAGAGCGGTTGCCACCAGTGGCACCGACTCAGGCTCAGGTAGTGCCACCAATGGTGGCGGAGGAGTGGCAGCCAGTGGCTGCGGATGTGGGGGTCCATTCTCGTTATATCAACATGTTGACATAGATGGACCGTATTGGTACTGAGCGGTTTTCGGGAGGTACAGATCCTACCGATGCGTATGCGTGGAGGACGAGTGTGGAACGTAACTTCCATACTCTGAGATGTCCTTACTGGGGTCCACTATTTGACTGGTTATGCTCAGTTGTGATGGAGTTCTGAGGCCTTCTACCTCCACGCGGCATTGCTCCGTTAGGCTTTCGCCCATTGATTCATAATTTTCAGATGTACTAACAAGTGCATCAAGTCTTGGGCTGACATCATCTTGGAGTTCAACCGCAAGTATTTCCCTAGGGAGGCACTGGATAGGTTGGAGGTGCAGTTCCTTCAGCTAGCTCAGGGGACTTAATCAGTGCGGGAGCTTGACTTGGAGTTTAGTCAACTTTTGAGGTACAGGGGTCGGGATATAGAGTCCGAGGAGGCCCTACGTGATGACTTGAGGGTTCATTGTAGGGGCCCTACGTGGTGACTTGAGGGTTCATTTTAGGGGCCGGAGTTATGCTTCGCGTGCAGAGCTGGTTGAGACTGCAACAGGGATTGAGGAGGATATCCGGGCATANTAGGGTGACCAG
>Chr1:11473355:11476084_3p
TGGATCTTTAGTTTATGGTTTTGGAATTATTACGGTTTACTTGATATTGGTTATTGGTTTGTTGGTTATTTATTGGTATTTGTTATTCCGCTGTTAGTGAGACTGCGGACCAGAGTGTGACAGCAGAGGGTGTTGGCGAGTCGTAGGGTGACCAGGGGGATTCCATAAGTGTGGCCGAAGGGGGCAGTGTTGATGCTCCAGTAGCCGGTGATGTTAGGGCCCCGGGTGCGGGTGTCCCAGTTGGTGGAGTCTCGGGTGTCGACTTTGCGGGTTTGCTGGCACAATTGTTAGAGCGGTTGCCACCAGTGGCACCGACTCAGGCTCAGGTAGTGCCACCAATGGTGGCGGAGGAGTGGCAGCCAGTGGCTGCGGATGTGGGGGTCCATTCTCGTTATATCAACATGTTGACATAGATGGACCGTATTGGTACTGAGCGGTTTTCGGGAGGTACAGATCCTACCGATGCGTATGCGTGGAGGACGAGTGTGGAACGTAACTTCCATACTCTGAGATGTCCTTACTGGGGTCCACTATTTGACTGGTTATGCTCAGTTGTGATGGAGTTCTGAGGCCTTCTACCTCCACGCGGCATTGCTCCGTTAGGCTTTCGCCCATTGATTCATAATTTTCAGATGTACTAACAAGTGCATCAAGTCTTGGGCTGACATCATCTTGGAGTTCAACCGCAAGTATTTCCCTAGGGAGGCACTGGATAGGTTGGAGGTGCAGTTCCTTCAGCTAGCTCAGGGGACTTAATCAGTGCGGGAGCTTGACTTGGAGTTTAGTCAACTTTTGAGGTACAGGGGTCGGGATATAGAGTCCGAGGAGGCCCTACGTGATGACTTGAGGGTTCATTGTAGGGGCCCTACGTGGTGACTTGAGGGTTCATTTTAGGGGCCGGAGTTATGCTTCGCGTGCAGAGCTGGTTGAGACTGCAACAGGG
>Chr1:11511186:11515941_5p
CTTTTTTTTCATATCTTTAACCTATATATGATATATTCTGATTATATTTGAAGCGTTTTACGACTCTTTTGATTTGTTCGTTTTACAGCAACAATGAAATGATACTTCCAGATATAAAATCTCCCTACATACGTGTAAAGTAAGTATTAAGTTTCTACTATAATCTCAATTCGTTTTCTGTGTATGTGTGTGTAGGTTGAATGTGTGGTATATATTGATTCTTTGATTTGTTTTTATATTCACAGAAATGGAAACATGACTGTCTCAAATGTCAAGAAGTATCTAATGGTTAAGATTGGTGGTGTCTTTGAAAACGAAGACGAGGTAACTAATATTTTCTCTATCTTTGTCTCTCTCCTCTCTTATCTAATGGTTAATATTCTGACCTCTTTTTGTAGGTGGAGATATGGCTAGGGCATGAGCCACTGTCTTCTTCACTGACACTACAAAACGTGATTGATTGGTGGGTTCAAATAACTCCATTGCCTAAGCGTCAAAGCGCAATGGTTGGAGACTCAGCTGCTGATTTCGTCATGGTTCTCCATTACAGTTTCAAATCTGAGTGCTCTGCCTCTGGTTCTGGATCTGGCTCTGGCTCTGAATAATTCTTCTCAGAACATCAAA
>Chr1:11511186:11515941_3p
TTTTTTTCATATCTTTAACCTATATATGATATATTCTGATTATATTTGAAGCGTTTTACGACTCTTTTGATTTGTTCGTTTTACAGCAACAATGAAATGATACTTCCAGATATAAAATCTCCCTACATACGTGTAAAGTAAGTATTAAGTTTCTACTATAATCTCAATTCGTTTTCTGTGTATGTGTGTGTAGGTTGAATGTGTGGTATATATTGATTCTTTGATTTGTTTTTATATTCACAGAAATGGAAACATGACTGTCTCAAATGTCAAGAAGTATCTAATGGTTAAGATTGGTGGTGTCTTTGAAAACGAAGACGAGGTAACTAATATTTTCTCTATCTTTGTCTCTCTCCTCTCTTATCTAATGGTTAATATTCTGACCTCTTTTTGTAGGTGGAGATATGGCTAGGGCATGAGCCACTGTCTTCTTCACTGACACTACAAAACGTGATTGATTGGTGGGTTCAAATAACTCCATTGCCTAAGCGTCAAAGCGCAATGGTTGGAGACTCAGCTGCTGATTTCGTCATGGTTCTCCATTACAGTTTCAAATCTGAGTGCTCTGCCTCTGGTTCTGGATCTGGCTCTGGCTCTGAATAATTCTTCTCAGAACATCAAA
>Chr1:11555946:11561735_5p
GGACATATATATATATATATAGTTTTTGAGTTTTGTAAACCTTTAAGTTATTTTCTGCAACCTTTTTGAGAGAAGAGATATTGAGAGCTTTTGGGAGAGAGATCTGAACTTCTTCGAGAGAAGAATTCCTAAACTCCTCTTTTTACTTTTAATATCTATTGCATGTTATTCAGAATGATTTGTTCTTCATTAAACATGTCTGAGTAATTTGCTTGTTAGGTTTGAGGTTTTTCACAGGGTTTTTTATGATTTATTAGATCTGTGATTTTTAGGGTTCTTAATCTGTTATGATTTTCATCTTTGGTTGTTCTTCATATTAATCCTTAATTGGCCATCTAGAATTAATACTCTAGGGAAATTAATTGATATGAGAATATAATTGTTTTCCTGATAAAACCTTTGATGAGAAAAATTACTTCTTACAAAGAGATTTGATTTAGTAATTTTGTGAACAATCTAAACTTGTTTTTAAAGCTGATTTTTAACTTAGAATT
>Chr1:11555946:11561735_3p
ATATATATATATATATAGTTTTTGGGTTTTGTAAACCCTTAAGTTATTTTCTGCAACCTTTTTGAGAGAAGAGATATTGAGAGCTTTTGAGAGAGAGATCTGAACTCCTTCGAGAGAAGAATTCCTAAACTCCTCTTTTTACTTTTAATATCTATTGCATGTTATTCAAAATGATTTGTTCTTCAGTAAACATGTCTGAGTAATTTGCTTGTTAGGTTTAGGGTTTTTGATAGGGTTTTTTTATGATTTATTAGATCTATGATTTTTAGGGTTCTTAATCTGTTATGATTTTTATCTTTGGTTGTTCTTCATATTAATCCTTGATTGGCCACCTAGAATTAATACTCTAGGAAAATAAATTGATATGAGAATATAATTGTTTTCCTGATAAAACCTTTGATGAGCAAAATTACTTCTTACAAATATATTTGATTTAGTAATTTTGTGAACAATCTAAACTTGTTTTTAAAGCTGATTTTTACAAAGAGATTTGGATTTTCTG
>Chr1:11576585:11579004_5p
AGATGCTTCCAGGTTCCGAGAAACAAAAATAGCGATATGGATATGTATAGAAAGATTACAATAAATTTCAAATGATAGCAATGATAATTCTCATTTCATGTTAAACTAAAAGATGAGTGTAATTTATTAGCTTTTGTGTTTCATGGCCTTAGACATGCATCTCTTAGGAACGTCTAGTAACCCATCCAATGGAATCTTACGAGCAAATAAAAAAATGTGATGCATTAGCTCTTGGTGGAGGCTATAATCAACTCTTTAAATATTATTCTATTTGAACATACTTGCTTCCGAGGATTATTATCCAACTTCTTCTTAAGAATGTTTGGAGAATATGTTTACTGAAATAAAAAATAAAAATAAAAACCAATGTATCGAATAATTGTTTGACAAATAAAATAAAATGCATCAAATAATTGAAGCTGAGAAAAATATAAAGAATTTGAGCATGATGGTTAACAATGTCAAAAGGAATGATATTATGCAAACCTTATGACGCAAAATATATTCCATTTCTTAGTTTTTTTCATTTTAAGGCCATTTGAATGAATTCTTCCAATATTCGTTATCAAAATTTTATTGTATTATCTTATTTTTATTATTGCAAATTTTAAACAAAAAAAATCAAAATAGCTAATTAAAAAATTTGGTTAGTATAGTAAACGTTGTGGTTTAATATAAACTGGAATATTTTTAGCTGCTTCCGCTCTCTAATAATGTAGGCACAACACTGATTACACGTTACCAATTTGCCTTTAAACACCAAAATTAAAAATTTACTAGTAAAAGTTGAGAAAAAAAATGTTGTGCTCACATTATGGGTTAGAATTATGACAATTATGAAAATTGGTTGTTTTGTGGTTATCCTAGATTATTGATTGTCAGATTTAGTTATAATTTTATGACAATTGGTTGTTTTGTGGTTATCCTAGAGTATTTTAATTATGTACTAGAAAATTCTAAAATGAATTATTAGTTCTATG
>Chr1:11576585:11579004_3p
ACTACATGTTAGCTGTTAGTAGATGCTTCCAGGTTCCGAGAAACAAAAATAGCGATATGGATATGTATAGAAAGATTACAATAAATTTCAAATGATAGCAATGATAATTCTCATTTCATGTTAAACTAAAAGATGAGTGTAATTTATTAGCTTTTGTGTTTCATGGCCTTAGACATGCATCTCTTAGGAACGTCTAGTAACCCATCCAATGGAATCTTACGAGAAAATAAAAAAATGTGATGCATTAGCTCTTGGTGGAGGCTATAATCAACTCTTTAAATATTATTCTATTTGAACATACTTGCTTCCGAGGATTATTATCCAACTTCTTCTTAAGAATGTTTGGAGAATATGTTTACTGAAATAAAAAATAAAAATAAAAACCAATGTATCGAATAATTGTTTGACAAATAAAATAAAATGCATCAAATAATTGAAGCTGAGAAAAATATAAAGAATTTGAGCATGATGGTTAACAATGTCAAAAGGAATGATATTATGCAAACCTTATGACGCAAAATATATTCCATTTCTTAGTTTTTTTCATTTTAAGGCCATTTGAATGAATTCTTCCAATATTCGTTATCAAAATTTTATTGTATTATCTTATTTTTATTATTGCAAATTTTAAACAAAAAAAATCAAAATAGCTAATTAAAAAATTTGGTTAGTATAGTAAACGTTGTGGTTTAATATAAACTGGAATATTTTTAGCTGCTTCCGCTCTCTAATAATGTAGGCACAACACTGATTACACGTTACCAATTTGCCTTTAAACACCAAAATTAAAAATTTACTAGTAAAAGTTGAGAAAAAAAATGTTGTGCTCACATTATGGGTTAGAATTATGACAATTATGAAAATTGGTTGTTTTGTGGTTATCCTAGATTATTGATTGTCAGATTTAGTTATAATTTTATGACAATTGGTTGTTTTGTGGTTATCCTAGAGTATTTTAATTATGTACTAGAAAATTCTAAAATGAATTA
>Chr1:11622585:11630037_5p
TACAAGATTATTTCTTTGTATCTTTTATGTGTGCATATGTGTATAGTGTGAGTAATTACGTATGATCACATTTTTTAAATAACAACAAATCGAATTTAGAGAAATTAGCTAGTCATTTAGCCTAACTAGTCACTCTAAGACTCATGAATAACAACACCTTGAGTAATTTGTTTCCCAAATCAACTAATCCAACTGATATGATATTATCCTTTTGTTAAAGTACGTTCCCTGAATTTTGTTTTTGTAAAATATATAGAATAATTAAAATAATCGTGCATGGTGTTTTTTTGTAGTAATCAATACTAGCTAGAATTATATGTTGCCACCTACAGATATATAATAAACAATTCATTTTAAAACCCCCTATTTTGTCCTCCTTTTGGTGTAACAAGACTTAAAATATATCTTAATTCTCCGTAAACCTTAATGCTTATTTTTGTAAGAAATATACAAAACATTAAAACACATTAGCTAGCCATCCGATCATACACATGCTCTTTCCTAGCCTATATATACCCTAACATGAGCGTCAGACTCATTTCAAAACATTGAATATTAAGAGAAGATAGAGAGAAACCCCAATAGAAGGAGAAGAGAGAGATGAACAACC
>Chr1:11622585:11630037_3p
AGATGTACAAGATTATTTCTTTGTATCTTTTATGTGTGCATATGTGTATAGTGTGAGTAATTACGTATGATCACATTTTTTAAATAACAACAAATCGAATTTAGAGAAATTAGCTAGTCATTTAGCCTAACTAGTCACTCTAAGACTCATGAATAACAACACCTTGAGTAATTTGTTTCCCAAATCAACTAATCCAACTGATATGATATTATCCTTTTGTTAAAGTACGTTCCCTGAATTTTGTTTTTGTAAAATATATAGAATAATTAAAATAATCGTGCATGGTGTTTTTTTGTAGTAATCAATACTAGCTAGAATTATATGTTGCCACCTACAGATATATAATAAACAATTCATTTTAAAACCCCCTATTTTGTCCTCCTTTTGGTGTAACAAGACTTAAAATATATCTTAATTCTCCGTAAACCTTAATGCTTATTTTTGTAAGAAATATACAAAACATTAAAACACATTAGCTAGCCATCCGATCATACACATGCTCTTTCCTAGCCTATATATACCCTAACATGAGCGTCAGACTCATTTCAAAACATTGAATATTAAGAGAAGATAGAGAGAAACCCCAATAGAAGGAGAAGAGAG
>Chr1:11734827:11742811_5p
GGGAACTCTTCCGGTGGATTTGCAAGAAGAGATACTCTCTAGGGTTCCGGCTAAATCTCTGGCACGATTGCGTTCAACATCAAAACGATGGGATGCTCTATTGAAATCTGGGAGCTTTACTAAGATTCACTCTGCTAATGCACCAATAGAGTCTATGGTTATCATGTTGA
>Chr1:11734827:11742811_3p
ATGGAGTGGGGAAGTCTTCCGGTGGATTTGCAAGAAGAGATACTCTCTAGGGTTCCGGCTAAATCTCTGGCACGATTGCGTTCAACGTCAAAACGATGGGATGCTCTATTGAAATCTGGGAGCTTTGCTAAGATTCACTCTGCTAATGCACCAAAGGAGTCTAAGGTTATCATGTTGAC
>Chr1:11777432:11780865_5p
CTCATCTAACCATGGAGCATCAGCTATTGAGTATGGGAGGAAACTTGGGTTAGGTGGTGATGACGATGATACCAAAAAGGATGACTCTTCTTCTTCTTCTTCTTCTTCTTCTTCTTCTTCTTCTTCTTCTTCTTCTTCTTCTTCTTCTTCTTCTACCTCGTTTTATGTAGAAGATGGAAGCAATGATGGTTTCACACCAAGAAGCTTTCCTGTGAGTTGTGTTAGATAATAATTTTACGCTTGTTCGTTTGACTGATTGATTAAAACAGTGTGGGTTTAATATTTGTTTCTTTTGTTTTTTTTCTTGCAAAGGTGTGTGATGATCGGCACTCAGAGCTTATTCCCTGCTTAGATAGGAATCTTATATACCAGATGAGATTGAAGCTTGACTTGTCTTTGATGGAGCATTATGAACGCCACTGCCCTCCTCCTGAGAGGCGATTTAACTGCTTGATTCCTCCTCCTCCAGGGTATAAGGTTGGTCATTTCCTCTGGCTCTGGTGGATAAGATCAGTGTCTTGACTTATTTTGAAGCTAATTTCTCTGTCGATAATGTGTAGATTCCAATCAAGTGGCCGAAAAGCAGAGA
>Chr1:11777432:11780865_3p
ACCATGGAGCATCAGCTATTGAGTATGGGAGGAAACTTGGGTTAGGTGGTGATGACGATGATACCAAAAAGGATGACTCTTCTTCTTCTTCTTCTTCTTCTTCTTCTTCTTCTTCTTCTTCTTCTTCTTCTTCTTCTTCTTCTTCTACCTCGTTTTATGTAGAAGATGGAAGCAATGATGGTTTCACACCAAGAAGCTTTCCTGTGAGTTGTGTTAGATAATAATTTTACGCTTGTTCGTTTGACTGATTGATTAAAACAGTGTGGGTTTAATATTTGTTTCTTTTGTTTTTTTTCTTGCAAAGGTGTGTGATGATCGGCACTCAGAGCTTATTCCCTGCTTAGATAGGAATCTTATATACCAGATGAGATTGAAGCTTGACTTGTCTTTGATGGAGCATTATGAACGCCACTGCCCTCCTCCTGAGAGGCGATTTAACTGCTTGATTCCTCCTCCTCCAGGGTATAAGGTTGGTCATTTCCTCTGGCTCTGGTGGATAAGATCAGTGTCTTGACTTATTTTGAAGCTAATTTCTCTGTCGATAATGTGTAGATTCCAATCAAGTGGCCGAAAAGCAGAGACGAAG
>Chr1:11801337:11803503_5p
ATATATATATATATATATATTTGGTCATAAATATATGATCTGTTGTGTTTGTGTATACAGCAACAACAGACATAAGTTGACCCGTGCATACCCAAAAATATTCACATTATTTATCATTGCCCATACTCCATAGCCATTGGATCCTTTTCATGGCACTACGATCATTCGTTTTCTGTAGTGGAAAAAATCGACTATTCGTTATTCTATT
>Chr1:11801337:11803503_3p
ATAATAAATGGAAAATAAATGGAGTGTTTGGTCATAAATATATGATCTGTTGTGTTTGTGTACACAGCAACAACAGACATAAGCTGACCCATGCATACCAAAAAATATTCACATTATTTATCATTGCCCATACTCCATAGCCATTGGATCCTTTTCATGGCACTACGATCATTCGTTTTCTGTAATGGAAAAAATCGACTATTCGTTATTCTATTATAG
>Chr1:11847583:11849834_5p
CAATCCGTTGAAACACCTGGTTCCACACTGACTCAGGTTAGGTGCGTTACCAAATGTGAACCAAAGAAAGCAAGAGTCTTAGCTCATCATCATTCAAGTTTAACCAAGACTACCAATGAGAGAACAAACCATACACATACACATACACATACACTTGGCAACATATAAAAAGGTTTGCTTTCGAGTGATTTGGAGATAGATGACATTGCAAAATTGAAACCTCAAAAAGCTAGACTCTTATCTCATCGCCATTCAAGCTCAATAGACTATATATAGTACACAGACACT
>Chr1:11847583:11849834_3p
CATCAATCCGTTGAAACACCTGGTTCCACACTGACTCAGGTTAGGTGCGTTACCAAATGTGAACCAAAGAAAGCAAGAGTCTTAGCTCATCATCATTCAAGTTTAACCAAGACTACCAATGAGAGAACAAACCATACACATACACATACACATACACTTGGCAACATATAAAAAGGTTTGCTTTCGAGTGATTTGGAGATAGATGACATTGCAAAATTGAAACCTCAAAAAGCTAGACTCTTATCTCATCGCCATTCAAGCTCAATAGACTATATATAGTACACAGACACTACTCAAC
>Chr1:11867418:11868778_5p
ATCAAATTTCTTCATTATTTTTGTAAAAGCTATCATATTCAACGAGCTGCCAAAATAAAAAGCAAAACCAAGAATTATAAAACATATAAATCATTACCAAATAAAAATATTATGATATTGATTCGGTCAATGAATCTACCTGTAAGTCTTTAGCAAGCCAAGACCTCTATAGAGCTCAACAAAGGCACTTCGTATCATCTTCTCGGCGCATTGAATCTTTTTCCGGTTGATGAAATCTCCTCCGCCGCTTCTTGGGTTGTTGACGAGCTCTTCCCACAGGACAGAAGTGGCAGTGGCTATGGATCTTGCACCGCCACC
>Chr1:11867418:11868778_3p
TCTTCATTATTTTTGTAAAAGCTATCATATTCAACGAGCTGCCAAAATAAAAAGCAAAACCAAGAATTATAAAACATATAAATCATTACCAAATAAAAATATTATGATATTGATTCGGTCAATGAATCTACCTGTAAGTCTTTAGCAAGCCAAGACCTCTATAGAGCTCAACAAAGGCACTTCGTATCATCTTCTCGGCGCATTGAATCTTTTTCCGGTTGATGAAATCTCCTCCGCCGCTTCTTGGGTTGTTGACGAGCTCTTCCCACAGGACAGAAGTGGCAGTGGCTATGGATCTTGCACCGCC
>Chr1:11869379:11876472_5p
TCTTTTTACTAGCCGCACTACGTAAACGGCCTTTAAGACATGCACTTTTGTGGTTTTCTAATGGGTGCAGACCACGTCATATCTCAGATATATTAATGGCTAGCTTTTTATAGAGTCTATGTTAACTTGTGGAATTTATTAAACTACCCTCAATCAGACCTAACTTGTATTAAAAGCATTAATAAGAAAGGTGACTGACCTGCTGAGAAATCAGAGTTTCGAGCAGAAGAAGAGAAGGAGCGATGTGATCCAGACAAGTTTCTCTTCTTCCGATCACTTAAGATCTGTTTGAGTTCTGCAAGAATCTCCAACTGTTTCTTCAGAATCTGTCCTCTTCCCAAAAACTCTGTTTCTTTGGCCTTGTGAAACTGATTCATTTTGTTTAGTTCTTCATCTAGTCTTGCGAAAAA
>Chr1:11869379:11876472_3p
CTTTTTACTAGCCGCACTACGTAAACGGCCTTTAAGACATGCACTTTTGTGGTTTTCTAATGGGTGCAGACCACGTCATATCTCAGATATATTAATGGCTAGCTTTTTATAGAGTCTATGTTAACTTGTGGAATTTATTAAACTACCCTCAATCAGACCTAACTTGTATTAAAAGCATTAATAAGAAAGGTGACTGACCTGCTGAGAAATCAGAGTTTCGAGCAGAAGAAGAGAAGGAGCGATGTGATCCAGACAAGTTTCTCTTCTTCCGATCACTTAAGATCTGTTTGAGTTCTGCAAGAATCTCCAACTGTTTCTTCAGAATCTGTCCTCTTCCCAAAAACTCTGTTTCTTTGGCCTTGTGAAACTGATTCATTTTGTTTAGTTCTTCATCTAGTCTTGCGAAAAA
>Chr1:11928943:11935728_5p
TGTTGTAAAACACTTGTGGACTCCATAGACCGGCCCGCTCACAGTCCGTTAGGACATGGCCTTACGGCCCATTTACTGTCCGCACATGTACGGCCCATCGGCCATAGCTTTACGGCCCATGGCCATTGCTTCGCGGCCCATGGCCTATGTTATGTACTCTATTGCTTTATGGGCTTTAGCCCTTGTACTCCTATTATATATACATGTATGCTCGACATTAATCAATAAGACTAAGAGATTTCACTTCCTAAATTCTCTAGTTTACAACA
>Chr1:11928943:11935728_3p
TGTTGTAAAACACTTGTGGACTCCATAGACCGGCCCGCTCACAGTCCGTTAGGACATGGCCTTACGGCCCATTCACTGTCCGCACATGTACGGCCCATCGGCCATAGCTTTACGGCCCATGGCCATTGCTTCGCGGCCCATGGCCTATGTTATGTACTCTATTGCTTTATGGGCTTTAGCCCTTGTACTCCTATTATATATACTTGTAACCTCGACATTAATCAATAAGACTAAGAGATTTCACTTCCTAAATTCTCTAGTTTACAACA
>Chr1:11977060:11983490_5p
TATTAAGTTTCTGATTCACCGGAGAAGTACATCGGAGAAGAAGAAGAAGAGGAGAGCAATTAAGGCTCTAACTAACTTTCTTAACAGAAAATAAATGTGAATTACAAAACTTAGTTTAGGAGAATTAATCTCATCTCCTTATATACAAACATCTCATTAAACCAAACTAAGTAAACCAGAGATAACCGATATCTGGTTGAACCAATCCTCATGTATCTAATACGCCCCTC
>Chr1:11977060:11983490_3p
TATTAAGTTTCTGATTCACCGGAGAAGTACATCGGAGAAGAAGAAGAAGAGGAGAGCAATTAAGGCTCTAACTAACTTTCTTAACAGAAAATAAATGTGAATTACAAAACTTAGTTTAGGAGAATTAATCTCATCTCCTTATATACAAACATCTCATTAAACCAAACTAAGTAAACCAGAGATAACCGATATCCGGTTGAACCAATCCTCATGTATCTAATA
>Chr1:12010959:12019769_5p
ATAGTAACATTAACATTGCTGTGTTTGTTGCTGTTAATGGCGACTTGATTACGCCTGTTCTACAAGATGTAGATAAGGTAACCAAATGTAATGTAGTTCTTGGAAGAAAGTAGCTAGGTTGTGATTGAACAGAGGTACAATCTTAGGCTGGTTTGTTTGAAATGTGCGAGAGTCATGTTGGGTTTTTTTTTGTTGAATTTTCATGGCGATGTGCAATCTGTACATATGACAATGATGAGAATATGTTTGTGTGTGATATTTGCAGTGTTCTTTGCCATCCTGAGGCCAAAAATCAAAGTATCAATAAAAATACAGGTACAATATGTGTTAGTGAGACTTTGGATTTATACAATCTCTCTTTGCATCTGCATAAGATACATAAATATCATGTGTTGGTGATTATAGTCTTGTGTATGGATCAGTTTGCTGAGTATTTGGTTTGCATGCATTTTGTAATTTATGCAGAGACATTGAAGTTGCATGTTTTTGAACAGGTGTTAAAAGGTTCTTAAGTGCTGCTCTTATTTAGATTCTCAAACCAAGGTGGAGTTTTGTGTCCTCTTTGTGGTGAAACAAGAACCATATAGCCAAAGGGTTTTTACCGTGATGTTACTCTGAAATGTGTAAAGTTTGGTTTGGAATCAAACAGAGGATTGATTTTCAAGGTATTATCTATCTGAAAGTGTGTGCTCTTTGGCTTTGATCATCTTTGCCTCAGGTGGAGATTTGTGAAGATGAGTAAGAAAATGGTGACAAGATAAAATCAAAGACTAACTCTGGTTATTCTTGAAAAACCTCAAAATTAGAATCAAACATTGCATGCATACAAGTGCTGAACCTTGGGACCATCAGAACCACCACACTAAAGAGAGGGTGAGATAGGGATATTGGAAATAGAAGAAATCGATTTTAACATTGAGACAATGATGTGTCCATGTAGGCAAACAAAAAACTGATGTGTATTAATGTTATAATTTTATTGGT
>Chr1:12010959:12019769_3p
AAGAGTTTTAGTTACAATAGTAACATTAACATTGTTGTGTTTGTTGCTGTTAATGGCGACTTGATTACGCCTGTTCTACAAGATGTAGATAAGGTAACCAAATGTAATGTAGTTCTTGGAAGAAAGTAGCTAGGTTGTGATTGAACAGAGGTACAATCTTAGGCTAGTTTGTTTGAAATGTGCGAGAGTCATGTTGGGTTTTTTTTTGTTGAATTTTCATGGCGATGTGCAATCTGTACATATGACAATGATGAGAATATGTTTGTGTGTGATATTTGCAGTGTTCTTTGCCATCCTGAGGCCAAAAATCAAAGTATCAATAAAAATACAGGTACAATATGTGTTAGTGAGACTTTGGATTTATACAATCTCTCTTTGCATCTGCATAAGATACATAAATATCATGTGTTGGTGATTATAGTCTTGTGTATGGATCAGTTTGCTGAGTATTTGGTTTGCATGCATTTTGTAATTTATGCAGAGACATTGAAGTTGCATGTTTTTGAACAGGTGTTAAAAGGTTCTTAAGTGCTGCTCTTATTTAGATTCTCAAACCAAGGTGGAGTTTTGTGTCCTCTTTGTGGTGAAACAAGAACCATATAGCCAAAGGGTTTTTACCGTGATGTTACTCTGAAATGTGTAAAGTTTGGTTTGGAATCAAACAGAGGATTGATTTTCAAGGTATTATCTATCTGAAAGTGTGTGCTCTTTGGCTTTGATCATCTTTGCCTCAGGTGGAGATTTGTGAAGATGAGTAAGAAAATGGTGACAAGATAAAATCAAAGACTAACTCTGGTTATTCTTGAAAAACCTCAAAATTAGAATCAAACATTGCATGCATACAAGTGCTGAACCTTGGGACCATCAGAACCACCACACTAAAGAGAGGGTGAGATAGGGATATTGGAAATAGAAGAAATCGATTTTAACATTGAGACAATGATGTGTCCATGTAGGCAAACAAAAAACTGATGTGTATTAATGTTATAATTTTATTGG
>Chr1:12061960:12063811_5p
TTCTTCGTTGCAACATATTCTCATATAGAAGAACATGTAACACTTGAGATAAATTTTGAACTTATTGATGTTTTGTTTATAGTATGGAAATTTAATACTTTGAGAAAGTTAATATTGATAAGATGAGCAAAACAAAGCATAAACTTCAACTTAAACATGTAGGTGAGTCTCAAATGTGAAATTTCAAAATAAAAAATAGAGAGAGTGGCTAAACAGTCTTAAAAGAGTAGCTAAATCAGGTGTTAGTCGCAAAGTCTTCAAATATTCGTCACAATATAGTCGCAAAAGAAGTCTCAAAGTAGTAGCAAACGAGTGACAAAAGTCGTCAGTCGTAACATCGTGGCAAAATAGTCGTAATGTGTGACTATTTTAAGACTACCTTATTAAAGTCACAAACTAAAAATCTTGAATTCTACACATTATGAACAATATAAAACACTAAGGAGAACTCATAGTAGTAGTATGAAGTATTTGTAATAGTAAAATTTAGTTAAACAATGTTTACATTACTTAGTTTGTGATTTTTCTTCATTGGAACACATTCTTATAAAAGAACATGTAACACTTAGGATAAATTTTGAACTTATGGATGCTTAGTTTATAGTCATTGAAATTTAATACTTTGAGAAAGTTATTATTGATAAGGTGATCAAAACAAAGCATAAACTTCAACCTAAACATGTAGATGAATCTCAAATGTGAAATTTCAAAATAAAAAATAGAGAGAGTGGCTAAACTGTCTTAAAAGAGTAGCTAAATCAGGTATTAGTCACAAAGTCTTCAGATATTCGTCACAATATAGTCGCAA
>Chr1:12061960:12063811_3p
TTAGTTTGTGATTTTTCTTCATTGGAACACATTCTTATAAAAGAACATGTAACACTTAGGATAAATTTTGAACTTATGGATGCTTAGTTTATAGTCATTGAAATTTAATACTTTGAGAAAGTTATTATTGATAAGGTGATCAAAACAAAGCATAAACTTCAACCTAAACATGTAGATGAATCTCAAATGTGAAATTTCAAAATAAAAAATAGAGAGAGTGGCTAAACTGTCTTAAAAGAGTAGCTAAATCAGGTGTTAGTCACAAAGTCTTCAGATATTCGTCACAATATAGTCGCAAAAGAAGTCTCAAAGTAGTAGCAAACGAGTGACAAAAGTCTTCAGTCGTAACATCGTGGCAAAATAGTCGCAATATGTGACTATTTTAAGACTACCTTATTAAAGTCACAAACTAAAAATCTTGAATTCTACACATTATGAACAATATAAAACACTAAGGAGAACTCATAGTAGTAGTATGAAGTATTTGTAATAGTAAAATTTAGTTAAACAATGTTTACATTACTTAGTTTGTGATTTTTCTTCATTGGAACACATTCTTATAAAAGAACATGTAACACTTAGGATAAATTTTGAACTTATGGATGCTTAGTTTATAGTCATTGAAATTTAATACTTTGAGAAAGTTATTATTGATAAGGTGATCAAAACAAAGCATAAACTTCAACCTAAACATGTAGATGAATCTCAAATGTGAAATTTCAAAATAAAAAATAGAGAGAGTGGCTAAACTGTCTTAAAAGAGTAGCTAAATCAGGTGTTAGTCGCAAAGTCTTCAGATATTCGTCACAATATAGTCGC
>Chr1:12074227:12075580_5p
AATAAAATAACAAAAAATTGATTCGGTTTCCAATTTCCAATTTTGTATTTTGGATATACAATCAAATTATTTTCAGAAAAATTCATGTGAATATTTTGTAACCTTAAAAAAGTGTTATATAAAATCATATTGTGAGTTAAAGTATTTTTTCA
>Chr1:12074227:12075580_3p
AAAAAAATAACAAAAAATTGATTCGGTTTCCAATTTCCAATTTTGTATTTTGGATATACAATCAAATTATTTTCAGAAAAATTCATGTGTATATTTTGTAACCTTAAAAAAGTGTTATATAAAATCATACTGTAAGTAAAAGTAT
>Chr1:12151976:12157146_5p
TGTGGGCTTATGACATTTATACTAAGTAAGGGAAAGACTCTGTTGGGTTCAGAAGGTTTCAGCTTGCTGAATAAAGACGGTTCAGATTGTGACATTTGGTTTGATTGAAGCCGTCTACGACTAACGGAAGTCAATCGTCTCTCTTCTCCTTTGTTTCTATCCTTTTGATATATCATTCATTGTATTCATTAGAGAGTTTGTTAGATCCTAGTGAGAGAAAGAAAGAGAGAAGAAGAAACACTTGTAGAGAGAGAAGGCTCGAGCTTGAGCATCTTTGTTCTAGTGGATGCGGGATAATCTCCGGCGAGACGTAGGATCCTACCTAAGGATCCGAACTCATAAAATTCTCTGTGTCGTTTACGCTTTCTGTTCAAACATTCACAAACGAGAGAGAGAGAGAGAGAGAGTAATCATCATAGATCTAAGATTTTTGAGGTTATAGAAGCAACAATT
>Chr1:12151976:12157146_3p
AAGGGGAGGTTTTGTGGGATTATGACATTTATACTAAGTAAGGGAAAGACTCTGTTGGGTTCAGAAGGTTTCAGCTTGCTGAATAAAGACGGTTCAGATTGTGACACGTGGTTTGATTGAAGCCGTCTACGACTAACGGAAGTTAATCGTCTCTCTTCTCCTTTGTTTCTATCCTCTTGATATATCATTCATTGTATTCATTAGAGAGTTTGTTAGATCCTAGTGAGAGAAAGAAAGAGAGAAGAAGAAACACTTGTAGAGAGAGAAGGCTCGAGCTTGAGCATCTTTGTTCTAGTGGATTCCGGATAATCTCCAGCGAGACGTAGGATCCTACCTAAGAATTCGAACTCATAAAATTCTCTGTGTCGTTTACGCTTTCTGTTCAAACATTCACAAACGAGAGATCGAGAGAGAGAGAGTAATCATCGTAGATCTAAGATTCTTGGGGTTATAGAAGCAACACTTCT
>Chr1:12181981:12188759_5p
TTGGTAAAGTTTAAGCATTTTTCATTTAATCTCTATTTTTCAATCATTATGAAAATTAAAACAGTATATTTTATCTTGATTATGATGTGGCGATGCTTGTAATGTCTCAAAAATATATAATATTTGTTTCTGTATATATTACTTGTATTAGCTATAAAAAAGACCAAAAATAGCTCTAATTAATATAATGAATAATTTTTTCCCCAATATATAGAATAAGTCTTTATAAAATAGCTCGTAAATAATTTATTGTATCTCTTATGGGGGCGTTGATGCATACATTTGTCAAACTACTAAAATGAACTACCATGAATTTTTTTATCCTTGAGAAATTTTAGAGATAAGTATGAAATATTCCTCAAATGGAAAAATTCAATTTCGATAAAAATAAAGGTTGGTAGGAAATATAGTGCTTAGAATGGCTTATAATGATAAATGATTCCATTTGTAAGACACGCCTGTATAAATAAAAGGAAGATGTTCTACTCTTAAGCATCAGTTTTATCTCTTGGTAATGAAATCTTTTGAGAAAATGGTGAGAAGTAACAAAGGTCGTCAAAAGATAGAGATGAAAAAAATAAAAAACGAGAGCAACCTTCAGGTGACTTTCTCCAAAAGAAGGTTTGGTCTCTTCAAGAAAGCCAGTGAGCTTTGCACATTGTGTGGTGCAGAGATTTTGATGATTGTGTTCTCTCCCGGTGGGAAAGCGTTTTCTTTTGGCCATCCTGGTGTTAAAG
>Chr1:12181981:12188759_3p
TTAAACATTTTTCATTTAATCTCTATTTTTATATTATTATGAAAATTAAAACAATATATTTTAGCTTGATTATGATGTGGCGATGCTTGTAATGTCTCAAAAATAGATAATATTGTTTCTGTATATATTACTGGTATTAGCTGTGAAAAAAGACCAAAAATAGCTCTAATTAATAAAATGAATAATTTTGTCCCAATATATAGAACAAGTCTTTATAAAATAGCTCATAAATAATATATTGTGTCTCTTATGGGGGCGTTGATGCATACATTTGTCAAACTACTACAATGAACTACCATGAATTTTTTTATCCTTGAGAAATTTTAGAGATAAGTATGAAATGTACCTCAAATGGAAAAATTCAATTTCGATAAAAATAAAGATTGGTAGGAAATATAGTACTTAGAATGGCTTATAATGATAAATGATTCCAAGTGAAAGACACGCCTATATAAATAAAAGGAAGTTGTTCTACTCTTAAGCATCAGTTTTATCTCTTGCTAATTAAATCTTTTGAGAAAATGATGAGAAGTAACAAAGGTCGTCAAAAGATAGAGATGAAAAAAAAAAAAAACGAGAGCAACCTTCATGTGACTTCCTCCATAAGAAGGTTTGGTCTCTTCAAGAAAGTCAGTGAGCTTTGCACATTGTGTGGTGCAAAGATTTTGATGATTGTGTTCTCCCCCGGTGGGAAAGCGTTTTCTTTTGGCCATGCTAGTGTTAGAGGTGACTGTTCTG
>Chr1:12191498:12194235_5p
GAGGGAACACGTGGAGCTGGATGATTGGTGGAAATAAGGGAAAATACGTGGAGAGATGCGATTGGTGTGAGCTGAAGTTGCTAAAGCTTTAAGATCAAGCTGTTCATCGTCTTCTTCCTTATGCTAAGAATCTGAATTTTGTAAAAAACTAAAAAATCTCTAAAAAGTTTCTCTGAGCTTAGCTCTCATCTTGAGAGTTAACATGATCGATTCTGTGTTTTATGAACACTGAATTGGTGTTGGTTACAGTTACGGTTCGTTGGTGCATTGAATTGGTTCGGTTGATTGATCGTGAGTTTTATTGTATCA
>Chr1:12191498:12194235_3p
GCAGTGTCTGAGGAACACGTGGAGCTGGATGATTGGTGGAAATAAGGGAAAATACGTGGAGAGATGCGATTGGTGTGAGCTGAAGTTGCTAAACCTTTAAGATCAAGCTGTTCATCGTCTTCTTCCTTATGCTAAGAAACTGAATTTTGTTAAAAAGTAAAAAATCTCTAAAAAGTTTCTCTGAGCTTAGCTCTCATCTTGAGAGTTAACAAGATCGATTATGTGTTTTATGAACCCTGAATTGGTGTTGGTTACAGTTACGGTTCGTTGGTGCATTGAATTGGTTTGGTTGATTGATCGTGAGTTTTAT
>Chr1:12207773:12214400_5p
AGACATTTTATCAAACACCTTTTGGGGTGTGGAAATGTCTCGAACCTAGTTCCAATTGATCAGAGAGAAACTAGCATTTCTAACACTAGTCCATAAGGGAATCATAAAATCAAAGCTTAAACACTCTGCATCCTAAGATCTTCTACCTAATATATCCCATCCTCAAGGACTACTACACTACTCAGATCCGAAAATCATTATCCAAGATACAAACACAGAAAACATTGAACCAAGCATAATAAGATAGATAAAAAAGTAAAGAACAACTTGTAAAAGAAATCAAATGAAAATACTGAATAAACTCAAAGGTGTCGGAATACAAGGTCTGAGAACGTTTTTTTGGTGGCTAGCGTCAAAACCTTCTGGGAAAGAAAAAAATACGAGAATAAAAGATAAGATGTCCTAAACCAAGACTTAACAAAATGTATATATAGTAAAAACGTGTGAATCCCTAAAACTTAAAACGACAAGATGGAGCGTCGGTTCGGGAGTCTCCTGAAGCGTGTCAGACGGAGCGTCTTCCTGGCATGCGTGATTTCGTCCGTGTGCGTCCAGTGGCTCGATTGCTGTGAGTAGGAGTGGGTCGAGCCGTGCGAGTGAAAATGGCTTGAGC
>Chr1:12207773:12214400_3p
ATCAAACACCTTTTGGGTGTGGAAATGTCTCGAACCTAGTTCCAATTGATCAGAGAGAAACTAGCATTTCTAACACTAGTCCAGAAGGGAATCATAAAATCAAAGCTTAAACACTCTGCATCCTAAGATCTTCTACCTAATCTATCCCATCCTCAAGGACTACTACACTACTCAGATCCGAAAATCATTATCCAAGATACAAACACAGAAAACATTGAACCAAGCATAATAAGATAGATAAAAAAGTAAAGAACAACTTGTAAAAGAAATCAAATGAAAATACTGAATAAACTCAAAGGTGTCGGAATACAAGGTCTGAGAACGTTTTTTTGGTGGCTAGCGTCAAAACCTTCTGGGAAAGAAAACAATACGAGAATAAAAGATAAGATGTCATAAACCAAGACTTAACAAAATGTATATATAGTAAAAACGTGTGAATCCCTAAAACTTAAAACGACAAGATGGAGCGTCGGTTCGGGAGTCTCCTGAAGCGTGTCAGACGGAGCGTCTTCCTGGCATGCGTGATTTCGTCCGTCTGCATCCAGTGGCTCGATTGGTGTGAGTAGGAGTGGGTCGAGCCGTGCGAGTGAAAATGGGTCGAGCCGTGCGAGTGAAAATGGCTCGAGCA
>Chr1:12260283:12267326_5p
AGTCCTTCAGCTAGCCCTAAGGCCGAAAATAAATGCAAAATAATGCAACAAAGGAAATCAAATAAAATCAAACACAAACCATTGTTTTTGGAAAGTAAATAAACTAATTAAAGAAAAATATAAAGTAAACTTGATCTCTCTTGATGAGCACGCCTTCTAGCCGTTTTTGGGGTTGGTGGAACCTGCAAGGATCGAAAATATTGAATAGGACTTACCTGGATGCGATCTAGGTCCAATAGACGTTCTCTGAACCACTTCTTGTACTACTCGATAAACTACTTCAGGGTTCTTGTCTTGTACTGGCTTGTTGGCTTGTTTACTGAAGTATAAGTCTTCCTGGAGTTCCTCTAGAGTATCTTGATCAGCCTATTGATGCTCGTTCATGTCCTCTATGTCTTGGTCTTGATCTTCAATATCTTGATCAGAGGTGTAGCTTGTATCACACGTCTCTTGCAGATCCAATGTCTTCTCTTGGATTCTTGAGGTTCCTTGACCTGCCAAAAGAGGTTTCATACCTGGGGAACTGGTTTGATCCAGGCTCATTCGGGTGAAAGCTTCAGCAAGCTCTTCCTCAGCAATGTGGTCATCTCTGTTGTGGCGGCAAGATGGTGGTACAGACCAGTTGACGTCCTTTAGCTCTAGGGAGCTTACAATGTCTTGAACAGCTAGGTTAAACCTCTTCCTTAGCTGTTTAGCCTTTGATCGTGTCACAGGGCCTTCTCGTACTTCTGGTACAGGGTGTGGTACAGGATCTGGTTCAACGGTTTGGGCGGTAGGGTTGATGTCCGCATCAT
>Chr1:12260283:12267326_3p
GTCCTTCAGCTAGCCCTAAGGCCGAAAATAAATGCAAAATAATGCAACAAAGGAAAGCAAATAAAATCAAACACAAACCATTGTTTTTGGAAAGTAAATAAACTAATTAAAGAAAAATATAAAGCAAACTTGATCTCTCTTGATGATCACGCCTTCTAGACATTTTTGGGGTTGGTGGAACCTGCAAGGATCGAAAATATTGAATAGAACTTACCTGGATGCGATCTAGGTCCAATAGACGTTCTCTGAACCACTTCTTGTACTACTCGATGAACTACTTCAGGGTTCTTGTCTTGTACTGGCTTGTTGGCTTGTTTACTGAAGTAGAGGTCTTCCTGGAGTTCCTCTAGAGTATCTTGATCAGCCTCTTGATGCTCGTTCATGTCCTCTATGTCTTGGTCTTGATCTTCACTATCTTGATCGGAGGTGTAGCTTGTATCACGCGTCTCTTGCAGATCCAATGTCTTCTCTTGGATTCTTGAGGTTCCTTGACCTGCCAAAAGAGGTTTCATACCTGGGGAACTGGTTTGATCCAGGCTCATTTGGGTGAAGGCTTCAGCAAACTCTTCCTCAGCAATGTGGTCATCTCTGTTGTGGCGGCAAGATGGTGGTACAGACCAGTTGACATCCTTCAGCTCTAGGGAGCTTACAATGTCTTGAACAGCTAGGTTAAATCTCTTCCTTAGCTGTTTAGCCTTTGATCGTGTCACAGGGCCTTCTCGTACTTCTATTACAGGGTGTGGTACCGGATCTGGTTCAACAGTTTGGGCGGTAGGGTTTATGTCCGCATC
>Chr1:12281246:12283095_5p
GGCGGCAGGGCCGCTATCCTCTCGAATCCATTCTCGATCCAATCTTTTAGGTGGGATTCGAGCATCTCAAGCTTGAGCAGCAATTCACATTGCGCTTGTTCGAGTGCGGCGAGTCGATCGCGGTACTCCGTGTGACGGTCTTCCACCTGATGA
>Chr1:12281246:12283095_3p
CGCAACCATGCATGGCGGCAGGGCCGCTATCCTCTCGAATCCATTCTCGATCCAATCTTTTAGGTGGGATTCGAGCATCTCAAGCTTGAGCAGCAATTCACATTGCGCTTGTTCGAGTGCGGCGAGTCGATCGCGGTACTCCGTGTGACGGTCTTCCACCTGANTGATC
>Chr1:12297754:12304558_5p
AAATGGAGGGAGGAGTTGCCAATACAGCAGAAGAGTCAAGCAGCTCAGCTGTTAGTTGGTCTGCACTGATTTTTGCTTCTGTTTCCCCTGCACCATTCATATTTTCTCCGCCCACCAAATTGTTGACAAATGTTTTGGGCAATGCAGATGAAGCAACCTCACTTGAACTTCTCGAGCCAACAAGAGGAGATGATAATGGGATCTCAGAGCCTAAAGGAGTTT
>Chr1:12297754:12304558_3p
GGAGGGAGGAGTTGCCAATACAGCAGAAGAGTCAAGCAGCTCAGCTGTTAGTTGGTCTGCACTGATTTTTGCTTCTGTTTCCCCTGCACCATTCATATTTTCTCCGCCCACCAAATTGTTGACAAATGTTTTGGGCAATGCAGATGAAGCAACCTCACTTGAACTTCTCGAGCCAACAAGAGGAGATGATAATGGGATCTCAGAGCCTAA
>Chr1:12366618:12367896_5p
GTGCTCGGCTCTTTAATCTTCTCAGTACCTGTAGTTAGCAGGCTTGTAAGGACCTTCAATGGGTATGCTGACATAGTCAGATTGGTCCTTGCTAAGCTTGGTGAGTCTTGCACCTAGCTTGCCCAAGTGAAGTGCAGCTACCTTCTCATCCAAGTGCTTAGGCAAAACATACACCTTCTTCTCGTACTTCCCGCTCGACTTCTCGTTCCAGAGCTCAAGCTGTGCAATCAC
>Chr1:12366618:12367896_3p
GCTCTTTAATCTTCTCAGTACCTGTAGTTAGCAGGCTTGTAAGGACCTTCAATGGGTATGCTGACATAGTCAGATTGGTCCTTGCTAAGCTTGGTGAGTCTTGCACCTAGCTTGCCCAAGTGAAGTGCAGCTACCTTCTCATCCAAGTGCTTAGGCAAAACATACACCTTCTTCTCGTACTTCCCGCTCGACTTCTCGTTCCAGAGCTCAAGCTGTGC
>Chr1:12405028:12411573_5p
ATAAAAATGCATTACCACCAACAAAAAGCTTAGTGGACATGTAACGGAGAGAGCCAAGCATAGATGTCACTGGAACATTTGAGCTGTGAGAAACACCTTGTCTCAAAATACCACTAAGTTTGTTGCAAAAAGCCATTT
>Chr1:12405028:12411573_3p
CATTACCACCAACAAAAAGCTTAGTGGACATGTAACGGAGAGAGCCAAGCATAGATGTCACTGGAACATTTGAGCTGTGAGAAACACCTTGTCTCAAAATACCACTAAGTTTGTTGCAAAAAGCCATTTCTT
>Chr1:12437826:12445865_5p
TGTTAACTTTGATGTAATGGATTATTTCTCACTAATCAAACATAGTTGTGATACAAAGGTATATATACTGTACAATTAGTATACTAGAAGGATAAGCTAAAGGAGACTTAACCAACTAATATACAATATAAACTATGTTATATACATGAGCCTAATA
>Chr1:12437826:12445865_3p
TGTTAACTTTGATGTAAAGGATTATTTCTCATTAATCAAACATAGTTGTGATACAAAGGTATATATACTGTACAATTAGTATACTAGAAGGATAAGCTAAAGGAGACTTAACCAACTAATATACAATATAAACTATGTTATATACATGAGCCTAATA
>Chr1:12447473:12451601_5p
ATACATGTATATCTATTTTGATAGCCACATAAAAACTAAAAACATCGGTTTAATTCGGTATAGATGACCCGGTTTAGCTGCGGTGGATTAGCTTTAGGCTTGAGCTGGGCTCATATTATGGGAGATCCATTATCGCTTTCTCATGTCTTCAACTTATGGGCTCGGGCTTATGTTGGTGAGAAGATCCACTGTCCCAAAACCTCTGAGTTAGAAAGAGTGTTTCAAAACCCGAACTCAACGGGCAAAGAACCGGAATCAATCAAACGGGTTGACCCGGTTGGGGATCTATGGGTCGCTCCAGGTAACAACAAAATGACAACATTCTCCTTCAATTTAACGGTTAACGAGATTAAATCACATTTTCCGGCGACCGGAGAAAACGAATTCGAGATTCTCAGCGGGATCATATGGAAATGTATAGCCAAAGCGAGAGGAGAATCAGCTCCGGTTACGATTACGGTTATCAAATCGGATCCGAACGGGTTAAAACCCAGAGCGGTGAGAAACAGTCAGATGATAAGTTCCGTTCACGTCGATTTCTCGGTGGCGGAGGCGAGTTTGGAAGAGATTGTGAAATCGATCGGTGAAACGAATGACGAGAGGTTTGGGATCGATGAGACTGTTGACGATGTTACGGATTTTATTGTTTACGGAACGAATTTGACATTTGTGGATCTGAGCGGAGTTGATTTTTACGAGGCGAAAGTTATGGGGAAGTCGCCGGAATCGGTTTATTGTAATGTTCAGGGAATAGGTGACGGTGGAGTGGTGGTGGTTATGCCGGGGGGTGTGGAGGAGGAAGAGAGGGCTGTGACGGTGACG
>Chr1:12447473:12451601_3p
TATATCTATTTTGATAGCCACATAAAAACTAAAAACATCGGTTTAATTCGGTATAGATGACCCGGTTTAGCTGCGGTGGATTAGCTTTAGGCTTGAGCTGGGCACATATCATGGGAGATCCATTATCGCTTTCTCATTTCTTCAACTTATGGGCTCGGGCTTATGTTGGTGAGAAGATCCACTCTCCCAAAACCTCTGAGTTAGAAAGAGTGTTTCAAAACCCGAACTCAACGGGCAAAGAACCGGAATCAATCAAACGGGTTGACCCGGTTGGGGACCTCTGGGTCGCTCCAAGTAACAGAAAAATGACAACATTCTCCTTCAATTTAACGGTTAGCGAGATTAAATCACATTTTCCGGCGACCGGAGACGACGAATTCGAGATCCTCAGTGGAATCATATGGAAATGTATAGCCAAAGCGAGAGGAGAATCAGCTCCGGTTACGATTACGGTTATCAAATCGGATCCGAACGGGTTAAAACCCAGAGCGGTGAGAAACAGTCAGATGATAAGTTCCGTTCACGTCGATTTCTCGGTGGCGGAGGCGAGTTTGGAAGAGATTGTGAAATCGATCGGTGAAACGAACGACGAGAGGTTTGGGATCGATGAGACTGTTGACGATGTTACGGATTTTATTGTTTACGGAGCGAATTTGACATTTGTGGATCTAAGCGGAGTTGATTTTTACGAGGCGAAAGTTATGGGGAAGTCGCCGGAATCGGTTTATTGTAATGTTCAGGGAATAGGTGATGGCGGAGCGGTGGTGGTTATGCCGGGGGGTGTGGAGGAGGA
>Chr1:12499928:12503388_5p
CCCGCAAGAACGAGGGTGGGATGAGACCAACTTGGAGAGAAAGAATAAGAAAAGAATCTTGTCTCCAAAGGATTCGAACCTCCCTCTGAAGAAAAGGAAAAGGTCTAATCCTCAACGACGAGTGACACCTAACTATAGGCTTATCCCCGAGGAGCTACGGTCACCGGTCTCAGACCCGGTACTGAACAACACGTATGTTGTGAAGAGATATGATTTCGAGGGAGGTAAGGTCCTAACCGG
>Chr1:12499928:12503388_3p
CCCGCAAGAGCGAGGGTGGGATGAGACCAACGTGGAGAGAAAGAATAAGAAGAGAATCTTGTCTCCAAAGGATTCGAACCTCCCTCTGAAGAAAAGGAAAAGGTCTAATCCTCAACGACGAGTGACACCTAACTATAGGCTTATCCCCGAGGAGCTACGGTCAGCGGTCTCAGACCCGGTACTGAACAACACGTATGTTGTGAAGAGATATGATTTCGAGGGAGGTAAGGTGCTAACCGGTACCGAAGAA
>Chr1:12508554:12513805_5p
GTTAGAGTTTTGATTCCAACAGAGTAAGAAAGCAAGAGAAAAACAGAGTATGAATATACTCAGTAAAAGAAAGAACTTTTTATTAATCTCAAACTTATAGTTTTACATCCACGATACAATAAGTTTATATAATAAACAAACAGACACAACATGTGAATATTCGTGTATTGTGGTTATGTAGTTTAAACGACACAACTTATTCTAAAGGTCACGACTCTTAACTAAATAAACTTAACATAGACATAAACTCAATTAACGACCAACAC
>Chr1:12508554:12513805_3p
ATACCATGTTAGAGTTTTGATTCCAACAGAGTAAGAAAGCAAGAGAAAAACAGAGTATGAATATACTCAGTAAAAGAAAGAACTTTTTATTAATCTCAAACTTATAGTTTTACATCCACGATACAATAAGTTTATATAATAAACAAACAGACACAACATGTGAATATTCGTGTATTGTGGTTATGTAGTTTAAACGACACAACTTATTCTAAAGGTCACGACTCTTAACTAAATAAACTTAACACAGACATAAACTCAATTAACGATCAACAC
>Chr1:12603946:12608028_5p
TAAAAATATCGATCGACACCAATATTTCCAGTTTCGATTAGTTTGTTTTAACTGTTGTTTGGTTTGGTTTGGTTCAATTAGAAACCCCTAAACCAAGTATATAAGTGGAGAAGCGACGAATTAAGGGTTTTAGGGTGTGTTGTTTTGTCGTCGTTGAGTGAGAAAAGAGAGAAAAAGGAGAGAAAGTGTTGGAGATTGTTTCTGTGAGATTTTGGGTCTGTTCTTGGTGTTTTTGGAGAGATCTGTAGCTGTAGAAAGGAGAGTTGTTGTTGGGAACGAAGGAGAAGGCTCCTAAGGTGTTGGTTCCACCGTTTCTCATTCAATCTTCCTGTAAAAGAGGTGAGTGCTTGACCATGGCTGATCTAAGCCTGAGATCTATTTCCTTTGGTTGTTCCTTGTCTATTTTTGGTGTTTGCTTTCTTGGGTTTGTTGTTTTAGTGTTTCCCATAGGTTCCTGAGGCGATTGGGAGAGTTTGAGACGGTTTCGTGGTGATTTGGAACGGAGGATTGACATTCGGATTCGTGCTGTTCGCGTCTGCAGAGGCAGTGTCGACCGACACCAATGTGGTGTCGGTCGACACCATGTTGTGTTAGCGTCGATCGACACCAATCTG
>Chr1:12603946:12608028_3p
TATCGATCGACACCAATATTTCCATCTTCGATTGGTTTGTTTTAATTGCTGTTTGGTTTGGTTTGGTTCAATTAGAAACCCCTAAACCAAGTATACAAGTGGAGAAGCGACGAATTAAGGGTTTTAGGGTGTGTTGTTTTGTCGCCGTTGAGTGAGAAAAGAGAGAAAAAGGAGAGAAAGTGTTGGAGAGTGTTTTTGTGAGATTTTGGGTCTAATCTTGGTGTTTTTTGAGAGATCTGTAGCTGTAGAATGGAGAGTTGTTGTTGGGAACGAAGGAGAAGGTTCCTAAGGTGTTGGTTCCACCGTTTCTCATTCAATCTTCCTGTAAAAGAGGTGAGTGCTTGACCATGGCTGATCTAAGCTTGAGATCTCTTTTCTTTCGTTGTTCCTTGTCTATTTTTGGTGTTTGCTTGCTTGGGTTTGTTGTTTTAGTGTTTCCCATAGGTTCCTGGGGCGATTGGGAGAGTTTGAGACGGTTTCGTGGTGATTTGGAACGAAGAATCGACGTTCGGATTCGTGCTGTTAGCGTCTGCAGAGGCAGTGTCGATCGACACCAATCTGGTGTCGGTCAACACCAATCTGGTGTCGGTCGACACCACTCTTAAC
>Chr1:12612822:12622937_5p
TGTAAAGGTATAGAGATAACACAACACACAAAAACTACACTTGGAATGCGTCAAGCAAACACTTTTAATCAATCTTATAAAAACCCTCGTTTCTTACAAAACTTGAAAAACAAAGCTCACTCTCCTATCTATCAAACACCACCCTGTGTAGATCTAAAAGAGAATACCACACACACTCACCTTCAAAGCTTTTGTACTTGCTTGAAGGTTTACAAAACTCACAACTTTTATCCCACGAGTGCTAACTTTTTTTGCGGCTAGCCCTCGTAATTTTATAACCCCACACACGATCTTTAACCTAGATCTTGTGTATCCTAACTAAAAGGAAATATTCTTTATCCCTAAGAGAATATCTTCCCTTATCTCATCTAATCAAATATACTCTCAATATCTTCGAGTATATCTTGATCTCTACTTCCTTCCTTCTCACGCATCTTGTCATCGTACCCACAATATTACTCCACGTCAACACGCCATGCCACGTCAGTATTTCAGCCCTCTGAGATACTTCACAGCTGCCTGTTCCCTTTAGAGCTTTGTTGCACTTTCAATCTCCCCCTTTTT
>Chr1:12612822:12622937_3p
TGTAAAGGTATAAAGATAACACAACACACAAAAACTACACTTGGAACGCGCCAAACAAACGCTTTTAATCAATCTTATAAAAACCCTCATTTCTTACAAGACTTGAAAAACAAAGCTCACTCTCCTGTCTATCTAACACCACCCTGTGTAGATCTAAAAGAGTATACCACACACACTCATCTTAAAAGCTTTTGTACTTGCTTGAAAGTTTACAAAACTCACAACTTTTATCCCACGAGTGCTAGCTCGTTTTGCGGCTAGCCCTCGTCATTTTATAACCCCACACACGATCTCTAACCTAGATCTTGTGTATCCTAACTAAAAGGAAATATTCCTTATCCCTAAGAGAATATCTTCCCTTATCTCATCTAATCAAATATACTCTCAATATCTTGGAGTATATCTTGATCTCTACTTCCTTCCTTCTCACGCATCTTGTCATCGTACCCACAATATTACTCCACGTTAACATGCCATGCCACGTCAGCATTTCAGCCCTCTGAGATACTTCACAGCTGCATGTTCCCTTCAGAGCTATGTTGCACTTTCA
>Chr1:12707160:12713769_5p
AGGTAACAGAGTAAAAAACAACAACTCAGCCACTATATTTAAATAACTCAGACATCGACAACAATCACTAAGACATTAAGATAAACTTACTTCATCAGTAAGCCACCCATATGTACCATATTTATCTGGCCTCACTGGCCAGTCCTTTCGTACAGTGATTAGCTTCCTATAGAATTCAATTTCGATTTCGCCTTTTGATAACGGAATATTCCTAACAAACAAATAAACACAATTTAATATAATGTTAACAAGCTGTGATTAACAA
>Chr1:12707160:12713769_3p
CAGGTGCTGTAAAAAAGGTAACAGAGTAAAAAACAACAACTCAGCCACTATATTTTAAATAACTCAGACATCGACAACAATCACTAAGACATTAAGATAAACTTACTTCATTAGTAAGCCACCCATATGTACCATATTTATCTGGCCTCACTGGCCAGTCCTTTCGTTCGGTGATTAGCTTCCTATAGAAGTCAATTTCGATTTCGCCTTTTGATAACGGAATATTCCTAACAAACAAATAAACACAAGTTAATATAATGTTAACAAGCTGTTAAGA
>Chr1:12724656:12737262_5p
ATATGTTACGGTTTTGACTCACTTTGACCCCGTTTATTTGATAGTTTTGTAGTTGTTTGAGTCCTTTTCAGGTTATAATAAGAGGCTAGGAAGCTAAAAGCAAGGATTGGAACAGCAGGAGCAATCGGAGCAGAAAGGAGTTGAATTGGAGCAGAAAAGCTGATTTTAGACCCAGGAGCACATGCTCCCGATTTCCGAGCACATGCTCCCAACTCTACGGTTTCATGACGACACGTGGCAAGCATCTAGGCGCCGATTCCCTGCCTAATTCCCCTTATTTTAGGCGATCCTTTGTGAGAGAAAGAGGGCTGAGATCGCTTTTTAATAGGGAGATTTGAATTTGGAATCTTTCCTTATTTTTCTCTACTTGTATGCTATTTAACCTAGGGTTTTTAGGAGAGAGGGATATACCTTTTTCTTTTGTTTTTGAGCGACGTTTTTGTGAGAGGGAGAAGAGCGGCTACCTTGTGAAGCATTCTCTGAACCCTTTTTATTTTTATGTCATTGAATTTCTCATCTTTTGCTATGATTCATTTCTCTATGTCTGAGTAGTTTTCTTTGCTAGATTAGGGGTTTCAAAAGGGGTTTCATGGGTTAGCAACAGAACACAAATAGGGCTTTATATAATCGATTGTCTTCACTATTGTTAGACTTAATGCTTAGGTTGATTTGATCACCCAATCTATGATTCTAGGTTTATCTATTCATCAAAAGTGTAATAGGTTGCTAGAAAAGACATTAGTGGGCAAATTATCCTAGACCTGCGAAAGTTGATGTGTAGGTGATTTGTGAACTTATCATTCCTGTTCTTTAATGCTTGTCTGCGATTCTGGGCTCAAACGACAGTTTAGGGTTTATGGACCGCCGAGCATGTGCTCCGGATGTCTGAGCACGTGCTCCGCGTTTCCGCACAGAATCGATCAGATAGAGTTATTGATACCACGACAGTGGATCAGTTTATATTTATGTTTGAGTTCTAGACTGGTACTTAATCTATG
>Chr1:12724656:12737262_3p
TGATATGTTACGGTTTTGACTCACTTTGACCCCGTTTATTTGATAGTTTTGTAGTTGTTTGAGTCCTTTTCAGGTTATAATAAGAGGCTAGGAAGCTAAAAGCAAGGATTGGAACAGCAGGAGCAATCGGAGCAGAAAGGAGTTGAATTGGAGCAGAAAAGCTGATTTTAGACCCAGGAGCACATGCTCCCGATTTCCGAGCACATGCTCCCAACTCTACGGTTTCATGACGACACGTGGCAAGCATCTAGGCGCCGATTCCCTGCCTAATTCCCCTTATTTTAGGCGATCCTTTGTGAGAGAAAGAGGGCTGAGATCGCTTTTTAATAGGGAGATTTGAATTTGGAATCTTTCCTTATTTTTCTCTACTTGTATGCTATTTAACCTAGGGTTTTTAGGAGAGAGGGATATACCTTTTTCTTTTGTTTTTGAGCGACGTTTTTGTGAGAGGGAGAAGAGCGGCTACCTTGTGAAGCATTCTCTGAACCCTTTTTATTTTTATGTCATTGAATTTCTCATCTTTTGCTATGATTCATTTCTCTATGTCTGAGTAGTTTTCTTTGCTAGATTAGGGGTTTCAAAAGGGGTTTCATGGGTTAGCAACAGAACACAAATAGGGCTTTATATAATCGATTGTCTTCACTATTGTTAGACTTAATGCTTAGGTTGATTTGATCACCCAATCTATGATTCTAGGTTTATCTATTCATCAAAAGTGTAATAGGTTGCTAGAAAAGACATTAGTGGGCAAATTATCCTAGACCTGCGAAAGTTGATGTGTAGGTGATTTGTGAACTTATCATTCCTGTTCTTTAATGCTTGTCTGCGATTCTGGGCTCAAACGACAGTTTAGGGTTTATGGACCGCCGAGCATGTGCTCCGGATGTCTGAGCACGTGCTCCGCGTTTCTGCACAGAATCGATCAGATAGAGTTACTGATACCACGACAGTGGATCAGTTTATATTTATGTTTGAGTTCTAGACTGGTACTTAAT
>Chr1:12801137:12803581_5p
GGTGTCTGACCTCGGATTTGTGTAGCTTAAGTTTGCTCTTCGGTTTAACCTTGTGGATTATTCTATTCCTTAAAGTCATTATCTTTCAGATTATATATTGCTTCAGGTGGATATGCATGTTCAGCAACTTGACCAATGTATGAAAAAATCCGAGGAGATCCGCAAAGGTCATTTTCTGGCTTGCTGTTAGTCTTTTGTCGACCTTGAGCTTCTCTCTTATCTTATTCAGTAGTAAACATTAAAGGGTGTGGTTTGTATCAGAGAAAGAAGCTGCCGCTGCTGCATTAGAACTTGAGAACAGCGAGAAAGCCGGGAAGGCTGGTGAAGGTGGAAGAGGAGGGCGAAAGAAGTAAGTGGCTTTCAGCCTTATCTTTTATATCATAACATAAGTTTCTCAATCTATTACATCGCCCAAACCACTGTTGTTGAGAAATATGAAGTTAGATCCAATGAAATCATTCATTCGATGTTGTGGCAGGACAAGGCTAGCGACAGCTGCGTCGACAGCAGCAACATCAACAGGTGTGACTTCAAGTAATATGGATTTGGATCTGCCTGTGGATCCAAACGAACCAACTTACTGCGTCTGCAACCAAGTTAGCTATGGCGAGATGGTTGCTTGTGATAACAATGAGGTATGGATTTTAAATTCTATTATTGTCTCTTTTCACATTGTGAAACACTCTTTGAGACTGTAAATTAACTCAAATGCAGTGCAAGATTGAGTGGTTCCATTTCGGCTGCGTTGGTCTGAAAGAACAACCCAAGGGGAAATGGTACTGCCCGGATTGTGCTACAGTCAAGAAGAGCAGGAAAGGTCGATGATTTGAATCTTCATGTCTGCTATAATCCAAACAGCTTCATAACTACTGTAATCCAAACAGTTTATATATCAACCCATGTAAGATGTTGCCATGTCAACTTTGTATTGTAGAAGTCGTTTTGTTCTTTGTTTGACAAAATAAATAACTGAGATTGGGG
>Chr1:12801137:12803581_3p
TCTCTGTTTATGGTGGTGTCTGACCTCGGATTTGTGTAGCTTAAGTTTGCTCTTCGGTTTAACCTTGTGGATTATTCTATTCCTTAAAGTCATTATCTTTCAGATTATATATTGCTTCAGGTGGATATGCATGTTCAGCAACTTGACCAATGTATGAAAAAATCCGAGGAGATCCGCAAAGGTCATTTTCTGGCTTGCTGTTAGTCTTTTGTCGACCTTGAGCTTCTCTCTTATCTTATTCAGTAGTAAACATTAAAGGGTGTGGTTTGTATCAGAGAAAGAAGCTGCCGCTGCTGCATTAGAACTTGAGAACAGCGAGAAAGCCGGGAAGGCTGGTGAAGGTGGAAGAGGAGGGCGAAAGAAGTAAGTGGCTTTCAGCCTTATCTTTTATATCATAACATAAGTTTCTCAATCTATTACATCGCCCAAACCACTGTTGTTGAGAAATATGAAGTTAGATCCAATGAAATCATTCATTCGATGTTGTGGCAGGACAAGGCTAGCGACAGCTGCGTCGACAGCAGCAACATCAACAGGTGTGACTTCAAGTAATATGGATTTGGATCTGCCTGTGGATCCAAACGAACCAACTTACTGCGTCTGCAACCAAGTTAGCTATGGCGAGATGGTTGCTTGTGATAACAATGAGGTATGGATTTTAAATTCTATTATTGTCTCTTTTCACATTGTGAAACACTCTTTGAGACTGTAAATTAACTCAAATGCAGTGCAAGATTGAGTGGTTCCATTTCGGCTGCGTTGGTCTGAAAGAACAACCCAAGGGGAAATGGTACTGCCCGGATTGTGCTACAGTCAAGAAGAGCAGGAAAGGTCGATGATTTGAATCTTCATGTCTGCTATAATCCAAACAGCTTCATAACTACTGTAATCCAAACAGTTTATATATCAACCCATGTAAGATGTTGCCATGTCAACTTTGTATTGTAGAAGTCGTTTTGTTCTTTGTTTGACAAAATAAATAACTGAGATTGGGGTA
>Chr1:12809106:12810499_5p
CAAAAACCAACCTGCTCACATCTTTCCTCAATGCCTTTCTTGTCACCAGCGCCATCAAGAATAACAGTGTCGTCCTTGGAGACTGTAACCTATAAATAGCCAGACAAGTCTCAACTACAATTAAAATCTAACAACAAATATGCTGATAATACCAAAGTCAATATAACTTCATACTAAGA
>Chr1:12809106:12810499_3p
TAAGACAAAAACCAACCTGCTCACATCTTTCCTCAATGCCTTTCTTGTCACCAGCGCCATCAAGAATAACAGTGTCGTCCTTGGAGACTGTAACCTATAAATAGCCAGACAAGTCTCAACTACAATTAAAATCTAACAACAAATATGCTGATAATACCAAAGTCAATATAACTTCATAC
>Chr1:12827882:12839816_5p
GGTATAGATTTCTTCTTCTTATGCTTCTTAGTCCTTATTTTCTCTGGGTCTTTTGTAAGTTGCATTCTATTGTTTGTGTGTGTTATCCTGGATCCCCAAGTCATTAATAATATTTCTCATGTTTCTTAACCATAGGAGCTGAACAAAGAGTTATCCAGAAAACTTGAAGCACAGACCAAAAGGTTAGAGCTTCTAACAGCACAGAAGATGGCCATAGACAATGTTTCACCTGAAAAGCAGCAGCCGGATTCTCATGTTGTTCAAGAGAGAACACCGATTGCAGATGAAGGCGATGAGGTACTCTCTATCTCTATCTCTGTGTGTTCAGAGTTTTAAACTTCAATCTGAGAAAGACTACAGACTAATGACATCTCTCTCTTAAGGTGGTCGAAAGGGTTTTAGGATGGATTATGAAGATGTTCCCAGGAGGACCGTCGAAAAGAAGGACAAGCAAGCTTCTCTAATGCGTGGCTCGCTCAGTCGTGACCCTTGTTGCCATTCTGTATATCCCGGGCACAGCCATGGATTGCTTCTTCTCCTTTAGTTTTGGAAGAAGTTCATTTTGGTTCTTTTGATCCTAAATTTTGGATTTCATTGGATTGAGCAAAAGTGGTATAGTGAGAGACACCTTGAAGAGTTCCAAATGGATAGAGACACGGAAGCTCAAACAGAGCGAGAGAGA
>Chr1:12827882:12839816_3p
TTTCTATATGGTATAGATTTCTTCTTTTTATGCTCTTAGTCCTTATTTTCTCTGGGTCTTTTATAAGTTGCATTGTACTGTTTGTGTGTGTTATCCTGGATCCCCAAGTCATTAATAATATTTCTCATGTTTCTTAACCATAGGAGCTAAACAAAGAGTTATCTAGAAAACTTGAAGCACAGACCAAAAGGTTAGAGCTTCTAACAGCACATAAGATGGCCATAGAAAATGTTTCGCCTGAAAAGCAGCAGCCGGATTCTCATGTTGTTCAAGAGAGAACACTGATTGCAGATGAAGGCGATGAGGTACTCTCTATCTCTATCTCTGTGTGTTCAGATATTTAAACTTCAGTCTGAGAAGGACTACAGACTAATGACATCACTCTCTCTTAAGGTGGTCGAAAGGGTTCTAGGATGGATTATGAAGATGTTCCCAGGAGGACCTTCGAAAAGAAGGACAAGCAAGCTTCTCTAATGCGTGGCTCGCTCAGTCTTGACCCTTATTGCCATTCTGTATATCCCGGGCACAACCATGGATTGCTTCTTCTCCTTTAGTTTTGGAAGAAGCTCATTTTGGTTATTTTGATCCTAAATTTTGGATTTCATTGGATTGAGCAAAAATGGTATAGTGAGAGACATCTTGAAGAGTTCCAAATGGATAGAGACACGGAAGCACAAACAGAGAGAGAGAGAGCTGT
>Chr1:12858351:12862665_5p
TATTGATCAAGGATATGAGATCAGTGACATGTATCCGTACGACTGTCCGTACAAGTCACTAATGGGCTATGGACCGAATAAGAGAATGGTGAAAACAGAGGTCTTATGAATATCAAGTGACATTGGAAAAGAAGGATCCAGAATATAGAAATTGCAGACTGCCACAGAGAAGTCACATGTTGTCTAGATGATCGAGATAGACGAGTCAAACAAGGCACAAGTCACTTTCAGTTGGGATGCTCTGTAACAAGTCCATGATCAGTCCTTTTCATTCTTAATGTCTATGTAGCGGCTATATGGTGCAGTAGTAGCTATATGTGTCATGTAACCTACAACTGATATTAACTAATCTTAGTAAAACTTTATTCTATCATGATTCTCTTTACACAACTCTATTTCCACAATTGTTACA
>Chr1:12858351:12862665_3p
AAGTATTGATCAAGGATATGAGATCAGTGACATGTATCCGTACGACAATCCGTACAAGTCACTAATGGGCTATGGACCGAATAAGAGAATGGTGAAAACAGAGTTCTTATGAATATCAAGTGACATTGGAAAAGAAGGATCCAGCATATAGAAATTGCAGACTGCCACAGAGAAGTCACATGTTTTCTAGATGATCGAGATAGACGAGTCAAACAAGGCACAAGTCACTTTCAGTTGGGATGCTCTGTAACAAGTCTATGATCAGTCCTTTTCATTCTTAATGTCTATGTAGCGGCTATATGGTGCAGTAGTAGCTATATGTGTCATGTAACCTACAACTGATATTAACTAATCTTAGTAAAACTTTATTTTATCATGATTCTCTTTACACAACTCTATTTCCGCAATTCTTACA
>Chr1:12867744:12876567_5p
TGTGAGGGAGAAGAGCGGCTACCTTGTTTATCATTCTCTGAACCCTTTTTATTTTTATGTCATTGAATTTCTCATCTTTTGCTATGATTCATTTCTCTATGTCTGAGTAGTTTTCTTTGCTAGATTAGGGGTTTCAAAAGGGGTTTCATGGGTTAGCAACAGAACACAAATAGGGCTTTATATAATCGATTGTCTTCACTATTGTTAGACTTAATGCTTAGGTTGATTTGATCACCCAATCTATGATTCTAGGTTTATCTATTCATCAAAAGTGTAATAGGTTGCTAGAAAAGACATTAGTGGGTAAATTATCCTAGACCTGCGAAAGTTGATGTGTAGGTGATTTGTGAACTTATCATTCCTGTTCTTTAATGCTTGTCTGCGATTCTGGGCTCAAACGACAGTTTAGGGTTTATGGACCGCCGAGCATGTGCTCCGGATGTCTGAGCACGTGCTCCGCGTTTCCGCACAGAATCGATCAGATAGAGTTATTGATACCACGACAGTGGATCAGTTTATATTTATGTTTGAGTTCTAGACTGGTACTTAATCTATGCCCTGAATAGTTGTTTGGTTGCTATCTCTGAAATTCCCAAGAATTACCCCTGATCTAGTGTTTTGTTTATTGCCTTTTTATACCGTTTTAATCGCTTAATTGTTACCAAAAACCAACTTTGAATTGTCTTAGCTTGAAATTGAACCAATAGAACCATAGAGTAAAACTTGGTCTTCGTGGGATTCGACCCCTAAGTACTACTTCTTTGCTGTGCACTTGCAGTAGGAAAATAGGGTTTAAAACTCTGTGTATCAAGTT
>Chr1:12867744:12876567_3p
TTTGTGAGAGGGAGAAGAGCGGCTACCTTGTGAAGCATTCTCTGAACCCTTTTTATTTTTATGTCATTGAATTTCTCATCTTTTGCTATGATTCATTTCTCTATGTCTGAGTAGTTTTCTTTGCTAGATTAGGGGTTTCAAAAGGGGTTTCATGGGTTAGCAACAGAACACAAATAGGGCTTTATATAATCGATTGTCTTCACTATTGTTAGACTTAATGCTTAGGTTGATTTGATCACCCAATCTATGATTCTAGGTTTATCTATTCATCAAAAGTGTAATAGGTTGCTAGAAAAGACATTAGTGGGCAAATTATCCTAGACCTGCGAAAGTTGATGTGTAGGTGATTTGTGAACTTATCATTCCTGTTCTTTAATGCTTGTCTGCGATTCTGGGCTCAAACGACAGTTTAGGGTTTATGGACCGCCGAGCATGTGCTCCGGATGTCTGAGCACGTGCTCCGCGTTTCCGCACAGAATCGATCAGATAGAGTTATTGATACCACGACAGTGGATCAGTTTATATTTATGTTTGAGTTCTAGACTGGTACTTAATCTATGCCCTGAATAGTTGTTTAGTTGCTATCTCTGAAATTCCCGAGAATTACCCCTGATCTAGTGTTTTGCTTATTGCCTTTTTATACCGTTTTAATCGCGTTACTGTTACCAAACAAACCCAACTTTGAATTGTCTTAGCTTGAAATTGAACCAATAGAACCATAGAGTAAAACTTGGTCTTCGTGGGATTCGACCCCTAAGTACTACTTCTTTGCTGTGCACTTGCAGTAGGAAAATAGGGTTTAAAACTCTGTATATCAGTTGATAAGGCTCAAGTG
>Chr1:12882381:12884095_5p
GAAATAACAGAATCAATCAATCAAAGCTCATTTACTTGATATAATCATGTCGAACTTGCAACAATCCTACAACGCTGGACAGACCAAGGGCCAATCTCAGGTCTCTTCCTTTTTTCTTTTTTCTTTTTCATCCATTACAATTACTCTTGTTTTTGTAGTTATAATATGATGGAATTTGAGTTTTGTTATCAACAAGTACTAAATGTAATAGATTTGGTTTTTGCAGGAGAAGGCTGAGCAATGGACAGAATCTGCCAAGGAAACTGCACACAGCGCCCGCGACAAGACTGCTAACGCGGCTCAGTCCACCAAAGAATCTGCCCAACATGGCCAACAACAAGCCTCTGGTTTCATCCAACAAGTAAGTTTAATCAACTAATGTTTAACTATTGCTAATTATGTATATTCTATAGGAATGAATAATTAGTACGACTACAAAACTGTGTTAATCTATATTAATGTTGATGGGGACAGACTGGAGAGTCAGTGAAGAACATGGCTCAGGGTGCTGT
>Chr1:12882381:12884095_3p
AATCAATCAATCAAAGCTCATTTACTTGATATAATCATGTCGAACTTGCAACAATCCTACAACGCTGGACAGACCAAGGGCCAATCTCAGGTCTCTTCCTTTTTTCTTTTTTCTTTTTCATCCATTACAATTACTCTTGTTTTTGTAGTTATAATATGATGGAATTTGAGTTTTGTTATCAACAAGTACTAAATGTAATAGATTTGGTTTTTGCAGGAGAAGGCTGAGCAATGGACAGAATCTGCCAAGGAAACTGCACACAGCGCCCGCGACAAGACTGCTAACGCGGCTCAGTCCACCAAAGAATCTGCCCAACATGGCCAACAACAAGCCTCTGGTTTCATCCAACAAGTAAGTTTAATCAACTAATGTTTAACTATTGCTAATTATGTATATTCTATAGGAATGAATAATTAGTACGACTACAAAACTGTGTTAATCTATATTAATGTTGATGGGGACAGACTGGAGAGTCAGTGAAGAACATGGCTCAGGGTGCTGTTGATGGTGTCA
>Chr1:12982558:12989750_5p
TTTTTTCTTATAATAGTCTACTGACACTCTAAATTGATTGCTAGATCATATGTTACACTTCAACATTATATTTATCTGAGAATACTGATGTTCATGCAATAATAAAATGGCACATTTCCCCACATTCTATTATTGGTGTTAATAGTTCAGAGACGCTTATATAATGTAGAATAATAGATAATATGCAAAACCTGATGCATTGTGCCTCAATGATGCATGTAAAAAAAGATGATGACAGCGACGAGTGCGGAGTTTGGTAACCAAGGCTTCTTCTGTTAGACCATCATCTAGCGAGTATGCTTTCATAGTCTCAAAAATAGATATCATGCAATACCCCTTTGCTGAACGAGATATCCCTGTAATTACAAAACATAGCAAGTCATGTAATACGTATATACAAAAATGAAGGCTTAAAATCTTCTATAGATTGTAATGAAGACGCAAAGTAATATTTCAGTGACTAACAACATGCCATATGACATACTTACCAACAACAGGCATAGGCTCAGGAAAGTCAAGATCATGGTCAACACCAACTAGTCCATATACATAAGGACTTCCTGGATGTGCATGCCTATATATTAACAAGCACATGTCAGAAAGATGAATG
>Chr1:12982558:12989750_3p
TAGTCTACTGACACTCTAAATTGATTGCTAGATCATATGTTACACTTCAACATTATATTTATCTGAGAATACTGATGTTCATGCAATAATAAAATGGCACATTTCCCCACATTCTATTATTGGTGTTAATAGTTCAGAGACGCTTATATAATGTAGAATAATAGATAATATGCAAAACCTGATGCATTGTGCCTCAATGATGCATGTAAAAAAAGATGATGACAGCGACGAGTGCGGAGTTTGGTAACCAAGGCTTCTTCTGTTAGACCATCATCTAGCGAGTATGCTTTCATAGTCTCAAAAATAGATATCATGCAATACCCCTTTGCTGAACGAGATATCCCTGTAATTACAAAACATAGCAAGTCATGTAATACGTATATACAAAAATGAAGGCTTAAAATCTTCTATAGATTGTAATGAAGACGCAAAGTAATATTTCAGTGACTAACAACATGCCATATGACATACTTACCAACAACAGGCATAGGCTCAGGAAAGTCAAGATCATGGTCAACACCAACTAGTCCATATACATAAGGACTTCCTGGATGTGCATGCCTATATATTAACAAGCACATGTCAGAAAGATGAATGTCAAGGAAAAAG
>Chr1:13087361:13101137_5p
TGAAGAATAAAACGTATCTTTAAGGTTGTTGTGTTGAGTTTGAAAGTTTCAATTTGAATAAGTCGTAGTCCTGATTTGTAGGACACGAGCTCTAGTCTTTTTAGTTGCGTTTATTTCGGTTTCTCAGTTGTAAGGTTCTTATAAGAACCAAGCTTTGTTTCAGTTTAATTACAGAGAGAGTTTTTCCCAGTTTTTGCAACGCTATTCGATCCATTTCTTACAAGTGGTATCAGAG
>Chr1:13087361:13101137_3p
TGAAGAATAAAACGTGTCTTTAAGGTTGTTGTGTTGAGTTTGAAAGTTTCAATTTGAATAAGTCGTAGTCTTGATTTGTAGGACACGAGCTCTAGTCTTTTTAGTTGCGTTTATTTCGGTTTCTCAGTTGTAAGGTTCTTATAAGAACCAAGCTTTGTTTCAGTTTAATTGCAGAGAGAGTTTTTCCCAGTTTTTGCAACGCTATTCGATCCATTTCTTACAACTCGATCTGTAGATACGAT
>Chr1:13107028:13112205_5p
TGAGAAGAAACTAGATTCGTATAAAAGGTTTCTTGCTCTTATTCATTCACGGGCAAAGCCCTTATATACACTCATATTAGCAAACCCTAAGTACTTTACATATATTGCACTAAGACATCTATACAATATGGAAATAACACATAAGATCC
>Chr1:13107028:13112205_3p
TGAGAAGAAACTAGATTCGTATAAAAGGTTTCTTGCTCTTATTCATTCACGGGCAAAGCCCTTATATACACTCATATTAGCAAACCCTAAGTACTTTACATATATTGCACTAAAACATCTATACAATATGGAAATAACACATAAGATCCCTTATA
>Chr1:13249455:13258925_5p
AAGGATGAAGAAACAAAGTATCTGTAGGAGTTACACACTGTCACGGGATGTACATGAAGGACTTCAGACGAAGTGGGAAGTGTCAAGTTGATCCGCCAGCACAACACCTTGAAGACAGTGCGATACATCGAGCGTGGAGTTGTTGAGCATGGGCGAAAAATGTGTCAAGCTAAAAAGGTGTTCGTTGGAAGCTACAAGCAAGTGGAGTGTTGAAGTCAACATAATGATGGGGTTTCTCCTATGACTCATTGGACAAAGAGAGGTTCTTGAAGGACATGGTGCATAGGAGGATTTGCTGGATAAAGAATAGTATGTGAAGATTGTTGCTGCATATAAAAGAGAAGCAGCTCACATCCTTATTCGGTTACCACTTTTATAGAGAGAAAAGTGTGTGTGTTTAGATCTAAGCAAGAAGAACAATATTGCTTGAGGGTTTCATTGGTGAGTGAATAAAGAGAGAGCATAGATGTTGCTGTGCAGGTAAGGTTGAGTAGATTAGGAATGTTTCAGTGGCAAACCAGCTGTTTTGGTGTTGCATAAACTGATCAAACAAGTTTGTAAGAAAGTTGTTTGAGAAATTCTTAATAAAGCTCAGTTTACTGGTATCTTGGTGTTCTTGTAGTAGTATTCAAGGTTCTAGTTATTTCAATTG
>Chr1:13249455:13258925_3p
GATTGAAGAAATAGAGTATTTGTAGGAGTTACACACTGTCACGGGATGTACCTAAAGGACTTCAGACGAAGCGGGAAGTGTCAAGTTGATCCGCCAGCACAACACCTTGAAGATAGTGCGATACATCGAGCGTGGAGTTGTTGAGCATGGGCGAAAAAGGTGTCAAGCTAAAAAAGTGTTCGTTGGAAGCTACAAGCAAGTGGAGTGTTGAAGTCAACATAATGATGGGGTTTCTCCTATGACTCATTGGACAAAGAGAGGTTCTTGAAGGACATGGTGCATATGAGGATTTGCTGGATAAAGAAGAGTATGTGAAGATTGTTGCTGCATATAAAAGAGAAGCAGCTCACATCCTTGTTCGGTTACCACTTTTATAGAGAGAAAAGTGTGTGTATTTAGATCTAAGCAAGAAGAACAATATTGCTTGAGGGTTTCATTGGTGAGTGAATAAAGAGAGAGCATAGCTGTTGCTGTGCAGGTAAGGTTGGGTAGATTAGGATTGTTTCAGTGGCAAACCAACTGTTTTGGTGTTGCATAAAACTGATCAAACAAGTTTGTAAGAAAGGTGTTTGAGAAATTCTTAATAAAGCTCAGTTTACTAATATCTTGGTGTTGTTGTAGTAGTATTCAAGGTTCTAGTTATTTCAAAT
>Chr1:13285216:13287351_5p
ACCGAGTGATATGATTATTAGGTTTTGATATGCTATTAGAATTATGGTGTTACTCCTTTTTAATTAGATTTAAGGTTTTATATAGTTTCCTTTTAATAGGAGAGATAGGTCGGTTTGTAAGGTTCTATATAAGAACCCTCTTATGCTAATGAAAATTCAAAACTTCCAACAATTAACCTAATTCTCAAGGAGAGAGTTGGGTTAAAGGGAAGTTAGCTCTTAAATCTCTTGTTCTAGTTTCAATCACGGCTCCAATCACTAGATCAAAGTCGGCTCATAACA
>Chr1:13285216:13287351_3p
TGATATGATTATTTAGGTTTTGATATGCTATTAGAATTATGTTGTTATTCCCTTTTAATTAGATTTAAGGTTTTATATAGTTTCCTTTTAATAGGAGAGATAGGTTGGTTTGTAAGGTTCTATATAAGAACCCTCTTATGCTAATGAGAATTCCAAGCTTCCAACAATTAACCTAATTCTCAAAAGAGAGAGTTGGGTTAAAGGGAAGTTAGCTTTTAAATCTCTTGTTCTAATTTCAATCACGGCTCCAATCACTAGATCAATGTCGGCTCATAACA
>Chr1:13303922:13306138_5p
TCACTTTCTAAGATATTTTAGAAATTTATCTTTGCTTCACCTAAATTTATTCTTTACAAAATTTTATTTAGACTATACAAACCAAACTGAGTGGGGCTGTTATGTATTCTTCTTATATCTCAATAACTGGTTCCTACAAACAAAGATCACACTATAGTCTATATAGTTTTCATGAGTAACGATCGAATAAAAATCGTAACACAGCTTGATATGCATAACTATTAACAATTTCATAGTATTAACTTGTCACATAAGAAAATAACTTGTCACATAAGAAAATAATACTATTAACAAAAACAAAAAGGGCAAAAAAGACCTGAAGCTTTGGGGGGGACACCTGCATTAGGTCCCACTAGTTCACCCGTGACACCGTAAAAGGAAAACACGAAGTCGCCACGTTATCAAAAATAGCAAGCCACGTCAATACAGTCTCACTGTCACAACCACTTATACTTACTATTTTTCACAATTTAAGATGCTATTTTTTTTTTGTTTATATAAACCCACCAGCTTGCTCCTTAATTTCTTTACGAACAACAAACATATAAAGCGATAAAAAAACGAGAGAGAGAAAGAGAGAGAGAGAAAAAAATATATAGATATGGAGGACGACAATAATAACACCAACACCAACACCAACACCAACAACGTGATCGCACCTTTCATAGTGAAAACTTATCAGATGGTCAACGATCCTTCGACCGATTGGCTCATCACTTGGGGACCTGCTCATAACAGCTTCATAGTCGTTGATCCTCTCGACTTCTCTCAACGGATCTTGCCTGCTTATTTCAAACACAACAATTTTAGCAGCTTCGTTCGCCAACTCAATACCTATGTAATTCATCTTTACTCTTTCTTTCTTTCTTTCTTTTTCGGGTACGGTTAAAAATTCAGAACTTTTGGACCTAAACTCATACATCTTCTCGACAAAATCGAAACAGAGGAAAAATATTTCTCTTCCTATACTAATTTGTTTCTTT
>Chr1:13303922:13306138_3p
ATATATTCTCTCTTTTTTCACTTTCTAAGATATTTTAGAAATTTATCTTTGCTTCACCTAAATTTATTCTTTACAAAATTTTATTTAGACTATACAAACCAAACTGAGTGGGGCTGTTATGTATTCTTCTTATATCTCAATAACTGGTTCCTACAAACAAAGATCACACTATAGTCTATATAGTTTTCATGAGTAACGATCGAATAAAAATCGTAACACAGCTTGATATGCATAACTATTAACAATTTCATAGTATTAACTTGTCACATAAGAAAATAACTTGTCACATAAGAAAATAATACTATTAACAAAAACAAAAAGGGCAAAAAAGACCTGAAGCTTTGGGGGGGACACCTGCATTAGGTCCCACTAGTTCACCCGTGACACCGTAAAAGGAAAACACGAAGTCGCCACGTTATCAAAAATAGCAAGCCACGTCAATACAGTCTCACTGTCACAACCACTTATACTTACTATTTTTCACAATTTAAGATGCTATTTTTTTTTTGTTTATATAAACCCACCAGCTTGCTCCTTAATTTCTTTACGAACAACAAACATATAAAGCGATAAAAAAACGAGAGAGAGAAAGAGAGAGAGAGAAAAAAATATATAGATATGGAGGACGACAATAATAACACCAACACCAACACCAACACCAACAACGTGATCGCACCTTTCATAGTGAAAACTTATCAGATGGTCAACGATCCTTCGACCGATTGGCTCATCACTTGGGGACCTGCTCATAACAGCTTCATAGTCGTTGATCCTCTCGACTTCTCTCAACGGATCTTGCCTGCTTACTTCAAACACAACAATTTTAGCAGCTTCGTTCGCCAACTCAATACCTATGTAATTCATCTTTACTCTTTCTTTCTTTCTTTCTTTTTCGGGTACGGTTAAAAATTCAGAACTTTTGGACCTAAACTCATACATCTTCTCGACAAAATCGAAACAGAGGAAAAATATTTCTCTTCCTATACTAATTTGTTTCTTT
>Chr1:13347067:13349146_5p
TTTTCCTTTTCTAATTACGTAAGTCGTCGGCTTGTACGTGGGTCTTATATAAAGACCCTTTATGATCAATAAGAATTCAGCCTCCAACAATTAACCTAATTCTCTAGAAAGAGACTTGGGTTAAAGGGAAGGTTTAGCTTTATTCTCTTGTTCTAGTTTCAATCACGGCTCCAATCACTAGATCAAAGTCGGCTCATAACA
>Chr1:13347067:13349146_3p
GTTTTGGTGCTTTTCCTTTTCTAATTACGTAAGTCGGCTTGTACGTGAGTCTTATATAAAGACCCCTTATGATCAATAAGAATTCAGCCTCCAACAATTAACCTAATTCTCTAGAAAGAGACTTGGGTTAAAGGGAAGGTTTAGCTTTATTCTCTTGTTCTAGTTTCAATCACGGCTCCAATCACTAGATCAAAGTCGGCTCATAACA
>Chr1:13406084:13411110_5p
GATCTTCAAGACAAATGGAGGGTTATGATTAAAGCTGTGTTGTCGGGGTCGGGGTTCGGGTTTTTACTCCATTTTTTTGCTTTTTCTTGTCGAGTCGTTAACTCTTCTCTTCCTTTTTTACCGTCAGGATATTGTAAAGAATGATTAAATCTGGAAATGGTGTTTGTGTTATATTTCTGGAGAGATGATTATAGTCTTTTTGTTGTTGTAACTTTTTATACGTATGTGGCTCATTTCTTGAGTTGAGCTTTATTACGTATCGTTTATAATGTGAATATTTTGCGGAAAATGATAATATATAAATGTACGGAGTTATTTGTAAAGATTACGTTCTTATAGAATAGGAAGAGGATAGCTGGGGTTACCCATTTTACATCTAAATTTAGTTTGAGAAAGTTCGTTTTTAAGGAAATTTAGGTTTGACTGGTTTAGCCACAAAATGTGGCGTTGCGTACACTTGTATTTGAGAATTGGGACCAATCATATAAATGGTTTCATACCATATTAAAACAATTGTAAACGCGCCAAATGAGAACTTCTTTTCCTCTTCCTAATTTGCATGCTATTGGGATAATAATCCGGCCTTGACCGCTGTCACCATTCAAAGCTTAAGATTCTCGATTATAAATAAGAAAGTTTTGTAATTTTATATTTATCTCAATATGTTAATAGATTCGTGACAGTTATAGAAAAATATATTGAAAATAATGAGACAAAATGAAAATGATCGATAAAGCATTTATCTATCCAAAGACCAACTCTAAAACCAAACTTTGGAGTATGGTAAACTTAATGCTTAGTGTGGATTCCTAATACAAGTGAGACAAAACTTGAAAGTGTCGTTTCATATGCAAATGCGGATTTTAAACTTTGAAGAGTTTGCATTGACGATTTTTCTCGTCAGATGTCAGACTCACATTTATGAACTAAAAGTATATATGGTTTCATATAAGCAAAGAAGCTCAATATGTTCATGGATGCCTTTTTGT
>Chr1:13406084:13411110_3p
CGCATGCATGGGATCTTCAAGACAAATGGAGGGTTATGATTAAAGCTGTGTTGTCGGGGTCGGGGTTCGGGTTTTTACTCCATTTTTTTGCTTTTTCTTGTCGAGTCGTTAACTCTTCTCTTCCTTTTTTACCGTCAGGATATTGTAAAGAATGATTAATTCTGGAAATGGTGTTTGTGTTATATTTCTGGAGAGATGATTATAGTCTTTTTGTTGTTGTAACTTTTTATACGTATGTGGCTCATTTCTTGAGTTGAGCTTTATTACGTATCGTTTATAATGTGAATATTTTGCGGAAAATGATAATATATAAATGTACGGAGTTATTTGTAAAGATTACGTTCTTATAGAATAGGAAGAGGATAGCTGGGGTTACCCATTTTACATCTAAATTTAGTTTGAGAAAGTTCGTTTTTAAGGAAATTTAGGTTTGACTGGTTTAGCCACAAAATGTGGCGTTGCGTACACTTGTATTTGAGAATTGGGACCAATCATATAAATGGTTTCATACCATATTAAAACAATTGTAAACGCGCCAAATGAGAACTTCTTTTCCTCTTCCTAATTTGCATGCTATTGGGATAATAATCCGGCCTTGACCGCTGTCACCATTCAAAGCTTAAGATTCTCGATTATAAATAAGAAAGTTTTGTAATTTTATATTTATCTCAATATGTTAATAGATTCGTGACAGTTATAGAAAAATATATTGAAAATAATGAGACAAAATGAAAATGATCGATAAAGCATTTATCTATCCAAAGACCAACTCTAAAACCAAACTTTGGAGTATGGTAAACTTAATGCTTAGTGTGGATTCCTAATACAAGTGAGACAAAACTTGAAAGTGTCGTTTCATATGCAAATGCGGATTTTAAACTTTGAAGAGTTTGCATTGACGATTTTTCTCGTCAGATGTCAGACTCACATTTATGAACTAAAAGTATATATGGTTTCATATAAGCAAAGAAGCTCAATATGTT
>Chr1:13451283:13454101_5p
AAAACATGAAGATTGGTCATGAGACTGGGATCTTAGAATTTGATTTAACACAAAACAATGTGAGTATTGCAAAACATCCAGATTCTACTTTATATTTGTCCCAATTCATGATTATCCTTTATCAGATTCTAACAGTAATAACTGACCTGCAGAGAACAGGAGGAGAAGGTGTCTTAGGCCATGTGAGAATCCCAAGCATGGATTTGAATCAGCCAGCGCCGG
>Chr1:13451283:13454101_3p
GAAGATTGGTCATGAGACTGGGATCTTAGAATTTGATTTAACACAAAACAATGTGAGTATTGCAAAACATCCAGATTCTACTTTATATTTGTCCCAATTCATGATTATCCTTTATCAGATTCTAACAGTAATAACTGACCTGCAGAGAACAGGAGGAGAAGGTGTCTTAGGCCATGTGAGAATCCCAAGCATGGATTTGA
>Chr1:13463190:13465134_5p
AGTCTGAAGATATCTCAAATTTGAAATGTCCTCTATGCCGGGGTACTGTTTTAGGATGGAAGGTTGTAGAAGAAGTAAGAACGTATCTTGATCTCAAGAACCGAAGTTGCTCCCGAGAATCTTGCTCATTTACTGGCAACTACCAAGATCTGCGTCGCCATGCCAGAAGGATACACCCAACAACTCGTCCTTCAGACACTGATCCATCAAGAGAGAGAGCTTGGAGGCGGCTTGAGAACCA
>Chr1:13463190:13465134_3p
GTCTGAAGATATCTCAAATTTGAAATGTCCTCTATGCCGGGGTACTGTTTTAGGATGGAAGGTTGTAGAAGAAGTAAGAACGTATCTTGATCTCAAGAACCGAAGTTGCTCCCGAGAATCTTGCTCATTTACTGGCAACTACCAAGATCTGCGTCGCCATGCCAGAAGGATACACCCAACAACTCGTCCTTCAGACACTGATCCATCAAGAGAGAGAGCTTGGAGGCGGCTTG
>Chr1:13504872:13515321_5p
TGTTGATGTCTAAATCGGTCCAATTAAAGTGTTTTAGTTCGGTATTTAGAGGGTCGAAGTTCTCTTTTATATATGAAAAAGTCAGGCTACAATTGGTAACGACGAGCTACGAAATGACGAAAAAGAAACAATTGACGAACTTTGAGCTCGTCAATTCGATACTGCGAGAACCTGTTCTCTTGTACGAATTTCCTCCCGTTTTCTGTGTCCCTGCGTCGTATGCCGTACATTCACTATTTATAGATTACTGTGTTGGTTCGTCATCTGAAAAGACCAAAGTACCCTGCTCGGCCTATTAATCCTTTTGGGCTTTTTCTGGACTAGGCCTATTATTGGGGTGAAATCCACCCCTAACAG
>Chr1:13504872:13515321_3p
TGTTGATGTCTAAATAGGTCCAATTAAAGTGTTTTATTTCGGTATTTAGAGGGTCGAAGTTCTCTTTTATATATGAAAAAGTCGGGCTACAATTGGTAACGACGAGCTACGAAATGACGAAAAAGAAACAATTGACGAACTTCGAGCTCGTCAATTCGATACTGCGAGAACCTGTTCTCTTGTACGAATTTCCTCCCCGTTTTCTGTGTCCCTACGCCGTAAGCCGTACATTCACTATTTATAGATTACTGTGTCGGTTCGTCATCTGAAAAGACCAAAGTACCCTGCTCGGCCTATTAATCTTTTTGGGTTTTTTCTGGACTAGGCCTATTGTTGGAGTGAAATCCACCCCTAACA
>Chr1:13529373:13533852_5p
TGATAGAGAGCGGAAGCTTAATAACGGACGAGAACTCTAGATCTCGAGGAGAACTCGGATTCACGAACGGATCTTGCTTAGAACGTCGTAACTTGACGAAGAAGCAATAAGGATAGGGCCGAGATCGGGAACGATATCGACGTGATTTTGCAAGTCCTCCTTGCAGGGCTTGAACACAAGCTCTTAGGGTTGAGAATCCTCCTCTCTAGGCTTTAGACAAAGCTCTGGTAAAACTTCTTTATTCAATAATCAATAATTACCTCCCTACAAAACAGTCTCACGTCTCTTTTAAATAAGAAACCTAAAACAAAACCCTAACCTAAAGAACTAAGTAAACCGAAAACTAATATTCAAAGCCCATTTATATATTAAGCCCAGACAAAACAAATCAAATCGAAAAGCAAAGAACAAGAGTCTCTAACATGATGAACACCGGAGACGCGTGCGTCTCGAAGATGCGCTGCATCAGT
>Chr1:13529373:13533852_3p
CTGATAGAGAGCGGAAGCTTAATAACGGACGAGAACTCTAGATCTCTAGGAGAACTCGGATTCACGAACGGATCTTGCTTAGAACGTCGTAACTTGACGAAGAAACAATAAGGATAGGGCCGAGATCGGGAACAATATCGACGTGGTTTTGCAAGTCCTCCTTACAGGGTTTGAACACAAGCTCTTAGGGTTGAGAGTCCTCCTCTCTAGGCTTTAGACAAAGCTCTGGTAAAACTTCTTTATTCAATAATCAATAATTACCTCCCTACAAAACAGTCTCACGTCTCTTTTAAATAAGAAACCTAAAACAAAACCCTAACCTAAAGAACTAAGTAAACCGAGAACTAATATTCAAAGCCCATTTATACATTAAGCCCAGACAAAACAAATCAAACGAAAAACAAAGAACAAGAGTCTCTAACATGATGAACACCGGAGACGCGTCGTCTCGAAGATGCGCTGCATCA
>Chr1:13548675:13558540_5p
TTCATTTCACTTGTTAAGGTGAGTGCGTAACCATGAGCTTATCTAAGCGATTGGGTTGTATGACTTGTTTTATGTGATGATGTGTAGGTGTGGTGAAAGTGTTATTGGTTGTTCTGTTTAATGGTTGGTTTGTTATATTTTATTTGGAGTTGTACTCTTGATTTGCTTGTTATATAGCTCGTAGATGGGAGGATCGTCTCATTGGGTATTTCTGTTCATACTCACGCATCTCATTGTGTTTGTGGTGCAGGTATAGGCAAAGTGTGACCATGGGATCATGGCAATGAAGAGGATGATGTTTTAGGGACTCAATTGGTTGTTGTCTGACATTGTTAGGTTGCTAGAGTTGGGTCATTAGAAACATTGCTAGGTTGTTGGTTCTATGTTTCCTGTTGGTTTATTATTGGTTATT
>Chr1:13548675:13558540_3p
TCACTTGTTAAGGTGAGTGTGTGACCATGAGCTTATCTAAGCGATTGGGTTGTATGACTTGTTTTGTGTGATGATGTGTAGGTGTGGTGAAAGTGTTATTGGTTGTTCTGTTTAATGATTGGTTTGTTATATTTTATTTGTAGTTTTACTCTTGATTTGCTTGTGTATATAGCTCGTAGATGGGAGAATCGTCTCACTGGGTATTTCTATTCATACTTACGCATCTCATTGTGTTTGTAGTGTAGGTATAGGCAAAGTGTGACCGTGGGATCATGGCAATGAAGAGGAGGATGTTCTAGGGACTCGATTGGTTGTTATCTGGCATTGTTAGGTTGCTAGAGTTGGGTCATTAGAAATATTGTTAGGTTGTTGGTTCTATGTTTCCTGTTAGTTTATTATTGGATAT
>Chr1:13634536:13636348_5p
CTACATCTACTTCTATGTTGTTAGCAAGAGAAGACTCTGACTCTAACCCTTTAGTCCCTGCAGCTCCTCTATTTGTTAAGCTTTCTTCCTCTCCCGTGGAATCTCTTAGGCCATTCAGTTGGGT
>Chr1:13634536:13636348_3p
CTACATCTACTTCTATGTTGTTAGCAAGAGAAGACTCTGACTCTAACCCTTTAGTCCCTGCAGCTCCTCTATTTGTTAAGCTTTCTTCCTCTCCCGTGGAATCTCTTAGGCCATTCAGTTGGGTAGA
>Chr1:13640723:13642320_5p
TACAACCCAAACCCAACTACATTTAGGGTTTTCGACAAAGTGGTGAGGCGACGGCGTACGACATTCGATCTCTCCATCCGATGAAGCTTGATATCAGCTAACCGCATAGAAATCTTTCTCGACGAGTTCTTTGACCATTGATCATCATCCCCACTAGAACTGAAAAAAATAAGAAAAGCAAAATAAATAACAATGAAAATCCATAACAGAAATTATTAAAGCTAAAGAGAAACTGAGAAAGATTTTGAACAACAAAAAA
>Chr1:13640723:13642320_3p
CAAACCCCAACTACATTTAGGGTTTTCGAAAAAGTGGTGAGGCGACGACGTACGACATTCGATCTCTCCATCCAATGAAGCTTGATATCAGCTAACCTCATAGAAATCTTTCTCGACTAGTTCTTTGACCTTCGATCATCATCCCCACTAGAACTGAAAAATATAAGAAAAGCAAAATAAATAACAATGAAAATCCACAACAGAAATCATTAAAGCTAAAGAGAAACTGAGAAAGCTTTTGAACAAAAAAA
>Chr1:13687170:13689150_5p
GAAAGACAAATGAACGTATGTAATAGTAAATAGTAGTCTATTTCGGGAGCTGTTCGGTTTATTATTTTCATCTGTATTGTAGATGGACAAATACCAAGAGTAGTTTATTCAATTCGCTAGTGTTGAAATCCATGTTGTGGTTCCCTAAACCTGAAACAAAAAGGCCACACTTTTCTCATTATCCAAAAATATAAATACTACACATAACCTTATAAAATGACGAATGATAGAACAAAAATGTTACTCTCCAAAATTGATGAAGAACAAATAGAATAAAAAGAAGAACAAATATAAAAATTTGTTTTTTTTTATTTTAAAATAAATTAAAATTATTTTTATTAACAATATTTCAATCTTATAATACAAGAATATTCACATTTTTTCACAGTATATTGTTTGATACAAAATTCCATGTAAAATTAATCTGAAGGCTTTATTTTAAAATTGTATGAATAGTAAAATAAATTTTAAAGATGTTTATATCGTAAATAAAAACTAAATAATATTTTAATATATTCTTAAAATTTTATTGTAGGTTAATATTAACTATCAATATTTAATATGATGTATTTAAAATTTAATTCACATTTTATTTTTAAATTAAATGTAAAAATTATTTTATATATATTAAAAGTAGTTTTTTTATTGATTGATTTAATATTTAATTTAATTTAAAAAAATATTATTATTGTT
>Chr1:13687170:13689150_3p
AGTCAAATGAACGTATGTAATAGTAGATAGTAGTTTGTTTTGGGAGCTGTTCGATTTATTATTTTCATCTGTATTGTAGATGGACAAATACCAAGAGTAATTTATTTAATTCGCTAGCGTTGAAATCCAGGCTGTGGTTCCCTAAACCTGAAACAAAAAGGCCACACTGTTCTCATTATCCAAAAATATAAATACTACACATAACCTTATAAAATGACGAATAATAGAACAAAAATGTTACTCTCCAAAATTGATAAAGAATAAATAGAACAAAAAAAAGAACAAATATTATAATTCGTCTTTTTTTATTTTAAAATAAATAAAAATTATGTTTATTAATAATAGTTCAATCTTATAATACAATAATATTCATATTTTTTCACAGTATATTGTTTGATACAAAATTTCATGTAAAATTAATCTGAAAGCTTAATTTTAAAATTGTATGAATAGTAAAATAATTTTTAAAAATATTTATATCGTAAATAAAAACTAAATAATATTTTAATTTATTCTTAAAATTTTATTGTAAGTTAATATTAACTATCAATATTTACTATGATGTATTTAAAATTTAATTCATATATTTATTTTTAAATTAAATGTAAAATTTATTTTATATATATTAAAAGTAGTATTTTTATTGATTGATTGATTTAATATTTAATATAATTAAAAAAATATTATTATT
>Chr1:13778552:13788786_5p
TATTGAATATAAGTACCTAAGATTTAAGAGATTGTTTATAAAAGACTTCTTCTTTTATTGCTTTAGAAAAACTGACTCAAAACTAAAGCTTACAAACTCTCTCTTTCTCTCAAAGCTCATTCATTATGCAATACCTCTGTATCTCCTTTTATATGAAACTCTTAGAAAATATTTCCTAATCCAAATAGGAAAATTAACTTATTTTAGATATCTCCTAAAATACAAATATGTATATTTAGCTTTTCTCCTAAATATACTTTTTTCCTTCTTTTCTTGATCTCTAAGTTATTTAAAGCTTACTCCAACA
>Chr1:13778552:13788786_3p
TATTAAATATAAGCACCTAAGATTTAAGAGATTGTTTATAAAAGACTTTTTCTTTTATTGCTTTAGAAAAACTGACTCAAAACAAAAGCTTACAAACTCTCTCTTTCTCTAAAAGCTCATTCATTATGCAATACCTCTGCATCTCCTTTTATATGAAACTCTTAGACAATATTTCCTAATCCAAATAGGAAAACTAACTTATTTTAGATATCTCCTAAAACACAAATATGTATATTTAGCTTTTCTCCTAAATATACTTTTTTCCTTCTTTTCTTGATCTCTAAGTTATTTCAAGCTTACTCCAACA
>Chr1:13795559:13797848_5p
ATGACTAGGACGACGAACGAATATAGAGATTTGCAATTCTTCTCGTTGGTCGTTATGATAATTTTTTCCTCAATTCACCGGCTTATCTCTCAAAACTGAAAGAATCAATAGAAATCATCACTCTTATTCTCTCCTAATCGACTACTACACCACACAAACTTTAGAGAATCTCACTTTGATAAATTAGGGTTCGTCACTTTGTGAATTTTAGAGCATAGATGAATTTGGGGATTTATATTTGGATATAAGGGCATTGTTTTGCATACAATTCGTGTTGTTTAAGTGTATATATGTCCTTAACCAAGATTTTGAACAAAACCTTTGTTGTTATATCCATTGATGCTATACGGCAAGATATTATATACTGATCAAGTTTGTTTATTAGTGTATCATTTGTTTTTTTGTCCTAGAACTTGTAATAAATCAGCACATCTACTTGCTAAATATGGTAGTTTACAAACATCTTTTATTCTGAATGTTGTAATTGTAGAGAACAGAGCACAAAACGACACTGTTTTGTTAAATATGTCAACAGGCTCACATTGTGTCAAGCCCACTAAGCTCAAGGCCTGCAAACAAGATGAAACGAAGAAGCCCAAGACCCTGCAACGGTCACCTGCAACAGACAAGAAAGCGTTAGCAGAGGAAGAAGGACATAGTACGACAGTGACATTGCAAAACCGATTCAAGGTGTTGGGACCAGTTGATGAAGATGATGCCACGTAATATCTCACAGCTGGCTGATCAACGAACACTCTAGAATCTAGGTTTAATCTCATGTAACTATATAAGAGAACTCTTGCAATGTAATACATT
>Chr1:13795559:13797848_3p
GGACGACGAACGAATATAGAGATTTGCAATTCTTCTCGTTGGTCGTTATGATAATTTTTTCCTCAATTCACCGGCTTATCTCTCAAAACTGAAAGAATCAATAGAAATCATCACTCTTATTCTCTCCTAATCGACTACTACACCACACAAACTTTAGAGAATCTCACTTTGATAAATTAGGGTTCGTCACTTTGTGAATTTTAGAGCATAGATGAATTTGGGGATTTATATTTGGATATAAGGGCATTGTTTTGCATACAATTCGTGTTGTTTAAGTGTATATATGTCCTTAACCAAGATTTTGAACAAAACCTTTGTTGTTATATCCATTGATGCTATACGGCAAGATATTATATACTGATCAAGTTTGTTTATTAGTGTATCATTTGTTTTTTTGTCCTAGAACTTGTAATAAATCAGCACATCTACTTGCTAAATATGGTAGTTTACAAACATCTTTTATTCTGAATGTTGTAATTGTAGAGAACAGAGCACAAAACGACACTGTTTTGTCAAATATGTCAACAGGCTCACATTGTGTCAAGCCCACTAAGCTCAAGGCCTGCAAACAAGATGAAACGAAGAAGCCCAAGACCCTGCAACGGTCACCTGCAACAGACAAGAAAGCGTTAGCAGAGGAAGAAGGACATAGTACGACAGTGACATTGCAAAACCGATTCAAGGTGTTGGGACCAGTTGATGAAGATGATGCCACGTAATATCTCACAGCTGGCTGATCAACGAACACTCTAGAATCTAGGTTTAATCTCATGTAACTATATAAGAGAACTCTTGCAATGTAATACAT
>Chr1:13883305:13888300_5p
GTCGATGCAGTCCCCAGGTGGTGTCGGTCGATGCAGAGTCTGGTTTGTTTGTGGATTGTTGTTTGTTGGTTAGAGTATCTCTATTGCTTGTGTGTATAGCCCAGTAGATGGGAGGATTACCTTACTGAGTGTTTATAAAATACTCATGCATTGCAATTTGTGTTTGTGATGCAGGTAAAGGCAAAGTGTGATCGTGGAATCAAGGCAATGAAGAGGAGGATGTTCTAGGGACTCGATTGGATGTTGTCTGGCATTGCTAGGTTGCTAGAGTTGGGTCATTAGAAACATTGCTAGGTTGCTGGTTTCATGTTTTCTGATTATTGGTTATTGGATTATTGTTATATTTGATTAATGGTTATTATTTCTTGGATTTTTATTGGTATTGGTTATTCCGCTGTTGGTTGTCATTGTGGTTAGGTGGCTAGTGGGTATGGGACCACTAGTTGTAATTATTATTATTATTATTCTTTATTATTTAAAAAAAA
>Chr1:13883305:13888300_3p
GTGTCGGTCGATGCAGAGTCTGATTTGTTTGTGGATTTTTGTTTGTTGGTTAGAGTATCTCTATTGCTTGTGTGTATAGTCTAGTAGATGAGAGGATTGCCTTACTGAGTGTTTATAAAATACTCATGCATTGCAATTTGTGTTTGTGATGCATGTAAAGGCAAAATGTGATCGTGGAATCAAGGCAATGAAGAGGAGGATTTTTTAGGGACTCGATTGGATGTTGTCTGGTATTGCTAGGTTGCTAGAGTTGGGTCATTAGAAACATTGCTAGGTTGTTGGTTTCATGTTTTCTGATGATTGGTTATTGGATTATTGTTAAATTTAATTAATGTTTATTATTTATTGGATTTTTATTGGTATTGGTTATTCCGCTGTTGGTTGTGATTGTGGTTAGGTGGCTAGTGAGTATGGGACCACTAGTTGTAATTATTATTATTATTATTATTTATTATTAAAAAAAACGGATCA
>Chr1:13962268:13964174_5p
TGGACAGACCAAGTTCCACCAAATGTCTATGCTTTTTCTCTGCAGTTCCATTTTGTTGTGGAGTGTAGGGGCATGAAATTTGATGGTGAATGCCATGTTCTTAGAAGTGTTTCTTGAGAAAGTTGTTTGTGAACTCGCCTCCTCCATCACTTTGGAATATATTTATTTTGATATTAATTTGATTTTCGACCAGCTTTTGAAACGCAACAAACACAAATGCAAATTCAGACTTCAATCACAAAGGAAAGAACCAAGAATACCGAGAATGATCATCAACAAAAACTGCATAATACTTGAATCCTTTGTTTGAAACAACTGGTGATGGCCCCCAAAGATCACAATGAACTCTCTCTAGGGGTTGTAAATCTCTAGAATCAGAAGAAAAAAACTGTAACTTATTGCTCTTTCTCATCTGGCAAGGCTCACAAATGGGAGAAGTTCTGCTCTTATTCACTTCAATCTCCTTGCAGGCTCGAAGATGCTGAAGAATCCTTGAGTTTGAGTGTCCTAACCGATGATGCCAAGTATCCAGGGTTGCTGCACACTGACGATTTGAGTAGAACGCAACAAATTCTTGATTCTGCAGTACATATAGTCCTTTTTTACGAGGACCCTTTGACACCACTTTCTGAGTGGTTAAATCAATTATATATACAAAATCAGAATCAAAGAACACTCCACAAGAGTAATCATCACATAACTTAGATACTGATAGAAGATTCTTTTGCATATCAGGACAAACTAGAACTTCATTAAGAGGAATAGTACCTTTTGCAGAGGAAATGGTGGTTGATCCAATATGAGTGATCGGTAGGTAGGCTCCATC
>Chr1:13962268:13964174_3p
CACCAAATGTCTATGCTTTTTCTCTGCAGTTCCATTTTGTTGTGGAGTGTAGGGGCATGAAATTTGATGGTGAATGCCATGTTCTTAGAAGTGTTTCTTGAGAAAGTTGTTTGTGAACTCGCCTCCTCCATCACTTTGGAATATATTTATTTTGATATTAATTTGATTTTCGACCAGCTTTTGAAACGCAACAAACACAAATGCAAATTCAGACTTCAATCACAAAGGAAAGAACCAAGAATACCGAGAATGATCATCAACAAAAACTGCATAATACTTGAATCCTTTGTTTGAAACAACTGGTGATGGCCCCCAAAGATCACAATGAACTCTCTCTAGGGGTTGTAAATCTCTAGAATCAGAAGAAAAAAACTGTAACTTATTGCTCTTTCTCATCTGGCAAGGCTCACAAATGGGAGAAGTTCTGCTCTTATTCACTTCAATCTCCTTGCAGGCTCGAAGATGCTGAAGAATCCTTGAGTTTGAGTGTCCTAACCGATGATGCCAAGTATCCAGGGTTGCTGCACACTGACGATTTGAGTAGAACGCAACAAATTCTTGATTCTGCAGTACATATAGTCCTTTTTTACGAGGACCCTTTGACACCACTTTCTGAGTGGTTAAATCAATTATATATACAAAATCAGAATCAAAGAACACTCCACAAGAGTAATCATCACATAACTTAGATACTGATAGAAGATTCTTTTGCATATCAGGACAAACTAGAACTTCATTAAGAGGAATAGTACCTTTTGCAGAGGAAATGGTGGTTGATCCAATATGAGTGATCGGTAGGTAGGCTCCATCTCCAAC
>Chr1:14051152:14054271_5p
GTAAGAGATATATAAATTAAGGATCTCAATGTAATTATATATTTATGTAATACCTAGGTTTCCTCTTGTATCTAGTATATATATTGTAAACCTTGCATCTAATAAATCATTTAGCCTACATTATTACATGGTAT
>Chr1:14051152:14054271_3p
TGTAAGAGATATATAAATTAAGGATCTCCATGTAATTATGTATTTATGTAATACCTAGGTCTCCTCTTGTATCTAGTATATATATTGTAAACCTTGCATCTAATAAATCATTCAGCCTACATTATTACATCATATGC
>Chr1:14145767:14147407_5p
CCATCAACGAGACCTTTCGTTTTCTCGTAAAACTATAACTCAACCGTTAAGCAATATTTTGGCGGGAAACCATAAGTTAACCTAATAATAGACGCGACCTTTCTTTTGATAACT
>Chr1:14145767:14147407_3p
ATCGACGAGACCTTTCGTTTTCCCGTAAAACTATAACTCAGCCGTTAAGCAATATTTTGGCGGGAAACCATAAGTTAACCTAATAATAGACGCGACCTTTCTTTTGATAACT
>Chr1:14155817:14162356_5p
CCGGCTCTCTATTTTGTCTCCTAGCTAACTAGGGCTTCCCTTCTTTCCTATTAATAGGCCTCTTACCCCTGGCCACAGAACAAGCTCGTTTTTTTAGTTCTGGCCACCAAAACTTGTAATCTTTATAACTTTTGATCATTTACGTATTTTTATTTGATTTCTTCTACAAATATGCTTATTTCATCATTATATTTTTGATTATGTCTGTTTCATCATTTTCTGGGTTTGTGTTCTTAAATCTCATTGATTAGATTCTGAGTAGAGGTAGATTCTTAAGGATGGGTTATGTTGGTAGAGAACTTAGTTTGTTTAGGATGTTTAACCTTGTTTGATTATATATCTCTTCTGGGTTAGATGTGCTCTAAGCTGTTCTTATATGAGAGGGTAAGAATAGATCTTAAGCTTCCTTGCATCACACCAATGTTTAGGTAGTTAGATAAAACTAATACTGGAGATTATCATGCTTATCCCAAGAGATTGGTTGTATAAGGTGGTTTTTGACAAATAATGGTCTGGTTCGTAATGCATGTTCAGTATGGTTTCACCAATGAGAGTTGGGTTAGGATGTTACTGTAACTTGATCACTTTGTCATGAGAGTGGATTAGTGAGTTATTAAGATCATTGTCTAGAGATAGCTCATGTTGATTGAGGTTTGTTAAGCAACCTAGATAGATCAAGTTTAATATCAACCAATAATTC
>Chr1:14155817:14162356_3p
ACCACCAGCTCTCTATTTTGTCTCCTAGCTAACTAGGGCTTCCATTCTTTTCTATAAATAGGCCTCTTACCCCTGACCACAGAACAAGCTCGTTTTTTTAGGTCTAACCACCAAAATTTGTAATAATTATAACGTTTGATCCTGTAAGTATTTTTATTTGATTTTTTCTACAAAGTTGCTTATTTTATCATTATCTTTTTGATTATTTCTGTTTCATCGTTTTCTGGGTTTGTGTTTTTAAATCTCATTTATTAGATTCTGAGTAGAGGTAGATTCTTAAGGAGTGGTTAGGTTGGAAGAGAATTTAGTTTGTTTAGGATGTTTAAGCTTGTTTGATAATATATCTCTTTTGGCTTAGATGTGCTCTAAGCTGTTCTTATATCTGAGAGGGTAAGAATAGATATTAAGCTTCCTTGCATCACACCAATGTTTAGGTTGTTAGATAAAACTAATACTGGAGATTATCATGCTTATCCCAAGAGATTGGTTGTATAAGGTGGTTTTTGACAAATAATGGTCTGGTTCGTAATGCATGTTCAGTATGGTTTCACCAATGAGAGTTGGGTTAGGATGTTACTGTAACTTGATCACTTTGTCATGAGAGTGGATTAGTGAGTTATTAAGATCATTGTCTAGAGATAGCTCATGTTGATTGAGGTTTGTTAAGCAACCTAGATAGATCAAGTTTAA
>Chr1:14165810:14168444_5p
TTTTTTGTTTTATGTTTAATTTTAATCATTTGAATAATAATATTTAATATTCAATGTTATTCTATAATCTAACTAAAATTTTAGAAATGATTATAGCAATATAGAAATTTAATAAAACTTACTATATAATTTACATTTGCGTCTATTTATCGTAACTTTTCGTTTAAAAACTATTTTTATATTTAAAATTTATTTCATCATGTTTTTGAAAGTTGTGTATTTTAATTTCAATTTTTTTTATATAGTTTCACTCATTATTAAATACATTTTAATTATAATTATTTAATAAAAATTACATTTACTCATTACAACCATTAATTCAATATTCTCAGTTAAGATCACTTTGTCATTATGATATTTTTGATTATAGCTCTTTACCACAATTCTTCATAAAAATATCATATATATTTATAATACTTTAAACAATGTTTTTTTTGCAAAATTACGTCTATTCTATATAATATTTTTTGTTTATAAGTTTTCATTTAGATGGTTGTGTTTTTAGTAATAGTTTATGTTTAATGTTTATGTGTTCAAACTATTCTATTACATTTGAATGATTTCAT
>Chr1:14165810:14168444_3p
TTTTCCGTTTTATGTTTAATTTTAATCATTTGAATAATAATATTTAATATTCAATGTTATTCTATAATCTAACTAAAATTTTAGAAATGATTATAGCAATATAGAAATTTAATAAAACTTACTATATAATTTACATTTGCGTCTATTTATCGTAACTTTTCGTTTAAAAACTATTTTTATATTTAAAATTTATTTCATCATGTTTTTGAAAGTTGTGTATTTTAATTTCAATTTTTTTTATATAGTTTCACTCATTATTAAATACATTTTAATTATAATTATTTAATAAAAATTACATTTACTCATTACAACCATTAATTCAATATTCTCAGTTAAGATCACTTTGTCATTATGATATTTTTGATTATAGCTCTTTACCACAATTCTTCATAAAAATATCTTATATATTTATAATACTTTAAACAATGTTTTTTTTGCAAAATTACGTCTATTCTATATAATATTTTTTGTTTATAAGTTTTCATTTACATGGTTGTGTTTTTAGTAATAGTTTATGTTTAATGTTTATGTGTTCAAACTATTCTATTACATTTGAATGATTTCATAATGTATA
>Chr1:14229567:14231959_5p
GTACAACCGAGATCCCTTCCCATATCACAACAAACGCATTGCGTTATAGACCCGTGGTTCACCAGTACAATGGTTCGTGATCATACTCAGTTCGAGATCAAACCCAAGCTGTTTAAACTCACTGGCAATAGTTATGAATATTTAGTTAAAGGTTTGATACCTTCAGATCAACCTACTAATTTGAAGTGGATTGAAGATGTGGATCACCTGTATATTGCTCCACAAACTGGAGGCGATCACTGGGTGGCGCTGCACGTGGATCTGGTTAGGGGGCATATTGATTGCTATGATAGCATCGTCGGACAAGTAACCAAAGAAAGTGAGGAAAAAATGCTGACTGCTTGTAGCACGGGGAGAACGTTCCTCACGAATATCGTACACCTACTTTCAAACAGTTTACCTTCAGGAGGAGGAGTAAAGCCAAGGTCTCGCAAAACGTACAAGTTGGTGACTGTGGCGTGTACGCTTTAAAGTTTATTGAATGTCTAGCGCTTGGTGTGTCTTTCGATGGAATTTGTGATCAAAATATCCAGGCTATACGTGTTAAAATGGCAGCAGAAATCTACGATGAGGCACCTGAATTTTTGAATCAGTTTGACTAAAAAACATTTGTATTTCTTTTTGGTAGGACTTGTACTTGGATGTGTAAAAACATTTGGATTTCTTTGTTTAGTATCTTTTCAATGTTACAGCTGAGTTATGGACTTCACACGA
>Chr1:14229567:14231959_3p
TAAGGTACAACCGAGATCCCTTCCCATATCACAACAAACGCATTGCGTTATAGACCCGTGGTTCACCAGTACAATGGTTCGTGATCATACTCAGTTCGAGATCAAACCCAAGCTGTTTAAACTCACTGGCAATAGTTATGAATATTTAGTTAAAGGTTTGATACCTTCAGATCAACCTACTAATTTGAAGTGGATTGAAGATGTGGATCACCTGTATATTGCTCCACAAACTGGAGGCGATCACTGGGTGGCGCTGCACGTGGATCTGGTTAGGGGGCATATTGATTGCTATGATAGCATCGTCGGACAAGTAACCAAAGAAAGTGAGGAAAAAATGCTGACTGCTTGTAGCACGGGGAGAACGTTCCTCACGAATATCGTACACCTACTTTCAAACAGTTTACCTTCAGGAGGAGGAGTAAAGCCAAGGTCTCGCAAAACGTACAAGTTGGTGACTGTGGCGTGTACGCTTTAAAGTTTATTGAATGTCTAGCGCTTGGTGTGTCTTTCGATGGAATTTGTGATCAAAATATCCAGGCTATACGTGTTAAAATGGCAGCAGAAATCTACGATGAGGCACCTGAATTTTTGAATCAGTTTGACTAAAAAACATTTGTATTTCTTTTTGGTAGGACTTGTACTTGGATGTGTAAAAACATTTGGATTTCTTTGTTTAGTATCTTTTCAATGTTACAGCTGAGTTATGGACTTCACACGACTGAGTT
>Chr1:14238692:14244571_5p
GTATGCATCGATCGACGCATGCTTGACATCACGCGGAAACCCTAATCGCATCGACCGACGCCTCCACATGGCATCGACCGATGCTCCTAGGTCAATCTGCGCCGTCCTCGCACTAGCATCGACCGACACACATAGTGCATCGACCGATGCACATGCCAAGCATCGTTTTCCCAGAAGCTTCTCGTCGGATCTTCGTTCCTGCAACCACAAGAATCGATCCCAAGCCACAAGAAAGCTTCCTAACGCCTCATATAACATTCTAACAAGCCTAACAACACATAAACAAA
>Chr1:14238692:14244571_3p
TGCATCGATCAACGCATGCTCGGCATCACGCGGAAACCCTAATCGCATCGACCGACGCCTCCACATGGCATCAACCGATGCTCCTAGGTCAATCTGCACCGTCCTCGCACTAGCATCAACCGACACACATAGTGCATCGACCGATGCACTTGTCGAGCATCGTTTTCCCCGAAGCTTCTCATCGGATCTTCGTTCCTGCAACCACAAGAATCGATCCCAAGCCACAAGAAAGCTTCCTAACGCCTCATATAACATTCCTAACAACACATAA
>Chr1:14251208:14259955_5p
ATGTAGCATGAGTGTCTTGGCAATGTTTGCTTTCCCTAGGCATTGTTTGGGTAGAGAAAGCTTGACCATCAATGGTTGGCCTTTTTATTCCTTTCTTCATGTTAAATTCCATTTTGAAGTCCTCTCCATTCTCAATGCTAATCTTGTCTTTTTTTCACACTGCACCTACTGTTGCCAAGAATGGCCTTCCTAGGATTAGTGGATCTTCTGGCTCCTTATCCATGTCGAGGATCATGAAATCGGTAGGAACCTCCACTCTGCCGATCCTGAGAGGTAAGTTTTCCAGGATACCAATGGGATGCCTGATTTCCCTATCAGCTAGGACCAAATATAGGCTACTTGGTTTAAAATTTCTGAAACCCATCTTGTTGGCAATTGAAAGTGGCATGATACTGACCGAAGCTCCTAAATCGCACAAGCAATCGTTGAAAATCTGGAGGCCTATTGAACATGGCAAGGTGAAAGAGGCAAGATCCTCCAATTTCTTATTGATCCTTAGTTCAGGATCTAAACACACTCCACTCCTCAGGATCGCATTCCCTATTTATTTGATAGCTTTCTTCACCTCAATCTCCAGCTGAGCTGTTTCTTTGATGATTTCCCCTCGAAGAGCGTGTGGAGGAAAGAGTTTAGGAGGTGGGGCATCAGTTAACGAATCTTAAACCCGTGCTCGA
>Chr1:14251208:14259955_3p
CCACATCAAATGTAGCATGAGTTTCTTGGCATTGTTTGCTTTCCCTAGGCATTGTTTGGGTAGAGAAAGTTTGACCATCAATGGTTGGCCTTTTTATTCCTTTCTTGATGTTAAATTCCATTTTGAAGTGCTCTCCATGCTCAATGCTAATCTGTCTTTTTTTTCACACTGCACCTACTGTTGCCAAGAATGGCCTTCCTAGGATTAGTAGATCTTCTGGCTCCTTATTCATGTCGAGGATCATGAAATCGGTAGGAACTTCCACTCTGGCGATCCTGAGAGGTAAGTTTTCCAGGATACCAATGGGATGCCTGATTGCCCTATCAGCTAGGACCAAATATAGGCTACATGGTTTAAAATTTCTGAAACCCATCTTGTTGGCAACTGAAAGTGGCATGATACTGACCGAAGCTCCCAAATCGCACAAGTAATCGTTGAAAATCCTGAGACCTATTGAACATGGCAAAGTGAAAGAGCCAGGATCCTCCAATTTCTTATTGATCCTTAGTTCAGGGTCTAAACACACTCCACTCCTCAGGATCGCATTCCCAATTCATTTGATAGCTTCCTTCACCTCAATCTCCAGCTGAGCTGTTTCTTTGATGATTTCCTCTCGAAGAGCGTGTGAAGGCAAGAGTTTAGGAGGTGGGGCATCAATTAGCGAATCTCAAACCTGTGCCCGATT
>Chr1:14274829:14279373_5p
TATTGTGAAATACAGGTGTGATTATTCCATCATAAACACATGGCATTACACTTGTCCATGTTGTATTACATAATTCTTTAAGTGTAACATTTGTCATTACCAAAACTAATGAGTAAGCTAAGTGACTCATGTTTTATTTACTTCACTATAAATAGGAAGAAGTGTTAGTGAATAATAGTGGTGTACGTAGGAAACTAAGAAGAACAAACATAATAAACTCCATTATTCACATTCCTCTCTTTTCTTCTATTCCACCTTGTTTCTCTTGTCTCATACACTATTATATAGTAGTTTCATAACA
>Chr1:14274829:14279373_3p
TATTGTGAAACACAAGTGTGATTATTCCATCACAAACACATGGCATTACACTTGTCCATATTGTATTACATAATTCTTTAAGTGTAACATTTGTCATTACCAAAACTAATGAGTAAGCTAAGTGACTCACGTTTTGTTTACTTAACTATAAATAGGAAGAAGTTAGTGAATAATAGTGGTGTATGTAGGAAAGTAAGAAGAACAAACATAATAAACTCTATTATTCACATTCTTCTCTTGTCTTCTATTCCACCTTGTTTCTCTTGTCTCATACACTATTATATAGTAGTTTCATAACA
>Chr1:14334451:14339263_5p
GTGTAGAATTTCACTCCAAATCTTTTACCTGAAAAGACTACACGACGACTGAAAGTGCAAAGTTAATCAATTGTAGTATTTTAGGATCGATCCCACAGAGAGTAATAGCAAGCACAAATTGAATTAAAAGGGAAAGAACTATGGCTAAGACTAAAGAAGAGATTGGGGTTTTGGTTTTCCTAATAACTATTGCAAATAAATAAAAGTAAATAAAAGCGGTTTAAAACTGTAAGACTAAGGCGTTGGGCGTTTTGGGATTCATCTTAGGGTTTTCATGGTTCTAAGCAATATTAATTGTAAGATCTAACAAGTAAATACTAATTTTTGGTTTTGGTTCTCAACTACGAAACTCTAATGAACTAACAAGCTATTCTCATAGAATGAAAGTCTAAAGTCTTCACACTCCGTTACTCAACTTTCGCAGGCAACGTCGCATGTCAACCAGCTAGTTAAACAAGTTCGATACATTCACCAAACTTCGCAGCTCAACTTACGCAGGTTACGAGCAAGGCTTCGGTATAACACTAGTTCGGAGAAGTAGGATAACGCGGTTAGCTCTCCCAATCTCTAGATCATTACTTGGTGATCAATCCAAGCATAAGCATTAAGAT
>Chr1:14334451:14339263_3p
TGATGTGTGTAGAATTTCACTCCAAATCTTTTACCTGAAAAGACTACACGACGACTGAAAGTGCACAGTTAATCAATTGTAGTATTTTAGGATCGATCCCACAGAGAGTAATAGCAAGCACAAATTGAATTAAAAGGGAAAGAACTATGGCTAAGACTAAAGAAGAGATTGGGGTTTTGGTTTTCCTAATAACTATTGCAAATAAATAAAAGTAAATGAAAGCGGTTTAAAACTATAAAACTAAGGCGTTGGGCGTTTTGGGAGTCATCTTAGGGTTTTCATGGTTCTAAGCAATATTAAGTGTAAGATCTAACAAGTCAATACTAATTTTCGGTTTAGGTTCTCAACTACGAAACTCTAATGAACTAACAAGCTATTCTCATAGAATGAAAGTCTAAAGTCTTCACGCTCCATTACTCAACTTTCTCAGGCAACGTCGCATGTCAACCAGCTAGTTAAACAAGTTCGATACATTCACCAAACTTCGCAACTCAACTTACGCAGGTTAAAAGCAAGGCTTCGGTATAACACTAGTTTGGAGAAGTAGGATAACGCGGTTAGCGCTCCCGTTCTCTAGATCAGTACTTGGTGATCAATCCAAGCATTAAGATAAA
>Chr1:14502721:14506290_5p
TTGTATAATGTATCCCTCCGGCAAATCCTCTAAAATCGAATGCCCACGAAGATTACAATATTACATATACATCTATTGAGAGGTTATGTTGAGAAGGGAGGCTCGTGTTCTAATCAACCCTCGAAACAATCCTTCTAGACTCTTCTCGAACCTTCCAATACATTCCTGAACTTCCTCAAGCTTCATATGAAGATCATCATGAGAGATAGAATCTCCACAAATCGCTGAATCTACATTATCCAACTCGTTTCTGACCATCTTATCGTGATCATGAAACTTCTTGTTCATGAGGACTAAAGCCAACTTGCTCCTTAT
>Chr1:14502721:14506290_3p
TTTTATGTTTGTATAATGCATCCCTCCGGCAAATTCTCTAAAATCGAATGCCCACGAAGATTACAATATTACATATACATCTATTGAGAGATTATGTTGAGAAGGGAGGCTCGTGTTCTAATCAACCCTCGAAACAATCCTTCTAGACTCTTCTCGAACCTTCCAATACATACCTGAACTTCCTCAAGCTTCATATGAAGATCATCATGAGAGATAGAATCTCCACAAATCGCTGAATCTACATTCTCCAACTCGTTTCTGACCATCTTATCGTGATCATGAAACTTCTTGTTCATGAGGACTAAAGCCAACTTGCTCCT
>Chr1:14512307:14514107_5p
TGATCCTTTCATCCTAGCATCACAAGCACAACAAGTGAGCTTTCTGCCCTATCCTCGTTTAAGGCCAAGACGTGAAATGTGGTTATCAGTCATTAAAGTTAATCCTCGAGGCCGTATAATCGGGTTAGTTGATGATCAAGTCGTGTTGCAACAAGAAAGAGTCGGTGAAATTTCCATTCCAAACATGTCAACAGAAGATGTTATCCACATTGATCCACAAAACAGGCAAGTTGAAGATGTTGATGATGTTTCCGAAGAAGAGGGTGAATTAGACGAATTTGAAGAGTCCGATGATGGAGAAGATTCTAATGATGATAATGTAATTTCTAGTAGTTCAGAAAATGAATCTGATTGAGCAATTGTACTTTTTGTTGTTTTTTTTAAAAAAAATATTTATCAATTTGCGATGGATTTGCGTTGGAATTGCGAGGGAGTGCTAGAACTCCCTCGCAAAATGGTCGTTAATCCCTTGCAAATTGCGAGGGAATAACGAATAAAAATATTAGCGAGGGATTTGAGAGGGACTTGCAAGGGAATGTTGGCTTGCCCTCGCAAAATGGTCGTTAATCCCTCGCAAATT
>Chr1:14512307:14514107_3p
TTTGATCCTAGCATCACAAGCACAACAAGTGAGCTTTCTGCCCTATCCTCGTTTAAGGCCAAGACGTGAAATGTGGTTATCAGTCATTAAAGTTAATCCTCGAGGCCGTATAATCGGGTTAGTTGATGATCAAGTCGTGTTGCAACAAGAAAGAGTCGGTGAAATTTCCATTCCAAACATGTCAACAGAAGATGTTATCCACATTGATCCACAAAACAGGCAAGTTGAAGATGTTGATGATGTTTCCGAAGAAGAGGGTGAATTAGACGAATTTGAAGAGTCCGATGATGGAGAAGATTCTAATGATGATAATGTAATTTCTAGTAGTTCAGAAAATGAATCTGATTGAGCAATTGTACTTTTTGTTGTTTTTTAAAAAAAAAATATTTATCAATTTGCGATGGATTTGCGTTGGAATTGCGAGGGAGTTCTAGCACTCCCTCGCAAAATGGTCGTTAATCCCTCGCAAATTGCGAGGGAATAACGAATAAAAATATTAGCGAGGGATTTGAGACTGACTTGCAAGGGAATGTTGGCTTGCCCTCGCAAAATGGTCGTTAATCCCTCGC
>Chr1:14515794:14518319_5p
AACTAAACTAGATCCGCGCCGACCTCCAGGAACTCTGTGGTAAGAATTTTCTTTTAAGTTTTTAATTTGATAATAGAATTACAAAGTTGTGTTTGCATGGATTCTGAAAGTTGAATTTATTTTGAAGGTTTGACCAAGACTCCTGTGTTGCGGCTACTGTTCGAAGCATCTTTGAAAGAGATTTCAAAGAGCCCCATGCCAATTGGACACAGACACAACCTAAAGTGGTAGACCGTTGGTATGAAACGTTTGCGGTCAGTGAACTCTCTTTGTTTGCTATTTTACAATATATTTTTTTGCCTTAATTAAATATAGACTAATCCTTTCTTTTTTTGGAAGCAAATTTACAATTCGGACCGTTGCATAAACGATAGAGTGAGGAAAGAGTTTGAAGCAAGTTGAAGGACAAGATGTGTGATCAAGTGTCAAGGTGGAAGTTAAAGTGGAAGCTTAAAGGCGATGAGGCAAAGCCACGGTGGATTGATCCTCAAGTATGGGAGGGTCTTGTTCGGTATTGGCTTGATCCAAAATCAGAAATCAAGAGCATCAACAGTCGGAATGCTCGCTATCATGATCCGGATGGCACTGGAATATACAAGCACCGTTCAGGCCAAACTTCGTTTAAAGCCCGTGCTCGAAAGCATGTAAGTTCCTTAAGTTTTTTTTT
>Chr1:14515794:14518319_3p
GGTCGATCTAGTTTAACTAAACTAGATCCGCGCCGACCTCCAGGAACTCTGTGGTAAGAATTTTCTTTTAAGTTTTTAATTTGATAATAGAATTACAAAGTTGTGTTTGCATGGATTCTGAAAGTTGAATTTATTTTGAAGGTTTGACCAAGACTCCTGTGTTGCGGCTACTGTTCGAAGCATCTTTGAAAGAGATTTCAAAGAGCCCCATGCCAATTGGACACAGACGCCAACTAAAGTGGTAGACCGTTGGTATGAAACGTTTGCGGTCAGTGAAATCTCTTTGTTTGCTATTTTACAATATGTTTTTTTGCCTTAATTAAATATAGACTAATCCTTTCTTTTTTTGGAAGCAAATTTACAATTGGGACCGTTGCATAAACGATAGAGTGAGGAAAGAGTTTGAAGACAAGTTGAAGGACAGGATGTGTGATCAAGTGTCAAGGTGGAAGTTAAAGTGGAAGCTTAAAGGCGATGAGGCAAAGCCACGGTGGATTGATCCTCAAGTATGGGAGGGTCTTGTTCGGTATTGGCTTGATCCAAAATCAGAAATCAAGAGCATCAACAGTCGGAATGCTCGCTATCATGATCCGGATGGCACTGGAATATACAAGCACCGTTCAGGCCAAACTTCGTTTAAAGCCCGTGCTCGAAAGCATGTAAGTTCCTTA
>Chr1:14590887:14596322_5p
AAATTGTAATAGAAATATTTCTTTTATTATTGAGATATCGGATACAAGATTTGAGAGAACTTACGGATTCTCTCCCTCCCCCTTTCAAAAGATCCAGAATCTAGATGCCCTCTCTCATCTCTCTCCCTTCCTACTTTATACTACTCTTGTCTTATTTGCTCTAATAGCCGTTACAACCCACACAATGATCTTGCCAGCTATTCTAGTGACTCATTATTTGACTCTAGTTACTTTATTCTTAACCTTGGTAAACAGTTCCTCAGCCTAATCCCTTCAGTCAACAGGACACCTCATCATCTCTAGATCCTTCTTTACTTGTTGGATCCTCCTTGGGCCTTGAACCTCCTTCGATACTGGAACAGAACTGGTGGGTGCCTTGCCTCATACGTATCATTACC
>Chr1:14590887:14596322_3p
CAAGATTGTAATAGAAATATTTCTTTTATTATTGAGATATCGGATACAAGATTTGAGAGAACTTACGGATTTTCTCCCTCCCCCTTTCACAAGATCCAGAATCTAGATGCCCTCTCTCATCTCTCTCCCTTCAAACTTTATACTACTCTTGTCTTATTTGCTCTAATAGCCGTTACAACCCACACAATGATCTTGCCAGCTATTCTAGTGACTCATTATTTGACTCTAGTTACTTTATTCTTAACCTTGGTAAACAGTTCCTCAGCCTAATCCCTTCAGTCCACAGGACACCTCATCATCTCTAGATCCTTCTTTACTTGTTGGATCCTCCTTGGGCCTTGAGCCTCCTTCGATACTGGAACAGAACTGGTGGGTGCCTTGCCTCATACGTATCAGAACCATGGG
>Chr1:14622423:14624796_5p
ACCAGAAGTGCTTGATTTTTGGTGGGACAAACAAAGACCACAATGATTTCCAAAGTGTACTTGCGGTTAGGATAGACTCTTCATCCACTTTGGTGAGTTGATGGTAGCCTGATTTTACTGAATACTGACCATTTTTTGTAAATGTCCATATAGGCATGTCAGGTACCTTGACGAAACGTGGTCTGATTCTCCAGATGTGACTAATATCTTGTGGATGCACTAATTCGCGAAGTTTCTCCTCACTCCACTGGTTTGTACTTGGTGTAAGAAGATCCACCACCTTAAGCGTGTTGGGATTTGTCTGATTCGAATTCGCTCTCCTAACT
>Chr1:14622423:14624796_3p
AAGTGCTTGATTTTTGGTGGGACAAACAAAGACCACAATGATTTCCAAAGTGTACTTGCGGTTAGGATAGACTCTTCATCCACTTTGGTGAGTTGATGGTAGCCTGATTTTACTGAATACTGACCATTTTTTGTAAATGTCCATATAGGCATGTCAGGTACCTTGACGAAACGTGGTCTGATTCTCCGGATGTGACTAATATCTTGTGGATGCACTAATTCGTGAAGTTTCTCCTCACTCCACTGGTTTGTACTTGGTGTAAGAAGATCCACCACCTTAAGCGAGTTGGGATTTGTCTGATTCGAATTCGC
>Chr1:14683948:14685180_5p
CAATTGTCAGTTTTGGCTAAGTAACTTGCTTCCTTGTTTCAAATTGCTTTCTTTCTCTTTGCTCAATCTTAACAAAATCGTAATTCTACAGGGTGAGGATCCATATTTCAATAAGCTCATCAGGATATTGGCAACTAGGTGCATGACACAGGTAATGCTTCCGTCATGAATGAGTGCAGTTATATTGCTGGTGATTTTCACAGATGTCGGCATATTGAATATTTT
>Chr1:14683948:14685180_3p
TCAGTTTTGGCTAAGTAACTTGCTTCCTTGTTTCAAATTGCTTTCTTTCTCTTTGCTCAATCTTAACAAAATCGTAATTCTACAGGGTGAGGATCCATATTTCAATAAGCTCATCAGGATATTGGCAACTAGGTGCATGACACAGGTAATGCTTCCGTCATGAATGAGTGCAGTTATATTGCTGGTGATTTTCACAGATGTCGGCATATTGAATATTTT
>Chr1:14719619:14724632_5p
TGTAAGCTTCAACACCTCAAACCTAGTCCAGCAACAAAGCAAGTTGGGCTTTGACAACAATAAGCCCACTGCAGTCTGCAATATGCATCTTGCTTTAGCTGGTAACGGTAACATTGAACAGTCCTTGTCGCCATGTGCTCAGTTCCGTACGACTAAAGCTCCAAAGACAGCTCACACTACAATACAAACTGTGAACCGCTTCTCTGCCCTTACATCACCGATCCTGTGCAACTGATGGTGACATTTTGGCAGAGATCTACCTACTCTTGTAACCCATTAGGTTTACATCGTTTTCACTATAAAAAGACAATGTAATGCAATCGTTATCAACAAGAATGAAGATACACTTTGAGCCTCCCCTTCTCTGTATTATCTAAGGTTCTGCTCTTGCTTTCATGGTA
>Chr1:14719619:14724632_3p
ATGTAAGCTTCAACACCTCAAACCTAGTCCAGCAACAAAGCAAGTTGGGCTTTGACAACAATAAGCCCACTGCAGTCTGCAATATGCATCTTGCTTTAGCTGGTAACGGTAACATTGAACAGTCCTTGTCGCCATGTGCTCAGTTCCGTATGACTAAAGCTCCAAAGACAGCTCACACTACAATACAAACTGTGAACCGCTTCTCTGCCCTTACATCACCGATCCTGTGCAACTGATGGTGACATTTTGGCAGAGATCTACCTACTCTTGTAACCCATTAGGTTTACATCGTTTTCACTATAAAAAGACAATGTAATGCAATCGTTATCAACAAGAATGAAGATACACTTTGAGCCTCCCCTTCTCTGTATTATCTAAGGTTCTGCTCTTGCTTTCA
>Chr1:14753319:14755216_5p
ATATATATATATATATAGATAAACACCAAACATTTTGATTATTGGGGACTTGGCTACCCGATTTATCAGTGTGGAAGATAAACTTAGGAATTTGATTCTTCTTCATTATAATACCAATGCTGAACCTCTTAAATGTAACTACGATGTGTCTCACATCGAAGATAACAATAACTCTAAGCCAAGTGGATAATTCGTAATTCGAATGGTATTCTCCTTTGAATGTGGAATGGGCAAAATTTCAAGGAGGGACAACAATTGAAGAGTTAGAGAGTACATCATTTCTGTGGGAAATTCAATCATCTTGGGCTCTAGGATATTGAAAGGTTATAATTGAAGTGCAACATCAACATTGTACGACATGTCAATAACAATATATCAAATCCCCGCCTCCAACACTAATTGGATACAATATGGAGTTAGAAACCAATGTTCTCCTCTATGAGTTTCTTGTTTCTTCATTGGGAGAAAATCACTATGCTGATAAACTAGTAAAACATGCAATTGTCAGCCTGAGTGATTAAAATACATTACCTTTTTATCATGTTCAAAAATTAAGTTGCATGGAAACGAAACAGATACACAGAAACAAAATGTTTCGAAAATGGAAAGCAAAATGCTTTGTAAATGGGAAACAAAATGATTCGGAAAT
>Chr1:14753319:14755216_3p
TATATATATACAGATATATAATAAACACCAAACATTTTGATTCTTGGGGACTTGGCTACCCGATTATCAGTGTGGAAGATAAACTTAGGAATTTGATTCTTCTTCATAATAATACCAATGTTAAACCTCTTAAATGTAATACGATGTGTCTCACATCAAAGATAACAACAACTCTAAGCCAAGTGGATAATTCGTAATTCGAATGGTATTCTCCTTTGAATGTGGAATGGACAAAATTTCAAAGAGAGACAACAAGTGAAGAGTTAGAGAGTACATCATTTCTGTGGGAAATTCAATCATCTTGGGCTCTAGGATATTGAAAGGTTATATTTGAAGTACAACATCAACATTGTACGACATGTCAATAACAATATATCAAATCCTCGCCTCCAACACTAATTGGATACAATATGGAGTTGGAAACCAATGTTCTCCTCTATGAGTTTCTTGTTTCTTCATTGGGAGAAAAATCACTATGCTGATAAACTAGCAAAACATGCAATTGTCAGCTTGAGTGATTAAAATACCTTACATTTTTATCATGTTCAAAAATTAAGTTGCATGGAAACGAAACAAATACACATAAACAAAATGTTTCGAAAATGGAAAGCAAAATGCTTTGGAAATGGGAAACAAAATGATTCGGAAA
>Chr1:14855582:14857305_5p
CCGTTGTGTGGCCTTCGTGGCGGGCTGTTTAGCCATTGTGTGACCTTTGTAGCGGGCTGTTTAGCTAGTGTGTAGCCTTCGTGGCGGGCTGTTTAGCCATTGTGTGACCTTTGTAGCGGGCTGTTTAGCTAGTGTGTAGCCTTCGTGGCGGGCTGTTTAGCCATTGTGTGACCTTTGTAGCGGGCTGTTTAGCTAGTGTGTAGCCTTCGTGGCGGGCTGTTTAGCCATTGTGTGACCTTTGTAGCGGGCTGTTTAGCTAGTGTGTAGCCTTCGTGGCGGGCTGTTTAGCCATTGTGTGACCTTTGTAGCGGGCTGTTTAGCTAGTGTGTAGCCTTCGTGGCGGGCTGTTTAGCCATTGTGTGACCTTTGTAGCGGGCTGTTTAGCTAGTGTGTAGCCTTCGTGGCGGGCTGTTTAGCCATTGTGTGACCTTTGTAGCGGGCTGTTTAGCTAGTGTGTAGCCTTCGTGGCGGGCTGTTTAGCCATTGTGTGACCTTTGTAGCGGGCTGTTTAGCTAGTGTGTAGCCTTCGTGGCGGGCTGTTTAGCCATTGTGTGACCTTTGTAGCGGGCTGTTTAGCTAGTGTGTAGCCTTCGTGGCGGGCTGTTTAGCCATTGTGTGACCTTTGTAGCGGGCTGTTTAGCTAGTGTGTAGCCTTCGTGGCGGGCTGTTTAGCCATTGTGTGACCTTTGTAGCGGGCTGTTTAG
>Chr1:14855582:14857305_3p
TGTGTAGCCTTCGTGGCGGGCTGTTTAGCCATTGTGTGACCTTTGTAGCGGGCTGTTTAGCTAGTGTGTAGCCTTCGTGGCGGGCTGTTTAGCCATTGTGTGACCTTTGTAGCGGGCTGTTTAGCTAGTGTGTAGCCTTCGTGGCGGGCTGTTTAGCCATTGTGTGACCTTTGTAGCGGGCTGTTTAGCTAGTGTGTAGCCTTCGTGGCGGGCTGTTTAGCCATTGTGTGACCTTTGTAGCGGGCTGTTTAGCTAGTGTGTAGCCTTCGTGGCGGGCTGTTTAGCCATTGTGTGACCTTTGTAGCGGGCTGTTTAGCTAGTGTGTAGCCTTCGTGGCGGGCTGTTTAGCCATTGTGTGACCTTTGTAGCGGGCTGTTTAGCTAGTGTGTAGCCTTCGTGGCGGGCTGTTTAGCCATTGTGTGACCTTTGTAGCGGGCTGTTTAGCTAGTGTGTAGCCTTCGTGGCGGGCTGTTTAGCCATTGTGTGACCTTTGTAGCGGGCTGTTTAGCTAGTGTGTAGCCTTCGTGGCGGGCTGTTTAGCCATTGTGTGACCTTTGTAGCGGGCTGTTTAGCTAGTGTGTAGCCTTCGTGGCGGGCTGTTTAGCCATTGTGTGACCTTTGTAGCGGGCTGTTTAGCTAGTGTGTAGCCTTCGTGGCGGGCTGTTTAGCCATTGTGTGGCCTTTGTGGCGGTCCTA
>Chr1:14922898:14935827_5p
ACTTGGATGCAACGGTCATAAGATCATTGGATTTCATGGATATGCCGAGAAGACGCTATATTCCCTTGGAGCATATTTCACATCACTTCCTATAACTAAATTGGAATACAAAGATAGTGCTAAAAGAGAACTTTACGATAATGGTAATTCAGGCTACCTTTGGGATGATGGTACTTTCCAAGGAGTAAGAAAGGTGTACGTTTATTATGATGGTCTTTATATAAGGTGTGTGAGGTTCGAGTACGATAACGGTGGCAAAGTGGAATCTCGTGAGCACGGGGTAAAAGATATAGCTGACGTACAAGAAAGAGAGGTTACAATTCCTACAACTTAATTATTCGTCAAGCATATATATCTTCTATGTGTGTTCTTGAATTGTGGCTTATATATGAAGCCTTTTTCATTGCAGTTTGTCCTGGACTATCCAAATGAATTTCTCATGTCCGTGAAGGGAACTAGCACACGAGTTAATATTGAAGGTGATCGTACGGTGATTACATCGTTGAGTTTCAAAACATCTAAAGGGAGGACCTCTCCAACATTTGGAAATGAGTTTTGCAGGAGTCCTGTTGAATTCGAGCTTGAAAAGAAAGGGTATGCTATTGTTGGGTTCCATGGACGGTCTGATTATTATGTTCTTCATGCTCTTGGAGCATATTTTTTCCCG
>Chr1:14922898:14935827_3p
ATGCAACGGTCATAAGATCATTGGATTTCATGGATATGCCGAGAAGACGCTATATTCCCTTGGAGCATATTTCACATCACTTCCTATAACTAAATTGGAATACAAAGATAGTGCTAAAAGAGAACTTTACGATAATGGTAATTCAGGCTACCTTTGGGATGATGGTACTTTCCAAGGAGTAAGAAAGGTGTACGTTTATTATGATGGTCTTTATATAAGGTGTGTGAGGTTCGAGTACGATAACGGTGGCAAAGTGGAATCTCGTGAGCACGGGGTAAAAGCTTTATCTGACGTACAAGAAAGAGAGGTCACAATTCCTACTACTTAAACATTCGTCAAGCATATATATTTTCTATGTGTGTTCTTGAATTGTGGCTTATATATGAAGCCTTTTTCATTGCAGTTTGTCCTGGACTATCCAAATGAATCTCTCATGTCCGTGAAGGGAACTAGCACACGAGTTTATATTGAAGGTGATCGTACGGTGATTACATCGTTAAGTTTCAAAACATCTAAAGGGAGGACCTCTCCGACATTTGGAAATGAGTTTTGCAGGAGTCCTGTTGAATTCGAGCTTGAAAAGAAAGGTTGTGCTATTGTTGGGTTCCATGGACGGTCTGCTTATTATGCTCTTCATGCTCTTGGAGCATAC
>Chr1:14947759:14952456_5p
GAAAGCAAGAGCTTAGAACACTAGATAATACAGAAAAAAGAGAGGCTCAAATATATATCTTCATTTTTTTGAGAAACGATTACATAGCATCATTCTTATATAATAGAGTGATGTTTAACCTAAAAATTACAATATTAGGTAGATTGCTGACAGATGTCATCATCATCAGCAGGCGATCGGTGACGCAAGAGGACTGAACCTGTTCTGAGTTTGGAGCGTAGTATGAGCTCGCTTAGGTTATTTGATTGTACGAAAAGCACATGTGGTGTGTGACTGTCCTCTGTTACCGTTAACAAGAGATGCCATTTGAACATAGGCAACAACAGTGGACTTAGCATCCTCAAGGTCCAATTTAGCTTGTTGTTGGACTCCATTTGGGGCTTTACAACTTACATCC
>Chr1:14947759:14952456_3p
ACCATGAAAGCAAGAGCTTAGAACACTAGATAATACAGAGAAAAGAGAGGCTCAAATATATATCTTCTTTCTTTTGAGAAACGATTACATAGCATCATCCTTATATAATGGAGTGATGTTTAACCTAAAGATTACAATACTAGGTAGATTGCTGACGGATGTCATCATCAGCAGCAGGCGATCGGTGGCGCAAGAGGACTGAACCTGTTCTGAGTTTAGAGCGTAGTATGAGCTGGCTTGGGTTGTTTGATTGTACGAAAAGCATATGTGGTGTGTGACTGTCCTCTGTTACCGTTAACAAGAGATGCCATTTGAACATAGGCAACAACATTCGGCTTAGCATCCTCAAGTCCCAATTTAGCTTGTTGTTGGACTCTATTTGGGGCTTTACAACTTACAA
>Chr1:14963426:14968890_5p
TAGAATTCAAGCTTAAACAATCCTAAACAAACTAAGTTCTCTACCAACCTAACCCATCCTTAAAATCTATCTCTACTCAGATCTAATAAATAAGATGTAAGAAAACAAACCCAGAAAATGATAAAACAGACATAATCAGAAAGATAATGATGAAATAAGCAACTTTGTAGAAGAAATCAAATGAAAATATTTAAAGCATCAAAAGTTATGAAGGTTACAAATTTTGGTGGCTAGACCTAAAAAAACGAGATTGTCCTGTGGCCAGAGGTAAAAGATCTATTTATATAAAAGAAGGGAATCCATCATTAGCTAGGAGACAAAATATAAATCCAGTGGTAAGTGCTCGACCATGTGCTCGGTCGAATACATGGTCAAGTGATTTGTCAAGTAGCTACAGTCGTCGATCTGGTATGATATCCTTTCAATAAAATAGCGATAACTCTTGTTACACAACTCCGATCCGCCTTTGACTACCGGCATTGGAAAGCTAACTCGATTGTCTAAAACTTTCGTGAAGACTTTGGAAGCTGAATGCAAACGGAAAATATTTATTCTAGNCATGGTCGAG
>Chr1:14963426:14968890_3p
TAGAATTCAAGCTTAAACAATCCTAAACAAACTAAGTTCTCTACCAACCTAACCCATCCTTAAAATCTATCTCTACTCAGATCTAATAAATAAGATGTAAGAAAACAAACCCAGAAAATGATAAAACAGACATAATCAGAAAGATAATGATGAAATAAGCAACTTTGTAGAAGAAATCAAATGAAAATACTTAAAGCATCAAAAGTTATGAAGGTTACAAATTTTGGTGGTTAGACCGAAAAAAACGAGATTGTCCTGTTGCCAGAGGTAAAAAATCTATTTATAGAAAAGAAGGGAATCCATAGTTAGCTAAGAGACAAAATATAAATCCAGTGGTAAGTGCTCGACCATGTGCTCGGTCGAATACATGGTCAAGTGATTTGTCAAGTAGCTACAGTTGTCGATCTGGTATGATATCCTTTCAATAAAATAGCGATAACTCTTGTTACACAACTCCGATCCGCCTTTGACTACCAGAATTGGAAAGCTAACTCGATTGTCTAAAACTTTCATGAAGACTTTGGAAGCTGAATGCAAACGGAAAATATTTATTC
>Chr1:14980689:14982238_5p
ACATGTCGATCTATTGTGGCCTTCTTTACCACAACGGCCACACTTACGCCTCTTCGCTCCTTGTGACGATCTTATCTTGTCTTCCACTGATTCATATCTTCTTTTTCTTCTTCTACCAGCTCCTCTTCTTGTCTCAGGTGGTACAATTTTTACATCACCAACAGTTTCGGGAACACACCATTCATCTTCAGGAACACCTATAGGATTAATGGTTTCCTCGTACAATGATCTCCATGCAGCAGTAGTGAACACATCATCAGCGTATGGGTACAGACTTTTCCCAATACTAAAAGCTGCTTTTATGGCATGTCTACAAGGAAGTTTTCCTATGTCGAACTTTCCACATGAACAAGTCCTCTTCTCCAAATCAACAATATAATCTACTCATTTACTTTTAATCTGTAATATAAATTA
>Chr1:14980689:14982238_3p
CGTGTTTTCACATGTCGATCTATTGTGGCCTTCTTTACCACAACGGCCACACTTACGCCTCTTCGCTCCTTGTGACGATCTTATCTTGTCTTCCACTGATTCATATCTTCTTTTTCTTCTTCTACCAGCTTCTCTTCTTGTCTCAGGTGGTACAATTTTTACATCACCAACAGTTTCAGGAACACACCATTCATCTTCAGGAACACCTATAGGATTAATGGTTTCCTCGTACAATGATCTCCATGAAGCAGTAGTGAACACATCATCAGCGTATGGGTACAGACTTTTCCCAATACTAAAAGCTGCTTTTATGGCATGTCTACAAGGAAGTTTTCCTATGTCGAACTTTCCACATGAACAAGTCCTCTTCTCCAAATCAACAATATAATCTACTCATTTACTTTTAATCTGTAATATAAATTAAGAAATAGGATAAGCTTTTAAC
>Chr1:15022659:15024139_5p
CAGTAGATGATGACTCACAAATCCCCAACCGCATCTAGTGAATTCTTGGCCTCTGATGGCAAACTTACAGTAATCTGAGAGGAAGAGATCAACATAAGGACGTTCATCAACGATTGCAGCAACAGTACCATTTTGAAGCGCATTAGCATATTCTTCAGGAGAGGCGAGAGGCACAAGCCTTGATCTGGCAATGTTAAGCTCCTCTGTCATGTAGTTTTCAGCAAATGAACCAACCTGGAAGCCAATACGACCACTACTACTGATGAGTGTATCTACTCCTTTTATAGGTGAATTAAGCTGTTGCACTGTAAGTATCGATGTGAGACTCGCTGTGTAGCTAGATGTAATGATCAGAACCACAAAAAGCCATATCAAAAGCACCATACGACCAAGCGTGCTCACTGTAGTCTCTCCTGAGAGTTTAATTTCATAAAGATGTTAATAACTTCAAAC
>Chr1:15022659:15024139_3p
GATGACTCACAAATCCCCAACCGCATCTAGTGAATTCTTGGCCTCTGATGGCAAACTTACAGTAATCTGAGAGGAAGAGATCAACATAAGGACGTTCATCAACGATTGCAGCAACAGTACCATTTTGAAGCGCATTAGCATATTCTTCAGGAGAGGCGAGAGGCACAAGCCTAGATCTGGCAATGTTAAGCTCCTCTGTCATGTAGTTTTCAGCAAATGAACCAACCTGGAAGCCAATACGACCACTGCTACTGATGAGTGTATCTACTCCTTTTATAGGTGAATTAAGCTGTTGCACTGTAAGTATCGATGTGAGACTCGCTGTGTAGCTAGATGTAATGATCAGAACCACAAAAAGCCATATCAGAAGCACCATACGACCAAGCGTGCTCACTGTAGTCTCTCCTGAGAGTTTGATTTCATAAAAGATGTTAAGAACTTCACAC
>Chr1:15025157:15032287_5p
AAGGTAAGATTACCTCCAGCTTCCAGAAGTGCCTTAACAGCTCGAGCAATGATCCAGACAGTATCATAAGCATACAGACCATAGACATTCAACCCAATAGTCTTATTATTATTACTCAACTTGTTCTTCCACCGTGCTGCAAAGTCCCTTTTCTTTCTCGAATCTGGCGTGTGAAGACGCAGTGTTAGAACTCCATTGAATAATCTGTTATCCAACGGATATTTTGAATCTAGCAGAGAAGTCAACCAAGTTGTAGCTATCCAAACATAACCTTTCTCCATCATCCCTAACCTCTCTGCTTCCTTAAAGATCATGTTGCCTGTATTTGGGAAAGTGTTCACAACAATGACCCGAGATTCCATTCCCCTGATCTTAATCAACTCCTCTATAATCTCAACTGGACTAGAAATCACAACATCCAGGGGAAGCACTGCCTTGTAAGAAATCCTGCAACGCCTCTCTTCAAGCTCATCGCCTAACGCTGTAACACCATTTCTGCTGTTATCATCATCATTATATAACGCCACCACATCCGACCATCCATAGTATGTGATCATATCTGCAACAGCTCGCATCAGAAACAGATCGCTAGGTGCTGTCTGGACAAAATATGGGAA
>Chr1:15025157:15032287_3p
GCATGATTGGAGAAGGTAAGATTACCTCCAGCTTCCAGAAGTGCCTTAACAGCTCGAGCAATGATCCAGACAGTATCATAAGCATACAGACCATAGACATTCAACCCAATAGTCTTATTATTATTACTCAACTTGTTCTTCCACCGTGCTGCAAAGTCCCTTTTCTTTCTCGAATCTGGCGTGTGAAGACGCAGTGTTAGAACTCCATTGAATAATCTGTTATCCAACGGATATTTTGAATCTAGCAGAGAAGTCAACCAAGTTGTAGCTATCCAAACATAACCTTTCTCCATCATCCCTAACCTCTCTGCTTCCTTAAAGATCATGTTGCCTGTATTTGGGAAAGTGTTCACAACAATGACCCGAGATTCCATTCCCCTGATCTTAATCAACTCCTCTATAATCTCAACTGGACTAGAAATCACAACATCCAGGGGAAGCACTGCCTTGTAAGAAATCCTGCAACGCCTCTCTTCAAGCTCATCGCCTAACGCTGTAACACCATTTCTGCTGTTATCATCATCATTATATAACGCCACCACATCCGACCATCCATAGTATGTGATCATATCTGCAACAGCTCGCATCAGAAACAGATCGCTAGGTGCTGTCTGGACAAAATATGGGAAC
>Chr1:15063961:15068947_5p
TAAACTGTGAAGTGTGACTCCTAATGCGATGAGTTTCCTAAGTGTGGGAAAGACTCTACTCTACAAGGAAGGTCTTTGGTTTGAGGAGTGTGTCACGAGGCACGTGCATCTCACGTGAGAGTGATGGAGCTGAATCGTTAGCTCATATATCTAGTCTCTTCTTCTTTTGTTAGATCTTATCTGATTCAGTTGTAACAGAAGATAGAGAGAGATTGAGAGATCTTGTAGAGAGAGAGAGAGAAACTTTGAGCTTAGTGGATTCCAGAGTGATTCCTCCAGCGAGACGTAGGGTTCCGTTCTGGGGCCCGAACTCGTAAAAGCCTTGGTGTTCTATCTTTTACACAAACACACACGAGAGTCGTGAGACATAAGTGAGCTTGTTCGTGGATCGATTCAGTCTCGAATCGTGCA
>Chr1:15063961:15068947_3p
AATTGTTAAGTGTGACTCCTAATGCGATGAGTTTCCTAAGTGTGGGAAGGACTCTACTCTACAAGGAAGGTCTTTGGTTTGAGGAGTGTGTCACGAGGCACGTGCATCTCACGTGAGAGTGATGGAGCTGAATCGTTAGCTCATATATCTAGTCTCTTCTTCTTTTGTTAGATCTTATCTGATTCAGTTGTAACAGAAGATAGAGAGAGATTGAGAGATCTTGTAGAGAGAGAGAGAAACTTTGAACTTAGTGGATTCCGGAGTGATTCCTCCGGTGAGACGTAGGGTTCCGTTCTGGGGCCCGAACTCGTAAAAGCCTTGGTGTTCTTTCTTTTACGCAAACACACACGAGAGTCGTGAGAGATAAGTGAGCTTGCTCGTGGATCGATTCAGTCTTAGAATCGTACA
>Chr1:15073175:15077090_5p
TATCACATATGTAAATATACTTTACTAGCTTAGAGTATTTAAAATAAATACAGCTGTATTGTAGAGTATATAAGGGACAGCTTGTACAACATGTACGGTTAATGAATAAGAATCTTTTCACTCTCTTTCTAGCTCAACCTCTCTTTCTCCAGTTCATTATCGTCTTCTTCGTAATTTTGTTACAACAATCTTGTTA
>Chr1:15073175:15077090_3p
TATCACAGATGTAAATATACTTTACTAGCTTAGAGTATTTAAAATAAATACAGTTGTATTGTAGAGTATATAAGGGACAACTTGTACAACATTTACGGTTAATGAGATTAAGAATCTTTTCACTCTCTTTCTAGCTCAACGTCTCTTTCTCTAGCTCATCATCGTCTTCTTCGTGATTCTGTTACAACAATCTTGTTA
>Chr1:15098561:15103239_5p
ATCTAGGAGGAGGAGCGAGTCCTGGCGAATCTTTGTTTCCTGGGCTTGGATTCAATCCTTTGGGTAGTGGAAATGCTATGCCTGGGTTATTTGGAGCTGGTCTTCAGGATTTTGAGCAGGCACAGCAACAACTAGCTCAAAACCCTAACATGGTTAGAGATATGATGAATACACCAGCCATCCAGAATCTAATGAATAACCCGGAATTTATGAGGAGTATGATTATGAGTAACCCTCAAATGCGTGAGCTTGTAGATCGCAATCCTGAGCTTGGTCATGTGCTCAATGACCCAAGCATCCTTCGCCAAACTTTAGAGGCGGCGAGAAATCCAGAGCTTATGCGTGAAATGATGCGGAATACCGATAGAGCTATGAGT
>Chr1:15098561:15103239_3p
AGGAGGAACGAATCTAGGAGAATCTTTGTTCCCTGGGCTTGGATTTAATCCTTTGGGTGGTGGAAATGCTATGGCTGGATTATTTGGATCTGGTCTTCCGGATCTTGAGCAGGCACAGCAACAACTAGCTCAAAACCCTAACATGGTTAGAGATATGATGAATACACCAGCCATGCAGAATATAATGAATAACCCAGAAATTATGAGGAGTATGATTATGAATAACCCTCAAATGCGTGAGCTTGTAGATCGCAATCCTGAGCTTGGTCATGTGCTCAATGACCCAAGCATCCTTCGCCAAACTCTAGAGGCGGCCAGAAACCCTGAGCTTATGCGTGAAATGATGCGGAATACCGATAGGGCGNTTGAGTCC
>Chr1:15110991:15116361_5p
AGGGTACCGCGAAGTAGTCAGGATCATCCCACGGCGTATTCTTGAATCTCTTGATAGCGACGAAGCCAAGATTCTCTGATAAGTGACCCCTGTAGACGACATTGGGAGATTCTTCAGCGTTCTCTGATATGATCTCGTCGGAACTGAAGTTCTTGGTCGCCGTCGTGAGATCGGAGAGGAAGAACTCTGTGAATGGCCAGTTGACGAACCCGTCGTCGTTCTTCACTTCGTCGTTCTTGCGTTCGACGTGCTGAGTCTGCGGCTGCTGTTGCGGAGGAGGTTGATCGTTCACGAGAGGCGTTGAGACGCAACAACCACCCATTGTTTCGTTTTCGCCGGCAAAAGCTGAGTATCCAAAGCGTTCTTTGCGAGAGAGATAGAGAGAGATGAAGAGAGA
>Chr1:15110991:15116361_3p
GTACCTCAAGGTCCTCATGGTCAGGCCAAGGCGTATTCTTGAATCTCTTGATAGCGACGAAGCCAAGATTCTCTGATAAGTGACCCCTGTAGACGACATTAGGAGATTCTTCAGCGCTCTCTGATATGATCTCGTCGGAACTGAAGTTCTTGGTCGCCATCGTGAGATCGGAGAGGAAGAACTCTGTGAATGGCCAGTTGACGAATCCCTCGTCGTTCTTCACTTCGTCGTTCTTGCGTTCGACGTGCTGAGTCTGCGGCTGCTGTTGCGGAGGAGGTTGATCGTTCTCGAGAGGCGTTGAGACGCAACAACCACCCATTGTTTCGTTTTCGCCGGCAAAAGCTGAGTATCCAAAGCGTTCTTTGCGAGAGAGATAGAGAGAGATGAAGAGAGATG
>Chr1:15162574:15166434_5p
ATTGCTATAAAATCAGACTCTTTGTCTTTGGCAACAAAGAGACACTTAAGCTTCATTAGTCAAAGGACTCCAAAGACCAAACAAGGAATCAGATAAAACAATAAGGAATAGTTGTGAATCTCTCCCCTTGTGCGCTGAATAATCATGGGTTGTTGTTACTCATTGCCTTCAACTGTAGATCCTATTCAAGACCAGACGACCGATGCATCTTCCGAACCCAGAAACGGCAGAAGAGAAGATCCACCATTAACAAAATTCTCTTTCTACGATCTCAAGATGGCCACCAGATATTTTAGTCCTGAAAACATTGTTACGGAGCATGGCTTCGATATCGTCTTCAAGGGGCGTTTGCAAAATGGTAGCGTCA
>Chr1:15162574:15166434_3p
TGCTATAAAATCAGACTCTTTGTCTTTGGCAACAAAGAGACACTTAAGCTTCATTAGTCAAAGGACTCCAAAGACCAAACAAGGAATCAGATAAAACAATAAGGAATAGTTGTGAATCTCTCCCCTTGTGCGCTGAATAATCATGGGTTGTTGTTACTCATTGCCTTCAACTGTAGATCCTATTCAAGACCAGACGACCGATGCATCTTCCGAACCCAGAAACGGCAGAAGAGAAGATCCACCATTAACGAAATTCTCTTTCTACGATCTCAAGATGGCCACCAGATATTTTAGTCCTGAAAACATTGTTACGGAGCATGGCTTCGATATCGTCTTCAAGGGGCGTTTGCAAAATGGTAGC
>Chr1:15182664:15187866_5p
CTAAGTATTTCTTGACCTCTCCAGATAGATCTCCGCGCTTTCTTCGTAGAATCGATTGGATCTCCATGAGACCCTCTTTCATCTGTGACAAAGCATCCTTGGAAATATTGCACAAATCCAAGATCCGAAGGGATCCATCAAGAAGCTGCTCGACAGCTTTCTTGTTCTTCTCTTGAGATAGAGCATGTTGTGTGACAGGTAGACGAATAAGCTTATCAAGAGATTCGTGTAGATCCTGAAGGTTGTCAAGTTTTTGGCAGATAGAAGAGCTGGAAGATGTTGAAGCTTCCTCGGAAGATCTTAATCGGGCCAACTGCTCATCTACATGAGCAGCTTGTGGGTGAAGTCTAGAGGGAAGGCTGTTAGATCGAACATGGAAGGAGACTGCCATTTTTGTTGATCTTAAGTTCTTTGTTTTTTGATCAAAGAGAAGATGTTGAGAGAGCTTAAGATGTTTTGTTCTGCCTTCTCAATGCCTCTCCGGTCGATACTTATAT
>Chr1:15182664:15187866_3p
TAGAGTATGTCATGACCTCTCCCGATAGATCTCCACGCTTTCTTCGTAGAATAGATTGGACCTCCATGAGACCCTCTTTCATCTGTGACAAAGCATCCTTGGAAATGTTGCACAAATCCAAGATCCTTAGAGATCCATCAAGAAGCTGCTCGACGGCTTTCTTGTTCTTCTCTTGAGATAGAGCATTTTGTGGGACAGGTAGACGAATAAGTTTGTCAAGAGACTCGTGTAGATCCTGAATGTTATCCAGCCTATGGCAGATAGAAGAGCTGGAAGATGTTGAGGCTTCCTCGGAAGATCTTAATCGGGCCAACTGCTCATTAATATGAGCAGCTTGTGGGTGAAGTCTAGACGGAAGGCTGTTAGATCGAACATGGAAGGAGACTGCCATTTTTGTTGATCTTAAGTTCTTTGTTTCTTGATCAAAGAGAAGATGTTGAGAGAGCTTAATATGTTTTGTTCTGCCTTCTCAATGCCTCTCCGGTCGATACTTATATTA
>Chr1:15262318:15267739_5p
GATATGTATGAAGCAAGGCAGTCACCAACAAGGTACCAGTTTCATAGAAGGCTCAAGGCCCAAGACAGATCCAACAAGTGAGGAAGGATCTAGAGGGGATGAGGTGTCAGGGTTTGACTAAATGGATCAGGTTAAGACTGCCAGCTTAGTACTGTTCACCATGTTCAAGAATAAAGTAACCGTGGTAAGGTAATGGATCATTAGTGTGAGCTGACGTATCCATTGCTTTAGGTCACAACAGCTCTTGGGGAGAATAAGACAAGAGTAGTATAAAGTAGGAGGTAAGGAAGGGTAAGAGGGTTATCTAGATTCTGGATCAATCTTGTAAGGGGGAGGAAGAGAATCCGTAAGTTCTCTCAAGCTTGTATTCCGATATCTCATTAATAAAAGAAGTATTTTCATAACTTTCTGATCTTTAGAAGTTTATATCTCTAATACTTATCAAATTGGTATCAGAGCTG
>Chr1:15262318:15267739_3p
TGATACGTATGAAGCAAGGCAGTCACCAACAAGGTACCAATTTCATAGAAGGCTCAAGGCCCAAGACAGATCCAACAAGTGAGGAAGGATCTAGAGGGGATGAGGTGTCAGGGTTTGACTAAATGGATCAGGTTTAAGACTGCCAGTTTAGTACTGTTCACCATGGTTAAAAATAAAGTAACCGTAGTAAGGTAATGAGTCATTAGTGTGAGCTGGCTTATCCATTGCTTTAGGTCACAACGGCTCTTAGGGAGAATAAGACAAGAGTAGTATAAAGTAGGAGGTAAGGAAGGGTGAGAGGGTTATCTAGATTCTGGATCAATCTTGTAAGGGGGAGGGAGAGAATCCGTAAGTTCTCTCAAGCTTGTATTCCGATATCTCATTAAGAAAAGAAGTATTTTCATAACTTTCTGATCTTTACAAGTCTGTATCTCTAATACTTATCAA
>Chr1:15291898:15301943_5p
CCATTTTAGCTATAGTTTTAGTATGCATTTAGGAAGAGTTTGATATGATTTCAAGGCTTTTATGTCCATTATCAAGTATTTTAAGTTTCAAGAAGGCTTTACAGGTTTTATAGCAAAAAGGACCAAAAGGCAATGAAAATACGTTTTAGGAAAGTTTCAGAGCTTTACAGTACGGACAACGTTTGAAGAACTTCCAGAACTCACATTTCGACGTACTTGGCGTCTATGGAAAGCTGAGAGAGTCATGTTTCTCCTCGTTGTAGAATAAAGTCAATCCATCCAACCATCCGGAAGTTATGCCCGATTTACCGAGACGTACCTTAAACCGACGTAAGGAGAACCATCAAGCCAATGGGCTTTTAATTGAAGGCCTGACCAGCTACCACCACGGCGGCCCAGTACAAGTCTTCACCACCGTTCTAGAAGCTTCCTACGCCGCCCCTTGCCATGCACTTAACAAGAGAAGACGTTTCTACCCTTACAAAACCCTAAACCTAGACAGAACCCTATAAATACTCTTCTAAGCCCTAGGGTTTTGAGTGTGCAATCATTCGAGCAGCAAAGAGACACGACTAGAGGAGCAGCCGACGTCCAGACCTCTCCCTCGTCCCTCTATTTGAAGCTTTGAGATCCACCAACTCCTTCTATTATATTTGCTTTGTACTTTGTTTCTAAGGGAGAAGATCCTACAACTTTGTTTGACAATCATTGAAGTAATATCTAAAACCCTTTTCTCTATTTATTCTTTTTTGTTTATGAATTGTTTAAACCATGCTTTGATGATTCCCTTAAACATGCTAGAGTAGTTTTCTAGTTGGGTTTAAAGGGATAAATAAAAGGGGGGAGATGATCTTAGTTAGGTGGCAATTTTTAGGGTTTGTTAGATTTAAATCTANATTCTATTCTTTAATTTTAA
>Chr1:15291898:15301943_3p
TGATAACATCATTATTTTACCCATTTTAGCTATAGTTCTAGTATGCATTTAGGAAGAGTTTGATATGATTTCAAGGCTTTTATGTCCATTATCAAGTATTTTAGGTTTCAAGAAGGTTTTACAGGTTTTATAGCAAAAAGGAACAAAAGGCAAGAAAAATACGTTTTAGGAAAGTTTCAGAACTTTACAGTACGGGCAACATTTGAAGAACTTCCAGAACTCACATTTCGATGTACTTGGTGTCTATGGAAAGCTGAGAGAGTCATCTTTCTCCTCTTTGTCGAATCAATTCAATCCATCAACCATCCGGAAGTTATGCCCAATTTACCGAGACGTACCTTAAACCGACGTAAGGAGAACCATCAAGCCAATGGGCTTTTTATTGAAGGCCTGACCAGCTACCACCACGGCGGCCCAGTCCAAGTCTTCACCACCGTTCTAGAAGCTTCCTACGCCGCCCCTTGCTATGCACTTAACAAGAGAAGACGTTTCTACCCTTACAAAACCCTACAACTAGACAGAACCCTATAAATACTCTTCTAAGCCCTAGGGTTTTGAGTGTGCAATCATTGGAGCAGCCAAGAGACACGACCAGAGGAGCAGACGGCGTCCAGACCTCTCCCTTGTCCCTCTCTTTGAAGCTTTGAGATCCACCAAATCCTTCTATTCTATTTGCTTTGTACTTTGTTTCTAAGGGAGAAGATCCTACAACTTTGTTTGACAATCATTGAAGTAATATCTAAATCCCTTTTCTCTATTAATTCTTTTATGTTTATGAATTGTTTAAACCTTGCTTTGATGATTCCCTTAAACATGTTAGAGTATTTTTCTAGTTGGGTTTAAAGGGATAAATCAAAGGGGGGAGATGATCTTAGTTTAGATGGCAATTTTTAGGGTTTGTTAGATTTAAATCTATTTATTCTATGCTTTAATTCTAAGTC
>Chr1:15312397:15313818_5p
GAGTTGTGTCTGCTAATAATAATCAGACCTTCCCTTGCTTTCTTTGGAGAGGAACTTTTGGCTTTACCATGGAGTTGCTTGATTTTCCCACTTATCTCCTCATCCTTAGTTGTTAATTCCCTCACTGAATCATGTAGAAAGTTGACAGTTTGAAGCTCAGACAAACCATCAAAAGAAGGATTTCTTGGCTTTTGTTGTTGGTGAAGCTTGGGGATGAAGTCTGGGCATTTTGGGTGACTTGGTACCACTCGGTCGAGTGAATTAAAGTGCTCGGTCGAGTGGTAGGTCGAGTGGAAGACCGAGTGACCTAAAATCTATGTTTCTACCCCATTCACACCC
>Chr1:15312397:15313818_3p
TGTGTCTGCTAATAATACTCAGACCTTCCCTTGCTTTCTTTGGAGAGGAACTTTTGGCTTTACCATGGAGTTGCTTGATTTGCCCACTTATCTCCTCATCCTTAGTTGTTAATTCCCTCACTGAATCATGTAGAAAGTTGACAGTTTGAAGCTCAGACAAACCATCAAAGGAAGGATTTCTTGGCTTTTGTTGTTGGTGAAGCTTGGGGATGAAGTCTGGGCATTTTGGGTGACTTGGTACCACTCGGTCGAGTGAATTAAAGTGCTCGGTCGAGTGGTAGGTCGAGTGGAAGACCGAGTGACCTAAAATCTATGTTTCTACCCCATTCACACCCT
>Chr1:15364119:15378169_5p
CTTCCATCCTTAGGACCTCTTTCTGTCTGATTTTTGTTACATTACTGAGACTGTTTCGTTTCTTGCCTTTTAGTTCATGCTCAAACTCGTTTATGTTTTTATTCATTTTCGCTTCTTGTCATGCATTTTCGTTTCTAGTCCTATAACACATTTTCGTTTTGCATTTTGATCATTCTAGGACTGTTAGACAAACAATCTCTTTGAATTGGCTTGACTCGTGATTTCTTAACTGCATCTTAATTGTTAGAAAAGTTTTCCAACTGGATTAACACCTTAAGTATTACAACTGCATAAGGTTAATTAAACCTGCTAAGAGACACAAAAAATCTTAGTATCAATTT
>Chr1:15364119:15378169_3p
AATTACTTCCATCCTTAGGACCTCTTTCTTTCTGATTTTTGTTACATTCTTGAGACTGTTTCGTTTCTTGCCTTTTAGTTCATGCTCAGACTCGTTTATGTTTTTATTCATTTTCGCTTCTTGTCATGCATTTTCGTTTCTAGTCCTAGAACGCATTTCTGTTTTGCATTCTGATCATTCTAGGACTGTTAGACAAACACTCTCTTTGAATTGGCTTGACTCGTGATTTCTTGAATGCATCTTAATTGTTAGTAAAGTTTTCCAACTGGATTGACACCTTAAGTATTACAATTGCATAAGGTTAATTGAACCTGCTAAGAGACACAAAAATCTTAGTATCAGATTTCGTCTTCA
>Chr1:15386714:15394089_5p
TTTATGGTTTTTAACCATGGTATAAGGAGTCTTTTAGAGTGTTTTGATGTGTTTTTAGGTTCTTTGAGAGTCTTTACAGGTTTTATAGGATTTTGGCATGGATGGAGCAAAATGGAGCAATTTGGATGATTTTGGAGCATTTAATCAAAGGAAAAGAACTTGGAGTCGGATCAGAGTTAGAGCATCGATCGACACTGCCTTAGCATCGATCGACACCTCTATTTGTCTACGAGAGAAGCCAAATTGGAAGTTTTACAATTTTGTCCGAAGTTTTTCATATTTCCAACACAAGTCTCTGACGTGTTTTAGGACATATATATAGTGTTTTTGGGTTTTAGAAAACCCTTAAGTTATTTTCTAGCAGCTTTTTGAGAGAGAGATATTGAGAGCTTTTAGGAGAGAAGGATCTGAATTCTTTGTCGAGAAAAGATTTCTAAACTCCCTCTTCTTACTTTTTACTATATGTTGCTTATTATTCAGAAAGATGTTTTGTTCTTCATTAAACATGTCTGAGTAGTTTGCTTGTTAAGTTTAGGGTTTTTCACAGGGTTTTTATGATTTATTAGATCTGTGATTTTTAGGGTTCTTAATCTTTTAGTGATTTT
>Chr1:15386714:15394089_3p
TGATATATCATGGTTTTTACGGTTTTTAACCATGGTATAAGGAGTCTTTTAGAGTCTTTTGATGTGTTTTTAGGTTCTTTGAGAGTCTTTACAGGTTTTATAGGATTTTGGCACGGATGGAGCAAAATGGAGCAATTTGGATGATTTTGGAGCATTTAATCAAAGGAAAAGAACTTGGAGTCGGATCAGTTAGAGCATCGATCGACACTGCCTTAGCATCGATCGACACCTTTGTTTGTCTACGAGAGAAGACAAATCGGAAGTTTTACAATTTTGCCCGAAGTTTTCCATATTTGCAACACAAGTCCCTGACGTGTTTTAGGACATATATATAGTGTTTTTGGGTTTTAGAAAATCCTTAAGTTATTTTCTAGCAGCTTTTTGAGAGAGAGATATTGAGAGCTTTTGGGAGAGAAGGATCTGAATTCTTTGTAGAGAGAAGATTTCTAAACTCCCTCTTCTTACTTTTTAATATTTATTGCTTATTATTTAGAAAAGATGTTTTGTTCTTCATTAAACATGTCTGAGTAGTTTGCTTGTTAAGTTTAGGGTTTTTCACAGGGTTTTTATGATTTATTAGATCTGTGATTTTTAGCGTTCTTAATCTTTTATGATCTTCATCCT
>Chr1:15417974:15420084_5p
AAATCAATTAGGGTACAGAACACAGAAACTCATAATTTAGTCTGGAGAAACTAAAGCAATCCAATGGAAACGCGGGAGGAACAGCTAAGCTAAGCGACAAAGAGAATCCAAAGAGCAAATGAAAATTCAACGATCCGAACTCCGAAGAGTCGTCGTCTTCATCAACAAGTAGATTGAGTCAATACGGCGAATGAGACCAAAAAAAAATCAGAGGAAGCGAAGAGAGAGTAGAGAAAAGTGCTAAAAACCTCAGCGCGAACGAGGATGAAG
>Chr1:15417974:15420084_3p
CAAAAGGAGATAAATCCATTAGGGCACAGGACACAGAAACTCATAATCTAGTCTGGAGAAACGAAAGCAATCCAATGGAAACGCAGGAGGAACAGCTAAGCTAAGCGACAAAGAGAATCCAAAGAGCAAATGAAAATTCAACGATCCGAACTCCGAAGAGTCGTCGTCTTCATCAACAAGTAGATTGAGTCAATACGGCGAATGAGACCAAAAAAAAATCAGAGGAAGCGAAGAGAGAGTAGAGAAAAGTGCTAAAAACCTCAGCGCGAACGAGGATGAAGAC
>Chr1:15422336:15428188_5p
TCCCGGCCCAGACGTAGCTTCCTCGTTAACGGAAGTGAACTGGGTAAACAATCGTTGGTGTGCTCTGTTTTTTTTCTGTTTCTTTTGGTTCTGATAGAGTCTTGGTTTGTGTTCGACAAAGAGGTCTTTAGTTTCATACACTTAGTTGAGTTAAAAGATCCTTGGGTTAAGCTTACACAAGCTAAAGTCATCGGCTTTAGCCTCGATTAAGCTTGTCAAA
>Chr1:15422336:15428188_3p
AGACGTAGCTTCCTCGTTAACGGAAGTGAACTGGGTAAACAATCGTTGGTGTGCTCTGTTTTTGTTCTGTTTCTTTTGGTTCCGATAGAGTCTTGGTTTATGTCCGACAAAGAGTTCTTTAGTTTCAGACACTTAGTTGAGTTAAAAGATCCTTGGGTTAAGCTTACACAAGCTAAAGTCATCGGCTTTAGCCTCGATTAAGCTTG
>Chr1:15445309:15455260_5p
TGTGAAACCTAATCTAAGAACTTGAGATTAGAACAAATACGAATCGAAACGAACACAAAGAACGAACAAAGAAAGAAATGAATCGACACAGGAGATTTAACGAATTCAGGCTTCGATGTGAAGCCCTATGTCTCAGCCGGCGTCGGTTCACCGGAATTCACTATACTCAGCTCAAACTCGAGCTTAAACATCGACAGTTACAATCACTCAGATCTCTCCCTCTCTCTCTTATTTCTCTCTCTCACTCTACAAAAATTGAAAAACGATAAAGATGAAGAAGATGAGCTTAGACACTTAAGAGTCATCTAACAAACCCTCACACGTGCAAACGTGTGACCAATGAGAGAGCTTAGCGTGTCGCCTCTATAGCGGACGATCAAGTCTAAACCAGACTCAATTGAACCAACCGGTTCACAGCTTAACCAGCTTCCAGAAACCTTCTGACACACCCAAAGTGTTTCCAACACTTGGTTAATTCCACATTAACCTTATGATCTTTAGACTACAACCTTCA
>Chr1:15445309:15455260_3p
TTGTGAAACCTCATCTAAGAACTTGAGATTAGAACAAATACGAATCGAAACGAACACAAAGAAAGAACAAAGAAAGAAATGAATCGACACAGGAGATTTAACGAGTTCAGGCTTCGATGTGAAACCCTACGTCTCGCCGGCGTCGGTACACCGGAATCCACTATACTCAGCTCAAACTCGAGCTTAAACGTCGACAGTTACAATTACTCAGATCTCTCCCTCTCTCTCTTACTTCTCTCTCACTCTACAAAAATTGAAAAACGATAAAGATAAAAGAAAATGAGCTTAGACACTTAAGAGTCATCTAACAAACTCTCACACGTGCAAACGTGTGACCAATGAGAGAGCTTAGCGTGTCGCCTCTATAGCGGACGATCAAGTCTAAACCAGACTCAATTGAACCAACCGGTTCACAGCTTAACCAGCTTCCAGAAACCTTCTGACACACCCAGAGTGTTTCCAACACTTGGTTAATTCCACATTAACCTTATGATCTTTAGACTACAACCTTCA
>Chr1:15522205:15523477_5p
TGAAAGGTCATGTGACGGCTGAGTTATAGTGAGTTATGGCTGAGTTATCACAAGAAACAATTTGAAAGTAAATGAATGATATATATGACTTGATGACTGAGTTATAATATTTACAGGAAAACAAAAGGTATGTAGATTCTACTTTCGAGTCACTGCTTAGCCGAATCATACTTCCTCTAGCTCCACTAGTTTCTGTAGACTCTTTCGCCGAAAACT
>Chr1:15522205:15523477_3p
GACGGCTGAGTTATAGTGAGTTATGGCTGAGTTATCACAAGAAACAATTTGAAAGTAAATGAATGATATATATGACTTGATGACTGAGTTATAATATTTACAGGAAAACAAAAGGTATGTAGATTCTACTTTCGAGTCACTGCTTAGCCGAATCATACTTCCTCTAGCTCCACTAGTTTCTGTAGACTCTTTCGCC
>Chr1:15547888:15549434_5p
CTTATAATTAGTCAAATGCAATGGATTGTTACATATTTTGACCCTAGAAAGACTAACAAAGCTGTTTACCCCTTCGAATCAATGTTTTCTCTCGGTTTTAGCCTGTTTTCTCGATTTAAGCCTATTATGGGATAAAACAGGTTTAAGTGTTGTCTAAACACTCCAAATTCATCCCGAACTCTTACAAATAGTCAAATGCAT
>Chr1:15547888:15549434_3p
CTTATAATTAGTAAAATGCAATGGATTGTTACAGATTTTGACCCTAGAAAGACTAACATAGCTGTTTACCGCTTCGAATCAATGTTTTCTCTCGGTTTTAGCCTGTTTTCTCGATTTAAGCCTATTATGGGATAAAACAGGTTTAAGTGTTGTCTAAACACTCCAAATTCATCCCGAACTCTTACAAATAG
>Chr1:15640446:15642492_5p
CTCACCATTGTCATGCATTACATAAATTAAAGCAAGTACAGGTGAGTCTTACCTTGGTGTATCGATCAGTGGCATATGGACTCTCTTCAGGCCAAGACATTCTTCATACATCTCCTTTCCTCTCCCCTTTCTCACTTCTAATGAGTTGTTTCTCCTAATATAGTGGTAAGTATTCCCGCCTGTCACGCGGGTGATCTGGGTTCGATCCCCGGCAACGGCGCCAAAATTTGATATGCTCAAATTAACCCTAGAGCTACTCTCTCAAACAAGAGATCAATGTAGTACTTAGGGGTCGAATCCACAGAGACTCAAGATCAAACACAATAAATTATAGAGTTTTTGATATTACGCTAAACATATTAAATTATATTAAAAACAAAAGAAGACAATGC
>Chr1:15640446:15642492_3p
CTCACCATTGTCATCTCATTACATAAATTAAAGCAAGTACAGGTGAGTCTTACCTTGGTGTATCGATCAGTGGCATATGGACTCTCTTCAGGCCAAGACATTCTTCATACATCTCCTTTCCTCTCCCTTTTCTCACTTCTAATGAGTTGTTTCTCCTAATATAGTGGTAAGTATTCCCGCCTGTCACGCGGGTGACCCGGGTTCGATCTCCGGCAACGGCGCCAAAATTTGATATGCTCAAATTAACCCTAGAGCTACTTTCTCAAACAAGAGATCAATGTAGTAGTTAGGGGTCGAATCCACAGAGACTCAAGATCAAACAAAATAAATTATAGAGTTTTTGATATTACGCTAAACAGATTAAATTGTATTAAAAACAAAATAAGACAATGCNCAACGGCGCCAAAATT
>Chr1:15707307:15712765_5p
GGTACATTAGTTTTGTTTTGGACCATGAAATATGGTTATACATGTTAGACTTAAGCGGAAGTAAAGTGATAAACATGAAGAGAGAATCGACAAAGAGAATTGTATTCCATAAGTGTTATCTTTACAATGTAGTCTAATGTCTTTAAATATCAAGGGAGACTAGGGTTTTCCCTTCTACAATCGACAACTAGGTGATAGGGACATAGAGAGAGAGAATAAGCAGATCCCAATGGTGAAAGTGACTTGTCTTGGTCTCCTAACGTGAAGCAACCCGTGACCTTATCCATTAACGGCTACAAGGAGATTTCTAGATCCTTCTCTTGGGCTTTCACATATGGTAAGGCCTCATCTCTACTCCATACGTCGATGGTAGTCGGCCTTATTGGACACACGTACGGACGGGCCTTATTGGACACACGTACGAACGACCGTACG
>Chr1:15707307:15712765_3p
TGTCATAGATCGAGAAACTTGCTCTGATACCATGTTAGACTTAAGCGGAAGTAAAGTGATAAACATGAAGAGAGAATCGACAAAGAGAATTGTATTCCATAAGTGTTATCTTTACAATGTAGTCTAATGTCTTTAAATATCAAGGGAGACTAGGGTTTTCCCTTCTACACTCGACAACTAGGTGATAGGGACATAGAGAGAGAGAATAAGCAGATCCCAATGGTGAAAGCGACTTGTCTTGGTCTCCTAACGTGAAGCAACCCGTGACCTTATCCATTAACGGCTACAAGGAGACTTCTAGATCCTTCTCTTGGGCTTTCACATATGGTAAGGCCTCATCTCTACTCCATACGTCGATGGTAGTCGGCCTTATTGGACACACGTACGGACGGGCCTTATTGGACACACGTACGGACGGTCGTACGTATAAGAGGATATCTAG
>Chr1:15734355:15739279_5p
TCAGGAATAGTTAGCGGTCTTCCCAATTCAACTTCCTGAAAAGTTAGACAATGAAAAGGTTAGATAATGAACCATCTGATGTAACTTATTAAACATTGAAAAGGATAAGTCACCATCTCTTGTTCGATTTGTAAGTAAGACTTTGGCCCTGATACATGCTTGTGAGGGCCAAGACCATTACGGTCAGACATTCTAGCTGCTGAAGCGGTTGCACTCTTTGCCATGGCTTCTTCTGTGTTCCAATAGTCACACATTTCTTTCCAAAGAGTTTTCTCAATCCAACTTGGTTTTGCATGATCTCGCTGAGCTGCTGCCTTGGAAACCATGTCTTTCATACGGTTTTTACAAGTGGTATAGAACTTTTCCTGAACCACATCGGTTAGTGAGGGATCCCAGGTGTGTGTTTTCTACAAAAGAAGAAAAGTGTTAGTGATCAACCAATCCCAAAAAATACTATAAATAAATAAATAAAATTGTAAGGAGTAGAAGTTTACCGCGAATTCCAAGAAGTATCTTTCTCTTCTTTGATTAGGAACACAAATCCAACTGTAATATGGCCCATCAAACTTGTTTGTAAACACTTTTGTAATCTGACCCTTATCCTTACCAAACCTGAAAACACAAACAAATTGAAAGTTAAATTATAATCAACAACAAACCTACTAATCTAATCAACAACTAATCGACAACAACAACAAACCTACTGATCCAATCAACAAACCTACTNTAGCTAATC
>Chr1:15734355:15739279_3p
GGTCTTCCCAATTCAACTTCCTGAAAAGTTAGACAATGAAAAGGTTAGATAATGAACCATCTGATGTAACTTATTAAACATTGAAAAGGATAAGTCACCATCTCTTGTTCGATTTGTAAGTAAGACTTTGGCCCTGATACATGCTTGTGAGGGCCAAGACCATTACGGTCAGACATTCTAGCTGCTGAAGCGGTTGCACTCTTTGCCATGGCTTCTTCTGTGTTCCAATAGTCACACATTTCTTTCCAAAGAGTTTTCTCAATCCAACTTGGTTTTGCATGATCTCGCTGAGCTGCTGCCTTGGAAACCATGTCTTTCATACGGTTTTTACAAGTGGTATAGAACTTTTCCTGAACCACATCGGTTAGTGAGGGATCCCAGGTGTGTGTTTTCTACAAAAGAAGAAAAGTGTTAGTGATCAACCAATCCCAAAAAATACTATAAATAAATAAATAAAATTGTAAGGAGTAGAAGTTTACCGCGAATTCCAAGAAGTATCTTTCTCTTCTTTGATTAGGAACACAAATCCAACTGTAATATGGCCCATCAAACTTGTTTGTAAACACTTTTGTAATCTGACCCTTATCCTTACCAAACCTGAAAACACAAACAAATTGAAAGTTAAATTATAATCAACAACAAACCTACTAATCTAATCAACAACTAATCGACAACAACAACAAACCTACTGATCCAATCAACAAACCTACT
>Chr1:15768062:15774266_5p
CCTATGAAAAACCCTGAACCTAACAATCAAACTACTCAGACATATTCAATGAAACATAAAATATCATCCTGAATAATAAGCAATTGAAATTCAATGAGTAAAGAGGAAGTTTATGAATTCTTCTCTTCAAAGCAATTCAGATCTCTCTCTCCCAAAAGCTCTCAAAATCTCACAGGGTTTCAGAAAATAAAACTTGCTAGAAAATCACTTAAGGGTTTTTAAAACCTAAAAACACTATATATATGTCTAAAAACACGTCAGGAACTTGTCTTGCAATTATGGAAAACTTTGGTAAGTTTGTGAAACTTCCAAAACTGGCTTATCTCATAGACAAGCAGGGGTTTTAACTGATACCAAGGGTGGTGTCGATCGACACCATCACTCTGAATCGAATCCAACTTCTCTTCCTTGATGAATTGCTCCAAAATCTCTCTAAATCCTCCATTTTGCTCCTTTCATGCCAAAATCCTTTAAAACCTGTAAAGACTCTCAAAGAACCTAAAAACACATCAAAAA
>Chr1:15768062:15774266_3p
AAAAACCCTATGAAAACCCCTGAACCTAACAAGCAAACTACTTAGACATATTCCATGAAACACAAATCATCATTCTGAATAATAAGCAATTGAAATTAAAAGAGTAAAGAGGGGGTTTATGAATTCTTCTCTACAAAGCAGTTTGGATCTCTCTCTCCCAAAAACTCTCAAAATCTCATAGGATTGCAGAAAATAAAACTTGCTAGAAAATCACTTAAGTGTTTCTTAAACCTAAAAGCAATATATATATGTCTAAAAACACGTCAGAGACTTGTCTTGCAATTATGGAAAACTTTGGTAAATTTGTGAAACTTCCAAAACTGGCTTCTCTCGTAGACAAACAGGGGTGTCGACCGATACCAAGGGTGGTGTCGATCGACACCATCACTCTGAATCAAATCCAACTTCTCTTCCTTGATGAATTGCTCCAAAATCTCTCTAATTGCTCCATTTTGCTCCTTTCATGCCAAAATCCTATAAAACCTGTAAAGACTCGTAAAAAACCTAAAAACACATAAAAAA
>Chr1:15791880:15793601_5p
ACTACTCTGGTGTTGGCTTTGCCTGAGCAGGGAGAACCCTATGTGGTGTATACAGATGCATCCAAAGTGGGTTTGGGATGTGTGTTGATGCAGCATGGGAAGGTGATTGCCTATGCTTTGCGGCAGTTGCGGAAGCATGAGGACAACTATCCTACTCACGATTTGGAGATGGGTGTTGTAGTTTTTGCCCTGAAGATTTGGAGATCTTATCTTTATGGTGCAAAGGTACAAGTGTTTACATATCATAAGAGCCTAAAGTATATATTCACTCAGCCCGAGCTGAATTTGAGGCAAAGGCGGTGGATGAAGCTCTTGGCGGATTATGATTTGGAGATAGCCTATCACCCTGGTAAGGCTAACTTNTAGAAGTTGTTTG
>Chr1:15791880:15793601_3p
GAGAGGCTCNGTACTACTCTGGTGTTGGCTTTGCCTGAGCAGGGAGAACCCTATGTGGTGTATACAGATGCATCCAAAGTGGGTTTGGGATGTGTGTTGATGCAGCATGGGAAGGTGATTGCCTATGCTTTGCGGCAGTTGCGGAAGCATGAGGACAACTATCCTACTCACGATTTGGAGATGGGTGCTGTAGTTTTTGCCCTGAAGATTTGGAGATCTTATCTTTATGGTGCAAAGGTACAAGTGTTTACATATCATAAGAGCCTAAAGTATATATTCACTCAGCCCGAGCTGAATTTGAGGCAAAGGCGGTGGATGAAGCTCTTGGCGGATTATGATTTGGAGATAGCCTATCACCCTGGTAAGGCTAACTTGGTTGCAGATGCTT
>Chr1:15844564:15847515_5p
TTTACTTGCCAAAAGATTTTCAGAACTCATATAAATCCAACTTTTCTTATCATCATCAAAAGCGTTTACGGATAGCTATAGCTAGCTACGATGCAGTGATTTTTCCAAAACTTTAAACGAAACCACCAGTCCACCAAAGCTTAGCTAAGTCTAGTCATTGTCAGTCACCAGAACTTTTGTTTCAGTGTACTAATTAAACTAAGTAATCATACACCAACGTTTCATGTTCAGCCGCAAAACAAGCTCACCCACTTGCCTAATGCCTACTGCTTTGGCTTGTTCCTCCATGTAGGTAAGATATTTCTTTATGTGATATGTCACTAATTCTTTTCAGACATTATCAGTTTTTTTTTTCTTTTTTTTCTGTCATTTTTCTTCGTTCAAATATATATTTTCTGTTTCGGTTTTATCTTAGATTATTAGGCTTCTTGATTTCCAGTTTAGAGATATTTTAGTTTTGAATTTCATATTCAGACAGTTTAAATAAACAAAATTGCTCACATTTTGTTAGTTGCAAGTTGCAACAAATGATTTGTATTTCCTCTTCATGCGGAATTGAAAAATTCCTAATAAAGGGAAAGTCAAACATTATGCGACACATGATTGAGATATACTCAAGCCTTGGAGACGAGTTGTTCAAAGGTGGTAGTGACGACTCCAGTCTCCGACTGAATGACCAACATTTTGTAATCTCAAGGATGGTTTTATTACTTTTAGAAATCAGTTTAGTAGTCTTAAGTATGATTCTTTTTTTTGGTTCACAAAAGTATTGAGTCGAAAAGGTAACATGAAGTTACATTTTCATTTCGACACATTTGATTCGCTCAAGCATTAAGATTTGATTCTTTTATTGTTCTGTTAAGTGCAACATGNTTGAAGGATCATTGCAGTGAAT
>Chr1:15844564:15847515_3p
TCCAGAGTAGACATTGCAGATGCACGTAATCTTTACTTGCCAAAAGATTTTCAGAACTCATATAAATCCAACTTTTCTTATCATCATCAAAAGCGTTTACGGATAGCTATAGCTAGCTACGATGCAGTGATTTTTCCAAAACTTTAAACGAAACCACCAGTCCACCAAAGCTTAGCTAAGTCTAGTCATTGTCAGTCACCAGAACTTTTGTTTCAGTGTACTAATTAAACTAAGTAATCATACACCAACGTTTCATGTTCAGCCGCAAAACAAGCTCACCCACTTGCCTAATGCCTACTGCTTTGGCTTGTTCCTCCATGTAGGTAAGATATTTCTTTATGTGATATGTCACTAATTCTTTTCAGACATTATCAGTTTTTTTTTTCTTTTTTTTCTGTCATTTTTCTTCGTTCAAATATATATTTTCTGTTTCGGTTTTATCTTAGATTATTAGGCTTCTTGATTTCCAGTTTAGAGATATTTTAGTTTTGAATTTCATATTCAGACAGTTTAAATAAACAAAATTGCTCACATTTTGTTAGTTGCAAGTTGCAACAAATGATTTGTATTTCCTCTTCATGCGGAATTGAAAAATTCCTAATAAAGGGAAAGTCAAACATTATGCGACACATGATTGAGATATACTCAAGCCTTGGAGACGAGTTGTTCAAAGGTGGTAGTGACGACTCCAGTCTCCGACTGAATGACCAACATTTTGTAATCTCAAGGATGGTTTTATTACTTTTAGAAATCAGTTTAGTAGTCTTAAGTATGATTCTTTTTTTTGGTTCACAAAAGTATTGAGTCGAAAAGGTAACATGAAGTTACATTTTCATTTCGACACATTTGATTCGCTCAAGCATTAAGATTTGATTCTTTTATTGTTCTGTTAAGTGCAACATGGGTTATACGATTATTAAACGTAA
>Chr1:15905325:15909233_5p
ATAGTTGGAGACCTCTATGTATTTAAAATATATCTAGTAGATATTTTACGAATAAATATAGTAAGTTTCTTAGATTTCGTGTAATTTTCTATCATAATTTAGGTAACAGTATAAACGATTTTCTTAAAAATTTGTTAAATTTGGAATATTTCCTTACTTTGTGTCCCTATATATTTAATATGATATGTTTTTCGTTACAAGTAATTCCTTTACTGGTTTTGCAATATATATGATCATCTTTTAGAAAGAGTTTAATTTGCGTGATTATAGAGACATTAATATTATTGATTTTTGATTGATATCTTCATAATAGTTTAGGGAGGTAATGATCATTATACAATAATTAATATTTTTGAGTTGGCAATGATGGAAAAAAACAAATAGAGAAAGAGATTACACTAAAAACGAAAATGTGAACGTCCAGCTGTATTCGAAATCCATACTTCTCACATTACTCTTATGTATATTTAACTACCTGACCATTAGTTTGTTTTGAAAAGTAGGCGGAACTAAATTTTCTTAAAGGGTTCGTTATTGATTAAAATGCATCCTTACTGAGCTTTGGTTGTCACCGTGTCATCTTGCATTGACACTGGTTGGTTTCTTTGGTAAGACTTCCTGGTAAAAGAGTCTCTCCCCGCAGAGCAGCCACATATCTTGTATATGTTTAACAATCAGCCTAAGGTTAAAGTTCACCTGAATCGACATTCTGAAGCAGAGAAAGAAGTCAAAATACAGAAAATTCCTAGTTAACAGAGAACAACAGGTAGAAACAGAACCTGGAAATGCTCAACTCAACAATCCACCACAACAACAACTCTTAAAGACTCAATCTCGTTAGGAGCTTTGCAAAGTAACAGATAACGATGAATATTTACTGTATGAACATAAAAAATTTGGTTACAACACATAAATCAAAGTTAAAACATCAACAACCAAAATCAATGCAGACAAGAATCGTTAAATCAAAGTTCTTACAAACTGATTCAATTC
>Chr1:15905325:15909233_3p
CCATCCGTTTATAGTTGGAGACCTCTTTCTATTTAGAATATACATAGCAGATATTTTACGAATAAATATAGTAAGTTTCTTAGATTTTGTGTATTTTGCTATCGTATTTTAGGTAACACTATAAACGATTTTCTTAAAAATTTGCTAAATTTGAAATATTTCCTTAGTTTGTGTCCCTATATATTTAATATAATATGTTTTTCGTTACACGTAATTCCTTTACTGGTTTTGCAATATATATGATCATCTTTCAGAAAGAGTTAATTTGCGTGATTATAGGGACATTAATATTATTATTTTTTCTACTGATATCTTCATAATAGTTTTAGGGAGGTAATGATTGTTATACAGTAATTAATATTTTTGAGTTGGCAATGATGGAAAAAAACAAATATAGAAAGAGATTACACTACCAACGAAAATATGAACGTCCAGCTGTATTCGAACTCCATACCTCTCACATTACTCTTATGTATATTTAACTACCTCACCATTAGTTTGTTTTGAAAAGTAGACGGAACTAAATTTTCTTAAAGGGTTCTTTTTTGATTAAAATGCATCCTTACTGAGCTTTGGTTGTCACCGTGTCATCTTGCTTTGGCATTGGTTGGTTTCTTTGGTAAGACTTCCTGGTAAAAGAGTCTCTCCCCGCAGAGCAGCCACATATCTTGTATATGGTTAACAATCAGCCTAAGGTTAAAGTTCACCTGAATCGACATTCTGAAGCAGAGAAAGAAGTCAAAATACAGAAAATTCCTAGTTAACAGAGAACAACAGGTAGAAACAGAACCTGCAAATGCTCAACTCAACAATCCACCACAACAACAACTCTTAAAGACTCAATCCCGTTAGGAGCTTTGCAAAGTAGCAGATAACGATGAATTTTTAGTGTATGAACATAAAAAATTTGGTTACAGCACATAAATCAAAGTTAAAACATCAACAACCAAAATCAATGCAGACAAGAATCGTTAAATCAAAGTTCTTACAAACTGATT
>Chr1:15911383:15924358_5p
AGATATGCGATAAGAAAACAATCAAATGACAAAGAAGACTTCCAGAGATGGATTCATGGGATGGTGTTCAGGCTGTGGCTATCTAAGCTGGTCAACAAATCTCATCTAACATGAGCTATCTCTAGAAAATGATCTTAATGACTCACTTATCCACTCTCATGACAGAAGTGATCAAGTTACAGTAACATCCTAACCCAACTCTCATTGGTGAAATCATACTGAACAAGCTTTAAGCACCAGACCATTACTTGTCAAAAACCACCTTGTGCAACCAATCTCTTGGGACAAGCATGACAATCTCCAGTATTGGCTTTATCTAACAACCTAGACATTGCTGTGATGCTAGGAAGCTTAAGACCTGCTCTTACCCTCTTAGATATAAGAACAACTTAGAGCACACCCAACCCAGAAGAGATATTTAAACAACTATCTTAACCATTCCTGATTACCACAACCCTAAACCAGCCTAATCCATCTCCAGAATCCTAACTCACTACTCAAATGAACTAGACATGATGATGATAAACACAAAC
>Chr1:15911383:15924358_3p
AGATATGCGATAAGAAAACAATCAAATGACAAAGAAGGCTTCCAGAGATGGATTCATGGGCTGGTGTTCAGGCTGTGGCTATCTAAGCTGGTCAACAAATCTCATCTAACATGAGCTATCTCTAGACAATGATCTTAATGACTCACTAATCCACTCTCATGACAGAAGTGATCAAGTTACAATAATATCCTAACCCAACTCTCATTGGTGAAATCATACTGAATAGGCTTTAAGCACCAGACCATTACTTGTCAAAAACCACCTTGTGCAACCAATCTCTTGGGACAAGCATGATAATCTCCAGTATTGGCTTTATCTAACAACCTAGACATTGGTGTGATGCTAGGAAGCTTAAGATCTGCTCTTACCCTCTCAGATATAAGAACAACTTAGAGCACACCCAACCCAGAAGAGATATTTAAACAACTATCTTAACCATTCCTGATTACCACAGCCCTAAACCAGCATAATCCATCTCCAGAATCCTAACTCACTACTCAGATGAACTAGACATGATGATGATAAACATAAACC
>Chr1:15927752:15936142_5p
CGAGAGGCCATTGGTGTATAAATTACTAGTCTCTTTAAAGTGGGAGGAGATGAGTAGGTCTACATTTGATGGCTTGACGATATTTATCGGTTTTTGTAACTAGGAGTTGAGGACTAATCTCCCATGGATGAGGAATGATATCTATTTCTCAAGGTTTGGTTACAATCGTAAACATTGATGTATAATGATGTCCCCGCTATAACACATCTTCAATTTGCGGACGATTCCCTGTTTTTCTGCCAAGCAAATGTGAGGAACTGCCAAGCACTGCAAGATGTTTTTGATGTCTATGAATATTATTCTGGGTAACAAATTAATATGACAACGTCGATGATCACTTTTGGGTCAAGGGTGTATGGGACTACTCAAGATCGTTTGAAGGCCATTTTAGCCATACCCGAGGTGGAGGAAAGTACTTAGGCCTACCTGAACAATTTGGACAAAAGAAAACAGAAATGTTTAAAAACATTTTTGAAAGAGTTCAAAAACGTACTTCTAATTGGAGTGCAAAGCGGCTCACACCAGCAGGGAAATAAATAATGTTAAAATCAGTGGCCCTGGCTATGCCGATATATGCAATGTCCTGTTTCAAATTTCCTATGGGTGTGATTCATGAGATAGATTCACTGTTGATGAGATTTTGGTGGGAAAAAGGTGATAAAAAGAAAGGAATACCATGGATTGCTTGGAAACGACTACAATATGCAAAGAATGAAGGTGGTTTAGGATTCAGGGATTTAGCGAAAGTTAATGATGCCTTATTGGCCAAACAAGCGAGTCATCCATTATTGATACAATACCCAGAAAGCAAGGTACTTTAAAGATGAATCAATAATGGATGCGAAATCAAGGAAAAACTAATCATACGACTGGTCCTCGATGCTAGTTGGTATCAAAATTTTAAAG
>Chr1:15927752:15936142_3p
GTGCATCAACGAGAGGCCATTGGTGTATAAATTACTAGTCTCTTTAAAGTGGGAGGAGATGAGTAGGTCTACATTTGATGGCTTGACGATATTTATCGGTTTTTGTAACTAGGAGTTGAGGACTAATCTCCCATGGATGAGGAATGATATCTATTTCTCAAGGTTTGGTTACAATCGTAAACATTGATGTATAATGATGTCCCCGCTATAACACATCTTCAATTTGCGGACGATTCCCTGTTTTTCTGCCAAGCAAATGTGAGGAACTGCCAAGCACTGCAAGATGTTTTTGATGTCTATGAATATTATTCTGGGTAACAAATTAATATGACAACGTCGATGATCACTTTTGGGTCAAGGGTGTATGGGACTACTCAAGATCGTTTGAAGGCCATTTTAGCCATACCCGAGGTGGAGGAAAGTACTTAGGCCTACCTGAACAATTTGGACAAAAGAAAACAGAAATGTTTAAAAACATTTTTGAAAGAGTTCAAAAACGTACTTCTAATTGGAGTGCAAAGCGGCTCACACCAGCAGGGAAATAAATAATGTTAAAATCAGTGGCCCTGGCTATGCCGATATATGCAATGTCCTGTTTCAAATTTCCTATGGGTGTGATTCATGAGATAGATTCACTGTTGATGAGATTTTGGTGGGAAAAAGGTGATAAAAAGAAAGGAATACCATGGATTGCTTGGAAACGACTACAATATGCAAAGAATGAAGGTGGTTTAGGATTCAGGGATTTAGCGAAAGTTAATGATGCCTTATTGGCCAAACAAGCGAGTCATCCATTATTGATACAATACCCAGAAAGCAAGGTACTTTAAAGATGAATCAATAATGGATGCGAAATCAAGGAAAAACTAATCATACGACTGGTCCTCGATGCTAGTTGGT
>Chr1:15966086:15970713_5p
TCGGGTCGTGGGCCTCGGCCCATAACAACCAGGCAATATGGGCTGAGGCCGCAGAAGAATCCAACCCATTAAGCTCGATCAGAGAAGTGAAGTAGAGCGTAACGGCGGACAGGTCACTTCGGAGGTTGGGAGATTGGTCAAAGATTTCATTTATTATAGAGTGCGAGATTCGCGGGATAAATTGATATGATATTAATTGTAATGAGGCAGTATAAGTGTTGAGGGGGGAAGATTGTAAAGGGGGTCGAAAAACTTAAGAGAGCAATAATATACATTTCCTTTTTTACAATCCTTTGTCTTTAGATTTAGTTTGGAATTACTACGGTGATAAGTCCCTCCGTCCAGAAAACACTTCGGAAGGAGAATCCAGTTCCAGTTCTCA
>Chr1:15966086:15970713_3p
TACCTCGGATCGTGGGCCTCGGCCCATAACCAACAGGCAATATGGGCTGAGGCCGCAGAAGAGTCCGGCCCATTAAGCTCGTTCAGAGAAGTGAAGTAGAGCGTAACGGCGGACAGGTCATTTCGGAGGTTGGGAGATTGGTCAAAGATTTCATTTATTATAGGGTGCGAGATTCGCGGGATAAATTGATATGGTATTAATTGTAATGAGGCAGTATAAGTGTTGAGGAGGGAAGATTGTAAAAGGGAATCGAAAAACTTAATAGAGCAATAATATACATTTCCTTTTTTACAATCTTTTGTCTTTAGATTCAGTTCGGAATTACTACGGTGATAAGTCCCTCCGTTTAGAAAACACTTCGGAAGGAGAATCCAGTTCCGGTTCTC
>Chr1:15989890:15991704_5p
TTTCGAGAAAACATGTTGCGATGCCTGTAACAACGAGGTCGGCGTGGTTGAGGAGGGTGCGGGAACGACTCGTTGTACGACCTGATGATGTGATTCGTTTGGAGCTGGAGTACTATCATGCCCGGATTCAACGGCTGCGGGATTATATCGTGGCAACGCGTCGATAGTTCGAGCGTCGTTTCCAATTTTGCCGTGTAGACGGGACTGTGGAGCATCTCAAGCTTCTGTTCGACGAATGACTGTTTGTCCCAAAATGGAGATGGGACCGATTGCTCGAGGAGCACTCTCGCTGCGAGGCGTTACTGGCCGAAGCGGGGGTTCCCGATCTTGAAAAGGACGACCTTGGACCTATTGGTAGAAGGCCGTATGAAGATCATGTGGAACTCGACGCGTTCTGAACTCGGGTCGACGTGTTGCGGCGGTACATTAATCAGCTTGAGAGTACAGATCACTACTTCTGCGAGAGTAGTCGTGTTGAGGGGGCTTGCTTCTACCTCGAGAGGATGGTCTCCAGGGGTGTTGTCGTCCCAATGGACAGGCTGAAAGAATTGAAGGATTCGTGTCGCTTCTGGCAGACGACCATCG
>Chr1:15989890:15991704_3p
CTCTGTTTGTTTCGAGAAAACATGTTGCGATGCCTGTAACAACGAGGTCGGCGTGGTTGAGGAGGGTGCGGGAACGACTCGTTGTACGACCTGATGATGTGATTCGTTTGGAGCTGGAGTACTATCATGCCCGGATTCAACGGCTGCGGGATTATATCGTGGCAACGCGTCGATAGTTCGAGCGTCGTTTCCAATTTTGCCGTGTAGACGGGACTGTGGAGCATCTCAAGCTTCTGTTCGACGAATGACTGTTTGTCCCAAAATGGAGATGGGACCGATTGCTCGAGGAGCACTCTCGCTGCGAGGCGTTACTGGCCGAAGCGGGGGTTCCCGATCTTGAAAAGGACGACCTTGGACCTATTGGTAGAAGGCCGTATGAAGATCATGTGGAACTCGACGCGTTCTGAACTCGGGTCGACGTGTTGCGGCGGTACATTAATCAGCTTGAGAGTACAGATCACTACTTCTGCGAGAGTAGTCGTGTTGAGGGGGCTTGCTTCTACCTCGAGAGGATGGTCTCCAGGGGTGTTGTCGTCCCAATGGACAGGCTGAAAGAATTGAAGGATTCGTGTCGCTTCTGGCAGACGACCATCGGTGGCCTGGA
>Chr1:16026797:16031273_5p
CATCTCGTATTGAGTCGTTGTTTGTCGTTACAGCCCGTATTGACTTGTTAATTGTTGTGTCGGCCCGTATCGGCTTGATGTTTGCCATTATGGCCCGTATTGGCTCGATTTTTACCGTTACGGTCCGTATTGACTCAATGTTTACCGTTACTGCTGGTATTGACTCAATGTTTACCTTTACGGCCGGTATTGAGTTAATGCTTACCGTTACAGCCGGTATTGAGTCAATGTTCTTAAGAATGCATAATTCTCTATTATTTATATAATATATCATAATTATAATAGAATT
>Chr1:16026797:16031273_3p
CGTATTGAGTCGTTATTTGTCGTTACAGCCCGTATTGGCTTGTTAATTGTTGTGTCAGCCCGTATCGGATTGATGTTTGCCATTAAGGCCTATTGGCTCGATGTTTACCGATACGGCCCGTATTGACTCAATGTTTACCGTTATTGCCGGTATTGACTCAATGTTTACCGTTACGGGCGGTATTGAGTCAATGCTTACCGTTAAGGCCGGTATTGAGTCAATGTTCTTAAGAATGCATAATTCTCTATTATTTATATAATATATCATATTTATATGATTAA
>Chr1:16041021:16048088_5p
TTATAGATACGGGTACGGTATGGGTACTTCAATAAACATATAAGAAAATATACCCATACCTTGAATAAGAGGGGATTAGTAAAGCTAATGGGAAAAGGAGAGAGGGGAAAAGAGTCTAGAAAGTAGAAAAACATGAAGAAATGAAAATATGCTTA
>Chr1:16041021:16048088_3p
ATTTATAGATACGGGTACGGTATGGGTACTTCAATAAACATATAAGAAAATATACCCATACCTTGAATAAGAGGGGATTAGTAAAGCTAATGGGAAAAGGAGAGAGGGGAAAAGAGTCTAGAAAGTAGAAAAACATGAAGAAATG
>Chr1:16094311:16097255_5p
ATGCACCGCCTGCACTTTGATAACTCTCTAATTTACATTTTTTTAACATCCTTTTTTTGTCCATATTTTGCATTGTTTATACCCTTACCTTAGCATTTTTAGGGCATTAACTGTAGGAATTCACTTTTAGGCCATTTAGGGTGTTGCATTTTTGCATTTGCATACTTTGGATGAAAACAAGTGCTTTAGAGCCTAAAATGGGGAGAAACAATGACAAATCCGAGCATGTACCCGAAGGAGCCATCGAGCTGGAAGAACAGTCTGATCCCCAACACGATCGAGGAGGATCAGAGAGCATGAAGAAAAACCCGAGGATCTACTCGAGGACAAAATTGACCACATCCTCGTGTACCACATCGTGTATACCCTCGGGCAGGACTGGGAAGCTAGGGTTAATGGGTTTCCATATATAAACCCCCCTCTTCTCACTCGCAAAGGAGGACGCCGCAAACCCTTAGAACAGAGAGCGAGAGCTTCTGGGAGAGATTGAGAGCGACTCAAAACTCTTTTCACTTCTGTTAGGATTTATTTTTATTTCTTTTGCATTTTTCTCTTAGATTTCTACTCTTCACCCTTCTACTCTACTTCTACTTTTAACATAATGCAATTTTCGTTTATCCATGCTTTTATGTTTTCTGCAATGAGATCTGAGTAGTGTAGTAAAGTTTATAGGGATGGGATAGACAATTTTGTGTTCTTGATCGGTTAGGATGTCTTAGCTTTTATATTTCTGTTTTATAAATTCCCTTCTAGATTGGTGTTCTTAATGCTATCAACAGACTGAGAGGTTGAGATTAGATCTAAGGTGTTTTACCATCGAGAGGTGTAGATGAAATG
>Chr1:16094311:16097255_3p
GATAACTCTCTAATTTACATTTTTTTAACATCCTTTTTTTGTCCATATTTTGCATTGTTTATACCCTTACCTTAGCATTTTTAGGGCATTAACTGTAGGAATTCACTTTTAGGCCATTTAGGGTGTTGCATTTTTGCATTTGCATACTTTGGATGAAAACAAGTGCTTTAGAGCCTAAAATGGGGAGAAACAATGACAAATCCGAGCATGTACCCGAAGGAGCCATCGAGCTGGAAGAACAGTCTGATCCCCAACACGATCGAGGAGGATCAGAGAGCATGAAGAAAAACCCGAGGATCTACTCGAGGACAAAATTGACCACATCCTCGTGTACCACATCGTGTATACCCTCGGGCAGGACTGGGAAGCTAGGGTTAATGGGTTTCCATATATAAACCCCCCTCTTCTCACTCGCAAAGGAGGACGCCGCAAACCCTTAGAACAGAGAGCGAGAGCTTCTGGGAGAGATTGAGAGCGACTCAAAACTCTTTTCACTTCTGTTAGGATTTATTTTTATTTCTTTTGCATTTTTCTCTTAGATTTCTACTCTTCACCCTTCTACTCTACTTCTACTTTTAACATAATGCAATTTTCGTTTATCCATGCTTTTATGTTTTCTGCAATGAGATCTGAGTAGTGTAGTAAAGTTTATAGGGATGGGATAGACAATTTTGTGTTCTTGATCGGTTAGGATGTCTTAGCTTTTATATTTATGTTTTATAAATTCCCTTCTAGATTGGTGTTCTTAATGCTATCAACAGACTGAGAGGTTGAGATTAGATCTAAGGTGTTTTACCATCAAGAGGTGTAGATGAAATGT
>Chr1:16097359:16111821_5p
TGTTTCTTCAACGAGAGTTGAGTAGGGAAGTGATTAAGGTTGATTGTTTCTATCACGAGAGTGTTTTAACAAGATTTTAGAGATTCATTGTCTAGGGAATATTTGCTTGAGGCATGTAGGACATCCGTACTGGTTAGGAACACTTAGGAGTCGAGTACCCCATCCTTAGGAGCTTTCGTATTTAGATTGTTTGCATTTTGATTCATTACTCGATCACTTACCCGAACTGGTACACGATCACCTACTTCGAGTAGCCCTTCCAATTGTTCTTGTTTT
>Chr1:16097359:16111821_3p
TGCTTGGTCATGTTTCTTCAACGAGAGTTGAGTAGGGAAGTGATTAAGGTTGATTGTTTCTATCACGAGAGTGTTTTAACAAGATTTTAGAGATTCATTGTCTAGGGAATATTTGCTTGAGGCATGTAGGACATCCGTACTGGTTAGGAACACTTAGGAGTCGAGTACCCCATCCTTAGGAGCTTTCGTATTTAGATTGTTTGCATTTTCATTCATTACTCAATCACTTACCCGAACAGGTACACGATCACCTGCTTCGAGTAGCCCTTCCAATTGTTCTTTCTTTACAC
>Chr1:16122525:16124419_5p
TTTTTATAAAAGTTTTGGGAAATGCCACATTTGCTTTATCTTTTTAAAAATGCCACATTTTTACTGTTCACATGTGATTAAAAGACGAAAATACCGTTATATGAAAGAGAGTGATTGTCGTGGACGAGATCTGATGGACAAGTTATTAGAATAAGTCATAAACATGTCTACGAAATCATTTTTATAACTTGCTACGAGAATTATATTAATGAAGTTGTCCACGAGTTTAAATTAGTTATCCATATTATTAAATATAAGTTGTCTATGAAAGAGAATTAAACAAAAAGAGTAAAGTGTCGTGATGGTGGACCAATAAAAGACGGTGGATTAAAAGAAGATATGGAGAATGATGAACTAAAAGAGGGTGATGGACCAAAAGAAGGTTATGGACCAAAAGAAGGTGATGGACCAAAAGAGCATGATGTGGATGAGGGTGGACCAAAAGATGATGTGGATGAGGGTGGGCCAAAAGATGATGTCGAGGATTGGGTTTCTCTTCGGCATCCTTCTCCATCCACATCTTTTCCATCATCCACATCTTGTCCATCATTCGCATCTTGTCCATCATCCACATCTTCTCCTTCA
>Chr1:16122525:16124419_3p
TGCCAAAATGCCACATTTTTTTATAAAAGTGTTGGGAAATGCCACATTTGCTTTATCTTTCTAAAAATACCACATTTTTACTGTTTACATGTGATTAAAAGACGAAAATACCCTTATAGAAAGAGAGTGATTGTCGTGGACGAGATCTGATGGACAAGTTATTAGAGTAAATCATAAACTTGTCCACGAAATCATTTTTATAACTCGTCTACGAGAATATATTAATGAAGTTGTCCACAAGTTTAAATTAGTTATCCATATTATTAAATATAAGTTGTCTATGAAAGAGAATTAAACAAAAAGAGTAAAGTGTCGTGATGGTGGACCAATAAAAGACGGTGGATTAAAAGAAGATATGGAGAATGATGAACTAAAAGAGGGTGATGGACCAAAAGAAGGTTATGGACCAAAAGAAGGTGATGGACCAAAAGAGCATGATGTGGATGAGGGTGGACCAAAGGATGATGTGGATGAGGGTGGGCCAAAAGATGATGTCAAGGATTGGGTTTCTCTTCGGCATCCTTCTCCATCCACATCTTTTCCATCATCCACATCTTGTCCATCATTCGCATCTTGTCCATCATTGCATCATGTCCATCATC
>Chr1:16143049:16151984_5p
AAAATGAGGTAGACCATTAGGTTCCAAAGATAAGAATCCTCGGAAATCTAAGAAAGGTACAAATGAAACCGAGGTCAAGGAAACTACAGACATGGCCGCGGCAAATCCTAAGGTACCAAATGAGGTTTGGGACGCTGAACCTCAAGGTCCTGAAGGTATTGATAATAATGAGATCTCAATCAATTATATCATGTCTGGAATACAATGGAACCGTAAGAATGTCGACATTGATGAAGTATTTGCTTATAAGGTAGCACTTGAAATAAATGAGGATCATGAACCCACGTCTATATTAGAGTGCACTCAAAGTAAAGATTGGCTAAAGTAGAAAGAAGCCATTGACGTGGAGTTAAACTCTTTAAAGAAGAGAAGTGTGTTTGGTCCGATTTTAAGGACAACACCTGAAATAAAACCAGTTGGACATAAATGGGTCTTTGTAAGAAAGAGAAATGAGAGTAATGAAATCGTGAGATATAAGGCACGACTTGTAGCACAAGGATTCTCTCAAAGACCCGGAATAGATTATAAGGAGACATACTCCCCTGTGATGGATGCAACTACTTTTAGATATCTAATAAGTCTGGCTATAAGGGAAAAAATGGATTTGCAGTTAATGGATGTTGTAACTGCATATTTGTATGGTCCACTGGATAATGAAATCTATATGAGAGTACCAGAGGGTATTGAACTCAAAGATAAGAGTGGTTCTCGAGAACAGTATTGCATTAGGCTGAACAAATCCCTTTATGGACTGAAACAAAGTGGTCGAATGTGGTATAACCGATTAAGTGAGTATTTAGCCTATAAGAATGACCCAATCAGTCCATGTATTTTTATAAAGAAGTTTGCAAACAAAGGGTTTGTTATTATAGCAGTATGTGTGGATGATTTAAACATCCTTGGGACCTCTGGTGAAATCGCCCAAACAGTAGAGTATTTAAAGAAAGAATTTGAGATGAAAGACCTAGGAAAAACCAAGTTCTGTTTGGGA
>Chr1:16143049:16151984_3p
CCCATGTTTAAAATGAGGTAGACCATTAGGTTCCAAAGATAAGAATCCTCGGAAATCTAAGAAAGGTACAAATGAAACCGAGGTCAAGGAAACTACAGACATGGCCGCGGCAAATCCTAAGGTACCAAATGAGGTTTGGGACGCTGAACCTCAAGGTCCTGAAGGTATTGATAATAATGAGATCTCAATCAATTATATCATGTCTGGAATACAATGGAACCGTAAGAATGTCGACATTGATGAAGTATTTGCTTATAAGGTAGCACTTGAAATAAATGAGGATCATGAACCCACGTCTATATTAGAGTGCGCACAAAGTAAAGATTGGCTAAAGTAGAAAGAAGCCATTGACGTGGAGTTAAACTCTTTAAAGAAGAGAAGTGTGTTTGGTCCGATTTTAAGGACAACACCTGAAATAAAACCAGTTGGACATAAGTGGGTCTTTGTAAGGAAGAGAAATGAGAGTAATGAAATCGTGAGATATAAGGCACGACTTGTAGCACAAGGATCCTCTCAAAGACCCGGAATAGATTATAAGGAGACATACTCCCCTGTGATGGATGCAACTACTTTTAGATATCTAATAAGTCTGGCTATAAGGGAAAAAATGGATTTGCAGTTAATGGATGTTGTAACTGCATATTTGTATGGTCCACTGGATAATGAAATCTATATGAGAGTACCAGAGGGTATTGAACTCAAAGATAAGAGTGGTTCTCGAGAACAGTATTGCATTAGGCTGAACAAATCCCTTTATGGACTGAAACAAAGTGGTCGAATGTGGTATAACCGATTAAGTGAGTATTTAGCCTATAAGAATGACCCAATCAGTCCATGTATTTTTATAAAGAAGTTTGCAAACAAAGGGTTTGTTATTATAGCAGTATGTGTGGATGATTTAAACATCCTTGGGACCTCTGGTGAAATCGCCCAAACAGTAGAGTATTTAAAGAAAGAATTTGAGATGAAAGACCTAGGAAAAACCAAGTTC
>Chr1:16179680:16185707_5p
TTCACACGAGTTGGCTTTACTAGAAGCCAGACGCACTCATGATCCAAACCAAATAGGTAACTTCAAGAAACCATAATTTTGTTTTTCTTGGCTAATAGAAAATGGTTTAAAAAAAAAAGCAGTGATATTGTTCCATAACCTCTTATATATGCTAGTAGAGGAAAAAGACTTGAGATACAAGCAACTGGAAAAGCAGAACGAAGAGACCCGTCAGTCGCTCATCCTTCTACAAGAATTCTTGGAGAAGCACTTCCCGGGATCTTTTCCGCCATCGGCCTGATCGATCTTACTACGTGTGTTTCTCTTTCTCAAACTACATTTCATTTGTGTCTTCTT
>Chr1:16179680:16185707_3p
ACGAGTTGGCTTTACTAGAAGCCAGACGCACTCATGATCCAAACCAAATAGGTAACTTCAAGAAACCATAATTTTGTTTTTCTTGGCTAATAGAAAATGGTTTAAAAAAAAAAGCAGTGATATTGTTCCATAACCTCTTATATATGCTAGTAGAGGAAAAAGACTTGAGATACAAGCAACTGGAAAAGCAGAACGAAGAGACCCGTCAGTCGCTCATCCTTCTACAAGAATTCTTGGAGAAGCACTTCCCGGGATCTTTTCCGCCATCGGCCTGATCGATCTTACTACGTGTGTTTCTCTTTCTCAAACTACATTTCATTTGTGTCTTCTTGTTTCTA
>Chr1:16253422:16263906_5p
AAATATTTTTTTATTTTCTTTTTGAAAATAGAGTTTACAGTAATTTGGATTGTTGTTATAATTCGTCTATGGACCATAAAAGGGAGTAAAAAATGTATTTTGAATCAAGTAAAGAATTTGTCAAGATGATCCTATAATGGCCATGTATGTAATAGATTAATAACATTTCAATCGTATAGTTTGGTTGTATTAGTTATTAACTCTATGTTTAAAGTTTTGGCCTAACAAATATGTGATGGGCTTGATATAGCCCAAAAATCTTATCCATTTTCCATGTCCACTAAAGTTATCTAAACCGATCACATTTTTTTTTCCTAAAAACTCACTGAAAGAGAAAAAAAAACAACTTCTGGAATTCTCCGACCCAAACAATTACATAACTGAATGGTATAGATCAATATGTTGATAGATGTTTAAATAATGTATGTATGTAGTATACGCACTAATGTAAAACACTAATATACATAACTTACTTCGAGACAAAATCGAGGACACTAGGATTGTCGGAGTTAATCAGTAACAAAGACATATCATACGCACTTGCTATGGATCTTTCACCTGTATATTTCATAGTCAATTAATTTATTTTTTAATCTATACTATTAAGGTGAAAAGATATAGTTTATAATTTTTATGACCATTGAACATATTGATCTTCGCCAGTTGTAGCTAGCATGTAA
>Chr1:16253422:16263906_3p
TAAACTATTTTTTTTTTAATTTTTGAAAATATAGTTTATAGTAATTTGGATTGTTGTTATAATTCGTCTATGGACCATAAAAGGGAGTAAAAAATGTATTTTGAATCAAGTAAAGAATTTGTCAAGATGATCCTATAATGGCCATGTATGTAATAGATTAATAACATTTCAATCGTATAGTTTGGTTGTATTAGTTATTAACTCTATGTTTAAAGTTTTGGCCTAACAAATATGTGATGGGCTTGATATAGCCCAAAAATCTTATCCATTTTCCATGTCCACTAAAGTTATCTAAACCGATCACATTTTTTTTTCCTAAAAACTCACTGAAAGAGAAAAAAAAACAACTTCTGGAATTCTCCGACCCAAACAATTACATAACTGAATGGTATAGATCAATATGTTGATAGATGTTTAAATAATGTATGTATGTAGTATACGCACTAATGTAAAACACTAATATACATAACTTACTTCGAGACAAAATCGAGGACACTAGGATTGTCGGAGTTAATCAGTAACAAAGACATATCATACGCACTTGCTATGGATCTTTCACCTGTATATTTCATAGTCAATTAATTTATTTTTTAATCTATACTATTAAGGTGAAAAGATATAGTTTATAATTTTTATGACCATTGAACATATTGATCTTCGCCAGTTGTAGCTAGCNTCCTAA
>Chr1:16279126:16281475_5p
TGATGCAATCCTAGAAATATCAACTCATCAAGAATTGGTTCAAGGAAAATCAAGATCAAATTATAAAGAAGTTTCTAGAAGACAATCAATTTATGGTTACATCAAGAAAGTGTCTAGATACAAAGAACCAATCTCCATCAATGATGATTGATAAAATCTCTCAAATTTATTCTTGATTTCTTTATGTAATTAGTTTGATTTATTTTATATTTATGTTATTGATTTGTAAATTGAGCCTATATAAGCTCATGTTTCCCTTCATTGTAAATATAGAATATTTTTGGAAAAATAAAAGAGAGAGTTTTCTCACTTTGAAACTTAGGCTTTTGTTTTACTTGTCTTTTCTATTGTGTGTGATTCCTTTAGAAAACAAGTTGAATCTTTATCTTTGTGTGTGATTCATTAGATATTGATTTGTGTTCTTATCACAAAGTCATTCCGCAACTTTGTGTGGCGAACTTCGATCCATCATTCATCTTCATCATATCCGAGTTAGTTAGAGAGTTCCTTTAGACCAGCTATTGACTCACCCCTATTTTGGCTCACATCA
>Chr1:16279126:16281475_3p
TGATGCAATCCTAGAAATATCAACTCATCAAGAATTGGTTCAAGGAAAATCAAGATCAAATTATAAATAAGTTTCTAGAAGACAATCAATTCATAGCTACATCAAGAAAGTTTCTAGATACAAAGAACCAATCTCCATCAATGATGATTGATAAAATCTCTCAAATTTATTCTTGATTTATTTATGTAATTAATTTGATTTATTTTGTATTTATGTTATTGATTTGTAAATTGAGCTTATATAAGCTCATGTTTCCTTTCATTGTAAGGATATAGAATATTTTTGGAAAAATAAAAGAGAGAGTTTTCTCACTTTGAAGCTTAGGCTTTTGTTTTACTTGTCTTTTCTATTGTGTGTGATTCCTTTAGAATACAAGTTGAATCTTTATCTTTGTGTGTGATTCACTTAGATATTGATTTGTGTTCTTATCACAAAGTCATTCCGTAACTTTGTGTGGCGAACTACGATCCATCATTCATCTCCATCCTATCCGAGTTAGTTAGAGAGGTCCTTTAGACCAGCTATCGAATCACCCCTATTTTGGCTCACATCA
>Chr1:16301109:16304927_5p
TATATAATTTCATTCTAATTATAAAATCTAAACCCTAACCATCTCATTTGTAAACCCAAACCGACATATAATTTCATTTTAATTGTAAAATCTAAACCCTAACCATCTCATTTGTAAACCCAAACCGACATATAATTTCGTTCTAATTGTAAAATCTAAACCCTAACCATCTTATTTGTAAACCCAAACCGACATATAATCTTGTTTCAATTGGTAAAATCTAAACCCTAACCATTTCATTTGTAAACCCAAACCGACATATAATTTCATTTTAATTGTAAAATCTAAACCCTAA
>Chr1:16301109:16304927_3p
ATATAATTTCATTTTAATTGTAAAATCTAAACCCTAACCATCTCATTTGTAAACCCAAACCGACATATAATTTCGTTCTAATTGTAAAATCTAAACCCTAACCATCTTATTTGTAAACCCAAACCGACATATAATCTTGTTTCAATTGGTAAAATCTAAACCCTAACCATTTCATTTGTAAACCCAAACCGACATATAATTTCATTTTAATTGTAAAATCTAAACCCTAACTACTTCATTTGTAAACCCAAACCGACATATAATTTTGTTTGAATTGTAAAATCTAAATCCTAATC
>Chr1:16320839:16329828_5p
GGAAGACAAAGTTCAAGAGTTGAATCTTCATTAAACTATCTATCTTTATTGTGTTTTAGTTTCAAGAATAATACTTGGCTTTGTGGCCAAGTTTTCTATCTCTATATAAACTCATGTAATCTCATTTGAGAATCATCAATCAATTTTCCTTTTTATTTTATGAGTTTATCTCTTTGTTCTTTGTCTAGAACATTTATTTGTTTCTTGGTGTGTAATATCCAAGCAACAGCCTCCTTTTGCTGGACTAGTGTGTCATATCTAGCAGTGATTTGAGGTTGGAATATCAGCAGCCATCCGCAACTGCTGTGCGACCCCTCAATCCATCAAATCTCCCTTGTTACACCTTGCATCTTGGCGAGTTTCTATCCTTTTTAGTCTGGCTGAGTGATCCTCGAATTTTGGGCGTATCA
>Chr1:16320839:16329828_3p
CACCTTGGGAAGACAAAGTTCAAGAGTTGAATCTTCATTAAACTATCTATCTTTATTTTGTTTTAGTTTCAAGAATAATACTTGGCTTTGTGACCAAGTTTTCTATCTCTATATAAACTCATGTAATCTCATTTGAGAATCATCAATCAATTTTCCTTTATATTTTATGAGTTCATCTCTTTGTTCTTTGTCTAGAACATTCATTTGTTTCTTGGTGTGTAATATCCAATCAACAACCTCCTTTTGTTGGACTAGTGTGTCATATCTAGCAGTGATTGGAGTTGGGAATATCAGCAGCCTTCCGCAACTGTTGTGCGACCCCTCAATCCATCAAATCTCCCTTGTTGCACCTTGCACCTTGGCGAGTTTCTATCCTTTTTAGTCCGGCTGAGTGATCCTCGAATTTTGGGCGTATCATCTC
>Chr1:16366807:16369249_5p
AGATGGTCGGAAACTACGACCCTGTTCGGGAAGGACCAGGGTCGGGAACTACGACCGCGTCCGGGAAGGACCAGGGTCGGGAACTACGACCGCGTCCGGGAAGGACCAGGGTCGGGAACTACGACCGCGTCCGGGAAGGACCAGGGTCGGGAACTACGACGGCGTCCGGGAAGGACCAGGGTCGGGAATTACGACCACGTCCAGGAAGGACCAAGGTCGGGAAATTGTCCTAGTTGGGATGGAACTAGGACAGGAACAGACTTGATCTATTCGGAGATTGTCCAAGATCAATGGGAAAAGATTGCGTCGAGAAAGACGTAGATCTAGGAAAATGACCAAGTCCTAAAAAGAGCATGATCGAGAATAGATCAAGTCTCAAGTGGACGAAAGTCGAGAATCTCTACACCCACCAAATTCGAGGACGAATTCAT
>Chr1:16366807:16369249_3p
GGTCGGGAACTACGACCGCGTCCGGGAAGGACCAGGGTCGGGTACTACGACCTCGTCCGGGAAGGACCAGGGTCGGGAACTACGACCGCGTCCGGGAAGGACCAGGGTCGGGTACTACGACCGCGTCCGGGAAGGACCAGGGTCGGGAACTACGACCGCGTCCGGGAAGGACCAGGGTCGGGAACTACGACCACGTCCAAGAAGGACCAAGGTCGGGAAATTGTCCTAGTTGGGATGGAACTAGGACAGTAACAGACTTGATCTATTCGGAGATTGTCCAAGATCAAGGGGAAAAGATTGCGTCGAGAAAGACGTAGATCTAGGAAAATGACCAAGTCCTAAAAAGAGCATGATCAAGAATAGATCAAGTCTCAAGTGGACGAAGGTCGAGAATCTCTACACCCACCAAATTCGAGGACGAATTCATNGGAACTA
>Chr1:16414763:16418522_5p
GAAGATATATTAGATAGCTGAATTAGTGTCTGTGTGATTCAAGACGTAATACAAGATTGTTGTTGTTTTATGTGCGAGAGAAGTTTCTAGAAGGTTTGAGAAGACAATATTGAAGGACGGTTTAAAGATGAATTGAAGAAGAAAACTACTATTTATTGGGTTGATTAAATTGGAGTTTTGCAAGGAAAAGGAAAATAGCAAAAAGGAAAAAGTCATTTTCTTATGAAATTTGGAAATCTTATTTTATGGTGATTAGAAAGTATTGATGGATATATAAGGAGGTGTTGGGCACGTCCTAGAGAAGCAAGAAAGCTGAGGCATAAAGATTAATCCTAGGGAGCTTTCTGTGTTTATGTGCGGCTTAGTTTCGCGGTTTGGTGCTTGTGTTGTTCAAGCTTCTTTGTTCGTCGGTGTGACGTGTGTGTGAAGGTTGCTCAAGAGAGTTGAAGATCTGAAGCCTAGGCTCAGGGGGAGTTTAGCCCAAGGTTAGGTTATCTTGGTTTGAATCTAGGCTCAGTGTGAGTTTAGTTAACGGTAGAGATTTATCCTTAAGATTTCATGTTATAGAACAGAGCGGTGAATTAAGAGGATTGTGCTTGATTTACGCATTTGCGAATAGGTTGTATTTGCTTTCTTGTTCTAGTGTAATCGAAATCTGGACGTGGTCACGGGGAGTAGGAAAAACCGAACCTCGTTAACAAAGTTCTTGTGTTTTTTACTTTATGTACTTTATTATTGCCTCATCCGCATTTACAA
>Chr1:16414763:16418522_3p
GAAATTTGGATGAGGTTGAAGTAGTGTCTGTGTGATTCAAGACGTGATACAAGATTGTTATTTTTTTATGTGCGTGAGAAATTTCTAGAAGGTTTGAGAAAGCAATATTGAAGGACGGTTTGAGGATGAATTGAAGAGGAAAACTACTATTTATTGGGTTGATTAAATTGGAGTTTTACAATGAAAAGGAAAATAGCAAAAAGGAAAAAGTCATTTTCTTATGAAATTTGGAAATCTTCTCCTATGGTGATTAGGAAGTATTGATGGATATATAAGGAGGTGTTGGGCACGTCCTAGAGAAGTAAGAGAGCTGAGGCATAAAGATAAATTCTAGGGAGCTTTCTGTGTTTGTGTGCGGCTTAGTTTCGCGGTTTGGTGCTTGTGTTGTTCAAGCTTCTTTGTTTGTCGGTGTGCCGTGTGTGTGAAGGTTGCTCAAGAGAGTTGAAGATCTGAAGCCTAGGCTCATGGGGTGTTTAGCCCAAGATTAGGTTATCTTGGTTTGAATCTAGGCTCAGTGTGAGTTTAGTTAAGGGTAGAGATTAATCCTTAAGATTTCATGTTATAGAACGAAGCGGTGAATTAAGAGGGTTTTGCTTGATTTACGCGTTTGCGAATAGGTTGTATTTGCTTTCTTGTTCTACTGGAACCGAAATCTGGACGTGGTCCCAAGGAGTAGGAAAAAACGAATCTCGTTAATAAAGTTCTTGTGTTATTTACTTTCTGCACTTTATTATTACCTCATCCGCACTTACAA
>Chr1:16447231:16449855_5p
TTGCCCAGGTGTTGGCTTTGCCTGAGCAGGGAGAACCCTATGTGGTTTATACAGATGCATCCAGAGTGGGTTTGAGATGTGTGTTGATGCAGCATGAGAAGGTGATTGCCTATGCTTCGCGGCAGTTGCGGAAGCATGAGGACAACTATCCTACACATGATTTGGAGATGGGTGTTGTTGTCTTTGCCCTGAAGATTTGGAGATCTTATCTTTATGGTGCAAAGGTGCAGGTATTTACAGATCATAAGAGCCTAAAGTATATATTCACTCAGTCAGAGCTGAATTTGAGGCTTAGGTGGTGGATGGACCTGGTGGCGGATTATGATTTGGAGGTAGCCTACCACCCTTGTAAGGCTAACTTGGTTGCAGATGCTTTGAGTCGGAAGCGGGCGGCTTCGGCTCAGGAGCAGGATATGGATTCTCTGGTAGGAGAGATCAGTGCGTTGAGCTTGTGTGCGGTTTCTCATGAGCAGGATATGGTTGCAGCTGATAGAGCAGATCTGTTGAGCAGAGTGCGGTTGGCGATTTGGGGATGGTGAATTCCTCAAAGGATGTTGACTCAGAGTATCAGGTTTCGGCTAATGGTACTATTCTGGTGCATGGGCGGATCTGTGTGCCCAAGGATGAGGAGTTGAGGCAGGAGATTCTGAGAGAGGCTCATGCGACCATGTTCTCTATTCATCCAGGAGCGACTAAGCTGTACCGTGATCTCAAGAGGTACTATCACTGGGTGGGGATGAAGAAGGACGTGGCTAGTTGGGTTGCGAGGTGCGATGTGTGTNAA
>Chr1:16447231:16449855_3p
TTGCCCAGGTGTTGGCTTTGCCTGAGCAGGGAGAACCCTATGTGGTTTATACAGATGCATCCAGAGTGGGTTTGAGATGTGTGTTGATGCAGCATGAGAAGGTGATTGCCTATGCTTCGCGGCAGTTGCGGAAGCATGAGGACAACTATCCTACACATGATTTGGAGATGGGTGTTGTTGTCTTTGCCCTGAAGATTTGGAGATCTTATCTTTATGGTGCAAAGGTGCAGGTATTTACAGATCATAAGAGCCTAAAGTATATATTCACTCAGTCAGAGCTGAATTTGAGGCTTAGGTGGTGGATGGACCTGGTGGCGGATTATGATTTGGAGGTAGCCTACCACCCTTGTAAGGCTAACTTGGTTGCAGATGCTTTGAGTCGGAAGCGGGCGGCTTCGGCTCAGGAGCAGGATATGGATTCTCTGGTAGGAGAGATCAGTGCGTTGAGCTTGTGTGCGGTTTCTCATGAGCAGGATATGGTTGCAGCTGATAGAGCAGATCTGTTGAGCAGAGTGCGGTTGGCGATTTGGGGATGGTGAATTCCTCAAAGGATGTTGACTCAGAGTATCAGGTTTCGGCTAATGGTACTATTCTGGTGCATGGGCGGATCTGTGTGCCCAAGGATGAGGAGTTGAGGCAGGAGATTCTGAGAGAGGCTCATGCGACCATGTTCTCTATTCATCCAGGAGCGACTAAGCTGTACCGTGATCTCAAGAGGTACTATCACTGGGTGGGGATGAAGAAGGACGTGGCTAGTTGGGTTGCGAGGTGCGATGTGTGTAAGCTAGTGAA
>Chr1:16461278:16463680_5p
ATCACTTGTGTATATGGATAAGCTGATCTCAAGTCTTGGAGGAGGGAATGAGGAATATGGTCAATTCCAATTTCATAACTTGACATATACTCTGGAGGATAATACTGTTTTCAAGCCAACAAGTGTTGAAACCAATCTTTTAGATGTCTATGGAGAGGATGGTTCTGTCAATGTCTATGGAGAGGATGGTTCTGTCAATGTCTATGGAGAGGATGGTTCTGTCAATGAAGAACCATTACAAGAGAAGAGCACAGTTGAAACCAATCTTTTAGATGTCTATGGAGAGGATGGTTCTGTCAATGTCTATGGAGAAGATGTCTATGGAGAGGGTGGTTCTGTCAATGTCTATGGAGAAGATGTCTATGGAGAGGGTGGTTCTGTCAATGTCTATGGAGAGGATGGTTCTATCAATGGATCTGACCTAAAGAGTGGAGGAGAGGAGAAATCAGATGGGGATGCAGAAACTAATGAATCTGATGAACAGACTGAGGTGAGATGGAACACAGATATAGAGTTAAGTGAAACTGAAGGGAACTTGAAAGCTCTTTCCGACAATGGCTTCAAGTGGAACACTGAAGAACAGAGAGAGTCTGAGGTGAGTCCTAAAGAAGAGCTTGAAACAGGCTCATCCAAAAAGGACCAGGAGAAGCTGGAAGAAGATATATCCGAAGCTATCTACATTAACCAGC
>Chr1:16461278:16463680_3p
GTGTATATGGATAAGCTGATCTCAAGTCTTGGAGGAGGGAATGAGGAATATGGTCAATTCCAATTTCATAACTTGACATATACTCTGGAGGATAATACTGTTTTCAAGCCAACAAGTGTTGAAACCAATCTTTTAGATGTCTATGGAGAGGATGGTTCTGTCAATGTCTATGGAGAGGATGGTTCTGTCAATGTCTATGGAGAGGATGGTTCTGTCAATGAAGAACCATTACAAGAGAAGAGCACAGTTGAAACCAATCTTTTAGATGTCTATGGAGAGGATGGTTCTGTCAATGTCTATGGAGAAGATGTCTATGGAGAGGGTGGTTCTGTCAATGTCTATGGAGAAGATGTCTATGGAGAGGGTGGTTCTGTCAATGTCTATGGAGAGGATGGTTCTATCAATGGATCTGACCTAAAGAGTGGAGGAGAGGAGAAATCAGATGGGGATGCAGAAACTAATGAATCTGATGAACAGACTGAGGTGAGATGGAACACAGATATAGAGTTAAGTGAAACTGAAGGGAACTTGAAAGCTCTTTCCGACAATGGCTTCAAGTGGAACACTGAAGAACAGAGAGAGTCTGAGGTGAGTCCTAAAGAAGAGCTTGAAACAGGCTCATCCAAAAAGGACCAGGAGAAGCTGGAAGAAGATATATCCGAAGCTATCTACATTAACCAGCATGTT
>Chr1:16468268:16472637_5p
CCGGACTATGTGGCCGGGAAAAATGTGTCTGTTACCAGCAATTGTCTTCAGAATGAGAGGAGACAGAAGCCTTCAGCAATTTGTGCAGCATTCTATAAATCTAGAGGGTTAGATTTTGATGATTTCGGACGTCCTAACTCTACACTACCTACATCAAAAAAAGCTTCTTCAGGGATAAGCCACAGAACTGTAATTATAATTGCAGCAGTGGCTGGTGGGATTGGTTTTATTCTGATATTTGTTATTTTGCCAATTCTTTTGGTTGTGTGTATACGCCGAAGACGCAGAGCGGCACAAGGAGGAAATGTTGACAGGCCTAAGCCTGCAGGGGAAGCTTCACAACAACCACCTAAAGGAGCACAGACTTTTGATTTGTCACGTCTTGGAAATGCTTTTTCGTATGAGCAGCTGCTCCAGGCAACAGCTGAGTTCAATGATGGCAGTCTGATAAAACGTGGCCACTCTGGGAGTTTGTTTCGTGGTTTCTTGGAAAATGGTACACCCATTGTTATTAAAAAGATTGATGTGCGGGAAAGTAAAAGTGAAGGCTATATATCAGAACTGGAGTTGTTTAGTAAGGCTGCACACCAGAGGCTTGTGCCCTTTTTGGGACACTGTTTGGAGAATGAGAGCCAAAAGTACCTCGTCTACAAGTTTATGAGAAATGGTGATTTGGCTAGCGCTTTGTTCAGGAAACCCGACAACGAAGGTGATGGATTGAAGTCNAT
>Chr1:16468268:16472637_3p
TANGTGGCCGGGAAAAATGTGTCTGTTACCAGCAATTGTCTTCAGAATGAGAGGAGACAGAAGCCTTCAGCAATTTGTGCAGCATTCTATAAATCTAGAGGGTTAGATTTTGATGATTTCGGACGTCCTAACTCTACACTACCTACATCAAAAAAAGCTTCTTCAGGGATAAGCCACAGAACTGTAATTATAATTGCAGCAGTGGCTGGTGGGATTGGTTTTATTCTGATATTTGTTATTTTGCCAATTCTTTTGGTTGTGTGTATACGCCGAAGACGCAGAGCGGCACAAGGAGGAAATGTTGACAGGCCTAAGCCTGCAGGGGAAGCTTCACAACAACCACCTAAAGGAGCACAGACTTTTGATTTGTCACGTCTTGGAAATGCTTTTTCGTATGAGCAGCTGCTCCAGGCAACAGCTGAGTTCAATGATGGCAGTCTGATAAAACGTGGCCACTCTGGGAGTTTGTTTCGTGGTTTCTTGGAAAATGGTGTACCCATTGTTATTAAAAAGATTGATGTGCGGGAAAGTAAAAGTGAAGGCTATATATCAGAACTGGAGTTGTTTAGTAAGGCTGCACACCAGAGGCTTGTGCCCTTTTTGGGACACTGTTTGGAGAATGAGAGCCAAAAGTACCTCGTCTACAAGTTTATGAGAAATGGTGATTTGGCTAGCGCTTTGTTCAGGAAACCCGACAACGAAGGTGATGGATTGAAGTCATTGGATTGGATAAC
>Chr1:16500274:16507324_5p
CTTCAATTATAATGCTAGACGAAAGATGTCAAAAAACAATTACCTGTGTTGAAAGGTATGTGAATTCACAATCTTCAATGAACTCGCAAAGATGGAGCAATCCATTTTCCTTTGCATCTGGAATATCTCTGATAATGGTTACGATGGAATCTACAATTGCCCTTTTATACTCAAATCCACCTTCTTCTCTAAGAATGTTGCTTAAGAAGTTCATCCTACAAATCCAAAAGGGC
>Chr1:16500274:16507324_3p
TATAATGCTAGACGAAAGATGTCAAAAAACAATTACCTGTGTTGAAAGGTATGTGAATTCACAATCTTCAATGAACTCGCAAAGATGGAGCAATCCATTTTCCTTTGCATCTGGAATATCTCTGATAATGGTTACGATGGAATCTACAATTGCCCTTTTATACTCAAATCCACCTTCTTCTCTAAGAATGTTGCTTAAGAAGTTCATCCTACAA
>Chr1:16538286:16540989_5p
AGAAAGGGCCTTTGTTACATGCTTTATAGTTTCCAACGAATAGTGATGCAATCTCCCCCTTCATGATTGACATTCTCAATCAAGGTGGATCTTTTGCGTGTTATTTGCTGCCTCGTTAAAAACCTTGGCATGGAAAAAGCCAGTGGGATAAAAACCATGATAGGGGAAAAAGAGTGCAACCATGCAAATCATCATATTCTCTCCTTTTGTAAGTAACTCTGCTACATTGTTACTTGAGTTGATGGATTGTCTATCAACTTCTTTATCCTTCTCGAATTCTTGAGTGTAAGAGATGAATATATCTTGTCTTGTTATTCTTGGTGTAGCTTCCTTTGTTTTGGGCGATATATGCAACAAAGTCTTCAAACAGAGTTGTTGCCTTTTGGTTGCCTCTTGTTAATGGGTCTCAATAAGCATTAACTAATTGATGCTGATCGAACCCTCAGTTCGAAGTTCTTCGCCAATATGTTGTGAGGCTCCAATCTTAGGCATGTAACTACTGGTTGACGTTCGGGCATCATCTGAGCCATTATGGATTCTCGATATGGCATATGAAGATCAGTTATTTTGGCATGACTTGAAAAAATGACAGCCAAAGTCTATCACTGAAACGTTGTGAAGTCGTTGTTTTGCGATATATCTTTATTTAGATCCGATATAAATCTTCCATCTTCAAAAACAACTAGACAAAACTCGGGGTTTCTAAAATCTAATAAGCCCAAGTTAATCATACCTTTGCAATAAAAGATACGTTTTGACTCATCTCAAAATCTACTCATAGACAATGAGTTATATGCTGCAAAGAGATTAGTAGAAAATGCTTATGCAAAGTTCATAACATATATAAATGCTCGTCAGCATTTATACATGATCTTAAATGACTATATATATATATATATAT
>Chr1:16538286:16540989_3p
TAGGAAAGGGCCTTTGTTAACATGCTTTATAGTTTCCAACGAATAGTGATGCAGTCTCCCCCTTCATCATTGACATTCTTAATCGAGGTCAATCTTTTGCGTGTTATTTGCTGCCTCGTTAAAAACCTTGTCATGGAAAAACCCAGTGGGATAAAAACCATGATAAGAGAAAAAGAGTGCAGCCACGCAAATCATCATATTCTCTCCCTTTGTAAGTAACTCTGCTACATTGTTACTTGAGTTGATGGATTGTCTATCAACTTCTTTATCCTTCTCGAATTCTTGAGTGTAAGAGATGAATATATCTTGTCTTGTTGTTCTTGGTGTAGCTTCCTTTGTTTTGGGTGACATATGCAACAAAGTCTTCAAACAGAGTTGTTGCCTTTTGGTTGCCTCTTGTTAATGGGTCTCAGTCAGCATTAACTAATTGATGATGATCGAACCCTCAGTTCGAAGTTCTTCGGCAACATGTTGTGAGGCTCCAATCTTAGGCATGTAACTACTGGTTGACGTTCGGGCATCATCTGAGCCATTATGGATTCTCGATATAGAATATGAAGATCAATTATTTTGGCATGACTTGAAAAACGACAGCCAAAGTCTATCACTGAAACGTTGTGAAGTCGTTGTTTTGCGATATATCTTTATTTAGATCCGATATAAATATTCCATCTGCAAAAAAAACTAGACCAAACTCAGGGTTTCTAAAATCTAATAAGCCCAATTTAATCATACCTTTGCAATAGAGGATACGTTTTGACTCATCTCAAAATCTACTCATAGAGAATGAGTTATATGTTGCAAAAAGATTAGTAGAAAATGCTTATGCAAAATTCATAACATATATAAATGCTCGTCAACATTTATACATGATCTTAAATGACTTTATATATATATATATATATATATGACTTCCTTTA
>Chr1:16568914:16573042_5p
CTATCGACGCACAGTGTGCATCGACCGATGCAATGCCGAGCATCGTTTTTCCTCCGAAGCTTCTCGCCGGATTTTTGTTCCTATAACCACAAAACACAATCCCAAGCCACAAGAAAGCTTCCAATCGTCCCAAATACCAATCTAACAAGCCTAACAACACAAAACAAGCAAATCAGAGATTTCTTCAGCTTAGATAAGCCATGGTCATGCACTTACCTTTGCCAAGAAGTTTCTGAACCTTAAACAATCAAGAACACGCTCCTAGGAAGCTCCTAAAACGTCCTAAGCCTCAGATCTCACCAGAAAAACCATCAATCCACAGAAAATCTCCAAGAACACCAAGAACACTCTTTCTCTCTTTTCTCTCTCTCAAAAGCGGCCAAAACAACTATTGAGACAAAAGACACAACTTAAAGGTTTTCCCCATTTTCCTTTGCCAAAAACGCAACGCTTCACTTAAACTCGACCG
>Chr1:16568914:16573042_3p
CTACGTCCTCGCATCTGCATCGACCGATGCAATGCCGAGCATTGTTTTTCCCCCGAAGCTTCTCGCCGGATTTTTTGTTCCTGTTACCACAAAACACAATCCCAAGCCACAAGAAAGCTTCCAATCGTCCCAAATACCAATCTAACAAGCCTAACAACATAAAACAAGCAAATCAGAGATTTCTCCAGCTTAGATAAGCCATGGTCATGCACCTACCTTTGCCAAGAAGTTTCTGAACCTTAAAAAATCAAGAACACGCTCCTAGGAAGCTCCTACAACGTCCTAAGCCTCAGATCTCACCAGAAAAACCACCAATCCACAAATAATCTCCAAGAACACCAAGAACACTCTTTCTCTCTTTTCTCTCTCTCAAAAGCGGCCAAAACAACTAATAAGACAAAAGAAACGACTTAAGGGTTTTCCCCATTTCCTTTGCCAAAAAAGCAACGTTTCACTTAAACTCGTCCGCAGAAAACAACCT
>Chr1:16579519:16588446_5p
AGTCTGAATGAATATAGTCCAACCTTTCTTTTGTAACATGGTGTGTAGGACCAAAGCTTACTTTATGAATCTTCCCGATGACATATTCCACACAAACTCTACACTGGTTACTTTGTTGTCTCATAAACAACCCTTCTTTGCTAGAACCTCTAAAACTTTCTGACCAATGTGACCCAACATGTTGTGCCATAACTTTGACATATCAGCAATTTGCTTGTCCACTACCGTTGCCCTCTCCTCAGCAACATGAGACTCTTGTAAAAGTGTTGTACCCTGAAGGACATACTATGACTGCCTTCTGTCACCCTTCATGAAAACTGTACAACCGATGACCACCTTTAAGACTCCTTTACCTCCTATGAATTCACAGCCTTTTACTTCTAGCGTCCCGAGGGAGATCAGATTCCTCGAGATATCTGACATGTATCTCACCTCGTGAAGCACAAAAGTAGTACCATCTGAATTCATGAACCTCACTGACCCAATTCTTCTTATCCCAGAGTAGGAGTTGTTCGCCATTCTGACCAATGATGCAAATATGGAAAACTTTGGGCAACTTTTGTAAAACTTCCAATTTTGAAGTCTTGTGTCGGATCAGCTTGGTGTCGACTGATGCTCCTTTGGTGTCGGTCGATGCTCTTCATAGGATCAGACTACAAATTGATTTTCTCCGGTTAAATGCTCCAAAACAATCCAAATTGCTTCATTTCGCTCCATCCGTGCCAAAATCCTAGAAAACCTGTAAAGACTCAAAAACATCCTAGAAAACAAATCAAAAGACTCTAATAGACTCCTTATATCATGAATAAAAACCACAAAAACCATGATATATCAACTCCCCCAGACTTAGCATTTGCTTGCCCTCAAGCAAAACAGAAACTTAGACCTGTGAAAGAGGTTTGAAAACACAGAAACTCATTTTCTCTCTAAGGTAATGCCATGATCATTCAAACCATAATCCATATGCTTAGTAGACTAATCCAAATCGAACCAC
>Chr1:16579519:16588446_3p
TGAACCCCATAAGTCTGAATGAATATAGTCCAACCTTTCTTTTGTAACATTGTGTGTAGGACCAAAGCTTACTTTATGAATCTTCTCGATGACATAGTCCACACAAATTCTACATTGGTTACTTTGTTGTCTCATAAACAACCCTTCTTTGCTAGAACCTCTAAAACTTTCTGACCAATGTGACCCAACATGTTGTGCCATAACTTTGACATATCAGCAATTTGCTTGTCCACTACCGTTGCCCTCTCCTCAGCAACATGAGACTCTTGTAAAAGTGTTGTACCCTGCAGGACATACTATGACTGCCTTCTGTCACCCTTCATGAAAACTGTACAACCGATGACCACCTTTAAGACTCCTTTACCTCCTATAAATTCACAGCCTTTTGCTTCTAACGTCCCGAGGGAGATCAGATTCCTCGAGATATCTGACATGTATCTCACCTCGTGAAGCACAAAAGTAGTACCATCTGAATTCATGAACCTCACTGACCCAATTCTTCTTATCCCAGAGTAGGAGTTGTTCGCCATTCTGACCAATGATGCAAATATGGAAAACTTTGGGCAACTTTTGTAAAACTTCCAATTTTGAAGTCTTGTGTCGGATCAGCTTGGTGTCGACTGATGCTCCTTTGGTGTCGGTCGATGCTCTTCATAGGATCAGACTACAAATTGATTTTCTCCGGTTAAATGCTCCAAAACGATCCAAATTGCTTCATTTCGCTCCATCCGTGCCAAAATCCTAGAAAACCTGTAAAGACTCAAAAACATCCTAGAAAACAAATCAAAAGACTCTAATAGACTCCTTATATCATGAATAAAAACCACAAAAACCATGATATATCAACTCCCCCAGACTTAGCATTTGCTTGCCCTCAAGCAAAACAGAAACTTAGACCTGTGAAAGAGGTTTGAAAACACAGAAACTCATTTTCTCTCTAAGGTAATGCCATGATCATTCAAACCATAAT
>Chr1:16597168:16599893_5p
CTCTTCGATAGCACAAAAGGGTCTTTATCAAAACCTATATATAGAGGACACTTCTCCTAACTGGAGTAATATCATAGTTTCTTTTACAAAACAGAGAATTGTACCATATCCAAAATCATTTAGTTTCTGAAATTGTTATGGAGAGTGAAGGAAAGATTGTGTTCACAGAAGAGCAAGAGGCTCTTGTGGTGAAGTCATGGAGTGTCATGAAGAAAAACTCAGCTGAATTGGGTCTCAAACTCTTCCTCAAGTAAGCACTAATGATCCCATTGATCTCTCTCT
>Chr1:16597168:16599893_3p
ACTGTCTCTTCGATAGCACAAAAGGGTCTTTATCAAAACCTATATATAGAGGACACTTCTCCTAACTGGAGTAATATCATAGTTTCTTTTACAAAACAGAGAATTGTACCATATCCAAAATCATTTAGTTTCTGAAATTGTTATGGAGAGTGAAGGAAAGATTGTGTTCACAGAAGAGCAAGAGGCTCTTGTGGTGAAGTCATGGAGTGTCATGAAGAAAAACTCAGCTGAATTGGGTCTCAAACTCTTCCTCAAGTAAGCACTAATGATCCCATTGATCTCTCTCTAT
>Chr1:16641315:16646561_5p
ATTCATATAATATGATTATTAATTTATTTTGTAATTTCATTCTAACTATAATAAACTAAAATATATTTTAATATAGAGTTTATTCTAAAACTTTCTTGGAATTATTAGCTATACTAATATAGATTGGATCTCTGTCTCCCAAATTAGTCATTTCTTAATATAGAGTTTCTGCTCTAATTATAGTAAACAAAAAATATATTTTAATTTATTATGGAATTTGTGTTTACAGGGATTTCTTGGTTATTAAGAAACCAGATGAGAATGGTGAATTTAACCACCATGATGATGATAATAATGATGAGTGTTTTGATTGGAGCATCGGACAACAACGCGGTGTACAGTCCATGT
>Chr1:16641315:16646561_3p
TAATTCATATAATATGATTATTAATTTATTTTGTAATTTCATTCTAACTATAATAAACTAAAATATATTTTAATATAGAGTTTATTCTAAAACTTTCTTGGAATTATTAGCTATACTAATATAGATTGGATCTCTGTCTCCCAAATTAGTCATTTCTTAATATAGAGTTTCTGCTCTAATTATAGTAAACAAAAAATATATTTTAATTTATTATGGAATTTGTGTTTACAGGGATTTCTTGGTTATTAAGAAACCAGATGAGAATGGTGAATTTAACCACCATGATGATGATAATAATGATGAGTGTTTTGATTGGAGCATCGGACAACAACGCGGTGTACAGTCCATGTTCAGACACTC
>Chr1:16662777:16669229_5p
TGGAAAAAGGCCGTGTATTCAGACCCGTTTAACACCACAGGAAACTGGCATGGACCTCACGTGTGTGGGTACACGGGCGTGTTCTGTGCCCCTGCTCTTGATGATCCTAACGTCGCGGTTGTGGCGGGGGTTGATTTGAATGGAGCGGATATCGCAGGGCATTTACCGGCTGAGCTTGGTTTGATGACCGACGTGGCCATGTTCCATTTGAATTCGAACCGGTTCTGTGGTATCATACCCAAGAGTTTTGAGAAATTGAGGCTAATGCACGAGTTTGATGTCAGCAACAACCGGTTTGTTGGATCTTTCCCTTCAGTTGTCCTCTCATGGCCGGCCGTTAAGTTCATCGACGTCAGATACAATGATTTCGAAGGTCAAGTCCCTCCTGAGCTTTTCAAGAAGGATCTTGATGCCATTTTCTTGAACAACAACAGATTCACATCTACCATTCCTGATTCCCTCGGAGAATCAACAGCTTCTGTCGTGACCTTTGCTCACAACAAATTCAGTGGTTGTATCCCTAAAACCATTGGAAACATGAAGAACCTAAACGAGATTATCTTTAAGGACAACAATCTCGGCGGTTGTTTCCCATCAGAGATCGGGAAGCTAGCCAATGTGAACGTGTTTGACGCTAGCATGAACTCCTTCACCGGTGTTCTACCACCGAGCTTTGTAGGGCTTACGGGTGTCGAAGAGTTTGATATCTCTGTGAATAAACTCACAGGGTTTGTACCGGAGAATATCTGCAAGTTGCCTAAACTGGTTAACTTGACGTACGCGTACAACTACTTCAACGGACAAGGCGATTCGTGTGTTCCAGGTAGTCGCACGGAGATTGCATTGGATGATACACGTAACTGCTTGCCAGATAGGCCTAAGCAACGATCAGCCAAGGAATGTGCGGTTGT
>Chr1:16662777:16669229_3p
GCTCTCCAAGCCTGGAAAAAGGCCGTGTATTCAGACCCGTTTAACACCACAGGAAACTGGCATGGACCTCACGTGTGTGGGTACACGGGCGTGTTCTGTGCCCCTGCTCTTGATGATCCTAACGTCGCGGTTGTGGCGGGGGTTGATTTGAATGGAGCGGATATCGCAGGGCATTTACCGGCTGAGCTTGGTTTGATGACCGACGTGGCCATGTTCCATTTGAATTCGAACCGGTTCTGTGGTATCATACCCAAGAGTTTTGAGAAATTGAGGCTAATGCACGAGTTTGATGTCAGCAACAACCGGTTTGTTGGATCTTTCCCTTCAGTTGTCCTCTCATGGCCGGCCGTTAAGTTCATCGACGTCAGATACAATGATTTCGAAGGTCAAGTCCCTCCTGAGCTTTTCAAGAAGGATCTTGATGCCATTTTCTTGAACAACAACAGATTCACATCTACCATTCCTGATTCCCTCGGAGAATCAACAGCTTCTGTCGTGACCTTTGCTCACAACAAATTCAGTGGTTGTATCCCTAAAACCATTGGAAACATGAAGAACCTAAACGAGATTATCTTTAAGGACAACAATCTCGGCGGTTGTTTCCCATCAGAGATCGGGAAGCTAGCCAATGTGAACGTGTTTGACGCTAGCATGAACTCCTTCACCGGTGTTCTACCACCGAGCTTTGTAGGGCTTACGGGTGTCGAAGAGTTTGATATCTCTGTGAATAAACTCACAGGGTTTGTACCGGAGAATATCTGCAAGTTGCCTAAACTGGTTAACTTGACGTACGCGTACAACTACTTCAACGGACAAGGCGATTCGTGTGTTCCAGGTAGTCGCACGGAGATTGCATTGGATGATACACGTAACTGCTTGCCAGATAGGCCTAAGCAACGATCAGCCAAGGAATGTGCGGTTGTAAT
>Chr1:16685997:16689300_5p
TGTTGGCGGTACTTTTTAGGACATTTGTTTGGCCTTGTGGCGGTCCTGTTTAGGACATTTGTTTGGCCTTGGTGGCGGTCCTGTTTAGGACGTTTGTTTGGCCTTGGTGGCGGTCCTGTTTAGGACATTTGTT
>Chr1:16685997:16689300_3p
TGGCCTTGTGGCGGTCCTGTTTAGGACATTTGTTTGGCCTTGGTGGCGGTCCTGTTTAGGACGTTTGTTTGGCCTTGGTGGCGGTCCTGTTTAGGACATTTGTTTGGCCTTGGTGGTGGTCATGTTTAGGACATTTGCTT
>Chr1:16700504:16706943_5p
TATAAAGAGTTAGTATAGAAAGGATATATATGTAATTCATTTATCCTAAACCCTAAGGTTAAGTCTGTATATATATTGTAATTGTCTCAATCAAATACAATCAACTTACCTTTGATAATA
>Chr1:16700504:16706943_3p
TATAAGGAGTTAGTATAGAAAGGATATATATGTAATTCGTTAATCCTAAACCCTAAGGTTAAGTCTGTATATATATTGTAATTGTCTCAATCAATACAATCAATTTACCTTTGATAATA
>Chr1:16734654:16741335_5p
AAGTGTAGTTTCTAGCAGCGTGAGATGGGGTTTTTGGGTCACATAGTGTGTGCAGATGGGGTTTCTGTAGATCCAGAGAAGATTCATGCTATCAGGGATTGGCCTAGACCGCAAAATGCCACGAATATCATGAGTTTTCTTGGGTTGGCAGGTTACTACAGGAGGTTTGTGCAGGGGTTTGCGAGCAGAGCATGTCCTATGACTAAGTTGACAGGGAAGGATGTTCCTTTTGTTTGGTCACATGAGTGCGAGGAGGGCTTTGCAAGCCAGAAGGAGATGTTGATTACCGCTCCAGTGTTGGCTTTGCCTGAGCAGGGAGAACCCTATGTGGTGTATACAGATGCATCCAGAGTTGGTTTGGGGTGTGTGTTGATGCAGCATGGGAAAATGATTGCCTATGCTTCGCGGCAGTTGCGGAAACATGAGGACAACTATCCCACTCATGATTTGGAGATGGGTGCTGTAGTTTTTGCCGTGAAGATTTTGAGATCTTATCTTTATGGTGCAAAGGTACATGTGTTTACAGATCATAAGAGCCTAAAGTATATATTCACTCAGCCCGAGCTGAATTTGAGGCAGAGGTAGTGGATGGAGCTGGTGGCGGATTATGATTTGGAGATAGACTATCACCTTGGTAAGGCTAACTTGGTTGCTGGTGCTTTGAGTCGGAAGCGGGCGGCTTCGGTTCAGGAGCAGGATATGGAGTCTCTGGTAGGAGAGATCAGTGCATTGAGCTTGTGTGCGGTTCTCAGGAGCCGTTGGGTTTCATTTCAGCTGATAGAGCAGATCTGTTGAGCAAAGTGCGGTTGGCTCAGGAGAA
>Chr1:16734654:16741335_3p
GTTTTTGGGTCACATAGTGTGTGCAGATGGGGTTTCTGTAGATCCAGAGAAGATTCATGCTATCAGGGATTGGCCTAGACCGCAAAATGCCACGAATATCATGAGTTTTCTTGGGTTGGCAGGTTACTACAGGAGGTTTGTGCAGGGGTTTGCGAGCAGCGCATGTCCTATGACTAAGTTGACAGGGAAGGATGTTCCTTTTGTTTGGTCACATGAGTGCGAGGAGGGCTTTGCAAGCCAGAAGGAGATGTTGATTACCGCTCCAGTGTTGGCTTTGCCTGAGCAGGGAGAACCCTATGTGGTGTATACAAATGCATCCAGAGTTGGTTTGGGGTGTGTGTTGATGCAGCATGGGAAAATGATTGCCTATGCTTCGCGGCAGTTGCGGAAACATGAGGACAACTATCCCACTCATGATTTGGAGATGGGTGCTGTAGTTTTTGCCGTGAAGATTTTGAGATCTTATCTTTATGGTGCAAAGGTACATGTGTTTACAGATCATAAGAGCCTAAAGTATATATTCACTCAGCCCGAGCTGAATTTGAGGCAGAGGTAGTGGATGGAGCTGGTGGCGGATTATGATTTGGAGATAGACTATCACCTTGGTAAGGCTAACTTGGTTGCTGGTGCTTTGAGTCGGAAGCGGGCGGCTTCGGTTCAGGAGCAGGATATGGAGTCTCTGGTAGGAGAGATCAGTGCATTGAGCTTGTGTGCGGTTCTCAGGAGCCGTTGGGTTTCATTTCAGCTGATAGAGCAGATCTGTTGAGCAAAGTGCGGTTGGCTCAGGAGAAGGAT
>Chr1:16836507:16839767_5p
TGTTGATGTCCAAATCGGTCACAACTAGAATATTTAAGTTCGGTAAAAGGATGGTCGAAGTTTTCTTCTATTAATTGGTGTCGAAGCACAAAAGACGGGTTACAATACAACTTAGACGAGTCAGCAAGTAATGAACGAGTTTAGAACAGACGAGTAAAAGTGGACGAGTCTTCAGATCCCTTTCTTTTAACCTTTTAACGGGTGAAAAAGCCTCTTTTTGGCGAACGCCGTACGCCCGCTTTTATAGGAAACTGTATCGGTTCGTCCATTACAAAGACCAAAATACCCCTTCCCTTCCTGAAGGTTTATTTGGGCCTTATCATGGGCTGGGACTTTTGTTAGGTTACAGGCC
>Chr1:16836507:16839767_3p
TTGTTGATGTCCAAATCGGTCACAATTAGAATGTTTAAGTTCGGTAAAAGGATGGTCGAAGTTTTCTTCTATTAATGGTGTCGAAGCACAAAAAACGGGTTACAATACAACTTAGACGAGTCAGCAAGTAATGAACGAGTTTAGAACAGACGAGTTAAAGTGGACGAGTCATCAGATCCCTTTCTTTTAACCTTTTAACGGGTGAAAAAGCCTTCTTTTGGCGAATGCCGTGCGCCCGCTTTTATAGGGAACTGTGTCGGTTCGTCCATTACAAAGACCAAAATATCCCTTCCCTTCCTGAAGGTTTAATTAGGCCTTCTCATGGACTGGGCCTTTTGTTAGGTTACAGGCCTACCCCTAACA
>Chr1:16874377:16879372_5p
TGTCGATCGACACTCCACCTGCAACTGCGATCCGCACGAAGCCGAGAGTCGAATTTGGCTTCCCAATCTCCTCCAAATCATCCAATACTCAAAACCCATGCCGGAAACATCATTAGGAACCTGTATAATCCAATCCCCAGCAAGAAAACACACAAAACAACAACAAACAAGCAAGAACAAGGAAATCAAGGGCTTAGATTCGCCATGGTCATGCACTCACCTCTTTACATGAAGTTTCTGACCAACAATGAACGAATCCACACTCTCAGCAAGCTTCCCACACGTTCCTAGCCTTGAATCCTCACTCCCACAGCAAGATCTCACCCACAAAGCCTTTAAATCTCACAATCTCCCTCTAGAACCTCAAGAACAGTTTTCTCTCTTTTCTTTTCTCTCAAA
>Chr1:16874377:16879372_3p
TGGTGTCGATCGACACTCCACCTGCAACTACGATCCGCACGAAGCCGAGAGTCGAATCTGGCTTCCCAATCTCCTCCAAATCATCCAATACTCAAAACCCATGCCGGAAACATCATTAGGAACCTGTATAATCCAATCCCCAGCAAGAAAACACACAAAACAACAACAAACAAGCAAGAACAAGGAAATCAAGGGCTTAGATTAGCAATGGTCATGCACTCACCTCTTTGCAGGAAGTTTCTGACCAACAATGAACGAATCCACACTCTCAGCAAGCTTCCCACACGTTCCTAGCCTTGAATCCTCACTCCCACAACAAGATCTCACCCACAAAGCCTTTAAATCTCATAATCTCCCTCTAGAACCTCAAGAATAGTTTCCTCTCTGTATTTCTCTCAAAACG
>Chr1:16886613:16894452_5p
CAAAAATGGGCATCGATCGACACTGTGGGGTAGTGTTGGTCGACACTAGGCTGGTGTCGGTCGACACCTCCCTTCCAGTGTGACGATGTTCGTTTTCCTGGTTTGTGTGTTTTGTTTGTTGATTGTTTAGAACATTGGAGTCATTGTTGCTTGTGTGTATAGCCCAATATCTGGGAGGATTGTCTCATAGAGTATTTATCAAATACTCATGCATCTCAATTTGTGTTTGTGGTGCAGGTAAAGGCAAAGTGTGATCGTGGAATCAAGGCAATGAAGAGGAAGATGTTCTAGGGACTCGATTGGATGTTGTCTGGCATTGCTAGGTTGCTAGAGTTGGGTCTTTAGAACTTATTAGGTTGCCGGTTCCTTGGTTTCCTGTTGTTTGACATTGAAATGGTTAGGATTGGTTGTTGGTTATTCTATTATGGATTAATATTAGATTATTGGTTCAGTTGGTTATTTAATTGGTATTGTTATTCCGCTGTTGTTTGTGATTGTGGTTAGGTGGCTAGTGGGTATGAGAACACTAGTCATAGTTATTTATATTATTATTATTATTTATTATTAAAAAAAATGGGTCAGGTCGTTTCAGTTTGGTA
>Chr1:16886613:16894452_3p
AATGCCAGTGTCGGTCGACACTAGGCTGGTGTCGGTCGACACTAGCCTGGTGTCGGTCGACACCTCCCTTCTAGTGTGACGACGTTCGTTTTCCTGGTTTGTGTGTTTTGTTTGTTGATTGTTTGGAACATTGGAGTCATTGTTGCTTGTGTGTATAGCCCAGTAGATGGGAGGATTGCCTCGCAGAATATTTTATCAAATACTCATGCATCTCAATTTGTGTTTGTGGTGCAGGTAAAGGCAAAGTGTGATCGTGGAATCAAGGCAATGAATAGGAAGATGTTCTAGGGACTCGATTGGATGTTGTCTGGCATTGCTAGGTTGCTAGAGTTGGGTCTTTAGAACTTATTAGGTTGCCGGTTCCTTGGTTTCCTATTGTTTGATATTGAAATGGTTAGGATTGGTTGTTGGTTATTCTATTATAGATTAATATTGGATTATTGGTTTAGTTGGTTATTTAATTGGTATTGTTATTCCGCTGTTGTTTGTGATTGTGGTTAGGTGGCTAGTGGGTATGAGACCACTATTCATAGTTATTTATATTATTATTATTATTTATTATTAAAAAAAAACGGGTCAGGTCGTTTCAGTAGGTAACTTT
>Chr1:16933854:16938893_5p
TGTTGTAAACTAGAGAATTTAGGAAGTGAAATCTCTTAGTCTTATTGATTAATGTCGAGCATACAAGTATATATAGTAGGAGTACAAGGGCTAAAGCCCATAAAACAATCGAGTACATAAGATAGGCCATGGGCCGCGAAGCAATGGCCATGGGCCGTAAAGCTATGGCCGATGGGCCGTACATGTGCGGACAGTAAATGGGCCGTAAGGCCATGTCCTAACGGACTGTGAGCGGGCCGGTCTATGGAGTCCACAAGTGTTTTACAACA
>Chr1:16933854:16938893_3p
TGTTGTAAACTAGAGAATTTAAGAAGTGAAATCTCTTAGTCTTATTGATTAATGTCGAGCATACAAGTATATATAGTAGGAGTACAAGGGCTAAAGCCCATAAAACAATCGAGTACATAAGATAGGCCATGGGCCGCGAAGAAATGGCCATGGGCCGTAAAGCTATGGCCGATGGGCCGTACATGTGCGGACAGTAAATGGGCCGTAAGGCCATGTCCTAACGGACTGTGAGCGGGCCGGTCTATGGAGTCCACAAGTGTTTTACAACA
>Chr1:16988958:17001242_5p
AAGCATTAAAGAACAGGAATGATAAGTTCACAAATCACCTACACATCAACTTTCGCAGGTCTAGGATAATTTGCCCACTAATGTCTTTTCTAGCAACCTATTACACTTTTGATGAATAGATAAACCTAGAATCATAGATTGGGTGATCAAATCAACCTAAGCATTAAGTCTAACAATAGTGAAGACAATCGATTATATAAAGCCCTATTTGTGTTCTGTTGCTAACCCATGAAACCCCTTTTGAAACCCCTAATCTAGCAAAGAAAACTACTCAGACATAGAGAAATGAATCATAGCAAAAGATGAGAAATTCAATGACATAAAAATAAAAAGGGTTCAGAGAATGCTTCACAAGGTAGCCGCTCTTCTCCCTCTCACAAAAGCGTCGCTCAAAAAACCAAAAGAAAAGGTATATTATCTCTCCTAAAAACCCTAGGTTAAATAGCATACAAGTAGAGAAAAATAAGGAAAGATTCCAAATTCAAATCTCCCTATTAAAAAGCGATCTCAGCCCTCTTTCTCTCACAAAGGATCGCCTAAAATAAGGGGAATTAGGCAGGGAATCGGCGCCTAGATGCTTGCCACGTGTCGTCATGAAACCGTAGAGTTGGGAGCATGTGCTCGGAAATCGGGAGCATGTGCTCCTGGGTCTAAAATCAGCTTTTCTGCTCCAATTCAACTCCTTTCTGCTCCGATTGCTCCTGCTGTTCCAATCCTTGCTTTTAGCTTCCTAGCCTCTTATTATAACCTGAAAAGGACTCAAACAACTACAAAACTATCAAATAAACGGGGTCAAAGTGAGTCAAAACCGTAACATATCAACTCC
>Chr1:16988958:17001242_3p
GAATGATAAGTTCACAAATCACCTACACATCAACTTTCGCAGGTCTAGGATAATTTGCCCACTAATGTTTTTTCTAGCAACTTATTACACTTTTGATGAACAGATAAACCTAGAATCATAGATTGGGTGATCAAATCAACCTAAGCATTAAGTCTAACAATAGTGAAGACAATCGATTATATAAAGCCCTATTTGTGTTCTGTTGCTAACCCATGAAACCCCTTTTGAAACCCCTAATCTAGCAAAGAAAACTACCCAGACATAGAGAAATGAATCATAGCAAAAGATGAGAAATTCAATGACATAAATATAAAAAGGGTTCAGAGAATGCTTCACAAGGTAGCCGCTCTTCTCCCTCTCACCAAAAACGTCGCCCCAAAAACCCAAAAGAAAAGAGTATATTTTCTCTCCTAAAAACCCTAGGTTAAATAGCATACAAGTAGAGAAAAATAAGGAAAGATTCCAAATTCAAATCTCCCTATTAAAAAGCGATCTCAGCCCTCTTTCTCTCACAAAGGATCGCCTAAAATAAGGGGAATTAGGCAGGGAATCGGCGCCTAGATGCTTGCCACGTGTCGTCATGAATCCGTAGAGTTGGGAGCATGTGCTCGGAAATCGGGAGCATGTGCTCCTGGATCTAAAATCAGCTTTTCTGCTCCAATTCAACTCCTTTCTGCTCCGATTGCTCCTGCTGTTCCAATCCTTGCTTTTAGCTTCCTAGCCTCTTATTATAACCTGAAAAGGACTCAAACAACTACAAAACTATCAAATAAACGGGGTCAAAGTGAGTCAAAACCGTAACATAT
>Chr1:17017935:17021880_5p
AATTAGCTCTAAGTCTCTAAGTGAAAAAAAATATAATAAGAGAAAAATTGTTTGCTATAGTCTCCTAGAAAGAAAAAAAAAACATATATACATATTAGGAGTTTAGCAAAGGAAGAAAAGAAAAAAAAAAGGGAGAGAGAGAAGAGAGCTAGAAGTTTAAAGTTTAAACCTTAGGGAGTAAAAAAAAAAAAATGAAGAAGAGTTAAAATCAAGGATGTGGGTAGTATAATTCTAGAGGTTTGATAAGAAAAAAGAGAAAGAAAGTGAATGAGAAAAAGGTAGATTATCAAGAGTTAAGCTTTGTATGCCCAAATTGTTCTCAATCTTAGATAGTTTTCACAATTGTCTAGCATTCCTTCTTTTGAGAGAAAACCACCCAAACAATTTGTTTGAAACCACCTTACTAAAAAGCCTTACCCTTGAAACCGATTGAGCTTGATTCACCTCCATTTGCAAGAATTCGCCAAACACTTAATTGAATGTGAAAGAGATGTTCTATACTTTTAGATGGAGGTTGAACTAGATCGATGCATGGTAATAAGCATAGAAAAATATTTGTAAGTATGTTGATTGATCTTAGCACCATTAAACTATCTT
>Chr1:17017935:17021880_3p
AGAAGTCCTAAGGTTAGAATCAATTAGCTCTAAGTCTCTAAGTGAAAAAAAATATAATAAGAGAAAAATTGTTTGCTATAGTCTCCTAGAAAGAAAAAAAAAACATATATACATATTAGGAGTTTAGCAAAGGAAGAAAAGAAAAAAAAAAGGGAGAGAGAGAAGAGAGCTAGAAGTTTAAAGTTTAAACCTTAGGGAGTAAAAAAAAAAAAATGAAGAAGAGTTAAAATCAAGGATGTGGGTAGTATAATTCTAGAGGTTTGATAAGAAAAAAGAGAAAGAAAGTGAATGAGAAAAAGGTAGATTATCAAGAGTTAAGCTTTGTATGCCCAAATTGTTCTCAATCTTAGATAGTTTTCACAATTGTCTAGCATTCCTTCTTTTGAGAGAAAACCACCCAAACAATTTGTTTGAAACCACCTTACTAAAAAGCCTTACCCTTGAAACCGATTGAGCTTGATTCACCTCCATTTGCAAGAATTCGCCAAACACTTAATTGAATGTGAAAGAGATGTTCTATACTTTTAGATGGAGGTTGAACTAGATCGATGCATGGTAATAAGCATAGAAAAATATTTGTAAGTATGTTGATTGATCTTAGCACCATTAAACTATCTTCAAGGACTATAGCTT
>Chr1:17036937:17042620_5p
TTGAAAAGCGGTTTGTGTAACGCCCGCGAACCAATTTCTGGGATTTTGGTTAGGGTGTCGATCGACACCACTTTTGGTGTCGGTCAACACCGTTTGCAGACGGTTTGATGGGTTCGATTTTAATCATCCGGTTTGCGTGGTTGGTTTAGGGGAAGCCCTAAACTCGAGTTTAAAGGGGGAACTCGACTTATTTCGTCCTTTTAGCCGTTTTTGACAGAGAAACAGAGAGAAGAAGGAGAAAACGTTTTTGAAAGAGATTTGTGAGATCCTTGGCTGTTCTTGAGAGATCTGTTACTGTGGAGTGAAGATCTTGTGCTAGGAACAAAGGAGAAGGCTTCTAAGTGTTGGATACGTCGTGGTTGAGTCAGAATCTTCCTGCAAAAGAGTGAGTGCATGACCATGGCTTATCTAAGCCTGATAATCCTTTGTTTGATTGATTTGCTGTGTTTTGTGGTGTTGTTCTTGCTTGTGGTGGTTGTGTTATGGTTGCTATAGGTTCTTGACGCTTTTGGGTGAGTTTGGAGCGGATTGGAGATGATTGGAAATGGAGATTCGTCGATCGGCTTTG
>Chr1:17036937:17042620_3p
TTAAAAGTGGTTCGTGTAACGCCCGCAAACCAATTTCTGGGATTTTGGTTAGGGTGTCGATCAACACCACTTCTGGTGTCGGTCGACACCGTTTGCAGACAGTTTAATGGGTTTGATTTTAATCGTCCCGTTTGCGTGGTTGGTTTAGGGGAAGCCCTAAACTCGAGTTTAAAAGGGGAACTCGACTTATTTCGTCCTTTTAGCCGTTTTTGACAGAGAAGCAGAGAGAAGAAGGAGAAAACGTTTTTGAGAGAGATTTGTGAGATCCTTGGCTGTTCTTGAGAGATCTGTTACTGTGGAGTGAAGATCTTGTGCTAGGAACAAAGGAGAAGGCTTCTAATTGTTGGATACGTCGTGGTTAAGTCAGAATCTTCCTGCAAAAGAGTGAGTGCATGACCATGGCTTATCTAAGCCTGATAATCCTTTGTTTGATTGATTTGCTGTGTTTTGTGGTGTTTTCTTGCTTGTGGTGGTTGTGTTATGGTTGCTATAGGTTCTTGAAGCTTTTGGGTGAGTTTGGAGCGGATTGGAGATGATTGGAAATGGAGATTCGTCGATCGGCTTTGTA
>Chr1:17071816:17073637_5p
TGTAAACATTCTGATTGAACTGTTGATCTGATCAACTGTTTTAGCAGTTTGGCATGCATTCTATATTCGGTTTATGCATACACATACCAAATCAGTATCAGTATGCAGTTGTTCAAGCCTCTCGTCTTAAACATGCTAATTTATGCCTGATTTAAGCACACACCAATTGTAAATCAATCGAACAGTATAGGTGTTCTTCTGAAAGTTTTTTTCACATATTATCTTCTGATGGTTTCAGGACCCTTTGATTGGTATCAATTTCAACAGTCCCTCATGGAAAGGAAACTGGTCCCAGCTCTGCCCTACTTGCAAGGTTTTT
>Chr1:17071816:17073637_3p
GAGAGAAAACATTCTGATTGAACTGTTGATCTGATCAACTGTTTTAGCAGTTTGGCATGCATTCTATATTCGGTTTATGCATACACATTCCAAATCAGTATCAGTATGCAGTTGTTCAAGCCTCTCGTCTTAAACATGCTAATTTATGCCTGATTTAAGCACACACCAATTGTAAATCAATCGAACAGTATAGGTGTTCTTCTGAAAAGTTTTTTTTCACATATTATCTTCTGATGGTTTCAGGACCCTTTGATTGGTATCAATTTCAACAGCCCCTCATGGAAAGGAAACTGGTCCCAGCTCTGCCCTACTTGCAAGGTTCTTCCTC
>Chr1:17105005:17108878_5p
TATAGCTATCTCATCAAGAGACAGAAGCATTAGGATCTGGTCACTGGATCCCTCTGATCTTGGTGAAAACGTTTGTAGTCTGACTCATTATGGGAAGACTCCACTTGCATGGATTCCCCCTAACGCTCGATACCTTCAAGGAAGACTCATATCTGCGAGCTAGGATTGTTCTTTCCTTGTGTGGGACTTGGTGGACGGAAGTAAACGTCGTACTTTGATAGGTTATCAAAGGAAGTCACCGGTGTTGCTTTTTATAGGGA
>Chr1:17105005:17108878_3p
ATCAAGAGACAGAAGCATTAGGATCTGGTCACTGGATCCCTCTGATCTTGGTGAAAACGTTTGTAGTCTTGACTCATTATGGGAAGACTCCACTTGCATGGATTCCCCCTAACGCTCGATACCTTCAAGGAAGACTCATATCTGCGAGCTAGGATTGTTCTTTCCTTGTGTGGGACTTGGTGGACGGAAGTAAACGTCGTACTTTGATAGGTTATCAAAGGAAGTCACCGGCGTTGCTCTTTCTAGGGATCG
>Chr1:17114208:17122578_5p
TATTAGTGATTTCAGTTCGGATACTTGCGTATCAAGTTGACAAAGATTACGTGATATGATTGTGATATGATTGGGATTCTGCATTCATTGTAATTAGATATTATTCGATCCTCTTGTAGCCTATTAAAGCCTTGTAAAGCAATATGCAATGCAAGATGAAAACTTTTGGCCCTCATTGTCTACGATTCTTTA
>Chr1:17114208:17122578_3p
TATTAGTGATTTCAGTTCGGATACTTGCGTATCAAGTTGACAAAGATTACGTGATATGATTGTGATATGATTGGGATTCTGCATTCATTGTAATTAGATATTATTCGATCCTCTTGTAGCCTATTAAAGCCTTGTAAAGCAATATGCAATGCGAGATGAAAACTTTTGGCCCTCATTGTCTACGATTCTTTA
>Chr1:17129120:17130708_5p
TTGATTATAGGCAGCAAGCCAGCAACCAAAGGATTCGTCACTAAGTCATACGTAATATGTACTAATTAGGTATTGACTTGGAAAAGGTTCTCCTTTCGCTCAGAAGGACCATTGCCTATGAAATATGTAGATACAAGAAAATTCAATAAGAGGTATCATGGATAGAGTTACCATTATA
>Chr1:17129120:17130708_3p
TATATTGATTATAGGCAGCAAGCCAGCAACCAAACAATTCGTCACTAATTTATACGTAATATGTACTAATTAGGTATTGACTTGGAAAAGGTTCTCCTTTCGCTGAGAAGGACCATTGCCTATGAAATAGGTATATACAAGGAAATATAATACGAGGTATAATGGATAGAGTTACCATTATAT
>Chr1:17148129:17156015_5p
AGAACTGAAAGAGATAGACTCAAACCTTAAAGTTAATAGGTTAGTAACTGATAACTCTCTAATTTATATGTTTTTAGCATCCTTTTTTGTACATATTTTGCATTGTTCATACCTCTAACTCAGCATTTTTAGGTCATTAACTGTAGAAATTCACTTTTAGACCATTTAGGGTGTTGCATTTCTGCATTTGCATATTTTGGATGAAAACAGGTGCTAAAGAGCCAAAAATGGGGGAAAACAAGGACATTCCGAGCATGTACCCGAAGGAGCAT
>Chr1:17148129:17156015_3p
AAGAACTTAAAGAGATAGACTCAAAGCTTAAAGTTAATAGGTTAGTAATTGATAACTCTCTAATTTACATGTTTTTATCATCCTTTTTTGTACATATTTTGCATTGTTCATACCTCTAACTTAGCATTTTTAGGTCATTTACTGTAGGAATTCACTTTTAGACCATTTAGGGTATTGCATTTCTGCATTTGCATATTTTGGATTAAAACAGGTGCTAAAGAGCCAACAATGGGGAAAAACAAGGACAATCCGAGCATGTACCCGAAGGAGCCATCGAGCTGC
>Chr1:17202275:17215294_5p
GGTTAAGCCTACGGAATTTCTTAGGTAATTATGAAGTATTAAATCAATAGATTAATTAGGGTTCATGCAATAAAAATCAGATTTAGAACTCTAAACAGTTTTGGTAAAATAATTCAGTTCTCACTGCAATTATTATCTAAATTTAAAACCAGAAAATCCAAATCTCTTTGTAAAATTCTTAGTTGAAAACCAGCTTTAAAAACAGGTTTAGAAAGGTTCACAAAATCACAAATTTAAATCTCTTTGTAAAGGTGATTTTGCTCATCAATGGTTTTAATCAGGAAAACAATTCTATTCTCATATTAATTAATTTCCCTATGATAATAATTCTAGGTGATCAATCAAAAACTATTGTGAAAAAACAACCAAGGATGAAGATCGTAAAAGATTAAGAACTCTAAAAATCACAAATCTAATAAATCATAAAAACCCTGTGAAAAACTCTAAACCTAACAAGCAAACTACTCAGACATGTTTAATGAAGAACAAGACATCATACTGAATAATAAGCAATAGATATTAAAAAGTAAGAAGGGAGTTCAAGAATTCTTCTCTACAAAACAGTTCTGATCTCTTTCTCTCCCAAAAGCTCTCAATATCTCTCTCTCAAAAACTTGCTAGAAAATAACTTCCGGGTTTTCTAAAACCCAAAAACACTATTTATATGTCCTAAAACACGTCAGGGACTTGTGTTGCAATTTAGGAAAACTTTGGGTAAAATTGTAAAACTTCCAATTTCTTCTTTCTCTCGTCGGATAAACATAGGTGTCGACCGATGCTCCTTCGGTGCCGGTCGATGCTGCTACTCTGATCCGAGTCCAAGTTATTTTCCTTCTCTAAAATGCTCCAAAGTCATCCAAATAGCTCCACTTTGCTCCTTTCGTGCCAAATTCCTAAATAACCTGTAAAGACTCAAAAACAATCCTAGAAACAAATGAAAAGACTCAAAAAGCACACTTATATCATGGTTAAAAACCGTAAAAACCATGATATATC
>Chr1:17202275:17215294_3p
AAGGTTAAGCCTACGGAATTTCTCAGGTAATTATGAAGTATTAAATCAATAGATTAATTAGGGTTCATGCAATAAAAATCAGATCTAGAACTCTAAACAGTTTTGGTAAAATAATTCAGTTCTCACTGCAATTATTATCTAAATTTAAAACCAGAAAATCCAAATCTCTTTGTAAAATTCTTAGTTGAAAACCAGCTTTAAAAACAGGTTTAGAAAGGTTCACAAAATTACAAATTCAAATCTCTTTGTAAAAAGTGATTTTGCTCATCAATGGTTTTAATCAGGAAAACAATTATATTCTCATATTAATTAATTTCCCTATGATAATAATTCTAGGTGATCAATCAAAAACTATTGTGAAAAAACAACCAAGGATGAAGATCATAAAAGATTAAGAACTCTAAAAATCACAGATCTAATAAATCATTAAAACCCTGTGAAAAAACCCTAAACCTAACAAGCAAACTACTCAGACATGTTTAATGAAGAACAAGACATCATACTGAATAATAAGCAATTGATATTAAAAAGTAAGAAGGGAGCTCAAGAATTCTTCTCTACAAAACAGTTCTGATCTCTTTCTCTCCCAAAAGCTCTCAATATCTCTCTCTCAAAAACTTGCTAGAAAATAACTTTCGGGTTTTCTAAAACCCAAAAACATTATTTATATGTCCTAAAACACGTCAGGGACTTGTGTTGCAATTTAGGAAAACTTTGGGTAAAATTGTAAAACTTCCAATTTCTTCTTTCTCTCGTCGGATAAACATAGGTGTCGACCGATGCTCCTTCGGTGCCGGTCGACGCTGCTACTCTGATCCGAGTACAAGTTCTTTTCCTTCTCTAAAATGCTCCAAAGTCATCCAAATAGTTCCACTTTGCTCCTTCCGTGCTAAATTCCTAAATAACCTGTAAAGACTCAAAAACAATCCTAGAAACAAATGAAAAGACTCAAAAAGCACACTTATATCATGGTTAAAAACCG
>Chr1:17217204:17219912_5p
AGAACATTTGTGGTGTGTGTCTTGCCATTAAACACAATGACATTCAAATATCAAAACTATAACATATAAAAAACTTAAATAGGTTTACAAATACATCTTCTAGCTCGTCTGAATTACGTGTGTGGTTTATTTGATTTAATTACTTTTAAAGTATAAAATAGGTTTACAGATTGAACTTTAAAGTAATTAAACTATAACTCATGTTTAATAAGCTTGAAACTACTTAATGGCTGGATAGTGGATACCGTGAGCCATGCCCTTATTTTAATGTCAACGCCGTGGGCTATTTTTAGTTATTATGGAAAGCCGAATACGTAGATCTAGAGTCCTATTAGAAGCCCACCAGATCGGATGCCTATGTTCTCAATTCTCGGAATAATAAGCTCCTTGTAAATAAATAAAATAAAAAGCGAATGACATGTCGGTAACTTTGTCTTTTTAATTTGTAATCTAAACTAACCATCTCAACAGTTTTTTATCCAGCAATCTCAACAAAAATTTGCAACTAATATATATACAGTTACCTGATGTTTGGGTTTGGCTCCTCCATCCAAGCTGGGAAGGAAATGTTTCTGGCGCCTTTCATCCTCAAGTAAGGGCTCCTCGATGTGGAAGCAAATGCTCAAGCTGCGCCCCACAGCAAAAACATTCCTCTCATGCAGTCTAGGTGATGGAAAGTCATGTTCCTTCTGGTATGATAATTGGACTCCGTTTGGGGATCTGATCACTTTCCTGGGAGCTGAAGAACATCAAAGAATTGGTCTCCCATTAGACTCCACTGTGGCACAAGCTCACACCGGGATTGGATGGAGGATACGAGGTGCTCGTACTCAAAATATGGAGCTCCTACTTATCCATCTCACTGAAACAACTCTCTCCGAGAATGTCAAGGACATTTATTTGTGGGCAAAACCAAATGGGGATCCCCAAGATCGTTTTGGTTTCTCCGATACTTGGAACATGTGCAGACTGTCGGCTCAAC
>Chr1:17217204:17219912_3p
CTATCTGTTTCTTACAAGAGAACATTTGTGGTGTGTGTCTTGCCATTAAACACAATGACATTCAAATATCAAAACTATAACATATAAAAAACTTAAATAGGTTTACAAATACATCTTCTAGCTCGTCTGAATTACGTGTGTGGTTTATTTGATTTAATTACTTTTAAAGTATAAAATAGGTTTACAGATTGAACTTTAAAGTAATTAAACTATAACTCATGTTTAATAAGCTTGAAACTACTTAATGGCTGGATAGTGGATACCGTGAGCCATGCCCTTATTTTAATGTCAACGCCGTGGGCTATTTTTAGTTATTATGGAAAGCCGAATACGTAGATCTAGAGTCCTATTAGAAGCCCACCAGATCGGATGCCTATGTTCTCAATTCTCGGAATAATAAGCTCCTTGTAAATAAATAAAATAAAAAGCGAATGACATGTCGGTAACTTTGTCTTTTTAATTTGTAATCTAAACTAACCATCTCAACAGTTTTTTATCCAGCAATCTCAACAAAAATTTGCAACTAATATATATACAGTTACCTGATGTTTGGGTTTGGCTCCTCCATCCAAGCTGGGAAGGAAATGTTTCTGGCGCCTTTCATCCTCAAGTAAGGGCTCCTCGATGTGGAAGCAAATGCTCAAGCTGCGCCCCACAGCAAAAACATTCCTCTCATGCAGTCTAGGTGATGGAAAGTCATGTTCCTTCTGGTATGATAATTGGACTCCGTTTGGGGATCTGATCACTTTCCTGGGAGCTGAAGAACATCAAAGAATTGGTCTCCCATTAGACTCCACTGTGGCACAAGCTCACACCGGGATTGGATGGAGGATACGAGGTGCTCGTACTCAAAATATGGAGCTCCTACTTATCCATCTCACTGAAACAACTCTCTCCGAGAATGTCAAGGACATTTATTTGTGGGCAAAACCAAATGGGGATCCCCAAGATCGCTTTGGTTTCTCCGATACTTGGAACATGTGCAGACTGTCGGCTCA
[truncated: 15,979,514 more chars]
