# Supplementary material for: Transposon signatures of allopolyploid genome evolution
Source: Nat Commun. 2023 Jun 1;14:3180. doi: 10.1038/s41467-023-38560-z (PMC10235133; doi:10.1038/s41467-023-38560-z)
Supplement: Supplementary file 4 — Supplementary Data 1 [file 41467_2023_38560_MOESM4_ESM.zip › Camelina.LTR.families/Camelina.LTRFamily/Camelina.Aligned/gt10.fam_466.Aligned.fa]

>Chr1:20760033:20764716_5p 
---------------ctgttggagtaagcttgatttagcttagagcttaagaaaagtata
tttagaag--aaagctaaatatatatatttgtgt---------------cttaggagata
tctaa-----gttagtttttcctatttggattaggaaa-tattgtctaaggttttca-ta
taaaaggagatgcaaagttattgcataagacgtga-tttttagagaaagatattgttttg
taagctttaat-ttttgagtcag-ttttctagag--taataaaagagagagtcttttata
tttttatgatctt-----------tgttctaaagttcttattcaataattg-gtat---
>Chr1:20760033:20764716_3p 
----------------tgttggagtaagcttgatttagcttagagtttaacaaaagtata
tttagaag--aaagctaaatatacatatttgtgt---------------cttaggagata
tctaa-----gttagtttttcctatttggattaggaaa-tattgtccaaggttttaa-ta
taaaaggagatgctgagttattgcataagatgtga-tttttagagaaagagattgttttg
taacctttagt-ttttgagtcag-ttttctagag--caataaa--agagagtcttttata
tttttaccatctt-----------tgttctaaagttcttattcaat-------------
>Chr9:28180100:28184885_3p 
------------agaatgttggaataagcttgatttagcttggagctcaagactagtata
tttaggag--aaagctaaatatacatatttgtat---------------cttaggagata
tctaagatatgttagtattcctattgtggtttagggaa-tattgtctaaaggtttta-ta
taaagagagatgcagagatattgcagaacttgagagatttgagagaaagaga-----ttg
taagctttag--ttttgagtcag--tttctaaag--taataaaagagagagtcttttata
-tttcacaatctt-----------tgttct-aagttcttgttcaata------------
>Chr9:28180100:28184885_5p 
----------------tgttggaataagcttgatttagcttggagctcaagactagtata
tttaggag--aaagctaaatatacatatttgtat---------------cttaggagata
tctaagatatgttagtattcctattgtggtttagggaa-tattgtctaaaggtctta-ta
taaagagagatgctgagatattgcagaacttgagagatttgagagaaagaga-----ttg
taacctttag--ttttgagtcag--tttctaaag--taataaaagagagagtcttttata
-tttcacaatctt-----------tgttct-acgttcttgttcaataa-----------
>Chr8:18202052:18208407_3p 
----------------tgttgaa-taagcttgacatagcttgatgccaaagacaagtata
tttaggag-aaaagctaaatatacatatttgaga---------------tttaggagata
tctaa--taagttagt-tttccaatttgaattaggaaa-ctttgtctaaggtatttacta
tataagaagatgcaaaggtgttgcatagcttatga-gtttttgagagaacaa-----gag
agagctttagg-ttttgagtgat-tttcctaaaggttaataaaagagagtaattcttttg
atcttgtgttcttaaattctttgaagttcttgtgttctagttcttta------------
>Chr15:11692473:11697270_5p 
----------------tgttgta-taagcttgacaaagcttgaggccaaagacaagtata
tttaggag-aaaaactaaatatacatatttgaga---------------tttaggagata
tctaa--taagttagt-tttccaatttggtttaggaaa--tttgtctaaggtctttacta
tataagaaaatgcaaaggtgttgcataacttatga-gtttaagagagagcaa-----gag
agaactttagg-ttttgagtgat-tttcctaaagcttaataaaagagagtaattcttttg
atctcatgttcttaaattctttgaagtttttgtgttctagttcttta------------
>Chr8:24580308:24584912_3p 
----------------tgttcgattaagcttgaaatagcttaaggcctaagaaaaatata
tttaggaggataagctaaatatacatatttgtgt---------------tttaggaataa
tcaaa-ataagttatttttcctattttagattaggaaattggtgttgagagttttttata
tttaaggtgatgcaagagagttgtaaaacctaaga-------------------gatttg
agagctttaggtttttgagttatttttcctaaagattaataaaagagagtttttcttgt-
---------tctt-----------gattcaaagttcttagttcaata------------
>Chr12:30719646:30727186_3p 
----------------tgttggagtaagcttgaagtagcttaaaacccaagctaagt-ta
tttgggag--atattcaaatatacatgttagagt---------------tataggagtta
tctaa-ataagttatattttctaattggttttggaaaa--gtggctttgagatttta-ta
tatatagagctaccaaggtgtggtaagccttatgatattt-----------------gag
agagcttaagt-ttttgagttat-ttttcttaagcaataaagagaagagagttattttta
tctttgtgttctt-----------agtcttta---------------------------
>Chr20:26005807:26011304_5p 
aagttctcttttcttgtgttgttgtaagcttgaagtagcttggagaccaagcagaatata
tttaggag---gatctaaatatatatatcaaaatgttagttttactttctttaggagaaa
tctaa----agttagttttccaaaagtgttttggaaat-----------aaaatcta-ta
tataaggaggtgctaagatgtagcacaacttatgagattagagagaaaagtt--------
---gttttag--ttttaagaagt---ttctaaag--caataaacaagagttatttgttta
--------atctt-----------tgtgtttgattcaatatttggtatcagagcattat
>Chr8:18202052:18208407_5p 
----------------tgttgaa-taagcttgacatagcttgaggccaaagacaagtata
tttaggag-aaaagctaaatatacatatttgaga---------------tttaggagata
tctaa--taagttagt-tttccaatttgaattaggaaa-ctttgtctaaggtatttacta
tataagaagatgcaaaggtgttgcatagcttatga-gtttttgagagaacaa-----gag
agagctttagg-ttttgagtgat-tttcctaaagattaataaaagagagtaattcttttg
atcttgtgttcttaaattctttgaatttcttgtgttctagttctttatttg-gtatca-
>Chr8:24580308:24584912_5p 
----------------tgttggattaagcttgaaatagcttaaggcctaagaaaagtata
tttaggaggataagctaaatatacatatttgtgt---------------tttagaaataa
tctaa-ataagttatttttcctattttagattaggaaattggtgttgagaaatttttata
tttaaagtgatgcaagagagttgtaaaacctaaga-------------------gatttg
agagctttaggtttttgagttatttttcctaaagattaataaaagagagtttttcttgt-
---------tctt-----------gattcaaagttcttagttcaata------------
