# Supplementary material for: Transposon signatures of allopolyploid genome evolution
Source: Nat Commun. 2023 Jun 1;14:3180. doi: 10.1038/s41467-023-38560-z (PMC10235133; doi:10.1038/s41467-023-38560-z)
Supplement: Supplementary file 4 — Supplementary Data 1 [file 41467_2023_38560_MOESM4_ESM.zip › Camelina.LTR.families/Camelina.LTRFamily/Camelina.Aligned/gt10.fam_148.Aligned.fa]

>Chr1:8181727:8190327_5p 
-----ggcaatgtgata-cacagagttttaaaccttattttcctactgcaagtgcacagc
aaagaagtagtacttaggagtcgaatcccacgaagaccaagttttactctatggttctat
tggttcaatttcaagctaagacaattcaaagttgggtttgtttggtaacagtaacgcgat
t-aaaacggtataaaaa--ggcaataagcaaaacactagatcaggggtaattctcgggaa
tttcagagatagcaactaaacaactattcagggcatagattaagtaccagtctagaactc
aaacataaatataaactgatccactgtcgtggtatcaataactctatctgatcgattctg
tgcggaaacgcggagcacgtgctcagacatccggagcacatgctcggcggtccataaacc
ctaaactgtcgtttgagcccagaatcgcagacaagcattaaagaacaggaatgataagtt
cacaaatcacctacacatcaactttcgcaggtctaggataatttgcccactaatgtcttt
tctagcaacctattacacttttgatgaatagataaacctagaatcatagattgggtgatc
aaatcaacctaagcattaagtctaacaatagtgaagaaaatcgattatataaagccctat
ttgtgttctgttgctaacccttgaaaccccttttgaaa-cccctaatc-tagcaaagaaa
actactcagacatagagaaatgaat-----------------------------------
------------
>Chr6:9485402:9494745_5p 
cctcgtgacatctgata-cacagagttttaaaccctattttcctactgcaagtgcacagc
aaagaagtagtacttaggggtcgaatcccacgaagaccaagttttactctatggttctat
tggttcaatttcaagctaagacaattcaaagttgggtttgtttggtaacagtaacgcgat
t-aaaacggtataaaaa--ggcaataagcaaaacactagatcaggggtaattctcgggaa
tttcagagatagcaactaaacaactattcagggcatagattaagtaccagtctagaactc
aaacataaatataaactgatccactgtcgtggtatcaataactctatctgatcgattctg
tgcggaaacgcggagcacgtgctcagacatccggagcacatgctcggcggtccataaacc
ctaaactgtcgtttgagcccagaatcgcagacaagcattaaagaacaggaatgataagtt
cacaaatcacctacacatcaactttcgcaggtctaggataatttgcccactaatgtcttt
tctagcaacctattacacttttgatgaatagataaacctagaatcatagattgggtgatc
aaatcaacctaagcattaagtctaacaatagtgaagacaatcgattatataaagccctat
ttgtgttctgttgctaacccatgaaaccccttttgaaa-cccctaatc-tagcaaagaaa
actactcagacatagagaaatgaat-----------------------------------
------------
>Chr18:11206490:11221684_5p 
------------tgata-cacagagttttaaaccctattttcctactgcaagtgcacagc
aaagaagtagtacttaggggtcgaatcccacgaagaccaagttttactctatggttctat
tggttcaatttcaagctaagacaattcaaagttgggtttgtttggtaacagtaacgcgat
t-aaaacggtataaaaa--ggcaataagcaaaacactagatcaggggtaattctcgggaa
tttcagagatagcaactaaacaactattcagggcatagattaagtaccagtctagaactc
aaacataaatataaactgatccactgtcgtggtatcaataactctatctgatcgattctg
tgcggaaacgcggagcacgtgctcagacatccggagcacatgctcggcggtccataaacc
ctaaactgtcgtttgagcccagaatcgcagacaagcattaaagaacaggaatgataagtt
cacaaatcacctacacatcaactttcgcaggtctaggataatttgcccactaatgtcttt
tctagcaacctattacacttttgatgaatagataaacctagaatcatagattgggtgatc
aaatcaacctaagcattaagtctaacaatagtgaagacaatcgattatataaagccctat
ttgtgttctgttgctaacccatgaaaccccttttgaaa-cccctaatc-tagcaaagaaa
actactcagacatagagaaatgaatcatagcaaaagatgagaaattcaatgacataaaaa
taaaaagggtt-
>Chr14:26977979:26983798_3p 
--tcatggaccttgata-cacagagttttaaaccctattttcctactgcaagtgcacagc
aaagaagtagtacttaggggtcgaatcccacgaagaccaagttttactctatggttctat
tggttcaatttcaagctaagacaattcaaagttgggtttgtttggtaacagtaacgcgat
t-aaaacggtataaaaa--ggcaataagcaaaacactagatcaggggtaattctcgggaa
tttcagagatagcaactaaacaactattcagggcatagattaagtaccagtctagaactc
aaacataaatataaactgatccactgtcgtggtatcaataactctatctgatcgattctg
tgcggaaacgcggagcacgtgctcagacatccggagcacatgctcggcggtccataaacc
ctaaactgtcgtttgagcccagaatcgcagacaagcattaaagaacaggaatgataagtt
cacaaatcacctacacatcaactttcgcaggtctaggataatttgcccactaatgtcttt
tctagcaacctattacacttttgatgaatagataaacctagaatcatagattgggtgatc
aaatcaacctaagcattaagtctaacaatagtgaagacaatcgattatataaagccctat
ttgtgttctgttgctaacccatgaaaccccttttgaaa-cccctaatc-tagcaaagaaa
actactcagacatagagaaatgaat-----------------------------------
------------
>Chr10:1789582:1799780_5p 
----caaaaacttgata-cacagagttttaaaccctattttcctactgcaagtgcacagc
aaagaagtagtacttaggggtcgaatcccacgaagaccaagttttactctatggttctat
tggttcaatttcaagctaagacaattcaaagttgggtttgtttggtaacagtaacgcgat
t-aaaacggtataaaaa--ggcaataagcaaaacactagatcaggggtaattctcgggaa
tttcagagatagcaactaaacaactattcagggcatagattaagtaccagtctagaactc
aaacataaatataaactgatccactgtcgtggtatcaataactctatctgatcgattctg
tgcggaaacgcggagcacgtgctcagacatccggagcacatgctcggcggtccataaacc
ctaaactgtcgtttgagcccagaatcgcagacaagcattaaagaacaggaatgataagtt
cacaaatcacctacacatcaactttcgcaggtctaggataatttgcccactaatgtcttt
tctagcaacctattacacttttgatgaatagataaacctagaatcatagattgggtgatc
aaatcaacctaagcattaagtctaacaatagtgaagacaatcgattatataaagccctat
ttgtgttctgttgctaacccatgaaaccccttttgaaa-cccctaatc-tagcaaagaaa
actactcagacatagagaaatgaatcatagcaaaagatgagaaattcaatgacataaaaa
taaaaagggttc
>Chr6:9485402:9494745_3p 
------------tgata-cacagagttttaaaccctattttcctactgcaagtgcacagc
aaagaagtagtacttaggggtcgaatcccacgaagaccaagttttactctatggttctat
tggttcaatttcaagctaagacaattcaaagttgggtttgtttggtaacagtaacgcgat
t-aaaacggtataaaaa--ggcaataagcaaaacactagatcaggggtaattctcgggaa
tttcagagatagcaactaaacaactattcagggcatagattaagtaccagtctagaactc
aaacataaatataaactgatccactgtcgtggtatcaataactctatctgatcgattctg
tgcggaaacgcggagcacgtgctcagacatccggagcacatgctcggcggtccataaacc
ctaaactgtcgtttgagcccagaatcgcagacaagcattaaagaacaggaatgataagtt
cacaaatcacctacacatcaactttcgcaggtctaggataatttgcccactaatgtcttt
tctagcaacctattacacttttgatgaatagataaacctagaatcatagattgggtgatc
aaatcaacctaagcattaagtctaacaatagtgaagacaatcgattatataaagccctat
ttgtgttctgttgctaacccatgaaaccccttttgaaa-cccctaatc-tagcaaagaaa
actactcagacatagagaaatgaata----------------------------------
------------
>Chr10:13970226:13978282_5p 
------------tgata-cacagagttttaaaccctattttcctactgcaagtgcacagc
aaagaagtagtacttaggggtcgaatcccacgaagaccaagttttactctatggttctat
tggttcaatttcaagctaagacaattcaaagttgggtttgtttggtaacagtaacgcgat
t-aaaacggtataaaaa--ggcaataagcaaaacactagatcaggggtaattctcgggaa
tttcagagatagcaactaaacaactattcagggcatagattaagtaccagtctagaactc
aaacataaatataaactgatccactgtcgtggtatcaataactctatctgatcgattctg
tgcggaaacgcggagcacatgctcagacatccggagcacatgctcggcggtccataaacc
ctaaactgtcgtttgagcccagaatcgcagacaagcattaaagaacaggaatgataagtt
cacaaatcacctacacatcaactttcgcaggtctaggataatttgcccactaatgtcttt
tctagcaacctattacacttttgatgaatagataaacctagaatcatagattgggtgatc
aaatcaacctaagcattaagtctaacaatagtgaagacaatcgattatataaagccctat
ttgtgttctgttgctaacccatgaaaccccttttgaaa-cccctaatc-tagcaaagaaa
actactcagacatagagaaatgaatcatagcaaaagatgagaaattcaatgacataaaaa
taaaaa------
>Chr4:16180279:16188841_3p 
-------cccgttgata-cacagagttttaaaccctattttcctactgcaagtgcacaac
aaagaagtagtacttaggggtcgaatcccacgaagaccaagttttactctatggttctat
tggttcaatttcaagctaagacaattcaaagttgggtttgtttggtaacagtaacgcgat
t-aaaacggtataaaaa--ggcaataagcaaaacactagatcaggggtaattctcgggaa
tttcagagatagcaactaaacaactattcagggcatagattaagtaccagtctagaactc
aaacataaatataaactgatccactgtcgtggtatcaataactctatctgatcgattctg
tgcggaaacgcggagcacgtgctcagacatccggagcacatgctcggcggtccataaacc
ctaaactgtcgtttgagcccagaatcgcagacaagcattaaagaacaggaatgataagtt
cacaaatcacctacacatcaactttcgcaggtctaggataatttgcccactaatgtcttt
tctagcaacctattacacttttgatgaatagataaacctagaatcatagattgggtgatc
aaatcaacctaagcattaagtctaacaatagtgaagacaatcgattatataaagccctat
ttgtgttctgttgctaacccatgaaaccccttttgaaa-cccctaatc-tagcaaagaaa
actactcagacatagagaaatgaat-----------------------------------
------------
>Chr3:12166251:12171954_3p 
---------------ta-cacagagttttaaaccctattttcctactgcaagtgcacagc
aaagaagtagtacttaggggtcgaatcccacgaagaccaagttttactctatggttctat
tggttcaatttcaagctaagacaattcaaagttgggtttgtttggtaacagtaacgcgat
t-aaaacggtataaaaa--ggcaataagcaaaacactagatcaggggtaattctcgggaa
tttcagagatagcaactaaacaactattcagggcatagattaagtaccagtctagaactc
aaacataaatataaactgatccactgtcgtggtatcaataactctatctgatcgattctg
tgcggaaacgcggagcacgtgctcagacatccggagcacatgctcggcggtccataaacc
ctaaactgtcgtttgagcccagaatcgcagacaagcattaaagaacaggaatgataagtt
cacaaatcacctacacatcaactttcgcaggtctaggataatttgcccactaatgtcttt
tctagcaacctattacacttttgatgaatagataaacctagaatcatagattgggtgatc
aaatcaacctaagcattaagtctaacaatagtgaagacaatcgattatataaagccctat
ttgtgttctgttgctaacccatgaaaccccttttgaaa-cccctaatc-tagcaaagaaa
actactcagacatagagaaatgaat-----------------------------------
------------
>Chr16:12326838:12330910_3p 
---------------ca-cacagagttttaaaccctattttcctactgcaagtgcacagc
aaagaagtagtacttaggggtcgaatcccacgaagaccaagttttactctatggttctat
tggttcaatttcaagctaagacaattcaaagttgggtttgtttggtaacagtaacgcgat
t-aaaacggtataaaaa--ggcaataagcaaaacactagatcaggggtaattctcgggaa
tttcagagatagcaactaaacaactattcagggcatagattaagtaccagtctagaactc
aaacataaatataaactgatccactgtcgtggtatcaataactctatctgatcgattctg
tgcggaaacgcggagcacgtgctcagacatccggagcacatgctcggcggtccataaacc
ctaaactgtcgtttgagcccagaatcgcagacaagcattaaagaacaggaatgataagtt
cacaaatcacctacacatcaactttcgcaggtctaggataatttgcccactaatgtcttt
tctagcaacctattacacttttgatgaatagataaacctagaatcatagattgggtgatc
aaatcaacctaagcattaagtctaacaatagtgaagacaatcgattatataaagccctat
ttgtgttctgttgctaacccatgaaaccccttttgaaa-cccctaatc-tagcaaagaaa
actactcagacatagagaaatgaat-----------------------------------
------------
>Chr11:20158220:20166356_3p 
------ggtaggtgata-cagagagttttaaaccctattttcctactgcaagtgcacagc
aaagaagtagtacttaggggtcgaatcccatgaagaccaagttttactctatggttctat
tggttcaatttcaagctaagacaattcaaagttgggtttgtttggtaacagtaacgcgat
t-aaaacggtataaaaa--ggcaataagcaaaacactagatcaggggtaattctcgggaa
tttcagagatagcaactaaacaactattcaaggcatagattaagtaccagtctagaactc
aaacataaatataaactgatccactgtcgtggtatcaataactctatctgatcgattctg
tgcggaaacgcggagcacgtgctcagacatccggagcacatgctcggcggtccataaacc
ctaaactgtcgtttgagcccagaatcgcagacaagcattaaagaacaggaatgataagtt
cacaaatcacctacacatcaactttcgcaggtctaggataatttgcccactaatgtcttt
tctagcaacctattacacttttgatgaatagataaacctagaatcatagattgggtgatc
aaatcaacctaagcattaagtctaacaatagtgaagacaatcgattatataaagccctat
ttgtgttctgttgctaacccatgaaaccccttttgaaa-cccctaatc-tagcaaagaaa
actactcagacatagagaaatgaataaccaacatagatgagaaattcaatagcataaaaa
tataaaa-----
>Chr7:18558573:18568923_5p 
-----------ctgataacacagagttttaaaccctattttcctactgcaagtgcacagc
aaagaagtagtacttaggggtcgaatcccacgaagaccaagttttactctatggttctat
tggttcaatttcaagctaagacaattcgaagttgggtttgtttggtaacagtaacgcgat
t-aaaacggtataaaaa--ggcaataagcaaaacactagatcaggggtaattctcgggaa
tttcagagatagcaactaaacaactattcagggcatagattaagtaccagtctagaactc
aaacataaatataaactgatccactgtcgtggtatcaataactctatctgatcgattctg
tgcggaaacgcggagcacgtgctcagacatccggagcacatgctcggcggtccataaacc
ctaaactgtcgtttgagcccagaatcgcagacaagcattaaagaacaggaatgataagtt
cacaaatcacctacacatcaactttcgcaggtctaggataatttgcccactaatgtcttt
tctagcaacctattacacttttgatgaatagataaacctagaatcatagattgggtgatc
aaatcaacctaagcattaagtctaacaatagtgaagacaatcgattatataaagccctat
ttgtgttctgttgctaacccatgaaaccccttttgaaa-cccctaatc-tagcaaagaaa
actactcagacatagagaaatgaa------------------------------------
------------
>Chr10:1789582:1799780_3p 
aattcaacaaactgata-cacagagttttaaaccctattttcctactgcaagtgcacatc
aaagaagtagtacttaggggtcgaatcccacgaagaccaagttttactctatggttcttt
tggttcaatttcaagctaaaacaattcaaagttgggtttgtttggtaacagtaacgcgat
t-aaaacggtataaaaa--ggcaataagcaaaacactagatcaggggtaattctcgggaa
tttcagagatagcaactaaacaactattcagggcatagattaagtaccagtctagaactc
aaacataaatataaactgatccactgtcgtggtatcaataactctatctgatcgattctg
tgcggaaacgcggagcacgtgctcagacatccggagcacatgctcggcggtccataaacc
ctaaactgtcgtttgagcccagaatcgcagacaagcattaaagaacaggaatgataagtt
cacaaatcacctacacatcaactttcgcaggtctaggataatttgcccactaatgtcttt
tctagcaacctattacacttttgatgaatagataaacctagaatcatagattgggtgatc
aaatcaacctaagcattaagtctaacaatagtgaagacaatcgattatataaagccctat
ttgtgttctgttgctaacccatgaaaccccttttgaaa-cccctaatc-tagcaaagaaa
actactcagacatagagaaatgaataaccaacatagatgagaaattcaatagcataaaaa
tataaaa-----
>Chr11:26839665:26850080_5p 
-----------ttgata-cacagagttttaaaccctattttcctactgcaagtgcacagc
aaagaagtagtacttaggggtcgaatcccacgaagaccaagttttactctatggttctat
tggttcaatttcaagctaagacaattcaaagttgggtttgtttggtaacagtaacgcgat
t-aaaacggtataaaaa--ggcaataagcaaaacactagatcaggggtaattctcgggaa
tttcagagatagcaactaaacaactattcagggcatagattaagtatcagtctagaactc
aaacataaatataaactgatccactgtcgtggtatcaataactctatctgatcgattctg
tgcagaaacgcggagcatgtgctcagacatccggagcacatgcttggcggtccataaacc
ctaaactgtcgtttgagcccagaatcgcagacaagcattaaagaacaggaatgataagtt
cacaaatcacctacacatcaactttcgcaggtctaggataatttgcccactaatgtcttt
tctagcaacctattacacttttgatgaatagataaacctagaatcatagattgggtgatc
aaatcaacctaagcattaagtctaacaatagtgaagacaatcgattatataaagccctat
ttgtgttctgttgctaacccatgaaaccccttttgaaa-cccctaatc-tagcaaagaaa
actactcagacatagagaaatgaatcatagcaaaagatgagaaattcaatgacataaata
taaaaagggtt-
>Chr11:20158220:20166356_5p 
------------tgata-cacagagttttaaaccctattttcctactgcaagtgcacagc
aaagaagtagtacttaggggtcgaatcccacgaagaccaagttttactctatggttctat
tggttcaatttcaagctaagacaattcaaagttgggtttgtttggtaacagtaacgcgat
t-aaaacggtataaaaa--ggcaataagcaaaacactagatcaggggtaattctcgggaa
tttcagagatagcaactaaacaactattcagggcatagattaagtaccagtctagaactc
aaacataaatataaactgatccactatcgtggtatcaataactctatcggatcgattctg
tgtggaaacgcggagcacatgctcagacatccggagcacatgctcggcggtccataaacc
ctaaactgtcgtttgagcccagaatcgcagacaagcattaaagaacaggaatgataagtt
cacaaatcacctacacatcaactttcgcaggtctaggataatttgcccactaatgtcttt
tctagcaacctattacacttttgatgaatagataaacctagaatcatagattgggtgatc
aaatcaacctaagcattaagtctaacaatagtgaagacaatcgattatataaagccctat
ttgtgttctgttgctaacccatgaaaccccttttgaaa-cccctaatc-tagcaaagaaa
actactcagacatagagaaatgaatcatagcaaaagatgagaaattcaatgacataaaaa
taaaa-------
>Chr1:8181727:8190327_3p 
------------tgata-cacagagttttaaaccctattttcctactgcaagtgcacagc
aaagaagtagtacttaggggtcgaatcccacgaagaccaagttttactctatggttctat
tggttcaatttcaagctaagacaattcaaagttgggtttgtttggtaacagtaacgcgat
t-aaaacggtataaaaa--ggcaataagcaaaacactagatcaggggtaattctcgggaa
tttcagagatagcaactaaacaactattcagggcatagattaagtaccagtctagaactc
aaacataaatataaactgatccactgtcgtggtatcaataactctatctgatcgattctg
tgcggaaacgcggagcacgtgctcagacatccggagcacatgctcggcggtccataaacc
ctaaactgtcgtttgagcccagaatcgcagacaagcattaaagaacaggaatgataagtt
cacaaatcacctacacatcaactttcgcaggtctaggataatttgcccactaatgtcttt
tctagcaacctattacacttttgatgaatagataaacctagaatcatagattgggtgatc
aaatcaacctaagcattaagtctaacaatagtgaagacaatcaattatataaagccctat
ttgtgttctgttgctaacccatgaaacccctttgaaaaccccctaatc-tagcaaagaaa
actactcagacatagagaattgaata----------------------------------
------------
>Chr4:16180279:16188841_5p 
-cgccaaaaacttgata-cacagagttttaaaccctattttcctactgcaagtgcacagc
aaagaagtagtacttaggggtcgaatcccacgaagaccaagttttactttatggttctat
tggttcaatttcaagctaagacaattcaaagttgggtctgtttggtaacagtaacgcgat
t-aaaacggtataaaag--ggcaataagcaaaacactagatcaggggtaattctcgggaa
tttcagagatagcaactaaacaactattcagggcatagattaagtaccagtctagaactc
aaacataaatataaactgatccactgtcgtggtatcaataactctatctgatcgattctg
tgcggaaacgcggagcacgtgctcagacatccggagcacatgctcggcggtccataaacc
ctaaactgtcgtttgagcccagaatcgcagacaagcattaaagaacaggaatgataagtt
cacaaatcacctacacatcaactttcgcaggtctaggataatttgcccactaatgtcttt
tctagcaacctattacactttttatgaatagataaacctagaatcatagattgagtgatc
aaatcaacctaagcattaagtctaacaatagtgaagacaatcgattatataaagctctat
ttgtgttctgttgctaacccatgtaaccccttttgaaa-cccctaatc-tagcaaagaaa
actactcagacatagagaaatgaata----------------------------------
------------
>Chr18:11206490:11221684_3p 
-------------------------ttttaaaccctattttcctactgcaagtgcacagc
aaagaagtagtacttaggggtcgaatcccacgaagaccaagttttactctatggttctat
tggttcaatttcaagctaagacaattcaaagttgggtttgtttggtaacagtaacgcgat
t-aaaacggtataaaaa--ggcaataagcaaaacactagatcaggggtaattctcgggaa
tttcagagatagcaactaaacaactattcagggcatagattaagtaccagtctagaactc
aaacataaatataaactgatccactgtcgtggtatcaataactctatctgatcgattctg
tgcggaaacgcggagcacatgctcagacatccggagcacatgctcggcggtccataaacc
ctaaactgtcgtttgagcccagaatcgcagacaagcattaaagaacaggaatgataagtt
cacaaatcacctacacatcaactttcgcaggtctaggataatttgcccactaatgtcttt
tctagcaacctattacacttttgatgaatagataaacctagaatcatagattgggtgatc
aaatcaacctaagcattaagtctaacaatagtgaagacaatcgattatataaagccctat
ttgtattctgttgctaacccatgaaaccccttttgaaa-cccctaatc-tagcaaagaaa
actactcagacatacagaaatgaatcatagcaaaagatgagaaattcaatgacataaaaa
taaaaagggtt-
>Chr3:12166251:12171954_5p 
------------tgata-cacagagttttaaaccctattttcctactgcaagtgcacagc
aaagaagtagtacttaggggtcgaatcccacgaagaccaagttttactctatggttctat
tggttcaatttcaagctaagacaattcaaagttgggtttgtttggtaacagtaacgcgat
t-aaaacggtataaaaa--ggcaataagcaaaacactagatcaggggtaattctcgggaa
tttcagagatagcaactaaacaactattcagggcatagattaagtaccagtctagaactc
aaacataaatataaactgatccactgtcgtggtatcaataactctatctgatcgattctg
tgcggaaacgcggagcacgtgctcagacatccggagcacatgctcggcggtccataaacc
ctaaactgtcgtttgagcccagaatcgcagacaagcattaaagaacaggaatgataagtt
cacaaatcacctacacatcaactttcgcaggtctaggataatttgcccactaatgtcttt
tctagcaacctattacacttttgatgaatagataaacctagaatcatagattggatgatc
aaatcaacctaagcattaagtctaacaatagtgaagacaatcgattatataaggccctat
ttgtgttctgttgctaacccatgaaactcctttgaaac-cccctaatc-tagcaaagaga
actactcagacatagataaatgaatagc---------------------caacata----
------------
>Chr14:26977979:26983798_5p 
----------cttgata-cacagagttttaaaccctattttcctactgcaagtgcacagc
aaagaagtagtacttaggggtcgaatcccacgaagaccaagttttactctatggttctat
tggttcaatttcaagctaagacaattcaaagttgggtttgtttggtaacagtaacgcgat
t-aaaacggtataaaaa--ggcaataagcaaaacactagatcaggggtaattctcgggaa
tttcagagatagcaactaaacaactattcagggcatagattaagtaccagtctagaactc
aaacataaatataaactgatccactgtcgtggtatcaataactctatctgatcgattctg
tgcggaaacgcggagcacgtgctcagacatccggagcacatgctcggcggtccataaacc
ctaaactgtcgtttgagcccagaatcgcagacaagcattaaagaacaggaatgataagtt
cacaaatcacctacacatcaactttcgcaggtctaggataatttgcccactaatgtcttt
tctagcaacctattacacttttgatgaatagataaacctagaatcatagattgggtgatc
aaatcaacctaagcattaagtctaacaatagtgaagacaatcgattatataaagccctat
ttgtgttctgttgctaacccatgaaaccccttttgaaa-cccctaatc-tagcaaagaaa
a-----------------------------------------------------------
------------
>Chr16:12326838:12330910_5p 
----------------a-cacagagttttaaaccctattttcctactgcaagtgcacagc
aaagaagtagtacttaggggtcgaatcccacgaagaccaagttttactctatggttctat
tggttcaatttcaagctaagacaattcaaagttgggtttgtttggtaacagtaacgcgat
t-aaaacggtataaaaa--ggcaataagcaaaacactagatcaggggtaattctcgggaa
tttcagagatagcaactaaacaactattcagggcatagattaagtaccagtctagaactc
aaacataaatataaactgatccactgtcgtggtatcaataactctatctgatcgattctg
tgcggaaacgcggagcacgtgctcagacatccggagcacatgctcggcggtccataaacc
ctaaactgtcgtttgagcccagaatcgcagacaagcattaaagaacaggaatgataagtt
cacaaatcacctacacatcaactttcgcaggtctaggataatttgcccactaatgtcttt
tctagcaacctattacacttttgatgaatagataaacctagaatcatagattgggtgatc
aaatcaacctaagcattaagtctaacaatagtgaagacaatcgattatataaagccctat
ttgtgttctgttgctaacccatgaaacccctttgaaac-cccctaatc-tagcaaagaga
actactcagacata----------------------------------------------
------------
>Chr7:18558573:18568923_3p 
----caaaaacttgata-acaagagttttaaaccctattttcctactgcaagtgcacagc
aaagaagtagtacttaggggtcgaatcccacgaagaccaagttttactctatggttctat
tggttcaatttcaagctaagacaattcaaagttgggtttgtttggtaacagtaacgcgat
t-aaaacggtataaaaa--ggcaataagcaaaacactagatcaggggtaattctcgggaa
tttcagagatagcaactaaacaactattcagggcatagattaagtaccagtctagaactc
aaacataaatataaactgatccactgtcgtggtatcaataactctatctgatcgattctg
tgcggaaacgcggagcacatgctcagacatccggagcacatgctcggcggtccataaacc
ctaaactgtcgtttgagcccagaatcgcagacaagcattaaagaacaggaatgataagtt
cacaaatcacctacacatcaactttcgcaggtctaggataatttgcccactaatgtcttt
tctagcaacctattacacttttgatgaatagataaacctagaatcatagattgggtgatc
aaatcaacctaagcattaagtctaacaatagtgaagacaatcgattatataaagccctat
ttgtgttctgttgctaacccatgaaaccccttttgaaa-cccctaatc-tagcaaagaaa
actactcag---------------------------------------------------
------------
>Chr10:13970226:13978282_3p 
----------tctgata-cacagagttttaaaccctattttcctactgcaagtgcacagc
aaagaagtagtacttaagggtcgaatcccacgaagaccaagttttactctatggttctat
tggttcaatttcaagctaagacaattcaaagttgggtttgtttggtaacagtaacgcgat
t-aaaacggtatgaaaa--ggcaataagcaaaacactagatcaggggtaattctcgggaa
tttcagagatagcaactaaacaactattcagggcatagattaagtaccagtctagaactc
aaacataaatataaactgatccactgtcgtggtatcaataactctatctgatcgattctg
tgcggaaacgcggagcacgtgctcagacatccggagcacatgctcggcggtccataaacc
ctaaactgtcgtttgagcccaaaatcgcagacaagcattaaagaacaggaatgataagtt
cacaaatcacctacacatcaacttttgcaggtctaggataatttgcccactaatgtcttt
tctagc-acctattacacttttgatgaatagataaacctagaatcatagattgggtgatc
aaatcaacctaagcattaagtctaacaatagtgaagacaatcgattatacaaatccctat
ttgtgttctgttgctaacccatgaaaccccttttgaaa-cccctaatcatagcaaagaaa
actactcagtcatagacaaagactc-----------------------------------
------------
>Chr11:26839665:26850080_3p 
-------------------------ttttaaaccctattttcctactgcaagtgcacagc
aaagaagtagtacttaggggtcgaatcccacgaagaccaagttttactctatggttctat
tggttcaatttcaagctaagacaattcaaagttgg---tttttggtaacaattaagtgat
taaaaacggtataaaaa--ggcaataaacaaaacactagatcaggggtaattctcgggaa
tttcatagatagcaaccaaacaactattcagggcatagattaagtaccagtctagaactc
aaacataaatataaactgatccactgtcgtggcattaataactctatctgatcgattctg
cgcagaaacgcggagcatgtgctcagacatccggaacacatgctcggtggtctataaacc
ctaaactgtcgtttgagcccagaatcgcagacaagcattaaagaacaagaatgataagtt
cacaaatcacctacacatcaactttcgcaggtctaggataatttgcccactaatgtcttt
tctagcaacctattacacttttgatgaatagataaacctagaatcatagattgggtgatc
aaatcaacctaagcattaagtctaacaatagtgaagacaatcgattatataaagccctat
ttgtgttctgttgctaacccatgaaaccccttttgaaa-cccctaatc-tagcaaagaaa
actactcagacatagagaaatgagtaaccaacatagatgagaaattcaatagcataaaaa
tataaaa-----
>Chr3:12942459:12954027_5p 
--------aacttgata-cacagagttttaaaccctattttcctactgcaagtgcacagc
aaagaagtagtacttaggggtcgaatcccacgaagaccaagttttactctatggttctat
tggttcaatttcaagctaagacaattcaaagttgggtttgtttggtaacagtaacgcgat
t-aaaacggtataaaaa--ggcaataagcaaaacactagatcaggggtaattctcgggaa
tttcagagatagcaactaaacaactattcagggcatagattaagtaccagtctagaactc
aaacataaatataaactgatccactgtcgtggtatcaataactctatctgatcgattctg
tgcggagacgcggagcacatgctcagacatccggagcacatgctcggcggtccataaacc
ctaaactgttgtttgagcctagaatcgcagacaagcattaaagaacaggaatgataattt
cacaaatcagctacacatcaactttcgcaggtctatgataatttgcccactaatatcttt
tctagcaacctattacacttttgatgaatagataaacctagaatcatagattgggtgatc
aaatcaacctaagcattaagtctaacaatagtgaagacaatcgattatataaagccctat
ttgtgttctgttgctaacccatgaaac---------------------------------
------------------------------------------------------------
------------
>Chr3:12942459:12954027_3p 
-------------------------------------ttttcctactgcaagtgcacagc
aaagaagtagtacttaggggtcgaatcccacgaagaccaagttttactctatggttctat
tggttcaatttcaagctgagacaattcaaagttgggtttgtttggtaacaataacgcgat
t-aaaacggtataaaaaagggcaataagcaaaacactagatcagggataattctggggaa
tttcagagataacaactaaacaactattcagggcatagattaagtaccagtgtagaactc
aaacataaatataaactgatccactgtcgtggtatcaataactctatctgatcgattctg
tgcggaaacgcggagcacgtgctcagacatccggagcacatgctcggcggtccataaacc
ctaaactgtcgtttgagcccagaatcgcagacaagcattaaagaacaggaatgataagtt
cacaaatcacctacacatcaactttcgcaggtctaggataatttgcccactaatgtcttt
tctagcaacctattacacttttgatgaatagataaacctagaatcatagattgggtgatc
aaatcaacctaagcattaagtctaacaatagtgaagacaatcgattatataaagccctat
ttgtgttctgttgctaacccatgaaacccct-----------------------------
------------------------------------------------------------
------------
>Chr16:15797723:15807911_5p 
--------------gta-gacagagttttaaaccctattttcctactgcaagtgcacagc
aaagaagtagtacttaggggtcgaatcccacgaagaccaagttttactctatggttctat
tggttcaatttcaagctaagacaattcaaagttgggtttgtttggtaacagtaacgcgat
t-aaaacggtataaaaa--ggcaataagcaaaacactagatcaggggtaattctcgggaa
tttcagagatagcaactaaacaactattcagggcatagattaagtaccagtctagaactc
aaacataaatataaactgatccactgtcgtggtatcaataactctatctgatcgattctg
tgcggaaacgcggagcacgtgctcagacatccggagcacatgctcggcggtccataaacc
ctaaactgtcgtttgagcccagaatcgcagacaagcattaaagaacaggaatgataagtt
cacaaatcacctacacatcaactttcgcaggtctaggataatttgcccactaatgtcttt
tctagcaacctattacacttttgatgaatagataaacctagaatcatagattgggtgatc
aaatcaacctaagcattaagtctaacaatagtga--------------------------
------------------------------------------------------------
------------------------------------------------------------
------------
>Chr16:15797723:15807911_3p 
----------------------gagtttcaaaccctattttcctactgcaagtgcacagc
aaagaagtagtacttaggggtcgaatcccacgaagaccaaattttactctatggttctat
tggttcaatttcaagctaagacaattcaaagttgggtttgtttggtaacagtaacgcaat
t-aaaactgtataaaaa--ggcaataagcaaaacactagatcaggggtaattctcgggaa
tttcagagatagcaactaaacaactattcagggcatagattaagtaccagtctagaactc
aaacataaatataaactgatccactgtcgtggcatcaatgactctatctgatcgattcta
tgcggaaacgtggagcacgtgctcagacatccggagcacatgctcggcggtccataaacc
ctaaactgtcgtttgagcccagaatcgcagacaagcattaaagaacaggaatgataagtt
cacaaatcacctacacatcaactttcgcaggtctaggataatttgcccactaatgtcttt
tctagcaacctattacacttttgatgaatagataaacctagaatcatagattgggtgatc
aaatcaacctaagcattaagtctaacaatagtgaagaaat--------------------
------------------------------------------------------------
------------------------------------------------------------
------------
