# Supplementary material for: Transposon signatures of allopolyploid genome evolution
Source: Nat Commun. 2023 Jun 1;14:3180. doi: 10.1038/s41467-023-38560-z (PMC10235133; doi:10.1038/s41467-023-38560-z)
Supplement: Supplementary file 4 — Supplementary Data 1 [file 41467_2023_38560_MOESM4_ESM.zip › Camelina.LTR.families/Camelina.LTRFamily/Camelina.Aligned/gt10.fam_2286.Aligned.fa]

>Chr4:15345999:15350546_5p 
-----atcagtatagatagtctttatctata-gttgtgtttatgttgtatagatttcgta
atctccaagttatctcgagattgcgat-----cataacaatcttaacaacctcttgtata
aatatgtgcactcattgttgaataagaatcatcaattatcatctctctacat-------
>Chr4:15345999:15350546_3p 
----tattagtatagatagtctttatctata-gttgtgtttatcttgtatagatttcgta
atctccaag-tatctcgagattgcgat-----cataacaatcttaacaacctcttgtata
aatatgtgcactcattgttgaataagaatcatcaattatcatctctctaaat-------
>Chr10:16883387:16890858_3p 
----tattagtatagatagtctttatctata-tttgtgtttatcttgtatagatttctta
ctctccaag-aatatcgagattgtgat-----cttaacaatctcaacaacctcctgtata
aatatgtgtgtgcattgttgaataaggatcatcctttaccatctctctacat-------
>Chr16:5572518:5576041_3p 
----tattagtatagatagtctttatctata-tttgtgtttatcttgtatagatttctta
ctctccgag-tatatcgagattgtgat-----ctcaacaatctcaacaacctcttgtata
aatatgtgtatgcattgttaaataagaatcatcctttaccatctctcttca--------
>Chr10:16883387:16890858_5p 
---gtattagtatagatagtctttatctata-tttgtgtttatcttgtatagatttctta
ctctccaag-aatatcgagattgtgat-----cttaacaatctcaacaacctcctgtata
aatatgtgtgtgcattgttgaataaggatcatcctttaccatctctctaca--------
>Chr16:5572518:5576041_5p 
----tattagtatagatagtttttatctata-tttgtgtttgtcttgtatagatttctta
ctctccgag-tatatcgagattgtgat-----ctcaacaatctcaacaaccttttgtata
aatatgtgtatgcattgttaaataagaatcatcctttatcatctcccttca--------
>Chr11:7989162:7993709_3p 
----tattagtatagatagtgtttatctatagtttgtatttatcatgtaaagat------
aactccgaa-tatctttggattgtgatcttagcttagcaatactaaccacctattgtata
aatatgtgatcaccttcttcaataagaatcatcaattatcatat-tctacg--------
>Chr7:13983762:13994371_3p 
tgactattagtatagatagtgtttatctatagtttgtatttatcatgtaaagat------
aattctgaa-tatctttggattgtgatcttagcttagcaatcctaaccgcctattgtata
aatatatgattaccttcttcaataagaattatcaattatcatat-tctacatg------
>Chr11:7989162:7993709_5p 
----tattagtataaatagtatttatctatagtttgtatttatcatgtaaagat------
aactctgaa-tatctttggattgtgatcttagcttagcaatcctaaccacctattgtata
aatatgtaattaccttcttcaataagaatcatcaattattatat-tctac---------
>Chr7:13983762:13994371_5p 
----tattagtattaatagtgtttatctatagtttgtatttatcatgtaaagat------
aactccgaa-tatctttggattgtgatcttagcttagcaattctaaccgcctattgtata
aatatgtgattaccttcttcaataagaattatcaattatcatat-tctacactgacaag
>Chr20:16614417:16617471_5p 
-----attagtatagatagtgtttatctatattttgtatttatcatgtaaagat------
aacttcaaa-tatctgtgggttaggatcttagcttagcaatcctaacaatctgttgtata
aatatgtgatctctatgttcaataatcatcatcagttatcacat-tctatat-------
>Chr20:16614417:16617471_3p 
--catattagtatagatagtgtttatctatattttgtatttatcatgtaaagat------
aaattcaaa-tatctgtgggttatgatcttagcttagcaatcctaacaatctgttgtata
aacatgtgatctctatgttcaataatcatcatcagttatcacat-tctatat-------
>Chr17:32896996:32902975_5p 
-gcgtattagagtagataagggttatctttcatttgtctttatcttgtttagctaacgta
atctccaag-actccttggattacaat-----cttaacaacctgattaccttgttgtata
aatatgtattctcctaat--gaatagaatcatcagttctcatat-tctacatggtat--
>Chr17:32896996:32902975_3p 
---gtattagagtagataagggttatctttcatttgtctttatcttgtttagctaacgta
atctccaag-actccttggattacaat-----cttaacaacctgattaccttgttgtata
aatatgtattctcctaat--gaatagaatcatcagttctcatat-tctacgttgc----
