# Supplementary material for: Transposon signatures of allopolyploid genome evolution
Source: Nat Commun. 2023 Jun 1;14:3180. doi: 10.1038/s41467-023-38560-z (PMC10235133; doi:10.1038/s41467-023-38560-z)
Supplement: Supplementary file 4 — Supplementary Data 1 [file 41467_2023_38560_MOESM4_ESM.zip › Camelina.LTR.families/Camelina.LTRFamily/Camelina.Aligned/gt10.fam_1175.Aligned.fa]

>Chr2:23221036:23227354_5p 
------------------------------------------------------------
-----gagtactgattcagaagaacagagtactgattcaagaacagaacatcaggaagat
tatgtcggtgtt---------------taacaagctaaaagaattatacaagagtagaag
gtgcgagaagcttctagaagaacaaagagtttcatgtttacaataggaatgtaaacat--
--aaagagggaaatttcctatatcataaag-aaaaaggaaattgtcc-aaatcctattag
gtttagaata-------------------ggagaagtcttagttctataaata-gggtgc
aaaggctaattgtaagtcttagcacaaacaaggaaaagttaacctagcttctaag-tttt
agtctttaagaaataagaagagctaagaacttagagagagagcgtgagggttcttttaga
agagtcttgagagat-tagaaaattgtttagaacaaacttgtaaacagattttctatcaa
tca-aagagaagtttaaaagaaacctt-tgttacattg-attagatcac-aagttctcat
actttcaatt-------------
>Chr9:28044603:28054395_5p 
--------------------------------------tgaagatgtaa-catgtgttca
a-aggatgaactacttcagaagaacagagtactgattcaagaacagaacatcaggaagat
tatgtcggtgtt---------------taacaagctaaaagaattatacaagagtagaag
gtgcgagaagcttctagaagaacaaagagtttcatgtttacaataggaatgtaaacat--
--aaagagggaaatttcctatatcataaag-aaaaaggaaattgtcc-aaatcctattag
gtttagaata-------------------ggagaagtcttagttctataaata-gggtgc
aaaggctaattgtaagtcttagcacaaacaaggaaaagttaacctagcttctaag-tttt
agtctttaagaaataagaagagctaagaacttagagagagagcgtgagggttcttttaga
agagtcttgagagat-tagaaaattgtttagaacaaacttgtaaacagattttctatcaa
tca-aagagaagtttaaaagaaacctt-tgttacattg-attagatcac-aagttctcat
actttcaa---------------
>Chr9:28044603:28054395_3p 
------------------------------------attgaagatgtaa-catgtgttca
a-aggatgaactacttcagaagaacagagtacagattcaagaacagaacatcaggaagat
tatgtcggtgtt---------------taacaagctaaaagaattatacaagaatagaag
gtgcgagaagcttctagaagaacaaagagtttcatgtttacaataggaatgtaaacat--
--aaagagggaaatttcctatatcataaag-aaaaaggaaattgtcc-aaatcctattag
gtttagaata-------------------ggagaagtcttagttctataaata-gggtgc
aaaggctaattgtaagtcttagcacaaacaaggaaaagttaacctagcttctaag-tttt
agtctttaagaaataagaagagctaagaacttagagagagagcgtgagggttcttttaga
agagtcttgagagat-tagaaaattgtttagaacaaacttgtaaacagattttctatcaa
tca-aagagaagtttaaaagaaacctt-tgttacattg-attagatcac-aagttctcat
actttca----------------
>Chr2:23221036:23227354_3p 
------------------------------------------------------------
----gatgaactacttcagaagaacagagtactgattcaagaacagaacatcaggaagat
tatgtcggtgtt---------------taacaagctaaaagaattatacaagagtagaag
gtgcgagaagcttctagaagaacaaagagtttcatgtttacaataggaatgtaaacat--
--aaagagagaaatttcctatatcataaag-aaaaaggaaattgtcc-aaatcctattag
gtatagaata-------------------ggagaagtcttagttctataaata-gggtgc
aaaggctaattgtaagtcttagcacaaacaaggaaaagttaatctagcttctaag-tttt
agtctttaagaaataagaagagctaaaaactt--agagagagcgtgagggttcttttaga
agagtcttgagagat-tagaaaattgtttagaacaaacttgtaaacagattttctatcaa
tta-aagagaagtttaaaagaaacctt-tgttacattg-attagatcac-aagttttcat
actttcagttt------------
>Chr20:13130948:13139055_3p 
--------------------------------------tgaagatgtga-catttgaaca
agaggatgaactacttcagaagaactcagtattagtataaaaacagagtgtcaggttatt
tatgtcggcgtt---------------tatcaagctggaagatttacacaggattagaag
gcccaagaagtttctggaagattaaagagcttcatgtttacaataggaatgtaaacatgg
agaaagagggaaatttcctaaagcatgaag-aaaaaggaaattgtcc-aattcctattag
gattagaatatgcagtttgcctcctgtgtggcaaaagtctagttctataaata-gggtgc
taaggctgattgtaagctttagcacaaacaagaaaaagttaacctagcttctaag-tttc
agtctttaagaaataagaagagctaagaactt--agagagagcgtgagggttcttt-tag
agagtcttgagagat-tagaaaattgtttagaacaaacttgtaaacagattttctatcaa
tca-aagagaagtttaaaagaaacctt-tgttacattg-attagatcac-aagttctcat
acttttaa---------------
>Chr20:13130948:13139055_5p 
--------------------------------------tgaagatgtga-catttgaaca
agaggatgaactacttcagaagaactccgcattagtacaaaaacagagtgtcaggttatt
tatgtcggcgtt---------------tatcaagctggaagatttacacaagattagaag
gcccaagaagcttctggaagattaaagagcttcatgtttacaataggaatgtaaacatgg
agaaagagggaaatttcctaaagcatgaag-aaaaaggaacttgtcc-aattcctattag
gattagaataggcagtttgcctcctgtgtggcaaaggtctagttctataaata-gggtgc
taaggctgattgtaagctttagcacaaacaagaaaaagttaacctagcttctaag-tttc
agtctttaagaaataagaagagctaagaactt--agagagagcgtgaggattcttt-tag
agagtcttgagagat-tagaaaattgtttagaacaaacttgtaaacagattttctatcaa
tca-aagagaagtttgaattaaacctt-tgttacattg-attagatcac-aagttctcat
actttta----------------
>Chr15:11275733:11284305_3p 
--------------------------------------tgaagatgcaa-catttgaaca
agaggatgaactacttcagaagaactcagcattagtacaaaaacagagtatcaggttatt
tatgtcggtgtt---------------tattaagctggaagatttacacaggattagaag
gcccaagaagcttctagaagattaaagagcttcatgtttacaataggaatgtaaacatga
agaaagagggaaatttcctaaagcataaag-aaaaaggaaattgtct-aattcctattag
gattagaataggcagtttgcttcttgtgtggcaaaggtctagttctataaata-gggtgc
taaggctgattgtaagcttgagcacaaacaagagaaagttaacctagctattaag-tttt
agtctttaagaaaagaaaagagctaagaactt--agagagagcgtgaggtttctttaaag
agagttttgagagat-tagaaaattgtttagaacaaacttgtaaacagattttctattaa
tca-aaagagagtttaaa-gaaatctt-tatttcattg-ttcagatcat-aagttctcac
actttcaa---------------
>Chr12:30812174:30827605_3p 
------------------------------------attgaagatgcga-catttgaaca
agaggatgaactacttcagaagaactcagcattagtacaaaaacagagtgtcaggttatt
tatatcggcgtt---------------tatcaagctggaagatttacacaggattagaag
gcccaagaagcttctggaagattaaagagcttcatgtttacaataggaatgtaaacatga
agaaagagggaaatttcctaaagcataaag-aaaaaggaaattgtcc-aattcctattag
gattagaataggcagtttgcctcttatgtggcaaaggtttagttctataaata-gggtgc
taaggctgattgtaagctttagcacaaacaagagaaagttaacctagctattaag-tttt
agtctttaagaaaagaaaagagctaagaactt--agagagagcgtgaggtttctttaaag
agagttttgagagat-tagaaaattgtttagaacaaacttgtaaacagattttctattaa
tca-aaagagagtttaaa-gaaatctt-tatttcattg-ttcagatcat-aagttctcac
actttca----------------
>Chr15:11275733:11284305_5p 
---------------------------------------gaagatgcaa-catttgaaca
aggggatgaactacttcagaagaactcagcattagtacaaaaacagagtatcagg-tatt
tatgtcggcgtt---------------tatcaagctggaagatctacacaggattagaag
gcccaagaagcttctggaagattaaaaagcttcatgtttacaataggaatgtaaacatga
agaaagagggaaatttcctaaagcataaag-aaaaaggaaattgtcc-aattcctattag
gattagaataggcagtttgcttcttgtgtggcaaaggtctagttctataaata-gggtgc
taaggctgattgtaagcttgagcacaaacaagagaaagttaacctagctattaag-tttt
agtctttaagaaaagaaaagagctaagaactt--agagagagcgtgaggtttctttaaag
agagttttgagagat-tagaaaattgtttagaacaaacttgtaaacagattttctattaa
tca-aaagagagtttaaa-gaaatctt-tatttcattg-ttcagatcat-aagttctcac
actttcaattggtat--------
>Chr12:30812174:30827605_5p 
--------------------------------------tgaagatgcga-catttgaaca
agaggatgaactacttcagaagaactcagcattagtacaaaaacagagtgtcaggttatt
tatatcggcgtt---------------tatcaagctggaagatttacacaggattagaag
gcccaagaagcttctggaagattaaagagcttcatgtttacaataggaatgtaaacatga
agaaagagggaaatttcctaaagcataaag-aaaaaggaaattgtcc-aattcctattag
gattagaataggcagtttgcctcttatgtggcaaaggtttagttctataaata-gggtgc
taaggctgattgtaagctttagcacaaacaagagaaagttaacctagctattaag-tttt
agtctttaagaaaagaaaagagctaagaacat--agagagagcgtgaggtttttttaaag
agagttttgagagat-tagaaaattgtttagaacaaacttgtaaacagattttctattaa
tca-aaagagagtttaaa-gaaatctt-tatttcattg-ttcagatcat-aagttctcac
actttca----------------
>Chr5:10401665:10410850_3p 
---------------------------------gagattgaagatgcga-catttgaaca
agaggatgaactacttcagaagaactcagcattagtacaaaaacagagtgtcaggatatt
tatgtcggcgtt---------------tgtcaagttggaagatttacacaggattagaag
gcccaagaagcttctggaagattaaagagcttcatgtttacaataggaatgtaaacatga
agaaagagggaaatttcctaaagcataaag-aaaaaggaaattgtcc-aattcctattag
gatttgaataggcagtttgcctcttgtgtggcaaaggtctagttttataaata-gggtgc
taaggctgattgtaagctttagcacaaacaagagaaagttaacctagctattaag-tttt
agtctttaagaaaagaaaagagctaagaactt--agagagagcgtgaggtttctttaaag
agagttttgagagat-tagaaaattgtttagaacaaacttgtaaacagattttctattaa
tca-aaagagagtttaaa-gaaatctt-tatttcattg-ttcagatcat-aagttctcac
actttca----------------
>Chr5:10401665:10410850_5p 
--------------------------------------tgaagatgcga-catttgaaca
agaggatgaactacttcagaagaactcagcattagtacaaaaatagagtgtcaggatatt
tatgtcggcatt---------------tgtcaagctggaagatttacacaggattagaag
gcccaagaagcttctggaagattaaagagcttcatgtttacaataggaatgtaaacatga
agaaagagggaaatttcctaaagcataaag-aaaaaggaaattgtcc-aattcctattag
gattagaataggcagtttgcctcttgtgtggcaaaggtctagttttataaata-gggtgc
taaggctgattgtaagctttagcacaaacaagagaaagttaacctagctattaag-tttt
agtctttaagaaaagaaaagagctaagaactt--agagagagcgtgaggtttctttaaag
agagttttgagagat-tagaaaattgtttagaacaaacttgtaaacagattttctattaa
tca-aaagagagtttaaa-taaatctt-tatttcattg-ttcagatcat-aaattctcac
actttcaa---------------
>Chr11:27370854:27382208_5p 
--------------------------------------tgaagatgtga-tatatgttca
aaagg-tgaactacttcagaagaacagagtacaggtacaagaacagaacatcgggatgtt
tat------------------------taacaatcaagaagacttacacaagagtagaag
gcacgagaagcttctagaagagtaaagaacttcatgtttacaataggaatgtaaacatga
ggaaagaaggaaatttccttaaacataaag-gaaaaggaaattgttc-aattcctattag
gattagaataggtagattgcctattgtgtggcaaagaactagttctataaata-gggtgc
taaggccgattgaacactttagcacaaacaagagaaagttaacctagctactaag-tttt
agtctttaagaaaagaaaagagctaagaactt--agagagagcgtgaagtttctttaaag
agagttttgagagat-tagaaaattgtttataacaaatttgtaaacagattttctattaa
tca-aaagagagtttaaa-aaaatcat-tgtttcatag-atcagatcat-aagttctcac
actttca----------------
>Chr6:2618980:2627023_3p 
-------------------------------------ttgaagatgtga-tatatgttca
aaagg-tgaactacttcagaagaacagagtacaagtacaagaacagaacatcgggatgtt
tat------------------------taacaatcaagaagacttacacaagagtagaag
gcacgagaagcttctagaagagtaaagaacttcatgtttacaataggaatgtaaacatga
ggaaagaaggaaatttccttaaacataaag-gaaaaggaaattgtcc-aattcctattag
gattagaataggtagattgcctattgtgtggcaaagacctagttctataaata-gggtgc
taaggccgattgaacactttagcacaaacaagagaaagttaacctagctactaag-tttt
agtccttaagaaaagaaaagagctaagaactt--agagagatcgtgaggtttctttaaag
agagttttgagagat-tagaaaattgtttagaacaaacttgtaaacagattttctattaa
tca-aaagagagtttaaa-gaaatcat-tggttcatag-atcagatcat-aaattctcac
attttcaactttttgt-------
>Chr11:27370854:27382208_3p 
--------------------------------------tgaagatgtga-tatatgttca
aaagg-tgaactacttcagaagaacaaagtacatgtacaaatacagaacatcgggatgtt
tat------------------------taacaatcaagaagacttacacaagagtagaag
gcacgagaagcttctagaagagtaaagaacttcatgtttacaataggaatgtaaacatga
ggaaagaaggaaatttccttaaacataaag-gaaaaggaaattgtct-aattcctattag
gattagaataggtagattgcctattgtatggcaaagagctagttctataaata-gggtgc
taaggccgattgaacactttagcacaaacaagagaaagttaacctagctactaag-tttt
agtctttaagaaaagaaaagagctaagaactt--agagagagcgtgaggtttcattaaag
agagttttgagagat-tagaaaattgtttagaacaaacttgtaaacagattttctattaa
tca-aaagagagtttaaa-gaaatcat-tgtttcatag-atcagatcat-aagttctcac
actttcaattggtatcagagcaa
>Chr6:2618980:2627023_5p 
---------------------------------------------gtga-tatatgttca
aaagg-tgaactacttcagaaaaacagagtacaagtacaagaacagaacatcggaatgtt
tat------------------------taacaatgaagaagacttacacaagagtagaag
gcacgagaagcttctagaagagtaaagaacttcatgtttacaataggaatgtaaacatga
ggaaagaaggaaatttccttaaacataaag-gaaaaggaaattgtcc-aattcctattag
gattagaataggtagattgcctattgtgtggcaaagacctagttctataaata-gggtgc
taagaccgattgaacactttagcacaaacaagagaaagttaacctagctactaag-tttt
agtctttaagaaaagaaaaaagctaagaactt--agagagagcgtgaggtttctttaaag
agagttttgagagat-tagaaaattgtttagaacaaacttgtaaacagattttctattaa
tca-aaagagagtttaaa-gaaatcat-tggttcatag-atcagatcat-aagttctcac
actttcaattggtatcaga----
>Chr14:30942107:30950682_3p 
--------------------------------------tgaagatgcaa-catttgaaca
agaggatgaactacttcagaaggactcaacactagtacaagaagagagtatcgagttatt
tatgtcggcaat---------------tataaagctggaagatttacacaggattagaag
gcccaagaagcttctagaagattaaagagcttcatgtttacgataggaatgtaaacatga
agaaagtgggaaatttcctaattgttaaag-aaaaaggaaattgtct-aattcctattag
gattagaataggtagtttgcc-attgtgtggcataggcctagttctataaata-gggtgc
gaaggctgattgtaagccttagcacaaacaagagaaagttaacctagctactaag-tttt
agtctttaagaaaagagaagagctaagaactt--agaaagagcttgaggtttcttt-aag
agagttttgagagat-tagaaaattgtttagaacaaacttgtaaacagattttctatcaa
tta-aaagagagtttaaa-gaaatcat-tgtttcattg-ttcatatcat-aagttctcac
actttcaattg------------
>Chr14:30942107:30950682_5p 
--------------------------------------tgaagatgcaa-catttgaaca
agaggatgaactacttcagaaggactcaacactagtacaagaacagagtatcgagttatt
tatgtcggcaat---------------tataaagctggaagatttacacaggattagaag
gcccaagaagcttctagaagattaaagagcttcatg-ttgcgataggaatgtaaacatga
agaaagtgggaaatttcctaattgttaaag-aaaaaggaaattgtccaaattcctattag
gattagaataggtagtttgcc-attgtgtggcataggcctagttctataaata-gggtgc
gaaggctgattataagccttagcacaaacaagagaaagttaacctagctaataag-tttt
agtctttaagaaaagagaagagctaagaactt--agaaagagcttgaggtttcttt-aag
agagttttgagagat-tagaaaattgtttaaaacaaacttgtaaacagattttctatcaa
tca-aaagagagtttaaa-gaaatcat-tgtttcattg-ttcagatcat-aagttctcac
actttca----------------
>Chr7:6956181:6963991_5p 
---------------------------------------gaaaatgcaa-catttgaaca
agaagatgaactacttcagaaggactcaacattagtacaagaacagagtatcgagttatt
tatgtcgggaat---------------tataaagctggaagatttacacatgattagaag
gcccaagaaggttctagaagatcaaagagcttcatgtttacgataaaaacgtaaatatga
agaaagagagaaatttcctaattgttaaagaaaaaaggaaattgtcc-aattcctattag
gattagaataggtagtttgtc-attgtgtgacataggcctagttctataaata-gggtgc
gaaggctgattgtaagccttagcacaaacaagagaaagttaacctagctactaag-tttt
agtctttaagaaaagagaaaagctaagaactt--agagagagcttgaggtttcttt-aag
agagttttgagagat-tagaaaattgtttagaacaaacttgtaaacagattttatatcaa
tca-aaagagagtttaaa-gaaatcat-tgtttcattg-ttcagatcat-aagttctcac
actttcaattggtatcag-----
>Chr19:6388772:6397699_3p 
-------------------------------------ttgaagatgcaa-catttgaaca
agaggatgaactacttcagaaggactcaacactagtacaagaacagagtatcgagttatt
tatgtcggtaat---------------tataaagctggaagatttacacaggattagaag
gcccaagaagcttctagaagattaaagagcttcatgtttacgataggaatgtaaatatga
agaaaatgggaaatttcctaattgttaaag-aaaaaggaaattgtcc-aattcctattag
gattagaatatgtagtttgcc-attgtgtggcataggcctagttctataaata-gggtgc
gaaagctgattgtaagccttagcacaaacaagagaaagttaacctagatactaag-tttt
agtcttt---aaaagagaagagctaagaactt--agaaagagcttgaggtttcttt-aag
agagttttgagagat-tagaaaattgtttagaacaaacttgtaaacagattttctatcaa
tca-aaagagagtttaaa-gaaatcac-tgtttcattg-ttcagatcat-aagttctcac
actttca----------------
>Chr19:6388772:6397699_5p 
--------------------------------------tgaagatgcaa-catttgaaca
agaggatgaactacttcagaaggactcaacactagtacaagaacagagtatcgagctatt
tatgtcggcaat---------------tgtaaagctggaagatttacacaggattagaag
gcccaagaagcttctagaagattaaagagcttcatgtttacgataggaatgtaaacatga
aaaaagtgggaaatttcttaattgttaaagaaaaaaggaaattgtcc-aattcctattat
gattagaataggtagtttgcc-attgtgtggcatagacctagttctataaata-gggtgc
aaaggctgattgtaagccttagcacaaacaagagaaagtt-acatagctactaag-tttt
agtcttt---aaaatagaagagctaagaactt--agaaagagcttgaggtttcttt-aag
agagttttgagatat-tagaaaattgtttagaacaaacttgtaaatagattttctatcaa
tca-aaagagagtttaaa-gaaatcat-tgtttcattg-ttcagatcat-aagttctcac
actttcaattggtatca------
>Chr14:9006724:9014021_5p 
----------------------------------atattgaaaatgcaa-catttgaaca
agatgatgaactacttcagaaggattcaatactagtacaagaatagagtatcgagttatt
tatgtcggcaat---------------tataaagctggaagatttgcacatgattagaag
gtccatgaagcttttagaagattaaagagcttcatgtttacgataggaatataaacatga
agaaagtgggaaatttcctaattgttaaag-aaaaaggaaattgtcc-aattcctattag
gattagaataggtagtttgtc-attgtatggcataggcctagttctataaata-gggtgc
gaaggctgattgtaagtcttagcacaaacaagagaaagttaacctagctactaag-tttt
agtctttaagaaaagagaagagctaaaaactt--agaaagagcttgaggtttcttt-aag
aaagttttgagagat-tagaaaattgtttagaacaaactt-ttaacagattttctatcaa
tca-aaagagagtttaaa-gaaattat-tgtttcattg-ttcagatca------------
-----------------------
>Chr18:5390309:5400044_3p 
-------------------------------------ttgaagatgcaa-catttgaaca
agtggatgaactacttcagaaagacagaacactaatacaagaactgagtatcaagttatc
tatgtcggcaat---------------tataaagcttgaagacttacacaggattagaag
gcacgagaagcttctagaaggacaaaaagcttcatgtttacaataggaatgtaaacataa
agaaagagggaaatttcctaaatcataaag-aaaaaggaaattctcc-aattcctattag
gattagattaggtaatttactaattaaatagtcaatacctagatctataaataggagtgc
tttggctaggt-tgagcttgagcacaaacaagagaaagtttatctagctactaag-tttt
agtctttaag----aaaaagagctaagaactt--agatagagcaagagagttcttt-aag
agagttttgagagat-tagaaaattgtttagaacaaacttgtaaacagattttctatcaa
tca-aag-agtgtttaaa-gaaatcgattatttgaatagttcagatcat-aagttctcac
actttcatatat-----------
>Chr18:5390309:5400044_5p 
--------------------------------ctatgttgaagatgcaa-catttgaaca
agtgcatgaactacttcagaaggacaggacactaatacaagaactgagtatcaagttatc
tatgtcggaaat---------------tataaagcttgaagacttacataagattagaag
gcacgagaagcttctagaaggacaaagagcttcatgtttacaatagggatgtaaacatga
agaaagagggaaatttcctaaatcataaag-aaaaaggaaattgtcc-aattcctattag
aattagattatgtaatttactatttaaataatcaatacttagatctataaataggagtgc
tttggctaggt-tgagcttgagcacaaacaagagaaagtttatctagctactaag-tttt
agtctttaag----aaaaaaagctaagaactt--agagagagcaagagagttcttt-aag
agagttttgagagat-tagataattgtttagaacaaacttgtaaacagattttctatcaa
tca-aag-aatgtttaaa-gaaatcaattacttgaatagttcagatcat-aagttctcac
actttcaattggtatcaga----
>Chr16:2538316:2546139_5p 
---------------------------------------gaagatgcaa-cgtttgttca
aaaggatgaactacttcggaagaacagactactgatacaagaacagagcaccaggtggtt
tatgtcggcgat---------------taacaagccagaagttttacaaaggattggaag
gcacatgaagcttctagaaggttgaaaagtttcatgtttacaatagaaatgtaaacatga
agaaaaaggagaattttctaaactaaaagg-aaaaaggaaattgccc-aattctcattag
aattagaataa------------------ggaataaacctagttctataaata-gggtgc
taagg-caaggatgagctttagcacaaataagagaaagttaacctagctattaag-tttt
agttttagagaaaagataagagctaagaactt--agagagagcgtaagatttcttt--aa
aaagttttgagagat-aagaaaattgtttagaacaaacttgtaaacaga-tttctattaa
tcg-aaaaggagtttaagagaaaccat-tatttcgttg-ttcagattgt-tagttcttac
actttca----------------
>Chr16:2538316:2546139_3p 
----------------------------------agattgaagatgcaa-cgtttgttca
aaaggatgaactacttcagaagaacagagtactgatacaagaacagagcaccaggtggtt
tatgtcggcgat---------------taacaagccataagttttacaaaggattggaag
gcacatgaaacttctagaaggttgaagagtttcatgtttacaataggaatgtaaacatga
agaaaaaggagaatttcctaaactaaaagg-aaaaaagaaattgccc-aattctcattag
aattagaataa------------------ggaataaacctagttctataaata-gaatgc
taagg-taaggatgagctttagcacaaacaagagaaagttaacctatctattaag-tttt
agttttagagaaaatataagagctaagaactt--agagaaagcgtaagatttgttt--aa
agaattttgagagat-aagaaaattgtttagaacaaacttgtaaatagattttctattaa
tcgaaaaaggagtttaagagaaactat-tatttagttg-ttcagattat-tagttcttac
actttcat---------------
>Chr14:9006724:9014021_3p 
------------------------------------attgaagatgcaa-catttgaaca
agaggatgaactacttcagaaggactcaacactagtacaagaacagagtatcgagttatt
tatgtcggcaat---------------tataaagctggaagatttacacatgattagaag
gctcaagaagcttctagaagattaaagagcttcatgtttacgataggaatgtaaacatga
agtaagtggtaaatttcctaattgttaaag-aaaaaagaaattgtcc-aattcctattag
gattagaataggtagtttgtc-attgtgtggcataggcctagttctataaata-gggtgc
gaatgctgattgtaaaccttagcataaacaagagaaagttaacctaactactaag-tttt
aatttttaagaaaagagaagagctaaaaactt--agaaagagcttgaggtttcttt-aaa
aaagtttttagagat-tagaaaattgtttagaacaaacttgtaaacaaattttctatcaa
taa-aaaaagaatttaaa-gaaatcat-tctttcattg-ttaa-----------------
-----------------------
>Chr3:20249098:20257519_3p 
-------------------------------------ttgaagatgcaa-catttgaaca
agtgtttgaactacttcagaaggacacgacactaatacaagaacagagtatcgagtgatc
tatggcggcgat---------------ta-------tcaagactcatacaggattagaag
gcaagagaagcttttagaaggtcaaagagcttcatgtttataattggaatgtaaacatga
agaaagtgggaaatttcctaaaccataaag-aaaaaggaaattgtcc-aattcttattag
gattagattaggtagtttgctaattaaatagctaatacctagatctataaata-gggtgc
tatagctaggt-tgagctttagcacaaacaaaaaaaagtttatctagctactaag-tttt
agtctaaaag----aaaaagagctaagaactt--agggagagcaagagagttcttt-aag
agagttttgagagat-tagaaaattgtttagaacaaatttgtaaacagatgttcaatcaa
tca-aaa-agtgtttaaa-gaaatcgt-tattcaaattgttcagatcttaaagttctcgc
actttca----------------
>Chr3:20249098:20257519_5p 
-------------------------------------ttgaagatgcaa-catttgaaca
agtgtttgaactacttcagaaggacacaacactaatacaagaacagagtatcgagtgatc
tatggcggcgat---------------ta-------tcaagactcatacaggattagaag
gcaagagaagcttctagaaggtcgaagagcttcatgtttacaattggaatgtaaacatga
agaaagtgggaaatttcctaaactataaag-aaaaaggaaattgtcc-aattcctattag
gattagattaggtagtttgctaattaaatagctaatacctggatctataaataggggtgc
tatagctaggt-tgagctttagcacaaacaaaaaaaagtttatctagctactaag-tttt
agtctaaaag----aaaaagagctaagaactt--agggatagcaagagagttcttt-aag
agagttttgagagat-tagaaaattgtttagaacaaacttgaaaatagattttctatcaa
tca-aaa-agtgtttaaa-gaaatcgt-tattcaaattgttcagatcttaaagttctcgc
actttca----------------
>Chr6:3189019:3197563_3p 
--------------------------------------tgaagatgcag-catttgaaca
agtgtttgaactacttcagaaggacacgacactaatacaagaacagagtatcgagtgatc
tatggcggcgat---------------ta-------tcaagactcatactggattagaag
gcaagagaagcttctagaaggtcgaagagcttcatgtttacaattgcaatgtaaacatga
agaaagtgggaaatttcctaaaccataaag-aaaaaggaaattgtcc-aattcatattag
gattagattaagtagtttgctaattaaatagctaatacctagatctataaataggggtgg
tatagctaggt-tgagctttagcacaaacaaaagaaagtttatctagctactaag-tttt
agtctaaaag----aaaaagagctaagaactt--agggagagcaagagatttcttt-aag
agagttttaagagat-tagaaaattgtttagaacaaacttgtaaacagattttctatcaa
tca-aaa-aatgtttaaa-gaaatcgt-tattcaaattgttcagatctt-aagttctcgc
actttcaat--------------
>Chr7:6956181:6963991_3p 
------------------------------ggggagattgaagatgcaa-catttgaaca
agaggatgaactacttcagaaggtctcaacactagtacaagaacagggtatcgagttatt
tatgtcggcaat---------------tataaagctggaagatttacacaggattcaaag
gtccaagaagcttctagaagatcaaagagcttcatgtttacgataggaatttaaacatga
agaaagagggaaatttcctaattgttaaagaaaaaaggaaattgtcc-aattcctattag
gattagaataggtagtttgcc-attgtgtggcataggcctagttctataaata-gggtgc
gaaggctgattgtaagccttagcacaaacaagagaaagttaacctagctactaag-tttt
agtctttaagaaaagagaagagctaagaactt--agagagagcttgaggtttcttt-aag
agagttttgagagat-tagaaatttgtttagaacaaacttgtaaacagattttctatcaa
tca-aaagagagtttaaa-gaaattat-tgtttcattg-ttcagatcat-aagttctcac
actttcag---------------
>Chr6:3189019:3197563_5p 
--------------------------------------tgaagatgcag-catttgaaca
agtgtttgaactacttcagaaggacacgacactaatacaagaatagggtatcgagtgatc
tatggcggcgat---------------ta-------tcaagactcatacaggattagaag
gcaagagaagcttatagaaggtcgaagagcttcatgtttacaattggaatgtaaacatga
agaaagtgggaaatttcctaaaccataaag-aaaaaggaaattgtcc-aattcctattag
gattagattaggtagtatgctaattaaatagctaatacctagatctataaataggggtgt
tatagctaggt-tgagctttagcacaaacaaaagaaattttatctagctactaag-tttt
agtctaaaag----aaaaagagctaagaactt--agggagagcaagagagttcttt-aag
agagttttgagagat-tagaaaattgtttagaacaaacttgtaaacagattttctatcaa
tca-aaa-agtgtttaaa-ggaattgt-tattcaaattgttcagatctt-aagttctcgc
actttca----------------
>Chr16:15657181:15665223_3p 
-------------------------------------ttgaagctgcaa-ggttt-----
------tgaactacttcagaaggacaagacactagtacaagaacagagttgcaaggtgtg
tatgtcggcatttaacaaagaaagat-ctagaagcaggaggctacacaaagacttggaag
atgctagaagtatctagaagataagagagtttcatgtttacaacgagaatgtaaacatga
ggaaaaaggataatttcctaaaccataaag-aaaaaagaaattgtcc-aattcctattag
gattagattagatagtttgcttattaaatagctaatacctagatctataaatagaggtgc
tatagctaggt-tgaactttagcacaaacaagagaaagttaatctagctattaag-tttt
agttttagagaaaagataagagctaagaactt--aaagagagcgtaaggtttcttt--aa
agagttttgagagat-aagaaaattgtttagaacaaacttgtaaacagattttctattaa
tca-aaaaggagtttgagagaaaccat-tattttgttg-ttcagattgt-tagttcttac
actttca----------------
>Chr6:11075135:11082549_5p 
---------------------------------------gaagatgcaatcatttgaaca
agtgtttgaactactccagaaggacatgactttaatacgtaaacagagtatcga-tgatc
tatgacggctat---------------ta-------tcaagactcatacagatttagaag
gcacgagaagcttctagaagattgaagagcttcatgtttacaattggaatgtaaacatga
aaaaagtggacaatttcctaaaccataaag-aaaaaggaaattgtcc-aattcctattag
gattagattaggtagtttgctaattaaatagctaatacctagatctataaatagggatgc
taaagcaaggt-tgagctttcgcacaaacaagagaaagttaacctagctattaagttttt
agtctttaag----aaaaggagctaaaaactt--agagagcgcaagaggtttcttt-aag
agagttttgagaggt-tagaaaattggttagaacaaacttgtaaacagattttctatcaa
tca-aaagagagtttaaa-gaaatcaa-tattttcattgttcagatcat-aagttctcac
actttcaattg------------
>Chr10:24378837:24386405_5p 
--------------------------------------tgaagatgcaa-catttgaaca
agtgtttgaactactccagaatgacatgactttaatacgaaaacagagtatcgagtgatc
tatgacggctat---------------ta-------tcaagacttatacagatttagaag
gcacgagaagcttctagaagattgaagagcttcatgtttacaattggaatgtaaacatga
agaaagtgggaaatttcctaaaacataaag-aaaaaggaaattgtcc-aattcctattag
gattagattaggtagtttactaattaaatagctaatacctagatctataaatagggatgc
taaagcaagat-tgagttttagcacaaacaagagaaagttaacatagctattaag-tttt
agtctttaaaa---aaaaagagctaaaaactt--agagagagcaaaaggtttcttt-aag
agagttttgagaggt-tagaaaattgtttagaacaaacttgtaaacagattttctatcaa
tca-aaagagagtttgaa-gatatcaa-tattttcattattcagatcat-aagttctcac
acttaca----------------
>Chr11:28170364:28175370_3p 
--------------------------------------tgaagatgcag-catttgaaca
agtgtttgaactactccagaaggacttgacgttaatacgaaaacaaagtatcaagtgatc
tatgtcggctat---------------ta-------tcaagactcatacagatttagaag
gcacgagaagcttctaaaagattgaatagcttcatgtttacaattggaatgtaaacatga
agaaagtgggaaatttcctaaaacataaag-aaaaaagaaattgtcc-aattcctattag
gattagattaggtagtttgctaattaaatagctaatacctagatctataaatagggatgc
taaagcaaggt-tgagtttcagcacaaacaagagaaagttaacctagctattaag-tttt
agtctttaaga---aaaaagagctaaaaactt--agagagagcaagaggtttcttt-aag
agagttttgagaggt-tagaaaattgtttagaacaaacttgtaaacatattttctatcaa
tca-aaagagagtttaaa-gaaatcaa-tattttcattattcagatcat-aagttctcac
acttacaat--------------
>Chr10:24378837:24386405_3p 
--------------------------------------tgaagatgcag-catttgaaca
agtgtttgaactactccagaaagacatgactttaatacgaaaacaaagtatcgagtgatc
tatgacggctat---------------ta-------tcaagactcatacagatttagaag
gcacgagaagcttctagaagattgaagagcttcatgtttacaattgaaatgtaaacatga
aaaaagtgggaaatttcctaaaacataaag-aaaaaggaaattgtcc-aattcctattag
gattagattaggtagtttgctaattaaatagctaataactagatttataaatagggatgc
taaagcaaggt-tgagttttagcacaaacaagagaaagttaacctagctattaag-tttt
agtctttaaga---aaaaagagctaaaaactt--agagagagcaagaggtttcttt-aag
agagttttgagaggt-tagaaaattgtttagaacaaacttgtaaacagattttctatcaa
tga-aaagagagtttaaa-gaaattaa-tattttcattattcagatcat-aagttctcac
acttacaattggtatca------
>Chr11:28170364:28175370_5p 
--------------------------------------tgaagatgcaa-catttgaaca
agtgtttgaactactccagaaggacatgactttaatacgaaaacagagtttcgagtgatc
tatgacggctat---------------ta-------tcaagactcatacacatttagaag
gcacgagaagcttctagaagattgaagagcttcatgtttacaattggaatgtaaacatga
agaaagtgggaaatttcctaaaacataaag-aaaaaggaaattgtcc-aattcctattag
gattagattaggtagtttgctaattaaatagctaatacctagatctataaataaggatgc
taaagcaaagt-tgagtttcagcacaaacaagagaaagttaacctagctattaag-tttt
agtctttaag----aaaaagagctaaaatctt--agagagagtaagaggttttttt-aag
agagttttgagaggt-tagaaaattgtttagaactaacttgtaaacagattttctatcaa
tta-aaacagagtttaaa-gaaatcaa-tattttcattatttagatcat-aagttctcac
acttaca----------------
>Chr6:11075135:11082549_3p 
---------------------------------gagattgaagatgcaagcatttaaaca
agtgtttgaaatactccagaaggacatgactttaatacgtaaacagagtatcgagtgatc
tatgacggctat---------------ta-------tcaagactcatacagatttagaag
gcacgagaagcttctagaagattgaagagcttcatgtttacaattggaatgtaaacatga
agaaagtgggaaatttcctaaaccataaag-aaaaaggaaattgtac-aattcctattag
gattagattagatagtttactaattaaatagctaatacctagatctataaata--gatgc
taaagcaagat-tgagctttagcacaaacaagagaaagttaacctagctattaag-tttt
agtctttaaa----aaaaagagctaaaaactt--agagaaagcaagaggtttcttt-aag
aaaattttgagaggt-tagaaaattggttagaacaaacttgtaaacagattttctatcaa
tca-aaagagagtttaaa-gaaatcaa-tattttcattgttcagatcat-aagttttcac
actttcag---------------
>Chr9:23384627:23392708_5p 
------------------aaagttaaaaagggggagattgaagatgcaa-catttgaaca
aaaggatgaactacttcagacgaatacaacattagtacaagaagagagtttcaagttatc
tatgacggcaattattgaagcagggtctataaagctggaagacttacacaggattagaag
gcacaagaagtttctagaaggtcaaagagcttcatgtttacaataggaatgtaaacatga
agaaagagggaaatttcctaaatcataaag-aaaaaggaaattgtcc-aattcctattag
gattagaataggtagtttgcccattgtgtggcataggcctagttctataaata-gggtgc
gaaggctgattgtaagccttagcacaaacaagagaaagttaacctagctactaag-tttt
agtctttaagaaaagaaaagagctaagaactt--agagagagcgtgaggtttcttt-aag
agagttttgagaggt-tataaaattgtttagaacaaacttgtaaacagattttctatcaa
tca-aaagagagtttaaa-gaaatcgt-tgtttcattgattcagatcat-aagttttcac
actttcttta-------------
>Chr9:23384627:23392708_3p 
gatgtactctctcggtggaaagtcaacagtgggaag--tgaagatgcaa-catttaaaca
aaatgatgaactacttcagacgaatacagtattagtacaagaacggagtttcaagttatc
tatgatggcaattattgaagcagggtctataaagctggaagacttacacaggattagaag
gcacaagaagtttctagaaggtcaaagagcttcatgtttacaataggaatgtaaacatga
agaaagagggaaatttcttaaatcataaag-aaaaaggacattgtcc-aattcctattag
gattagaataggtagtttgcccattgtgtggcataggcctagttctataaata-gggtgc
gaaggctggttgtaagccttagcacaaacaagagaaagttaacctagctactaag-tttt
agtctttaagaaaagaaaagagttaagaactt--agagagagtgtgaggtttcttt-aag
agagttttgagaggt-tagaaaattgtttagaacaaacttgtaaacagattttctatcaa
tca-aaagagagtttaaa-gaaatcgt-tgtttcattgattcatatcat-aagttctcac
actttc-----------------
>Chr16:15657181:15665223_5p 
--------------------------------------tgaagctgcaa-ggttt-----
------tgaactatttcagaaggataggacactagtacaagaatagagttgcaaggtgtg
tatgtcagcatttaacaaagaaagat-ctagaagcaggaggctacacaaagacttggaag
atgctagaagtatctagaagataatagagtttcatgtttacaatgggaatgtaaacatga
ggaaaaaggataatttcctaaaccataaag-aaaaagaaaattgtcc-aattcctattag
gattagattaggtagtttgctaattaaatagctaatacctagatctataaatagaggtgc
tatagctaggt-tgagcttcagcacaaacaagagaaaattaatctagctattaag-tttt
agtcttagagaaaagataagagataagaactt--agagagagcgtaaggtttcttt--aa
agagttttgagagat-aagaaaattgtttagaacaaacttgtaaacagattttttattaa
tca-aaaaggagtttgagagaaaccat-tattttgttg-ttcagattgt-tagttcttaa
actttcaattggt----------
>Chr16:12566813:12574300_3p 
--------------------------------------tgaagatgcaa-cgtttgttca
aaaggatgaactacttcagaagaacagagtactgatacaagaacagagcaccaggtggtt
tatgtcggcgat---------------taacaagccagaagttttacaaaggattggaag
acacatgaagcttctggaaggttgaagagtttcatgtttacaataggaatgtaaacatga
agaaagaggagaattttctaaactaaaagg-aaaaaggaaattgtcc-aattctcattag
aattagaataa------------------ggaataaacctagttctataaata-gggtgc
aaagactatgtgtaagctttagcacaaacaagagaaagttaacctagctattaag-tttt
agttttagagaaaagatatgagctaagaactt--agagagagcataagatttcttt--aa
agagttttgagagat-aagaaaattgtttagaacaaacttgtaaacagattttctattaa
tcata-------------------------------------------------------
-----------------------
>Chr16:12566813:12574300_5p 
--------------------------------------tgaagatgcaa-cgtttgttca
aaaggatgaactacttcagaagaacagagtactgatacaagaacagagcaccaggtggtt
tatgtcggcgat---------------taacaagccagaagttttacaaaggattggaag
acacatgaagcttttggaaggttgaagagtttcatgtttacaataggaatgtaaacatga
agaaagaggagaattttctaaactaaaaag-gaaaaagaaattgtcc-aattctcattag
gattagaataa------------------ggaat-aacctagttctataaata-gggtgc
aaagactatgtgtaagctttagcacaaacaagaaaaagttaacctagctattaag-tttt
ag-tttagagaaaagataagagctaagaactt--agagagagcataaggtttcttt--aa
agagttttgagagataaagaaaattgtttagaataaacttgtaaatatattttctatgat
t-----------------------------------------------------------
-----------------------
