# Supplementary material for: Transposon signatures of allopolyploid genome evolution
Source: Nat Commun. 2023 Jun 1;14:3180. doi: 10.1038/s41467-023-38560-z (PMC10235133; doi:10.1038/s41467-023-38560-z)
Supplement: Supplementary file 4 — Supplementary Data 1 [file 41467_2023_38560_MOESM4_ESM.zip › Camelina.LTR.families/Camelina.LTRFamily/Camelina.Aligned/gt10.fam_914.Aligned.fa]

>Chr2:13590378:13596376_5p 
--------tgttatgaaagatatggaa-ctagaggttgtattctctt--gtatgttattc
attcaatcaataa--tagtacatatatatagga-gtacacaaacccta-agtacaatagg
aatcataaaccgacaaggaata----------agaggaggtaggacgatgggac-ttgtg
gacttggacatgt--atggaccggttatggagatccatcttttaatggtttacaaca---
-
>Chr2:13590378:13596376_3p 
--------tgttatgaaagatatggaa-ctagagattgtattctttt--gtgtgttattc
attcaatcaataa--tagtacatatatatagga-gtacacaaacccta-agtacaatagg
aatcacaaaccgacaaggaata----------aaaggaggtaggatgatagacc-ttgtg
gacttggacatgt--atggaccggttatggagatccatcttttaatggtttacaaca---
-
>Chr19:26091999:26099275_5p 
--------tgttgtgaaagtagagatactcgaagaatgtattctctt-gtattattaatc
attcaatcgaata---agtacat-tatatagta-aaggataatgccctaagtacaatgag
attcctaaaccgacttagaat-----------aagagaaggtggccaatgggcc-ttatg
gacttagacatatgaatgggccggttatggagatcca-tcctaagtgatttacaacact-
-
>Chr8:16266152:16272501_5p 
----ataatgttgtgaaagtagagatactcgaaggatgtattctctt-gtattattaatg
attcaatcgaata---agtacat-tatatagta-aatgataaagcccttagtacaatagg
atccctaaaccgacttagaat-----------aagagaaggtggccaatagacc-ttatg
aacttggacatgtatatgggccgattatggagatcca-tccttagtgatttacaac----
-
>Chr8:16266152:16272501_3p 
-------ttgttgtgaaagtagagatactcgaaggatgtattctctc-gtagtattaatg
attcaatcgaata---agtacat-tatatagta-aaggataaaaccctaagtacaatgga
attcctacaccgacttagaat-----------aagagaaggtggccaataaacc-ttatg
gacttggacatgtgtatgggccggttatggagatcca-tccttagttatttacaaca---
-
>Chr14:11054154:11061792_5p 
-gataatgtgttgtgaaagtagagatactcgaaggatgtattctctt-gtattagtaatg
attcaatcgaata---agtacat-tatatagta-aaggataaagccctaagtacaatggg
at-cctaaaccgacttagaat-----------aagagaagagggccaatgggcc-ttgtg
gacttggatatatgaatgggccggttatggagattca-tcctaagtgatttacaac----
-
>Chr11:16927883:16934542_3p 
--------tgttgtgaaagtagagaaactcgaaggatgttttctctt-gtattattaatg
attcaatcgaat----agtacat-tatatagta-aaggttaaagtcctaagtacaatggg
attcctaaaccgacttagaat-----------tagagaagagggccaatgggcc-ttgtg
cacttggacatgtgaataggccggttatggagatccg-ctccaaatgatttacaaca---
-
>Chr11:16927883:16934542_5p 
--------tgttgtgaaagtagagaaactcgaaggatgttttctctt-ggattattaatg
attcaatcgaat----agtacat-tatatagta-aaggttaaagccctaagtacaatgtg
attcctaaaccgagttagaat-----------tagagaagagggcaaatgggcc-ttgtg
gacttggacatgtaaatgggccggttatggagatcca-ctccaagtgatttacaaca---
-
>Chr9:5713453:5720536_3p 
--------tgttgtgaaactagagaaa--caaaggttgtattctcttcttcatattattg
atcttatcgaataatgagtacat-tatatagta-gtttacaaagcat-------------
aatcctaaaccgacttagaat------------agagaaggtagccgatgggcc-ttgtg
gacttggacatgtgagtgggccggttatggaaatcta-tcctaagtgatttacaaca---
-
>Chr9:5713453:5720536_5p 
--------tgttgtgaaactagagaaa--caaaggttgtattctattcttcttattattg
atcttatcgaataaagagtacat-tatatagta-gtttagaaagcat-------------
aatcctaaaccaacttagaat------------agagaagatgaccgatgggcc-ttgtg
gacttggacatgtgagtgggctggttatggagatcca-tcctaagtgatttacaaca---
-
>Chr11:24764282:24773633_5p 
--------tgttatgaaagttagagagctcgaagaaggtttctctcttatcttattattg
attcaatcgtttagaggttacatatatatagta---aagcaaaggctt------------
aaacataaaccgacttagact-----------aagacaatatggccgatgggcctttgtg
gtcttggaaatgt--atggaccggttatgaaagtcca-ctccaaatgttttacaacact-
-
>Chr19:24369598:24375960_5p 
-gataacgtgttgtgaaagttagagaaacaagggttgtattctctc---tcttattattg
attcaatcgtttagaggttacatatatatagta---aagcaaaggctt------------
aaacataaaccgacttagacta----------aagacaatatggctgatgggcctttatg
gtcttggacatgt--atggaacggttatggaagtcca-ctccaaatgttttacaac----
-
>Chr19:24369598:24375960_3p 
tagaaaactgttgtgaaagttagagaaacaagggttgtattctctc---tcttattattg
attcaatcgtttagaggttacatatatatagta---aagcaaaggctt------------
aaacataaaccgacttagacta----------aagacaatatggccgatgtgcctttatg
gtcttggacatgt--atggaacggttatggaagtcca-ctccaagtgttttacaaca---
-
>Chr8:15688090:15694463_3p 
--------tgttatgaaagttagagaaatcgaaggaggtttctctcttatcttattattg
atttaatcgtttagaggttacatatatatagta---aagtaaaggctt------------
aaacataaaccgacttagaata----------aagacaatatgggcgatgggcctttgtg
gtattggacatgt--atgggccggttatggaagtcca-ctccaaatggtttacaa-----
-
>Chr8:17919146:17924514_5p 
---taacgtgttatgaaagttagagaaatcgaaggaggtttctctcttatcttattaatg
aatcaatcg----aatgttacatatttatagggcatagacaaaccctt------------
actactaaaccgacttagaataggaaataggtaaaaggccttcggcaatgggcc-ttaca
caataggacatgt-aactggccggttatggaaatcca-ctccaaatgttttacaacacta
a
