# Supplementary material for: Transposon signatures of allopolyploid genome evolution
Source: Nat Commun. 2023 Jun 1;14:3180. doi: 10.1038/s41467-023-38560-z (PMC10235133; doi:10.1038/s41467-023-38560-z)
Supplement: Supplementary file 4 — Supplementary Data 1 [file 41467_2023_38560_MOESM4_ESM.zip › Camelina.LTR.families/Camelina.LTRFamily/Camelina.Aligned/gt10.fam_452.Aligned.fa]

>Chr1:20356265:20359680_5p 
-----------------------tgtaaaaacgaagatgcagcca--atata-gaaaaaa
gcttcttttcttattaagaatcacttaaacaatcttacaagatatgtttaatcagattta
cacatagtcaacacgacttgtcactgaccgattcttaatctaaccaaaatcactaagaac
cctaaaagc---ttattcgcttagttct-ga--aaattattctatgacggccaaacaaca
tgttt-gtccaataatacaatatataggaaccctcctatgacctactttcctaaacaagg
ataagtccaaatcttc-aagtcaatatgataatatcttgtcctctaattaacacgccttc
-aaaagtattgccacgtcatccaatatccgtgactcctc--caagacgcgtaaacatctt
ccagagtcctacaacacagccttgtagcaccaaaacgtcttcatgctttca---------
------
>Chr1:20356265:20359680_3p 
------------ctgataccaattgtaaaaacgaagatgcagcca--atata-caaaaga
acttcttttcttattaagaatcacttaaacaatcttacaagatatgtttaatcagattta
cacacagtcaacacgacttgtcactgaccaattcttaatctaaccaaaatcactaagaac
cctaaaagc---ttattcgcttagctct-ga--aaattattctatgacggccaaataaca
tgttt-gtccaataatacaatatataggaaccctcctctgacctactttcctaaacaagg
ataagtccaaatcttc-aagttaatatgatcatatcttgtcctctaattaacaagccttc
-aaaagtattgccatgtcatccaatatccgtgactcctc--caagacgcgtaaacatctt
ccagagtcctacaacacagtcatgtagcactagaacgtcttcatgctttca---------
------
>Chr9:14766388:14769818_3p 
-----------------------tgtaaaaacgaagatgcagcca--atatt-gaaaaga
acttcttttcttattaagaatcacttaaacaatcttacaagatatgtttaatcagattta
cacacagtcaacacgacttgtcactgaccaattcttaatctaaccaaaatgcctaagaac
cctaaaagc---ttattcgcttagttctcta--aaaaacttcttgaacggccaaacaaca
tgtttggcctaataacacaatatataggaaccctcctatgacctactttcctaaacaagg
ataagtccaaatcttc-aagttaatatgataatatcttgtcctctaattaacaagccttc
-aaaagtattgccacgtcatccaatatccgtgactcctc--caagacgcgtaaacatctt
tcagagttctacaacacagccttgtagcaccagaacgtcttcatgctttca---------
------
>Chr9:14766388:14769818_5p 
-----------------------tgtaaaaacgaagatgcagcca--atatt-gaaaaga
acttcttttcttattaagaatcacttaaacaatcttacaagatatgtttaatcagattta
cacacagtcaacacgacttgtcactgaccaattcttaatctaaccaaaatgcctaagaac
cctaaaagc---ttattcgcttagttctcta--aaaaacttcttgaacggccaaacaaca
tgtttggcctaataacacaatatataggaaccctcctatgacctactttcctaaacaagg
ataagtccaaatcttc-aagttaatatgataatatcttgtcctctaattaacaagccttc
-aaaagtattgccacgtcatccaatatccgtgactcctc--caagacgcgtaaacatctt
tcagagttctacaacacagccttgtagcaccagaacgtcttcatgctttcatt-------
------
>Chr12:17797409:17800857_3p 
-----------------------tgtaaaaatgaagatgcagcca--atatt-gaaaaaa
acttcttttcttattaagaatcacttaaacaatcttacaagatatgtttaatcagattta
gacacagtcaacacgacttgtcaatgaccaattcttaatctaaccaaaatccctaagaac
cctaaaagc---ttattcgcttagttctcta--aaaatcttcttgaacggccaaacaaca
tgtttggcctaataacacaatatataagaaccctcctatgacctactttcctaaacaagg
ataagtccaaatcgtc-aagtcaatatgataatatcttgtcctctaattaacaagccttc
-aaaagtattgtcacgtcatccaatatccgtgactcttc--caagacgcgtaaacatctt
ccagagtcctacaacacagccttgtagcaccagaacgtcttcatgcttt-----------
------
>Chr12:29827121:29830558_3p 
------------------ccaattgtaaaaacgaagatgcagcca--atatt-gaaaaga
acttcttttcttattaagaatcacttaaacaatcttacaagatatgtttaatcagattta
cacacagtcaacacgacttgtcactgaccaattcttaatctaaccaaaatgcctaagaac
cctaaaagc---ttattcgcttagttctcta--aaaaacttcttgaacggccaaacaaca
tgtttggcctaataacacaatatataggaaccctcctatgacctacttttctaaacaagg
ataagtccaaatcttc-aagttaatatgataatatcttgtcctctaattaacaagccttc
-aaaagtattgccacgtcatccaatatccgtgactcctc--caagacgcgtaaacatctt
tcagagttctacaacacagccttgtagcaccagaacgttttcatgctttcaca-------
------
>Chr12:29827121:29830558_5p 
-------------------aaactgtaaaaacgaagatgcagcca--atatt-gaaaata
acttcttttcttattaagaatcacttaaacaatcttacaagatatgtttaatcagattta
cacacagtcaacacgacttgtcactgaccaattcttaatctaaccaaaatgcctaagaac
cctaaaagc---ttattcgcttagttctcta--aaaaacttcttgaacggccaaacaaca
tgtttggcctaataacacaatatataggaaccctcctatgacctacttttctaaacaagg
ataagtccaaatcttc-aagttaatatgataatatcttgtcctctaattaaaaagccttc
-aaaagtattgccacgtcatccaatatccgtgactcctc--caagacgcgtaaacatctt
tcagagttctacaacacagccttgtagcaccagaacgttttcatgctttca---------
------
>Chr12:17797409:17800857_5p 
cccgaagtcggctagcgcagagctgtaaaaatgaagatgcagcca--atatt-gaaaaaa
acttcttttcttattaagaatcacttaaacaatcttacaagatatgtttaatcagattta
cacacagtcaacacgacttgtcactgaccaattcttaatctaaccaaaatccctaagaac
cttaaaagc---ttattcgcttagttctcta--aaaatcttcttgaatggccaaacaaca
tgtttggcctaataacacaatatataggaaccctcctatgacctactttcctaaacaagg
ataagtccaaatcttc-aaatcaatatgataatatcttgtcctctaattaacaagacttc
-aaaagtattgccacatcatccaatatccgtgactcctc--caagacgcgtaaacatctt
ccagagtcctacaacacagccttgtagcactagaatgtcttcatactttcattct-----
------
>Chr5:13935461:13939641_5p 
----------------------------------------agcca--atata-gaaaaga
acttcttttcttattaagaatcacttaaacaatcttacaagatatgtttaatcagattta
cacacagtcaacacgacttgccactgaccaattcttaatctaaccaaaatccctaagaac
cctaaaagc---tttcacgcttagttctcta--aaattcttcttgaacggccaaacaaca
tgttt-gtccaataatataatatataggaaacctcctatgacctactttcctattaaagg
ataagtccaaatcttcttaatagatatgataatatcttgtcctctaattaccaagccttc
-aaaagtattgccacgtcatccaatatccgtgactcctc--caagacgcgtaaacatatt
acagagtcctacaacacagccttgtagcaccagaacgtcttcatgctttcact-------
------
>Chr5:13935461:13939641_3p 
---------------------------------------------------a-gaaaaga
acttcttttcttattaagaatcacttaaacaatcttacaagatatgtttaatcagattta
cacacagtcaacacgacttgccactgaccaattcttaatctaaccaaaatccctaagaac
cctaaaagc---tttcacgcttagttctcta--aaattcttcttgaacggccaaacaaca
tgttt-gtccaataatataatatataggaaacctcctatgacctactttcctattaaagg
ataagtccaaatcttcttaatagatatgataatatcgtgtcctctaattaccaagccttc
-aaaagtattaccacgtcatccaatatccgtgactcctc--caagacgcgtaaacatatt
ccagagtcctacaacacagccttgtagcaccagaacgtcttcatgctttca---------
------
>Chr9:21656355:21660017_3p 
---ttgactgctctgataccaattgtaaaaacgaagatgcagcca--atatt-gaaaaga
acttcttttcttattaagaatcacttaaacaatcttacaagatatgtttaatcagattta
cacacagtcaacacgacttgccactgaccaattcttaatctaaccaaaatccctaagaac
cctaaaagc---tttctcgcttagttctcta--aaattcttcttgaacggccaaacaaca
tgttttgcctaataacacaatatataggaaccctcctatgacctactttcctaaacaagg
ataagtccaaatcttc-aagtcaatatgataatatcttg---------------------
--aaacaatatccacgtcatccaatatccgtgactcctc--caagacgcgtaaacatctt
ccagagacctacaacacagccttgtagcaccagaacgtcttcatgctttcatcatggacc
atggaa
>Chr17:31816795:31820179_3p 
-----------------------tgtaaaaacgaagatgcagcca--atatt-gaaaaga
acttcttttcttattaagaatcacttaaacaatcttacaagatatgtttaatcagattta
cacacagtcaacacgacttgccactgaccaattcttaatctacccaaaatccctaagaac
cctaaaagc---tttctcgcttagttctcta--aaattctttttaaacggccaaacaaca
tgttttgcctaataacacaatatataggaaccctcctatgacctactttcctaaacaagg
ataagtccaaatcttc-aagtcaatatgataatatcttg---------------------
--aaacaatatccacgtcatccaatatccgtgactcctc--caagacgcgtaaacatctt
ccagagtcctacaacacagccttgtagcaccagaacgtcttcatgctttca---------
------
>Chr17:31816795:31820179_5p 
-----------------------tgtaaaaacgaagatgcagcca--atatt-gaaaaga
acttcttttcttattaagaatcacttaaacaatcttacaagatatgtttaatcagattta
cacacagtcaacacgacttgccactgaccaattcttaatctaaccaaaatccctaagaac
cctaaaagc---tttctcgcttagttctcta--aaattcttcttgaacggccaaacaaca
tgttttgcctaataacacaatatataggaaccctcctatgacttactttcctaaacaagg
ataagtccaaatcttc-aagtcaatatgataatatcttg---------------------
--aaacaatatccacgtcatccaatatccgtgactcctc--caagacgtgtaaacatctt
ccagagtcctacaacacagccttgtagcaccagaacgtcttcatgctttca---------
------
>Chr9:21656355:21660017_5p 
--ttgaatgggtatggtatcatgtgtaaaaacgaagatgcagcca--atatt-gaaaaga
acttcttttctttttaagaatcacttaaacaatcttacaagatacgtttaatcagattta
cacacattcaacacgacttgccactgaccaattcttaatctaaccaaaatccctaagaac
cctaaaagc---tttctcgcttagttctcta--aaattcttcttcaacggccaaacaaca
tgttttgcctaataacacaatatataggaaccctcctatgacctactttcctaaacaagg
ataagtccaaatcttc-aaatcaatatgataatatcttg---------------------
--aaacaatatccacgtcatccaatatccgtgactcctc--caagacgcgtaaatatctt
ccagagacctacaacacagccttgtagcaccagaacgtcttcatgctttcat--------
------
>Chr17:24964163:24967589_3p 
----------------------ttgtaaaaacgaagatgcagcca--atata-gaaaaga
acttcttttcttattaagaatcacttaaacaatcttacaagatatgtttaatcagattta
cacacagtcaacacgacttgccactgaccaattcttaatctaaccaaaatccctaagaac
cctaaaagc---tttctcgcttagttctcta--aaattcttcttgaacggccaaacaaca
tgttt-gtccaataaaacaatatatagaaaacctcctatgacctactttcctattaaagg
ataagtccaaatcttcttaataaatatgataataacttgttctttaatcaaagagtctct
aaaaaatacagccacatcactcgatctccgttacggttt--ctccgtgtgaacctctttt
ccagactcctacagaccagccttgtagcaaccaaagt-cttcatgctttca---------
------
>Chr17:24964163:24967589_5p 
-----------------------tgtaaaaacgaagatgcagcca--atata-gaaaaga
acttcttttcttattaagaatcacttaaacaatcttacaagatatgtttaatcagattta
cacacagtcaacacgacttgccactgaccaattcttaatctaaccaaaatccctaagaac
cctaaaagc---tttctcgcttagttctcta--aaattcttcttgaacggccaaacaaca
tgttt-gtccaataaaacaatatatagaaaacctcctatgacctactttcctattaaagg
ataagtccaaatcttcttaataaatatgataataacttgttctttaatcaaagagtctct
aaaaaatacagccacatcactcgatctccgttacggttt--ctccgtgtgaacctctttt
ccagactcctacagaccagccttgtagcaaccaaagt-cttcatgctttca---------
------
>Chr15:24842312:24845740_5p 
-----------------------tgtaaaaacgaagatgcagcca--atata-gaaaaga
acttcttttcttattaagaatcacttaaacaatcttacaagatatgtttaatcagattta
cacacagtcaacacgacttgccactgaccaattcttaatctaaccaaaatccctaagaac
cctaaaagc---tttctcgcttagttctcta--aaattcttcttgaacggccaaacaaca
tgttt-gtccaataaaacaatatatagaaaacctcctatgacctactttcctattaaagg
ataagtccaaatcttcttaataaatatgataataacttgttctttaatcaaagagtctct
aaaaaatacagccacatcactcgatctctgttacggttt--ctccgtgtgaacctctttt
ccagactcctacagaccagccttgtagcaaccaaagt-cttcatgctttca---------
------
>Chr12:10197938:10201364_3p 
----------------------ttgtaaaaacgaagatgcagcca--atata-gaaaaga
acttcttttcttattaagaatcacttaaacaatcttacaagatatgtttaatcagattta
cacatagtcaacacggcttgccactgaccaattcttaatctaaccaaaatccctaagaac
cctaaaagt---tttctcgcttagttctcta--aaattcttctttaacggccaaacaaca
tgttt-gtccaataaaacaatatatagaaaacctcctatgacctactttcctattaaagg
ataagtccaaatcttcttaataaatatgataataacttgttctttaatcaaagagtctct
aaaaaatacagccacatcactcgatctccgttacggttt--ctctgtgtgaacctctttt
ccagactcctacagaccagccttgtagcaaccaaagt-cttcatgctttca---------
------
>Chr20:14027852:14031275_3p 
-----------------------tataaaaacaaagatgcagcca--atata-gaaaaga
acttcttttcttattaagaatcacttaaacaatcttacaagatatgtttaatcagattta
cacacagtcaacacgacttgccactgaccaattcttaatctaaccaaaatccctaagaac
cctaaaagc---tttctcgcttagttctcta--aaattcttcttgaacggccaaacaaca
tgttt-gtccaataatacaatatataggaaacctcctatgacctactttcctattaaagg
ataagttcaaatcttcttaatagatatgataataacttgctctttaatcaaagagtctct
-aaaaacacagccacgtcactcaatcttcgttacggttt--ctaggtgtgaacctctttt
ccagagtcctacagaccaaccttgtagcaaccaaagt-cttcatgctttcat--------
------
>Chr15:24842312:24845740_3p 
-----------------------tgtaaaaacgaagatgcagccaatatata-gaaaaga
acttcttttcttattaagaatcacttaaacaatcttacaagatatgtttaatcagattta
cacacagtcaacacgacttgccactgaccaattcttaatctaaccaaaatccctaagaac
cctaaaagc---tttctcgcttagttctcta--aaattcttcttgaacggccaaacaaca
tgttt-gtccaataaaacaatatatagaaaacctcctatgacctactttcctattaaagg
ataagtccaaatcttcttaataaatatgataataacttgttctttaatcaaagagtctct
aaaaaatacagccacatcactcgatctccgttacggttt--ctccgtgtgaacctctttt
ccagactcctacagaccagccttgtagcaaccaaagt-cttcatgctttca---------
------
>Chr6:4633067:4636568_5p 
-----------------------tgtaaaaacgaagatacaacca--atattaaaaaaaa
tcttcttttcttattaagaaacacttaaacaatcttacaaaatatgtttaatcagattta
cacacagtcaacacgacttgtcactgatcaattcttaatctaaccaaaatccctaagaac
cctaaaagc---ttattcgcttagttctcta--aaattcttcttcagcggccaaacaata
tgttt-gcccaataacaaaatatataggataccacctatgacctactttcctaaacaagg
ataagtccaaatcttcttaatagatatgataataacttgttctctaatcaaagagtctct
-aaaagaacagtcacgtcactcgatatccgttacaggtt--ctacgtgtgaacctctttt
ccagagtcctacagaccagccttgtagcaaccaaagt-cttcatgctttca---------
------
>Chr20:14027852:14031275_5p 
--------------------aattgtaaaaacaaagatgcagcca--atata-gaaaaga
acttcttttcttattaagaatcacttaaacaatcttacaagatatgtttaatcagattta
cacacagtcaacacgacttgccactgaccaattcttaatctaaccaaaatccctaagaac
cctaaaagc---tttctcgcttagttctcta--aaattcttcttgaacggccaaacaaca
tgttt-gtccaataatataatatataggaaacctcctatgacctactttcctattaaagg
ataattccaaatcttcttaatagatatgataataacttgctctttaatcaaagagtctct
-aaaaacacagccacgtcacttaatcttcgttacggttt--ctaggtgtgaacctctttt
ccagagtcctacagaccaaccttgtagcaaccaaagt-cttcatgctttca---------
------
>Chr19:11424245:11428363_3p 
-----------------actcattgtaaaaatgaagatgcagcca--atatt-gaaaaga
acttcttttcttattaagaatcacttaaacaatcttacaagatatgtttaatcagattta
cacacagtcaacacgacttgtcactgaccaattcttaatctaaccaaaatccctaagaat
cctaaaagc---ttattcgcttagttctcta--aaattcttcttttacgacccaacaaca
tgttt-gtccaataatacaatatataagatacctcctatgacctactttcatattaaagg
aaaagtccaaatcttcttaatagatatgataataacttgttctttaatcaaagagtctct
-aaaaacacagccacgtcactcgatctctgttacgattt--ctacgtgtgaacctctttt
ccagagtcctacagaccagccttgtagcaaccaaagt-cttcatgctttcattc------
------
>Chr12:10197938:10201364_5p 
----------------------ttgtaaaaacgaagatgcagcca--atata-gaaaaga
acttcttttcttattaagaatcacttaaacaatcttacaagatatgtttaatcagattta
cacacagtcaacacgacttgccactgaccaattcttaatctaaccaaaatccctaagaac
cctaaaagc---tttctcgcttagttctcta--aaattcttctttaacggtcaaacaaca
tgttt-gtccaataaaacaatatatagaaaacctcatatgacctattttcctattaaagg
ataagtccaaatcttcttaataaatatgataataacttgttctttaatcaaagagtctct
aaaaaatacagccacatcactcgatctccgttacggttt--ctccgtgtgaacctctttt
ccagactcctacagaccagtcttgtagcaaccaaagt-cttcatgctttc----------
------
>Chr4:11071579:11074971_3p 
-----------------------tgtaaaaacgaagaggcagcaa--atatt-gaaaata
acttcttttcttattaagaatcacttaaacaatcttacaagatatgtttaatcagaatta
cacacaatcaacacgacttgtcactgaccagttcttaatctaaccaaaatccctaagaac
cctaaaagc---ttattcgcttagttctcta--aaattcttcttgaacggccaaacaaca
tgttt-gcccgataacacaatatataggatacctcctatgacctactttgctattaaagg
ataagtccaaatcttcttaatagatatgataataacttgttttctaatcaaggagtctct
-aaaagcacagccacgtcactcgatatctgttacggttt--ctctgcgtgaacctctctt
ccaaagtcctacagaccagccttgtagcaaccaaagt-cttcatgctt------------
------
>Chr19:11424245:11428363_5p 
---------------ataccaattgtaaaaatgaagatgcagcca--atatt-gaaaaga
actttctttcttattaagaatcacttaaacaatcttacaagatacgtttaatcagattta
cacatagtcaacacgacttgtcactgaccaattcttaatctaaccaaaatccctaagaac
cctaaaagc---ttattcgcttagttctcta--aaattcttcttttacggcccaacaaca
tgttt-gtccaataatacaatatataggatacctcctatgacctactttcctattatagg
aaaagtccaaatcttcttaatagatatgataataacttgttctttaatcaaagagtctct
-aaaaacacaaccatgttactcaatctatgttatggttt--ctacatgtgaacctgtttt
ccagagtcctacagaccagtcttgtagcaaccaaagt-cttcatgctttcac--------
------
>Chr6:4633067:4636568_3p 
----------------taccaattgtaaaaacgaagatgcagcca--atatt-gaaaaaa
ccttattttcttattaagaatcacttaaacaatcttacaagatatgtttaatcagattta
cacacagtcaacacgacttgtcactgaccaattcttaatctaaccaaaatccctaagaac
cctaaaaac---ttattcgcttag-tctcta--aaattcttcttcagcggccaaacaata
tgttt-gcataataacacaatatataggataccacctatgacctactttcctaaacaggg
ataaatccaaatttttttaatagatatgataataacttgttctctaatcaaagagtctct
-aaaagaacattcacgtcactcgatatccgttacggatt--ctacgtgtgaacctttttt
cgagagtcttatagagcagacttgtagcaaccaaagt-cttcgtgctttca---------
------
>Chr4:11071579:11074971_5p 
-----------------------tgtaaaaacgaatatgcatcaa--atatt-gaaaaga
actttttttcttattaagaatcacttaaacaatcttacaagatatgttcaatcagaatta
cacacagtcaacacgacttgtcactgaccaattcttaatctaaccaaaatccctaagaac
cctaaaagc---ttattctcttagttctcta--aaattcttcttgaacagccaaacaaca
tgttt-gcccgataacacaatatataggatacctcctatgacctactttcctattaaaag
ataagtccaaatctttttaatagatatgataataacttgttttctaatcaaagagtctct
-aaaagcacagccacatcactcgatatctgtaacgattt--ctacgcgtgaacctctctt
ccaaagtcctacagaccagccttatagcaaccaaagtgctaca-----------------
------
>Chr5:12881008:12890897_5p 
-----------------------tgtgaaaac-aagatacaacca--gtaat-gaacaaa
acttgttctaatattaagaatcacttaaaccaccttacaagatgtgtttaatcagtttta
cacacagtctacaagacttgtcactgaccaattcttaatccctcacaaatcac-aagaac
tctcaaagctgtttatactttcaagtctcgactaatctcttcaaaaacggccaaaccata
tgtttgccttgacaccacaatatatagga-atcacctatgacctactttcctaaataagg
ataagtctaaatcttc-cagttgatacgataatatcttgtattccaattaacgaatcttc
-aaaagtattgccacgtcatgtcatatccgttactcctc--caa-gtgtgtaatcatctc
ctagattcctacagaccatccttgtagcatcagaaagtcttcatgctctcatt-------
------
>Chr9:3356838:3367123_3p 
-------------tgataccaagtgtaataac-aagatacagcca--gtaat-gaacaaa
acttgttctaatattaagaatcacttaaaccaccttacaagatgtgtttaatcagtttta
cacacagtctacaagacttgtcactgaccaattcttaatccctcacaaatcac-aagaac
tctcaaagctgtttatgctttcaaatctcgactaatctcttcaaaaacagccaaaccata
tgtttgccttgacaccacaatatatagga-atcacctatgacctactttcctaaataagg
ataagtctaaatcttc-cagttgatacgataatatcttctattccaattaacgaatcttc
-aaaagtattgccacgtcatgtcatatccgttactcctc--caa-gtgtgtaatcatctc
ctagattcctacagaccatccttgtagcatcagaaagtcttcatgctctca---------
------
>Chr9:3356838:3367123_5p 
-----------------------tgtaataac-aagatacagcca--gtaat-gaacaaa
acttgttctaatattaagaatcacttaaaccaccttacaagatgtgtttaatcagtttta
cacacagtctacaagacttgtcactgaccaattcttaatccctcacaaatcac-aagaac
tctcaaagttgtttatactttcaaatctcgactaatctcttcaaaaacggccaaaccata
tgtttgccttgacaccacaatatatagga-atcacctatgacctactttcctaaataagg
ataagtctaaatcttc-cagttgatacgataatatcttctattccaattaacgaatcttc
-aaaagtattgccacgtcatgtcatatccgttactcctc--caa-gtgtgtaatcatctc
ctagattcctacagaccatccttgtagcatcagaaagtcttcatgctctca---------
------
>Chr5:12881008:12890897_3p 
-----------------------tgtgaaaac-aagatacagcca--gtaat-gaacaaa
acttgttctaatattaagaatcacttaaaccaccttacaagatgtgtttaatcagtttta
cacacagtctacaagacttgtcactgaccaagacttgtcacctcacaaatcac-aagaac
tctcaaagctgtttatactttcaagtctcgactaatctcttcaaaaacggccaaaccata
tgtttgccttgacaccacaatatatagga-atcccctatgacctactttcctaaataagg
ataagtctaaatcttc-cagttgatacgataatatcttgtattccaattaacgaatcttc
-aaaagtattgccacgtcatgtcatatccgttactcctc--caa-gtgtgtaatcatctc
ctagattcctacagaccatccttgtagcatcagaaagtcttcatgctctca---------
------
>Chr2:7883031:7891812_5p 
--------------------aaatgtaaaaacaaagatgtagcca--gtaat-gaaaaga
acttcctttcttattaagaatcacttaaacaatcttacaaagagtgtttaatcagtttta
cacacagctaaattagcttgtcactgaccaattcttaatctacccaaaaacccaagaaaa
ccccaaagc---tttttctctttagagtctt--aacaatctctcaagcggccaaacaaca
tgtttgccctaacatcacaatatatagga-accacccataacctactttccttaaacagg
ataagcccaaatcttt-tccttgatacgacagtatcttgatcttcaattaacaaatcccc
-aagtgtaatgccacgtcattc---atccgttgtaacttggcaaggcgcgag--------
ccagagttctacaatgcagtcatgtatcatcagaaat-cttcatgcttaca---------
------
>Chr2:7883031:7891812_3p 
-----------------------tgtaaaaacaaagatgtagcca--gtaat-gaaaaga
actttctttcttattaagaatcacttaaataatcttacaaagagtgtttaatcagtttta
cacacagctaaattagcttgtcactgaccaattcttaatctacccaaaaacccaagaaaa
ccccaaagc---tttttctctttagagtctt--aacaatctctcaagcggccaaacaaca
tgtttgccctaacatcacaatatatagga-accacccataacctactttccttaaacagg
ataagcccaaatcttt-tccttgatacgacagtatcttgatcttcaattaacaaatcccc
-aagtgtaatgccacgtcattc---atccgttgtaacttggcaaggcgcgag--------
ccagagttctacaatgcagtcatgtatcatcagaaat-cttcatgcttaca---------
------
