# Supplementary material for: Transposon signatures of allopolyploid genome evolution
Source: Nat Commun. 2023 Jun 1;14:3180. doi: 10.1038/s41467-023-38560-z (PMC10235133; doi:10.1038/s41467-023-38560-z)
Supplement: Supplementary file 4 — Supplementary Data 1 [file 41467_2023_38560_MOESM4_ESM.zip › Camelina.LTR.families/Camelina.LTRFamily/Camelina.Aligned/gt10.fam_662.Aligned.fa]

>Chr2:5291946:5300254_5p 
---------------------------------cgaccgacaccatgcccgacactcccg
aaaaccctagtttgtctcgaccaacacctccacatggtgtcaattaacactcgccaaagt
ctcgagccgtcctcgcgttggtgtcgaccgacaccccaactggtgtcgaccggtaccaat
gccgagcagcgattt-ccttcgatcaaaaactctgaatcttgcctccaatcttctccaat
ccgcttcaagcattcctagaagccaaacccagccaaagcagcgacg-aaataccatagag
aactcaaagaaacaaccacataagcaccagatcacagaaaaactagagatcttagcttag
ataagccatggtcatgcactcacctctttgcaggaagattcagactaatagcaacaaa-t
ccaaccttcctagcaagcttctagatccttcctagcttccaatctctcaaaaatagccaa
gaatctcaccaaaaatcaccaaaaga-tcaagaacacactttttcctctttttctct---
-------caaaagcgttaaacggcgacaagaaaacttccccaaaacccttctggtcgaca
aaaaacttaaatatctcgg-tttagtgattttccctaaaccaaacaggtccaaatcgata
ataaaatcgaactggtcgaaccagaaaaacagtggtgtcgaccgacaccccctt----gg
tgtctatcgacacccacgcccaaaacgcat-aatttggttcgcgggtgttaca-------
-----
>Chr2:5291946:5300254_3p 
--------------------accatactggtgtcgagcgacaccatgcccgacactcccg
aaaaccctagtttgtgtcgaccaacacctccacatggtatcaatcgacactcgccaaagt
ctcgagccgtcctcgtgttggtgtcgaccgacaccccaactggtgtcgactgacaccaat
gccgagcagcaattt-ccttcgatcaaaaactccaaatctcgcctccaatcttctccaat
ccgcttcaagaattcccagaagccaaacccagccaaagcagcgacg-aaatacc---gag
aactcaaagaaacaaccacataagcaccaaatcatagaaaaactagagatcttagcttag
ataagccatggtcatgcactcacctctttgcaggaagattcagactaatagcaacaaa-t
ccaaccttcctagcaagcttctagatccttcctagcttccaatctctcaagaacagccaa
gaatctcaccaaaaatcaccaaaaagctcaagaacacactttttcctctttttctct---
-------caaaagcgttaaacgacaacaagagaacttccccaaaacccttctggtcgaca
aaacacttaaatatctcgg-tttagtg-ttttccctaaaccaaaccggtccaaatcgcta
ataaaatcgaactggtcgaaccagaaaaacagtggtgtcgaccgacaccccctt----gg
tgtcgatcgacacccacgcccaaaacgcac-aattcggttcgcg----------------
-----
>Chr12:26650431:26660571_3p 
---------cgaccgac---accatactggtgtcgaacgacaccctgcccgacactcccg
aaaactctagtttgtgtcgaccgacacctccacatggcatcgaacgacactcgccaaagt
ctcaagccgtcctcgcgttgg-atcgaccgacaccccaacaggtgtcgaccgacactaat
gctgagcagcgattt-ctttcgatcaaaaactccgaatctcgcctccaatcttctccaat
ccgctccatgcattcccagaagccaaacccagccaaaacagcgacg-aaataccatagag
aactcaaagaaacaaccacataagcaccaaatcacataaaatctagagatcttagcttag
ataagccatggtcatgcactcacctctttgcaggaagattcagaccaaaaacaacgaa-t
ccaagcctcctagcaagcttctaactctttcctagctccaaatctctcaagaacagc-aa
ggaatctctcaatctcttcccaaaagctcaagaacac-tttttctctct-ttcttttct-
-------caaaaacggccaaaagggaagagaaa-------------------ggtcgagt
tccccttttaaaa-cccga-ttttagg--gtttcctaaaccaaccacgcaaaccggacaa
ttaaaaacgaaccgaccgaaccggccaca-accagtgtcgatcgacacctcctgag---g
tgtcgatcgacaccctcaccaaaattccaagaaaatggtttgcgggtgttacaa------
-----
>Chr20:21850416:21855873_3p 
------------------------aactggtgtcgaccgacaccctgcccgacactcccg
aaaaccctagtttgtgtcgaccgacacctccacatggcatcgatcgacactcgccaaagt
ctcgagccgtcctcgcgttggtgtcgaccgacaccccaactggtgtcgaccgacaccatt
gccgagcagcgattt-ccttcgatcaaaaactccgaatctcgcctccaatcttttccaat
ccgctccttgcactcccagaagccaaacccagccaaaacagcgacg-aaataccatagag
aactcaaagaaacaaccacataagcaccaaatcacataaaatctagagctcttagcttag
ataagccatggtcatgcactcacctctctgcagaaagtttctgaccaaaaagaacgaa-t
ccctcactcctagcaagcttctagcacatttccagccttagatctctcaggaacagc-aa
ggaatctcacaaatctctctcagaagctcaagaactactctctcttt-tctttttctct-
--------gaaaacggcggaaaaa-caaaacaacacgaccc---------taggtcgttt
tcttcctctaaaaactctattttaggg--attccctaaaccaaccacgcaaaccggacaa
ttaaaattgaaccgaccaaactggccaca-actggtgtcgatcgatgcctcacgagaagg
tgtcgatcgacacccttaccaaaataccaa-aaattggtttgcgggtgttacaa------
-----
>Chr17:15606825:15616736_3p 
---------cgaccaac----acatattggtgtcgatcgacaccctgcccgacactcccg
aaaactctagtttgtgtcgaccgacacctccacatggcatcgatcgacactcgccaaagt
ctcgagccgtcctcgcgttggtatcaaccgacaccccaaatggtgtcgaccgacaccaat
gccgagcagcgattt-tcttcgatcaaaaactctgaaactcgcctccaaacttctccaat
ccgctccatgcattcccaaaagccaagcccagccaaaacagcgacg-aaataccatagag
aactcaaagaaacaaccacataagcaccaaatcacataaaatctagagatcttagcttag
ataagccatggtcatgcactcacctcttt-caagaagattctgaccaacaagaacgaatt
ccctcactcctagcaagcttctaacaccttcccagccttagatctcccaagaacagc-aa
ggaatctctcaatctcttcccaaaagctcaagaacac-tctctctttgtgttttctctc-
--------aaaaacggcgaataagacaaaacaacacgaccc---------taggtcgttt
tcttccttt-aaaactcga-tttaggg--attccctaaaccaaccacgcaaaccggacaa
ttaaaattgaaccgaccaaaccggccaca-attggtgtcgatcgatgcctcactagaagg
tgtcgatcgacacccttaccaaaataccaa-aaattggtttgcgggtgttaca-------
-----
>Chr9:11221467:11229601_5p 
---------------------------------cgaccgacaccctgcccgacactcccg
aaaaccctagtttgcgtcgaccgacacctccacatggcatcgttcgacactcgctaaagt
cccgagccgtcctcgcgttggtgtcgaccgacaccccaactggtgtcgaccgacaccgat
gccgagcagcgattt-ccctcgatcagaaactccgaatctcgcctccaagcttctccaat
ccgctccttgcactcccagaagccaaacccagcccagacagcaacg-aaatatcatagag
aactcaaagaaacaaccacataagcaccaaatcacatagaatctagagatcttagcttag
ataagccatggtcatgcactcacctcttc-caagaagattctgaccaacaagaacgaatt
ccctcactcctagcaagcttctaacacctccccagccttagatctcccaagaacagc-aa
ggaatctctcaatctcttcccaaaagctcaagaacac-tctctcttttgtttttctctc-
--------aaaaacggcgactaactccaaataacacgaccc---------taggtcgttt
tctacctctaaaaactcga-tttaggg--attccctaaaccaaccacgcaaaccggacaa
ttaaaattgaaccgaccaaaccggccaca-actggtgtcgatcgacactccccctg-tgg
tgtcgatcgacacccttaccaaaataccaa-aaattggtttgcgggtgttacaa------
-----
>Chr9:2219881:2225292_5p 
---------------------------------cgaccgacaccctgcccgacactcccg
aaaaccctagtttgcgtcgaccgacacctccacatggcatcgttcgacactcgctaaagt
cccgagccgtcctcgcgttggtgtcgaccgacaccccaactggtgtcgaccgacaccgat
gccgagcagcgattt-ccctcgatcagaaactccgaatctcgcctccaagcttctccaat
ccgctccttgcactcccagaagccaaacccagcccagacagcaacg-aaatatcatagag
aactcaaagaaacaaccacataagcaccaaatcacatagaatctagagatcttagcttag
ataagccatggtcatgcactcacctctttgcaggaagattctgaccaacaagaacgaatt
ccctcactcctagcaagcttctagcaccttcccagccttggatctcccaagaacagc-aa
ggaatctctcaatctcttcccaatagctcaagaacac-tctctctttgtgttttctctc-
--------aaaaacggcgaataagacaaaacaacacgaccc---------taggtcgttt
tcttccttt-aaaactcga-tttaggg--attccctaaaccaaccacgcaaaccggacaa
ttaaaattgaaccgaccaaaccgaccaca-attggtgtcgatcgatgcctcactagaagg
tgtcgatcgacacccttaccaaaataccaa-aatttggtttgcgggtgttacaatt----
-----
>Chr9:944009:951785_3p 
-----------------------------gtgtcgaccgacaccctgcccgacactcccg
acaatcctagtttgtgtcgaccgacacctccacatggcatcgatcgacactcgccaaagt
cccgagccgtcctcgcgttggtgtcgaccgacaccccaactggtgtcgaccgacaccgat
gccgagcagcgattt-ccctcgatcagaaactccgaatctcgcctccaatcttctccaat
ccgctccatgcactcccagaagccaaacccagcccagacagtgacg-aaataccatagag
aactcaaagaaacaaccacataagcaccaaatcacatagaatctagagatcttagcttag
ataagccatggtcatgcactcacctcttt-caagaagattctgaccaacaagaacgaatt
ccctcactcctagcaagcttctaacaccttcccagccttagatctcccaagaacagc-aa
ggaatctctcaatctcttcccaaaagctcaagaacacttttctctctttctttttctct-
--------aaaagcggccaactaacaccaaaaacacgaccc---------taggtcgttt
cccctcttttaa-actcga-tttaggg--attccctaaaccaaccacgcaaaccggacaa
ttaaaattgaaccgaccaaaccggccaca-actggtgtcgatcgatgcctcactagaagg
tgtcgatcgacacccttaccaaaataccaa-aaattggtttgcgggtgttacaattct--
-----
>Chr9:2219881:2225292_3p 
--------------------------ctggtgtcgaccgacaccctgcccgacactcccg
aaaaccctagtttgcgtcgaccgacacctccacatggcatcgttcgacactcgctaaagt
cccgagccgtcctcgcgttggtgtcgaccgacaccccaactggtgtcgaccgacaccgat
gccgagcagcgattt-ccctcgatcagaaactccgaatctcgcctccaagcttctccaat
ccgctccttgcactcccagaagccaaacccagcccagacagcaacg-aaatatcatagag
aactcaaagaaacaaccacataagcaccaaatcacatagaatctagagatcttagcttag
ataagccatggtcatgcactcacctctttgcaggaagattctgaccaacaagaacgaatt
ccctcactcctagcaagcttctagcaccttcccagccttggatctcccaagaacagc-aa
ggaatctctcaatctcttcccaaaagctcaagaacac-tctctctttgtgttttctctc-
--------aaaaacggcgaataagacaaaaccacacgaccc---------taggtcattt
tcttccttt-aaaactcga-tttaggg--attccctaaaccaaccacgcaaaccggacaa
ttaaaattgaaccgaccaaaccaaccaca-aatggtgtcgatcgatgcctcactaggagg
tgtcgatcgacacccttaccaaaataccaa-aatttggtttgcg----------------
-----
>Chr9:944009:951785_5p 
-------------cgac---accaaactggtgtcgaccgacaccctgcccgacactcccg
aaaaccctagtttgtgtcgaccgacacctccacatggcatcgatcgacactcgccaaagt
cccgagccgtcctcgcgttggtgtcgaccgacaccccaactggtgtcgaccgacaccgat
gccgagcagcgattt-ccctcgatcagaaactccgaatctcgcctccaatcttctccaat
ccgctccttgcactcccagaagccaaacccagccacaacagcgacg-aaataccatagga
aactcaaagaaacaaccacataagcaccaaatcacatagaatctagagatcttagcttag
ataagccatggtcatgcactcacctcttt-caagaagattctgaccaacaagaacgaatt
ccctcactcctagcaagcttctatcaccttcccagccttagatctcccaagaacagc-aa
ggaatctctcaatctcttcccaaaagctcaagaacacttttctctccttctttttctct-
--------aaaagcggccaaataaccccaaaaacacgaccc---------taggtcgttt
cccctcttttac-actcga-tttaggg--gtttcctaaaccaaccacgcaaaccggacaa
ttaaaattgaaccgaccaaaccggccaca-actggtgtcgatcgatgcctcactagaagg
tgtcgatcgacacacttaccaaaataccaa-aaattgggttgcgggtgttacacgtcttt
-----
>Chr20:21850416:21855873_5p 
----------------------caatctggtgtcgaccgacaccctgctcgacactcccg
aaaaccctagtttgtgtcgaccgacacctccacatggcatcgatcgaccctcgccaaagt
ctcgagccatcctcgcgttggtgtcgaccgacaccccaactggtgtcgaccgacaccgtt
gccgagcagcgattt-ccttcgatcaaaaactccaaatctcgcctccaatcttctccaat
ccgctccttgcactcccagaagccaaacccatccaaaacagcgacg-aaataccatagag
aactcaaagaaacaaccacataagcaccaaatcacataaaatctagagatcttagcttag
ataagccatggtcatgcactcacctctctgcagaaagtttctgaccaaaaagaacgaa-t
ccctcactcctagcaagcttctagcacatttccagccttagatctctcaggaacagc-aa
ggaatctcatcaatctctctcagaagctcaagaactactctctcttt-tctttttctat-
--------gaaaacagcggaaaaa-caaaacaacacgaccc---------taggtcgttt
tcttccactaaaaactcgattttgagg--attccctaaaccaaccacgcaaactggacaa
ttaaaattgaaccgaccaaactggccaca-actggtgtcaatcgatgcctcacgagtagg
tgtcgatcgacacccttaccaaaataccaa-aaattagtttgcgggtgttacaaggacaa
gctgt
>Chr9:11221467:11229601_3p 
--------------------------ctggtgtcgaccgacaccctgcccgacactcccg
aaaaccctagtttgcgtcgaccgacacctccacatggcatcgttcgacactcgctaaagt
cccgagccgtcctcgcgttggtgtcgaccgacaccccaactggtgtcgaccgacaccgat
gccgagcagcgattt-ccctcgatcagaaactccgaatctcgcctccaagcttctccaat
ccgctccttgcactcccagaagccaaacccagcccagacagcaacg-aaatatcatagag
aactcaaagaaacaaccacataagcaccaaatcacatagaatctagagatcttagcttag
ataagccatggtcatgcactcacctcttc-caagaagattctgaccaacaagaacgaatt
ccctcactcctagcaagcttctaacacctccccagccttagatctcccaagaacagc-aa
ggaatctctcaatctcttcccaaaagctcaagaacac-tctctcttttgtttttctctc-
--------aaaaacggcgactaactccaaataacacgaccc---------taggtcgttt
tctacctctaaaaactcga-tttaggg--attccctaaaccaaccacgcaaaccggaaaa
ttaaaattgaaccgaccaaaccggccaca-actggtgtcgatcgacactccccctg-tgg
tgtcgatcgacacccttaccaaaataccaa-aaattggtttgcg----------------
-----
>Chr2:8003544:8008900_3p 
----ggtgtcgaccgac---accaaactggtgtcgaccgacaccctgcccgacactcccg
aaaaccctagtttgtgtcgaccgacacctccacatggcatcgatcgacactcgccaaagt
cccgagccgtcctcgcgttggtgtcgaccgacaccccaactggtgtcgaccgacaccgtt
gccgagcagcgattt-ccctcgatcagaaactccgaatctcgcctccaatcttctccaat
ccgctccttgcactcccagaagccaaacccagccacaacagcgacgaaaataccataggg
aactcaaagaaacaaccacataagcaccaaatcacatagaatctagagatcttagcttag
ataagccatggtcatgcactcacctcttt-caagaagattctgaccaacaaggacgaatt
ccctcactcctagcaagcttctaacaccttcccagccttagatctcccaagaacagc-aa
ggaatctctcaatctcttcccaaaagctcaagaacacttttctctctttctttttctct-
--------aaaagcggccaaatcacccccaaaacacgaccc---------taggtcgttt
cccctcttttac-actcga-tttaggg--attccctaaaccaaccacgcaaaccggacag
ttaaaattgaaccgaccaaaccggccata-actggtgtcgatcgatgcctcactagaagg
tgtcgatcgacacccttaccaaaataccaa-aaattggtttgcgggtgttacaatt----
-----
>Chr2:8003544:8008900_5p 
--ctggtgtcgaccgac---accaaactggtgtcgaccgacaccctgcccgacactcccg
aaaaccctagtttgtgtcgaccgacacctccacatggcatcgatcgacactcgccaaagt
cccgagccgtcctcgcgttggtgtcgaccgacaccccaactggtgtcgaccgacaccgat
gccgagcagcgattt-ccctcgatcagaaactccgaatctcgcctccaatcttctccaat
ccgctccttgcgctcccagaag-caaacccagccacaacagcgacgaaaataccataggg
aactcaaagaaacaaccacataagcaccaaatcacatagaatctagagatcttagcttag
ataagccatggtcatgcactcacctcttt-caagaagattctgaccaacaaggacgaatt
ccctcactcctagcaagcttctaacaccttcccagccttagatctcccaagaacagc-aa
ggaatctctcaatctcttcccaaaagctcaagaacacttttctctctttctttttctct-
--------aaaagcggccaaatcacccccaaaacacgaccc---------taggtcgttt
cccctcttttac-actcga-tttaggg--attccctaaaccaaccacgcaaaccggacag
ttaaaattgaaccgaccaaaccggccata-actggtgttgatcgatgcctcactagaagg
tgtcgatcgacacccttaccaaaataccaa-aaattggtttgcgggtgttacaaattgt-
-----
>Chr17:15606825:15616736_5p 
---------------------actatctggtgtcgaccgacaccctgcccgacactcccg
aaaaccctagtttgcgtcgaccgacacctccacatggcatcgttcgacactcgctaaagt
cccgagccgtcctcgcgttggtgtcgaccgacaccccaactggtgtcgaccgacaccgat
gccgagcagcgattt-ccctcgatcagaaactccgaatctcgcctccaagcttctccaat
ccgctccttgcactcccagaagccaaacccagcccagacagcaacg-aaatatcatagag
aactcaaagaaacaaccacataagcaccaaatcacatagaatctagagatcttagcttag
ataagccatggtcatgcactcacctcttt-caagaagattctgaccaacaagaacgaatt
ccctcactcctagcaagcttctaacaccttcccagccttagatctcccaagaacagc-aa
ggaatctctcaatctcttcccaaaagctcaagaacacttttctccctttctttttctct-
--------aaaagcggccaaataacaccaaaaacacgaccc---------taggtcgttt
tcccccttttacaactcga-tttaggg--attccctaaaccaaccacgcaaaccggacaa
ttaaaattgaaccgaccaaaccggccaca-gctggtgtcgatcgatgcctcactagaaag
tgtcgatcgacacccttaccaaattaccaa-aaattggtttgcg----------------
-----
>Chr5:24090026:24097771_3p 
----------------------caaactggtgtcgaccgacaccctgcccgacactcccg
aaaaccctagtttgcgtcgaccgacacctccacatggcatcgttcgacactcgccaaagt
cccgagccgtcctcgcgttggtgtcgaccgacaccccaactggtgtcgaccgacaccgat
gccgagcagcgatttcccctcgatcagaaactccgaatctcgcctccaagcttctccaat
ccgctccttgcactcccagaagccaaacccagcccagacagcaacg-aaatatcatagag
aactcaaagaaacaaccacataagcaccaaaacacatagaatctagagatcttagcttag
ataagccatggtcatgcactcacctctttgcaggaagtttctgaccaataaggacgaatt
ccctcactcctagcaagcttttaacaccttcccagccttagatctcccaagaacagc-aa
gaaaatctcacaaaaactcccaggaactcaagaacaaagctttcctcctctttctctctg
tttttgacaaaagcggccaaaagaggagaaaaactcgagc--------------------
tccctccttaaaaacccgagctagggt--tttccctaaaccaaccccgcaaaccggacaa
ttaaaattgaaccgaccaaaccggccaca-actggtgtcgatcgatgcctcactagaagg
tgtcgatcgacacccttaccaaaataccaa-aaattggtttgcgggtgttaca-------
-----
>Chr12:26650431:26660571_5p 
---------------------acaatctggtgtcgcccgacaccctgcccgacactcccg
aaaaccctagtttgtgtcgaccgacacctccacatggcatcgatcaacactcgccaaagt
cttgagccgtcctcgcgttggtatcgaccgacaccccaacaggtgtcgaccaacactaat
gccgagcagcgattt-ccttcgatcaaaaactccgaatctcgcttccaatcttctccaat
ccgctccatgcattcctagaagccaaacccagccaaaacagcgacg-aaataccatagag
aactcaaagaaacaaccacataagcaccaaatcacataaaatctagagatcttagcttag
ataagccatggtcatgcactcacctctttgcaggaagattcagaccaaaaacaacgaa-t
ccaagcctcctagcaagcttctaactctttcctagctccaaatctctcaagaacagc-aa
ggaatctctcaatctctttccaaaagctcaagaacac-tttttctctct-ttcttttct-
-------caaaaacggccaaaagggaagagaaa-------------------ggtcgagt
tccccttttaaaa-cccga-ttttagg--gtttcctaaaccaaccacgcaaaccggacga
ttaaaaacgaaccgaccgaaccggccaca-accagtgtcgatcgacacctcctgtg---g
tgtcgatcgacaccctcaccaaaattccaagaaaatggtttgcg----------------
-----
>Chr5:24090026:24097771_5p 
------------------------aactggtgtcgaccgacaccctgcccgacactcccg
aaaaccctagtttgcatcgaccgacacctccacatggcagcgttcgacactcgctaaagt
cccgagccgtcctcgcgttggtgtcgaccgacaccccaactggtgtcgaccgacaccgat
gccgagcagcgatttcccctcgatcagaaactccgaatctcgcctccaagcttctccaat
ccgctccttgcactcccagaagccaaacccagcccagacagcaacg-aaatatcatagag
aactcaaagaaacaaccacataagcaccaaatcacatagaatctagagatcttagcttag
ataagccatggtcatgcactcacctctttgcaggaagtttctgaccaataaggacgaatt
ccctcactcctagcaagcttttaacaccttcccagccttagatctcccaagaacagc-aa
gaaaatctcacaaaaactcccaggaactcaagaacaaagctttcctcctctttctctctg
tttttgacaaaagcggccaaaagaggagaaaaactcgagc--------------------
tccctccttaaaaacccgagctagggt--tttccctaaaccaaccccgcaaaccggacaa
ttaaaattgaaccgaccaaaccggccaca-actggtgtcgatcgatgcctcactagaagg
tgtcaatcgacacccttaccaaaatacaaa-aaattggtttgcgggtgttaca-------
-----
>Chr15:18520107:18526961_5p 
---tggtgtcgatcgacactgacaatctggtgtcgaccaacaccctgaccgacactcccg
-aaaccctagtttgtgtcgaccgacacctccacatggcatcgatcgacactcgccaaagt
cccgagccgtcctcgcgttggtgtcgaccgaaaccccaactggtgtcgaccgacaccaat
gccgagcagtgattt-ccttcgatcaaaaactttgaatttcccctccaatcttctccaat
ccgctccatgccttcccataagccaaacccagccaaagcagcgacg-aaataccatagag
aactcaaagaaacaaccacataagcaccaaatcacataaaaactagagatcttagcttag
ataagccatggtcatgcaatcacctctttgcaggaagattcagaccaagagcaacgaa-t
ccaaccctcctagcaagcctctagatccttcctagctccaaatttcataagaacagctaa
gaaaactcacaaatctctcccaaaaattgaaatctcc-ttcttctctatgtttctttgt-
-------caaaaacggccaaaagggaagagaaa-------------------ggtcgagt
tccccttctaaaa-cccga-ttttagg--gtttcctaaaccaaccacgcaaaccggacga
ttaaaatcgaaccgaccgaaccgaccaca-accagtgtcgatcg----------------
------------------------------------------------------------
-----
>Chr15:18520107:18526961_3p 
agatggcgtcgatcgacaatgacaatctggtgtcgaccgacaccctgcccgacactcccg
-aaactctagtttgtgtcgaccgacacctccacatggcatcgatcgacactcgccaaagt
cccgcgccgtcctcgcgttggtgtcgaccgacaccccaactggtgtcaaccgataccgag
gccgagcagtaattt-ccttcgatcaaaaacttcgaatttcgcctccaatcttctccaat
ccgctccatgccttccca-gaaccaaacccagccaaagcagcgacg-aaataccatagag
aactcaaagaaacaaccacataagcaccaaatcacataaaaactagagatcttagcttag
ataagccatggtcatgcactcacctctttgcaagaaaatttaaaccaagagcaacgaa-t
ccaaccctcctagcaagcctctagatccttcctagctccaaatctcacaagaacagctaa
taaaactcacaaatctctcccaaaaatcgaaatctcc-ttcttctctatgtttctttgt-
-------caaaaacggccaaaagggaagagaaa-------------------ggtcgagt
tcccctttaaaaaccccga-ttttagg--gtttcctaaaccaaccatgcaaaccggacga
ttaaaatcaaaccgaccgaaccgaccaca-accagtgtcaccctcacc------------
------------------------------------------------------------
-----
