# Supplementary material for: Transposon signatures of allopolyploid genome evolution
Source: Nat Commun. 2023 Jun 1;14:3180. doi: 10.1038/s41467-023-38560-z (PMC10235133; doi:10.1038/s41467-023-38560-z)
Supplement: Supplementary file 4 — Supplementary Data 1 [file 41467_2023_38560_MOESM4_ESM.zip › Camelina.LTR.families/Camelina.LTRFamily/Camelina.Aligned/gt10.fam_538.Aligned.fa]

>Chr2:759745:764517_5p 
------tgttgtta-----aagcttgaagcagcttggagatcaag-ctaagtacatttag
gag--agtctaa--atatacatatctaatatgtgagttttacatttctataggagttatc
taatg-gtag-ttt-----------tccaaaagggtttt-gagttatttt----------
--ccctatataaggaggtgctaggttgtagcacaactta-----------tgag------
-----------atttgaga----------------ttaat--------gtttttgagc--
--tgagttttcctt----aataataa--ga-agagttgttcttattgatctctat----g
ttcgtgattct-----------------tga---------
>Chr2:759745:764517_3p 
----aatgttgtta-----aagcttgaagcagcttggggatcaag-ctaagtacatttag
gag--agtctaa--atatacatatctaatatgtgagttttacatttctataggagttatc
taatg-gtag-ttt-----------tccaaaagggtttt-gagttatttt----------
--ccctatataagaaggtgctaggttgttgcacaactta-----------tgag------
-----------atttgaga----------------ttaag--------gtttttgagc--
--tgagttttcctt----aataataa--ga-agagttgttcttattgatctttgt----g
ttcgtgattct-----------------tga---------
>Chr17:21198627:21203399_3p 
------tgttgtta-----aagcttgaagcagcttggggatcaat-ctaagtatatttag
gag--aatctaa--atatacatatctaatatgtgagttttacatttctataggagttatc
taatg-gtag-ttt-----------tccaaaagggtttt-gagttatttt----------
--ccctatataaggaggtgctaggttgtagcaaaactta-----------tgag------
-----------atttgaga----------------ttaag--------gtttttgagc--
--tgagttttcctt----aataataa--ga-agagttgttcttattgatctctgt----g
ttcgtgattct-----------------tga---------
>Chr17:21198627:21203399_5p 
------tgttgtta-----aagcttgaagcagcttggggatcagg-ctaagtatatttag
gag--aatctaa--atatacatatctaatatgcgagttttacatttctataggagttatc
taatg-gtag-ttt-----------tccaaaagggtttt-gagttatttt----------
--ccctatataaggaggtgctaggttgtagcacaactta-----------tgag------
-----------atttgaga----------------ttaag--------gtctttgagc--
--tgagttttcctt----aataataa--ga-agagttgttcttattgatctctgt----g
ttcgtgatttt-----------------tgaatt------
>Chr5:33775830:33781725_3p 
------tgttg----ttataagcttgaagtagcttggagatcaagctctagtatatttag
gag--gatctaa--atat--atatc-aaaatgttagttttac-tttctttaggagctatc
taaag-ttagtttt-----------ccttaaagtgttttggaaatataat----------
--tcatatataaggagatgctaaggtgtagcacaactta-----------tgag------
-----------atttgaaaga--------------ttaag--------gttttgag----
---taattttcctt----aataataa--ga-agagttctttcttttgatctttga----g
ttctactttgt-----------------gagattctaga-
>Chr5:33775830:33781725_5p 
--aaaatgttg----ttataagcttgaagtagcttggagatcaagctctagtatatttag
gag--gatctaa--atat--atatc-aaaatgttagttttac-tttctttaggagctatc
taaaa-ttagtttt-----------ccttaaagtgttttggaaatataat----------
--tcatatataaggaggtgctaaggtgtagcccaactta-----------tgag------
-----------atttgagaga--------------ttaag--------gtttggag----
---taa-tttcctt----aataataa--ga-agagttctttcttttgatctttga----g
ttctactttgt-----------------gagattctaga-
>Chr15:7107457:7112239_5p 
------tgttg----ttataagcttgaagtagcttgtgaatcaag-ttgagtatatttag
gag--aatctaa--atataaatatc-attttgtaagttttac-tttctttaggagtcatc
taaag-atag-ttt-----------ccaaaaggtgttttggaaataaagt----------
--ttatatataaggaggtgctaatgtgtagcacaactta-----------tgag------
-----------atttgagaga--------------ttaag--------gttttgtg----
---atattttcctt----aataataa--ga-agagttgttcttattgatctttga----g
tttgatattgt-----------------gtaattctaga-
>Chr15:7107457:7112239_3p 
----aatgttgttaattataagcttgaagtagcttgtgaaacaag-ttgagtatatttag
gag--aatctaa--atatacatatc-attttgtaagttttac-tttctttaggagtcatc
taaag-atag-ttt-----------ccaaaaggtgttttggaaataaagt----------
--ttatatataaggaggtgctaatgtgtagcacaactta-----------tgag------
-----------atttgagaga--------------ttaaa--------gttttttg----
---atattttcctt----aataataa--ga-agagttgttcttattaatctttga----g
tttgatattgt-----------------gtgattctaga-
>Chr20:26005807:26011304_3p 
------tgttg----ttgtaagcttgaagtagcttggagaccaag-cagaatatatttag
gag--gatctaaatatatatatatc-aaaatgttagttttac-tttctttaggagaaatc
taaag-ttag-ttt-----------tccaaaagtgttttgaaaataaagt----------
--ctatatataaggaggtgctaagatgtagcacaactta-----------tgag------
-----------attagagaga---------------aaag--------ttgttttagttt
taagaagtttctaa----agcaataa--ac-aagagttatttgtttaatctttgt----g
tttgatttaatactttgt-------agctgaacttca---
>Chr18:5781019:5786717_3p 
-------gttg----ttgtaagcttgaagtagcttggagaccaag-cagaatatatttag
gag--gatctaa--atatatatatc-aaattgttagttttac-tttctttaggagatatc
taaaa-ttag-ttt-----------tccaaaagtgttttggaaataaagt----------
--ctatatataaggaggtcctaatatgtagcacaactta-----------tgag------
-----------attagagaga--------------ttaag--------gtgttttagttt
tgaaaagtttctaa----agcaataa--ac-aagagttatttgtttaaactttgt----g
tttgattcaatattt-------------------------
>Chr18:5781019:5786717_5p 
------tgttg----ttgttagtttgaagtagcttggagaccaag-caggatatatttag
gag--gatctaa--atatatatatc-aaattgttagttttac-tttctttaggagatatc
taaag-ttag-ttt-----------tccaaaaatgttttggaaataaagt----------
--ctatatataaggaggtgctaatatgtagcacaactta-----------tgag------
-----------attagagaga--------------ttaag--------gtgttttagttt
taagaagtttctaa----agcaataa--ac-aagagttatttgtttaaactttgt----g
tttgattcaatagtt-------------------------
>Chr9:17205791:17220891_3p 
---------tg----ttgtaagcttgcaataacttgaggataaagccaaagtatatttag
gag--aatctaa--atatacatgag------ataaggattaa-tatgttttgggagaatc
taaaatatatatttggttgtactaatcctatagggttttgtttttggtttt---------
-cttctatataaggaggtgctagtttgtagcacaactta-----------tgag------
-----------ttttgagc----------------ttaag--------gttttgag----
---ctattttcctt-aagattaataa--gagagtaattcttattatagcacttgt----g
ttctgttc--------------------ttgattctaca-
>Chr9:17205791:17220891_5p 
---------tg----ttgtaagcttgcaataacttgaggataaagccaaagtatatttag
gag--aatctaa--atatacatgag------ataaggattaa-tatgttttgggagaatc
taaa--atatatttggttgtactaatcctattgggttttgtttttggtttt---------
-cttctatataaggaggtgctagtttgtagcacaactta-----------tgag------
-----------ttttgagc----------------ttaag--------gttttgag----
---ctattttcctt-aagattaataa--gagagtgattcttattatagcacttgt----g
ttctgttc--------------------ttgattctaca-
>Chr12:30719646:30727186_5p 
-gaaaatgttg----gagtaagcttgaagtagcttaaagcccaag-ctaaatatatttgg
gag-atatttaa--atatacatatta-----------------gagttatagaagttatc
taa---ataagttatgtt-------tcctaat-tggttttggaaaagtgtctttaaga--
ttttatatatatagagctaccaaggtgtagtaagcctta-----------tgag------
-----------attt----------gagagag--cttaag--------tttttgag----
---ttgtttttctt---aagcaataaatagaagagagttattctt--atctttgt----g
ttcttaatcttta---------------------------
>Chr15:11692473:11697270_3p 
------tgttg----ta-taagcttgacatagcttgaggccaaag-ataagtatatttag
gagaaaagctaa--atatacatattt-----------------gagatttaagagatatc
ta----ataagttagttt-------tccaatt-tggtttagga-aactttgtctaaggtc
tttactatataagaagatgcaagggtgttgcataactta-----------tgag------
------------tttaagagagagcaagagagaactttag--------gttttgag----
---tgattttccta---aagcttaat--aaaagagagtaattcttttgatattgt----g
ttcttaaattctttgaagttcttgtgttctagttctttat
>Chr9:28280903:28285710_3p 
---gaatgttg----gattaagcttgaagtagcttgaagatcaag-aaaagtatatttag
gagaaaagctaa--atatacatattt-----------------gtgttctaggagttatc
t-a---ataagttaagtt-------tcctatt-tagattaggaaatatgtgttatgag--
ttttatatataaaggggatgcagggtgttgcagaaccta-----------agag------
-----------attt------gagagagaaag--ctttag--------tttttgag----
---ttatttttcta---aagcaata---aaaagagagttattctt--attcttgg----t
t---------------------------------------
>Chr2:9261845:9266529_3p 
------ttttg----gagtaagcttgaagtagcttaaaacccaag-ctaagtatatttga
gag-atattcaa--atatacatattt-----------------gagttacaggagttatc
taa---ataagttatatt-------tcctaat-tggtattggaaaagtatctttgaga--
ttttatatatatagagctaccaaggtgtggtaaatctta-----------tgag------
-----------attt----------gagagag--cttaag--------tttttgag----
---ttatttttctt---aagcaataaagagaagagagttattctt--atctttgt----g
ttcttagtcttt----------------------------
>Chr2:9261845:9266529_5p 
--------ttg----gagtaagcttgaagtaacttaaagcccaaa-ctaagtatatttga
gag-atattcaa--atatacttattt-----------------gagttataggagttatc
taa---ataagttatatt-------tcctaat-tggttttggaaaagtatctttaaga--
ttttatatatatagagctaccaaggtgtggtaagcctta-----------tgag------
-----------attt----------gagagag--cttaag--------tttttgag----
---ttatttttctt---aagcaataaagagaagagagttattctt--atctttgt----g
ttcttagtcttta---------------------------
>Chr2:12678812:12683508_3p 
------tgttg----gaataagcttgaagtagcttaaagcccaag-ctaagtatatttga
gag-atattcaa--atatacatatta-----------------gacttataggagttatc
taa---ataagttatatt-------tcctaat-tggttttggaaaagtgtctttgagt--
ttttatatataaagagctaccaaggtgtggtaagcctta-----------aaga------
-----------gatt-----tgagagagagag--cttgaa----------tttgag----
---ttatttttctt---aagcaataa--agaagagagttattctt---cctttgt----g
ttcttaaactatag--------------------------
>Chr2:12678812:12683508_5p 
---------tg----gaataagcttgaagtagcttaaagcccaag-ctaagtatatttga
aag-atattcaa--atatacatatta-----------------gacttataggagttatc
taa---ataagttatatt-------ttctaat-tggttttggaaaagtgtctttgagt--
ttttatatataaagagctaccaaggtgtggtaagcctta-----------aggg------
-----------atttg----agagagagagag--ctcgag----------tttgag----
---ttatttttctt---aagcaataa--agaagagagttattctt---cctttgt----g
ttcttaaactatatttg-----------------------
>Chr9:28280903:28285710_5p 
gttgactgttg----gattaagcttgaagtagcttgaagatcaag-aaaagtatatttag
gagaaaagctaa--atatacatattt-----------------gtgttctaggagttatc
t-a---ataagttaagtt-------tcctatt-tagattaggaaatatgtgttatgag--
ttttatatataaaggggatgcagggtgttgcagaaccta-----------agag------
-----------attt------gagagagaaag--ctttag--------tttttgag----
---ttatttttcta---aagcaata---aaaagagagttattctt--attcttga----t
t---------------------------------------
>Chr14:16497348:16501519_3p 
---------ta----gtgtaagcttgaaatagcttgaggatcaag-ctaagtatatttag
gag-atatctaa--atatacatatcta----------------aagatttaggagatatc
taaa--ttatgtaatgtt-------tcctata-gttgttaggatgaatatttattc-tt-
ctctctatataagaagatg-cagggtgttgcatagcttataag-------agag------
-----------atta--gagagattaagattg--ctttag---------ttttgag----
---aag--tttcta---aagtaat----aaacgagagttattc-gttattcttgt-----
--------gtttg------------------attcaatat
>Chr14:16497348:16501519_5p 
------tgtta----gtgtaagcttgaaatagcttgaggatcaag-ctaagtatatttag
gag-atatctaa--atatacatatcta----------------aagatttaggagatatc
taaa--ttatgtaatgtt-------tcctata-gttgttaggatgaatgtttattc-tt-
ctctctatataagaagatg-cagggtgttgcatagcttataag-------agag------
-----------atta--gagagattaagattg--ctttag---------ttttgag----
---aag--tttcta---aagtaat----aaacgagagttattc-gttatt----------
----------------------------------------
>Chr20:19301999:19306729_3p 
------tgttg----gtataagcttgaagaagcttggagatcaag-ctaagtgtatttag
gag--gatctaa--atatacatatcaaatttgttagttttac-tttctttaggagttatc
taaag-taag-ttt-----------tccaaaagtgttttggaaatataat----------
--ctctatataaggaggtgctaaggtgtagcacaactta-----------tgagcttttg
agagagattgtatttgagagagattgagagag-cttaaag--------gttttgag----
---taagtttcctttgagattaataa--ag-agagttattctttgttatagtt-------
cttaatctttc-----------------taaacttta---
>Chr15:22521377:22526181_3p 
------tgttg----gattaagcttgacatagcttgaggtccaag-aagagtatatttag
gagaaaagctaa--atatacatattt-----------------gagtcttaggagctatc
taag--ataagttagttt-------tcctatt-tgagttaggagaatattatgtaagg--
tttaatataaaaggagatgcagagtcattgcataatgta-----------agag------
------------tttaagagagaacaagagag--ctttag--------gttttgag----
---agattttccta---aagattaat--aaaagagagtaattcttttagctttgt----g
ttcttaaacttgagaagtaatctcgatacaaattctata-
>Chr17:28835920:28840710_5p 
--------ttg----ggttaagcttgaaatagcttgaggcccaag-aagagtatatttag
gagaaaagctaa--atatacatattt-----------------gagtattaggagatatc
taag--ataagttagttt-------tcctaat-tgagttaggagaatattgtgtaagg--
tttaatataaaaggagatgcagagtcattgcataatgta-----------tgtg------
-----------ttttaagagagaacaagagag--ctttag--------gttttgag----
---agattttccta---aagattaat--aaaagagagtaattcttttagctttgt----g
ttcttaaacttaaagagtattcttgatacaaattctata-
>Chr10:24169597:24174363_3p 
------tgttg----atgtaagcttgaaataacttgaggatcaaa-cttagtatatttag
gag-atatctaa--atatacatatcta----------------aagatttaggaggaatc
tgaa--ttatgtaatatt-------tcctaaaggttgttaggctaaatatttacttgtt-
ttctatataaacgctaatgtcgagttgtgtcattagacgtg---------tgag------
-----------attt--ggga---tttgagag--tttgagaggttaagtttttgag----
---tgatatttctt---aagtaaa----taaagagagttatac--ttgttttttcttaaa
ttcttaaagcttg------------------attcaatat
>Chr19:2988844:2993612_5p 
----aatgttg----atgtaagctt--aatagcttgaggagcaag-cttagtatatttag
gag-atatctaa--atatacatattta----------------aagatttaggaggaatc
taaa--ttatgtaatatt-------tcctaaaggttgttaggctaaatatttacttggt-
ctc--tataaaagctaatgtcgagttgtggcattagacgtgagagagaaaagag------
-----------attt--gaga---gaagatag--cttaag---------ttttgaa----
---tgat-tttctt---gagcaaa----taaagtgagttttacttttattcttgttgaaa
ttcttaaagcttg------------------attcaata-
>Chr15:22521377:22526181_5p 
-gagaatgttg----gattaagcttgacatagcttgaggtccaag-aagagtatatttag
gagaaaagctaa--atatacatattt-----------------gagtcttaggagctatc
taag--ataagttagttt-------tcctatt-tgagttaggagaatattatgtaagg--
tttaatataaaaggagatgcagagtcattgcataatgta-----------agag------
------------tttaa-agagaacaagagag--ctttag--------gttttgag----
---agattttccta---aagattaat--aaaagagagtaattcttttagctttgt----g
ttcttaaacttgagaagtaatctcgatacaaattctata-
>Chr17:28835920:28840710_3p 
------tattg----ggttaagcttgaaatagcttgaggcccaag-aaaagtatatttaa
gagaaaagctaa--atatacatattt-----------------gagtattaggagatatc
taag--ataagttagttt-------tcctaat-tgagttaggagaatattgtgtaagg--
tttaatataaaaggagatgcagagtcattgcataatgta-----------tgtg------
-----------ttttaagagaggacaagagag--ctttag--------gttttgag----
---aaattttccta---aagattaat--aaaagagagtaattcttttagctttgt----g
ttcttaaacttaaagagtattcttgatacaaattctata-
