# Supplementary material for: Transposon signatures of allopolyploid genome evolution
Source: Nat Commun. 2023 Jun 1;14:3180. doi: 10.1038/s41467-023-38560-z (PMC10235133; doi:10.1038/s41467-023-38560-z)
Supplement: Supplementary file 4 — Supplementary Data 1 [file 41467_2023_38560_MOESM4_ESM.zip › Camelina.LTR.families/Camelina.LTRFamily/Camelina.Aligned/gt10.fam_1374.Aligned.fa]

>Chr3:5268417:5272680_5p 
--------tgaagaaacagagattccaaagttttct-gtgtgtcccttatgacttgattt
acaaaaacatatatactc-gagagagcagatccatacgaatcatatctatacatacaagg
aaagctatattaactttgctgatcttacgggattgacatattgaccaaacagcttcacgg
ccaagtcacctataaccatgacgaaaccaactgcaattagagtaaaccgatagctaacct
gaaaccaatctccaaca---------
>Chr20:8690864:8695127_5p 
--------tgaagaaacagagattccaaagttttct-gtgtgtcccttatgacttgattt
acaaaaacatatatactc-gagagagcagatccatacgaatcatatctatacatacaagg
aaagctatattaactttgctgatcttacgggattgacatattgaccaaacagcttcacgg
ccaagtcacctataaccatgacgaaaccaactgcaattagagtaaaccgatagctaacct
gaaaccaatctccaaca---------
>Chr19:12946766:12951029_3p 
--------tgaagaaacagagattccaaagttttct-gtgtgtcccttatgacttgattt
acaaaaacatatatactc-gagagagcagatccatacgaatcatatctatacatacaagg
aaagctatattaactttgctgatcttacgggattgacatattgaccaaacagcttcacgg
ccaagtcacctataaccatgacgaaaccaactgcaattagagtaaaccgatagctaacct
gaaaccaatctccaaca---------
>Chr16:23407007:23411269_3p 
--------tgaagaaacagagattccaaagttttct-gtgtgtcccttatgacttgattt
acaaaaacatatatactc-gagagagcagatccatacgaatcatatctatacatacaagg
aaagctatattaactttgctgatcttacgggattgacatattgaccaaacagcttcacgg
ccaagtcacctataaccatgacgaaaccaactgcaattagagtaaaccgatagctaacct
gaaaccaatctccaaca---------
>Chr16:23407007:23411269_5p 
--------tgaagaaacagagattccaaagttttct-ttgtgtcccttatgacttgattt
acaaaaacatatatactc-gagagagcagatccatacgaatcatatctatacatacaagg
aaagctatattaactttgctgatcttacgggattgacatattgaccaaacagcttcacgg
ccaagtcacctataaccatgacgaaaccaactgcaattagagtaaaccgatagctaacct
gaaaccaatctccaaca---------
>Chr11:10902037:10906301_5p 
-------atgaagaaacagagattccaaagttttctattgtgtcccttatgacttgattt
acaaaaacatatatactc-gagagagcagatccatacgaatcatatctatacatacaagg
aaagctatattaactttgctgatcttacgggattgacatattgaccaaacagcttcacgg
ccaagtcacctataaccatgacgaaaccaactgcaattagagtaaaccgatagctaacct
gaaaccaatctccaaca---------
>Chr20:8690864:8695127_3p 
-gataccatgaagaaacagagattccaaagttttctattctgtcccttatgacttgattt
acaaaaacatatatactc-gagagagcagatccatacgaatcatatctatacatacaagg
aaagctatattaactttgctgatcttacgggattgacatattgaccaaacagcttcacgg
ccaagtcacctataaccatgacgaaaccaactgcaattagagtaaaccgatagctaacct
gaaaccaatctccaaca---------
>Chr19:12946766:12951029_5p 
--------tgaagaaacagagattccaaagttttctattctgtcccttatgacttgattt
acaaaaacatatatactc-gagagagcagatccatacgaatcatatctatacatacaagg
aaagctatattaactttgctgatcttacgggattgacatattgaccaaacagcttcacgg
ccaagtcacctataaccatgacgaaaccaactgcaattagagtaaaccgatagctaacct
gaaaccaatctccaaca---------
>Chr16:27707428:27711692_3p 
--------tgaagaaacagagattccaaagttttctattctgtcccttatgacttgattt
acaaaaacatatatactc-gagagagcagatccatacgaatcatatctatacatacaagg
aaagctatattaactttgctgatcttacgggattgacatattgaccaaacagcttcacgg
ccaagtcacctataaccatgacgaaaccaactgcaattagagtaaaccgatagctaacct
gaaaccaatctccaaca---------
>Chr16:27707428:27711692_5p 
--------tgaagaaacagagattccaaagttttctattctgtcccttatgacttgattt
acaaaaacatatatactc-gagagagcagatccatacgaatcatatctatacatacaagg
aaagctatattaactttgctgatcttacgggattgacatattgaccaaacagcttcacgg
ccaagtcacctataaccatgacgaaaccaactgcaattagagtaaaccgatagctaacct
gaaaccaatctccaaca---------
>Chr14:30673029:30677299_3p 
--------tgaagaaacagagattccaaagttttctattctgtcccttatgacttgattt
acaaaaacatatatactc-gagagagcagatccatacgaatcatatctatacatacaagg
aaagctatattaactttgctgatcttacgggattgacatattgaccaaacagcttcacgg
ccaagtcacctataaccatgacgaaaccaactgcaattagagtaaaccgatagctaacct
gaaaccaatctccaacagtctctc--
>Chr14:29711940:29716204_5p 
--------tgaagaaacagagattccaaagttttctattctgtcccttatgacttgattt
acaaaaacatatatactc-gagagagcagatccatacgaatcatatctatacatacaagg
aaagctatattaactttgctgatcttacgggattgacatattgaccaaacagcttcacgg
ccaagtcacctataaccatgacgaaaccaactgcaattagagtaaaccgatagctaacct
gaaaccaatctccaaca---------
>Chr11:10902037:10906301_3p 
--------tgaagaaacagagattccaaagttttctattctgtcccttatgacttgattt
acaaaaacatatatactc-gagagagcagatccatacgaatcatatctatacatacaagg
aaagctatattaactttgctgatcttacgggattgacatattgaccaaacagcttcacgg
ccaagtcacctataaccatgacgaaaccaactgcaattagagtaaaccgatagctaacct
gaaaccaatctccaaca---------
>Chr10:9711988:9716252_3p 
--------tgaagaaacagagattccaaagttttctattctgtcccttatgacttgattt
acaaaaacatatatactc-gagagagcagatccatacgaatcatatctatacatacaagg
aaagctatattaactttgctgatcttacgggattgacatattgaccaaacagcttcacgg
ccaagtcacctataaccatgacgaaaccaactgcaattagagtaaaccgatagctaacct
gaaaccaatctccaaca---------
>Chr10:9711988:9716252_5p 
--------tgaagaaacagagattccaaagttttctattctgtcccttatgacttgattt
acaaaaacatatatactc-gagagagcagatccatacgaatcatatctatacatacaagg
aaagctatattaactttgctgatcttacgggattgacatattgaccaaacagcttcacgg
ccaagtcacctataaccatgacgaaaccaactgcaattagagtaaaccgatagctaacct
gaaaccaatctccaaca---------
>Chr6:25012124:25016389_3p 
--------tgaagaaacagagattccaaagttttctattctgtcccttatgacttgattt
acaaaaacatatatactc-gagagagcagatccatacgaatcatatctatacatacaagg
aaagctatattaactttgctgatcttacgggattgacatattgaccaaacagcttcacgg
ccaagtcacctataaccatgacgaaaccaactgcaattagagtaaaccgatagctaacct
gaaaccaatctccaaca---------
>Chr3:5268417:5272680_3p 
tgataccatgaagaaacagagattccaaagttttctattctgtcccttatgacttgattt
acaaaaacatatatactc-gagagagcagatccatacgaatcatatctatacatacaagg
aaagctatattaactttgctgatcttacgggattgacatattgaccaaacagcttcacgg
ccaagtcacctataaccatgacgaaaccaactgcaattagagtaaaccgatagctaacct
gaaaccaatctccaaca---------
>Chr14:30673029:30677299_5p 
---------gaagaaacagagattccaaagttttctattctgtcccttatgacttgattt
acaaaaacatatatactc-gagagagcagatccatacgaatcatatctatacatacaagg
aaagctatattaactttgctgatcttacgggattgacatattgaccaaacagcttcacgg
ccaagtcacctataaccatgacgaaaccaactgcaattagagtaaaccgatagctaacct
gaaaccaatctccaacactccccctc
>Chr14:29711940:29716204_3p 
--------tgaagaaacagagattccaaagttttttattctgtcccttatgacttgattt
acaaaaacatatatactc-gagagagcagatccatacgaatcatatctatacatacaagg
aaagctatattaactttgctgatcttacgggattgacatattgaccaaacagcttcacgg
ccaagtcacctataaccatgacgaaaccaactgcaattagagtaaaccgatagctaacct
gaaaccaatctccaaca---------
>Chr6:25012124:25016389_5p 
--------tgaagaaacagagattccaaagttttctattctgtcccttatgacttgattt
acaaaaacatatatactcagagagagcagatccatacgaatcatatctatacatacaagg
aaagctatattaactttgctgatcttacgggattgacatattgaccaaacagcttcacgg
ccaagtcacctataaccatgacgaaaccaactgcaattagagtaaaccgatagctaacct
gaaaccaatctccaacactccccctc
