# Supplementary material for: Transposon signatures of allopolyploid genome evolution
Source: Nat Commun. 2023 Jun 1;14:3180. doi: 10.1038/s41467-023-38560-z (PMC10235133; doi:10.1038/s41467-023-38560-z)
Supplement: Supplementary file 4 — Supplementary Data 1 [file 41467_2023_38560_MOESM4_ESM.zip › Camelina.LTR.families/Camelina.LTRFamily/Camelina.Aligned/gt10.fam_2070.Aligned.fa]

>Chr4:6070898:6076319_5p 
---------------gcggaag------t-aaagatattagaat----gaagagaagaga
gtttagtcgacaaagagaatggagagaaacttagattcctttagtatgtg-taatacaat
gtcggctatagcctttaaatagt--gaaagaaaactagggctacaccctttacacaatac
aacatatcgatagggacataaggaaag---agtgatgcttggtcccgatgtagatagtga
catatcattggtttccttaagtaaaaccaacatgtgatattatttgatctctctctctca
acgactatga-agagattctcgatccttctcttgggccat-atatggaaaggccttaccg
ttacttcatgtaacaagataggactcggctttattacacatgtgtacggtcgaccgtact
gacaccaccttgt-acatgatcaatcacggtcaatactc---------------------
-
>Chr4:6070898:6076319_3p 
----tgttagtttaagcggaag------t-aaagatattagaat----gaagagaagaga
gtttagtcgacaaagagaatggagagaaacttagattcctttagtatgtg-taatacaat
gtcggctatagcctttaaatagt--gaaagaaaactagggctacaccctttacacaatac
aacatatcgatagggacataaggaaag---ga-gatgcttggtcctgatgtagatagcga
catatcgttggtttccttaagtgaaaccaacatgtgatattatttgatctctctctctca
acggctatga-aaagattctcgatccttctcttgagccat-atatggaaaggccttaccg
ttacttcatgtaacaagacaggactcggctttattccacatgtgtacggtcgaccgtacg
gacaccaccttgt-acatgatcaatcacggtcaatactctcgagatcctatgtagatatg
c
>Chr14:31234602:31240028_5p 
---atggtagtttaagcggaag------t-aaatatattagatttaagagagagagaaga
gtttagtcgacaaagagaatggagagaaacttagattccattagtgtgtg-taatacaat
gtcggctagagcctttaaatagt--gaaagaaaactagggctacaccctttacacaatac
aacatatcaatagggacataaggaaag---agagatgctaggtcccgatgtagatagcga
catatcgttggtttccttaagtgaaaccaacatgtgatattattt-atctctctttctta
acggctatga-agagattctcgatccttctcttgggccat-atatggtaaggcctcacct
ttacttcatgtaacaagatagaactcgaccttattccacatgtgtacggacgatcgtacg
gacaccaccttgt-acatgatcaatcacggtcaata------------------------
-
>Chr14:31234602:31240028_3p 
----tgttagtttaagcggaag------t-aaatatattagatt--gaaaagagagaaga
gtttagtcgacaaagagaatggagagaaacttatattccattagtgtgtg-taatacaat
gtcggctagagcctttaaatagt--gaaagaaaactagggctacaccctttacacaatac
aacatatcgatagggacataaggaaag---agagatgttaggtcccgatgtagatagcga
catatcgttggtttccttaagtgaaaccaacatgtgatattatttgatctctctctctta
acggctatga-atagattctcgatccttctcttgggccat-atatggtaaggcctcacct
ttacttcatgtaacaagatagaactcgggcttattccacatgtgtacggacgatcatacg
gacaccaccttg--acatgatcaatcacggtcaata------------------------
-
>Chr19:11612544:11617966_3p 
----tgttagtttaagcggaag------t-aaatatattagatt----gaagagaagaga
gtttagtcgataaagagaatggagagaaacttagattccattagtagatg-taatacaat
gtcggctagagcctttaaatagtaaaaaaaaaaactagggctacaccctttacacaatgc
acaatatcaatagggacataaggaaag---agagatgtttggtcccaatgtagatagcga
catctccttggtttccttaagtggaaccaacatgtgatatcgtttgatctctctctctta
acggctatga-agagattctcgatccttctcttaggccat-atgtgttaaggcctcacct
ttgcttcacgtaacaagataggactcggccttattccacatgtatacggacgaccatacg
gacaccaccttgt-tcatgatcaatcacggttaata------------------------
-
>Chr19:11612544:11617966_5p 
----tgttagtttaagcggaag------taaaaaatattagatt----gaagaaaagaga
gtttagtcgacaaagagaatggagagaaacttagatttcattaatgtatg-taatacaat
atcggctagagcctttaaatagt-aaaagaaaaactagggctacaccctttacacaatgc
acaatatcgatagggacataaggaaag---agagatgtttggtcccaatgtagatagcga
catcttcttgatttccttaagtggaaccaacatgtgatattgtttgatctctctctctta
acggctatga-agagattcttgatccttctcttaggccat-atgtgttaaggcctcacct
ttacttcatgtaacaagataggattcggccttattccacatgtgtacgaacgaccgtacg
gacaccaccttgt-tcatgatcaatcatggtcaata------------------------
-
>Chr20:20243660:20246432_5p 
----tgttagtttaagcggaag------t-aaagagaagaattt----gagatggagaga
atgaagtcgacaaagagaataagagaaacataagattctattagtgtatc-ggttacaat
gtaggtcaaagcctttaaata---ggtacacaaactagacctattccctttacacttgac
aataagatgatagggacataaagagag--agagaagagcggatcccaatactgatagcga
ctggtc-atggtctcctacgaggaagctaacccgtgacttgatct--tgcttatcctcta
acggctataagaaacattctagatccttctatgggccttt-agacaactcggcctcttct
ct-cttcatatatcttaattagactcggccttatttgatacttatacggatgaccgtacg
gacatgaccaagt-ctcgagtggctc----------------------------------
-
>Chr12:21659822:21666316_3p 
gatctgttagtttaagcggaagtaaagat-agaaatgtgcgagtgaagggagtgaagcga
gtgaag--aacaaagagaataatggtaaaatagaattccattaatctgttgttttacaat
gtcgacaacactctttaaata-g--gagaaaaaactagggctacactcctttgaatcgac
aactaggtgatagagacataaagagag---agagaggggtgatcccaatggtgatagtga
ccggtc-atagtctcctaggacgaatccaacccgtgactatgttc-ccccatatcttcta
acggctacaatagggattctagatccttctcatgggcctt-agacgaccaggcctctact
ctcttccatatgtcttgatagaactcggccttatcaaaca-ctgtacagacgaatgtacg
gacacgactaagtcccccggtgattcatgatcaata------------------------
-
>Chr17:17727323:17732820_3p 
---------gtttaagcggaag------t-taagagaagaattt----gtgatggagaga
atgaagtcggcaaagagaaaaagagaaacataagattctattagtatatc-ggttacaat
gtaggtcaaagcctttaaata---ggtacataaactagggctactccctttacactcgac
aataagatgatagggacataaagagagatagagaagagcggatcccaatactgatagcga
ctggtc-atggtctcctacgaggaagctaacccgtgatttgctct--cgcttatcctcta
acagctatgagaaggattctagatccctccatgggccttt-agacaactcagcctctgct
tt-cttcatatatcttaattagactcggccttatttgatacttgtacggatgaccgtacg
gacatgaccaagt-ctcgagtggctcatggtcaatact----------------------
-
>Chr7:17350939:17356837_3p 
----tgttagtttaagcggaag------t-agaagtgtgagagtaacgaatgtgaataga
gtgaag--aacaaagagaataagaatagaatgttattccataagtgtaac-caatacaat
gtcggcttaagcccttaaatatc--aagagaaaactagggctactccctttacactcgac
aacttgttgatagtgacataaagagag---agaacaaactaatcccaatggtgaaagcga
cccgtc-ttggtctcccaagatgagaccaacctgtga-----------ccttatcctcta
acggctactaggcgacttctagatctttctcttgggctttctggtggactggcctcgtct
cttctccatatg--ttaatagaacttggccttattgatcatttgtacggacggccgtacg
gtcatggcctag--accggataggacatggtcaatact----------------------
-
