# Supplementary material for: Transposon signatures of allopolyploid genome evolution
Source: Nat Commun. 2023 Jun 1;14:3180. doi: 10.1038/s41467-023-38560-z (PMC10235133; doi:10.1038/s41467-023-38560-z)
Supplement: Supplementary file 4 — Supplementary Data 1 [file 41467_2023_38560_MOESM4_ESM.zip › Camelina.LTR.families/Camelina.LTRFamily/Camelina.Aligned/gt10.fam_239.Aligned.fa]

>Chr1:11928943:11935728_5p 
--------------------tgttgtaaaacact---t-gtgga--ctccata--gaccg
gcccg--ctcacagtccgt-taggacat-ggccttacggcccatttact-gtccgcacat
g---------tacggc--ccatcggccatagctttacggcccatggccat-tgcttcgcg
gccca-tggcctat----------gttatgtactctattgctttatgggct---------
--ttagc------ccttgtactccta-t-tatatatac-----------atgta-tgctc
ga-cat------taatcaataagact----aagagattt-cacttcctaaattctctagt
tt-acaaca---------------
>Chr1:11928943:11935728_3p 
--------------------tgttgtaaaacact---t-gtgga--ctccata--gaccg
gcccg--ctcacagtccgt-taggacat-ggccttacggcccattcact-gtccgcacat
g---------tacggc--ccatcggccatagctttacggcccatggccat-tgcttcgcg
gccca-tggcctat----------gttatgtactctattgctttatgggct---------
--ttagc------ccttgtactccta-t-tatatatac-----------ttgta-acctc
ga-cat------taatcaataagact----aagagattt-cacttcctaaattctctagt
tt-acaaca---------------
>Chr1:16933854:16938893_5p 
--------------------tgttgtaaaacact---t-gtgga--ctccata--gaccg
gcccg--ctcacagtccgt-taggacat-ggccttacggcccatttact-gtccgcacat
g---------tacggc--ccatcggccatagctttacggcccatggccat-tgcttcgcg
gccca-tggcctat----------cttatgtactcgattgttttatgggct---------
--ttagc------ccttgtactccta-c-tatatatac-----------ttgta-tgctc
ga-cat------taatcaataagact----aagagattt-cacttcctaaattctctagt
tt-acaaca---------------
>Chr11:7586165:7588858_3p 
--------------------tgttgtaaaacact---t-gtgga--ctccatg--gaccg
gcccg--ctcacagtccgt-taggacat-ggccttacggctcatttact-gtctgcacat
g---------tacggc--ccatcggccatagctttacggcccatggccat-tgctgtacg
gccca-tggcctat----------cttatgtactctattgctttatgggct---------
--ttagc------ccttgtactccta-t-tatatatac-----------atgta-tgctc
ga-cat------taatcaataagact----aagagattt-cacttcctaaattctctagt
tt-acaaca---------------
>Chr11:7586165:7588858_5p 
--------------------tgttgtaaaacact---t-gtgga--ctccata--gacca
gcccg--ctcacagtccgt-taggacat-ggccttacggcccatttact-gtccgcacat
g---------tacggc--ccatcggccatagctttacggcccatggccat-tgctttacg
gccca-tggcctat----------cttatgtactcgattgctttatgggct---------
--ttagc------ccttgtactccta-t-tatatatac-----------ttgta-tgctc
ga-cat------taatcaataagact----aagatattt-cacttcctaaattctctagt
tt-acaaca---------------
>Chr1:16933854:16938893_3p 
--------------------tgttgtaaaacact---t-gtgga--ctccata--gaccg
gcccg--ctcacagtccgt-taggacat-ggccttacggcccatttact-gtccgcacat
g---------tacggc--ccatcggccatagctttacggcccatggccat-ttcttcgcg
gccca-tggcctat----------cttatgtactcgattgttttatgggct---------
--ttagc------ccttgtactccta-c-tatatatac-----------ttgta-tgctc
ga-cat------taatcaataagact----aagagattt-cacttcttaaattctctagt
tt-acaaca---------------
>Chr11:6256057:6263517_3p 
--------------------tgttgtaaaacact---t-gtgga--ctccata--gaccg
gcccg--ctcacagtccgt-taggacat-ggccattcggc-catttact-gtccgcacat
g---------tacggc--ccatcggccatagctttacggcccatggccat-tgctgtacg
gccca-tggcctat----------cttatgtactctattgctttatgggct---------
--ttagc------ccttgtactccta-t-tatatatac-----------atgta-tgctc
ga-cat------taatcaataagact----aagagattt-cacttcctaaattctctagt
tt-acaacatccttaggtatcttc
>Chr6:12421163:12435777_3p 
--------------------tgttgtaaaacact---t-gtgga--ctccata--gaccg
gcccg--ctcacagtccgt-taggacat-ggccttacggcccatttact-gtccgcacat
g---------tacgac--tcatcggccatagctttacggcccatggccat-tgcttcacg
gccca-tggcctat----------cttatgtactcgattgctttatgggct---------
--ttagc------ccttgtactccta-t-tatatatac-----------ttgta-acctc
ga-cat------taatcaataagact----aagagattt-cacttcctaaattctctagt
tt-acaacagat------------
>Chr11:5544915:5551902_5p 
-----------------gagtgttgtaaaacact---t-gtgga--ctccata--gaccg
gcccg--ctcacagtccgt-taggacat-ggccattcggc-catttact-gtccgcacat
g---------tacggc--ccatcggccatagctttacggcccatggccat-tgctgtacg
gccca-tggcctat----------cttatgtactctattgctttatgggct---------
--ttagc------ccttgtactccta-t-tatatatac-----------atgta-tgctc
ga-cat------taatcaataagact----aagagattt-cacttcctaaattctctagt
tt-acaac----------------
>Chr8:7466008:7473015_3p 
-------------------gtgttgtaaaacact---t-gtgga--ctccata--gaccg
gcccg--ctcacagtccgt-taggacat-ggccattcggcccatttact-gtccgcacat
g---------tacggc--ccatcggccatagctttacggcccatagccat-tgcttcacg
gccca-tggcctat----------cttatgtactcgattgctttatgggct---------
--ttagc------ccttatactttta-t-tatatatac-----------ttgta-tgctc
ga-cat------taatcaataagact----aagagattt-cacttcctaaattctctagt
tt-acaacagttc-----------
>Chr8:7466008:7473015_5p 
acggctgtgatttcctgcggtgttgtaaaacact---t-gtgga--ctccata--gaccg
gctcg--cttacagtccgt-taggacat-ggccattcggcccatttact-gtccgcacat
g---------tacggc--ccatcggccatagctttacggcccatggccat-tgcttcacg
gccca-tggcctat----------cttatgtactcgattgctttatgggct---------
--ttagc------ccttgtactttta-t-tatatatac-----------ttgta-tgctc
ga-cat------taatcaataagact----aagagattt-cacttcctaaattctctagt
tt-acaacacgttat---------
>Chr11:6256057:6263517_5p 
---------------------gttgtaaaatact---t-gtgga--ctccata--gaccg
gcccg--ctcacagtccgt-taggacat-ggccattcggc-catttact-gtccgcacat
g---------tacggc--ccatcgaccatagctttacggcccatggccat-tgctgtacg
gccca-tggcctat----------cttatgtactctattgctttatgggct---------
--ttagc------ccttgtactccta-t-tatatatac-----------atgta-tgctc
ga-cat------taatcaataagact----aagagattt-cacttcctaaattctctagt
tt-acaacacgtta----------
>Chr11:5544915:5551902_3p 
-------------------gtgttgtaaaacagt---t-gtgga--ctccata--gaccg
gcccg--ctcacagtccgt-taggacat-ggccattcggc-catttact-gtccgcacat
g---------tacggc--tcatcggccatagctttacggcccatggtcat-tgctgtacg
gccca-tggcctat----------cttatgtactctattgctttatgggct---------
--ttagc------ccttgtactccta-t-tatatatac-----------atgta-tgctc
ga-cat------taatcaataagact----aagagattt-cacttcctaaattctctagt
tt-acaaca---------------
>Chr6:12421163:12435777_5p 
---------------------gttgtaaaacact---t-gtgga--ctccata--gaccg
gcccg--ctcacagtccgt-taggacat-agccttacggcccatttact-gtccgcacat
g---------tacggc--ccatcgg-catagctttacggctcatggccat-tgcttcacg
gccca-tggcctat----------cttatgtactcgattgctttatggact---------
--ttagc------ccttgtacttcta-t-tatatatac-----------ttgta-acctc
ga-cat------taatcaataagact----aagagattt-cacttcctaaattctctagt
tt-acaacaccttat---------
>Chr19:20543472:20550151_5p 
------------------agtgttgtaaaacact---t-gtgga--ctccata--gaccg
gcccg--cttacagtccgt-taggacat-ggccttacggcccatttact-gtccgcacat
g---------tacggc--ccatcggccatagctttacggcccatggccat-tgctttacg
gccca-tggcctat----------cttatgtactcgattgctttatgggct---------
--ttagc------ccttgtactccta-t-tatatatac-----------ttgta-acctc
ga-cat------taatcaataagact----aagagattttcgtcccctaaactctctagt
tt-acaaca---------------
>Chr19:20543472:20550151_3p 
--------------------tgttgtaaaacact---t-gtgga--ctccata--gaccg
gtccg--cttacagtccgt-taggacat-ggccttacggcccatttact-gtccgcacat
g---------tacggc--ccatcggccatagctttacggcccatggccat-tgctttacg
gccca-tgacctat----------cttatgtactcgattgctttatgggct---------
--ttagc------ccttgtactccta-t-tatatatac-----------ttgta-acctc
ga-cat------taatcaataagact----aagagattttcgtcccctaaactctctagt
tt-acaaca---------------
>Chr13:19955901:19957668_3p 
-------------------atgttgtaaaacact---t-gtgga--ctccata--gaccg
gcccg--ctcacagtccgt-taggacat-ggccattcggc-catttact-gtccgcacat
g---------tacggc--ccatcggccatagctttacggcccatggccat-tgctttacg
gccca-tggcctat----------cttatgtattcgattgctttatgggct---------
--ttagc------ccttgtactccta---tatatatat-----------gta---acatc
gattat------taatgaataagact----aagagattt-cacttcctaaattctctagt
tt-acaaca---------------
>Chr19:6504351:6506194_5p 
------------------agtgttgtaaaacact---t-gtgga--ctccata--gaccg
gcccg--ctcacagtccgt-taggacat-ggccattcggc-catttact-gtccgcacat
g---------tacggc--ccatcggccatagctttacggcccatggccat-tgctccacg
gccca-tggcctat----------cttatgtcttcgattgctttatgggct---------
--ttagc------ccttgtactccta---tatatatat-----------atgtt-acatc
gattat------taatgaataagact----aagagattt-cacttcctaaattctctagt
tt-acaaca---------------
>Chr13:19955901:19957668_5p 
-----------------gagtgttgtaaaacact---t-gtgga--ctccata--gaccg
gcccg--ctcacagtccgt-taggacat-ggccattcggc-catttact-gtccgcacat
g---------tacggc--ccatcggccatagctttacggcccatggccat-tgctttacg
gccca-tggcctat----------cttatgtattcgattgctttatgggct---------
--ttagc------ccttgtactccta---tatatatat-----------gta---acatc
gattat------taatgaataagact----aagagattt-cacttcctaaattctctagt
tt-acaac----------------
>Chr19:6504351:6506194_3p 
--------------------tgttgtaaaacact---t-gtgga--ctccata--gaccg
gcccg--ctcacagtccgt-taggacat-ggccattcggc-catttact-gtccgcacat
g---------tacggc--ccatcggccatagctttacggcccatggccat-tgctccacg
gccca-tggcctat----------cttatgtcttcgattgctttatgggct---------
--ttagc------ccttgtactccta---tatatatat-----------gta---acatc
gattat------taatgaataagact----aagagattt-cacttcctaaattctctagt
tt-acaacacgt------------
>Chr11:2845052:2846863_3p 
--------------------tgttgtaaaacact---t-gtgga--ctctata--gaccg
gcccg--ctcacagtccgt-taggacat-ggccattcgccccatataccggtccgcgcat
g---------tacgac--ccatcggccattgctttacggcccatggccat-tgcttcacg
gccca-tggcctat----------cttatgtacacgcttactttatgggtt---------
--ttagc------tcttgtactccta-t-tatatatac-----------ttgta-acctc
ga-tat------taatcaataagact----aagagattt-cacttcctaaattctctagt
tt-acaaca---------------
>Chr11:2845052:2846863_5p 
--------------------tgttgtaaaacact---t-gtgga--ctctata--gaccg
gtccg--ctcacagtccgt-taggacaa-ggccattcggcccatataccggtccgcgcat
g---------tacggc--ccatcggccattgctttacggtccatggccat-tgcttcacg
gccca-tggcctat----------cttatgtatacgcttattttatgggtt---------
--ttagc------ccttgtactccta-t-tatatatac-----------ttgta-acctc
ga-cat------taatcaataagact----aagagattt-cacttcctaaattctctagt
tt-acaacacgtta----------
>Chr6:16065656:16072403_5p 
-----------------gagtgttgtaaaacact---t-gtgga--ctctata--gaccg
gcccg--ctcacagtccgt-taggacat-ggccattcggcccatataccggtccacgcat
g---------tccggc--ccatcggccattactttacggcccatggccat-tgcttcacg
gccca-tggcctat----------cttatgtactcacttactttatgggct---------
--ttagc------ctttgtacttcta-t-tatatatac-----------ttgta-acctc
ga-cat------tcatcaataagact----aagagattt-cacttcctaaatcctctagt
tt-acaaca---------------
>Chr6:16065656:16072403_3p 
--------------------tgttgtaaaacact---t-gtgga--ctctata--gaccg
gcccg--ctcacagtccgt-taggacat-ggccattcggcccatataccggtccgcgcat
g---------tccggc--ccatcggccattactttacggcccatggccat-tgcttcacg
gtcca-tggcctat----------cttatgtactcgcttactttatgggct---------
--ttagc------ctttgtactccta-t-tatatatac-----------ttgta-acctc
ga-cat------tcatcaataagact----aagaaattt-cactccctaaatcctctagt
tt-acaacac--------------
>Chr8:20260612:20268618_3p 
------------------agtgttgtaaaacact---t-gtgga--ctccata--gaccg
gcccg--ctcacagtccgt-taggacat-ggccttacggcccatttact-gtccgcacat
g---------tacggc--ccat---------------------tggccat-tgcttcgcg
gccca-tggcctat----------cttatgtattcgattactttatgggct---------
--ttagc------ctttgtactccta-t-tatatatat--------a-gttgta-acctc
ga-cat------taatcaataagact----aagagattt-cacttcctaaattctctagt
tt-acaaca---------------
>Chr8:20260612:20268618_5p 
--------------------tgttgtaaaacact---t-gtgga--ctccata--gaccg
gcccg--ctcacagtccgt-taggacat-ggccttacggcccatttact-gtccgcacat
g---------tacggc--ccat---------------------tggccat-tgcttcgcg
gccca-tggcctat----------cttatgtattcgattactttatgggct---------
--ttagc------ctttgtactccta-t-tatatatat--------a-gttgta-acctc
ga-cat------taatcaataagact----aagagattt-cacttcctaaattctctagt
tt-acaacacgttatca-------
>Chr14:837670:844681_5p 
--------------------tgttgtaaaacact---tagtgga--ctctata--gaccg
gcccg--ctcacagtccgt-taggacat-ggccattcggcccatataccggtccgcgcat
g---------tacggc--ccatcggccattgctttacggc--------------------
--cca-tggcctat----------gttatgtactcgattgctttatgggct---------
--ttagc------ccttgtactccta-t-tatatatac-----------ttgta-tgctc
ga-cat------taatcaataagact----aagagattt-cacttcctaaattctctagt
tt-acaacacgttatca-------
>Chr6:18490803:18497532_3p 
------------------------gtaaaacact---t-gtgga--ctctata--gaccg
gcccg--ctcacagtccgt-taggacat-ggccattcggcccatataccggtccgcgcat
g---------tacggc--ccatcggccattgctttacggc--------------------
--cca-tggcctat----------gttatgtactcgattgctttatgggct---------
--ttagc------ccttgtactccta-t-tatatatac-----------ttgta-acctc
ga-cat------taatcaataagact----aagagattt-cacttcctaaattctctagt
tt-acaacacgtt-----------
>Chr14:837670:844681_3p 
---------------------------------------gtgga--ctctata--gaccg
gcccg--ctcacagtccgt-taggacat-ggccattcggcccatataccggtccgcgcat
g---------tacggc--ccatcggccattgctttacggc--------------------
--cca-tggcctat----------gttatgtactcgattgctttatgggct---------
--ttagc------ccttgtactccta-t-tatatatac-----------ttgta-tgctc
ga-cat------taatcaataagact----aagagattt-cacttcctaaattctctagt
tt-acaaca---------------
>Chr6:18490803:18497532_5p 
--------------------tgttgtaaaacact---t-gtgga--ctctata--gaccg
gcccg--ctcacagtccgt-taggacat-ggccattcggcccatataccggtcggcgcat
g---------tacggc--ccatcggccattgctttacggc--------------------
--cca-tagcctat----------gttatgtactcgattactttatgggtt---------
--ttagc------ctttgtactccta-t-tatatatac-----------ttgta-acctc
ga-cat------taatcaataagact----aagagattt-cacttcctaaattctctagt
tt-acagcacatt-----------
>Chr4:7110218:7116633_5p 
---------------gggagtgttgtaaaacact---t-gtgga--ctctata--gaccg
gcccg--ttcatagcccgt-taggacat-ggccttacggcccatgtacg-gtccgcgcat
g---------tatggc--ccatatg---------------------ttat-tgctttacg
gccca-tggcctat----------tctatgtactcgtttggtttatgggct---------
--ttggc------ctttgtactccta-t-tatatatac-----------ttgtatacctc
ga-cat------tcatcaataagact----aagagattt-cgcttcctaaattctctaat
tt-acaaca---------------
>Chr3:6598736:6605485_5p 
--------------------tgttgtaaaacact---tcatgga--ctctata--gaccg
gtccg--cttacagtccat-taggacat-ggctattcgacccatataccggtccgcacat
g---------tacggc--ccatcgg---------------------ccat-tgattcacg
gccca-tggcctat----------cttatgtactcgattactttatgggct---------
--ttagc------ccttgtactccta---tatatatac-----------ttgta-acctc
ga-tat------tcattaataagact----aagagattt-cacttcctaaattctctagt
tt-acaaca---------------
>Chr7:27113850:27121507_3p 
--------------------tgttgtaaaacact---tagtgga--ctctata--gaccg
gtccg--ctcacagtccgt-taggacat-ggccttacggcccatttact-gtccgcacg-
------------------------------------------------------tttacg
gccca-tggcctat----------cttatgtactcgattactttatgggct---------
--ttagc------ccttgtactccta-t-tatatatac-----------ttgta-tgctc
ga-cat------taatcaataagact----aagagattt-cacttcctaaattctctagt
tt-acaaca---------------
>Chr8:26362911:26369926_5p 
--------------------tgttgtaaaacact---t-gtgga--ctctata--gaccg
gcccg--ctcacagtccgt-taggacat-ggccttacggcccatttact-gtccgcacat
g---------tacggc--ccatcgg---------------------ccat-tgcttcgcg
gccca-tggcctat----------cttatgtactctattgctttatgggct---------
--ttagc------ccttgtactctac-tatatatatgt--------a-acctca---ttc
ga-tta------tcattaatgagaac----aagagattt-cgtcccctaaactctctagt
ttcataaca---------------
>Chr4:7110218:7116633_3p 
--------------------tgttgtaaaacact---t-gtgga--ctctata--gaccg
gcccg--ctcatagcccgt-taggacat-ggccttacggcccatgtacg-gtccgcgcat
g---------tacggc--ccatatg---------------------ttat-tgctttacg
gccca-tggcctat----------tctatgtactcgtttggtttatgggct---------
--ttgac------ctttgtactccta-t-tatatatac-----------ttgtaaacctc
ga-cat------tcatcaataagact----aagagattt-cgctccctaaatcctctagt
tt-acaacacgt------------
>Chr1:22538806:22548482_3p 
--------------------tgttgtaaaacact---t-gttga--ctctata--gaccg
gcccg--ctcacagtccgt-taggacat-ggccgttcggcccatgtacg-gttcgcgcat
g---------tacggc--ccatatg---------------------ttat-tgctttacg
gccca-tggcctat----------tctatgtactcgattggtttatgggct---------
--gtagc------ctttgtactccta-t-tatatatac-----------ttgtaaacctc
ga-tat------tcatcaataagact----aagagattt-cgctccctaaattctctagt
tt-acaacata-------------
>Chr1:22538806:22548482_5p 
--------------------tgttgtaaaacact---t-gttga--ctctata--gaccg
gcccg--ctcacagtccgt-taggacat-ggccgttcggcccatgtacg-gtccgcgcat
g---------tacgac--ccatatg---------------------ttat-tgctttacg
gccca-tggcctat----------tctatgtactcgattggcttatgggct---------
--ttagc------ctttgtactccta-t-tatatatac-----------ttgtaaacctc
ga-cat------tcatcaataagact----aagagattt-cgctccctaaatcctctagt
tt-acaacacgttat---------
>Chr19:25189659:25195718_5p 
-------------------gtgttgtaaaacact---t-gtgga--ctccata--gaccg
gcccg--ctcacagtccgt-taggacat-ggccttacggcccatttact-gtccgcacat
g---------tacggc--ccatcgg---------------------ccat-tgcttcgcg
gccca-tggcctat----------cttatgtactctattgctttatgggct---------
--ttagc------ccttgtactctac-tatatatatgt--------a-acctca---ttc
ga-tta------tcattaataagaac----aagagattt-catccttc-aactctctagt
ttcataaca---------------
>Chr8:26362911:26369926_3p 
--------------------tgttgtaaaacact---t-gtgga--ctccata--gaccg
gcccg--ctcacagtccgt-taggacat-ggccttacggcccatttact-gtccgcacat
g---------tacggt--ccatcgg---------------------ccat-tgcttcgcg
gccca-tggcctat----------cttatgtactctattactttatgggct---------
--ttagc------ccttgtactctac-tatatatatgt--------a-acctca---ttc
ga-tta------tcattaatgagaac----aagagattt-cgtcccctaaactttctagt
ttcataaca---------------
>Chr3:6598736:6605485_3p 
--------------------tgttgtaaaacact---tagtgga--ctctata--gaccg
gcccg--ctcacagtccat-taggacat-ggccattcggctcatataccggtccgcacat
g---------tacggt--ccatcgg---------------------ccat-taattcacg
gtcca-tggcctat----------cttatgtacttaattactttatgggtt---------
--ttaac------tcttatactccta---tatatatac-----------ttgta-acctc
ga-cat------tcattaataagact----aagaaattt-cacttcctaaattctctagt
tt-acaaca---------------
>Chr7:27113850:27121507_5p 
--------------------tgttggaaaacact---tagtgga--ctctata--gaccg
gtccg--ctcacagtccgt-taggacat-ggccttatggcccatttact-atccgcacg-
------------------------------------------------------tttacg
gccca-tggcctat----------cttatgtactcgattactttatgggtt---------
--ttaac------ccttgtactccta-t-tatatatac-----------ttgta-tgctc
ga-cat------taatcaataagact----aagagattt-cacttcctaaattctctagt
tt-acaaca---------------
>Chr14:29094936:29102327_3p 
--------------------tgttgtaaaacact---t-gtgga--ctctata--gaccg
gcccg--ctcacagtccgt-taggatat-ggccttacggcccatgtacg-gtccgcgcat
g---------tacggc--ccatcgg---------------------ccat-tactttacg
gtccattggcctat----------tctatgt-cctagtcggtttatgggct---------
--ttagc------ccttgtactctac---tatatatac-----------ttgtaaaccta
ga-cat------tcattaataagact----aagagattt-catccttc-aattctctagt
ttcacaacac--------------
>Chr19:25189659:25195718_3p 
--------------------tgttgtaaaacact---t-gtgga--ttccata--gaccg
gcccg--ctcacagtccgt-taggacat-ggccttacggtccatttact-gtccgtacat
g---------tacggc--ccatcgg---------------------ccat-tgcttcgcg
gccca-tggcctat----------cttatgtactctattgctttatgggct---------
--ttagc------ctttgtactctac-tatatatatgt--------a-acttca---ttc
ga-tta------tcattaataagaac----aagagattt-catccttc-aactctctagt
ttcataacacgttat---------
>Chr14:29094936:29102327_5p 
---------------------gttgtaaaacact---t-gtgga--ctctata--gatcg
gcccg--ctcacagtccgt-taggacat-ggtcttacggcccatgtacg-gtccgcgcat
g---------tacggt--ccatcgg---------------------ccat-tactttacg
acccattggcctat----------tctatgt-cctagtcgatttatgggct---------
--ttagc------ccttgtactctac---tatatatat-----------ttgtaaacctc
ga-cat------tcattaataagact----aagagattt-catccttc-aattctctagt
ttcacaacac--------------
>Chr17:34449773:34455382_3p 
--------------------tgttgtaaaacact---tagtgga--ctctata--gaccg
gccca--ttcacagtccat-taggacat-ggccttacggcccatgtacg-gtccatcctt
g---------tacggc--ccatcgg---------------------ccat-tgctttacg
gccca-tggcctat----------tctatgt-cctagtcggtttatgggct---------
--ttagc------ctttgtactctac-tatatatatac-----------ttgtaaacctc
ga-tat------tgattaatgaaaac----aagagattt-cgtcccctaaactctctagt
ttcataacatat------------
>Chr8:983779:990606_5p 
--------------------tgttgtaaaacact---tagtgga--ctctata--gaccg
gccca--ttcacagtccat-taggacat-ggccttacggcccatgtacg-gtccatcctt
g---------tacggc--ccatcgg---------------------ccat-tgctttacg
gccca-tggcctat----------tctatgt-cctagtcggtttatgggct---------
--ttagc------ctttgtactctac-tatatatatac-----------ttgtaaacctc
ga-tat------tga-taataagaac----aagagattt-catccttc-atctcactagt
ttcataaca---------------
>Chr8:983779:990606_3p 
-------------------gtgttgtaaaacact---tagtgga--ctctata--gaccg
gccca--ttcacagtccat-taagacat-ggccttacggcccatgtacg-gtccatcctt
g---------tacggc--ccatcgg---------------------ccat-tgctttacg
gccca-tggcctat----------tctatgt-cgtagtcggtttatgggct---------
--ttagc------ctttgtattctac-tatatatatac-----------ttgtaaacctc
ga-tat------tga-taataagaac----cagagattt-catccttc-atctctctagt
ttcataaca---------------
>Chr17:34449773:34455382_5p 
-------------------ttgttgtaaaacact---tagtgga--ctctata--gatcg
gccca--ttcacagtccat-taggacat-ggccttacggcccatgtacg-gtccatcatt
g---------tacggc--ccatcgg---------------------ccat-tgctttacg
gccca-tggcctat----------tctatgt-cctagtcggtttatgggct---------
--tta-c------ctttgtactctac-tatatatatac-----------ttgtaaacctc
ga-tat------tgattaatgagaac----aagagattt-cgtcccctaaactctctagt
ttcataacacgttat---------
>Chr3:18844306:18852148_5p 
--------------------tgttgtaaaacact---tagtgga--ctccata--aaccg
gcccg--ttcacagtccat-taggacat-ggccttacggcccatg---------------
----------tacggc--ccataccatgtg----------------tcat--ggccttag
acccattagtccattagtttatgtcctatgt---------cggtttgggct---------
--ttagc------ccttgtactctac-tatatatatgt--------aacctc-a---ttc
ga-tta------tcattaataagact----aagagattt-cacttcctaaattctctagt
tt-acaaca---------------
>Chr3:18844306:18852148_3p 
--------------------tgttgtaaaacact---tagtgga--ctccata--gaccg
gcccg--ttcacagtccat-taggacat-ggccttacggcccatg---------------
----------tacggc--ccataccatgtg----------------tcat--ggccttag
acccattagtccattagtttatgtcctatgt---------cggtttgggct---------
--ttagc------ccttgtacgctac-ca-atatatgt--------aacctc-a---ttc
ga-tta------tcattaataagact----aagagattt-cacttcctaaattctctagt
tt-acaaca---------------
>Chr6:4138459:4145266_5p 
--------------------tgttgtaaaacact---tagtgga--ctccata--gaccg
gcccg--ttcacagtccat-taggacat-ggccatacggcccatataca-gtccattggt
tcttggc-cttacggc--ccatgttatgta----------------tctctaggatttag
gcccattcgtccatgagacttag-gctatgt---------cggtttgggct---------
--ttggc------ctttgtactctc--tatatatatgt--------aacctcta---ttc
at-tat------c-attaataagact----aagagattt-c-atcc-taaactctctagt
ttcataaca---------------
>Chr6:1084457:1088040_3p 
-------------------gtgttgtaaaacact---tagtgga--ctccata--gaccg
gcccg--ttcacagtccat-taggacat-ggccatacggcccatataca-gtccattggt
tcttggc-cttacggc--ccatgttatgta----------------tctctaggatttag
gcccattcgtccatgagacttag-gctatgt---------cggtttgggct---------
--ttggc------ctttgtactctc--tatatatatgt--------aacctcta---ttc
at-tat------c-attaataagact----aagagattt-c-atcc-taaactctctagt
ttcataaca---------------
>Chr6:17229138:17235596_5p 
--------------------tgttgtaaaacact---tagtgga--ctccata--gaccg
gcccg--ttcacagtccat-taggacat-ggccatacggcccatataca-gtccattggt
tcttggc-cttacggc--ccatgttatgta----------------tctctaggatttag
gcccattcgtccatgagacttag-gctatgt---------cggtttgggct---------
--ttggc------ctttgtactctc--tatatatatgt--------aacatcta---ttc
at-tat------c-attaataagact----aagagattt-c-atcc-taaactctctagt
ttcataaca---------------
>Chr6:4138459:4145266_3p 
--------------------tgttgtaaaacact---tagtgga--ctccata--gaccg
gcccg--ttcacagtccat-taggacat-ggccatacggcccatataca-gtccattggt
tcttggc-cttacggc--ctatgttatgta----------------tctctaggatatag
gcccattcgtccatgagacttag-gctatgt---------cggtttgggct---------
--ttggc------ctttgtactctc--tatatatatgt--------aacctcta---ttc
at-tat------c-attaataagact----aagagattt-c-atcc-taaactctctagt
ttcataacacgttatca-------
>Chr4:20155600:20161937_3p 
--------------------tgttgtaaaacact---tagtgga--ctccata--gaccg
gcccg--ttcacagtccat-taggacat-ggccatacagcccatataca-gtccattggt
tcttggc-cttacggc--ccatgttatgta----------------tctctaggatttag
gcccattcgtccatgagacttag-gctatgt---------cggtttgggct---------
--ttggc------ctttgtactctc--tatatatatgt--------aacctcta---ttc
at-tat------c-attaataagact----aagagattt-c-atcc-taaactctctagt
ttcataacacgt------------
>Chr7:16055765:16062138_3p 
--------------------tgttgtaaaacact---tagtgga--ctccata--gaccg
gcccg--ttcacagtccat-taggacat-ggccatacggcccatatata-gtccattggt
tcttggc-cttacggc--ccatgttatgta----------------tctctaggatttag
gcccattcggtcatgagacttag-gctatgt---------cggtttgggct---------
--ttggc------ctttgtactctc--tatatatatgt--------aacctcta---ttc
at-tat------c-attaataagact----aagagattt-c-atcc-taaactctctagt
ttcataaca---------------
>Chr7:16055765:16062138_5p 
--------------------tgttgtaaaacact---tagtgga--ctccata--gaccg
gcccg--ttcacagtccat-taggacat-ggccatacggcccatatata-gtccattggt
tcttggc-cttacggc--ccatgttatgta----------------tctctaggatttag
gcccattcggtcatgagacttag-gctatgt---------cggtttgggct---------
--ttggc------ctttgtactctc--tatatatatgt--------aacctcta---ttc
at-tat------c-attaataagact----aagagattt-c-atcc-taaactctctagt
ttcataacac--------------
>Chr4:20155600:20161937_5p 
--------------------tgttgtaaaacact---tagtgga--ctccata--gaccg
gcccg--ttcacagtccat-taggacat-tgccatacagcccatataca-gtccattggt
tcttggc-cttacggc--ccatgttatgta----------------tctctaggatttag
gcccattcgtccatgagacttag-gctatgt---------cggtttgggct---------
--ttggc------ctttgtactctc--tatatatatgt--------aacctcta---ttc
at-tat------c-attaataagact----aagagattt-c-atcc-taaactctctagt
ttcataaca---------------
>Chr6:1084457:1088040_5p 
--------------------tgttgtaaaacact---tagtgga--ctccata--gaccg
gcccg--ttcacagtccat-taggacat-ggccatacggcccatataca-gtccattggt
tcttggc-cttacggt--ccatgttatgta----------------tctctaggatttag
gcccattcgtccatgagacttag-gct-tgt---------cggtttgggct---------
--ttggc------ctttgtactctc--tatatatatgt--------aacctcta---ttc
at-tat------c-attaataagact----aagagattt-c-atcc-taaactctctagt
ttcataaca---------------
>Chr6:17229138:17235596_3p 
--------------------tgttgtaaaacact---tagtgga--ctccata--gaccg
gcccg--ttcacagtccat-taggacat-ggccatacggcccatataca-gtccattggt
tcttggc-cttacggc--ccatgttatgta----------------tctctaggatttag
gcccattcgtccatgagacttag-gctatgt---------cggtttgggct---------
--ttggc------ctttgtactctc--tatatatatgt--------aacatcta---ttc
at-tat------c-attaataagaac----aagagattt-c-atccttcaactctctagt
ttcataaca---------------
>Chr19:20939659:20949440_5p 
--------------------tgttgtaaaacact---tagtgga--ctctata--gaccg
gccca--tctacagtcca--tggtacac-ggccatacggcccatg---------------
----------tacggt--ccatgttatttg----------------tcat-ggcctttag
gtccattagtccattagcctatt-cttatgt---------tggtttgggct---------
--ttagc------ctttgtactccc--tatatatatgt--------aacctcca---ttc
ga-tta------tgattaataagaac----aagagattt-cgttccctaaactctctagt
tttacaaca---------------
>Chr19:20939659:20949440_3p 
--------------------tgttgtaaaacact---tagtgga--ctctata--gaccg
gccca--tctacagtcca--tggtacac-ggccatacggtccatg---------------
----------tacggt--ccatgttatgtg----------------tcat-ggcctttag
gcccattagtccattagcctatt-cttatgt---------tggtttgggct---------
--ttagc------ctttgtactccc--tatatatttgt--------aacctcca---ttc
ga-tta------tgattaataagaac----aagagattt-cgttccctaaactctctagt
ttcacaaca---------------
>Chr6:10233893:10240400_3p 
--------------------tgttgtaaaacact---tagtgga--ctctata--gaccg
gccca--tctacagtcca--tggtacac-ggccatacggcccatg---------------
----------tatggt--ccatgttatgtg----------------tcat-ggcctttag
gcccattagtccattagcttatt-cttatgt---------tggtttgggct---------
--ttagc------ctttctactccc--tatatatatgt--------aacctcca---ttc
ga-tta------tgattaataagaac----aagagattt-c--tccctaaactctctagt
ttcacaaca---------------
>Chr6:10233893:10240400_5p 
--------------------tgttgtaaaccatt---tagtgga--ctctata--gaccg
gccca--tctacagtcca--tggtacac-ggccatacggcccatg---------------
----------tacggt--ccatgttatgtg----------------tcat-ggcctttag
gcccattagtccattagcttatt-cttatgt---------tggtttgggat---------
--ttagc------ctttgtactccctatatatatatgt--------aacctcca---ttc
ga-tta------tgattaataagaac----aagagattt-c--tccttaaactctctagt
ttcacaacacgttatc--------
>Chr4:2300970:2308104_3p 
--------------------tgttgtaaaacact---tggtgga--ctccata--gaccg
gccca--tttactgttcat-----------gacatgaggcccatgtacg-gtccgtccgt
g---------tgcggc--ccatcggacata-----------------------------g
gcccattggccttg------------------ttccttttcctagtcggtt---------
--tttacctaagtctttgtaccc----tatatatatgt--------aacctcgt---tga
ga-cat------t-atgaataagaat----aagagattt-caacctttgaatcttctag-
tttacaacac--------------
>Chr4:2300970:2308104_5p 
--------------------tgttgtaaaacact---tagtgga--ctccata--gaccg
gctcg--tttactgtccat-----------gacatgaggcccatgtacg-gcccgtccgt
g---------tgcggc--ccatcggacata-----------------------------g
gcccattggccttg------------------ttccttttcctagttggtt---------
--tttacctaagtctttgtaccc----tatatatatgt--------aacctcgt---tga
ga-cat------t-atgaataagaat----aaaagattt-caacctttgaattttctag-
tttacaaca---------------
>Chr20:14087749:14097185_3p 
--------------------tgttgtaaaacact---tagtgga--ctccat-c-gaccg
gccca-ctatccagtccgt-ccatactc-ggcctatcggc-catacttg-gtccgcgcgc
a---------ttaggc--ccatcagccgaa------------------------------
gcccgtcggcgatcc----ttagttctatgt---------cggttt-agct---------
--taggt------ccttgtaatccc--tatatatactt--------g--ttgta-acctc
aa-ttc---ctatcgataataa-cct----aagagattt--acttcctaaactctccaat
tt-acaaca---------------
>Chr12:9619075:9626385_5p 
--------------------tgttgtaaaacact---tagtgga--ctccat-c-gaccg
gccca-ctatccagtccgc-gcatactc-ggcctctcaac-cacacttg-gt-cgagagc
c---------ttcggc--ccgatagtcgaa------------------------------
gcccatcggcgata-----gcattagtatgt---------cggtttatagc---------
-tttggg------acttgtaacac---tatatatatat--------g--ttgta-acctc
ga-ttc---ctatcaataataa-cct----aagagattt--acttcctaaactctctaat
tt-acaaca---------------
>Chr2:5396592:5403108_3p 
------------ttcggatatgttgtaaaacact---tagtgga--ctccat-c-gaccg
gccca-ttatccagtccgt-ctatactc-agcctatcggc-catacttg-gtccgcgcgc
a---------ttaggc--ccattagccgaa------------------------------
gcccgtcggcgatcc----ttagtcctatgt---------cggttt-agct---------
--tgagt------ccttataatccc--tatatatactt--------g--ttgta-acctc
aa-ttc---ctatcaataagaa-ctt----aagagattt--actccctaaactctctaat
tt-acaacacgtta----------
>Chr2:5396592:5403108_5p 
----------------ggagtgttgtaaaacact---tagtaga--ctccat-c-gaccg
gccca-ttatccagtccgt-ctatactc-agcctatcggc-catacttg-gtccgcgcgc
a---------ttaggc--ccattagccgaa------------------------------
gcccgtcggcgatcc----ttagtcctatgt---------cggttt-agct---------
--tgagt------ccttgtaatccc--tatatatactt--------g--ttgta-acctc
aa-ttc---ctatcaataagaa-ctt----aagagattt--actccctaaactctctaat
tt-acaaca---------------
>Chr2:3603615:3612081_3p 
-------------------gtgttgtaaaacatt---tagtgga--ctccat-c-gaccg
gccca-ctattcagtccgt-ccatactc-ggcctatcggc-catacttg-gtccgcgcgc
a---------ttaggc--ccattagccaaa------------------------------
gcccgtcggcaatcc----ttagtcctatgt---------cggttt-agct---------
--taagt------ccttgtaatctc--tatatatactt--------g--ttgta-acctc
aa-ttc---ctataaagaataa-cac----aagagattt--actccctaaactctctaaa
tt-acaaca---------------
>Chr12:9619075:9626385_3p 
--------------------tgttgtaaaacact---tagtgga--ctccat-c-gatcg
gccca-ctatccagtccgc-gcatactc-ggcctctcgac-cacacttg-gt-cgagagc
c---------ttcggc--ccgatagtcgaa------------------------------
gcccatcggcaata-----gcattagtatgt---------cggtttatagc---------
-tttggg------acttgtaacac---tatatatatat--------g--ttgta-acctc
ga-ttc---ctatcaataataa-cct----aagagattt--acttcctaaaccctctaat
tt-acaaca---------------
>Chr20:27959271:27963724_5p 
--------------------tgttgtaaaacact---tagtgga--ctccat-c-gaccg
gcccacctatccagtccgc-gcatactc-ggcccctcgac-cacacttg-gt-cgagagc
c---------ttcggc--ccgttagtcgaa------------------------------
gcccatcggcgata-----gcattagtatgt---------tggtttatagc---------
--ttagg------acttgtaacac---tatatatactt--------g--ttgta-acctc
ga-ttc---ctatcaataataa-cct----aagagattt--actccctaaactctctaat
tt-acaaca---------------
>Chr2:20297876:20304151_3p 
--------------cgatgttgttgtaaaacact---tagtgga--cttcat-c-gaccg
gccca-ttatccagtccgt-ctatattc-ggcctttcggc-catactta-gtccgtgcgc
a---------ttaggc--ccattaaccaaa------------------------------
gcccgtcggcgatcc---tttagtcttatgt---------cggttt-aact---------
--taagt------ccttgtaatcta--tatatata--t--------g--ttgta-acctc
aa-gtt---tgatcattaataa-gac----aagagattt--catccctaaatcctctagt
tt-ataacacgttatca-------
>Chr3:21182569:21187573_5p 
-------------------gtgttgtaaaacact---tagtgga--ctccata--gaccg
gcccg--ttcacagtccat-taggaca---------------------------------
---tggc-cttacggc--ccatattatgta----------------tctc---------g
gtccatcggtccatgagacttag-tctatgt---------cgatttgggct---------
--ttggc------ctttata--ctc--tatatatacgt--------aacctcca---tcc
ga-tta------t-attaataagaca----agagagttc-g-ttctctaaactctctagt
ttcacaacg---------------
>Chr3:21182569:21187573_3p 
--------------------tgttgtaaaacact---tagtgga--ctccata--gaccg
gcccg--tttacagtccat-taggaca---------------------------------
---tggc-cttacggt--ccatattatgta----------------tctc---------g
gcccatcggtccatgagacttag-tttatgt---------cgatttgggct---------
--ttgac------ctttgtactctc--tatatatatgt--------aacctcca---tcc
ga-tta------t-attaataagaca----agagatttc-g-ttccctaaactctctagt
ttcacaac----------------
>Chr4:9033734:9037934_3p 
--------------------tgttgtaaaacact---tagtgga--cttcgtacggaccg
gccca--tatactgtcctt-atgtcctt-ggctttacggcccatgtact-----------
----------atcggc--ccatcgg--------------------cccat-cggccgatg
gccttctcggcaat--atcctagtcttatgt---------cggtcttagct---------
--ttggc-------cttgtattgtac-tatatataaac-----------gtgtaaacctc
ga-----gtt--tgatcaataagaata-acaagagcttt---atccctaaactctata--
ttcataacacgttat---------
>Chr4:9033734:9037934_5p 
--------------------tgttgtaaaacact---tagtgga--cttcgtacggaccg
gccca--tatactgtcctt-atgtcctt-ggcctttcggcccatgtact-----------
----------atcggc--ccatcgg--------------------cccat-cggccgatg
gccttctcggcaat--accctagtcttatgt---------cggtcttagct---------
--ttggc-------cttgtattgtat-tatatataaac-----------gtgtaaacctc
ga-----gtt--tgatcaacaagaata-acaagagcttt---atccctaacctctata--
ttcataaca---------------
>Chr20:14087749:14097185_5p 
--------------------tgttgtaaaacact---tagtgga--ctccat-c-gaccg
gccca-ctatccagtccgt-ccatactc-ggcctatcggc-catacttg-gtccgcgcgc
a---------ttaggc--ccatcagccgaa------------------------------
gcccgtcggcgatcc----ttagttctatgt---------cggttt-agct---------
--taggt------ctttgtaatccc--tatatatactt--------g--ttgta-acctc
aa-ttc---ctatcaataataa-cct----aagagattt--actccctaaactctccaat
tt-acaaca---------------
>Chr16:12252852:12259917_5p 
--------------------tgttgtaaaacact---tagtgga--cttcgtacagaccg
gccca--tatacggtcctt-atgttctt-ggtccttcggcccatgtacc-----------
----------atcggc--ccatcgg--------------------cccat-cggccgaag
cccttctcggcaac--accctaatcctatgt---------cggtttagctt---------
--aggcc-------tttgtactctac-tatataagcat-----------gt---aacctc
ga-----gtt--taatcaataagaatatacaagagcttt---atccctaaactctata--
------------------------
>Chr18:4928666:4934562_3p 
--------------------tgttgtaaaacgtt---tagtgga--cttcgtacggaccg
gtcca--tatactgtcctt-atgtcctt-ggtcttacgacccatgtact-----------
----------atcggc--ccatcgg--------------------cccat-ctgccgatg
gccttctcggcaat--gccctagtcttacgt---------cggtcttagct---------
--ttggc-------tttgtattgtac-tatacataaac-----------atgtaaacctc
ga-----gtt--tgatcaataagaata-acaagagcttt---atccctaaactctata--
ttcatcacg--ttatcag------
>Chr16:12252852:12259917_3p 
--------------------tgttgtaaaacatt---tagtgga--cttcgtacagaccg
gccca--tatatggtcctt-atgttctt-ggtccttcggcccatgtacc-----------
----------atcggc--ccatcgg--------------------cccat-cggccgaag
cccttttcggcaac--accctaatcctatga---------cggtttagctt---------
--aggcc-------tttgtactctac-tatataagcat-----------gt---aacctc
ga-----gtt--taatcaataagaatatacaagagcttt---atccctaaactctata--
------------------------
>Chr3:3092531:3098870_3p 
--------------------tgttgtaaaacgct---tagtgga--ctacgtacggaccg
gccca--tatattgtcctt-atgtcctt-ggccttacggcccatgtact-----------
----------atcggc--ccatcg-----------------------------gccgatg
gccttctcggcaat--gccctagtcttacgt---------cggtcttagct---------
--ttggc-------cttgtattgtac-tatatataaac-----------atgtaaacctc
ga-----gtt--tgatcaataagaata-acaagagcttt---atccctaaactctata--
ttcataaca---------------
>Chr11:42935227:42942522_5p 
--------------------tgttgtaaaacact---tagtgga--cttcgtacagaccg
gccca--tatacggtcctt-atattctt-ggtccttcggcccatgtacc-----------
----------atcggc--ccatcgg--------------------cc----------gaa
gccttctcggcaat--accctaatcctatgt---------cggtttagctt---------
--aggcc-------tttgtactctac-tatataagcat-----------gt---aacctc
ga-----att--taatcaataagaatgtacaagagcttt---atccctaaactctata--
ttcataacaatttatac-------
>Chr2:3603615:3612081_5p 
-------------------gtgttgtaaaacact---tagtgga--ctccat-c-gaccg
gccca-ctattcagtccgt-ccatactc-ggcctatcggc-catacttt-gtccgcgcgc
a---------ttaggc--ccattagccgaa------------------------------
gcccgtcggcaatcc----ttagtcctatgt---------cggttt-agct---------
--taagt------ccttgtaatctc--tatatatactt--------g--ttgta-acctc
aa-ttc---ctataaagaataa-cac----aagagattt--actccctaaactctctaaa
tt-acaac----------------
>Chr16:1299824:1306154_3p 
--------------------tgttgtaaaacgct---tagtgga--ctacgtacggaccg
gccca--tatactatcctt-atgtcctt-ggcctttcggcccatgtact-----------
----------atcggc--ccatcg-----------------------------gccgatg
gccttctcggcaat--gccctagtcttacat---------cggtctttgct---------
--ttggc-------cttgtattgtac-tatatatatac-----------atataaacctc
ga-----gtt--tgattaataagaata-acaggagcttt---atccctaaactctata--
ttcataaca---------------
>Chr18:4928666:4934562_5p 
--------------------tgttgtaaaacgct---tagtgga--cttcgtacggaccg
gccca--tatactgtcctt-atgtcctt-ggtcttacggcccatgtact-----------
----------atcggc--ccatcgg--------------------cccat-cagccgatg
gccttctcggcaat--gccctagtcttacgt---------cggtcttaact---------
--ttggc-------cttgtattgtac-tatatataaac-----------atataaacctt
aa-----gtt--tgatcaataagaata-acaagaggttt---atccctaaactctata--
ttcataaca---------------
>Chr2:20297876:20304151_5p 
--------------------tgttgtaaaacact---tagtgga--cttcat-c-gaccg
gccca-ttatccagtccgt-ctatactc-ggcctctcggc-catactta-gtccgcgcgc
a---------ttaggc--ccattagccaaa------------------------------
gcccgtcggcgatcc---tttagtcttatgt---------cggttt-aact---------
--taagt------ccttgtaatctc--tatatata--t--------g--ttgta-acctc
ga-gtt---tcatcattaataa-aac----aagagattt--cgtctctaaatcctctagt
tt-ataaca-gatatcaa------
>Chr20:27959271:27963724_3p 
--------------------tgttgtaaaacact---tagtgga--ctccat-c-gaccg
gcccacctatccagtccgc-gcatactc-ggcccctcgac-cacacttg-gt-cgagagc
c---------ttcagc--ccgttagtcgaa------------------------------
gcccatcggcgata-----gcattagtatgt---------cggtttatagc---------
--ttagg------acttgtaacac---tatatatactt--------g--ttgta-acctc
ga-ttc---ctatcaataataa-cct----aagaaattt--actccctaaactctctaat
tt-acaaca---------------
>Chr20:8793761:8801451_3p 
--------------------tgttgtaaaacact---tagtgga--ctccat-c-gaccg
gtcca-ttatccagtccgt-ctatactc-ggcctattggc-cataatca-gtccgcgcgc
a---------ttaggc--ccattagccgaa------------------------------
gcccgtcggcgata-----acattagtatgt---------cggtttatagc---------
--ttagg------acttgtaacac---tatatata--t--------g--ttgta-acctc
ga-ttc--actatcaataataagaac----aagagattt----ctcctaaactctctagt
ttgacaaca---------------
>Chr2:28673184:28679643_5p 
--------------------tgttgtaaaacatt---tggtgga--ctctatcc-aaccg
gccca-ttat-cagtccgt-ccatgtgc-aacctttcgac-cacacttg-gt-cgagaac
c---------ttcggc--ccgttagtcgaa------------------------------
gcccatcggcgata-----gcattagtatgt---------cgg-tt-tacc---------
--ttagg------acttgtaacacta-tatatatactt--------g--ttgta-acctc
aa-ttc---ctatcaataataa-cct----aagagattt--actccctaaactccctaat
tt-acaacacgtta----------
>Chr5:24709953:24716679_3p 
--------------------tgttgtaaaacact---tggtgga--ctctatcc-aaccg
gccca-ttat-cagtccgt-ccgtgcgc-agcctctcgac-cacacttg-gt-cgagagc
c---------ttcggc--ccgttagtcgaa------------------------------
gcccatcggcgata-----gcattagtatgt---------cggttt-tacc---------
--ttagg------acttgtaacac---tatatatactt--------g--ttgta-acctc
aa-ttc---ctatcaataataa-cct----aagagattt--actccctaaactccctaat
tt-acaaca---------------
>Chr2:15414977:15421484_3p 
--------------------tgttgtaaaacact---tggtgga--ctctatcc-aaccg
gccca-ttat-cagtccgt-ccgtgcgc-agcctctcgac-cacacttg-gt-cgagagc
c---------ttcggc--ccgttagtcgaa------------------------------
gcccatcggcgata-----gcattagtatgt---------cggttt-tacc---------
--ttagg------acttgtaacac---tatatatactt--------g--ttgta-acctc
aa-ttc---ctatcaataataa-cct----aagagattt--actccctaaactccctaat
tt-acaaca---------------
>Chr2:15414977:15421484_5p 
--------------------tgttgtaaaacact---tggtgga--ctctatcc-aaccg
gccca-ttat-cagtccgt-ccgtgcgc-agcctctcgac-cacacttg-gt-cgagagc
c---------ttcggc--ccgttagtcgaa------------------------------
gcccatcggcgata-----gcattagtatgt---------cagttt-tacc---------
--ttagg------acttgtaacac---tatatatactt--------g--ttgta-acctc
aa-ttc---ctatcaataataa-cct----aagagattt--actccctaaactccctaat
tt-acaaca---------------
>Chr12:30192426:30198923_3p 
--------------------tgttgtaaaacact---tggtgga--ctctatcc-aaccg
gccca-ttat-cagtccgt-ccgtgcgc-agcctcttgac-catacttg-gt-cgagagc
c---------ttcggc--ccgttagtcgaa------------------------------
gcccatcggcgata-----gcattagtatgt---------cggttt-tacc---------
--ttggg------acttgtaacac---tatatatacat--------g--ttgta-acctc
aa-ttc---ctatcaataataa-cct----aagagattt--actccctaaactccctaat
tt-acaaca---------------
>Chr9:19612825:19619921_3p 
-------------------atgttgtaaaacact---tggtgga--ctctatcc-aaccg
gccca-ttat-cagtccgt-ccgtacgc-agcctctcgac-cacacttg-gt-cgagagc
c---------ttcggc--ccgttagtcgaa------------------------------
gcccatcggtgata-----gcattagtatgt---------cggttt-tacc---------
--ttagg------acttgtaacac---tatatatatat--------g--ttgta-acctc
aa-ttc---ctatcaataataa-cct----aagagattt--actccctaaactccctaat
tt-acaacac--------------
>Chr2:28673184:28679643_3p 
--------------------tgttgtaaaacact---tggtgga--ctctatcc-aaccg
gccca-ttat-cagtccgt-ccgtgcgc-aacctctcgac-cacacttg-gt-cgagaac
c---------ttcggc--ccgttagtcgaa------------------------------
gcccatcggcgata-----gcattagtatgt---------cgg-tt-tacc---------
--ttaga------acttgtaacacta-tatatatactt--------g--ttgta-acctc
aa-ttc---ctatcaataataa-cct----aagagattg--actccctaaactccctaat
tt-acaaca---------------
>Chr5:13483887:13490292_5p 
--------------------tgttgtaaaacgct---tggtgga--ctctatcc-aaccg
gccca-ttat-cagtccgt-ccgtgcgc-agcctctcgat-cacacttg-gt-cgagagc
c---------ttcggc--ccattagtcgaa------------------------------
gcccatcggcgata-----gtattagtatgt---------cggttt-tacc---------
--ttagg------acttgtaacac---tatatatacat--------g--ttgta-acctc
aa-ttc---ctatcaataataa-cct----aagagattt--actccctaaactccctaat
tt-acaaca---------------
>Chr20:12548529:12557167_3p 
--------------------tgttgcaaaatact---tggtgga--ctctatcc-aaccg
gccca-ttat-cagtccgt-ccgtgcgc-agcctctcgac-cacacttg-gt-cgagagc
c---------ttcggc--ccgttagtcgaa------------------------------
gcccatcagcgata-----gcattagtatgt---------cggttt-tacc---------
--ttagg------acttgtaacac---tatatatactt--------g--ttgta-acctc
aa-ttc---ctattaataataa-cct----aagagattt--actccctaaactccctaat
tt-acaaca---------------
>Chr12:30192426:30198923_5p 
--------------------tgttgtaaaacact---tggtgga--ctctatcc-aaccg
gccca-ttat-cagtccgt-ccgtgcgt-agcctctcgac-cacacttg-gt-cgagagc
c---------ttcggc--ccgttggtcgaa------------------------------
gcccatcggcgata-----gcattagtatgt---------cggttt-tacc---------
--ttagg------acttgtaacac---tatatatacat--------g--ttgta-acctc
aa-ttc---ctatcaataataa-cct----aagagattt--actccctaaactccctaat
tt-acaacacgtt-----------
>Chr12:14749794:14751759_3p 
-------------------atgttgtaaaacact---tggtgga--ctctatcc-aaccg
gccca-ttat-cagtccgt-ccgtacgc-agcctctcgac-cacacttg-gt-cgagagc
c---------ttcggc--ccgttagtcgaa------------------------------
gcccatcggcgata-----gcattagtatgt---------cggttt-tacc---------
--ttagg------acttgtaacac---tatatatactt--------g--ttgta-aactc
aa-ttc---ctatcaataataa-cct----aagagattt--actccctaaactccct---
------------------------
>Chr5:24709953:24716679_5p 
--------------------tgttgtaaaacact---tggtgga--ctctatcc-aaccg
gccca-ttat-cagtccgt-ccgtgcgc-agcctctcgac-cacacttg-gt-cgagagc
c---------ttcggc--ccgttagtcgaa------------------------------
gcctattggcgata-----gcattagtatgt---------cggttt-tacc---------
--ttagg------atttgtaacac---tatatatactt--------g--ttgta-acctc
aa-ttc---ctatcaataataa-cct----aagagattt--attccctaaactccctaat
tt-acaaca---------------
>Chr9:19612825:19619921_5p 
---------------------gttgtaaaacact---tggtgga--ctctatcc-aaccg
gccca-ttat-caatctgt-ccgtacgc-agcctctcgac-cacacttg-gt-cgagagc
c---------tttggc--ccgttagtcgaa------------------------------
gcccatcagcgata-----gcattagtatgt---------cggttt-tacc---------
--ttagg------atttgtaacac---tatatatatat--------g--ttgta-acctc
aa-ttc---ctatcaataataa-tct----aagagattt--actccctaaactccctaat
tt-acaacacgttat---------
>Chr13:5018494:5024929_3p 
---------------------gttgtaaaacactggatggtgga--ttccata--a----
-----------------------------------ccggcccatgtacg-gtccgtccgt
g---------tacggc--ccatcgg--------------------ttcct-ggcccatcg
gcctaacggcatat----------tctattt-cctattcggtttatgggct---------
--ttagc------ccttgtactttac-tatatatatgt--------aa-cctca---ttc
ta-tta------tcaataataagaac----aaaagattt-cgtcccctaaactctctagt
tt-acaacacgtt-----------
>Chr16:1299824:1306154_5p 
--------------------tgttgtaaaacgct---tagtgga--ctacgtacggaccg
gtcca--tatactgttttt-atatcctt-ggcctttcggcccatgtact-----------
----------atcggt--ccatcg-----------------------------gccgatg
gtcttctcggcaat--gccctagtcttacgt---------cggtcttttct---------
--ttggc-------cttgtattgtac-tatatatatac-----------atgtaaacctc
ga-----gtt--tgatcaataagaata-acaagagcttt---atccctaaactctata--
ttcataaca---------------
>Chr13:5018494:5024929_5p 
--------------------tgttgtaaaacactggatggtgga--ctccata--a----
-----------------------------------ccggcccatgtacg-gtccatccgt
g---------tacggc--ccatcag--------------------ttcct-tgcccatcg
gcctaacagcctat----------tctattt-tctattcggtttatgggct---------
--ttagc------ccttgtactttac-tatatatatgt--------aa-cctca---ttc
ta-tta------tcaataataagaac----aagagattt-cgtcccctaaactctctagt
tt-acaacagtt------------
>Chr11:41575835:41582823_5p 
----------------attgtgttgtaaaatacttg-gagtggatcttccata--acc-g
gtcca--tacacggtccat--------------acacggcccatgtacg--tccaagacc
a---------taaggc--ccatcggccacc------------------------------
----------------tcctttagtctaagt---------cggtttatgattcctaatgt
aattggg------ctttgccttaaac-tatatatatgt--------aacctcta---ttc
ga-----ttatatgaataagaataa-----gaga-attt-ccaccttcgagttctctagt
tt--catcaca-------------
>Chr11:27966451:27973629_5p 
--------------------tgttgtaaaacacttg-gagtggatcttccata--acc-a
gccca--tacacgtcccat--------------acacggcccatgtacg--tccaagacc
a---------taaggc--ccatcggccacc------------------------------
----------------tcctttagtctaagt---------cggtttatgattcctaatgt
aattagg------ctttgcctttgac-tatatatatgt--------aacctcca---ttc
ga-----ttgaataaataataagac-----aagagaaaa-cctccttcgatttctctagt
tt-ccaaca---------------
>Chr11:27966451:27973629_3p 
--------------------tgttataaaacacttg-aagtggatcttccata--acc-g
gtcca--tacacggcccat--------------acacggcccatgtacg--tccaagacc
a---------taaggc--ccatcggccacc------------------------------
----------------tcctttagtctaagt---------cggtttatgattcctaatgt
aattggg------ctttgcctttgac-tatatatatgt--------aacctcca---ttc
ga-----tggaataaataataagga-----aagagaaaa-cctccttcgatttctctagt
tt-acaaca---------------
>Chr14:7488098:7494216_5p 
--------------------tgttataaaccactta-acagatggactccata--accag
gccca--tacacggcccgt--------------acatggcccgtgtccg--tccaagacc
a---------taaggc--ccatcggccacc------------------------------
----------------tcc-ttagtctatgt---------cggtttatgcttcctaatat
aattggg------ctttgcccttgac-tatatatatatatatatgtaatgtacc---att
ga-----atcaataa-taataagac-----aagagattc-taccctttgaactctctagt
tt-acaaca---------------
>Chr11:29925026:29932925_3p 
---------------------gttgtaaaacacttg-gagtggatcttccata--acc-g
gccca--tacacggtccat--------------acacggcccatgtacg--tccaagaca
a---------taaggc--ccatcggccacc------------------------------
----------------tcctttgtgcttagt---------cggttt---agtcctaatgt
attaagg------ccttgtccttcac-tatatatatgt---------atgatta---tcg
aa-----cataatgattaataagac-----aagagaaaa-cctccttcgatttctctagt
tt-acaaca---------------
>Chr10:20186005:20192050_3p 
--------------------tgttgtaaaacactggattgtgga--ctccata--accaa
gccca--tactcggtccat-aagtgtttaagactttgggcatgttcggc-----------
----------catggc--ccatcagccatt--------------acttat----------
-----------------------tcctatgt---------cggtttagact---------
--ttgtc------ttagggaaac-ac-tatatata---------------tgta-acctt
aaacac--attatcaataataag-ac----aagagattt-cgttccctaaatcctctata
ttcataaca---------------
>Chr10:20186005:20192050_5p 
--------------------tgttgtaaaacactggattgtgga--cttcata--accaa
gccca--tactcggtccat-aagtgtttaagactttgggcctgttcggc-----------
----------catggc--ccatcggccatt--------------acttat----------
-----------------------tcctatat---------cggtttagact---------
--ttgtc------ttagggaaac-ac-tatatata---------------tgta-acctc
aaacac--attatcaataataag-ac----aagagattt-cgttccctaaatcctctata
ttcataaca---------------
>Chr13:16303007:16312039_3p 
--------------------tgttgtaaaacactggattgtgga--ctccata--accaa
gccca--tactcggtccat-aagtgtttaagactttaggcctgttcggc-----------
----------caaggc--ccatcggccatt--------------acttat----------
-----------------------tcctatgt---------cggtttagact---------
--ttgtc------ttagggaaac-ac-tatatata---------------tgta-acctg
tatcac--attatcaataataagaac----aagaaattt-tgttccctaaatcctcta-g
tttacaaca---------------
>Chr13:16303007:16312039_5p 
--------------------tgttgtaaaacactggattgtgga--ctccata--accaa
gccca--tactcggtccat-aagtgtttaagactttaggcctgttcgac-----------
----------caaggc--ccatcgcccatt--------------acttat----------
-----------------------tcctatgt---------cggtttagact---------
--ttgtc------ttagggaaac-ac-tatatcta---------------tgta-aactc
tatcac--attatcaataataagaac----aagagattt-tgttccctaaatcctcta-g
tttacaaca---------------
>Chr10:22420368:22426756_3p 
-------------------gtgttgtaaaacactggattgtgga--ctccata--accaa
gccca--tactcggtccat-aagtgttcaaggctttaggtccgttggac-----------
----------caaggc--ccatcggccat----------------gttct----------
-----------------------ccttttgt---------cggtttaacct---------
--aagac------ttatgtactctac-tatatatactt-----------gtgta-aacct
cgatat------tgattaataag-ac----aagagattt-cgtcccctaaactctcta-g
tttacaaca---------------
>Chr10:22420368:22426756_5p 
--------------------tgttgtaaaacactggattgtgga--ctccata--accaa
gccca--tactcggtccat-aagtgttcaaggctttaggtccgttggac-----------
----------caaggc--ccatcggccat----------------gttct----------
-----------------------ccttttgt---------cggtttaacct---------
--aagac------ttatgtactctac-tatatatactt-----------gtgta-tacct
cgatat------tgattaataag-ac----aagagattt-cgtcccctaaactctcta-g
tttacaaca---------------
>Chr5:19098555:19105525_3p 
--------------------tgttgtaaaacactggattgtgga--ctccata--accaa
gccca--tactcggtccat-aagtgtttaagactttaggcctgttcggc-----------
----------caagac--ccatcggccatt--------------acttat----------
-----------------------t-ctatgt---------tggtttagact---------
--ttgtc------ttagggaaac-ac-tatatata---------------tgta-atctc
attcattgtttatcaataacaagaac----aagagattt-cgttccctaaatcctcta-g
tttacaacacat------------
>Chr4:5360295:5366566_5p 
--------------------tgttgtaaaacactggattgtgga--ctccata--accaa
gccca--tactcggtccat-aggtgttcaagactttaggtccattggac-----------
----------caagac--ctatcggccat----------------gttct----------
-----------------------ccttatgt---------cggtttaacct---------
--aagac------ttatgtactctac-tatatatactt-----------gtgta-aacct
cgatat------tgattaataag-ac----aagagattt-cgtcccctaaactctcta-g
tttacaacac--------------
>Chr5:19098555:19105525_5p 
--------------------tgttgtaaaacactggattgtgga--ctccata--accaa
gccca--tactcggtccat-aagtgtttaagactttaggcccgttcggc-----------
----------caaggc--ccatcagccatt--------------acttat----------
-----------------------t-ctatgt---------tggtttagact---------
--ttgtc------ttagggaaac-ac-tatatata---------------tgta-acctc
attcattgtttatcaataataagaac----aaaaaattt-tgttccctaaatcctcta-g
tttacaaca---------------
>Chr10:23201572:23209884_3p 
-----------------gtctgttgtaaaacactggattgtgga--ctccata--accaa
gccca--tactcggtccat-aagtgttcaagactttaggtctattggac-----------
----------caaggc--ccatcggtcat----------------gttct----------
-----------------------cctt-cgt---------cggtttaacct---------
--aagac------ttatgtactctac-tatatatactt-----------gtgta-aacct
cgatat------tgattaataagaac----aagagatta-cgtcccctaaactctcta-g
tttacaaca-cgttat--------
>Chr10:23201572:23209884_5p 
--------------------tgttgtaaaacactggattgtgga--ctccata--accaa
gccca--tactcggttcat-aagtgttcaagactttaggtccattggac-----------
----------caaggc--ccatcggccat----------------gttct----------
-----------------------cctt-cgt---------cggtttaacct---------
--aagac------ttatgtacactac-tatatatactt-----------gtgta-aacct
cgatat------tgattaataagaac----aagagatta-cgtcccctaaactctcta-g
tttacaacattgtcata-------
>Chr15:22801340:22807617_3p 
-----------------gagtgttgtaaaacacttg-gagtgga-cttccata--acc-g
gcccc--tttagtgtttat--------------attttg---------------------
----------taaggc--ccatcgaccata------------------------------
----------------atactaagtctttgt---------cacttt------------tg
gtttagg------ctttgccttt-ac-tatatatatgt---------acctcta---ttc
gc-----ttctatcaataataacaa-----gaga-ttta-caacctttgattctctagtt
tc-ataaca---------------
>Chr4:5360295:5366566_3p 
------------------agtgttttaaaacactggattgtgga--ctccata--accaa
gccca--tactcggttcat-aggtgttcaagactttaggtccattggac-----------
----------caaggc--ccatcggccat----------------gttct----------
-----------------------ccttatgt---------cggtttaatct---------
--aagac------ttatgtactctac-tatatatactt-----------gtgta-aacct
cgatat------tgattaattag-ac----aagagattt-tgtcccctaaattctcta-g
tttacaaca---------------
>Chr13:19572640:19576958_5p 
--------------------tgttgtaaagcactggatagtgga--ctccata--acc--
--------------------------------------ggccatgtatg-gtccatacgt
atttagtgtttacggc--ccattagccata-----------------------------g
gcccatcggtccta------------------ttctatttcctagtcggtt---------
--ttg--------taccctacac----tatatatatgt--------aacctc------aa
gt-cat------tcatgaataagaata-agaagagattc-tacactttgaatcctctcgt
tttacaaca---------------
>Chr12:29511081:29517706_5p 
-------------------ttgttgtaaaacactggattgtgga--ctccata--accaa
gccca--tacttggtccat-aagtgtttaagactttaggcctgtgcggc-----------
----------caaggc--ccatcgaccatt--------------acttat----------
-----------------------tcctatgt---------cggtttagact---------
--ttgtc------ttagggaaac-ac-tatatata---------------tgta-acctc
gatcat--tcattcaataataagaac----aagacattt-cgttccctaaatcctcta-g
tttacaac----------------
>Chr12:29511081:29517706_3p 
-------------------ttgttgtaaaacactggattgtgga--ttccata--accaa
gttca--tactcggtccat-aagtgtttaagactttaggcctgttcagc-----------
----------caaggc--ccatcggccatt--------------acttat----------
-----------------------tcctatgt---------cggtttagact---------
--ttgtc------ttagggaaac-ac-tatatata---------------tgta-acctc
gatcat--tcattcaataataagaac----aagagattt-tgttccctaaatcctcta-g
tttacaatacat------------
>Chr12:29124441:29131391_3p 
--------------------tgttgtaaaacactggatgatgga--ctccata--accaa
accca--tagacggtccat-aagtgtttaagactttaggcccat-cggc-----------
----------caaggcctctctcggccata--------------acctat----------
-----------------------tcct-agt---------cggtttatctt---------
--tagtc------tt-tgtactctac-tatatatacat-----------ctata-acctc
gagttt-------aatcaataagaac----aagagtttt-ctacctttggattctctagt
tttataaca---------------
>Chr12:29124441:29131391_5p 
--------------------tgttgtaaaacattggatgatgga--ctccata--accaa
gccta--tagacggttcat-aagtgttcaagactttaggcccat-cggc-----------
----------caaggcctctctcggccata--------------acctat----------
-----------------------tcct-agt---------cggtttatctt---------
--tagtc------tt-tgtactctac-tatatatacat-----------ctgta-atctc
gagttt-------aatcaataagaac----aagagtttt-ctacctttggattctctagt
tttataaca---------------
>Chr8:21344930:21350830_3p 
--------------------tgttataaatcacttaaggatgga--ctccata--accaa
gccca--ttgacggtccatactttgtccaagacttgaagcccattgttc-----------
-----------aagtc--ccatcggccataaac------------------tttgtctta
gtcggtttatgtat-----ttcctattatgt-------ttaggaattaggc---------
--caagt------ccttg------ac-tatatatattt--------aa-cctca---ttc
ga-------ttatgattaataataac----aagagattt--attccctaagctctctaga
ttcataacacgttatc--------
>Chr8:21344930:21350830_5p 
--------------------tgttataaaccacttaaggataga--ctccata--accaa
gccca--ttgacggtccacactttgtccaagacttgaagcccattattc-----------
-----------aaggc--ccatcggccataagc------------------tttgtctta
gtcggtttatgtat-----ttcctattatgt-------ttaggaattaggc---------
--taagt------ccttg------ac-tatatatatgt--------aa-cctca---ttc
ga-------ttatgattaataatagc----aagagattt--attccctaagctctctaga
ttcataaca---------------
>Chr11:44897217:44903672_5p 
--------------------tgttgtaaaacagtggatggtgga--ctccata--acc--
-------------------------------------gggccatgtaca-tctcatacat
g---------tacggt--ccatcagacata-----------------------------g
gcccattggttttg------------------ttccttttcctaatcggtt---------
--ttagtctaagtctttgaactt----tatatatatgt--------aatctcgt---tga
ga-cat------t-atgaataagaat----aagagattt-caacctttgaatcttctag-
tttacaaca---------------
>Chr18:13964217:13971892_3p 
--------------------tgttataaaccacttaaggatgga--ctccata--accaa
gccca--tatacggtc----------acggtccatgaagctcatcggct-----------
----agaagcaaaggc--ccatcggccatgagta-----------------ttagactaa
gtcggtt-------------------------------------atgggct---------
--taagc------ctttgta-tttac-tatatatatgt--------aa-cctca---ttt
ga-------ttatcaataatgagaac----aagagaatt--acttcattcgattctctag
tttacaacac--------------
>Chr18:13964217:13971892_5p 
---------------------gttataaaccacttaaggatgga--ctccata--accaa
gccca--tatacggtc----------acgatccatgaagctcatcggct-----------
----agaagcaaaggc--ccatcggccatgagta-----------------ttagactaa
gtcggtt-------------------------------------atgggct---------
--taagc------ctttgta-tttac-tatatatatgt--------aa-cctca---ttt
ga-------ttatcaataatgagaac----aagagaatt--acttcattcgattctctag
tttacaacac--------------
