# Supplementary material for: Transposon signatures of allopolyploid genome evolution
Source: Nat Commun. 2023 Jun 1;14:3180. doi: 10.1038/s41467-023-38560-z (PMC10235133; doi:10.1038/s41467-023-38560-z)
Supplement: Supplementary file 4 — Supplementary Data 1 [file 41467_2023_38560_MOESM4_ESM.zip › Camelina.LTR.families/Camelina.LTRFamily/Camelina.Aligned/gt10.fam_4836.Aligned.fa]

>Chr8:14185997:14193213_5p 
-------------------------------------------ggtgtcagtcgacacca
atagtttctggtttgaccagattgatttaatggtcgattttggtc-ggtttggtttagga
aaaactattggaccgggatacttaagtgag---------agaacgacctaggtc--gtgt
ttttgttgt------gttacgccgttaaaacaga---------gagaaaaagagagaaag
ctttgttcttgagtttttgggaaga----------ttggtgagatttcttggcttttctt
-------------gggagatatgaagctaggaaggtgc-taaaagcttgctaggagggtt
ggattcgttgctttt-gttctgaatcttcctgc-aaagaggtgagtgcatgaccatgggt
gatctaagcctgggattcctttgttcttgcttg-tttgttgttgttttgtgt--------
------------------------------------------------------------
---------------------------------
>Chr8:14185997:14193213_3p 
-------------------------------------------ggtgtcgatcgacacca
atactttctgatttgaccagattgatttaattatcgattttggtc-ggtttggtttcggg
aaaaccattggaccgggatacttaagtgag---------agaacgacctaggtc--gtgt
ttttgttgt------gttacgccgttaaaacaga---------gagaaaaagagagaaag
ctttgttcttgagtttttgggaaga----------ttggtgagatttcttggcttttctt
-------------gggagatatgaagctaggaaggtcc-taaaagcttgctaggagggtt
ggattcgttgctttt-ggtctgaatcttcctgc-aaagaggtg-gtgcatgaccatgggt
gatctaagcctgagattcctttgttcttgcttg-tttgttgttgttttgtgtgtt-ttt-
------cttgctagga--------------------------------------------
---------------------------------
>Chr14:18992171:19001046_3p 
-------------------------------------------ggtgttgatcgacacca
ttaatttctggttcgaccattttgatttaattatcgatttggatc-ggtttggtttaggg
aaaaccattaaaccgagttatttaaaggaattgtcgaccagaagggttttggga--aagt
tttttttgtc--tccatttcatcgttttgagaga----------aaaaaaagagagaaag
aagagttcttgaggttttgggagga----------ttggtgagatttcttggctgttctt
-------------gagagatctaaagctaggaaggtgc-tggaagcttgctaggagggtt
ggattcgttgctgtt-ggtcagaaacttcctgt-aaagaggtgagtgcatgaccatggct
gatctaagcctgagatttcctttgtcttgcttg-tttggtgttgtttgtggtgtt-ttct
----tgcttgttatggttgttatagggttcctacggattcatatggcttt----------
---------------------------------
>Chr9:6108731:6111856_3p 
--------------------------------------gagtgggtgtcgatcgatacca
atgaattctggttcgaccagattgttttaattgtcgattctggtttggtttgatttattt
gggttgtctaaacca-agtatttaagggaa---------aactcgacctagatc--atga
aaagaattg-----tcttg-gccgttctaaagg-----------gaacagagagaataga
gagtgttcttgaggagatttggaga-----------ttctaagctattttggtgagatct
gttcctatg-gagtagagatcttatgcaaggaacaaag-gagaaggcttctaag-g-gtt
ggattcgtcgttgttgggtcagaatcttcctgc-aaagaggtgagtgcatgaccatgg--
tatctaagcctgagaatcctttg--tttgcttgatttgttgtgttttgtggtgttgttct
----tgcttgtggtggttgtgttacagttcttataggtt---------------------
---------------------------------
>Chr9:6108731:6111856_5p 
---------------------------------------gaggagtgtcgatcgacacca
atgaattctggttcgaccagattgttttaattgtcgattctggtttggtttgatttattt
gggttgtctaaacta-agtatttaagggaa---------aactcgacctaggtc--gtga
aaagaattg-----tcttg-gccgttctaaagg-----------gaaaagagaaaagaga
gagtgttattgaggggatttggaga-----------ttctaagctgttttggtgagatct
gttcttgtg-gagtggagattttttgctaggaacaaag-gagaaggcttctaag-g-gtt
ggattcgtcgttgttgggtcagaatcttcctac-aaagaggtgagtgcatgaccatggct
tatctaagcctgagaatcctttg--tttgcttgatttgttgtg-tttgtgttgttgttct
----tgcttgtggtggttgtgttatggttctgataggtttttgaagct------------
---------------------------------
>Chr15:14578304:14581454_5p 
--------------------------------------------gtgtcgatcgacacca
gc-ttttctggttcgaccagattggttaatttgtcgttttgggtc-ggtttggtttagga
aaaaccattgaaccatcatatttaagtggg---------agaacgacctaggtc--gtgt
tattagtgg-----tgttacgccgtttgagacg-----------gagaaaaaaggagaga
aattgttcttgaggtttttgggagagattgtgggatttctaggcttgtggggtgagatct
gttcctgtg-gagtggagagctagagctaaggacgaag-gggaagctttctaag-gtgtt
ggattcatcatcttttggtcagaatcttcctgc-agaaaggtgagtgcatgaccatggct
tatctaagcctgagaatcctttg--tttgcttgattggttgtgttttgtggtgttgttct
----tgcgtgtggtggttgtgttatggttctaataggttcatgaagcttttgggtgagtt
tggaa-ggattggaggtaattggaaacggagat
>Chr11:21901847:21906117_3p 
---------------------------------------gggtggtgtcggtcaacacca
acaatttctggttcgacaaaattgttttaaatcgtcgttttggcacggtttggtttaagt
gggatc-ccaaaccgaggtatataagtgtg---------aaatcgacctga-----gggt
ttcggggattaacacttttagctgctacggagaaaagttagagagaaaagagagaagtga
gtgtgttcttgggagattttgggga-----------tttaaggcttgtttggtgagatcg
gttcctgtg-gagcggagatctagtgctagaaacaaag-gagaagccttccaag-gtgtt
ggattcgtcagttag-ggtcagaaacttcctgcaaaagaggtgggtgcatgaccatggct
tatttaagtctgagaatcctttg-ttttgcttgttttgttgtgttttgtggtgta-ttct
t--gtgtgtgtgtggcttgttgtt------------------------------------
---------------------------------
>Chr11:21901847:21906117_5p 
-----------------------------------ttgggatgggtgtcgatcgacacca
acaatttctggttcgactaaattgttttaaatcgtcgttttggcacggtttggtttaagt
gggatc-ccaaaccgaggtatataaatgtg---------aaatcgacctga-----gggt
ttcggggattaacactttttgccgctacagagaaaagttagagagacaagggagaagaga
gtgtgtttttgggagattttgggga-----------ttcaaggcttgtttggtgagact-
gttcctgtg-gagcggagatctagggctaggaacgaag-aagaagccttccaag-gtgtt
ggattcgtcagttag-ggtcagaaacttcctgcaaaagaggtggatgcatgatcatggct
tatctaagtctgagaatcctttg-ttttgcttgttttgttgtgttttgtggtcta-ttct
----tgtatgtgtggttggttgttggtt--------------------------------
---------------------------------
>Chr19:25200772:25205312_3p 
aaattggagactttgggagtgggtgtcgatcgacaccaagaggagagtcaattgacacca
tcaatttttggttagaccgagttgttttgaattgtcgttttggctcgatttggctcaatt
gaagct-cctaaccgatatatttaaggaga---------aagttgacgaaaa----gggt
tttgggggaagcgttttgtcgccgtctagagggagtt-------------agagggagaa
aagtgttcttgagagtttggaggctttttgggag-attattggcttggattgagagatat
gttgctgtg-gagtgaagatcttgtgctaggaacaaag-gagaaggcttctaa--gggtt
ggattcgtcgttgttgagtcagaatcttcctgcaaaagaggtgagtgcatgaccatggct
gatctaagcttgagaatcctttg-ttttgcttgttttgtggcagtttgtgttgtt-ttct
tgtatgtttgtggttgc-------------------------------------------
---------------------------------
>Chr14:22394927:22397699_5p 
--------------------------------------------------atcgacacca
gc-ttttgtggttcgaccagattgttttaattcgcggttttaggttggtttgggttaatt
ggtttgtctaaaccg-agtatataagggga---------gaggcgatccatgtcgagggt
tttggatgt-----tttatcgccgtttgcaaaa-----------gaaaagagagaaaaga
gagagtttgtg------------------------ttctttagatattttgacttgttct
-------------tggaggattgctgctgggaacgaag-gagaagcttcctaag-gcgtt
gtttccactgtttctcaaccaaatcttcctaca-aaaaaggtgagtgcatgaccatggct
tatctaagtctgagaatcctttg--tttgcttgatttgttgtgttttgtggtgttgttct
----tgtttgtggtggttgtgttatggttcttataggttcctaaagcttttgggtgagtt
---------------------------------
>Chr14:22394927:22397699_3p 
-------------------------------------------------aatcgacacca
gc-ttttctggttcgactagattgttttaattcgcggttttaggttggtttgggttaatt
agtttgtctaaaccg-aatatataagggga---------gaggcgaaccatgtcaagggt
tttggatgt-----tttgtggccgcttgcaaaa-----------gaaaagagagaaaaga
gagagtttgtg------------------------ttctttagatattttgacttgttct
-------------tggaggattgctgctgggaacgaag-gagaagctttctaag-gtgtt
gtttccactgtttctcaaccaaatgttcctaca-aaagaggtgagtacatgaccatgggt
tatctaagtctgagaatcctttg--tttgctcgatttgttgtgttttgtggtgttgttct
----tgtttgtggtggttgtgttatggttcttataggttcctaaagcttttggatgagtt
tggggggg-------------------------
>Chr14:18992171:19001046_5p 
---------------------------------------------tgtcggtcaacacca
ttaatttctggttcgaccagttcgatttaattatcgatttggatc-ggtttagtttagag
aaaacaattaaaccgagttatttaaaggaa-tgtcgaccagaagggttttggga--aagt
tttgtttgtc--gccgtttcatcgttttgagag-------------aaaaagaaagaaag
aagaggtcttgaggttttgggagga----------ttggtgagatttcttggctgttctt
-------------gagagatctgaagctaggaaggtgt-tggaagcttgctaggagggct
ggattcgttgatgtt-ggtcaaaaacttcctgc-aaagaggtgagtgcatgaccatggct
gatctaagcctgagatttcctttgtcttgcttt-tttggtgttgtttgtggtgtt-ttat
----tgcttgttatggttgctatagggttcctacagattcatatggctttgga-------
---------------------------------
>Chr16:6398137:6406977_3p 
---------------------------------------------tgtcggtcgacacca
attatttctggttcgaccagattgatttaattatcgatttggact-ggtttggtttagga
aaaaccattgaaccgagatatttaagtggg---------aaagcgacctaggtc--gtgt
tttattttt--gtcttggtcgccgtttgttgtt-----tttgagagagaaagaggagaaa
acagtttctaagagttcttgtgagagtttgtgagatttgaaggcatttttggagagatct
--tgctgtgagagtgaagatccaaggctaggaacatggtgggaaggtttctatg-gtggt
agcttcgtcctttgg-gcttagatctctttgttggctaaggcgagtgcatgaccatggct
tatctaag-ctaagatctctgtt-----------tttgtgatattgtgtgttg-------
------------------------------------------------------------
---------------------------------
>Chr15:20029812:20034266_3p 
------------------------------cgacacc-aagggtgtgtcgattgacacca
ctatttatgggttcgttgggtttgtttcaattcgcgattttggtt-tggttggtttggtt
tagttatctaaaccc-agtatttaagtgga---------gaagcgacaaatt----aaga
gtttgatggtgtgtttggtcgccgttgagtgagaaaa------gagagtaaaaggagaga
aagttctgtgagtgttcttgagagattttggctt-gttcttggaggttttggggagatct
gttgttgtg-gaaggaagtgtggttgctgggaacgaag-gagaagcttcttgtg-gtgtt
gtttccgccgtttctcaatca-aatcttcctgcagaagaggtgagtgcatgaccatggct
gatctaaacctgagatctcttatgttttgcttgtttggtgttgtttt--ggtgtttttct
----tgttggttgtgattgctttagggtctccaatggttcctgtgacttttgggtaagtt
ctggatggattggagatggattgga--------
>Chr15:14578304:14581454_3p 
----------------------------------------------------cgacacca
gc-ttttctggttcgaccagattggttaatttgtcgttttgggtcgggtttggtttagga
aaaaccattgaaccatcatatttaagtggg---------agaacgacataggtc--gtgt
tattagtgg-----tgttacgccgtttgagaca-----------gagagaaaaggagaga
aaatgttcttgaggtttgtgggagagattgtgggatttataggcttgtggggtgagatct
attcctgtg-gagtggagagctagagctaaggacgaag-gggaagctttctaag-gtttt
ggtttcgtcatcttttggtcagagtcttcctgc-aaagaggtgagtgcatgaccatggct
tatctaagcctgagaatcctttc--tttgcttgattggttgtgttttgtggtgttgttct
----tgcttgtggtggttgtgttatggttcttataggttcctgaagcttttgggtgagtt
tggaatggattggaggtgattgga---------
