# Supplementary material for: Transposon signatures of allopolyploid genome evolution
Source: Nat Commun. 2023 Jun 1;14:3180. doi: 10.1038/s41467-023-38560-z (PMC10235133; doi:10.1038/s41467-023-38560-z)
Supplement: Supplementary file 4 — Supplementary Data 1 [file 41467_2023_38560_MOESM4_ESM.zip › Camelina.LTR.families/Camelina.LTRFamily/Camelina.Aligned/gt10.fam_1612.Aligned.fa]

>Chr3:16853208:16860554_5p 
-------------------------------aaacgacctgacccgtttttattttttaa
ataata--aataataataataaaaaca-------------ctacaactattggtcccata
cccactagccacctaaccacaaacacaaccaacagcggaa-----------aacat-ata
ccaataa--ccaataaataatc--------------------------------------
caatcataaactaataatccaaacagca-taaaccagagaaccagcattcctaaacaaca
ttctaggactcaactctagcaacctaacagaagccagacaa----ccaagcgaaccacta
gaacatcctcct-cttcattgcc-ttgattccacgatcacaccttgcccttacctg---a
acacaaacacaaattgcaatgcatgagtatt-ttataaacactcagtaaggcaatcctcc
catctactggactatacacacaagcaatagagata-ctctaaccatcaaacaacaatcaa
caa---------aaaaactagg-ccttgcatcga----ccgacacaaagc----------
----ttgcatcggccgacaccatcagggaccaacatcgaccgacacagggtacgcatcga
tcgacacaaggttcaactgcatcgaccgatgc---ccccacttgcatcgatcgaca-cat
gctcgacattacgcggaaaccctat-tcgcatcgaccgacgcctccacatggcatcgacc
gatgctcctaggtcaaattgtgccgtcctcgcactagcatcg-----------
>Chr3:16853208:16860554_3p 
------tg-----------------------aaacgacctgacccgtttt--ttttttaa
ataata--aataataataataaaaaca-------------c-acaactagtggtcccata
cccactagccacctaaccacaaacacaaccaacagtggaa-----------aacag-ata
ccaataa--ccaataaataatc--------------------------------------
caatcataaactaatgatccaaacagca-taaaccagagaacaagcattcctaaacaaca
ttctaggactcaaatctagcaacctaacagaagccagacaa----ccaagcgaaccacta
gaacatcctcct-ctttattgcc-ttgattccacgatcacaccttgcccttacctg--ca
tcacaaacacaaattgcaatgcatgagtatt-ttataaacactcagttaggcaatcatcc
catctactgggctatacacacaagcaatagagata-ctctaaccatcaaacaacaatcaa
caa---------acaaaccagg-ctctgaatcga----ccgatacaaagc----------
----ttgcatcgaccgacaccatcagggaccaacatcgaccgacacagggtatgcatcga
tcgacacaaggttcaacagcatcgaccgatgc---ccccacttgcattaatcgaca-cat
gctcgacatcacgcggaaaccctaa-tcgcatcgacccacgcctccacatggcatcgacc
gatgctcctaggtcaaatcgcgccgtcctcgcactagcatcgactgacgcaca
>Chr11:20078988:20087085_5p 
--------------------------------------------catttt-gtttaataa
ataata--aataataataacaataata-----ataataatctacaactagtgggcccata
tccactagccgtgtaaccacaatcacaccaaatagcggaa-----------aaaataata
tcaataa--ataaccaataatct---aataaccaataat-aaataaacagtattaatt-t
caatcataaactaatgatccaatcaaca-taaaccagagaaccaacaatcctaaacaaca
ttctaggactcaagtctagcaacctaacagaagccagacaa----ccaagcgagccacta
gaacatcctcct-cttcattgcc-atgattccacgatcacactttgcctttacctg--ca
ccacaaacacaaattgagatgcatgagtatt-taataaacactcagtaaggcaatcctcc
catctactaggctatacacacaagaaatagagacatccctaaccatcaaccaacaatcaa
taaccaacaatgacaaaccaggactttgcatcga----ctgacaccaacc----------
----atgcatcgaccgacaccaact-gggt----------------------tgcatcga
ccgacacaagctt-----gcatcgaccgatgcaaattacacttgcatcgactgacg-caa
gctcgacatagcacgaaaaccctaa-tcgcatctaccaacgcctccacatagcatcgacc
gatgctcctaggttaaa-cgcgctgtcctcgcatttgcatcgaccgatgcaca
>Chr11:20078988:20087085_3p 
----------------------------------------------------------ta
ataataataataataataataataata-----ataataatttacaactggtggtcccata
tccactagccgtctaaccacaatcacaccaaaccgcggaa-----------ataataata
ccaataa--ataaccaataatcc---aataagcaataat-aaataaacagtattaatt-t
caatcataaactaatgatccaatcaaca-taaaccagagaaccagcgatcctaaaaaaca
ttctaaaactcaactctagcaacctaacagaagccagacaa----ctaagcgagccacta
gatcatcctcctccttcattgtc-ttgattccacaatcacactttgcctttacctg--ca
ccacaaacacaaattgagatgcatgagtatt-taataaacacttagtaaggcagtctccc
aatctactgggttatacacacaagcaatagagacatccctaaccatcaaccaacaatcaa
taaccaacaataacaaaccaggaatttgcatcga----ccgacaccaccc----------
----atacatcgaccgacaccaactggggt----------------------cgcatcga
ccgacacaagctt-----gcatcgaccgatgcaaattacacttgcatccaccgacg-cat
gttcgacatagcacgaaatccctaa-tcgcatcgaccaacacctccacatagcatcgacc
gatgctcttaggttaaa-tgtgccgtcctcgcatttgcatcga----------
>Chr9:17168198:17174311_3p 
ccaaaatg-----------------------aaacgac-cgaccctt-----tttttttg
ataata--aataataaatataatata------ataaataactacaactagtggtcccata
cccactagccactttaccacattcacaaccaacagcggaacaacat-------------a
ccaatat--atatccaataaaca---aaaaaccaataaccaaataattaatatccagt--
---------attaatt--ccaaacagca-taaatcaaataaccagcaatcct-aacaatg
ctctaagactcaattctagcaacctaaca-atgccaggtaaccaatcaaccgagtcccta
gaacatcctcct-cttcattgcctttgattccacgatcacactttgcctttacctgcaca
ccacaaacaacaattgagatgcataagtattatcacaaatacttagtgaggcaatcctcc
catctactgggctatacacacaagcaata-agatctctacatgccacaaacaacaatcaa
taa--------aacaaaccaggca-atatacaaagcatgcaacatccatc-gtaactgga
agaggggtgtcgaccgacaccagat---------------------------ggtgtcga
tcgacactgacta-tctggtgtcgaccgacac----caaactggtgtcgaccgacaccct
gcccgacact-cccgaaaaccctagtttgtgtcgaccgacacctccacatggcatcgatc
gacactcgcc-------------------------------------------
>Chr9:17168198:17174311_5p 
ttaaaatgaatttaaccttcttcctacatgaaaacgac-tgaccc-t-----tttttttg
ataata--aataataaatataatata------ataaataactacaactagtggtcacata
cccactagccacctaaccacattcacaaccaacagcggaacaacat-------------a
ctaataa--atatccaataaacc---aataaccaataaccaaataattaatatccagt--
---------attaatt--ccaaacagca-taaatcaaataaccagcaatcct-aacaatg
cactaagactcaactctagcaacctaaca-atgccaggtaaccaatcaaccgagtcccta
gaacatcctcct-cttcattgcctttgattccacgatcacactttgcctttacctgcaca
ccacaaacaacaattgagatgcgtaagtattatcacaaatacttagtgaggcaatcatcc
catctactgggctatacacacaagcaata-agatctctacatgccacaaacaacaatcaa
taa--------aacaaaccaggca-ataaaccaagcatgcaacatccatc-ataactaga
agaggggtgtcgaccgacaccagat---------------------------ggtgtcga
tagacactgacta-tctggtgtcgaccgacac----caaactggtgtcgaccgacaccct
gcccgacact-cccgaaaaccctagtttgtgtcgaccgacacctccacatggcatcgatc
gacactcgccaaa-gtcccgagcc-----------------------------
>Chr16:12463776:12472349_3p 
---------------------------------------tgacccgttt---tttttata
ataata--aataataataatataataataatcataaataactatgactattggttccata
cccactagccacctaaccacaatcataatcaacagc----------------tgaaataa
ccaatatcattaaccaataattc---accaat-cataatccaataaccaacattaattcc
aaatcataaactaatgatccaaacagca-taaaccagagaaccagcaatcct-aacaaca
ttttaggactcaactctagcaacctagca-acgccagacaa-caattaatcgagtcccta
gaacatcttcct-cttcattgcc-ttgatttcacgatcacactttccctttacctg--ca
ccacaaacacaaattgagatgcatgagtatt-tgataaatactcagtgaggaaatcctct
catctactgggctatactcacaagcaata-agatctct-catgccacaaacaacaa-caa
taa--------aacaaaccaggaacatgaacaagtgacccgacacgatccggttactgtc
agaatggtgtcgaccgataccagaa---------------------------ggtgtcga
ccgacactggaca-tctggtgtcaaccaacac----cacttgggtgtcgaccgaca-cct
gctcgacacc-cccgaaaccctaa--cggtgtcgaccgacacctccacatggtgtcgacc
gacgctc----------------------------------------------
>Chr16:12463776:12472349_5p 
------tg-----------------------aaacgacctcacccgtttt-attttttta
ataata--aataataataatattataataataataaataactatgactagtggttccata
cccaatagccacctaaccacaatcacaatcaacagc----------------tgaaataa
ccaatatcattaaccaataattc---accaat-cataatccaataaccaacattaattcc
aaatcataaactaatgatccaaacagca-taaaccagagaaccagcaatcct-aacaaca
ttctaggactcaactctagcaacctggca-acgccagacaa-caatcaatcgagtcccta
gaacatcttcct-cttcattgcc-ttgattccacgatcacactttgtctttacctg--ca
ccacaaacacaaattgagatgtatgagtatt-tgataaatactcagttaggcaatcctcc
catctaatgggctatatacacaagcaata-agatctct-catgccacaaacaataa-caa
taa--------aacaaaccaggaacatgaacaagtgacccgacacgatccggttactgtc
agaatggtgt---ctgataccaaaa---------------------------ggtgtcga
ccgacactggaca-tctgatgtcgaccaacac----cacttgggtgtcgaccgaca-cct
gctcgacacc-cccgaaaccctaa--cggtgtcgaccgacacctccacatggtgtcgacc
gacacctccacatggtgt-----------------------------------
>Chr10:21824160:21833004_3p 
--agcatg-----------------------aaacgacctgacccgttt---ttttttta
ataata--aataataatgat------------ataaataactatgactagtggtcccata
cccactagtcacctaaccacaatcacaaacaacaacggaataataataccaattaaataa
ccaac----taaaccaataatccaatattaatccataatagaataaacaacaaccaatcc
taaccat--ttcaatg--tcaaacaacaggaaaccaaggaaccgacaa-cct-aataagt
tctaaagacccaactatagcaacctagca-atgcacgacaa-catacaatcgagtcccta
gaacatcttcct-cttcattgcc-ttgattccacgatcacactttgcctttacctg--ca
ccacaaacacaaattgagatgcatgagtatt-tgataaatactcagtgaggcaatcctcc
catctactgggctatacacacaagcaata-agatctct-catgccacaaacaacaa-caa
taa--------aacaaaccaggaacatgaacaagtgacccgacacgatccggttactgtc
agaatggtgtcaaccgataccagaa---------------------------ggtgtcga
ccgacactggaca-tctggtgtcgaccaacac----cacttgggtgtcgaccgaca-cct
gctcgacacc-cccgaaaccctaa--cggtgtcgaccgacactcgc-taagttcccgagc
cgtcctcgcgtta-gtgtc----------------------------------
>Chr10:21824160:21833004_5p 
----------------------------------------------------tttttttt
ttaata--aatactaataat------------ataaataactatcactagtggtcccata
tccactagccacctaaccacaatcacaaacaataccggaataacaataccaattaaataa
ccaac----tgaaccaataatcc-atattaatccataatagaataaccaacaaccaatcc
taaccat--ttcaatg--tcaaacaacaggaaaccaaggaaccggcaa-cct-aataagt
tctaaagacccaactctagcaacctagca-atgccagacaa-cgtacaatcgagtcccta
gaacatcttcct-cttcattgcc-ttgattccacgatcacactttgcctttacctg--ca
ccacaaacacaaattgagatgcatgagtatt-tgataaatactcagtgaggcaatcctcc
catctactgggctatacacacaagcaata-agatctct-catgccacaaacaaaaa-caa
taa--------aacaaaccaggaacatgaacaagtgaaccgacacgatccggttactgtc
agaatggtgtcgaccgataccagaa---------------------------ggtgtcga
ccgacactggaca-tctggtgtcgaccaacac----cacttgggtgtcaaccgaca-cct
gctcgaaacc-cccgaaaccctaa--aggtgttgaccgacacctccatatggtgtcgacc
gacactcgctaa-----------------------------------------
