# Supplementary material for: Transposon signatures of allopolyploid genome evolution
Source: Nat Commun. 2023 Jun 1;14:3180. doi: 10.1038/s41467-023-38560-z (PMC10235133; doi:10.1038/s41467-023-38560-z)
Supplement: Supplementary file 4 — Supplementary Data 1 [file 41467_2023_38560_MOESM4_ESM.zip › Camelina.LTR.families/Camelina.LTRFamily/Camelina.Aligned/gt10.fam_2398.Aligned.fa]

>Chr4:20434462:20443602_5p 
---------------------------tgttacagggtttccgttatcagagttt-----
-------ttttcatttgaataaaggaagacacgtgtttaaagctggtggaaggactgttt
-tgtggctaatggaacgtcgacgtggttgttggtgagctgtcgcacatgagttgtcacat
acgagctggagcactatagtccaaagtctgctttataaggagaagccgttgcagtcgtct
tctccattgcgaataatctatgaat-aagatcttttgtaatctctctctctttttccgat
atctgt---aaacggtgtttgctcttcttat-tggagttgtttct-tactctagactctt
gtaagttgggaacagattcctttgtttattacgaacattggttc----ttctaccatttc
taat-------------------aaaaaagtgttttcgttatca
>Chr7:6784935:6790765_5p 
----------tccaaacaggggagctctgttacagggtttccgttatcagag-tt-----
-------ttttcatttgaataaaggaagacacatgtttaaagctggtggaaggactgttt
-tgtggctaacggaacgtcgacgtggttgttggtgagctgtcgcacatgagttttcacat
acgagctggagcactagagtccaaagtctgctttataaggagaagccgttgcagtcgtct
tctccattgcgaataatctatgaat-aagatcttttgtaatcactctctctttttccgat
atctgt---aaacggtgtttgctcttcttat-tggagttgtttct-tactctagactctt
gtaagttgggaacagattcctttgtttattacgaacattggttc----ttctaccatttc
taata---------------aaaaaaaaagtgttttcgttatca
>Chr7:6784935:6790765_3p 
aaatcgacgtccaccacaggagcatcatgttacagggtttccgttatcagag-tt-----
-------ttttcatttgaataaaggcagacacgtgtttaaagctggtggaaagactgttt
-tgtagctaacggaacgtcgacgtggttgttggtgagctgtcgcacatgagttg-cacat
acgagctggaacactagagtccaaagtctgctttataaggagaagccgttgcagtcgtct
tctccattgcgaataatctatgaat-aagatcttttgtaatctttctctctttttccgat
atctgt---aaacggtgtttgctcttcttat-tggagttgtttct-tactctagactctt
gtaagttgggaacagattcctttgtttattacgaacattggttc----ttctaccatttc
taat-----------------aaaaaaaagtgttttcgttatca
>Chr4:20434462:20443602_3p 
------------------------ctctgttatagggtttccgttatcagagttt-----
-------ttttcatttgaataaaggaagacacgtgtttaaagctggtggaaggactgttt
-tgtggctaacggaacgtcgacgtggttgttggtgagctgtcgcacatgagttgtcacgt
acgagctggagcactagagtccaaagtctgctttataaggagaagccgttgcagtcgtct
tctccattgcaaataatctatgaat-aagatcttttgtaatttctctctctttttccgat
atctgt---aaacggtgtttgctcttcttat-tggagttgtttct-tactctagactctt
gtaaattgggaacaaatt-ctttgtttattacgaacgttggttc----ttctaccatttc
taat-----------------aaagaaaagtgttttcgttatca
>Chr11:44556177:44561590_3p 
---------------------------tgttaaagggtttccgttatctgagtttttgag
ttgatgatttacatttgaataaaggaggacacgtgtttaaggctggtggaaggactgttt
-tgtggctaacggaacgtcgacgtggttgttggtgagctgtcgcacatgagctgtcgcat
atgagctggagcactagaatccaaagtgtgctttataaggagaagccgttgcagtcgtct
tctccattacgaataatctatgaat-aagatcttttgtaatctctctctctttttctgat
atcaat---aaacggtgtttgctcatcttat-tggagttgtttct-tattcaatactctt
gtaagttgggaacagattcctttttttactacgaacattggttct---ttctaccatttc
taat-------------------aaacgtgtgttttcgttatca
>Chr11:44556177:44561590_5p 
-------------------------tctgttacagggtttccgttatctgagtttttgag
ttgatgatttacatttgaataaaggaggacacgtgtttaaggctggtggaaggactgttt
-tgtggctaacggaacgtcgacgtggttgttggtgagctgtcgcacatgagctgtcacat
atgagctggagcactagaatccaaattgtgctttataaggagaagccgttgcagtcatct
tctccattacgaataatctatgaat-aagatcttttgtaatctctctcttttttcccgat
atcaat---aaacggtgtttgctcatcttat-tggagttgtttct-tattcaacactctt
gtaagttgggaacagattcctttgtttactacgaacattggttct---ttctaccatttc
taat-------------------aaacgtgtgttttcgtta---
>Chr11:11110654:11116093_5p 
---------------------------tgttacagggtttctgatatcaaattatttaaa
ttaa------------gaataaagaaggacacgtgttaatagcttgtggaaggactgttt
gggtggttaacggatcattgacgtggttgttagtgagctgtcacaaatgagctgtcacat
atgagctagagcacaagagtccaaggtttgctttataaggagaggccgttgcagtcgtct
tctccattacgaactttatctaaaa-taaaaactttgtaatctctctaccttctctgaat
cttttgt--aatcggtgttagctcttcctatcaggagttgtttcttgtttctatactctt
gtaagtcgagaacagagt-ctttatttattatgaacattgattct---catcttcatttc
taataaacgtattcatttctaataaaagtgtgtttacgttatca
>Chr11:11110654:11116093_3p 
---------------------------tgttacagggtttctgatatcaaattatttaaa
ttaa------------gaataaagaaggacacgtgttaatagcttgtggaaggactgttt
gggtggttaacggatcattgacgtggttgttagtgagctgtcacaaatgagctgttacat
atgagctagagcacaagagtccaaggtttgctttataaggagaggccgttgcagtggtct
tctccattacgaactttatctaaaa-taaaaactttgtaatctctctaccttctctgaat
cttttgt--aatcggtgttagctcttcctatcaggagttgtttcttgtttctatactctt
gtaagtcgagaacagagt-ctttgtttattatgaacattgattct---catcttcatttc
taataaacgtattcatttctaatacaagtgtgtttacgttatca
>Chr17:25801786:25807062_5p 
---------------------------tgttacagggtttcttatgatacaagttctcat
ttga---atatctgttgaataaagatggacacgtgttagaagctggtgggaagactgtt-
-tgtggctaacggaacatcgacgtggttgttggtgagctgtcgcacatgagctgtcgcac
gtgagctttagcacaagagtccaagttttctttataaaggagaagccgttgcagtcgtct
tctttattgcgaaatttctaagaataaagattttgtaatctctctctctctctttctgat
atctctctgtaacggtgtttgctctgcttat-aggagttgtttctaaaatctaaactctt
gtaagtcgggatcaggat-ctttgtttattacgaacattggttctctcttttatcatttc
taat--------------------aaagtgtatttacgttatca
>Chr17:25801786:25807062_3p 
---------------------------tgttacagggtttcttatgatacaagttctcat
ttga---atttatgttgaataaagatggacacgtgttagaagctggtgggaagactgtt-
-tgtggctaacggaacgtcgacgtggttgttggtgagctgtcgcacatgagctgtcgcat
gtgagctttagcacaagagtccaagttttctttataaaggagtagtcgttgcagtcgtct
tcttcattgcaaaatttctaagaataaagattttgtaatctctctctctctctttctgat
atctctctgtaacggtgtttgctctgcttat-aggagttgtttctaaaatctaaagtctt
gtaagtcgagatcaggat-ctttgtttattacaaacattggttctctcttttatcatttc
taat--------------------aaagtgtatttacgttatca
