# Supplementary material for: Transposon signatures of allopolyploid genome evolution
Source: Nat Commun. 2023 Jun 1;14:3180. doi: 10.1038/s41467-023-38560-z (PMC10235133; doi:10.1038/s41467-023-38560-z)
Supplement: Supplementary file 4 — Supplementary Data 1 [file 41467_2023_38560_MOESM4_ESM.zip › Camelina.LTR.families/Camelina.LTRFamily/Camelina.Aligned/gt10.fam_882.Aligned.fa]

>Chr2:12599427:12611726_5p 
-gtttgcatctgttgtacccacgatctgtcatctcggacaataggtaagaaggcctaggt
cgggcttgtctaatgggccaagagcgtattactgatcggcccatcaggcccggagaaagg
aagagagcgcggagatgcttcgtgttggtcagctcgcagctcgggcccggtcaaagattc
ccgcattcaagaggattaattagaccgcgcaaatcgtgccctattaattgtgcattgatt
gggtaataaattggtcggtataaatatgtaaggggggtgtcacttgtaagggatccaa
>Chr2:12599427:12611726_3p 
-----gcaactgttgtacccacgatctgtcatctcggacaataggtgagaaggcctaggt
cgggcttgtctaatgggccaagagcgtattactgatcggcccatcaggcccggagaaagg
aagagagcgcggagatgcttcgtgctggtcagctcgcagctcgggcccggtcaaagattc
ccgcattcaagaggattaattagatcgagcaaatcatgccctattaattgtgcattgatt
gggtaataaattggtcggtataaatatgtaaggggggtgtcacttgtaagggatcca-
>Chr5:23564703:23574583_3p 
----------tgttgtacccacgatctaccatctcgggcaataggcaagagggcctaagt
caggcttgcctaatgggccgaggaggtgttattgatcggcccatcaggcccggagaaagg
aagggagcacggagacgttccgtgctcgacagctcgcagctcgggcccggtcaaagattc
ccgcatttaagagggttaattaggctgcgcggatcgcgcactattaattccgtattaatt
gagtagtaaatgggtcggtataaatatgtaagggggaggtcatttgtaaaggggccc-
>Chr5:23564703:23574583_5p 
------ctagtgttgtacccacgatctaccatctcgggcaataggcaagagggcctaagt
caggcttgcctaatgggccgaggaggtgttattgatcggcccatcaggcccggagaaagg
aagggagcacggagacgttccgtgctcgacagctcgcagctcgggcccggtcaaagattc
ccgcatttaagagggttaattaggctgcgcggatcgcgcactattaattccgtattaatt
gagtagtaaatgggtcggtataaatatgtaagggggaggtcatttgtaaagg------
>Chr15:30294223:30305612_3p 
----------tgttttacccatgattcgtcatctcgggaaacaggcaa-agggcctgggc
cgggcacgtctaatgggccaagggcgtagcactggtcggtccatcaggcccggagagaag
aagagagtgcggagaggcgtcatgttagtcagctcgcagctcgagcttggtcaaagattc
ctgcattcaagaggattaattaggacgcgaaaatcgtgtaatattaattacgcattaatt
gggtaataaattggtctgtataaatatgtaaggggggagtct----------------
>Chr9:2977150:2986559_5p 
--------actgttgtacccacgattcgtcatctcgggaaacaggcga-agggcctgggc
cgagcatgacaaacgggccaagggcatagcactggtcggcccatcaggcccggagaaagg
aagagagcgtggagaggtgtcgtgttagtcagctcgcagctcgagctcggtcaaagattc
ccgcatttaagaggattaattaggacgcgaagatcacgtcatattaattacacattaatt
aggtaataaattggtctgtataaatatgtaaggggggagtc-----------------
>Chr20:27813557:27828719_5p 
----------tgttgtacccacgatctgtcatctcgggcaataggcaa-agggcctaggc
cgggcacgtctaatgggccaagagcgtattactgatcggcccatcaggcccggagaaagg
aagagagcgcggagatgcttcgcgttggtcagctcgcagctcgggcttggtcaaagattc
ccgcattcaagagggttaattaggatatgcaaatcgtgccctattaattatgcattaatt
aggtaataaattggtcggtataaatatgtaagggggagtctt----------------
>Chr9:2977150:2986559_3p 
ccgccccgactgttgtacccacgattcgtcatctcgggaaacagacaa-agggcctgggc
cgggcacgacaaacgggccaagggcatagcactggtcggcccatcaggcccggagaaagg
aagagagcgtggagaggtgtcgtgttagtcagctcgcagctcgagcttggtcaaagattc
ccgcatttaagaggattaattaggatgcgaagatcacgtcctattaattacacattaatt
aggtaataaattggtctgtataaatatgtaagggggg---------------------
>Chr20:27813557:27828719_3p 
-----------------cccacgatctgtcatctcgggcaataggcaa-agggcctaggc
caggcgcatctaatggaccaagagcgtattactgattggcccatcaggcccagagaaagg
aagagagcgcggagatgcttcgtgttggtcagctcgcagctcgggcttggtcaaagattc
ccgcattcaagaggattaattaggatacgcaaatcgtgccctattaattatgcattaatt
aggtaataaattggtcagtataaatatgtaaggggggagatatt--------------
>Chr15:30294223:30305612_5p 
-----------------cctatgattcgtcatctcgagaaacaggcaa-agggcctgggc
tgggcacgtcaaacgggccaagggcgtagcactggtcggcccatcaggcccggagagaag
aagagagcacggagaggcgtcgtgttagtcagctcgcagcttgagctcggttaaagattc
ctgcattcaagaggattaattaggacgcaaaaatcgtgtaatattaattacgcattaatt
gggtaataaattggtctgtatatatatgtaaagggggg--------------------
