# Supplementary material for: Transposon signatures of allopolyploid genome evolution
Source: Nat Commun. 2023 Jun 1;14:3180. doi: 10.1038/s41467-023-38560-z (PMC10235133; doi:10.1038/s41467-023-38560-z)
Supplement: Supplementary file 4 — Supplementary Data 1 [file 41467_2023_38560_MOESM4_ESM.zip › Camelina.LTR.families/Camelina.LTRFamily/Camelina.Aligned/gt10.fam_626.Aligned.fa]

>Chr2:4234211:4246277_5p 
------------------------------------------------------------
---------------------------------------ccaatatttttgag-aatatt
gagattttgcatttgattccttctacaaagttgttcatcttatttttatctacctaataa
tgcttgttacaatgatttc-tgtttttgcatccttgactatgcttttcggatctgagtag
tgtgttg--gttcttgaggatgagatagattaggtggaggatcttaggatg-tagagtgt
ttaagctttaa-ttgtatgatttccttctggactagagttagaattactagtttctctct
gatcaattgaaactatgttcgagacatttctgcaccctaaaggtgtttgatgaaatgtct
g-accaactagtgccagagacttacgttcctagcctaagagattagttgtctaggatgtt
tgttgacacgaatgaacttg-tctgtcatgcc-tgctcgaccacgtttctctagcgagag
ctaggtatggaagtggttgcgtctgagtagcttttgccaagagattggattagctaagtt
gtgatgttcattgtttagggatactttgcttatggtatgttaaacactcc--ttagacta
gaatactccaccgacatcaattac-cccatccttaggacttctttctt-tctgattttta
ttacattcctggaactgtttcgttt-----------------gttcatgcttagaatc-g
tttgcgt---ttttattcact----ttcgcttcttgtcatgcattcttgtttcttgttct
gtgactcatttccatttcgcattttgatcattctaggactcttagat----aaaaacact
ctttgaat-tggcttaacttgtgattccttgattgcatcttgattgctagcaa--catcc
catttggattgacaccttaaatactacaac-acttaaggttaattga-acctactag---
-gagacacaaaaatcttagtatca------------------------------------
---------------------------
>Chr2:4234211:4246277_3p 
------------------------------------------------------------
------------------------------------------atatctttgag-attatt
gagattttgcatttgattccttctacaaagttgttcacattatttttatcgacctaataa
tgcttgtttcaatgatttc-tgtttttgcatccttgactatgattttcggatctgagtag
tgtgttg--gttcttgaggatgggatagattaggtggaggatcttaggatg-tagagtgt
ttaagctttga-ttgtatgattcccttctggactagagttagaattactagtttctctct
gatcaattggaactaggttcgagacatttccgcacccaaaaggtgtttgatgaaatgtct
g-accaactagtgccagagacttacgttcctagcctaagagattagttgtctaggatgtt
tgttgacgtgaatgaacttg-tttgtcacgcc-tgctcaaccacgtttctctagcgagag
ctaggtatggaagttgttgagtctgagtagcttttgccaagagattggattagctaagtt
gtgatgttcattgtttagggatactttgcttgtggtatgttaaacactcc--ttagacta
ggatactccaccgacatcaattac-cccatccttaggacttctttctt-tctgattttta
ttacattcctggaacagtttcgttt-----------------gttcatgcttagaatc-g
tttgcgt---ttttattcact----ttcgcttcttgtcatttattcttgtttctagttct
gtgactcatttctgttttgcattttgatcattctaggactgttagat----aaaaacact
ctttgaat-tggcttaacttgtgacttcttgattgcatcttaagtgatagtaaactttcc
caactggattgacaccttaagtattacaac-gcataaggttaattgagacctactag---
-gagatacaaaaatcctagtatcagcga--------------------------------
---------------------------
>Chr20:19197460:19210955_3p 
------------------------------------------------------------
------------------------------------------------------------
-----------------------------------------------------------a
tgcttgattcaatgatttc-tgtgtttgcatccttgactatgattttcggatctgagtag
tgtggta--gttcttgaggatgggatagattaggtggaggatcttaggatg-tagagtgt
ttaagctttga-ttgtatgattcccttctggactagagttagaattactagtttctctct
gatcaattggaactaggttcgagacatttccgcacccaaaaggtgtttgatgaaatgtct
g-accaactagtgccagagacttacgttcctagcctaagagattagttgtctaggatgtt
tgttgacacgaatgaacttg-tctgtcatgcc-tgctcgaccacgtttctctagcgagag
ctaggtatggaagtggttgagtctgagtagcttttgccaagagattggattagctaagtt
gtgatgttcattgtttagggatactttgcttgtggtatgttaaacactcc--ttagacta
ggatactccactgacatcaattac-cccatccttaggacttctttctt-tctgattttta
ttacattcctggaactgtttcgttt-----------------gttcatgcttagaatc-g
tttgcgt---ttttattcact----ttcgcttcttgtcatgcattcttgtttctagttct
gtgactcatttccgtttcgcattttgatcattctaggactgttagat----aaaaacact
ctttgaat-tggcttaacttgtgacatcttgattgcattttgagtgatagtaaactttcc
caactggattgacaccttaagtattacaac-acataaggttaattga-acctactag---
-gagacacaaaaatcttagtatcag-----------------------------------
---------------------------
>Chr2:7770038:7778728_3p 
------------------------------------------------------------
---------------------------------------------------------att
cagtattttgatttgattccttctacaaagttgttcttcacatttttacttatctaagaa
tgcttgtttcaatgttttc-tgagtttgtattgttgattatgtttttcggatctgagtag
tgcgtta--gttcttgaggatgggatagattaggtggaggatcttaggatg-tagagtgt
ttaagctttga-ttgtatgattcccttctggactagagttagaattactagtttctctct
gatcaattggaactaggttcgagacatttccgcacccaaaaggtgtttgatgaaatgtct
g-accaactagtgccagagacttatgttcctagcctaagagattagttgtctaggatgtt
tgttgacgtgaatgaacttg-tttgtcatgcc-tgctcgaccacgtttctctagcgagag
ctaggtatggaagtggttgagtctgagtagcttttgccaagagattggattagctaagtt
gtgatgtttattgtttagggatagtttgcttgtggtatgttaaacactct--gtagacta
ggatactccaccgacatcaattac-cccatccttaggacttcctcctt-tctgactttta
ttacattcttggaactgtttcgttt-----------------gttcatgcttagaatc-g
ttttcgg---tattacttattcctgttcggtacttgtcatacatttgcgtttatggttct
gtaactcattttcgttttgcattttgaccattctaggattgttagac----aaacactct
tcttgaat-tggcttgacttgtgattgcttgattgcatcttgattgttagcaa--catcc
catttggattgacaccttaagtactacaac-acataaggttaattga-acctactag---
-gagttacaaaaaccttagtatcaa-----------------------------------
---------------------------
>Chr20:19197460:19210955_5p 
------------------------------------------------------------
------------------------------------------------------------
------------------------------------------------------------
----tgtttcaatgttttc-tgagtttgtatggttgatgatgattttcggatctgagtag
tgtgtta--gttcttgaggatgggagagattaggtggaggatcttaggatg-tagagtgt
ttaagggttga-ttgcatgatttccttctggactagagtaagaaatactagtttctctct
gatcaattgggactaggttcgagacatttccacacccaaaaggtgtttgatgaaatgtct
g-accaactagtgccacagacttacgttcctagcctaagagattagttgtctaggatgtt
tgttgacgtgaatgaacttg-tttgtcaagcc-tgctcgaccacgtttctctagggagag
ctaggtatggaagtggtttagtctgagtagcttttgccaagagattggattagctaagtt
gtgatgttcattgtttagggatactttgcttgtggtatgttaaacactcc--ttagacta
ggatactctaccgacatcaattac-cccatccttaggacttctttctt-tctgattttta
ttacattcctggaactgttttgttt-----------------gttcatgcttagaatc-g
tttgcgt---ttttattcact----ttcgcttcttgtcatgcattcttgtttctagttct
gtgactcacttctgtttcgcattttgatcattctaggactgttagat----aaaaacact
ctttgaat-tggcttaacttgtgacatcttgattgcattttgagtgatagtaaactttcc
caactggattgacaccttaagtattacaac-gcataaggttaattga-acctactag---
-gagacacaaaaatcttagtatcaat----------------------------------
---------------------------
>Chr2:7770038:7778728_5p 
------------------------------------------------------------
------------------------------------------------------------
-----------tttgatttcttctacaaacttgttcatctcatttttacctatctaagaa
tgcttgtttcaatgttttc-tgagtttgtattgttgatgatgatttccggatctgagtcg
tgcgtta--gttcttgaggatgggatagattaggtggaggatcttaggatg-tagggtgt
ttaagcttgat-ttgtatgattcccttctggactagagttagaattactagtttctctct
gatcaattggaactaggttcgagacatttccacacccaaaaggtgtttgatgaaatgtct
g-accaactagtgccagagacttacgttcctagcctaagagattagttgtctaggatgtt
tgttgacgtgaatgaacttg-tttgtcatgcc-tgctcgaccacgtttctctagcgagag
ctaggtatggaagtggttgagtctgagtagcttttgccaagagattggattagctaagtt
gtgatgtttattgtttagggatagtttgcttgtggtatgttaaacactct--gtaggcta
ggatactccaccgacatcaattac-cccatccttaggacttctttctt-tctgattttta
ttacattcttggaactgtttcgttt-----------------gttcatgcttagaatc-g
ttttcgg---tattacttattcctgttcggtacttgtcatacatttgcgtttatggttct
gtaactcattttcgttttgcattttgaccattctaggattgttagac----aaacactct
tcttgaat-tggcttgacttgtgattgcttgattgcatcttgattgttagcaa--catcc
catttggattgacaccttaagtactacaac-acatgaggtaaattga-acctactag---
-gagttacaaaaaccttagtatcaatt---------------------------------
---------------------------
>Chr13:23158011:23170203_5p 
---------------------cttagtttttatctcgttt--------tcttttgtaagg
tttccctagcca-ccaaaaacgtactctgattttgtatcctgagatctttgaa-cttatt
cagtattttgatttgattccttctacaaagttgttcttcacatttttacttatctaagaa
tgcttgtttcaatgttttc-tgagtttgtattgttgatgatgattttcggatctgagtag
tgcgtta--gttcttgaggatgggatagattaggtggaggatcttaggatg-tagagtgt
ttaagcgttga-ttgtatgattcccttctggactagagtaagaaatactagtttttctct
gatcaattgggactaggtttgagacatttccacacccaaaaggtgtttgatgaaatgtct
g-accaactagtgccagagacttacgttcctagcctaagagattagttgtctaggatgtt
tgttgatgtgaatgaacttg-tttttcatgccatgcttgatcatgtttctctagcgagag
ctaggtttggaagtggttgagtttgagtagcttttgtcaagagattggattagctaagaa
gtgatgttcattgtctagggatagattgcttgtggcatgttaaacactct--gtagacta
ggatactccaccgacgtcaattactcccatccttaggacttctttctt-tctgattttta
ttacattcctggaattgtttcgtttcctgc------tttttagttcatgcttagactc-a
tttatgt---ttttattcatt----ttcgcttcttgtcatgcattctcgtttctagttct
gtgactcatttccgttttgcattttgatcattctaggattgttacat----aaaaacact
ctttgaat-tggcttaacttgtgacttcttgattgcatcttgagtgatagtaaactttcc
caactggattgacaccttaagtattacaac-gcataaggttaattgagacctactag---
-gagacacaaaaatcttagtatca------------------------------------
---------------------------
>Chr13:23158011:23170203_3p 
gttaagtcttggcgacatcatcttagtttttatctcgttt--------tcttttgtaagg
tttccctagcca-ccaaaaacgtactctgattttgtatcctgagatctttgaa-cttatt
cagtattttgatttgattccttctacaaagttgttcttcacatttttacttatctaagaa
tgcttgtttcaatgttttc-tgagtttgtattgttgatgatgattttcggatctgagtag
tgcgtta--gttcttgaggatgggatagattaggtggaggatcttaggatg-tagagtgt
ttaagcgttga-ttgtatgattcccttctggactagagtaagaaatactagtttttctct
gatcaattgggactaggtttgagacatttccacacccaaaaggtgtttgatgaaatgtct
g-accaactagtgccagagacttacgttcctagcctaagagattagttgtctaggatgtt
tgttgatgtgaatgaacttg-tttttcatgccatgcttgatcatgtttctctagcgagag
ctaggtttggaagtggttgagtttgagtagcttttgtcaagagattggattagctaagaa
gtgatgttcattgtctagggatagattgcttgtggcatgttaaacacttt--gtagacta
ggatactccaccgacgtcaattactcccatccttaggacttctttctt-tctgattttta
ttacattcctggaattgtttcgtttcctgc------tttttagttcatgcttagactc-a
tttatgt---ttttattcatt----ttcgcttcttgtcatgcattctcgtttctaggtct
gtgactcatttccgttttgcattttgatcattctaggattgttacat----aaaaacact
ctttgaat-tggcttaacttgtgacttcttgattgcatcttgagtgatagtaaactttcc
caactggattgacaccttaagtattacaac-gcataaggttaattgagacctactag---
-gagacacaaaaatcttagt----------------------------------------
---------------------------
>Chr7:18017648:18029943_3p 
------------------------atcttttatctcgttt--------tcttttctaagt
ttaaccaagcca-caaaatacgttctgagactttgtattccaatttcgttgag-attatt
cagtttttgcattggattccttctacaaagttgttcatcttatttttatctacctaagaa
tgctcgtttcaatgttttc-tatgtttgcatccttgatgatgattttcggatctgagtag
tgtggta--gttcttgaggatgggatagattaggtggaggatcttaggatg-tagagtgt
ttaagctttgatttgtatgattcccttctggactaatgttagaaatacttgtttctctct
aatcaattggaactaggttttagacatttccgcacccaaaaggtgttcgatgaaatgtct
g-accaactagtgccagagacttacgttcctagcctaagagattagttgtctaggatgtt
tgttgacgtgaataaacttgttttttcatgtcatgcttgatcatgtttctcttgctagag
ctaggtttcgaagtggttgagtttgagtagcttatgtcaagagattggattagctaagaa
gtgatgttcattgtttagggatggtttgcttgtggcatgttaaatactct--atcgacta
ggatactccaccgacatcaattactcccatctttaggacctatttctt-tctgattttta
ttacattcctgagactgtttcgtttctttct-----tttttagttcatgcttagactc-g
tctatgt---ttttattcatt----ttcgcttcttgtcatgcattctcgtttctagtttt
gtgactcattatcgttttgtattgtcatcattctaggactgttagac----aaacactct
ctttgaat-tggcttgacttgtgatttcttgattgcatcttaattgttagtaaagtttcc
caactggattgacaccttaagtattacaactgcataaggttaattga-acctgctaggat
agagacacaaaaatcttagtatcaa-----------------------------------
---------------------------
>Chr14:18695335:18704271_3p 
------------------------------------------------------------
----------------------------------ggatccagatattttttaa-ttcatt
gagtttttgcacttgatttcttctaaaatgttgttcttctcatttatatctatctact-a
tgctttgttcaatgttttc-tggatttgtatctttggtgatgatttccggatctgagtag
tgttaag--gttcttagggatgggatagactaggtggaggatcttaggatg-tagggtgt
ttaagttagat-ttgtttgattcccttctggactagtgttagaattactagtttctctct
gattaattggaactaggttcgagacatttccacaccctaaaggtatttgatgaaatgtct
g-accaactagtgtcagagacttacgttcctagcctaagagattagttgtctaggatgtt
tgttgacttgaatgaacttg-tttttcatgccatgcttgatcatgtttctctagcgagag
ctaggcatggaagtggttgagtctgagtagcttttgccaagagattggattagctaagtt
gtgatgttcattg-ttagggatagtttgcttgtcgtatgttaaacactct--gtagacta
ggagactccaccaacatcaattactcacatccttaggacttttatctt-tttgattgata
ttacattcctgagactgtttcgttt-----------------gttcatgcttagaatc-g
ttttcgg---tttcacttattcttgtttgcttcttgtcatacattttcgtttctagttct
gtgactcatttccgttttgcattatgatcactctaggattgttagacataaaaacactct
ttttgaat-tggcttaacttgtgatttcttgattgtatcttgagtggtagcaa--catcc
catttggattgacaccttaagtactacaattgcataaggttaattga-acctactagga-
-gacacacaaaaatcttagtatc-------------------------------------
---------------------------
>Chr7:18017648:18029943_5p 
--------tggctggggacatcttatcttttatctcgttt--------tcttttctaagt
ttaaccaagcca-caaaatacgttctgagactttgtattccaatttcgttgag-attatt
cagtttttgcattggattccttctacaaagttgttcatcttatttttatctacctaagaa
tgctcgtttcaatgttttc-tatgtttgcatccttgatgatgattttcggatctgagtag
tgtggta--gttcttgaggatgggatagattaggtggaggatcttaggatg-tagagtgt
ttaagctttgatttgtatgattcccttctggactaaagttagaaatacttgtttctctct
aatcaattggaactaggttttagacatttccgcacccaaaaggtgttcgatgaaatgtct
g-accaactagtgccagagacttacgttcctagcctaagagattagttgtctaggatgtt
tgttgacgtgaataaacttgttttttcatgtcatgcttgatcatgtttctcttgctagag
ctaggtttcgaagtggttgagtttgagtagcttatgtcaagagattggattagctaagaa
gtgatgttcattgtttagggatggtttgcttgtggcatgttaaatactct--atcgacta
ggatactccaccgacatcaattactcccatctttaggacctatttctt-tctgattttta
ttacattcctgagactgtttcgtttcttttt-----tttttagttcatgcttagactc-g
tctatgt---ttttattcatt----ttcgcttcttgtcatgcattctcgtttctagtttt
gtgactcattatcgttttgtattgtcatcattctaggactgttagac----aaacactct
ctttgaat-tggcttgacttgtgatttcttgattgcatcttaattgttagtaaagtttcc
caactggattgacaccttaagtattacaacttcataaggttaattga-acctactaggat
agagacacaaaa------------------------------------------------
---------------------------
>Chr14:18695335:18704271_5p 
------------------------------------------------------------
-----------------------------tttcaggatctaaatatcttctaa-ttcatt
gagtttttgcactcgctttcttctaaaaagttgttcttctcatttctatctatctact-a
tgctttgttcaatgtttttatggatttgtatctttgctgatgatttccggatctgagtag
tgttaag--gttcttagggatgggatagactaggtggaggatcttaggatg-tagggtgt
ttaagcttgat-ttgtatgattcccttctggactagtgttagaattactagtttctctct
aatcaattggaactagcttcgagacatttccacacccaaaaggagtttgatgaaatgtct
g-accaactagtgccagagacttacgttcctagcctaagagattagttgtctaggatgtt
tgttgacgtgaatgaacttg-tttttcatgccatgcttgatcatgtttctctagcgagag
ctaggtatggaagtggttgagtctgagtagcttttgccaagagatcggattagctaaatt
gtgatgttcattgtttagggatagtttgcttgtcgtatgttaaacactct--gtagacta
ggagactccaccaacatcaattactcacatccataggacttttatctt-tttgattgata
ttacattcctgagactatttcgttt-----------------gttcatgcttagaatc-g
ttttcgg---tttcaattattcttgttcgcttcttgtcatacatttttgtttctaggtct
atgactcatttccgttttgctttctgatcgctctaggattgttagacataaaaacactct
ttttgaat-tggcttaacttgtgatttcttgattgcatcttgagtggtagcaa--cattc
catttggattgacaccttaagtactacaattgcataaggttaattga-acctactagga-
-gacacacaaaaatcttagtatcaa-----------------------------------
---------------------------
>Chr12:30412656:30423848_3p 
------------------------------------------------------------
------------------------------------------------------------
--------------------------------gttattcccatttttatctatctaatga
tgcttgatacaatgttttc-tgagtttgtatcattgattatgatttctagatccgagtag
tgttaga--gttcttgaggatgggatagattaggtggaggatcttaggata-tagggtgt
ttaagctttgatttgtatgattcccttctggactagagttagaaatactagtttctctct
gatcaagtggaactaggtcttagacatttccactcccaaaaggtgtttgatgaaatgtct
g-accaactagtgccagagacttacattcctagcctaagagattagttgtctaggatgtt
tattgacgtgaatgaacttg-tttgtcatgcc-tgcttgatcatgtttctctagtgagag
ctaggtttggaagtggttgagtctgaatagcttctgtcaatagattggattagctaagtc
gtgatgttcattgtttagggatagtttgcttgtgacatgttaaacactct--gtagacta
agagactccaccgacatcaattacccccatccttaggacttctatctt-cctgattgata
ttgcattcctgagaccgtttctgatcctct------tatctagttcatgcttagaatcgt
tttttgct--ttttactcata----tttacttcttgtcatatattttcgtttctagttct
gtaactcatttctgctttgcattctgatcattctaggattgctagat--ataaaa-cact
ctttgaat-tggcttaacttgtgatttcttgattgcatcttgattgctagcaa--catcc
catttggattgacacctcaagtactacaacac-ataaggttaattga-acatgctagga-
-gacatac-aaaatcctagtattaa-----------------------------------
---------------------------
>Chr10:13957704:13966287_5p 
----------------------------cgttttagttct--------ttttgttaaggt
ttgacctagccaccaaaaaacgttctgagactt-gtaattcgacatctccgag-tttatt
cagtttttgcacttgatttattttataaagttgtttttcttatgtttatctatcttatta
tgcttgattcaatgatttc-tgggtttgcatctttggtgatgatttctggatctgagtag
tcttaga--gttcttagggatgggatagactaggtggaggatcttcgaatg-tagggtgt
ttaagctttgatttgtatgattcccttctggactagtgttagaattactagtttctctct
gatcaattggaactagattcgagacatttccacactcaaaaagtgtttgatgaaatgtct
g-accaactagtgccagagacttacgttcctagcctaagagattagttgtctaggatgtt
tgttgacgtgaatgaacttg-tttgtcatgtc-tgctcgaccatgtttctctagcgagag
ctagatatagaagtggttgagtctgagtagctttttccaagaaattggattagctaagtt
gtgatgttcattgtttagggatagtttgcttgtcgtttgttaaacactct--gtagacta
ggatactccaccgacatcaattactcccatccttaggacttttatgtt-tttgattgata
ttacattcctgagactgattcgttt-----------------gttcatgcttagaatc-a
-attcgt---ttttactcttg----tttacttcttgccatacatttttgtttctagttat
gtagttcattttcgttttgcattttcatcattctaggattggtagat--aaaaacactct
ctttgaat-tggcttgacttgtgaaatcctgattgcatcttgagttatagtaaagtttcc
caactggattgacaccttaagtattacaactgcataaggttaattga-acctgctaggat
agacaaacaa--------------------------------------------------
---------------------------
>Chr10:13957704:13966287_3p 
-------------------atcttatctcgttttagttct--------tttcgttaaggt
ttgacctagccaccaaaaaacgttctcagactt-gtaatccgacatctccgag-tttatt
caatttttgcacttgatttcttctacaaagttgtttttctcatttttatctatcttacta
tgcttgattcaatgatttc-tgggtttgcatatttggtgatgatttccggatctgagtag
tgttaga--gttcttagggatgggatagactaggtggaggatcttaggatg-tagggtgt
ttaagctttgatttgtatgattcccttctggactagtgttagaattactagtttctctct
gatctattagaactatgttcaagacatttccacacccaaaaggtgtttgatgaaatgtct
g-accaactagtgctagagacttaggttcctagcctaagagattagttgtctaggatgtt
tgttgacgtgaatgaacttg-tttgtcctgct-tgctcgaccatgtttctctagcgagag
ctaggtatggaagtggttgagtctaagtagcttttgccaagagattggattagctaagtt
gtgatgttcattgtttagggatagtttacttgtcgtttgttaaacactct--gtagacta
ggatactccaccgacatcaattactctcatccttaggacttttatttt-tttgattgata
ttacattcctgagactgattcgttt-----------------gttcatgcttagaatc-g
ttttcgt---ttttactcttg----tttacttctggccatacattttcgtttctagttct
gtagttcattttcgttttgcattttcatcattctaggattgttagat--aaaaatactct
ctttgaat-tggcttgacttgtgaaatcttgattgcatcttaagtgatagtaaagtttcc
caactggattgacaccttaagtattacaactgcataaagttaattg--------------
------------------------------------------------------------
---------------------------
>Chr12:30412656:30423848_5p 
------------------------------------------------------------
------------------------------------------------------------
-------------------------------------ccatctatttgcatagtgtatga
ttcttgattcaatgttttc-tgagtttgtatcattgatgatgatttctagatccgagtag
tgttaga--gttcttgaggatgtgatagatgaggtggaggatcttaggatg-tagggtgt
ttaagctttgatttgtatgattcccttctggtctagagttagaaatactagtttctctct
gatcaagtagaaataggtcttagtcatttccatacccaaaaggtatttgatgaaatgtct
g-accaactagttccaaacacttccattcctagtctaagagattagttttctaggatgtt
tgttgacgtgaatgaacttg-tttgtcatgcc-tgcttgatcatgtttctctagcgagag
ctaggtttggaagtggttgagtctgaatagcttctttcatgagattggattagctaagtc
gtgatgtttattgtttagggatagtttgcttgtggcatgttaaacactct--gtagacta
agagactccaccgacatcagttacccccatccttaggacttctatttt-cctgattgata
ttgaattcctgagaccatttctgatcctgc------tatctagttcatgcttagaatc-t
tttttgct--ttttactctat----tttacttattgtcatacattttcttttctagttct
gtaactcatttccgctttgcattctgatcattctaagattgttagat--ataaaa-cact
gtctgaat-tagcttaacttgtgatttcttgattgcatcttgattgctagcaa--catcc
catttggattgacaccttaagtactacaacac-ataagtttaattga-acctgctagga-
-gacatac-aaaatcctagtatcaag----------------------------------
---------------------------
>Chr11:30638765:30648265_3p 
------------------catcttatcttttatctcgtttttgttttcttttccctaagg
tttaccgagcca-cctaaaacgcttgagactttgtaatccagatagctttgat-tttatt
gagtttttgcattttatttcttctacaaagttgttcatttcatttttgtctatctgatga
tgcttgattcaacattttc-tgagattgtatccttgatgatgatttctagatccgagtag
tgtgata--gttcttgaggatgggatagattaggtggaagatcttagtatg-tagggtgt
ttaagtttagattcgtgtgattcccttctggactagagttagaaatactagtttctctct
gatcaattggaactatgtgttagacatttcgacacccaaaaggtgttcgatgaaatgtct
g-accaactagtgccagagacttacattcctagcctaagagattagttgtctagggtgtt
tgttgacgtgaatgaacttg-tttgtcatgcc-tgcttgatcatgtttctttagcgagag
ctaggtttggaagtgtttgagtttgagtagcttctgtcaagagattggattagctaagtc
gtgatgttcattgtttagggatagcttgtttgtggcatgttaaacactct--gtagatta
agagactccaccgacatcaattactcccatccttaggacttctatcttatctaattgttt
ctgcatctttaagcttgttctttatttctgttccaatagcttgctcattt---------g
tctctgctcgtttagcttgtttttgctctcttaagttattgcattttagctcttgttctg
caaacttgttttgttcttgcttctcgttcactctagg-ttgttagac----aaaaactca
ttttgaatttggcttaacttgtgactgcttgattgcatctcgactgttagtaaagtttcc
catttggattgacaccttctgtactacaactgcataaggttaattgagacctgctag---
-gagacacaaaaatcctagtat--------------------------------------
---------------------------
>Chr11:30638765:30648265_5p 
-------------tcagacatcttatcttttatctcgtgtttgttttcttttccctaagg
tttaccgagcca-cctaaaacgcttgagactttgtaatccagatagctttgat-tttatt
gag-ttttgaattttatttcttctacaaagttgttcatttcatttttgtctatatgatgt
tgcttgattcaacattttc-tgagattgtatccttgatgatgattt-tagatccgagtag
tgtgata--gttcttgaggatgggatagattaggtggaagatcttagtatg-tagggtgt
ttaagtttagattcgtgtgattcccttctggactagagttagaaatactagtttctctct
gatcaattggaactatgtgttagatatttcgacacccaaaaggtgttcgatgaaatgtct
g-accaactagtgccagagacttacattcctagcctaagagattagttgtctagggtgtt
tgttgacgtgaatgaacttg-tttgtcatgcc-tgcttgatcatgtttctctagcgagag
ctaggtttggaagtgtttgagtttgagtagcttctgtcaagagattggattagctaagtc
gtgatgttcattgtttagggatagcttgcttgtggtatgttaaacactct--gtagatta
agagactccaccgacatcaattactcccatccttagaacttctatcttatctaattgttt
ctgcatctttaagcttgttctttatttctgttccaatagcttgctcattt---------g
tctctgctcgtttagcttgtttttgctctcttaagttattgcattttagctcttgttctg
caaactcgttttgttcttgcttctcgctcactctagg-ttgttagac----aaaaactca
ttttgaatctggcttaacttgtgactgcttgattgcatctcgattgttagtaaagtttct
catttggattgacattttctgtactacaactgcataaggttaattgagacctgctag---
-gagacacaaaaatcctagta---------------------------------------
---------------------------
>Chr19:21001511:21010987_3p 
------------------------------------------------------------
------------------------------------------------------------
------------------------------------------------------------
--------------ttttc-tgagattgtatccttgatgatgatttttatatccgagtag
tgtgata--gttcttgaggatgagataacttaggtggatgatcttagtatg-tagggtgt
ttaagtttagattcgtgtgattctcttctggactagagtaagaaatactagtttctctct
gatcaattggaactaggtcttagacatttccgcacccaaaaagtgtttgataaaatgtct
g-accaactagtgccagagacttgcattcctagcttaagagattagttgtctaggctatt
cgttgacgtgaatgaactgg-ttcgtcatgct-tgctcgaccatgtttatctaacgagag
ctaggtttggaagtggttgattctgagtagcttctgccaagagattagattagctaagtt
gtgatgtttattgtttagggatagtttgtttgtggcatgttaaacaccct--gtagacta
ggagactccactgacatcaattactcccatccttaggactcctatctt-tctgattttta
ttgcattcctgagactgtttcggttcttgc------tgtttagttcaagcttagactc-g
tttctgc---ttttactcatg----tttacttcttgtcatgcattcttgtttctagttct
gtagctcatttccgtttcgcagtctgatcattctaggattgttagat--ataaaaccact
ctttgaat-tggcttgacttgtgatttcttgattgcatcttgagtggtagcat--catcc
catttggattgacaccttaagtactacaactacataaggttaattgagacctactaaga-
-gacatacaaaaatcctagtatcaata-----------------------------gtga
cagtca---------------------
>Chr19:21001511:21010987_5p 
------------------------------------------------------------
------------------------------------------------------------
------------------------------------------------------------
-------------------------ttgtatccttgatgatggtttttagatccgagtag
tgtgata--gttcttgaggatgagatagattaggtagaggatcttagtata-tagggtgt
ttaagtttagattcgtgtgattcccttctagactagagttagaaatactagtttctctct
gatcaattagaatta-gtcttagacatttccgcacccaaaaggtgtttgatgaaatgtct
g-accaactagtgccagagacttgcattcctagcctaagagattagttgtctagggtgtt
tgttgacgtgaatgaactga-atcgtcatgcc-tgctcgaccatgtttctctagcgagag
ctaggtttggaagtggttgagtctgagtagctttttccaagagattggattagctaagtc
gtgatgttcattgtttagggataatttgtttgtggcatgttaaacaccct--gtagacta
ggagactccactgacatcaattactcccatccttaagactcctatctt-tatgattttta
ttgcattcctgagactgtttcggttcttgc------tgtttagttcacgcttagactc-g
tttctgc---tttgactcatg----tttacttcttgtcatgcattctcgtttctagttct
gtagctcatttctgttttgcagtctgatcattctaggattgttagat--ataaaaacact
ctttgaat-tggcttgacttgtgatttcttgattgcatcttgagtggtagcat--catcc
catttggattgacaccttaagtactacaacta-ataaggttaattgagacctactagga-
-gac--acaaaaatcctagtattaat----------------------------------
---------------------------
>Chr14:26955705:26966871_3p 
------------------------------------------------------------
------------------------------------------------------------
----------------------------------------------------------ca
tgcttaattctgtgttttc-tgggttt------ttgatgatgattgtt---cttgagtag
tgaaatagggttcttgaggatgggatagataaggtggagaatcttagtctaataggatgc
ctaagcttagattgtttgatttcccttatggattagtgttcttactgctaatttcttact
gataatttgggattagatcttaagcatatcagcacccaaaaggtgttctatgggatgctt
gaacaaactaataccaaagatttgcattcctagcctaagagattggatatctagggcgtt
tattgacgtgaatgaacttg-tttgtcatgcc-agcttaatcatgtttctatagcaagag
ttaggtttggaagtgattgagtctgagtagcttttatcaagagattgaattagctaagct
gtgatgttcgttgtctagggataacttgattgtgttctgttaggcgttctaggtagatta
agagactccaccaaaatcaataac-cccatccttaaggcctctactta-tctgattgttt
ctacatctttaagcttgttctttgttttagttgcaataggttgctcattt---------g
tctctgctcgtttagcttgtttttgctctcttctgttattgcattttagctcttgttctg
caaactcgttttgttcttgcatctcgttcactctagg-ttgttagga----aaaaactca
ttttgaatttggcttaacttgtgactgcttgattgcatcgcgattgttagtaaagtttcc
catttggatcgacaccttatgtactattactgcattaggttaattgagacctgctag---
-gagacac-aaaatcctagtatca------------------------------------
---------------------------
>Chr14:26955705:26966871_5p 
------------------------------------------------------------
------------------------------------------------------------
------------------------------------------------------------
-------ttctgggttttc-tgggttt------ttgatgatgattgtt---cttgagtag
tgaaatagggttcttgaggatgggataaataaggtggagaatcttagtctaataggatgc
ctaagcttagattgtttgatttcctttctggattagtgttcttactgctaatttcttact
catcatttgggattagatcttaagcatctcagcacccaaaaggtgttccatgggatgctt
gaacaaactaataccagagatttgcattcctagcctaagagattggatttatagggtgtt
tattgacgtgaatgaacttg-tttgtcatgcc-agcttaatcatgtttctctagcgagag
ttaggtttggaagtgattaagtctgagtagcttctatcaagagattaaattagctaagct
gtgatgttcgttgtctagggatagcttgattgtgttctgttaggcgttctaggtagatta
agagactccaccaaaatcaataac-cccatccttaaggcctctactta-tctgattgttt
atacatctttaagcttgttctttgttttagttgcaataggttgctcattt---------g
tctctgctcgtttagtttgtttttgctctcttctgttattgcattttagctcttgttctg
caaactcgttttgttcttgcatctcattcactctagg-ttgttagac----aaaaactca
ttttgaatttggcttaacttgtgactgcttgattgcatctcgattgttagtaaagtttcc
catttggatcgacaccttctgtactacaactgcatt-ggttaattgagacctgctag---
-gagacac-aaaatc---------------------------------------------
---------------------------
>Chr8:18388926:18398221_5p 
-------------------------------------------------gtttttaaggt
tttacctagcca-cctaaaacgttctaaaactttgtatcccgataccttttatttttatt
cagtttttgcacgtgatttcttctacaaagttgttcttcccatttttatctatctaatga
tgcttgattcaatgtttta-tgagtttgcatcgttgatgatgatttctagatccgagtag
tgtcata--gttcttggggatgggatagactaggtggaggatcttaggatg-tagggtgt
ttaagctttgatttgtatgattccgt---------------gaaatactagtttctctct
gatcaattggaactaggtcttagacatttccatacccagaaggtgttcgatgaaatgtgt
g-accaactagtgccagagacttacgttcctcgcctaagagattagttttctaggatctt
tgttgacgtgaatgaacttg-tttgtcatgcc-tgcttgatcatgtttctctagcgtcag
ctaggtttggaagtggttgagtctgagtagcttctgtcaagagattgtattagctaagtt
gtgatgttcattgtttagggatagtttgcttgcggcatgttaaacactct--gtagacta
ggatagtccaccgacatcgattac-cccatccttaggacttctatctt-tttgattgata
ttgcattcctgagaccgtttctgatcctgc------tatctagttcatgcttagaatc-g
tatttgct--ttttactcata----tttacttcttgtcatacatttttgtttctagtttt
gtacctcatttcca-tttgtattctgatcattctatgattgttaga---ataaca-ctct
tttt-aat-gggcttaacttgtgatttcttgattgcatcttgagtattagcac--catcc
catttggattgacaccttaagtacaacac----ataaggttaattga-acctgctagga-
-cat--acaaaaatcctagtatcaatttggcgccgttgccatttgggattcgttttgcta
catttaagatttcaagttttgcaaga-
>Chr8:18388926:18398221_3p 
----------------------------------------------------------gt
tttacctagcca-cctaaaacgttctcaaactttgtatcccgataccttttatttttatt
cagtttttgcatgtgatttcttctacaaagttgctcttcccatttttatctatctaatga
tgcttgattcaatgtttta-tgagtttgcatcgttgatgatgatttctagatccgagtag
tgtcata--gttcttggggatgggatagactaggtggaggatcttaggatg-tagggtgt
ttaagctttgatttgtatgattccgt---------------gaaatactagtttctctct
gatcaattggaactaggtcttagacatttccatacccagaaggtgttcgatgaaatgtgt
g-accaactagtgccagagacttacgttcctcgcctaagagattagttttctaggatctt
tgttgacgtgaatgaacttg-tttgtcatgcc-tgcttgatcatgtttctctagcgtcag
ctaggtttggaagtggttgagtctgagtagcttctgtcaagagattgtattagctaagtt
gtgatgttcattgtttagggatagtttgcttgcggcatgttaaacactct--gtagacta
ggatagtccaccgacatcgattac-cccatccttaggacttctatctt-tttgattgata
ttgcattcctgagaccgtttctgatcctgc------tatctagttcatgcttagaatc-g
tatttgct--ttttactcata----tttacttcttgtcatacatttttgtttctagtttt
gtacctcatttcca-tttgtattctgatcattctatgattgttaga---ataaca-ctct
tttt-aat-gggcttaacttgtgatttcttgattgcatcttgagtattagcac--catcc
catttggattgacaccttaagtacaacac----ataaggttaattga-acctgctagga-
-cat--acaaaaatcctagtatcaatttggcgccgttgccatttgggattcgttttgcta
catttaagatttcaagttttgcaagat
