# Supplementary material for: Transposon signatures of allopolyploid genome evolution
Source: Nat Commun. 2023 Jun 1;14:3180. doi: 10.1038/s41467-023-38560-z (PMC10235133; doi:10.1038/s41467-023-38560-z)
Supplement: Supplementary file 4 — Supplementary Data 1 [file 41467_2023_38560_MOESM4_ESM.zip › Camelina.LTR.families/Camelina.LTRFamily/Camelina.Aligned/gt10.fam_2181.Aligned.fa]

>Chr4:10628228:10636452_5p 
------------------------------------------------------------
--------------------------------------aaaccca-----------gaaa
atgatgaagatctacaatattgaagaaggaatcaaacacaaattcttaatatcttgaaag
ttatggaaccaacaaaatccaagaattctttgtttttctccttc---aaggaggtacaag
atct--aaaaat--aaaagtacaaaagg-aataatt--c-ccaaaaaggtaaaaattacg
-ttt-ttgactctc----taaaaagctgaactcttttgatggctgca-ggtacaa-gccc
ttatatagaaaaagtagt-ggaagccctaaaaacgctaaaagacaaaatagccaggcggc
tcgaccaactcgacctggtgctcggtcgagtgaccggtcgagttggctcctcttgtgctc
ctcccactcggtcgagtccctctcagcacacggtcgagtgtctggtcgagtg-ggcagtc
gagttggactccggaccttggttcttcagtcttag--ctctcttgctttct-cctcatga
ttgct-tcacttctcctcagcattgcttccatgctccttaagctccaaaatcacctgttt
atgcatgaaaagatgcaaatgcaatgcaactaaactctaatgcaagaacagtcctaaagc
tatgcaataatggtcaaaatggatagcaaaagatgcaaaagatgtgaatatattaaggga
aaacagggtaaaatatatgaacatcaa-------------------
>Chr4:10628228:10636452_3p 
------------------------------------------------------------
------------------------------------------------------------
------aagatctacaatattgaagaaggaatcaaacacgaattcttaatatcttgaaag
ttatggaaccaacaaaatccaagaatcctttgtttttctccttc---aaggaggtacaag
atct--aaaaat--aaaagtgcaaaagg-aataatt--c-ccaaaaaggtaaaaactagg
-ttt-ttgactctc----taaaaagctggactcttttggtggctgca-ggtacaa-gccc
ttatatagaaaaagtagt-ggaagccctaaaaacgctaaaagacaaaatagccaggcggc
tcgaccaactcgacctggtgctcggtcgagtgaccggtcgagttggctcctcttgtgctc
ctcccactcggtcgagtccctctcagcacacggtcgagtgtctggtcgagtg-ggcagtc
gagttggactccggaccttggttcttcagccttag--ctctcttgctttct-cctcatga
ttgct-tcacttctcctcagcattgcttccatgctccttaagctccaaaatcacctgttt
atgcatgaaaagatgcaaatgcaatgcaactaaactctaatgcaagaacagtcctaaagc
tatgcaataatggtcaaaatggatagcaaaagatgcaaaagatgtgaatatattaaggga
aaacagggtaaaatatataaacatcaatt-----------------
>Chr13:15569862:15576122_3p 
------------------------------------------------------------
------------------------------------------------------------
-------------------------------------------------------gaaag
ttatggaaccaacaaaatccaagaattctttgttttttttctccttcaaggaagtacaag
atct-aaaatat--aaaagagcaaaagg-aataatt--c-ccaaaaaggtaaaaactagg
-ttt-ttgactctc----tcaaaagctagactcctttggtggctgca-ggtacaa-gccc
ttatatagaaaaagtagt-ggaagccctaaaaacgctaaaagacaaaatagccaggcggc
tcgaccaactcgacctggtgctcggtcgagtgaccggtcgagttggctcctcttgtgctc
ctcccactcggtcgagtccctctcagcacacggtcgagtgtctggtcgagtg-ggcagtc
gagttggactccggaccttggttcttcagccttag--ctctcttgctttct-cctcatg-
ttgct-tcacttctcgtcagcattgcttccatgcttcttaagctccaaaatcacctgttt
atgcatgaaaagatgcaaatgcaatgcaactaaactctaatgcaagaacagtcctaaagc
tatgcaataatggtcaaaatggatagcaaaagatgcaaaagatgtgaatatattaaagga
aaacagggtaaaatatatgaacatcaacataaaagctag-------
>Chr13:15569862:15576122_5p 
------------------------------------------------------------
------------------------------------------------------------
-------------------------------------------------------gaaag
ttatgaaaccaacaatattgaagaatttagtctttttctcctttt-aaaagaagtacaag
atctaagaaaat--aaaagtgcaaaagg-aataatt--c-ccaaaaaggtaaaaactagg
-ttt-ttgactctc----taaaaagctggactcctttggtggctgca-ggtacaa-gccc
ttatatagaaaaagtagt-ggaagccctaaaaacgctaaaagacaaaatagccaggcggc
tcgaccaactcgacctggtgctcggtcgagtgaccggtcgagttggctcctcttgtgctc
ctcccactcggtcgagtccctctcagcacacggtcgagtgtctggtcgagtg-ggcagtc
gagttggactccggaccttggttcttcagccttag--ctctcttgctttct-cctcatga
ttgct-tcacttctcctcagcattgcttccatgctccttaagctccaaaatcacctgttt
atgcatgaaaagatgcaaatgcaatgcaactaaactctaatgcaagaacagtcctaaagc
tatgcaatattggtcaaaatggatagcaaaagatgcaaaagatgtgaatatattaaggga
aaacagggtaaaatatatgaacatcaaca-----------------
>Chr7:11631695:11637549_5p 
------------------------------------------------------------
-------------------------------------gaaacttgcatcaatagatagat
aaaggaaagatctacaatattgaagaaggaatcaaacacgaattcttaatatcttgaaag
ttatggaaccaacaaaatccaagaatcttatgtttttctccttc---aaggaggtacaag
atct-aaaa-at--aaaagtgcaaaagg-aataatt--c-ccaaaagggtaaaaactagg
-ttt-ttgactatc----taaaaagctggactc--ttggtggctgcagggtacaaggcct
ttaaatagaaaaagtagt-ggaagccctaaaaatgctaaaagacaaaacaaccaggcggc
tcggccaactcgacctagtgctcggtcgagtgaccggtcgagttgggttttcttgtgctc
cttccactcggtcgagtcactctcagcacacggtcgagtgtctggtcgagtg-ggcagtc
gagttggactccggaccttggttctccagccttaa--ctcctttgctttct-cctcatga
ttgct-tcacttctcctcagcattgcttccatgctccttaggctccaaaatcacctgttt
atgcaagaaaagatgcaaatgtaatgcaactacactctaatgcaagaacaatcctaaaac
tatgcaataatggtcaaaaaggatagcgaaggatgcaaaagatgtgaatatattaaggga
aaacagggtaaaatatgtgaacatcacctagccggtttcttagttg
>Chr7:11631695:11637549_3p 
------------------------------------------------------------
-----------------------------aaaatgatgaaacttgcatgattagatagat
aaatcaaagatctagaatattgaagaaggaatcaaacacgaattcttaatatcttgaaag
ttatggaaccaacaaaatccaagaattctttgtttttctccttc---aaggaggtacaag
atct-aaaatat--aaaagtgcaaaagg-aataatt--ctccaaaagggtaaaaactaga
tttt-ttgactatc----taaaaagctggactc--ttggtggttgcagggtacaaggcct
ttaaatagaaaaagtagt-agaagccctaaaaatgctaaaagacaaaacaatcaggcggc
tcggccaactcgacccggtgctcggtcgagtgaccggtcgagttgggttttcttgtgctc
cttccactcggtcgagtcactctcagcacacggtcgagtgtctggtcgagtg-ggcagtc
gagttggactccggaccttggttctccagccttaa--ctcctttgctttct-cctcatga
ttgct-tcacttctcctccgcattttttccatgctccttaggctccaaaatcacctgttt
atgcaaaaaaatatgcaaatgcaatgcaactacactctaatgcaagaacaatccaaaaac
tatgcaataatggtcaaaaaggatagcaaaggatgcaaaatatgtgaatatattaaggga
aaacagggtaaaatatgtgaacatcaacaccc--------------
>Chr5:27321229:27331152_3p 
-----------------------------------------------------------a
catgatg---------------aacccagaaaataacgaaacttgcatcactagaaagat
aaagcaaagatctacaatattgaagaaggaatcaaacccgaattctcaatattttgaaag
ttatgaatccaacaaaaatgaaggatctagtgttttctccttca--aaaaaagatacaag
atctaagaaaat--aaaagtgcaaaaagtaataatt--c-ccaaaagggtaaatactagg
tttt-gagaatacc----taaaaagttggactc--ttggtggctgcagggtacaaggtct
ttaaataggaaaaggagt-ggaagccctaaaaatgctaaaagacaaaatagctaggctgc
tcggccaactcgacccggtgttcggtcgagtgaccggtcgagttgggttttcttcttctc
cttccactcggtcgagtccctctccgcacacggtcgagtgtctggtcgagtg-ggcagtc
gagtggaactccggaccttggttcttcagccttaa--ctcccttgctttct-cctcttga
ttgct-tcacttctcctcagcattgcttccatgctccttaagctccaaaatcacctgttt
atgcatgaaaagatgcaaatgcaatgcaactagactctaatgcatgaatagtcctaaagc
tatgcaataatggtcaaaatggatagcaaaagatgcaaaagatgtgaatatactaaggga
aaacagggtaaaatatatgaacatca--------------------
>Chr5:27321229:27331152_5p 
---------------------------------------------------------aca
catgatgaacaacaaagtcttaaacccagaaaataacgaaacttgcatcactagaaagat
aaagcaaagatctacaatattgaagaaggaatcaaactcgagttctcaatattttgtaag
ttatgaaaccaacaaaaatgaagaatctagtcttttctccttca--aaagaaggtacaag
atctaagaaaat--aaaagtgcaaaaagtaataatt--c-ccaaaagggtaaatactagg
tttt-gagaatatc----taaaaagctggactc--ttggtggttgcagggtacaaggtct
ttaaataggaaaaggatt-ggaagccctaaaaatgctaaaagacaaaatagctaggcggc
tcggccaactcggcccggtgctcggtcgagtgaccagtcgagttgggttttcttcttctc
cttccactcagtcgagtccctctccgcacacggtcgagtgtctggtcgagtg-ggcagtc
gagtgggactccggaccttggtttttcagctttaa--ctccattgctttct-actcttga
ttgct-tcacttctcctcagcattgtttccatgctccttaagctccaaaatcacctgttt
atgcatgaaaagatgcaaatgcaatgcagctagactctaatgcatgaatagtcctaaagc
tttgcaataatggtcaaaatggatagcaaaagatgcaaaagatgtgaatatactaaggga
aaacagggtaaaatatatgaac------------------------
>Chr17:25411441:25420885_3p 
------------------------------------------------------------
catgatgaacatcaaagtcataaacccaaaaaatactaaaagttgcatcaaattaaagat
aaaacaaagatctttaatattcaagaaggaatcaaacatgaattcttaatatcttgaaag
ttatgacaccaacaaaatccaagaatcttatgttttctc--tct--taaaagagtacaag
atctaagaaaaat-aaaagtgcaaaagg-aataatt--c-ccaaaagggtaaaaactagg
tttc-tgagtattc----taaaaagctggact-ctttggtggctgca-ggtacat-ggct
ttatataggagaggaggt-ggaagccctaaaaatactaaaagacaaaatagtca-acggc
tcggtcaactcgaccctgtgctcggtcgagtggctggtcgagttggcttttcttctgctt
cctccactcggtcgagtactcctcagcacacggtcgagtgtctagtcgagtg-agcagtc
gagttggactctaaaccttgttgcttcagccttaactctctcttgctttct-cctcatga
ttgct-tcacttctcctcagcattgcttccatgctccttaagctccaaaatcacttgttt
atgcatgaaaagatgaaaatgcaatgcaactatactctaatgcatgattagtcctaaagc
tacacaataatggcctaaatggatagcaaaagatgcaaaagttgtgaataaactaaggga
aaacaaggtaaaatatatgaacatca--------------------
>Chr15:24938381:24943942_5p 
------------------------------------------------------------
------------caaagtcaaaaacccagaaaatattgaaacttgcattattagaaagat
taaacaaagatcttcaatattgatgaaaggatgaaactcaaattctcaatatcttgaaag
ttatagaaccaacaaaatataagaatctagtcttctttc------ataaggaagtacaag
atct-taaaaat--aaaaatgcaaaagg-aataaaa--c-taaaaaaggtaaaaactagg
ttta-gggaatatc----taaaaagttggactc-tttggtggctgca-ggtacaa-ggcc
ttatataggtgaggaggt-ggaagccctaaaaatagaaaaagtcaaagtagtca-acggc
tcggtcaacttga-ccagtgctcggtcgagtccatggtcgagctggcttctctcgtgcac
actccactcggtcgagtccatctacccacacggtcgagtgcttg-------------gtt
gagctggactccggagcttggttcttcagccttaa--ctctcttgctttcctcctcaaga
ttgct-tcacttctccttaggattgtttccatgctccttaagcttcaaaatcacctgttt
atgcatgaaaagatgcaaatgcaatgcaactaaactctaatgcatgatttggcctaaaac
tacacaataatgatgaaaatggctagcaaaagatgcaaaagatgtgaataaactaaggga
aaacatggtaaaatatatgaacatcaggcca---------------
>Chr10:16674851:16684668_5p 
------------------------------------------------------------
------------------------------------------------------------
--------------caatacc---------ttgaaactcaaattctcaatatcttgaaag
ttatagaaccaacaaaatataagaatctagtcttctttc------ataaggaagtacaag
atct-taaaaat--aaaaatgcaaaagg-aataaaa--c-taaaaaaggtaaaaactagg
ttta-gggaatatc----taaaaagttgcacac-tttggtggctgca-ggtacaa-ggcc
ttatataggtgaggaggt-ggaagccctaaaaatagaaaaagtcaaagtagtca-acggc
tcggtcaactcga-ccagtgctcggtcgagtccatggtcgagctggcttctctcgtgcac
actccactcggtcgagtccatctacccactcggtcgagtgcttg-------------gtc
gagttggactctggaccttggttcttcagccttaa--ctctcttgctttcc-cttcaaga
ttgct-tcacttctcctcaggattgtttccatgctccttaagctccaaaatcacctgttt
atgcatgaaaagatgcaaatgcaatgcaactaaactctaatgcatgattagtcctaaagc
tacacaataatgatgaaaatggctagcaaaagatgcaaaagatgtgaataaactaaggga
aaacatggtaaaatatatgaacatcaaca-----------------
>Chr10:16674851:16684668_3p 
------------------------------------------------------------
------------------------------------------------------------
-------------------------------tgaaactcaaattctcaatatcttgaaag
ttatagaaccaacaaaatataagaatctagtcttctttt------ttgaagaagtacaag
atct-taaaaat--aaaaatgcaaaagg-aataaaa--c-taaaaaaggtaaaaactagg
ttta-gggaatatc----taaaaagttgcactc-tttggtggctgca-ggtacaa-ggcc
ttatataggtgaggaggt-ggaagccctaaaaatagaaaaagtcaaagtagtca-acggc
tcggtcaactcga-ccagtgctcggtcgagtccatggtcgagctggcttctctcgtgcac
actccactcggtcgagtccatctacccactcggtcgagtgcttg-------------gtc
gagttggactctggaccttggttcttcagccttaa--ctctcttgctttcc-cttcaaga
ttgct-tcacttctcctcaggattgtttccatgctccttaagctccaaaatcacctgttt
atgcatgaaaagatgcaaatgcaatgcaactaaactctaatgcatgattagtcctaaagc
tacacaataatgatgaaaatggctagcaaaagatgcaaaagatgtgaataaattaaggga
aaacatggtaaaatatatgaacat----------------------
>Chr15:24938381:24943942_3p 
------------------------------------------------------------
----------------------aacccagaaaatattgaaacttgcattattagaaagat
taaacaaagatcttcaatattgatgaaaggatgaaactcaaattctcaatatcttgaaag
ttatagaaccaacaaaatataagaaactagtcttctctc------ttaaa-aagtacaag
atct-taaaaat--aaaaatgcaaaagg-aataaag--c-taaaaaaggtaaaaactagg
ttta-aggaatatc----taaaaagctgctctc-cttggtggctgca-ggtacaa-ggcc
ttatataggtgaggaggtgggaagccctaaaaatagaaaaagtcaaagtagtca-acggc
tcggtcaactcga-ccctgtcttggtcgagtccatggtcgagctggcttctctcatgcac
actccactcggtcgagtccatctacccactcggtcgagtgcttt-------------gtc
gagctggactctggaccttggttcttcagccttaa--ctctcttgctttcc-cttcaaga
ttgct-tcacttctcctcaggattgtttccatgctccttaagctccaaaatcacctgttt
atgcatgaaaagatgcaaatgcaatgcaactaaactctaatgcatgatttggcctaaagc
tacacaataatgatgaaaatggctagcaaaagatgcaaaagatgtgaataaactaaggga
aaacatggtaaaatatatgaacatca--------------------
>Chr7:9493040:9504043_5p 
------------------------------------------------------------
-----------------------------------atgaaacttgcatgattagatagat
aagataaagatctacaatactgaagaagaaatcaaactcaaattcttaatacttagaaag
ttatgaaaccaacaagtatcaaagatttatgag-ataata-----aaaaagtagctaatg
atct------------aagcaaaaagtagaataatt----tcaaaagggtaaaaactagg
ttttcttagatattttctctgaaaatcgctctc--tttgcggccatgaggtac-a-aggg
gtttatataggtgagagg-ggaagccctaaaatggccagaagacaaaataggcaggcggc
tcggtcaactcgaccaggtgctcggtcgagtgcttggccgagtgacctcttcttctgctt
cttccagacggtcgggtccttctccgcacatggtcgagtgtctggtcgagtgtggtggtc
gagtggacttccggatctcgattcttctgctctag--ctcccttgtcttct-tcacttga
tagct-ccaatcctcctcagca-cccttccatgctccttaggatccaaaatcacctgctt
atgctaaaaactatgcaaatgtaatgcaattctactctaatgcatcaacagtcctaaagc
tactcaacaatggccaaactagatagtaaatcatgcaaaagatgtgaatatactaaggta
gaacaaggtgaaatatatgaacatca--------------------
>Chr7:9493040:9504043_3p 
------------------------------------------------------------
------------------------cccagaaatcaatgaaagttgcatgattagatacat
aagataaagatctacaatattgaagaagaaatcaaactcaaattcttaatacttagaaag
ttatgaaatcaacaagtatcaaagatttatgag-ataata-----taaaagtagctaatg
atct------------aaacaaaaagtagaataatc----ccaaaaggccaaaaactagg
ttttcttagatattttctctgaaaatcgctctc--tttgcggccatgaggtacaa-aggg
gtttatataggagagagg-gaaagccctaaaatggctagaagacaaaataggcaggcggc
tcggtcaactcgaccaggtgcttggtcgagtgcttggtcgagtgacctcttcttctgctt
cttccaaccggttgagtccttctccgcacacggtcgagtgtctggtcgagtgtggtggtc
gagtggacttctagatcttgattcttctgctctag--ctcccttgtcttct-tcactgga
tagct-ccaatcctcctcagca-cccttccatgctgcttaggatccaaaatcacctgctt
atgctaaaaactatgcaaatgcaatgcaattctactctaatgcataaacagtcctaaagc
tactcaacaatggccaaactagatagtaaatcatgcaaaagatgtgaatattctaaggta
gaacaaggtgaaatatatgaacatcaggtgaatt------------
>Chr15:19229748:19243643_5p 
------------------------------------------------------------
------------------------------------------------------------
------------------------------------------------------------
-------gccaacaaaatacaagaatctagtcttttttc--tct--aaaacaagtacaaa
atctaaggaaaataaaaagtgcgaaaag-aataatt--c-ccaagagggtaaaaactagg
ttt--tgagaatat----ctaaaagcaggactcttttggtggctgca-ggtacaa-ggcc
ttatataggagagggggt-ggaagccctaaaattactaaaagacaaaatagtca-acggc
tcggtcaactcga-cctgtgctcggtcgagtggcaggtcgagctagcttctctcgtgcat
tctccactcggtcgagtcctcctcagcacacggtcgagtgtctgatcgagtg-tgcggtc
gagttggactctggaccttgttgtttcagccttaa--ctctcttgcttttc-cttcatgg
ttgct-tcacttctcctcagcattgcttccaagctccttaagcttcaaaatcacctgttt
atgcatgaaaagatgcaaatgcaatgcaactaaactataatgcatgattggtcctaaagc
tacacaataatggtgaaaatggatagcaaaagatataaaagatgtgaataatct-aaggg
aaacaaggtaaaatatatgaacatcaa-------------------
>Chr17:25411441:25420885_5p 
-----------------------------------------gctactactcacaagaaca
catgatgaacatcaaagtcataaactaagaaaatactgaaacttgcatcaaatgaaagat
aaaacaaagatctttaatattcaagaaggaatcaaacacgaattcttaatatcttgaaag
ttatgaaaccaacaaaatccaagaatcttatgttttctc--tct--taaaagagtacaag
atctaagaaaaat-aaaagtgcaaaaag-aataatt--c-ccaaaagggtaaaaactagg
tttc-tgactattc----taaaaagctggact-ccttggtggctgca-ggtacaa-ggct
ttatataggagaggaggtgggaagccctaaaaatactaaaagacaaaatagtca-acagc
tcggtcaactcgaccctatgctcggtcgagtggctggtcgagttggcttttcttctgctt
cctccactcggtcgagtcctcctcagcacacggtcgagtgtctggtcgagtg-agcagtc
gagttggactatggaccttgttgcttcagccttaactctctcttgctttct-cctcatga
ttgctgtcacttctcttcagcattgcttccatgctccttaagctccaaaatcacctgttt
atgcatgaaaagatgcaaatgcaatgcaactatactctaatgcatgattagtcctaaagc
tacacaataatggcctaaatggatagcaaaagatgcaaaagttgtgaataaactaaggga
aaacaaggtaaaatatat----------------------------
>Chr20:20547589:20557719_5p 
ccacaagatcaatccagcctaacccat--tcaagatcctaaagaactactcacaagaaca
catgatgaacacaaaaatcataaacccagaaaatattgaaacttgcatcaaatgaaagat
aacacagagatcgacaatattgatgaagaaataaaactcgaaatctttatatcttgaaag
ttatgaaaccaacaaaatacaagaatctagtcttttctctttct--caaacaagtacaaa
atctaaggaaaataaaaagtacaaaaag-aataatt--c-ccaaaaaggtaaaaactagg
ttt--cgagaatat----ctaaaagctggactcttttggtggctgca-ggtacaa-ggct
ttatataggagagggggt-ggaagccctaaaactactaaaagacaaaatagtca-acggc
tcggtcaactcga-cctgtgctcggtcgagtggcaggtcgagctggcttctctcgtgcat
tctccactcggtcgagtcctcctcagcgcacggtcgagtgtctggtcgagtg-tgcggtc
gagttggactctggaccttgttgtttcagctttaa--ctctcttgctttcc-cttcatgg
ttgct-ttacttctcctcagcattgcttccaagcttcttaagctccaaaatcacctgaat
atgcatgaaaggatgcaaatgcaatgcatctaaactataatgcatgattagtgctaaagc
tacacaataatggcctaaatggatagcaaaagatgcaaaagatgtgaataaactaaggga
aaacaaggtaaa----------------------------------
>Chr20:20547589:20557719_3p 
---------caattcagcctaacccatccttaagatcctacagaactactcacaagaaca
catgatgaacacaaaaatcataaacccagaaaatattgaaacttgcatcaaatgaaagat
aacacagagatccacaatattgatgaagaaataaaactcgaaatctttatatcttgaaag
ttaggaaaccaacaaaatacaagaatctagtattttctctctct--caaacaagtacaaa
atctaaggaaaataaaaagtgcaaaaag-aataatt--c-ccaaaagggtaaaaactagg
ttt--agagaatat----ctaaaagctggactcttttggtggctgca-ggtacaa-ggct
ttatataggagagggggt-ggaagccctaaaaatactaaaagacaaaatagtca-acggc
tcggtcaactcga-cctgtgctcggtcgagtggcaggtcgagctggcttctctcgtgcat
tctccactcggtcgagtcctcctcagcacacggtcgagtgtctggtcgagtg-tgcggtc
gagttggactctggaccttgttgtttcagccttaa--ctctcttgcttttc-cttcatgg
ttgct-tcacttctcctcagcatggcttccaagcttattaagctccaaaatcacctgaat
atgcatgaaaggatgcaaatgcaatacatctaaactataatgcatgattagtgctaaagc
tacacaataatggcctaaatggatagcaaaagatgcaaaagatgtgaataaactaaggga
aa--------------------------------------------
>Chr15:19229748:19243643_3p 
------------------------------------------------------------
------------------------------------------------------------
------------------------------------------------------------
--------ccaacaaaatacaagaatctagtcttttctc--tct--aaaacaagtacaaa
atctaaggaaaataaaaagtgcaaaaag-aataatt--c-ccaaaagggtaaaaactagg
ttt--agagaatat----ctaaaagttggact-ttttggtggctgca-ggtacaa-ggcc
ttatataggagagggggt-ggaagccctaaaaatactaaaagacaaaatagtca-acggc
tcggtcaactcga-catgtgctcggtcgagtggcaggtcgagctagcttctctcgtgcat
tctccactcggtcgagtcctcctcagcacacggtcgagtgtctggtcgagtg-tgcggtc
gagttggactatggaccttattgtttcagccttaa--ctctcttgcttttc-cttcatgg
ttgct-tcacttctcctcagcattgcttccatgctccttaagctccaaaatcacctgttt
atgcatgaaaagatgcaaatgcaatgcaactaaactataatgcatgattggtcctaaagc
tacacaataatggtcaaaataaatagcaaaagatacaaaagatgtgaataatataaagga
aaacaatgtaaaatat------------------------------
>Chr11:35553729:35560050_5p 
------------------------------------------------------------
------------------------------------------------------------
------------------------------------------------------------
------------------ccaagaattctttgtttttctcctttt-aaaagaagtacaag
atct-ataaaat--aaaagtgcaaaagg-aataatt--c-taaaaaaggtaaaaactagg
-ttt-tagactctc----taaaaagctggactcttttggtggctgca-ggtacaa-gcct
ttatatagaaaatgtagt-ggaagccctaaaaacgctagaagacaaaatagtcaggcggc
tcgaccaactcgacctggtgctcggtcgagtgaccggtcgagttggctcctcttgtgctc
ctcccactcggtcgagtccctctcagcacacggtcgagtgtctggtcgagtg-ggcagtc
gagttggactccggaccttggttcttcagccttag--ctctcttgctttct-cctcatga
ttgct-tcacttctcctcagcattgcttccatgctccttaagctccaaaatcacctgttt
atgcatgaaaagatgcaaatgcaatgcaactaaactctaatgcaagaacagtcctaaagc
tatgcaataatggtcaaaatggatagcaaaagatgcaaaagatgtgaatatattaaggga
aaacagggtaaaatatatgaacatcaa-------------------
>Chr13:16807474:16810571_3p 
------------------------------------------------------------
------------------------------------------------------------
------------------------------------------------------------
--------------------------------tttttctcctttt-aaaagaagtacaag
atctaagaaaat--aaaagtgcaaaagg-aataatt--c-taaaaaaggtaaaaactagg
-ttt-ttgactctc----taaaaagctggactcttttggtggctgca-ggtacaa-gccc
ttatatagaaaatgtagt-ggaagccctaaaaacgctaaaagacaaaatagccaggcggc
tcgaccaactcgacctggtgctcggtcgagtgaccggtcgagttggctcctcttgtgctc
ctcccactcggtcgagtccctctcagcacacggtcgagtgtctggtcgagtg-ggcagtc
gagttggactccggaccttggttcttcagccttag--ctctcttgctttct-cctcatga
ttgct-tcacttctcctcagcattgcttccatgctccttaagctccaaaatcacctgttt
atgcatgaaaagatgcaaatgcaatgcaactaaactctaatgcaagaacagtcctaaagc
tatgcaataatggtcaaaatggatagcaaaagatgcaaaagatgtgaatatattaaggga
aaacaggg--------------------------------------
>Chr11:35553729:35560050_3p 
------------------------------------------------------------
------------------------------------------------------------
------------------------------------------------------------
--------------------------------tttttctcctttt-aaaagaagtacaag
atctaagaaaat--aaaagtgcaaaagg-aataatt--c-taaaaaaggtaaaaactagg
-ttt-ttgactctc----taaaaagctggactcttttggtggctgca-ggtacaa-gccc
ttatatagaaaatgtagt-ggaagccctaaaaacgctaaaagacaaaatagccaggcggc
tcgaccaactcgacctggtgctcggtcgagtgaccggtcgagttggctcctcttgtgctc
ctcccactcggtcgagtccctctcagcacacggtcgagtgtctggtcgagtg-ggcagtc
gagttggactccggaccttggttcttcagccttag--ctctcttgctttct-cctcatga
ttgct-tcacttctcctcagcattgcttccatgctccttaagctccaaaatcacctgttt
atgcatgaaaagatgcaaatgcaatgcaactaaactctaatgcaagaacagtcctaaagc
tatgcaataatggtcaaaatggatagcaaaagatgcaaaagatgtgaatatattaaggga
aaacatggt-------------------------------------
>Chr15:20962051:20974401_3p 
------------------------------------------------------------
------------------------------------------------------------
------------------------------------------------------------
-------aagaacaaaatataaaa----------------------taaaaaagaaaaaa
at-------------aaaaagcaaaagg-aataaaattc-ctaaaaaggtaaaaactagg
tttc-tgaaaagctggaatagaatctagatctt-tttggtggctgca--gtacaa-gtcc
ttatatagtggggaaggt-ggaagccctaaaattgggaaaagtcaaagtggtcc-acgga
tcggtcaactcga-ccagtgctcggtcgagtgaccgatcgagctggcttccctggtgca-
actccactcggtcgagtccatct-cccactcggtcgagtgcttg-------------gtc
gagctggactccggatcttggttcttcagccttaa--ctcccttgtttcct-cctcatga
ctgct-tcacatctcttctcctctgcttccatgctccttaagctccaaaatcacctgttt
atgcatgaaaagatgcaaatgcaatgcaactacactctaatgcaagattgatcctaaagc
tacacaataatggtgaaaatggatagaaaaagatacaaaagatgtgaataaactaaggga
aaacatggtaaaatatatgaacatcaactct---------------
>Chr15:20531099:20542832_5p 
------------------------------------------------------------
------------------------------------------------------------
------------------------------------------------------------
--acgggtcgggtcgtttcaaaagatttcttagttttcta-----caaaaatggctaaag
atataagcaaaa--gaaagcaaaaagtaaacaattt----ccaaaagggtaaatactagg
t----ctagattttgtttctaaaaggtctcccc--ttggtggctgcagggtacaa-ggct
ttatatagaaaaaagagg-ggaagccctaaaaatgctaagagacaaaattgaagggcggc
tcggtcaactcgaccaggtgctcggtcgagtgc-tggtcgagtgacctcttcttctgctt
cttccatccgatcgagtccttctccgcacacggtcgagtgtctggtcgagtg-ggcggtc
gggtggacttctggaccttgattcttcagctctaa--ctcccttgttttct-tcacttga
tagct-tcaatcttcttcagcattccttccatgctccttaggatccaaaatcacctgttt
atgcaagaaactatgcaaatgcaatgcaaatctactttaatgcataaacagttataaagc
tatacaataatggacaaatgagatagaaaatcatacaaaagatgtgaatatactaaggga
aaacaaggtaaaatatatgaacatcaacac----------------
