# Supplementary material for: Transposon signatures of allopolyploid genome evolution
Source: Nat Commun. 2023 Jun 1;14:3180. doi: 10.1038/s41467-023-38560-z (PMC10235133; doi:10.1038/s41467-023-38560-z)
Supplement: Supplementary file 4 — Supplementary Data 1 [file 41467_2023_38560_MOESM4_ESM.zip › Camelina.LTR.families/Camelina.LTRFamily/Camelina.Aligned/gt10.fam_1829.Aligned.fa]

>Chr3:25455564:25459925_5p 
-----------------------------tgattcaa-ataactcacggatctctcaatc
gca-cacacaca------aatcaccaaacaatcaacttagtattcataaaacacca----
aatcgatacgccagctcccagattgggagaaacccagc-aaatatttttagagag-tttt
tttacaat--tttcttataaga---ttctttgataatga--aaaatgagaacattcacat
gttttaagtgtt--ctccaacggccttctacgccgcttaatccaagccatccacgtgt-c
cgctcgagataagccga--ctttatttgattccctcgcacgcaccaactcccatgtgtgg
ttctgtatcaca-------
>Chr3:25455564:25459925_3p 
-----------------------------tgatacaa-ataactcacggatctctcaatc
gca-cacacaca------aatcaccaaacaatcaacttagtattcataaaacacca----
aatcgatacgccagctcccagatttggagaaacccagc-aaatatttttagagagttttt
tttacaat--tttcttataaga---ttctttgataatga--aaaatgagaacattcacat
gtgttaagtgtt--ctccaacagccttctacgccgcttaatccaagccatccacatgt-c
cgctcgagataagccga--ctttatttgattccctcgcatgtaccaactcccacgtgtgg
ttctgtatca---------
>Chr15:17720451:17725679_3p 
-----------------------------tgatacaataaaattca---------caatc
gca-caaacacacccagaaatcaccaaacaatcgattgagtattcataaaacact-----
aatcgaaaagccagctcccagattgggagaaacccagcaaaatatttttagagag----t
tttacaaa-ctttttgataaga---ttcgatgatgaaaa--acaaaaag-acaatcacat
ggttttaatgtttctctcaacggcttctta-gccgcttaatctcgaccctccacgtgtac
cgcttgagataagccgattctttatttgatttcttctcacgtgcc-acccacacgtacgg
ttctgtatca---------
>Chr11:16481203:16486456_3p 
-----------------------------tgatacaa-ataacttg---------taatc
gca-caatcacaccaagaaatcaacaaacgatcgattgagtattcataaaacact-----
aatcgataagccagctcccatattgggagaaacccaat-aagtatttttagagag---tt
tttaaaattttttctgataagat-tttcaatgataatcg--aaaatgaaaacaatcacat
ggttttgatgtctgccccaatggcttctta-gccgcttaatcctcatcttccacgtgtac
cgcttgagataagccga---ctaaattgattccttctcacgtgcc-actcacacgtatgg
ttctgtatcat--------
>Chr11:16481203:16486456_5p 
------------------------------gatacaa-ataacttg---------taatc
gca-caatcacactaagaaatcaacaaacgattgattgagtattcataaaacact-----
aatcgataagcgagctcccagattgggagaaacccagc-aagtatttttagaaag---tt
tttacaattttttctgataagat-tttcaatgataatcg--aaaatgaaaacaatcacat
ggttttgatgtctgcctcaacggcttctta-gccgtttaatcttcaccctccacgtgtac
cgcttgagataagccga---ctaaattgattccttctcacgtgcc-actcacacgtatgg
ttctgtatcacaa------
>Chr15:17720451:17725679_5p 
-----------------------------tgatacaataaaattca---------caatc
gca-catacacacccagaaatcaccaaacaatcgattgagtattcataaaacact-----
aatcgaaaagccagctcccagattgggagaaacctagcaaaatatttttagagag----t
tttacaaatttttttgataaga---ttcgatgatgaaaa--acaaaaag-acaatcacat
ggttttaatgtttctttcaatggcttctta-gccgcttaatctcgaccctccacgtgtac
cgcttgagataagccgattctttatttgatttcttctcacgtgcc-acccacacgtacgg
ttctgtatcaca-------
>Chr8:21610675:21615557_5p 
-------------------------------atacaataaaaccca---------taatc
gaatccaacacaacca--aatcaccaaataatcaacttagtattcataaaacaccaaatc
gatcgatacaccaactctcaaagtgagagaaacccaacaaattgtttttagag-----tt
tttacagatttttttgataaaatgattcaatgatgaaaagcaaaatgatgaacatcacat
gttt---atgaattctccaacggcttttttagccgcttaacttccgccgtccacgtgt-a
aggctgagattattcgtaaatcaacttg--ttattctcacgtgttaactcacacatgtgg
ttctgcatcaca-------
>Chr8:21610675:21615557_3p 
---------------------------tttgatacaataaaacaca---------caatc
gaatccaacacaacca--aatcaccaaataatcaacttagtattcataaaacaccaaatc
gatcgatacgccagctctcaaagtgagagaaacccaacaaattgtttttagag-----tt
tttacagttttttttgataaaatgattcaatgatgaaaagcaaaatgacgaacatcacat
gttt---atgccttctccaactgccttcttagccgcttaacttccgctgtccacgtgt-a
aggctgagattattcgtaaatcaacttg--ttattctcacgtgttaactcacacgtgcgg
ctctgcatcaca-------
>Chr9:126942:133926_5p 
-----------tatatgacctg-caactctgatacaaaataatcca---------caatc
gca-caaacaca-ccaagaatcaccaaacaatcgattgagtattcataaaacact-----
aatcgaaaagccagctcccagattgggagaaacccagcaaaatatttttaagag------
tttacaaa--tttttgataaga---ttcgatgatgaaaa--acaaaaagaacaatcacat
ggttttaatgtttccctcaacggcttctta-gccgctttatctcgaccctccacgtgtac
cgcttgagataagccgattctttatttgatttcttctcacgtgcc-acccacacgtacgg
ttctgtatcacaact----
>Chr9:126942:133926_3p 
tccgagaatcgtctacgctctgatacctttgatacaaaataatcca---------caatc
gca-caaacaca-ccaagaatcaccaaacaatcgattgagtattcataaaacact-----
aatcgaaacgccagctcccagattgggagaaacccagcaaaatatttttaagag------
tttacaaa--tttttgataaga---ttcgatgatgaaaa--acaaaaagaacaatcacat
ggttttaatgtttccctcaacggcttctta-gccgctttatctcgaccctccatgtgtac
cgcttgagataagccgattctttatttgatttcttctcacgtgcc-acccacacgtacgg
ttatgtatcaaactcataa
