# Supplementary material for: Transposon signatures of allopolyploid genome evolution
Source: Nat Commun. 2023 Jun 1;14:3180. doi: 10.1038/s41467-023-38560-z (PMC10235133; doi:10.1038/s41467-023-38560-z)
Supplement: Supplementary file 4 — Supplementary Data 1 [file 41467_2023_38560_MOESM4_ESM.zip › Camelina.LTR.families/Camelina.LTRFamily/Camelina.Aligned/gt10.fam_13.Aligned.fa]

>Chr1:422713:428062_5p 
--------tgttaaggtcgaaccctca-------------acttgattttgaaaag-aag
aaataagagggagacagagataatgcgcctgt--cggcggagagtaaggtaagaagagga
tagaag--tt-tatgattattaatgttat--ctctacaaa-accataggcttgttcttta
aatacaacttcccttattagggttcttttatgaaacgaccacgcattggt-acatacac-
acaatgcttcttttattcaattctctaaccttctactggattccacggtttagaact-ct
tagccacttttggtctttcccaactgccttgctcttcttcctttagttcttagcttcctc
ttcacaaaagctattggcactcttagcctatcaatact--
>Chr1:422713:428062_3p 
------cttgttaaggtcgaaccctca-------------acttgattttgaaaag-aag
aaataagagggagacagagataatgcgcctgt--cggcggagagtaaggtaagaagagga
tagaag--tt-tatgattattaatgttat--ctctacaaa-accataggcttgttcttta
aatacaacttcccttattagggttcttttatgaaacgaccacgcattggt-acatacac-
acaatgcttcttttattcaattctctaaccttctactggattccacagtttagaact-ct
tagccacttttggtctttcccaactgccttgctcttcttcctttagttcttagcttcctc
ttcacaaaagctattggcactcttagcctatca-------
>Chr4:3093275:3098592_3p 
--------tgttaaggtcgaaccctta-------------acctgattttgaaaag-aag
aaataagagggagatagagataatgcgcct-taacggcggagagtaaggtaagaagaaga
tagaaat-tt-tatgattattaatgtgat-aggttaccct-agcatatgtaccatcttta
aatac-acttcccttagtaggtttatttcct-aaacgacatcgcactggt-acatacacc
aaggtgctgcttttatttaaatctctaaccttctactggatcccaaggtttagaccttct
tagccacttttgctctttccccattgtcttgcccttctaccctttgtcctcaacttcttc
ttcataaaggcaactggtaatcttagtctatcaatactcc
>Chr4:3093275:3098592_5p 
--------tgttaaggttgaaccctta-------------acctgattttgaaaag-aag
aaataagagggagatagagatattgtgcct-tagcggcggagagtaaggtaagaagaaga
tagaaat-tt-tatgattattaatgtgat-aggttaccct-agcataggtaccatcttta
aatac-acttcccttattaggtttctttcct-aaacgacatcgcactggt-acatacacc
aaggtgctgcttttatttaaatctctaaccttctactggatcccaaggtttagaccttct
tagccacttttgctctttccccattgtcttgctcttctaccctttgtcctcaacttcttc
ttcataaaggcaactggtactcttagtctatca-------
>Chr5:11220994:11226342_3p 
--------tgttaaggtcgaaccctta-------------acctgatttagaacagtgaa
gaaagagagagtgaggagggtaatgcgcctattatggcggagagtta---agagaggaaa
tagaaatgta-tttgattattaatgtgat-aggttaccct-aacttaggtaccttcttta
aatacaactacccttactagggtta-ctcct-aaacgacaccgcattggt-acagacaca
acaatgctg-ttttatttaaaactcaaaccttctactggatcccactgtttagacctcct
tagccacttttgttctttacccattgccttgctcttcttcccttagtcctcagcttcttc
ttcataaaggcaaccggtactcttagtctatcaata----
>Chr5:11220994:11226342_5p 
--------tgttaaggtcgaaccctta-------------acctgatttagaacagtgaa
gaaagagagagtgaggagggtaatgcgcctattacggcggagagtta---agagaggaaa
tagaaatgta-tttgattattaatgtgat-aggttaccct-aacttaggtaccttcttta
aatacaactacccttactagggtta-ctcct-aaacgacaccgcattggt-acagacaca
acaatgctg-ttttatttaaaactcaaaccttctactggatcccactgtttagacctcct
tagccacttttgttctttacccattgccttgctcttcttcccttagtcctcagcttcttc
ttcataaaggcaaccggtactcttagtctatca-------
>Chr9:2871525:2876877_5p 
cttgaacttgttaaggtcgaaccctta-------------acctgatttagaacagtgaa
gaaagagagtgagaagagagtaatgcgcctattacggcggagagtta---agagagaaga
tagaaatgttatttgattattaatgtcataaggataacct-aactaagcctcctgtattt
attac-aaatcccttactagggctactgata-aaacgacgcagcattggt--taaacaat
accaagctc-ttttatttgaataataaaccttctactggattccaaatgtttgacctctc
tagccacttttgaccttctccatttgtcttgctcttctcccttttgtcctcaatttcctc
ttcatgaaagctactggaactcttagtctatca-------
>Chr9:2871525:2876877_3p 
-----acttgttaaggtcgaaccctta-------------acctgatttagaacagtgaa
gaaagagagtgagaagagagtaatgcgcctattacggcggagagtta---agagagaaga
tagaaatgttatttgattattaatgtcataaggataacct-aactaaggctcctgtattt
attac-aaatcccttactagggctactgata-aaacgacgcagcattggt--taaacaat
accaagctc-ttttatttgaataataaaccttctactggattccaaatgtttgacctctc
tagccacttttgaccttctccatttgtcttgctcttctcccttttgtcctcaatttcctc
ttcatgaaagctactggaacttttagt-------------
>Chr20:27045488:27050835_3p 
--------tgataggttgagactcttattcaaacagatagacttgagaaagaagg--aaa
gagagtgagaaagagagagatattgcgcctat-gcggcggagagttagataagagaagaa
gataact----taggtttatttattgcataaggataacca-aacatagggtccttcttta
aatac-atttcttatactagggttgctaatg-aaacgacataacattggt-taagaaaca
acaatgc---atttattgaattattgaaccttctactggattccaaggctttagctccct
tagccacttttgactttctcccattgtctagctcttcttccttttgtccttaacttcctt
ctcatgaataccactgggactcttagtctatta-------
>Chr5:28786613:28791961_5p 
--------tgttaaggtcgagccctta-------------acctgatttagaacagtgaa
gaaagagagtgagaagagggtaatgcgcctattaaggcggagagtta---agagagaaga
tagaaatgtgatttgattattaatgtcataaggataacct-aactaaggctcctgtattt
attac-aaatcctttactagggctactaata-aaatgacacagctttggt--taaacaat
accaaactc-ttttatttgaataataaaccttctactggattccaaa-gtttgacctctt
tagccacttttgaccttctccatttgtcttgctcttctcccctttgtcctaaatttcctc
ttcatgaaagctactgggactcttagtctatcaat-----
>Chr5:28786613:28791961_3p 
--------tgttaaggtcgagccatta-------------acctgatttagaacagtgaa
gaaagagagtgagaagagggtaatgcacctattacggcggagagtta---agagagaaga
tagaaatgtgatttgtatattaatgtcataaggataacct-aactaaggctcctgtattt
attac-aaatcccttactagggctactgata-aaacgacacagctttggt--taaacaat
accaagctc-ttttatttgaataataaacctcctactggattccaaatgtttgacctttt
tagccacttttgaccttctccatttgtcttgctcttctcccctttgtcctcaatttcctc
ttcatgaaagctactgggactcttagtctatca-------
>Chr20:29483813:29488787_3p 
---------------------------------------------aggaagagagagaga
gagagagagagagagagtgataatgcgcctaa--cggcggagagtaa---gataagaaga
tagaaatgtt-tttgattaatattgtgat-aggataccctaaatataagtaccttcatta
aatacaacttcccttattagggttgcttctt-aaacgacagtgcattggtaaaagacaca
acaatgcta-atttatttaa------aaccctctactggattccaaggtttagactactt
cagccactcttgacttttccccattgccttgctcttctacctttagtcctcaacttcctc
ttcataagagctactggcactctcagcctatcac------
>Chr20:27045488:27050835_5p 
--------tgataggttgagactcctattcaaacggatagacttgagcaagaagg--aaa
gagagtgagaaagagagagatattgcgcctat-gcagcggagagatagataagaaaagaa
gataact----taggtttatttattgcataaggataacca-aacatagggtccttcttta
aatac-atttttcatactaggattgctaatg-aaacggcataacattggt-taagaaaca
acaatgc---atttattgaattattgaaccttctactggattccaaggctttag-tccct
tagccacttttgactttttcccattgtctagctcttcttccttttgtccttaagttccat
ctcatgaatgccactggaacccttagtctat---------
>Chr20:29483813:29488787_5p 
------------------------------------------------------------
------gagagagagagtgataatgcgcctaa--cggcgaagactaa---gataagaaga
tagaaatgtt-tttgattactattgtgat-aggataccctaaacataggtaccttcatta
aatacaacttcccttattagggttgcttctt-aaatgacagtgcattggtaaaagacaca
acaatgcta-atttatttaa------aaccctctactggattccaaggtttagactactt
cagccactcttgacttttccccattgccttgtttttctacttttagtcctcaacttcctc
ttcataagagctactggcactctcagcctatca-------
