# Supplementary material for: Transposon signatures of allopolyploid genome evolution
Source: Nat Commun. 2023 Jun 1;14:3180. doi: 10.1038/s41467-023-38560-z (PMC10235133; doi:10.1038/s41467-023-38560-z)
Supplement: Supplementary file 4 — Supplementary Data 1 [file 41467_2023_38560_MOESM4_ESM.zip › Camelina.LTR.families/Camelina.LTRFamily/Camelina.Aligned/gt10.fam_563.Aligned.fa]

>Chr2:1906696:1911458_5p 
------tgttgtaagcttg------caataacttgaggataaagcc-aagtatatttagg
ag-aatctaaatatacaaaa-gataaggattag-t-atgttttaggaggatctaaaatat
aattg--tagacttatcctattgtgttttggttttggtgttttaccctctatataaggag
gtgctagtttgtagcacaacttatgagattttgagacttaaggttttgag--taa-gttt
ccttaagattaataagagagcaattcttattaagatacttgtgttctgttctttgagctc
tg-ttttgatt--ctacacgtggtatcaga----
>Chr2:1906696:1911458_3p 
------tgttgtaagcttg------caataacttgaggataaagcc-aagtatatttagg
ag-aatctaaatatacaaaa-gataaggattag-t-atgttttaggaggatctaaaatat
aattg--tagacttatcctattgtgttttggttttggtgttttaccctctatataaggag
gtgctagtttgtagcacaacttatgagattttgagacttaaggttttgag--taa-gttt
ccttaagattaataagagagcaattcttattaagatacttgtgttctgttctttgagctc
tg-ttttgatt--ctaca----------------
>Chr14:28221196:28225936_3p 
---tgttgttgtaagcttg------caataacttgaggataaagtc-aagtatgtttagg
ag-aatctaaatatacatga-gataaggattag-t-atgtcttaagag------agatat
gtttgtgtagacttttcctattatgttttggttttggtg--ttgtcctctatataaggag
gtgctagtttgtagcacaacttatgtgttgagagg-cttaaggttttgag--ata-gttt
ccttaagattaataagagagcgattcttattaaaatacttgtgttttgttc-ttgtgttc
tgttcttgaat--ctacacgtg------------
>Chr14:28221196:28225936_5p 
---tgttgttgtaagcttg------caataacttgaggataaagtc-aagtatgtttagg
ag-aatctaaatatacatga-gataaggattag-t-atgtcttaagag------agatat
gtttgtgtagacttttcctattatgttttggttttggtg--ttgtcctctatataaggag
gtgctagtttgtagcacaacttatgtgttgagagg-cttaagattttgag--ata-gttt
ctttaagattaataagagagcaattcttattaaaatacttgtgttttgttc-ttgtgttc
tgttcttgaat--ctaca----------------
>Chr7:17724911:17729647_3p 
---tgttgttgtaagcttgtagtacaagcatctaagagataaggcc-ttgtgtgtttagg
ag-aatctaaatatacatga-gataaggtcaat-t-atat-ttaggaggatctaaattat
at--tttgggagttatccaattgggttttggttttgtg----ttttctctataaaaggag
gtgctagcttgtggcacaacttaggaattttagag-cttaacgttttga---gta-tttt
ccttaagattaataagagagttattcttatt-aagcacttgtgttatattt---------
-----tcggttt-ctacacatggtatcagagctt
>Chr7:23291567:23296313_3p 
---tgttgttttaagcttg------caataacttgaggataaagcc-aagtatatttagg
ag-aatctaaatatacatga-aataaggattaa-t-atgttttgggagaatctaaaatat
atttggttgtattaatcctattgggttttggttttgtg---ttttcctctatataaggag
gtgctagtttgtagcacaacttatgatgttttgag-cttaaggttttgag--caa-tttt
ccttaagactaataagagagtaattcttattaaagcacttgtgttctgttc---------
-----ttgttt--ctacat---------------
>Chr7:23291567:23296313_5p 
----gttgttgtaagcttg------aaataacttgaggataaagcc-aagtatatttagg
ag-aatctaaatatacttga-gataagaattaa-t-atgttttgggagaatctaaaatat
atttggttgtactaatcctattgggttttggttttgtg---ttttcctctatataaggag
gtgctagtttgtagcacaacttatgatgttttgag-cttaaggttttgag--caa-tttt
ccttaagactaataagagagtaattcttattaaagcacttgtgttttgttc---------
-----ttgttt--ctacacgt-------------
>Chr2:2052410:2057161_3p 
-----gtgttgtaagcttg------caataacttgaggataaagccaaagtatatttagg
ag-aatctaaatatacatga-gataaggattga-t-atgttttgggagaatctaaaatat
atttggttgtactaatcctattgggttttgggttttagtgtttttcttctatataaggac
gtgctagtgtgtagcacaacttatgagtttttgag-cttaaggttttgag--cta-tttt
ccttaagattaataagagagtaattcttattaaagcacttgtgttctgttc---------
-----ttggtt--ctaca----------------
>Chr2:2052410:2057161_5p 
-gaaaatgttgtaagcttg------caataacttgaggataaagccaaagtatatttagg
ag-aatctaaatatacatga-gataaagattga-t-atgttttgggagaatctaaaatat
atttggttgtactaatcctattgggttttgggttttagtgtttttcttctatataaggag
gtgctagtgtgtagcacaacttatgagtttttgag-cttaaggttttgaa--ata-tttt
ccttaagattaataagagagtaattcttattaaagcacttgtgttctgttc---------
-----ttggtt--ctac-----------------
>Chr9:9792116:9796852_3p 
----gttgttgtaagcttg------taataataaaaggataaagcc-aaatatatttagg
ag-gatctaaatatacatgt-gataaggtcaaa-t-atgttttaggagaatctaaaacat
a--tgtttagagttatccaatttgggttttggtttttga--gttttgtctatataaggag
gtgctagcttgtggcataacttatgagatttgagg-cttaaggttttgag--taa-tttt
ccttaagattaataagagagatattcttattaa-gtacctgtgttctgttc---------
-----ttgattcactacacg--------------
>Chr9:9792116:9796852_5p 
aaatgttgttgtaagcttg------taataataaaatgataaggcc-atgtatatttagg
ag-gatctaaatatacatgt-gataaggtcaaa-t-atgttttagcagaatctaaaacat
a--tgtttagagttatccaatttgggttttggtttttga--gttttctctgtataaggag
gtgctagcttgtggcataacttatgagatttgagg-cttaaagttttgag--taa-tttt
ccttaagattcataagagagatattcttattaa-gtacttgtgttctgttc---------
-----ttgattc-ctacac---------------
>Chr2:18822900:18828968_3p 
---tgttgttgtaagcttg------taataataaaaggataaggcc-aagtatatttagg
ag-gatctaaatatatatgt-gataaggtcaaa-t-atgttttaggagaatctaaaatat
a--tgtttagagtaattcaattgagttttggtgttttga--gttttctctatataaggat
gtgctaacttgtggcacaacttgtgaatttagaga-cttaagtttttgag--caa-tttt
ccttaaaattaataagagagttattctttttaa-gcacttgtgttctgttc---------
-----ttgattt-ctatat---------------
>Chr11:2733315:2738082_3p 
---tgttgttgtaagcttg------aagtaattaggagataaggcc-atgtatatttagg
agaaatctaaatatacataaagataaggtcaat-t-atat-ttaggaggatctaaa-ata
ta--tttgggacttatccaattggattttagttttgtg---tttt--cctatataaggaa
gtgctagcttgtaacacaacttatgagtttgtgaa-cttaaggttttgag--ata-tttt
ccttaaaattaataagagagatattcttattaaagcacttgtgttctatac---------
-----tt-gttt-ctaca----------------
>Chr11:2733315:2738082_5p 
---tgttgttgtaagctta------aagtaattaggagataaggcc-atgtatatttagg
agaaatctaaatatacataaggataaggtcaat-t-atat-ttaggaggatctaaa-ata
ta--tttgggagttatccaattgggttttggttttgtg---tttt--cctatataagaag
gtgctagcttgtagcacaacttatgagtttgtgag-cttaaggttttgag--ata-tttt
ccttaagattaataagagaaatattcttattaaagcacttgtgttctatac---------
-----ttggttt-ctaca----------------
>Chr2:18822900:18828968_5p 
----gttgttgtaagcttg------taataataaaaggataaagcc-aagtatttttagg
ag-gatct-aatatacatgt-gataaggtcaaa-taatgttttaggagaatctaaaatat
a--tgcttagagttatccaattggattttggtgttttga--gttttctctatataaggat
gtgctaacttgtggtacaacttatgagtttggagg-cttaaggttttgag--caa-tttt
ctttaagattaataagagagttatttttattaa-gcacctgtgttctgttc---------
-----ttgattt-cta------------------
>Chr17:10373184:10378450_5p 
---tgttgttgtaagcttg------atttaattaggagataaggcc-atgtatatttagg
agaaatctaaatatacataa-gataaggtcaat-t-atat-ttaggaggatctaaatata
ta-ttttgggagttatccaattgggttttggtcttatg---tttt---ctatataaggag
gtgctagcttgtagcacaacttatgagtt--tgag-cttaaggttttgaga-ata-tttt
ccttaagattaataagagagttatacttattaaaatacttgtaatctatac---------
-----ttggttt-ctaca----------------
>Chr17:10373184:10378450_3p 
---tgttgttgtaagcttg------aattaattaggagataa-gcc-atgtatatttagg
agaaatctaaatatacataa-gataaggtcaat-t-atat-ttaggaggatctaaatata
ta-ttttgggagttatccaattgggttttggtcttatg---tttt---ctatataagaag
gtgctagcttgtagcacaacttatgagtt--tgag-cttaaggttttgaga-ata-tttt
ccttaagattaataagagagttatacttattaaaatacgtgtgatctatac---------
-----ttggttt-ctaca----------------
>Chr5:17446300:17451038_3p 
---tgttgttgtaagcttg------aaatatgtgaggataaggacc-tagtatgtttagg
ag-aatctaaatatacaaga-gataaggtcaaagt-gtgt-ttaggagaatctattatac
aa-gtttgggagttatccaattgggttttggttttggt---tttc---ctatataaggat
gtgctagcttgtgacataacttatgtgttttatgagcttaaggttttgag--ata-tttt
ccttaagattaataagagagttattcttgttaaaacacttgtgttctgttc---------
-----ttggttt-ctaca----------------
>Chr5:17446300:17451038_5p 
---tgttgttgtaagcttg------atataagtgaggataaggatc-tagtatatttagg
ag-aatctaaatatacaaga-gataaggtcaaagt-gtgt-ttaggagaatctattatac
aa-gtttgggagttatccaattgggttttggttttggt---tttc---ctatataaggat
gtgctagcttgtggcataacttatgtgttttatgagcttaaggttttgag--ata-tttt
ccttaagattaataagagagttattcttgttaaaacacttgtgctctgttc---------
-----ttggttt-ctaca----------------
>Chr12:13471138:13475871_3p 
---tgttgttgtaagcttg------atttaattaggagataagaca-atgtatatttagg
agaaatctgaatatatatag-gataaggtcaat-t-atat-ttaggaggatctaaatatt
ta--tttgggagttatccaattgggttttggtcttgtg---tttt---ctatataaggag
atgctagcttgtggcataactgatgagcttttgagacttaaggttttgagatata-tttt
ccttaagattaataagagagatattcttatt-aagcacttgtgttctgtta---------
-----cttgctt-ctaca----------------
>Chr12:13471138:13475871_5p 
--atgttgttgtaagcttg------atttaattaggagataaggcc-atgtatatttagg
agaaatctgaatatacatag-gataagatcaat-t-atat-ttaggaggatctaaatatt
ta--tttgggagttatccaattgggttttggtcttgtg---tttt---ctatataaggag
atgctagcttgtggcataactgatgagcttttaagacttaaggttttgagatata-tttt
ccttaagattaagaagagaaatattcttatt-aagcacttgtgttctgtta---------
-----cgtgctt-ctaca----------------
>Chr17:18613036:18617784_3p 
---tgttgttgtaagcttgtagtacaagcatatgagagataaggcc-ttgtgtgtttagg
ag-tgtctaaatatacatga-gataaggtcaaa-t-atgt-ttagaaggatctaaatata
tt--attggaagttatccaattaggttttggttttatg---tttttctctataaaaagat
gtgctagcttgtggcacaacttatgagtttgagag-cttaaggttttga---gtattttt
ccttaagattaataaaagagttattcttatt-atacacttgtgttctattg---------
-----ttggttt-ctaca----------------
>Chr17:18613036:18617784_5p 
---tgttgttgtaagcttgtagtacaagcatatgagagataaggcc-ttgtgtgtttaga
at-tgtctaaatatacatga-gataaggtcaaa-t-atgt-ttaggaggatctaaatata
tt--attgggagttattcaattaggttttggttttatg---tttttctctatgaaaggat
gtactagcttgtggcacaacttatgagtttgagag-cttaaggttttga---gtattttt
ccttaagattaataaaagagttattcttatt-atacacttgtgttctattg---------
-----ttggttt-ctacac---------------
>Chr7:17724911:17729647_5p 
---tgttgttgtaagcttgtagtacaagcatctaagagataaggcc-ttgtgtgtttaag
ag-aatctaaatatacataa-gataaggtcaat-t-atat-ttaggaggatctaaattat
at--tttggaagttatccaattaggttttggttatgtg----ttttctctataaaaggag
gtgttagcttgtggcaaaacttaggagttttagag-cttaagattttga---ata-tttt
ctttaagattaataagagagttattcttatt-aagcacttgtattatattt---------
-----tcggttt-ctaca----------------
