# Supplementary material for: Transposon signatures of allopolyploid genome evolution
Source: Nat Commun. 2023 Jun 1;14:3180. doi: 10.1038/s41467-023-38560-z (PMC10235133; doi:10.1038/s41467-023-38560-z)
Supplement: Supplementary file 4 — Supplementary Data 1 [file 41467_2023_38560_MOESM4_ESM.zip › Camelina.LTR.families/Camelina.LTRFamily/Camelina.Aligned/gt10.fam_224.Aligned.fa]

>Chr1:11373092:11378374_5p 
-tattaactttgatgtaaaggattatttctcattaattaaacatagttgtggtacaaggg
ta-tatatactgtacaattagtatactagaaggataagctaaaggagacttaaccaact-
--aatatacaatataaac-tatgttatatacatgagcctaata
>Chr1:11373092:11378374_3p 
atattaactttgatgtaaaggattatttctcattaattaaacatagttgtggtacaaggg
ta-tatatactgtacaattagtatactagaaggataagctaaaggagacttaaccaact-
--aatatacaatataaac-tatgttacatacatgagcctaata
>Chr1:12437826:12445865_3p 
-tgttaactttgatgtaaaggattatttctcattaatcaaacatagttgtgatacaaagg
ta-tatatactgtacaattagtatactagaaggataagctaaaggagacttaaccaact-
--aatatacaatataaac-tatgttatatacatgagcctaata
>Chr1:12437826:12445865_5p 
-tgttaactttgatgtaatggattatttctcactaatcaaacatagttgtgatacaaagg
ta-tatatactgtacaattagtatactagaaggataagctaaaggagacttaaccaact-
--aatatacaatataaac-tatgttatatacatgagcctaata
>Chr20:10258499:10267628_5p 
-tgttaactttggtg-aaaagatattttctcattaatgaatcataat-gtggtacaagag
tattatatactgtacaattagtatactagaaggataagctaaaggagacttaaccatcct
aatatacat-ttataaac-tataatatagatatgctaatagac
>Chr20:10258499:10267628_3p 
-tgttaactttggta-aaaagatattttctcattaatgaatcataat-gtggtacaagag
tattatatactgtacaattagtatactagaaggataagctaaaggagacttaaccatcct
aatatacat-ttataaac-tataatatagatatgctaata---
>Chr7:13864651:13870124_5p 
-tattaactttgatgtaaaagattatttctcattaatgaaccatagtcatagtacaagcc
ta-tatatactgtacaattagtatactagtctagtaagctaaaggaatcttacatatcct
aaaatacaagatataaac-tatggtatataagtcaata-----
>Chr7:13864651:13870124_3p 
-tattaactttgatgtaaaagattatttctcgttaatgaaccatagtcatagtacaagcc
ta-tatatactgtacaattagtatactagtatagtaagctaaagaaa-cttacatatcct
aaaatacaagatataaac-tatggtatataagttaata-----
>Chr7:6716101:6721251_3p 
-tattaactttgatg-taaagaatatttctcattaatgaatcaaagtcaagatacaagag
ta-tttatactgtacaattagtata-tagagaagtaagctaagggagacttatcaactct
aatatacagagtattaacttatatgatataagtcaatat----
>Chr7:6716101:6721251_5p 
-tattaactttgacg-taaagaatatttctcattaatgaatcaaagtcaagatacaagag
ta-tttatactgtacaattagtata-tagagaagtaagctaagggagacttatcaactct
aatatacacagtattaacttatatgatataagtcaata-----
