# Supplementary material for: Transposon signatures of allopolyploid genome evolution
Source: Nat Commun. 2023 Jun 1;14:3180. doi: 10.1038/s41467-023-38560-z (PMC10235133; doi:10.1038/s41467-023-38560-z)
Supplement: Supplementary file 4 — Supplementary Data 1 [file 41467_2023_38560_MOESM4_ESM.zip › Camelina.LTR.families/Camelina.LTRFamily/Camelina.Aligned/gt10.fam_405.Aligned.fa]

>Chr1:18665613:18675693_5p 
------------------------------------------------------------
------------------------------------------------------------
-------------------cctaagcactcgatgcaagcaatcgagtggggtgatcgagt
atgcaagtgagatatgaacagctcgaggtattactcgatacaggttatcgtgtacctgat
cgggtaagtagtcgagtaagtgaaagaaatgcaaataaataaaatacgaaagttcctaag
gatgggggtaatcgaatcctaagtgttctagaccagtacggatgccttacatgcctcaag
caattatttcctag-acaatgaacctctaagaccttgtcaccacattttggc-actagca
acaatc-aaccttgaacaca---ttaccacactgttgcactagcaatatgaacaagcaga
catt-aagaa-cgatttattattgtcagtata-cttaaactcatctaattttgttactca
gagttaagtaaacctctagcattggctaaatcaagcattttatctactcctttcggcctg
tagcatttgtaaacgccctagatctaatctcaacctttcggtctgttgacagcgttaaaa
gcaccaatctagaaggaaatctatcaatcattcacaatcaa-ctaaagcatcctaaccga
tcaagaacacaaaatcatctatcccatccctagaaactttactacactactcggacatag
aagcgaataacaaagcaatcaaaatgaatgaaaatgacattgtattaaaagatagag-ta
gagtagagaaagtaaaggatagaa-atcta-a---------gaaaactacaaaataaaa-
atgcaaaacaagaagaaa-aatgttgagtcgctcag-ttctctcacaggagctctcgctc
tctggtttgagggtctgcggcgtgctccttttcaagctaggggaagagggggtttatata
tggaaacccatttgacctagcttcccagacctgcccgatgatctacttgatggggtacac
gaggatgaagtcgggt--------------------------------------------
--------------------
>Chr1:18665613:18675693_3p 
------------------------------------------------------------
------------------------------------------------------------
----------------------aagcaatcga-gtacaggatcgagtggggtgatcgagt
atgcaagtgagatatgaacagctcgaggtattactcgatacaggttatcgtgtacctgat
cgggtaagtagtcgagtaagtgaaagaaatgcaaataaataaaatacgaaagttcctaag
gatgggggtaatcgaatcctaagtgttctagaccagtacggatgccttacatgcctcaag
caattatttcctag-acaatgaacctctaagaccttgtcaccacactttcgc-actagca
acaatc-aaccttgaacaca---ttaccacactgtcgcactagcaatatgaacaagcagg
catt-aagaa-cgattcattattgtcagtaga-cttaaactcatctaattttgttactca
gagttaagtaaacctctagcattggctaaatcaagcattttatctactcctttcggcctg
tagcatttgtaaacgccctagatctaatctcaacctttcggtctgttgacagcattaaga
gcaccaatctagaaggaaatctatcaatcatttacaatcaa-ctaaagcatcctaaccga
tcaagaacacaaaatcatctatcccatccctagaaactttactacactactcggacatag
aagcgaataacaaagcaatcaaaatgaatgaaaatgacattgtattaaaagatagag-ta
gagtagagaaagtaaaggatagaa-atcta-a---------gaaaactacaaaataaaa-
atgcaaaacaagaagaaa-aatgttgagttgctcag-ttccctcacagaagctttcgctc
tctggtttgagggtctgcggcgtgctccttttcaagctaggggaagagggggtttatata
tggaaacccatttgacctagcttcccagacctgcccgatgatctactcgatggggta---
------------------------------------------------------------
--------------------
>Chr9:9993523:10002926_3p 
------------------------------------------------------------
------------------------------------------------------------
-------------actcgatgcaagcaatcga-gtacaggatcgagtggggtgatcgagt
aagcaaatgagatatgaatagcttgaggtattactcgatacaggtcattatgtacctgat
cgggtaagtggtcgagtaagtaaagaaaatgcaaacaaataaaatacgaaagcttctaag
gatgggg-taattgaatcctaagtattctagaccagtacagatgccttacatgcctcaag
caatcatttcctag-acaatgaatctctaaaactttgtcaccacactctcgcaactagca
acaatcaaactttgatcact----taccacactctcgcactagcaatatgatcaagcagg
catt-aagat-cgattcattattgtcattaaa-ctcaaactcatctaatctc-ttactca
gagtcaagtaaacctctaccattggctaagtcaagcatcttatctacacctctcggtcgt
ta--------aaacgccctagctctaatctcaacctctcggtctgttgacagcattaaga
acaccaacctagaaggaaatctatcaatcatttacaatcaaactaaggcatcctaaccga
tcaagaacacaaaatcatctattccatccctagaaacattactacactactcggacatga
taacaagaaacataacaacgaaaatgaatgaaaattgcattgtattaaacggtaaagata
gagtagaaggagtacaagatagaa-atctaag-aaaactataaaaactatgaaagaaaat
gtaaaaacaaaagggaaa-aatgttgagtcgctcag-ttctctcacagaagctctcgctc
tctggtttgagggtctgcggcgtgctcgtttgcgagctaggagaggagacggtttatata
tggaaacccttttgacctagcttcccagacctgcccgattgtctacttgatggggtacac
gagggtaaagtcgggttactccttgtgtggatcttcgggttgctcttcatgctcttggat
cctcc---------------
>Chr9:9993523:10002926_5p 
------------------------------------------------------------
------------------------------------------------------------
--------------------gcaagcaatcga-gtacaggatcgagtggggtgatcgagt
aagcaaatgagatatgaacagctcgaggtattactcgatagaggttgtcatgtacctgat
cgggtaagtggttgagtaagtaaagaaaatgcaaacaaataaaatacggaagcttctaag
gatgggg-taattgactcctaagtattctagaccagtacagatgccttacatgcct-aag
caatcatttcctag-acaatgaatctctaaaactttgtcaccacactctcgc-actagca
acaatcaaactttgatcact----taccacactctcgcactaacaatatgatcaagcagg
catt-aagat-cgattcattattgtcagtaaa-ctcaaactcatctaatctc-ctactca
gagtcaagtaaacctctaccattggctaagtcaagcatcttatctacacctctcggtcgc
ta--------aaacgccctagatctaatctcaacctctcggtctgttgacagcattaaga
acaccaacctagaaggaaatctatcaatcatttacaatcaaactaaggcatcctaaccga
tcaagaacacaaaatcatctattccatccctagaaacattactacactactcggacatga
taacaagaaacataacaacgaaaatgaatgaaaattgcattgtattaaacggtaaagata
gagtagaaggagtacaagatagaa-atctaag-aaaactataaaaactatgaaagaaaat
gtaaaaacaaaagggaaa-aatgttgagtcgctcag-ttctctcacagaagctctcgctc
tctggtttgaggg-ctgcggcgtgctcgtttgcgagctaagagaggagggggtttatata
tggaaa-ccttttgacctagctacccagacctgcccgatggtatactcgatggggtacac
gagggtaaagtcgggttactcctcgggtggatcttcgggttgctcttcttgctcttggat
cctccttgatcgtgtt----
>Chr11:25188984:25195916_3p 
------------------------------------------------------------
------------------------------------------------------------
-------------------tgcaagcaatcga-gtacaggatcgtgtggggtgatcgagt
aagcaattaggatatgaacagctcgaggtattactcgatacaggttatcgtgtacctgat
cgggtaagtggtcgagtaatgaaagaaaatgcaaacaattaaaatacgaaagcttctaag
gatgggg-taattgaatcctaagtattcttgaccagtatagatgccttacatgcctcaag
caattatttcctag-acaatgaatctctaaaactttgtcaccacactctcgc-actagca
acaatc-aaccttgatcacttccctacccaactctcgttggagaaacatgaccaagcagg
catt-aagat-cgattcattattgtcagtaaa-ccctaactcatctaatctc-ttactca
gag-cgagtgaacctctagcattggctgattcaagcatctcatctacacctctcggt-gg
ta--------aaacaccctagatctaatctcaacctctcggtctgttgacagcattaaga
acaccaacctagaaggaaatctatcaa-catttacaatcaaactaaggcatcttaaccga
tcaagaacacaaaatcatctatcccatccctagaaactttactacactactcggacataa
taacaagaaacataacaacgaataagaatgaaaattgcattatactaaacggtagag-ta
aagtagaaagagtacaagatagaa-atctaagaaaaacgataaaaactatgaaagaaaat
gtaaaaacaaaaggaaaa-gtgtttgagtcactcag-ttctctcacagaagctctcgctc
tctggtttgagggtttgcggcgtgctcgtttgcgagctaagagaggagggggtttatata
tggaaacccttttgacctagcttcctagacctgcccgatggtctactcgatggggtacac
gaggatgaagtcgggttactcctcgggtggatctttgggttgttcttcatgctcttggat
cctcctcgatcgtgttgggg
>Chr11:25188984:25195916_5p 
------------------------------------------------------------
------------------------------------------------------------
-------------acacgatgcaagcaatcga-gtacaggatcgtgtggggtgatcgagt
aagcaattaggatatgaacagctcgaggtattactcgatacaggttatcgtgtacctgat
cgggtaggtggtcgagtaatgaaagaaaatgcaaacaataaaaatacgaaagcttctaag
gatgggg-taattgaatcctaagtattcttgaccagtacagatgccttacatgcctcaag
caattatttcctag-acaatgtatctctaaaactttgtcaccacactctcgc-actagca
acaatc-aaccttgatcacttccctacccaactctcgttggagaaacatgaccaagcagg
catt-aagat-cgattcattattgttagtaaa-ccctaactcatctaatctc-ttactca
gaa-cgagtgaacctctagcattggctgattcaagcatctcatctacacctctcggt-gg
ta--------aaacaccctagatctaatctcaacctctcggtctgttgacagcattaaga
acaccaacctagaaggaaatctatcaa-catttacaatcaaactaaggcatcttaaccga
tcaagaacacaaaatcatctatcccatccctataaactttactacgctactcagacataa
taacaagaaacataacaacgaataagaatgaaaattgcattatattaaatggtagag-ta
aagtagaaagagtacaagatagaa-atctaagaaaaacgataaaaactatgaaagaaaat
gtaaaaacaaaattaaaa-gtgtttgagtcgctcag-ttctctcacagaagctctcgctc
tctggtttgagggtctgcggcgtgctcgtttgcgagctaggagaggagggggtttatata
tggaaacccttttgacctagcttcccagacctgcccgatggtctacttgatggggtacac
gaggatgaagtcgggttactcctcgggtggatcttcgggttgttcttcatgctcttggat
cctc----------------
>Chr8:14390234:14400335_3p 
------------------------------------------------------------
------------------------------------------------------------
-----acctaagcactcgatgcaagcattcga-gtacaggatcgggtggggtgatcgagt
aagcaaatgggatatgaacaactcgaggtgttactcgatgcaggttatcgtgtatctgat
cgggtaagggatcgagtaatgaaagaaaatgtaaacaattaaaatgtgaacgcttctaag
gatgagg-taatcgaatcctaagtattcttgactggtacagatgccttacatgcctgaag
caaagatttcctag-acaatgaatctct-aaaccttgttaccacactctcgc-actagca
acaatc-aaccttgatcactcccctacccaactctcgttggagaaacatgaccaagcagg
catt-aagatccgattcattattatcagtaaaccccttactcatctaatctc-ttaggct
aag-tgagtaaacctctaacattggttgattcaagcatctcatctacacctctcggt-gg
ta--------aaataccttagatctaatctcaacctctcggtctgttgacagcattaaga
acaccaacctagaaggaaatctatcaaacgtatacaatcaagctaaggcatcctaaccga
tcaagaacacaaaatcatctatcccatccctagaaactttactacactactcggacataa
taacaagaaacataacaacgaataagaatgaaaattgcattataacaaatggtagag-ta
gagtagaaagaatacatgatagaa-atctaaa-gaaacgattaaaagtatgaaataaaat
gtaaaacaaaaagggaaacatgtttgagtcgctcaa-ttctctcacagaagctctcgctc
tctggtttgagggtctgcggcgtgctagtttgcgagctaggagaggagg-gatttatata
tggaaacccctttgacctagcttcccagacctgcccgatggtctactcgatggggtacac
gaggatgaagtcgggttactcctc------------------------------------
--------------------
>Chr8:14390234:14400335_5p 
------------------------------------------------------------
------------------------------------------------------------
acacgacctaagcactcgatgcaagcattcga-gtataggattaggtggggtgatcgagt
aagcaaatgggatatgaacaactagaggtgttactcgatgcaggttattgtgtacctgat
cgggtaagggatcgagtaatgaaagaaaatgtaaacaattaaaatgcgaacgcttctaag
gatgagg-taatcaaatcctaagtattcttgactggtacagatgccttacatgcctcaag
caaatatttcctag-acaatgaatctct-aaaccttgttaccacactctcgc-actagca
acaatc-aaccttgatcactcccctacccaactctcgttggagaaacatgaccaagcagg
catt-aagatccgatttattattgtcagtaaaccccttactcatctaatctc-ttaggct
aag-tgagtaaacctctagcattggttgattcaagcatctcatctacacctctcggt-gg
ta--------aaacaccttagatctaatctcaacctctcggtctgttgacatcattaaga
acaccaacctagaaggaaatctatcaaacgtatacaatcaagctaaggcatcctaaccga
ttaagaacacaaaatcatctatcccatccctagaaactttactacactactcagacataa
taacaagaaacataacaacgaataagaatgaaaattgcattataacaaacggtagag-ta
gagtggaaagaatacaggatagaa-atctaaa-gaaacga-taaaagtatgaaataaaat
gtaaaacaaaaagggaaaaatgtttgagtcgctcaa-ttctctcacagaagctctcgctc
tctggtttgagggtctgcggcgtgctagtttgcgagctaggagaggagg-gatttatata
tggaaacccctttgacctagcttcccagacctgcccgatggtctactcgatggggt----
------------------------------------------------------------
--------------------
>Chr19:26624137:26639609_5p 
------------------------------------------------------------
------------------------------------------------------------
-------------------------------------------------ggtgatcgagt
aaacaaagaaggtatgaacaactcgaggggttactcgaagcaggtgatcgtgtacctgtt
cgggtaagggatcgagtgatgaataaaaatgcaaacaattaaaatacgaaagcttctaag
gatgggg-taatcgactcctaagtgttcctgaccaatacagatgtcttacatgcctcaag
caaatattccctag-acaatgaatctctaaaatcttgttaaaacactctcgt-gatagaa
acaatc-aaccttgatcactcccctacccaactctcgttggagaaacatgaccaagcagg
caat-atgaaccgattcattattgtcaataaaccccttactcatctaatctc-ttaggct
aag-tgagtaaatatctagcattggttgattcaagcatttcatctacacctctcggt-gg
ta--------aaacaccttagatctaatctcaccctctcggtttgttgacagcattaaga
acaccaatctagaagggaatttataaaatataaacaatcaaacgaagacatcctaaccga
tcaagaacactaaatcatctatcacatccctagaaactttactgcactactcggaaatca
ttgcaaaagacatagaaacaaagataaacgaaaattgcattgtattaaaagatagag-ta
gagaaaatagagtacaaagtaaaa-atctaatgaaataacaaaaagatataaaaatcaat
cctaacaaaagtggaaaagagttttgagtcgctcag-ttctctcacagaagctctcgctc
tctggtttgagggtctgcggcgtgctagggcgagaggaagaaga--ggg-ggtttatata
tggaaacccattaaccctagcttcccagtcctgagctagggtcttc--------------
------------------------------------------------------------
--------------------
>Chr19:26624137:26639609_3p 
------------------------------------------------------------
------------------------------------------------------------
-------------actcgaagc--------------------------aggtgatcgagt
aaacaaagatggtatgaacaactcgaggggttactcgaagcaggtgatcgtgtacctgtt
cgggtaagggatcgagtgatgaataaaaatgcaaacaattaaaatacgaaagcttctaag
gatgggg-taatcgactcctaagtgttcctgaccaatacaaatgtcttacatgcctcaag
caaatattccatag-acaatgaatctctaatatcttgttaaaacactctcgt-gatagaa
acaatc-aaccttgatcactcccctacccaactctcgttggagaaacatgaccaagcagg
caat-atgaaccgattcattattgtcaataaaccccttactcatctaatctc-ttaggct
aag-tgagtaaatatctagcattggttgattcaagcatttcatctacacctctcggt-gg
ta--------aaacaccttagatctaatctcaccctctcggtttgttgacaacattaaga
acaccaatctagaagggaatttataaaatataaacaatcaaactaagacatcctaaccga
tcaagaacactaaatcatctatcccatccctataacctttactgcactactcggaaatca
ttgcaaaagacatagaaacaaagataaatgaaaattgcattgtattgaaagatagag-ta
ga-aaaatagagtacaaagtagaa-atctaatgaaataacaaaaagatataaaaataaat
cctaacgaaagtggaaaagagttttgagtcgctcag-ttctctcacagaagctctcgctc
tctggtttgagggtctgcggcgtgctagggcgagaggaagaaga-gggg-ggtttatata
tggaaacccattaaccctagctacccagtcctgcccgagggtct----------------
------------------------------------------------------------
--------------------
>Chr4:13666381:13677037_3p 
------------------------------------------------------------
-----gtttgatctaacaatcctaaaat-aattataagaaaataaataatcaa--gaacc
acacgacctaagtactcgatgcgagcatttga-gtacaggatcgggtggagtgatcaggt
aaagaagaagagtaagaacagctcgaaggtgtacacgaagctggtgatcgagtaccagtt
cgggtatagggtcgagttatgaataaaaacgtaaacaatcaagatacgaaagttcctaaa
gatgggg-taatcgactcctaagtgttcctgaccagcatggatgtcctacatgcctcaag
caaatattccctag-atagtgaatctctaaaaccttgttaaaacactctcgt-gatagaa
acaatc-aaccttgatcactcccctacccaactctcgttggagaaacatgaccaagcagg
caat-acaaactgattcattattgtcaataaac-tcttatacatctaatctc-ttaggct
aag-tgagtaaatctctagtattgattgattcaagcattataacaacatctctcgat-gg
ca--------aaacaccctagatctactctcaacctctcggtcagaaaatagcattaaga
acaccaatctagaaagaaatttatataacataaacaatcaagttaagacatcctaaccga
tcaagaacacatatttgtctatcccatccctagaaactttgtttcactactcagatctca
ttgcagaaagcataaaaacacatataaacgaaaattgcattgtattgaaaatagaaa-ta
gagtaga-agagtacagaatcgaa-atctagaagaatagcaaaaagaaaatgaaaataaa
tcctaacaaagtggaaaaagagtttggatcgctcagtttttctcccagaagctctcgctc
tctgttctgagggtctgcggcgtgctagggcgagaggaagaagagggt--gttttatata
tggaaaccct--------------------------------------------------
------------------------------------------------------------
--------------------
>Chr4:13666381:13677037_5p 
------------------------------------------------------------
-------------------------------------aaaaatatataatcaa--gaacc
acacgacctaagtactcgatgcgagcattcga-gtacaggatcgggtggagtgatcgagt
aaagaagaagagtaggaacagctcgaaggcgtacacgaagctggtgatcaagtaccagtt
cgggtatagggtcgagttatgaataaaaacgtaaacaatcaagatgcgaaagttcctaag
gatgggg-taatcgactcctaagtgttcctgaccagcatggatgtcctacatgcctcaag
caaatattccctag-ataatgaatctctaaaaccttgttaaaacactctcgt-gatgaaa
acaatc-aaccttgatcactcccctacccaactctcgttggagaaacatgaccaagcagg
caat-ataaaccgattcattattgtcaataaacgccttacacatctaatctc-ttaggct
aac-tgagtaaatctctagcattgattgattcaagcaattcaacaacatctctcgat-gg
ca--------aaacactctagatctactctcaacctctcggtctgaaaataacattaaga
acaccaatctagaaaggaatttatataacataaacaatcaagctaagacatcctaaccga
tcaagaacacatatttgtctatcccatccctagaaactttgtttcactactcagatctca
ttgcagaaagcataaaaaaacatataaacaaaaattgcattgtattgaaaatataaa-ta
gagtaga-agagtacaaaatcgaa-atctagaagaatagcaaaaagaaaatgaaaataaa
tcctaacaaagtggaaaaagagtttggatcgctcattttctctcccataagctctcgctc
tctcttccgagggtgtgcggcgtgctaaggcgataggaagaagagggg--gatttatata
tggaaaccctttaaacctagctgcccag--------------------------------
------------------------------------------------------------
--------------------
>Chr9:8675179:8680765_3p 
------------------------------------------------------------
------------------------------------------------------------
------------------------------------------------------------
----------------------------------------caggttatcgtgtacctgat
cgggtaagtggtcgagtaagtaaggaaaatgcaag-aattgaaatacgaaagttcctaag
gatggggctaatcgaatcctaagtgttctagaccaatacggatgccttacatgcctcaag
caattatttcctagaacaatgaacctctaaaaccttgtcaccacactatcgc-actagca
acaatc-aaccttgaacata---ctaccacactgtcgcactagcaatatgaacaagcagg
catt-aagaa-caattcatttttgtcagcata-cttagatttatctgattttgtcactca
aagttaagtatacctctagcattgacctaatcaagcaatttacctactcctttcggcttg
tagca-ttataaatgccctacatctaatctcaacctttcggtctgttgaccgcattaaga
acatcaacctagaaggaaatttatcaatta-taacaatcaa-ctaaagcatcccaaccga
tcaagaacacctaatcatctattccatccctagaaactttgctacactactcgtacatag
aaacgaatgataaagccatagaaataaacgaaaatgacattat-taaagagatagag-ta
gagtagaaaagagtagggataaaagatctatg---------aaaaactacaaaataaaa-
gtacaaaaacaagaaaaa-tatgttgagtcgctcag-ttctctcacagaagctctcgctc
tctggtttgagggtatgcggcgtgctcgtttgcgaggtagggaaagagggggtttatata
tggaaacccatttgacctagcttcccagacctgcccgatggtctactcgatggggt----
------------------------------------------------------------
--------------------
>Chr8:19520863:19530679_3p 
-------------------ggatgcaatcagaacaatccaagtcaagccaagcaa---ta
atggggttttgtctaacaatcttaaaat-aataaaagaaaagaatataaacaaa-gaacc
acatgacctaagaactcgatgcaagcattcga-gtacaggatcgggtggggtgatcgagt
aagcaaagaaggtatgaacaactcgaggggttaatcgaagcaggtgatcgtgtacctgtt
cgggtaagggattgagtgatgaatagaaatgcaagctattaaaatacaaaagcttctaag
gatgggg-taattgaatcctaagtattcctaaccagtacagatgtcttacatgcctcaag
caaatatttcctag-acaataaatctctaaaatcttgttaaaacactctcgt-gatagaa
acaatc-aaccttgatcactcccctacccaactctcgttggagaaacatgaccaagcagg
cattaaagattcgattcaatattgtcagtaaaccccttactcatctaatctc-ttaggct
aag-tgagtaaatctctagcattggttgattcaagaatctcatctacacctctcggt-gg
ta--------aaaccccttagctctaatctcaccctctcggttggttgacaacattaaga
acaccaataaagaaggaaatctattaaacatatacaat-caactaagacatcctaaccga
tcaagaacacaaaatcatctatcccatccctataaactttactacactactcggaaatca
tagaaggaaaaatcaaagcaaatatcaacaaaagttgcattatattaaacgataaag-ta
gagggataagagtacaagatagaa-atctaaagaaatgataaaaagttatgaaataaaat
ctaaaacaaaagggaaaagtg-tttgagtcgctcag-ttctctcgcagaagctcttgctc
tctggtttgagggtctgcggcgtgctcgtttgcgaggaaggagaggagg-ggtttatata
tggaaa------------------------------------------------------
------------------------------------------------------------
--------------------
>Chr8:19520863:19530679_5p 
ttgtttatgctagcaggaaggatgcaatcagaacaatgcaagtcaggccaagcaa---ta
atggggttttgtctaacaatcctaaaat-aataaaagaaaagaatataaacaag-gaacc
acacgtcctaagcactcgatgcaagcattcga-gtacaggatcgggtggggtgatctagt
aagcaaagaaggtatgaacaactcgaggagttactcgaagcaggtgattgtgtacctgtt
cgggtaagggatcgagtgatgaatagaactgcaagcaattaaaatacgaaagcttctaag
gatgggg-taatcgaatcctaagtattcctaaccagtacagatgtcttacatgcctcaag
caaatattttctag-acaatggatatctaaaatcttgttaaaacactctcgt-gatagaa
a-aatc-aaccttgatcactcccctacccaaatctcgttggagaaacatgaccaagcagg
catt-aagatatgattcattattgtcagtaaaccccttaataatctaatctc-ttaggct
tag-tgagtaaacctctagcattggttgattcaagcatctcatctacacctctcggt-gg
ta--------aaacaccttagatctaatctcaccctctcggtttgctgacagcattaagt
acaccaatctagaaggaaatctattaaacatatacaat-aaactaagacatcctaaccga
tcaagaacacaaaatcatctatcacatccctataaactttactacactactcggaaatca
tagcaggaaacatcaaagaaaatataaacgaaaattgcataatattaaacgataaag-ta
gagggataagagtacaagatagaa-atctaaagaaatgataaaaagttatgaaataaaat
ctaaaacaaaagggaaaagtg-tttgagtcgctcag-ttctctcgcagaagctcttgctc
tctggtttgagggtctacggcgtgctcgtttgcgaggaaggagaggagg-ggtttatata
tggaaatna---------------------------------------------------
------------------------------------------------------------
--------------------
>Chr17:18480714:18494267_3p 
-----------agcagataggatgcaatcagaatcaagcaagtcaagccaagcaa---ta
gggggtttggttctaacagtcctaatataaacagagtaaaagaatatagacaagtaaacc
acacgacctaagcactcgatgcaagcaatcga-gtacaggatcgagtggggtgatcgagt
atgcaagtgaactatgaacagctcgaggtattactcgatgcaggttatcgtgtacctgat
cgggtaagtggtcgagtaagtaaggaaaatgcaag-aaatgaaatacgaaagttcctaag
gatgggggtaatcgaatcctaagtgttctagaccaatacggatgccttacatgcctcaag
caattatttcctag-acaatgaacctctaaaaccttgtcaccacactgtcgc-actagta
acaatc-aaccttgaacata---ctaccacactgtcgcactagcaatatgaacaagcagg
catt-aagaa-caattcatttttgtcagtata-cttagacttatctgattttgtcactca
aagttaagtatacctctagcattgacctaatcaagcattttatctactcctttcggcctg
tagca-ttgtaaacgccctagatctaatctcaacctgtcggtctgttgaccgcattaaga
acatcaacctagaaggaaatttatctatca-taacaatcaa-ctaaagcatcctaaccga
tcaagaacacctaatcatctatcccatccctagaaactttgctacactactcggacatag
aaacgaatgataaagccatagaaataaacgaaaatgacattat-taaaaagatagag-ta
gagtagaaaagagtagggataaaagatctatg---------aaaaactacaaaataaaa-
gtacaaaaacaagaaaaa-aatgttgagtcgctcag-ttctctcacagaagctctcgctc
tctggtttgagggtctgcggcgtgctcgtttgcgagctagggaaagagggggtttatata
tggaaacccatttgac--------------------------------------------
------------------------------------------------------------
--------------------
>Chr17:18480714:18494267_5p 
--------------agataggatgcaatcagaatcaagcaagtcaagccaagcaatagta
gggggtttggttctaacagtcctaatataaacaaagtaaaagaatatgaacaagtaaacc
acacgatctaagcactcgatgcaagcaatcga-gtacaggatcgagtggggtgatcgagt
atgcaagtgaactatgaacagctcgaggtattactcgatgcaggttatcgtgtacctgat
cgggtaagtggtcgagtaagtaaggaaaatgcaag-aaatgaaatacgaaagttcctaag
gatgggggtaatcgaatcctaagtgttctagaccaatacggatgccttacatgcctcaag
caattatttcctag-acaatgaacctctaaaaccttgtcaccacactgtcgc-actagta
acaatc-aaccttgaacata---ctaccacactgtcgcactagcaatatgaacaagcagg
catt-aagaa-caattcatttttgtcagtaca-cttagacttatctgattttgtcactca
aagttaagtatacctctagcattgacctaatcaagcattttatctactcctttcggcctg
tagca-ttgtaaacgccctagatctaatctcaacctgtcggtctgttgaccgcattaaga
acatcaacctagaaggaaatttatctatca-taacaatcaa-ctaaagcatcctaaccga
tcaagaacacctaatcatctatcccatccctagaaactttgctacactactcggacatag
aaacgaatgataaagccatagaaataaacgaaaatgacattat-taaaaagatagag-ta
gagtagaaaagagtagggataaaagatctatg---------aaaaactacaaattaaaa-
gtacaaaaacaag-aaaa-aatgttgagtcgctcag-ttctcttatagaagctcccgctc
tctggtttgagggtctgcggcgtgctcgtttgcgagctagggaaagagggggtttatata
tggaaacccatttgacctag----------------------------------------
------------------------------------------------------------
--------------------
>Chr9:8675179:8680765_5p 
------------------------------------------------------------
------------------------------------------------------------
------------------------------------------------------------
------------------------------ttactcgatgcaggtt------------at
cgggtaagtggtcgagtaagtaaggaaaatgcaag-aaatgaaatacgaaagttcctaag
gatgggggtaatcgaatcctaagtgttctagaccaatacggatgccttacatgcctcaag
caattatttcctag-acaatgaacctctaaaaccttgtcatcacactgtcgc-actagca
acaatc-aaccttgaacata---ctaccacactgtcgcactagcaatatgaacaagcagg
catt-aagaa-caattcatttttgtcagtata-cttagacttatctgattttgtcactca
aagttaagtatacctctagcattgacctaatcaagcattttatctactcctttcggcctg
tagca-ttataaacgccctagatctagtctcaacctgtcggtctgttgaccgcattaaga
acatcaacctagaaggaaatttatctatca-taacaatcaa-ctaaaacatcctaaccga
tcaagaacacctaatcatctatcccatccctagaaactttgctacactactcggacatag
aaacgaatgataaagcaatagaaataaacgaaaatgacattat-taaaaagatagag-ta
gagtagaaaagagtagggataaaagatctatg---------aaaaactacaaattaaaa-
gtacaaaaacaag-aaaa-aatgttgagtcgctcag-ttctctcacagaagctctcgctc
tctggtttgagggtatgcggcgtgctcgtttgcgagctagggaaagagggggtttatata
tggaaacccatttgacctagcttcccagacctgcccgatggtctact-------------
------------------------------------------------------------
--------------------
