# Supplementary material for: Transposon signatures of allopolyploid genome evolution
Source: Nat Commun. 2023 Jun 1;14:3180. doi: 10.1038/s41467-023-38560-z (PMC10235133; doi:10.1038/s41467-023-38560-z)
Supplement: Supplementary file 4 — Supplementary Data 1 [file 41467_2023_38560_MOESM4_ESM.zip › Camelina.LTR.families/Camelina.LTRFamily/Camelina.Aligned/gt10.fam_2941.Aligned.fa]

>Chr5:15293585:15300479_5p 
----tgaaaggctgaataatgctc--tatgttgtattgatcatacg-attgtacaagtat
ttatacacaattgag------------gatcctataatctagt-aaagataaacacaaat
catatatttgacataatccccaaaatatttagtcctatcctaata
>Chr5:15293585:15300479_3p 
----tgaaaggctgaataatgctc--tatgttgtattgatcatacg-attgtacaagtat
ttatacacaattgag------------gatcctataatctagt-aaagataaacacaaat
catatatttgacataatccccaaaatatttagtcctatcctaata
>Chr11:436673:441908_3p 
accatgaaaggctgaataatgctc--tatattgtattgatcatacg-attgtacaagtat
ttatacacaatggag------------gatcctataatctagt-aaagataaacacaaat
catatatttgacataatccccacaatatttagtcctatcctaata
>Chr11:436673:441908_5p 
----tgaaaggctgaataatgctc--tatattgtattgatcatacg-attgtacaagtat
ttatacacaatagag------------gatcctataatctagt-aaagataaacacaaat
catatatttgacataatccccacaatatttagtcctatcctaata
>Chr8:27586694:27592074_5p 
---------tgctgaataatgctc--tgtgttatattgatcatacg-attgtacaagtat
ttatacacaattgag------------gatcctataatctagt-aaagataaacacaaat
catatatttgacataatccccaaaatattgagtcctatcctaata
>Chr8:27586694:27592074_3p 
-----gaaatgctgaataatgctc--tttgttatattgatcatagg-attgtacaagtat
ttatacacaattgag------------gatcctataatctagc-aaagataaacacaaat
aatatatttgacataatccccaaaatattgagtcctatcctaat-
>Chr5:19743715:19748514_5p 
----tgaaaggctgaataatgctctgtatgttgtattcatcataag-aacgtacaggtat
ttatacacaattgag------------gatcctataatctagc-aaagataaacagaaat
cacatatttgacataatccccaaaatatttagtcctatcttaata
>Chr5:19743715:19748514_3p 
----tgaaaggctgaataatgctctgtatgttgtattcatcataag-aacgtacaaatat
ttatacacaattgag------------gatcctataatctagcaaaagataaacagaaat
cacatatttgacataatccccaaaatgtttagtcctatcttaata
>Chr12:31452956:31458002_3p 
-----tgtaagatcaataatgctc--tattgtct-ttcatcataagaaacgtacaagtat
ttatacagttttgagtcagccatgatagatccgataatctagc-taagatatacatgaat
catatattgaacataatctcctaag-atttagtcttatctcaata
>Chr12:31452956:31458002_5p 
-----tgtaagatcaataatgctc--tattgtct-ttcatcataagaaacgtacaagtat
ttatacagttttgagtcggccatgataggtccgataatctagc-taagatatacatgaat
catatattgaacataatctcctaag-atttagtcttatctcaata
