# Supplementary material for: Transposon signatures of allopolyploid genome evolution
Source: Nat Commun. 2023 Jun 1;14:3180. doi: 10.1038/s41467-023-38560-z (PMC10235133; doi:10.1038/s41467-023-38560-z)
Supplement: Supplementary file 4 — Supplementary Data 1 [file 41467_2023_38560_MOESM4_ESM.zip › Camelina.LTR.families/Camelina.LTRFamily/Camelina.Aligned/gt10.fam_2098.Aligned.fa]

>Chr4:7319834:7327025_5p 
------------------------------------------------------------
------------------------------------------------------caaggt
tgg-ttttctgcg-gacaaatttaagttaaacgctgcgttttgggtta----------ga
aaaacccttaactcgaa----ttttgtctcattag-tcgcgttt-agccgcttttggaga
gaaag-g-aaaagagagaaa----------aagttccctaagcatttttgagtgttctt-
----------ggtgatttctggtgat---tggaggcg-------ttttctgtagagatct
gtagctgagatcgttgtaggagctttctaggagtgtgttcttgcttgtttaaggttcaga
aacttct-tggcaaaggtaagtgcaggaccatggcttatctaagctggagatttctctga
tctgcttg-tta-tatgttttttggcttgttagattgttatttgggatgttaggaagctt
tcttgtggcttgggatcgagttt-tgtggttgtaggaacgaaaatccagcgagaagtttc
ggggaaaa-acgatgctctgcat-gtgcatcggtcgatgcattttgtgcgtcggtcgatg
caagtgcaaggacagcgcgtaaaactttagggtttttgtgctatgtc-------------
---------------------------------------------
>Chr4:7319834:7327025_3p 
------------------------------------------------------------
----------------------------------------tgcatcggtcgatgcaaggg
ttg--tttctgcg-gacgagtttaagttaaacgctgcgttttgggtta----------gg
aaaacccttaactcgtg----ttttgtctcattag-tcgcgttt-agccacttttggaga
gaaag-g-aaaagagataaa----------aagttccctaagtgttcttgagtgttctt-
----------ggtgatttttggtgat---tggaggca-------tttcctgtagagatct
gtagctgagatcgttgtaggagcttcctaggagtgtgttcttgcttgtttaaggttcaga
aacttct-tggcaaaggtaagtgcaggaccatggcttatctaagctggagatttctctga
tctgcttg-tta-tgtgttttttggcttgttagattgttatttgggacgttaggaagctt
tcttgtggcttgggatcgagttt-tgtggttgtaggaacgaagatccggcgagaagcttc
ggggaaaa-acgatgctcgacat-gtgcatcgatttatgcactttgtgcgtcggtcgatg
caagtgcgaggacggcgtgtaaaactttagggttttcgtgcta-gtcggt----------
---------------------------------------------
>Chr9:14080622:14087985_3p 
------------------------------------------------------------
--------------------------------------------------------aggt
tggtttttctgcg-gatgag-ttaagttaaacgctgcgttttgggtta---------gga
aaaacccttacctcgag---tttttgtctcattag-gcgaattt-agccgttttt-gaga
gaaaa-a-aagagaggaaaa----------gagttc-----------ttgagcgttttg-
----------ggagattcttggaggt---tggaggcg-------tttcctgtagagatct
gtagctgagatagttgtaggagcttcctaggagcatgttcttgcttgtttaaggttcaga
aacttct-tggcaaaggtaagtgcatgaccatggcttatctaagctggagatatctctga
tttgcttg-tta-tgtgttgctaggattgttagattgttctttgggacgttaggaagctt
acttgtggcttgggatcgagttt-tgtggttgtaggaacaaagatctggcgagaagcttt
gggggaaa-acgatgctcggcat--tgcatcggtcgatgcactttgtgcgtcggtcggtg
caaatgcgtggacggcgcgtaaaa-tctagggtttttgtgctatgtcgagc--atgcgtt
ggtcgatgcaaagggagcatcggtcgatgca--------------
>Chr12:25933723:25941194_5p 
------------------------------------------------------------
-----------------------------------gatgttgcatcggtcgatgcaaggt
tga-gattctgcg-ttttgacttaagtcaaatgctgcgttttggg-------tgaa-gaa
aaaatccttaacacg----ttttttgtctcattcg-tttggtggtggccgttttt-gaga
aatat-a-aagagagagaaa----------actttg------------tgagagttcttg
agcgtttttgggagattcttggaggt---tggtgacg-------tttcttagtgaggttt
gtagctgggatcgttgtaggagcttcctagaagcgttctcttcttgtgtttaggtgcaga
ttcgtct-tggcaaaggtaagtgcaggaccatggcttatctaagctagagaactctctaa
tttgcttg-ttg-tgtgatgttagacttgttagattgttgctatggacgttaggaagctt
tcttgtggcttgggatcgagttt-tgtggttgtaggaacgaagatccggcgagaagcttc
ggaggaaa-acgatgctcggca--ttgcatcggtcgatgcactttgtgcgttggtcgatg
cagatgcaaggatggcgcgt-aaactctagggttttcgtgttatgtcgagc--atgcgtc
ggtcgatgca-----------------------------------
>Chr11:26120230:26127645_3p 
------------------------------------------------------------
----------------------------------------------------tgcagggt
tga-gtttctgcg-ttttgacttaagttaaacgctgcgtttggggtt----------aga
aaaacccttaaactc-g--agttttgtctcattag-gcgtgttt-agacgctttt-gaga
gaaac-g-aaagaggaaaataa--------gagttc-----------ttg-gtgttctt-
----------ggtgatttcttggagt---tggaagtt-------gttcctgtagagatct
atagcagggatcgttgtaggagcgtcctagggtcgttttcttcctgtgttttggtc-gtt
ttcttctgcggcaaaggtaagtgcatgaacattgcttatctaagctggagatt-ctctga
tctgtttgttttatgtgttgttaggcttgttagaatgttgtatgaggcgttaggaagctt
tcttgtggcttgggattgtttct-ggtgtttgcaggaacagaaatccggcgagaagcttc
ggggaaaa-acgatgctcggcat-gtgcgtcggtcgatgcactatgtgcatcggttgatg
c-agtgcaaggacggcgcgacttgacctaggagcat------------------------
---------------------------------------------
>Chr11:26120230:26127645_5p 
------------------------------------------------------------
--------------------------------------------------actgcagggt
tga-gtttctgcg-ttttgacttaagttaaacgctgcgtttggggtt----------aga
aaaacccttaaactc-g--agttttgtctcattag-gcgtgttt-agacgctttt-gaga
gaaac-g-aaagaggaaaataa--------gagttc-----------ttg-gtgttctt-
----------ggtgatttcttggagt---tggaagtt-------gttcctgtagagatct
atagcagggatcgttgtaggagcgtcctagggtcgttttcttcctgtgttttggtc-gtt
ttcttctgcggcaaaggtaagtgcatgaacattgcttatctaagctggagatt-ctctga
tctgtttgttttatgtgttgttaggcttgttagaatgttgtatgaggcgttaggaagctt
tcttgtggcttgggattgtttct-ggtgtttgcaggaacagaaatccggcgagaagcttc
ggggaaaa-acgatgctcggcat-gtgcgtcggtcgatgcactatgtgcatcggtcgatg
c-agtgcgaggacggcgcggcttgacctaggagcat------------------------
---------------------------------------------
>Chr4:13964710:13973337_5p 
------------------------------------------------------------
-------------------------------------gattgcatcggtcgatgcagggt
tga-gtttctgcg-ttttgacttaagttaaacgctgcgttttgaggttaggg--------
aaaacccttaagtcgag--gtttttctctcattcg-gcgagttt-ag-cgttttt-gcga
gaaaa-g-aagagagaaagaagagttcttggtgttc-----------ttgagtgttctt-
----------ggtgatttctggagat---tggaagct-------gttcatgtagagatct
gtaggtgggatcgttgtaggagcttcctggaggtgttttcttgttggtttaaggttcaga
ttcgtct-tggcaaaggtaagtggatgaccatggcttatctaagctggagattacactga
tctgtttgtttc-tgtgttgttaggcttgctagtatgttatttgaggcgttaggaagctt
tcttatggcttgggatcgattct-tgtggttgcaggaacgaagatccggcgagaagcttt
ggggaaaa-acaatgctcggcat-gagcatcggtcgatgcactatgtccgtcggtcgatg
ctagtgcgaggacggcgtggattaacctaggagcatcggtcgatgccaggtggaggcgt-
-gtgatgtcga----------------------------------
>Chr7:10625552:10634536_5p 
------------------------------------------------------------
----------------------------------------tgcatcggtcgatgcaggtt
cag-ttttttgcg-ttttgacttaagtgaaacgctgcgttttggg-caaagggaag-agg
aaaacccttaagtcgat--tcttttctctcattag-tcgacttt-ggccgttttt-gaga
gaaac-aaaggagagaaaga----------gtgttc------------ttggtgttctt-
----------ggtgatttttgtgggt---ttgtggcg-------tttcctggtgagatct
gaggcttagaacgttgtaggagcttgctaggagtgttctattgcttgtttgaggttcaga
ttcttctgtggcaaaggtaagtgcaggaccatggcttatctaagctagagct-tctctga
tctgcttgttta-tgtgttgttaggcttcttagatggttatttcggacgttaggaagctt
tcttgtggcttgggatcgagttt-tgtggttgcaggaacaaagatccggcgagaagcttc
agggaaaacacgatgctcggcatgttgcatcggtcgatgcactttgtgcgtcagtcgatg
caagtgcgaggacggcgcgtaaaaccttagggttttcgtgttatgtcgagc--atgcatc
ggtcgatgcagtgcgagtgtcggtcgatg----------------
>Chr5:17499956:17511878_3p 
------------------------------------------------------------
-----------------------tcggtcgatgcatagggtgcatcggtcgatgcatgtt
caa-ttctctgcg-ttttgacttaagtcaaacgctgcgttttggggtaaagagaaa-ggg
aaaacccttaactcgattctttttggtctcattcg-t---gttttagccgtttttggaga
gaaac-g-aaaagagagaaa----------agttct------------tgagagttctt-
----------ggtgatttctggagat---ttgaggcg-------tttcttggtgagattt
gtagctgggatcgttgtaggagcttcctagaggcttgttcttgtttgtttgaggcttagt
tcttctg-tggcaaaggtaagtgcatgaccatggcttatctaagctagagatctctctga
tttgcttg-tta-tgtgttgttaggctggttagattgttgtttgggacgttaggaagctt
tcttgtggcttgggatcgagttt-cgtggttgcaggaacgaagatccggcgagaagcttc
ggaggaaa-acgatgctcggca--ttgcatcggtcgatgcactttgtgcgtcggtcgatg
cagatgcgaggacggcgcgt-aaactctagggtttttgtgttatgtcgagc--atgcatc
ggtcgatgca-----------------------------------
>Chr15:26179145:26183465_3p 
------------------------------------------------------------
--------------------------------------------tcggtcgatgcatgtt
cag-ttttgtgcg-gacgagtttaagttaaacgctgcgttttggg-caaaaggaaa-agg
aaaaccctaaaatcgtt--tcttttgtctcattag-tcgactttggggcgctttt-gaga
gaaac-agaagagagaaaga----------gtgttc------------ttggtgttctt-
----------ggtgatttttgtggtt---tggtggcg-------ttttctgatgagatct
gacgcttaggacgttgtaggaggcttctagaagtgttttcttgcttgattgaggttcaga
atcgtct-tagcaaaggtaagtgcgtgaccatggcttatctaagctagagctctctctga
tttgcttg-tta-tgtgttgttaggcttgttagattggtatttgggacgttaggaagctt
tcttgtggcttgggatcgagttt-tgtggttgtaggaacgaagatccggcgagaagcttc
ggaggaaa-gcgatgctcggca--ttgcatcggtcgatgcactttgtgcgtcggttgatg
cagatgcaaggacggcacgt-aaactctagggttcttgtgctatgtcgagc--atgcgtc
agtcgatgaaatgggagcgtcggtcgatgcaagtta---------
>Chr7:10625552:10634536_3p 
------------------------------------------------------------
--------------------------------------ggtgcatcgttcgatgcaagtt
cag-ttttcttcg-ttttgacttaagtgaaacgctgcgttttagg-caaaggaaag-agg
aaaacccttaagtcgat--tcttttctctcattag-tcgacttt-ggccgttttt-gaga
gaggc-aaaagagagaaaga----------gtgttc------------ttggtgttctt-
----------ggtgatttatgtgggt---ttgtggcg-------tttcctggtgagatct
gaggattagaacgttgtaggagcttgctaggagtgttttattgcttgtttgaggttcaga
ttcttctgtggcaaaggtaagtgcaggaccatggcttatctaagctagagct-tctctga
tctgcttggtta-tgtgctgttaggcttcttagatggttatttgggacgttaggaagctt
tcttgtggcttgggatcgagttt-tgtggttgcaggaacaaagatccggcgagaagcttt
ggggaaaacacgatgctcggcatgttgcatcggtcgatgcactttgtgcgtcggtcgatg
caagtgcaaggacggcgcgtaaaaccttaagattttcgtgttatgtcgagc--attcgtc
ggtcgatgcagtgcaagtgtcggtcgatgcatgtgt---------
>Chr5:17499956:17511878_5p 
------------------------------------------------------------
-------------------tgcatcggtcgatgcatagggtgcatcggtcgatgcatgtt
caa-ttctttgtg-ttttgacttaagtcaaacgctgcattttggggtaaagagaaa-ggg
aaaacccttaactcgattctttttggtctcattcg-t---gttttagccgttttt-gaga
gaaac-a-aaaagagagaaa----------agttct------------tgagagttctt-
----------ggtgatttctggagat---ttgaggcg-------tttcttggtgagatct
gtagctgggatcgttgtaggagcttcctagaggcttgttcttgtttgtttgaggcttagt
tcttctg-tggcaaaggtaagtgcatgaccatggcttatctaagctagagatctctctga
tttgcttg-tta-tgtgttgttaggctggttagattgttgtttaggacgttaggaagctt
tcttgtggcttgggatcgagttt-tgtggttgcaggaacgaagatccggcgagaagcttc
ggaggaaa-acgatgctcggca--ttgcatcggtcgatgcactttgtgcgtcggtcgatg
cagatgcgaggacggcgcgt-aaactctagggttttcgtgttatgtcgagc--atgcgtc
ggtcgatgcatatc-------------------------------
>Chr15:26179145:26183465_5p 
------------------------------------------------------------
----------------------------------------tgcatcggtcgatgcatgtt
caa-ttttatgcg-gacgagtttaagttaaacgctgcgttttggg-caaagggaaa-agg
aaaactctaaaattgtt--tcttttgtctcattag-tcgacttt-ggccgctttt-gaga
gaaac-aaaagagagaaaga----------gtgttc------------ttggtgttctt-
----------ggtgatttctgtggat---tggtggag-------ttttctggtgagatct
gaggcttaggacgttgtaggaggcttctagaagtgttttcttgcttgattgaggttcaga
atcgtat-tggcaaaggtaagtgcgtgaccatggctaatctaagctatatgtctctctga
tttgcttg-tta-tgtgttgttaggcttgttagattggtatttgggactttaggaagctt
tcttgtggcttgggatcgagttt-taaggttgtaggaacgaagatccggcgagaagcttc
ggaggaaa-gcgatgctcggca--ttgcatcggtcgatgcactttgtgcgtcggtcgatg
cagatgcgaggacgacgcat-aaactctagggttttcatgctatgtcgagc--atgcgtc
ggtcgatgcaatgggagcatcggtcgatgcaagttatct------
>Chr12:25933723:25941194_3p 
------------------------------------------------------------
------------------------------------gagttgcatcggtcgatgcaaggt
tga-gattctgtg-ttttgacttaagtcaaacgctgcgttttggg-------tgaa-gga
aaaacccttaacacg----ttttttgtctcattcg-tttggtggtggccgttttt-gaga
aatag-a-aagagaga-aaa----------actttg------------tgagagttcttg
accgtttttgggagattcttggaggt---tggtgacg-------tttcttggtgagattt
gtagctgggatcgttgtaggagcttcctagaagcgttttcttcttgtgtttaggttcaga
ttcgtct-tggcaaaggtaagtgcaggaccatggcttatctaagctagagaaatctctaa
tttgcatg-ttg-tgtgatgttagacttgttagattgttgctatggacgttaggaagctt
tcttgtggcttgggatcgagttt-tgtggttgtaggaatgaagatccggcgagaagcttc
agaggaaa-acgatgctctgca--ttgcatcggtcaatgcactttgtgcgtcggtcgatg
cagatgcgaggacggcgcgt-aaactctagggttttcgtgttatgtcgagc--atgcgtc
ggtcg----------------------------------------
>Chr4:13964710:13973337_3p 
------------------------------------------------------------
-----------------------------------ggttgtgcatcggtcgatgcagggt
tga-gtttctgcg-ttttgacttaagttaaacgctgcgttttggggttaggg--------
aaaacccttaagtcgag--gtttttgtctcattcg-gcgagttt-agccgttttt-gaga
gaaaa-g-aagagagaaaaaagagtttttggtgttc-----------ttgagtgttctt-
----------ggtgatttctggagat---tggaagtt-------gttcctgtagagatct
gtagctgggatcgttgtaggagcttcctggaggtgttttcttgttggtttaaggttcaaa
ttcgtct-tggcaaaggtaagtgcatgaccatggcttatctaagctggagattacactga
tctgtttgtttc-tgtgttgttaggcttgctagtatgttatttgaggcattaggaagctt
tcttatggcttgggatcaattct-tgtggttgcaggaacgaagatccggcgagaagcttc
ggggaaaa-acaatgctcggcat-gagcatcggtcgatgcactatgtccgtcggtcgatg
ctagtgcgagaacggcgcggattgacgtaggagcatcggtcgatgctaggtggaggcgtc
ggtcgattcga----------------------------------
>Chr6:13113262:13121014_5p 
------------------------------------------------------------
------------------------------------------------------------
-----------------tgacttaagttaaatgctgcgttttgggcaaagggaaaggaaa
aaaacccttaagtcg-t--tcttttgtctcattag-acgaattt-agccgttttt-gaga
gaaaa-g-agaagagagaaa----------gtgttc-----------ttgagcgttctt-
----------gaggtttttgggagat---ttcaagtt-------gttcctgtagagttct
gtagctgggatcattgtaggagcttcctagaaacgttttcttcctgtgtttgggtcggat
tccttctgtggcaaagctaagtgcatgaccatggcttatctaagctggagattactctga
tctgtttgtttc-tgtgtagttaggcttgctagtatgttatttgaggcattaggaagctc
tcttgcggcttgggatcgattct-tgtggttgcaggaacgaagatccggcaataagcttc
gggg-aaa-acaatgctcggcat-gagcatcggtcgatgcactatgtgcgtcggtcgatg
ctagtgcgaggacggcgcagtttaacctaggaggatcggtcgatgccatgtggaggca--
---------------------------------------------
>Chr5:26290458:26300071_3p 
------------gcagttaattgtaacatctgtgaaccggaatcccggtttg--------
--------------ggatgtgcatcgatcgatgcagtaggagcatcggtcgatgctggct
caa-ttctgtgcg-ttttgacttaagtcaaacgctgtgttttggggtta--------agg
aaaacccttagatgcga--gttt-tgtctcattcgtgggtgttg-agccgttttt-gaga
aaaga-gaaagagagaaaag----------ttgttc-----------ttaagtgttctt-
-----------gagaattctggagat---ttgaggct-------gtttctggagagatct
gtagctgcgaacgttgtaggagtttcctagaagcgttttcttccttgtgttaggttcaga
ttcgtct-tggcaaaggtaagtgcatgaccatggcttatctaagctagaagattctttaa
tctgcttg-tta-tgtgatgttaggcttgttagttcgttgctatggacgttaggaagctt
tcttgtggcttgggatcgagttt-tgtggttgtaggaacgaagatccggcgagaagtttc
agggaaatcacggtgctcgacg--tttcgtcgatcgatgcatatcttgcgtcggtcgatg
caagtgcgaggacggcgcg-taaactttagggttttcatgttacgtcgagc--atgcgtc
g--------------------------------------------
>Chr5:26290458:26300071_5p 
------------------aattgtaacatatgtgaaccggaattctggtttg--------
--------------ggatgtgcatcgatcaatgcagtaggagcatcggtcaatgctggct
caa-ctctgtgcg-ttttgacttaagtcaaacgctgcgttttggggtta--------agg
aaaacccttagatgcga--gttt-tgtctcattcgtgggtgttg-agccgttttt-gaga
aaaga-gaaagacagaaaag----------ttgttc-----------ttgagtgttctt-
-----------tagaattctggagat---ttgaggct-------gtttctggagagatct
gtaactgggaacattgtaggagtttcctagaagcgttttcttccttgtgttaggttcata
ttcgtct-tggcaaaggtaagtgcatgaccatggcttatctaagctagaggattctttaa
tctgcttg-ttg-tgtgatgttaggcttgttagttcgttgctatggacgttaggaatctt
tcttgtggcttgggatcgagttt-tttggttgtaggaacgaagatccggcgagaagcttt
ggggaaatcacggtgctcgacg--ttgcgtcgatcgatgcatatcttgtgtcggtcgatg
caagtgcgaggacagcgcg-taaactttagggttttcatg--------------------
---------------------------------------------
>Chr15:22376380:22384617_5p 
--------tgccgtatatagctgtaacatccgtgaaccaaaatcccggttta--------
--------------ggatctgcatcggtcgatgcaagttgtgcattggtcgatgcaaggt
tgt-ttctctgcg-ttttgacttaagtcaaacgatgcgttttgggttag--------gg-
gaaacccttaagtcgac--tttcgtgtctcattcg-gcgagttt-ggccattttt-gaga
gagaacgaaagagagaaaga------------attc-----------ttgagagt-----
----------------ttctggagat---ttgaggct-------gttcctgtagagatct
gtagctgggatcgttgtaggagcttcctagaagcgttttcttgcttgtttgttgttcaga
ttcatct-tggcacaggtaagtgcatgaccatggcttatctaagctagaggaacctttaa
cttgcttg-ttt-tgtgttgttaggtttgttagattgttggtatgtacgttaggaagctt
tcttgtcgcttgagaatgagtttctgtggttataggaac-aaaatccggcgagaagcttc
agggaaatcacggtgctcgacg--ttgcgtcgatcgatgcatagcttgcatcggtcgatg
caagtgcgaggacggcgcgataaaccttaaggttttcgtgttgcgtcgagc--atgcgtc
ggtcgatgcaagttg------------------------------
>Chr18:3601462:3609363_3p 
---------------gagaattgtaacatccgtgaaccaaaatcctggtttggggatgtg
cattggtcgatgctggaagagcatcggttgatgctggaggagcatcggtctatgcaagtt
cag-ttttctgcg-ttttgacttaagttaaatgctgcgttttgga-caaagagaaa-agg
aaaacccttaagtcg---tatgtttgtctcattcg-aggagttttagccgttttcagaga
ggaaa-g-aagagagaaaagag-----------------------ttttaagtgttctt-
----------ggtgagttttgagaga---ttggaggc-------gtttctgtagagatct
gtagctgagatcgttgtaggagcttcctaggagcgtgtatttgcttgtttgtggttcaga
atcttttgtgtcaaaggtaagtgtatgaccatggcttatctaagctggagattcctctga
tctgtttgttta-tgtgttgttaggcttgttagaatgttatttgaggtgttaggaag-tt
tcttatggcttgggatcgagtct-tgtggttgcaggaacgaagatccggcaagaagcttc
ggggaaaa--cgatgctcggcat-gtgcatcggtcgatgcactatgtgcgccggtcgatg
ctagtgcgaggacggcgcaaactgacctatgag---------------------------
---------------------------------------------
>Chr18:3601462:3609363_5p 
----------------atagttgtaacatccgtgaaccgaaatcctggtttggggatgtg
cattgatcgatgctggaagagcatcggttgatgctggaggagcatcggtctatgcaagtt
cag-ttttctacg-ttttgacttaagttaaatgctgcgttttgga-caaagagaaa-agg
aaaacccttaagtca---tatgtttgtctcattcg-aggagttttagccgttttcagaga
ggaaa-g-aagagaaaaaagag-----------------------atttaagtgttctt-
----------ggtgagttttgagaga---ttggaggc-------gtttctgtagagatct
gttgctgagat-attgtaggagcttcctaggagcgtgtttttgcttgtttgtggttcaga
atcttctgtgtcaaaagtaagtgtatgaccatggcttatctaagctggagattcctctga
tctgtttgttta-tgtgttgttaggcttgttagaataatatttgaggcgttaggaagctt
tcttgtggcttgggatcgagtct-tgtggtttcaggaacgaagatccggcgagaagcgtc
gaggaaaa--cgatgctcggcat-gtgcatcggtcgatgcactatgtgtgtcggtcgatg
ctagtgcaaggacggcg-------------------------------------------
---------------------------------------------
>Chr5:32979657:32982624_5p 
tcaagctttctactcaattgttgtaacatccgtgaaccaaaatcccggttta--------
--------------ggttctgcgtcggtcgatgcaagttgtgcatcggtcgatgcaaggt
tgt-tcctgtgcgtttttgacttaagtaaaacgctgcgttttgggttag--------gga
aaaacccttaagtcgac--tttt-tgttcaattcg-tgttgttt-ggccgttttt-gaga
gaaaacgaaagagaggaaaa------------gttc-----------ttgagagt-----
----------------ttctggagatttcttggagttttggtgggttcctgtagagatct
gtagctgggatcgttgtaggagcttcctagaggcttgttcttgcttgtttattgttcagt
ttcgtct-tggcacaggtaagtgcatgaccatggcttatctaagctagaggaacctttaa
cttgcctg-ttt-ggtgttgttagatgtgttagatcgtagttaaggacgttaggaagctt
tcttgtggcttgggaatgagtttctgtggttgtaggaac-gagatccggcgagaagcttc
ggggaaatcacggtgctcgacg--ttgcgtcgatcgatgcattgcttgcgtcggtcgatg
caagtgcgaggacggcgcgataaactttagggttttcgtgttgcgtcgagc--atgcgtc
ggtcgatgcagactgggtattggtcgatgcaggttgcacttgcat
>Chr6:13113262:13121014_3p 
------------------------------------------------------------
------------------------------------------------------------
------------------tgcttactctatttcctgcgttttgggcaaagggaaaggaga
aaaacccttaagtcg-t--tcttttgtttcattag-acgacttt-agccgttttt-gaga
gaaaa-g-ataacagagaaa----------gtgttc-----------ttgagcgttctt-
----------gaggtttttgggagat---ttcaagct-------gttcctgtagagatct
gtagctgggatcgttgtaggagcttcctaggaacgttttcttcctgtgtttgggtcggat
tccttttgtggcagaggtaagtgcatgaccatggcttatctaagctggagattactctga
tctgtttgtttc-tgtgttgttaggcttgcttgtatgttatttgaggcattaggaagctt
tcttgcggcttgggatcgattct-tgtggttgcaggaacgaagatccgacgagaagcttt
gggg-aaa-acaatgctcgatat-gagcatcggtcgatgcactatgtgcgtcggtcgatg
ctagtgcgaggacagagcagtttgacctaggagcatcggtcgatgccatgtggaggcant
actctat--------------------------------------
