# Supplementary material for: Transposon signatures of allopolyploid genome evolution
Source: Nat Commun. 2023 Jun 1;14:3180. doi: 10.1038/s41467-023-38560-z (PMC10235133; doi:10.1038/s41467-023-38560-z)
Supplement: Supplementary file 4 — Supplementary Data 1 [file 41467_2023_38560_MOESM4_ESM.zip › Camelina.LTR.families/Camelina.LTRFamily/Camelina.Aligned/gt10.fam_1459.Aligned.fa]

>Chr3:10268047:10274650_5p 
--------------------gtgtctgtattttataggattttacccatagttttggtat
ttgttttgagt-cttttattgagtccaagtgtgcttttagagtctttttagtcttttgtg
agtctgtacaggttctaggctactttggaaggaaactgagtgttttggggatgaagacaa
gcatctggagcc-attttggtgaagactga-tcggactagcaagcagatggagcgaacac
ag-aaaaagcatcctggatcggctgatccacattc-ggatcgaccgatcctgggcccgac
gcaacttttccttttttgttttaaaccgac-ttttagggttttattttgatatttaagtt
agaggcacggcctccagagacataagcttt-attttctgagactaatttgtattgagagc
aaaagggagaagatctctaatccttcttgacactttggagaagatttctaaacccta-at
ttct---atccttttgcaattcaattatgttttcttcatctttgatttgctgtttaagct
tctccatgtctgagtagtttcactggtcggtttagggtttcag-aagggtttccatgatt
aattgatgccagatttgttagattagggattgatct-tattgttcttcatctatagttgt
tcttaatgcttaagctagattgatcacctagattaagatcttaggtttaattcatcgggg
caccaaaagtgttgttgagttgctggaaaagaacataggtgagcaaggtgatccttagcc
aacgacagttgaagttgaggcaccttgtgaacataatcaaacttgaac--ttat---tgc
ttgctaggattgtttagattcaaacgacggtttaggattcattcaattccttgcatagaa
aactaatgctgcgacagtaggttagttttatatttgagatttgagttcaagagcggttcc
taaagctatcccaatccatcacccaatttcgtgatcataaccct----------------
---------------
>Chr3:10268047:10274650_3p 
---------------ttgatgtgtctgtattttataggattttacccattgttttggtat
ttgttttgagt-cttttattgagtccaagtgtgcttttagagtctttttagtcttttgtg
agtttgtacaggttctaggctactttggaaggaaactgagtgttttggggatgaagacga
gcatctggagcc-attttggtgaagactga-tcggactagcaagcagatggagcgaacac
ag-aaaaagcatcctggatcggctgatccacattc-ggatcgaccgatcccgggcccgac
acaacttttccttttttgttttaaaccgac-ttttagggttttatttttatatttaagtt
agaggcacggcctctagagacataaacttt-attttctgagactaatttgtattgagagc
aaaagggagaagatctctaatccttcttgacactttggagaagatttctaaacccta-tt
ttct---atctttttgcaattcaattatgttttcttcatctttgatttgctgtttctgct
tctccatgtctgagtagtttcactggtcggtttagggtttcag-aagggtttccatgatt
aattgatgccagatttgttagattagggattgatct-tattgtttttcatctatagttgt
tcttaatgcctaagctagattggtcacctagattaagatcttaggtttaattcatcgagg
caccaaaagtgttgttgagttgctggaaaagaacataggtgagcaaggtgatccttagcc
aacgacagttgaagttgaggcaccttgtgaacataatcaaacttgaac--ttat---tgc
ttgctaggattgtttagattcaaacgacagtttagagatttatcaattccttgcatagaa
aactaacgttgcgacagtaggttagttttacattcgagatttgagttcaagaacggtgtc
taatgctttcccaatttatcatctgaattcgtgatcgtaaaccctaa-agattccctacg
cccaataccttcgc-
>Chr17:30512398:30517102_3p 
----------------tgatgtgtctgcattttatagggttttaactatagtttttagga
ttgttttgagt-cttttcctaggtccaagtgtgcttttagagtccttttagtcctttgtg
agtctttacaggttctaggtgactttggaaggaatctgagcgttttggggatgaaaacat
gcatctggagct-aattggttgaagactgattcgggctagtaagcagatggagtgaaagc
ag-aaaaa-cgttccggatcgactgatcctc-gcg-agatcgaccattcccgtccccgac
gcaacttttccttatttgttttaaaccgac-ttttagggttttattttgatatttaagtt
agaggcacggcctccagagacataagctttatttttctgagactattttgtattgagagc
-aaagggagaagatctctaatccttcttgacactttggagaagatttctaaacccta-tt
ttct---attcttttgcaattcaattatgttttcttcattattgatttgctgtttctgct
tctccatgtctgagtagtttcactattgggtttatggtttcag-aagggtttctatgatt
aattgatgctagatttgttagattagggattgatct-tattgttcttcatctatagttgt
tcttaatgcttaagctagattgatcacctagattaagatcttaggtttaattcatcgggg
caccaaaagtgttgttgagttgcttgaaaagaacataggtgagcaaggtgatccttagcc
aacgacagttgaagttgaggcaccttgtgaacataatcaaacttgaac--ttat---tgc
ttgctaggattgtttagattcaaacgatggtttagagttttatcgattccttgcatagat
agctaatgctgcgacagtaggttagttttacattcgagatttgagttcaagaatggtgtt
taatgctatcccaatttatcatctaatttcgtggtcatgtcccctaa-------------
---------------
>Chr17:30512398:30517102_5p 
--------------------gtgtctgcattttatagggttttaaccatagtttttagga
ttgttttgagt-cttttcctaggtccaagtgtgcttttagagtccttttagtcttttgtg
agtctttacaggtcctaggtgactttggaaggaatctgagcgttttggggatgaaaacat
gcatctggagcc-aattggttgaagactga-tcgagctagaaggcagatggaatgagagc
ag-aaata-cgttccggatcgactgatcctt-tcg-agatcgaccaatccagtccccgac
gcaagttttccttatttgttttaaaccgac-ttttagggttttattttgatatttaagtt
agaggcacggcctccagagacagaagcttt-tttttctgagactattttgtattgagagc
-aaagggagaagatctctaatccttcttgacactttggagaagatttctaaacccta-tt
ttct---atccttttgcaattcaattatgttttcttcattattgatttgctgtttctgct
tctccatgtctgagtagtttcactattgggtttagggtttcag-aagggtttctatgatt
aattgatgctagatttgttagattagggattaatct-tattgttcttcatctatagttgt
ttttaatgcttaagctagattgatcacctagattaagatcttaggtttaattcatcgggg
caccaaaagtgttgttgagttgcttgaaaagaacataggtgagcaaggtgatccttagcc
aacgacagttgaagttgaggcaccttgtgaacataatcaaacttgaac--ttat---tgc
ttgctaggattgtttagattcaaacgatggtttagagttttatcgattccttgcatagat
agctaatgctacgacagtaggttagttttacattcgagatttgagttcaagaatggtgtt
taatgctatcccaatttatcatctaatgtcgtggtcatgtcccctaactgattccctgcg
cccaatatttccttt
>Chr12:27784557:27789198_3p 
tcggttttagatccactgatgtgtcagtattttata-ggttttgaccatagtttttagga
ttgttttgagtctttttcctaggtccaagtgtgcttttagagtccttttagtcttttgtg
agtctttacaggtcctaggtgactttggaaggaatctgagcgttttggggatgaaaacat
gcatctggagcc-aattggttgaagactga-tcaagctagaaagcagatggagtgagagc
aa-aaaaa-cgttccggatcgactgatcctt-tcg-agatcgaccattcccgtccacgac
gcaacttttccttatttgttttaaaccgac-ttttagggttttattttgatatttaagtt
agaggcacggcctccagagacataagcatt-attttctgagactattttatattgagagc
-aaagggagaagatctctaatccttcttgacactttggagaagatttctaaaccctattt
ttct---attcttttgtaattcaattatattatcttcatcattgatttgctgtttctgtt
tctctatggctgagtagtttcactgttgggtttagggtttcagaaagggtttttatgatt
tattgatgctagatttgttagatttgggattgatctgttgagttcttcatctattgttgt
tcttaatgcttaagcttgactgatcacctagattaagatcttaggtttaattcatctagg
catcaaaagtgttgttgaattgcttgaaaagaacataggtgagcaaggttatccttagcc
aacgacagttgaagttggggcaccttgtgaacataatcaaacttgaac--ttat---tgc
ttgctaggattgtttagattcaaacgacggtttagagttttatcaattccttgcatagat
agctaatgctgcgacagtaggttagttttat-----------------------------
------------------------------------------------------------
---------------
>Chr12:27784557:27789198_5p 
----------------tgatgtgtctgtattttata-ggttttgaccatagtttttagga
ttgttttgagt-gttttcctaggtccaagtgtgcttttagagtccttttagtcttttgtg
agtctttacaggtcctaggtgactttggaaggaatctgagcgttttggggatgaaaacat
gcatctggagcc-aattggttgaagactga-tcgagctagaaggcagatggagtgagagc
aa-aaaaa-cgttccggatcgaatgatcctt-tcg-agatcgaccattcccgtccacgac
gcaacttttccttatttgttttaaaccgac-ttttagggttttattttgatatttaagtt
agaggcacggcctctagagacataagcatt-attttctgagactattttgtattgagagc
-aaagggagaagatctctagtccttcttgacactttggagaagatttctaaaccctattt
ttct---attcttttgcaattcaattatgttatcttcatcattgatttgctgtttctgtt
tctctatggctgagtagtttcactgttggatttagggtttcagaaagggtttttatgatt
tattgatgctagatttattagatttgggattgatctgttgagttcttcatctatttttgt
tcttaatgcttaagctagactgatcacctagattaagatcttaggtttaattcatctagg
catcaaaagtgttgttgaattgcttgaaaagaacataggtgagcaaggtgatccttagcc
aacgagagttgaagttggggcaccttgtgaacataatcaaacttgaac--ttat---tgc
ttgctaggattgtttagattcaaacgacggtttagagttttatcaattccttgcatagac
agctaatgatgcgacagtaggttagtntcttc----------------------------
--------------------atctattgttgtt---------------------------
---------------
>Chr4:26082578:26085474_5p 
----------gggaattgatgtgtctgtattttata-ggttttaacaatagtttttgtat
ttgttttgagt-cttttatggagtcaaagtgtgcttttagtgtctttttagtcttttgtg
agtttgtacaggttctaaattactttggaaggaaactgagtgttttggggatgaagacaa
gcatctgaagcc-aatttggtgaagactga-tcggactagcaagcagatggagcaaaca-
ga-aaaaagcatccgggatcggccaatctacattcgggatcgaccgatcccgtacccgaa
gcaacctttccttttttgttttaaaccaac-ttttaggattttattttactatttaagca
cggggctcgacctctaaaaagacaactttt-attctacgcagcttttgagtacttgtaac
ctttgggagaagatctctaatcctctctaacactttggagaagatttctgaaccctt-tt
tatttattttcttttgcaattcaattatgtcttcttcatctttgttttgctgttctttta
tctccatgtctgagtagtttatctattgggtttc-ggtttcaa-aagggattttatgatt
ctctaatgat-ggtgttttagatttggggttgatctcttttgtttttcatctatagttgt
tgttaaagcctacactagattaactacctagtttatgatcataggtttaattcatcgtgg
caccaaaagtgttgttgagttgctggaaaagaacttaggtgagcaaggtggaccttagcc
aacgaaagttgaagttgaggcaccttgtgaat-agatcaaacttgaac--ttat---tgc
ttgcttggattg-ctagattcaaacgacggtttagaatttaatcaatttcttgtatagat
aactaacgttgcgacagtatgttagttttactttcgagatttgagttcaagagc------
------------------------------------------------------------
---------------
>Chr4:26082578:26085474_3p 
-----------------gatgtgtctgtattttata-ggttttaacaatagtttttgtat
ttgttttgagt-cttttactgagtcaaaatgtgcttttagtgtctttttagtcttttgtg
aatttgtacatgttctaggttactttggaaggaaactgagtgttttggggatgaagacaa
gcatctgaatcc-aatttggtaaagactga-tcggactagcaagcagatggagcaaaca-
ga-gaaaagtatcctggatcgacctatctacattcgggatcgaccgatcccgtatccaaa
gcaaccttttcttttttgttttaaaccgac-ttttaaggttttattttactatttaagaa
cggggctcaacctctaaaaagacaaatttt-attctacgcagcttttgagtacttgtaac
ctttgggagaagatctctaatcctctctaacactttggagaagatttctgaaccctt-tt
tatttattttcttttgcaattcaattatgtcttcttcatctttgatttgctgttctttta
tctccatgtctgagtagtttatctattgggtttcgggtttcaa-aaggggttttatgatt
ctctaatgat-ggtgttttagatttggggttgatctcttttgttcttcatctatagttgt
tcttaaagcctaaactagattagttacctagtttatgatcataggtttaattcatcgtgg
caccaaaagtgttgttgagttgctggaaaagaacttaggtgagcaaggtggaccttagcc
aacgaaagttgaagttgaggcaccttgtgaac-aggtcaaacttgaag--ttat---tgc
ttgcttggattg-ctagattcaaatgacggtttagaatttaatcaattccttgtatagat
aactaacgctgcgacagtaggttagttttactttcgagatttgagttcaaga--------
------------------------------------------------------------
---------------
>Chr3:26580949:26587395_5p 
--gttattctggtcactgatgtgtttgtattttata-ggttttaaccatagtttttaggt
ttgttttgagt-attttattgagtcaaagtgtgcttttacagtctttttagtattttatg
agtttgtacaggttctagattgcttttgaaagaaacttggtgttttggggatgaaaacaa
gcatctggagcc-attttggtgaagactga-tcgaactagcaagcagatggagcgaacac
ag-aaaaagcatcatggatcggctgatccacattc-ggatcgaccgatcccgagcccgac
acaactttttctttttcgttttaaaccgac-ttttaaggttttattttagtatttaagca
agagacacgtcctctagaaagacaactttt-attttacgcaacttttgagtatttgtaaa
ctttgggagaagatctctaatccttcttgacaccttggagaagatttctaaaccctc-tt
ta-----tttcttttgcaattcaattgtgtcttcttcatctttgatttgttgtttttgtt
tctccatgtctgagtagtttctctattgggttttgggtttcta-agggg--tttatgatt
ctctaatgtt-ggtgttttagattagggattgaattattttgttcttcatctattgttgt
tcttaaagcctaaactagattaactacatagtttatgatcataggttaaatt-atcgggg
cactgaaagtgttgttgagttgctagaaacgaacataggtgagcaaggtggaccttagcc
aacggaagttgaagttgaggcaccttgtgaac-aggtcaaacctaaacttttat---tgc
ttgcttggtttg-ctagatccaaacgacggtttagggtttagtgaatacattgcatagat
agttaacgctgcagaagtaggttagct---------------------------------
------------------------------------------------------------
---------------
>Chr3:26580949:26587395_3p 
--------------actgatgtgtctgtattttata-ggttttacccatagtttttaggt
ttgttgtgagt-ctttcattgagtcaaagtgtgcttttagagtctttttagtcttttatg
agtttgtacaggttctaagttgcttttgaaggaaactgagtgttttggggatgaaaacaa
gcatctgaagcc-attttggtgaagactgt-tcgaactagcaagcagatggagcgaacac
ag-aaaaagcatcatggatcggctgatccacattc-ggatcgaccgatcccgagcccgac
acaacttttccttttttgttttaaaccgac-ttttagggttttattttagtatttaagca
agaggcatgacctctagaaagacaactttt-attctacgcagcttttgagtatttgtaaa
ctttgggagaaaatttgtaatccttcttgacaccttggagaagatttctaaaccctc-tt
ta-----tttcttttgcaattcaattatgtcttcttcatctttgatttgatgtttcggtt
tctccatgtctgagtagtttcgctattggg-tttaggtttcaa-agggg--tttatgatt
ctctaacgat-ggtgttttagattaaggattgaattattttgttcttcatctattattgt
tcttaaagcctaaactagattaactacatagtttatgatcataggttaaatt-atcgggg
cactgaaagtgttgttgagttgctagaaacgaacataggtgagcaaggtggaccttagcc
aacggaagttgaagttaaggcaccttgtgaac-agatcaaacctaaacttttat---tgc
ttgcttggtttg-ctagatccaaacaacggtttagggtttagtgaatacattgcatagat
agttaacgctgcggaagta-----------------------------------------
------------------------------------------------------------
---------------
>Chr15:25160090:25171452_5p 
------------------atgtgtctgtattttatagggttttaactatagtttttagga
ttgttttgggt-cttttcttaggtccaagtgtgcttttagagtcctttttgtcttttgtg
agtctttacaggtcctaggtgactttaggaggaatctgagcgttctggggatgaaaatat
gcatatggagctaaattggttgaagactga-tcgagctaaaaggcagatggagtgagagc
ag-aaata-cgttccggatcgactgatcctcgcg--agatcgaccaatcccgtccccgac
gcaatctttcctttttcgatttaaaccgactttttagggatttattttactatttaagca
cgggactcgacccctagaaaaacaactttt-actctacgccgtttttgagcacttgtaag
-cttgggagaagatctcttatcctttctaaccctttggagaagaattctgaacccta-tt
at-----tttctcttgcaatttaattatgatttcttcatccttgatttgctgtgctttga
tttcgatgtttgagtagtctctctgttgggtttcgggtttcaaaagggggttttatgatt
tattgattt--aggttgttagatttgggattgatctattgtgttcttcatctattgttgt
tcttattgcttaaactagattagctacctagtttatgatcttaggttaaattcatctagg
catcaaaagtgttgttgaattacttgaaa-gaacatagatgagcaaggtgatccttagcc
aacgaaggttgaagttaaggcaccttgtgaac-aaatcaaacttgaac--ttat---tgc
ttgctaggattgtttagattcaaacgacggtttagggttcattcaattccttgcatagaa
aactaatgctgcgacagtaggttggttttatatttgagatttgagttcaagaacggttcc
taa---------------------------------------------------------
---------------
>Chr15:25160090:25171452_3p 
------------------atgtgtctttattttatagggttttaactatagtttttagga
ttgttttgggt-cttttcttaggtccaagtgtgcttttagagtcctttttgtcttttgtg
agtctttacaggtcctaggtgactttaggaggaatctgagcgttctggagatgaaaatat
gcatctggagctaaattggttgaagactga-tctagctaaaaggcagatggagtgagagc
ag-aaata-cgttccggatcgactgatcctcgcg--agatcgaccaatcccgtccccgac
gcaatctttccttcttcaatttaaaccgactttttagggatttattttactatttaagca
cgggactcgacccctagaaaaacaactttt-actctacgccatttttgagcacttgtaag
-cttgggagaagatcttttatcctttctaaccctttggagaagaattctgaacccta-tt
at-----tttctcttgcaatttaattatgatttcttcatccttgatttgctgcgctttga
ttttgatgtctgagtagtctctctgttgggtttcgggtttcaaaagggggttttatgatt
tattgattt--aggttgttagatttgggattgatctattgtgttcttcatctattgttgt
tcttattgcttaaactagattagctacctagtttatgatcttaggttaaattcatctagg
catcaaaagtgttgttgaattacttgaaa-gaacatagatgagcaaggtgatccttagcc
aacgaaggttgaagttaaggcaccttgtgaac-aaatcaaacttgaac--ttat---tgc
ttgctaggattgtttagattcaaacgacggtttagggttcattcaattccttgcatagaa
aactaatgctgcgacagtaggttggttttatatttgagatttgagttcaagaacggttcc
taac----ccttaatt--------------------------------------------
---------------
>Chr14:15864313:15871968_5p 
------------------------------------------------------------
------tgagt---cttgttaggtcttagtgtgtttttagagtctttttaatcttttgtg
agtctgtacaggttctaggctactttggaaggaaactgagtattttggggatgaagacaa
gcatctgaagct-gatttggtgaagactga-tcggactagcaagcagatggagcaaacac
ag-aaaaagtgtccaggatcggctgatccacattc-agatcgaccgatcccgtacccgac
tcaagttttctttttttgttttaaaccgac-ttttagggttttattttgatatttaagtt
agaggctcggcctctagagacataagctttatttttctgagactattttgtattgagagc
-tgagggagaagatctctaatccttcttgacactttggagaagatttctaaacccta-tt
ttct---attcttttgcaattcaattatgttatcttcatcattgatttgttgtttctgtt
tctctatggctgagtagtttcactgttgggtttagggtttcagaaagggtttttatgatt
tattgatgctagatttgttagattagggattgatct-tattgttcttcatctattgttgt
tcttaatgcttaagctagattgatcatctagtttatgatcataggtttaattcatcgggg
caccaaaagtgttgttgagttgctggaaaagaacttaggtgagcaaggtggaccttagct
aatgaaagttgaagttgaggcaccttgtgaac-ttatcaaacctgaac--ttgttaatgc
ttgcttgttttg-ctggattcaaacgaaagtttaggatttagtaatttcattgcttagat
agttatcgctgcgaaagtaggatatctttacaaacgtgatttgagttcaagaat------
------------------------------------------------------------
---------------
>Chr14:15864313:15871968_3p 
------------------------------------------------------------
---------------ttgttaggtcttagtgtgtttttagagtctttttagtcttttgtg
agtctgtacaggttctaggctactttggaaggaaactgagtattttggggatgaagacaa
gcatctgaagct-aatttggtgaagactga-tcggacttgcaagcagatggagcaaacac
agaaaaaagcatccaggatcggctgatccacattc-agatcgaccgatcatgtacccgac
tcaagttttcctttttcgttttaaaccgac-ttttagggttttattttgatatttaagtt
agaggctcggcctccagagacataagctttatttttctgagactattttgtattgagagc
-tgagggaaaagatctctaatccttcttgacactttggagaagatttctaaaccctg-tt
ttct---attcttttgcaattcaattatgctatcttcatcattgatttgctgtttctgtt
tctctatggctgagtagtttcactgttgggtttagggtttcagaaagggtttttatgatt
tattgatgctagatttgttagattagggattgatct-tattgttcttcatctattgttgt
tcttaatgcttaagctagattgatcacctagtttatgatcataggtttaattcatcgggg
caccaaaagtgttgttgagttgctggaaaagaacttaggtgagcaaggtggaccttagcc
aacgaaagttgaatttgaggcaccttgtgaac-ttatcaaacctgaac--ttgttaatgc
ttgcttgttttg-ctggattcaaacgaaattttaggatttagtaatttcattgcttagat
agttatcgctgcgaaagtaggatatctttacaaacgtgatttgagttcaagaattg----
------------------------------------------------------------
---------------
