# Supplementary material for: Transposon signatures of allopolyploid genome evolution
Source: Nat Commun. 2023 Jun 1;14:3180. doi: 10.1038/s41467-023-38560-z (PMC10235133; doi:10.1038/s41467-023-38560-z)
Supplement: Supplementary file 4 — Supplementary Data 1 [file 41467_2023_38560_MOESM4_ESM.zip › Camelina.LTR.families/Camelina.LTRFamily/Camelina.Aligned/gt10.fam_1584.Aligned.fa]

>Chr3:15732592:15737607_5p 
--tattgggccacatatgggctgcggtttgtgtcatatgtgttttaccttgctcggcaag
tattgtgtagggttt-cctagctattgattcgtgtatatataaacat-tgtaacgccgtc
gatcaataaa-catacacacat-------attctctttattctaca----------
>Chr3:15732592:15737607_3p 
--tattgggccacatatgggctgcggtttgtgtcatatgtgttttaccttgttcgtcaag
tattgtgtagggttt-cctagctattgagtcgtg--tatataaacat-tgtaacgccgtt
gatcaataaa-cat--acacat-------attctctttattctaca----------
>Chr20:17885391:17890187_5p 
--tattgggccgcatatgggctgcggtttgtgtctaatgtg-tataacttgctcggcaag
tcttgtgtagggttt-cttagagattgagtcgtg--tatataaacgt-tgtaacgccgtt
gtttaataagacacacacacat-------attctcttaattctaca----------
>Chr12:17536931:17542005_3p 
--tattgggccgcatatgggctgcggtttgtgtctaatgtg-tataacttgctcggcaag
tcttgtgtagggttt-ctcagagattgagtcgtg--tatataaacgt-tgtaacgccgtt
gtttaataagacacacacacat-------attctcttaattctaca----------
>Chr9:18895195:18899994_5p 
--tattgggccgcatatgggctgcggtttgtgtctaatgtg-tataacttgctcggcaag
tcttgtgtagggttt-cttagagattgagtcgtg--tatataaacgt-tgtaacgccgtt
gtttaataagagacacacacat-------attctcttaattctaca----------
>Chr12:17536931:17542005_5p 
-gtattgggccgcatatgggctgcggtttgtgtctaatgtg-tataacttgctcggcaag
tcttgtgtagggttt-ctcagagattgagtcgtg--tatatagacgt-tgtaacgccgtt
gtttaataagacacacacacat-------attctcttaattctaca----------
>Chr20:17885391:17890187_3p 
--tattgggccgcatatgggctgcggtttgtgtctaatgtg-tataacttgctcggcaag
tcttgtgtagggttt-cttagagattgagtcgtg--tatacaaacgt-tgtaacgccgtt
gtttaataag--acacacacat-------attctcttaattctaca----------
>Chr9:18895195:18899994_3p 
--tattggcccgcatatgggctgcggtttatgtctaatgtg-tataacttgctcggcaag
tcttgtgtagggttt-cttagagattgagtcgtg--tatataaacgt-tgtaacgccgtt
gtttaataagagacacacatat-------attctcttaattctaca----------
>Chr4:16420615:16424886_3p 
agtattgggctgtttatgggtctcggttaatgtcttatgtt-attagcttggccgacaag
tcttgtatagggtttgccaagatattgtgtcatg--tatataaacgaatgtaatgccgtc
ga-aataaca-cacgcaaatattcactttattctctttgttctaca----------
>Chr20:26765935:26770931_5p 
--tattgggccgtatatgggccatagtttacgtgttctgtt-atta-cttgttcgacaag
tcttgtatagggttt-catagctattatgttttg--tatataaacacatgtatggccgtc
gattaataca-cacgaaaatattctcttcattatctttgttctacg----------
>Chr4:16420615:16424886_5p 
--tattgggctgtttatgggcctcggttaatgtcttatgtt-attagcttggccgacaag
tcttgtatagggtttgccaagatattgtgtcata--tatataaacgaatgtaatgccgtc
ga-aataaca-cacgcaaatattcactttattctctttgttctaca----------
>Chr20:26765935:26770931_3p 
--tattgggccgtatatgggccatagtttacgtgttctgtt-atta-cttgttcgacaag
tcttgtatagggttt-catagctattatgttttg--tatataaacacatgtatggccgtc
gattaataca-cacgaaaatattctcttcattatctttgttctacatggtatcaga
