# Supplementary material for: Transposon signatures of allopolyploid genome evolution
Source: Nat Commun. 2023 Jun 1;14:3180. doi: 10.1038/s41467-023-38560-z (PMC10235133; doi:10.1038/s41467-023-38560-z)
Supplement: Supplementary file 4 — Supplementary Data 1 [file 41467_2023_38560_MOESM4_ESM.zip › Camelina.LTR.families/Camelina.LTRFamily/Camelina.Aligned/gt10.fam_3280.Aligned.fa]

>Chr5:28433465:28441358_5p 
----------atgaagtttaatcaaaccacactcacaacaat-aaaaacagaggaaacag
aggaaatacagagttgct-----------ttattgagataaa-----caatataa-taaa
acaacgttctct-aggaacgcagattcatcttctcatcttcaagagcctggaaagagata
ctc-caacaagacgatgaggga-gaaagaactagaaagatcttaaaaacgtctacaactc
tg--aatatgcgtaaaa-ataaacgatgagctaacactgc-tcttatac--tgccaccac
actaacagtgtcaacctgttattcccgttaccgttacttgacgttgacaacctgcaactt
ctaccacctgcacattgccagctttattattcc----------ttttccacgcgcttttc
actctcttatccataaccatatgtccca--------------------------------
--
>Chr5:28433465:28441358_3p 
--------tgataacgtttaatcaaaccacactcacaacaat-aaaaatagaggaaacag
aggaaatacagagttgat-----------ttattgagataaa-----cgatataa-tgaa
acaacattctct-aggaacgcagattcatcttctcacctacaagagcctcgaaagagata
ctc-cagcaagacgatgagggg-gaaagtactagaaagaccttaaaaacttttacaactc
tg--aatatgcgtaaaagataaacgatgagctaacactgc-tcttatac--tgccaccac
attaacagtgtcaaccgattattcccgttaccgtttcttgatgttgacaacctgcaactt
ctgtcacatgcatattgccagctttattatttc----------ttctccacgcgctcgtc
actctcttatccataaacatgtgtccca--------------------------------
--
>Chr7:26805375:26810804_5p 
--------tgataacgtttaatcataacatgttcacaacggt-aaaaacagaaaaaacag
aggaaaaacagagt---------tgtatgttattgaaggaaa----ccgatacaa-tgaa
acaacgttcacgaaggaatgcaaaatca-cttctcacatgcaagagtctaggaagaaaat
ctc-cagcaaaacgatgagggaagaaaatactataaag-ttctagaaaagtttacaactc
tg--aaaatgcataaaagataac-gatgagctaacactgc-tcttatac--tgccaccac
actaatagtgtta----------------actgttacttgacgttgacagcctgcaacct
ttgccacctgtacattgccagcttgattattct----------ttcctcacgcgctcgtc
actctcttatcc-aaaacaataagtccacgtgagca-aaatgcctcttttgctatatca-
--
>Chr14:31282583:31287998_3p 
--------tgataacgtttaatcaaaacatgctcacaatggt-aaaaacagactaaaccg
agggaaaacaaggtagataacagagttgattatcgatagaaatattccgatacaa-tgaa
acaacgctcactgaggaacgcagaatcaccttctcacctgcaaaagtctcggaagagatt
ctc-cagcaaaacgatgaggaaagataattctagaaag-ttcttaaaaga-ttacaactt
tg--aaaatgcataaaagataaa-gatgagctaacactgc-tcttatac--tgccaccac
attaacagtgtta----------------atcgttacttgacgttgacagcctgcaactt
ctgccacttgcacattgccagcttgattattcc----------ttcctcacgcgctcgtc
actctcttatccaaaaccataagctccacgtgcgct-aaatgcctcatttgctatat---
--
>Chr17:28842866:28848114_5p 
tatac---tgataacgtctagtcaaaacatattc-caacggt-acaaaaacagagagaac
agaggaaacaaagt---------tggttattattaagaa-aa----ccgataga--tgaa
acaacgttctcaaagaaacgcagaatca-cttctcacctgcagagtctcgaaaagagaat
ctc-cggc--aacgatgaggaaagcaagtactagaaag-ttctagaaaagtttacaactc
tg--aaattgcataaaa-ataaa-gataagctaacattgcttcttataa--tgccaccac
actaacagtgtta----------------accgttacttgacgttgacagcctgcaacca
atgccacctacacattgccagcttgatttttcc----------ttcctcacgtgctcgtt
acttact-----------------------------------------------------
--
>Chr7:26805375:26810804_3p 
--------tgataacgtttaatcacaacatgttcacaacttt-aaaaaccgagaaaacag
aggaaaaagagagt---------tgtatgttattgaaggaaa----ctgatacaa-tgaa
acaacgttcacgaaggaacgcagaatca-cttctcacctgcaagagtctcggaagagaat
ctc-cagcaaaacgatgagggaagaaaatactataaag-ttctagaaaagtttacaactc
tg--aaaatgcataaaagataac-gatgagctaacactgc-tcttatac--tgccaccac
actaatagtgtta----------------accgttacttgacgttgacagcctgcaacct
ttgccacctgcacactgccagcttgattattcc----------ttcctcacgcgctcgtc
actctcttatcc-aaaacaataagcccacatgcgca-aaatgcctcttttgctatatca-
--
>Chr14:31282583:31287998_5p 
--------tgataacgtttaatcaaaacatgctcacaacggt-aaaaacagactaaaccg
aggaaaaacaaggaagataacagagttgattattgatagaaatattctgatacaa-tgaa
acaacgctcattgaggaacgcaaaatcaccttctcacctgcaagagtctcagaagagatt
ctc-gagcaaaacgataaggaaagatagttttag-aag-ttcttaaaaaa-ttataactt
tt--aaaatgcataaaaaataaa-gatgagctaatattgc-tcttatat--tgccaccac
attaatagtgtta----------------accgttacttgaccttgacagtctgtaactt
atgtcacctgtacattgccaacttaattattcc----------ttcctcacgtgctcctc
attctcttatccaaaaccataagctccacgtgcgct-aaatgcctcatttgctatatca-
--
>Chr17:28842866:28848114_3p 
-ataccaataataacgtttagtcaaaacatattc-caacggt-acaaaaacagagagaac
agaggaaacagagt---------tggttattattaagag-aa----ccgataga--tgaa
acaacgttctcaaataaatgcagaatca-cttctcacatgcagagtctcgaaaagagaat
ctc-cgac--aacaatgaggaaagcaagtactagaaaa-ttctagaaaagtttacaactc
tg--aaattgcataaaa-ataaa-gataagctaacactgcatattataa--tgccatcac
actaacagtgtta----------------accgttacttgacgttgacagcctgcaacca
atgccacctacacactgccagcttgattattccttcctcacgtttcctcacgtgctcgtt
acttacttatcc-a----------------------------------------------
--
>Chr11:18087213:18092567_3p 
----------ataacgtttaatcagaacatgctcacaacggtaaaaaaacagagaaacag
aggaaaaacagagt---------tgttaattattgaaagaaa----ccgatacaactgag
acaacgttcacgagagaacgcagaatca-cttctcacctgc-agagtctcggaagagaag
ctc-caacaaaacgatgagg---gaaagttctagaaag-tactaaaaaggtttacaactc
tgataaaatgcctaaaagataaa-gatgagctaacactgc-tcttatac--tgccaccac
actaacagcgtta----------------accgttacttgacgttgacagcctgcaacct
ctgccacctgcacactgccagcttgattattcc----------ttcttcacgcgctcgtc
actctcttatcc-aaacaataaaccccatgtgcgct-aaatgcctcttttgctatatcaa
--
>Chr11:18087213:18092567_5p 
-atactaatgataacgtttaatcagaacatgctcacaatggttaaaaaacagagaaacaa
aggaaaaacagagt---------tgttaattattgaaagaaa----ccgatacaaccgag
acaacgttcacgagggaatgcagaatca-cttctcacctgc-atagtctcggaagagaag
ctc-cagcaaaacgatgagg---gaaagttctagaaag-tactaaaaaggtttacaactc
tgataaaatgcctaaaatataag-gatgagctaacactgc-tcttatac--tgccaccac
actaacagtgtta----------------accgttacttgacgttgacagcctgcaacct
ctgccacctgcacactgccagcttgattattcc----------ttcttcacgcgttcgtc
actctcttatcc-aaacaataaaccccacgtgcgctaaaatgcctcttttgctatatcaa
--
>Chr15:15998489:16003395_3p 
----cagttgataacgattaatcaaaacatg-tc-caacggt-acaaaaacagagagaac
agaggaaacagagt---------tgattattattaagagtaa----acgaaaga--tgag
acaacgttctcaaagaaacgcggaatca-cttctcacctgcagagtctcagaaagagatt
ctc-cggc--aacgatgaggaaaacaagtaccaaaagg-ttctataaaagttaacaactc
tg--aaaatgcataaaa-atgaa-aataagctaacactacttcttataa--tgccacctt
actaacagtatta----------------accgttacttgacgttgacagcctgcaacct
ttgccacctacacactgccagcttgattattcc----------ttcctcacgtgcttgtt
actctcttatcc-acaacaataaccccacgtgcgtttaatggcctcttttgctatatca-
--
>Chr15:15998489:16003395_5p 
----ccaatgataacgattaatcaaaacatg-tc-caacggt-acaaaaacagagagaac
agaggaaacatagt---------tgattattattaagagtaa----acgaaaga--tgag
acaacgttctcaaagaaacgcggaatca-cttctcacctgcagagtctcagaaagagatt
ctc-cggc--aacgatgaggaaaacaagtaccaaaagg-ttctataaaagttaacaactc
tg--aaaatgcataaat-ataaa-aataagctaacactgcttcttataa--ttccaccac
actaacagtgtta----------------accgttacttgacgttgacagcctgtaacct
ttgccacctacacactgccagcttgattattcc----------ttcctcacgtgcttgtt
attctcttatcc-acaacaataaccccacgtgcgtttaatggcctcttttgctatatcac
ca
>Chr20:16402854:16408252_3p 
--------tgataacgtttaatcaaaacatgatc-taacggt-agcaacagaggaa----
--taaaaacagagt---------tgagtattattgaataaa-----ctgataa---tgaa
acaacgttcacaaagaaacgcagaatca-cttctcacctgcaagagtctcggaagagaat
ctcttagcaaaacgatgaggga-gaaagctctagaaag-ttctagatatgtttacaactc
cg--aaaaagcataaaaagtaaa-g-tgagctaacaatgc-tcatatataatgccaacac
actaacagtgtta----------------accgttacttgatgttgacagcctgcaacct
tatcctcgcactctctgccagcttgattattct----------ttcttcacgcacccgtc
actctcttatccaaaaccttaaacaccacatgcgcc-aaatacctcttttactgtatca-
--
>Chr20:16402854:16408252_5p 
--------tgataacgtttaatcaaaacatgatc-taacggt-agcaacagaggaa----
--taaaaacagagt---------tgagtattattgaataaa-----ctgataa---tgaa
acaacgttcacaaagaaacgcagaatca-cttctcacctgcaagagtctcggaagagaat
ctcttagcaaaacgagatggga-gaaagctctagaaag-ttatagatatgtttacaactc
tg--aaaaagcataaaaagtaaa-g-tgagctaacaatgc-tcatatataatgccaacac
actaacagtgtta----------------accgttacttgacattgacagcctgcaacct
tatcctcgcactctctgccagcttgattattct----------ttcttcacgcgcccgtc
actctcttatccgaaaccttaaacaccacgtgcgcc-aaatacgtcttttactatatca-
--
