# Supplementary material for: Transposon signatures of allopolyploid genome evolution
Source: Nat Commun. 2023 Jun 1;14:3180. doi: 10.1038/s41467-023-38560-z (PMC10235133; doi:10.1038/s41467-023-38560-z)
Supplement: Supplementary file 4 — Supplementary Data 1 [file 41467_2023_38560_MOESM4_ESM.zip › Camelina.LTR.families/Camelina.LTRFamily/Camelina.Aligned/gt10.fam_1654.Aligned.fa]

>Chr3:18432651:18433947_5p 
-------------------------------------------gtcgacacctcccttcc
agtgtgacgatgttcgttttcctggtttgtgtgttttgtttgttgattgtttg-gaacat
tggagtcattgttgcttgtgtgtatagcccagtagatgggaggatttcctcactgagtat
ttatcaaatactcatgcatctcaatttgtgtttgtggtgcaggtaaaggcaaagtgtgat
cgtggaatcaaggcaatgaagaggaagatgttctag---------------------
>Chr3:18432651:18433947_3p 
------------------------------------------ggtcgacacctcccttcc
agtgtgacgatgttcgttttcctggtttgtgtgttttgtttgttgattgtttg-gaacat
tggagtcattgttgcttgtgtgtatagcccagtagatgggaggatttcctcactgagtat
ttatcaaatactcatgcatctcaatttgtgtttgtggtgcaggtaaaggcaaagtgtgat
cgtggaatcaaggcaatgaagaggaagatgttctagggactcgattgga--------
>Chr8:17278444:17292107_3p 
----------------------------------cctgtgtcggtcgacacctcccttcc
agcgagatgatgttcgttttcctagtttgtatg-tttgtttgttgattatttatgaacat
tggtatcacaattgcttgtgtgtatagcctagtagatgggaggattgcctcactgagtgt
ttatcaaatactcatgcatctcaatttgtgtttgtggtgcaggtaaaggcaaagtgtgat
catggaatcaaggcaatgaaaaagaggatgtt-------------------------
>Chr8:17278444:17292107_5p 
----------------------------------ctagtgtcggtcgacacctcccttct
agcgagatgatgttctttttcctggtttgtatg-tttgtttgttgattgtttatggacat
tggtatcacaattgcttgtgtgtatagcccagtagatgggaggattgcctcactgagtgt
ttatcaaatactcatgcatctcaatttgtgtttgtggtgcaggtaaaggcaaagtgtgat
catggaatcaaggcaatgaag------------------------------------
>Chr10:20327861:20335697_5p 
---------------------------------ggtagtgtcggtcgacacctcccttcc
agtgagacgatgttcgttttcctggtttgtgtgctttgtttgttgattgtttg-gaacat
tggattcattgttgcttgtgtgtatagcccagtagatgggaggattgcctcactgagtat
ttatcaaatagtcatgcatctcaatttgtttttgtggtgtaggtaaaggcaaagtgtgat
cgtg-----------------------------------------------------
>Chr16:12016700:12021863_5p 
--acacca--aatccagtgtcggtcgacactcggctggtgt-------------ccttcc
agcgagatgatgtttgttttcctggtttgtatgttttgtttgttgtttgttcg-gaacat
tggaatcactgttgcttgtgtgtatagcccagtagatgggaggattgcctcactgagtgt
ttatcaaatactcatgcatctcaatttgtgtttgtggtgcaggtaaaggcaaagtgtgat
cgtggaatcaaggcaatgaagaggaggatgttctagggact----------------
>Chr10:20327861:20335697_3p 
------------------------------------agtgtcggtcgacacctcccttcc
agtgagacgatgttcgttttcctggtttgtgtgttttgtttgtctattgtttg-gaacat
tgaattcattgttgcttgtgtgtataacacagtagatgggaggattgcctcactgagtat
ttatcaaatactcatgcatctcaatttgtgtttgtggtgcaggtaaaggcaaagtgtgat
---------------------------------------------------------
>Chr16:12016700:12021863_3p 
---------------agtgtcgatcgacactcggctggtat-------------ccttcc
aacaagatgatgtttgttttcctggtttgtatgttttgtttgttgtttgtttg-gaacat
tggaatcactgtggcttgtgtgtatagcccagtagatgggaggattgcctcactgagtgt
ttatcaaatacacatgcacctcaatttgtgtttgtggtgcaggtaaaggcaaagtgtgat
cgtggaatcaaggcaatgaagaggtggatgttctagggactcaatt-----------
>Chr17:22422092:22429946_3p 
---caccattgagccagtgttggttgacactaggctggtgtcggtcgacacctcccttcc
agcgagacgatgtttgatttcctggtttgtgtg-tttgtttgttgcttgtttg-gaactt
tggaatcattgttgcttgtgtgtatagcccagtagatgggaggattgcctcactgagtgt
ttatcaaatactcatgcatctcaatttgtgtttgtggtgcaggtaaaggcaaagtgtgat
cgtggaatcaaggcaatgaagaggaggatgttctagggac-----------------
>Chr17:22422092:22429946_5p 
cgacaccattgagccagtgtcggtcgacactaggctggtgtcggtcgacacctcccttcc
agcgagacgatgtttgatttcctggtttgtgtg-tttgtttgttgcttgttgg-gaactt
tggaatcattgttgcttgtgtgtatagcccagtagatgggaggattgcctcactgagtgt
ttatcaaatactcatgcatctcaatttgtgtttgtggtgcaggtaaaggcaaagtgtgat
cgtggaatcaaggcaatgaagaggaggatgttctagggactcgattggatgttgtct
