# Supplementary material for: Transposon signatures of allopolyploid genome evolution
Source: Nat Commun. 2023 Jun 1;14:3180. doi: 10.1038/s41467-023-38560-z (PMC10235133; doi:10.1038/s41467-023-38560-z)
Supplement: Supplementary file 4 — Supplementary Data 1 [file 41467_2023_38560_MOESM4_ESM.zip › Camelina.LTR.families/Camelina.LTRFamily/Camelina.Aligned/gt10.fam_315.Aligned.fa]

>Chr1:15364119:15378169_5p 
------------------------------------------------------------
------------------------------------------------------------
----------cttccatccttaggacctctttctgtctgatttttgttacattactgaga
ctgtttcgtttcttgccttttagttcatgctcaaactcg-tttatgtttttattcatt--
--ttcgcttcttgtcatgcattttcgtttctagtcctataacaca-ttttcgttttgcat
tttgatcattctaggactgttagac--aaacaatctctttgaattggcttgactcgtgat
ttcttaactgcatcttaattgttagaaaagttttccaactggattaacaccttaagtatt
acaactgcataaggttaattaa-acctgctaaga-gacaca---aaaaatctt-agtatc
aattt------------------------------
>Chr1:15364119:15378169_3p 
------------------------------------------------------------
------------------------------------------------------------
-----aattacttccatccttaggacctctttctttctgatttttgttacattcttgaga
ctgtttcgtttcttgccttttagttcatgctcagactcg-tttatgtttttattcatt--
--ttcgcttcttgtcatgcattttcgtttctagtcctagaacgca-tttctgttttgcat
tctgatcattctaggactgttagac--aaacactctctttgaattggcttgactcgtgat
ttcttgaatgcatcttaattgttagtaaagttttccaactggattgacaccttaagtatt
acaattgcataaggttaattga-acctgctaaga-gacac----aaaaatctt-agtatc
agatttcgtcttca---------------------
>Chr5:28979076:28987398_3p 
------------------------------------------------------------
------------------------------------------------------------
-----------------ccttaggacctctttctttctga-ttttattacattcctgaga
ctgtttcgtttcttgccttttagttcatgcttagacttg-tttatgtttttattcatt--
--ttcgcttcttgtcatgcattctcgtttctaattctgtgactta-ttttcgttttgtat
cgtcatcattctaggactgttagac--aaacagtctctttgaattggcttgacttgtgat
ttcttgattgcatcttaattgttagtaaagtttcccatttggattgatacattaagtact
ataactgcataaggttaattgagacctgctagga-tagacacacaaaaatcct-agtatc
attt-------------------------------
>Chr9:14182062:14191905_5p 
------------------------------------------------------------
------------------------------------------------------------
----------c-cccatccttaggacttctttctttctgatttttattacattcctggaa
ctgtttcgtttcttgctttttagttcatgcttagactcg-tttatgtttttattcatt--
--ttcgcttcttgtcatgcattttcgtttctagttctgtgactca-tttccgtttcgcat
tttgatcattctaggattgttagataaaaa--cactctttgaattggcttgacttgtgat
agcttggttgcatctc-aattgttagcaac-atcccattttgattgacaccttaagtact
acaac-gcataaggttaattga-accaactagaa-gacac----aaaa------------
-----------------------------------
>Chr3:28435910:28445135_5p 
------------------------------------------------------------
------------------------------------------------------------
----------------------------------------tttttattgcatttctgaaa
ctgtttcgtctcttgccttttagttcatgcttagactcg-tttatgtttatattcatt--
--ttcgcttcttgtcatgcattttcatttctagtcctataacata-tttccgttttgcat
cctcatcattctaggattgttagacataaaaccattctttgaactgtcttgacttgtgaa
atcttgattgcatcttgagtgactagcaac-atcccatttggattgacatcttaattact
acaac-acataaggttaattga-acctgctaaga-gacac----aaaaatcct-agtatc
aat--------------------------------
>Chr9:15216443:15222078_5p 
------------------------------------------------------------
-----------------------------------------------ggatactccaccg
acatcaattac-cccattctcaggacttctttctttctgatttttattacattcctggaa
ctgttttgttt-----------gttcatgcttagaatcg-tttgcgtttttattcact--
--ttcgcttcttgtcatgcattcttgtttctagttctgtgactca-cttctgtttcgcat
tttgatcattctaggactgttagataaaaa--cactctttgaattggcttaacttgtgac
atcttgattgcattttgagtgatagtaaacttttccaactggattgacaccttaagtatt
acaac-gcataaggttaattga-acctactagga-gacac----aaaaat----------
-----------------------------------
>Chr7:12506205:12507871_3p 
------------------------------------------------------------
------------------------------------------------------------
--------------------taggacttctttctttttgattgatattacattcctgaga
ctgtttcgttt-----------gttcatgcttagaatcgttttctgttttcattcatt--
--ttcgcttcttgtcatacattcttatttctagtctagtagctcatttttcgttttgcat
tctgatcatcctaggattgttagataaaaacactctctttggattggcttgacttgtgat
ttcttgattgcatctcaattgttagcaa--catcccaactggattgacaccttaagtatt
acaactgcataaggttaattga-acctgctagga-tagacacacaaaaatcct-agtat-
-----------------------------------
>Chr7:12506205:12507871_5p 
------------------------------------------------------------
------------------------------------------------------------
-----gattac-cccatccttaggacttctttctttttgattgatattacattcctgaga
ctgtttcgttt-----------gttcatgcttagaatcgttttctgttttcattcatt--
--ttcgcttcttgtcatacattcttatttctagtctagtagctcatttttcgttttgcat
tctgatcatcctaggattgttagataaaaacactctctttggattggcttgacttgtgat
ttcttgattgcatctcaattgttagcaa--catcccaactggattgacaccttaagtact
acaactgcataaggttaattga-acctgctagga-tagacacacaaaa------------
-----------------------------------
>Chr9:4046571:4061483_3p 
------------------------------------------------------------
------------------------------------------------------------
-----aattac-cccatccttaggacttctttctttctgatttttattatattcctggaa
ctgtttcgttt-----------gttcatgcttagaatcg-tttttggtattacttattct
tgttcggtacttgtcatacatttgcgtttatggttctgtaactca-ttttcgttttgcat
tttgaccattctaggattgttagac--aaacactcttcttgaattggcttgacttgtgat
ttcttaattgcatcttgattgttagcaa--catcccatatggattgacaccttaagtact
acaat-acataaggttaattgagacctgataggataagacacacaaaaatcct-agtatc
aa---------------------------------
>Chr7:25181126:25195765_5p 
------------------------------------------------------------
------------------------------------------------------------
--------------------------ttctatctttctgatttttattgcattcctgaga
ctgtttcggttcttgctgtttagttcacgcttagactcg-tttctgcttttactcatt--
--tttacttcttgtcatacattttcgtgtctagttttgtaactca-tttctgttctgcat
tctggtcattctaggatagttagatacaaaaccactctttgaattggcatgactcgtgat
ttcttgattgcatcctgatttctagcaa--catcccatttggattgacaccttaagtact
acaac-acataagggtaattga-acctgctag---gggacatacaaaaatcct-agtat-
-----------------------------------
>Chr11:32397755:32405784_5p 
------------------------------------------------------------
------------------------------------------------------------
--------------------taggacttctatctttttgattgatattgcattccggaga
acgtttttgatcttgctatctagttcatgcttagaatcg-tttttaattttacttattca
tgtttgtttcttgtcatgcatgtttgtttctagttctgtaattca-tttccgttttgctt
tttgatcattctaggattgttag--acaaacactctttttgaattggcttgacttgtgat
tgcttgattgcatcttgagtgatagcat--catcccatttggattgacaccttaagtact
acaactacataaggttaattga-acctgctaggg-taaacacacaaaaatcct-agtatc
a----------------------------------
>Chr7:25181126:25195765_3p 
------------------------------------------------------------
------------------------------------------------------------
------------------------acttctatctttctgatttttattgcat--ctgaga
ctgtttcggttcttgctgtttagttcacgcttagactcg-tttctgcttttactcatt--
--tttacttcttgtcaaacatttttgtttctagttctgtaactca-tttccgttatgcat
tctggtcattctaggattgttagatacaaaaccactctttgaattggcttgacttgtgat
ttcttgattgcatcctgatttctaacaa--catcccatttggattgacaccttaagtact
acaac-acataagggtaattga-acctgctag---gggacatacaaaaagcct-agcatt
tattcgacta-------------------------
>Chr9:4046571:4061483_5p 
------------------------------------------------------------
------------------------------------------------------------
acatcaattac-cccatccttaggacttatttctttctgatttttattacattcctggaa
ctgtatcgttt-----------gttcatgcttagaatcg-ttttcggtattacttattct
tgttcggtacttgtcatacatttgcgtttatggttctgtaactca-ttttcgttttgcat
tttgaccattctaggatagttagac--aaacactcttcttgaattggcttgacttgtgat
tgcttgatttcatcttgattgttagcaa--catcccatatggattgacaccttaagtact
acaac-acataaggttaattgagacctgctaggataagacacacaaaaatcct-agtatc
a----------------------------------
>Chr6:9672304:9676389_5p 
------------------------------------------------------------
------------------------taaacactct-----gtagactagaagacctcaccg
acatcaattactcccatccttaggacctctttcttcctgatttttattacattcctgaga
ctgtttcgtgtcttgccttttagttcatgcttagactcgttttctgtttttattcatt--
--ttcgcttcctatcatacattctcgttcctagtcctagaacaca-tttccgttttgcat
tctgattattctaggattgttagacaaaaacaccctttttgaattggcttgacttgtgaa
atcttgattgcatcttgagtgatagtaagt-ttcccatttggattgacaccttaagtact
acaac-acataaggttaattga-acctactagga-gacac----aaaaatcct-agtatc
a----------------------------------
>Chr17:15295315:15306894_5p 
------------------------------------------------------------
----------------------------------------tagactaggatactccaccg
acatcaattac-cccatccttaggacttctttctttctgatttctattacattcctggaa
ctgtttcgtttcttgctttttagttcatgctcagactcg-tttctgtttttattcatt--
--ttcgcttcttgtcatgcattctcgtttctagttctgtgactca-tttccgttttacat
tttgaccattttaggactgttagacaacca--ctcttcttgaattggcttgacttgtgaa
atcttgattgcatcttgagtgactagcatc-atcccatttggattgacaccttaagtact
acaactacataaggttaattga-accaactagga-gacac----aaaaaacct-agtatc
aggtgtgt---------------------------
>Chr12:17666107:17672498_3p 
------------------------------------------------------------
------------------------------ctcc-----ttagactaggatactccaccg
acatcaattac-cccatccttaggacttctttctttctggattttattacattcttggaa
ctgtttcgttt-----------gtttatgcttagaatcg-tttgcgtttttattcact--
--tttgcttcttgtcatgcattcttgtttctagttctgtgactca-tttccgcttcgcat
tttgatcattctaggactgttagttaaaaa--cactctttgaattggcttaacttgtgac
ttcatgattgcatcttgagtgatagtaaactttcccaactggattgacaccttaagtatt
acaac-gcataaggttaattga-acctgctagga-gacac----aaaaaaccttagtatc
a----------------------------------
>Chr9:15216443:15222078_3p 
------------------------------------------------------------
-------------------------------------------actaggatactccaccg
acatcaattac-cccattctcaggacttctttctttctgatttttattacattcctggaa
ctgttttgttt-----------gttcatgcttagaatcg-tttgcgtttttattcact--
--ttcgcttcttgtcatgcattcttgtttctagttctgtgactca-cttctgtttcgtat
tttgatcattctaggactgttagataaaaa--cactctttgaattggcttaacttgtgac
atcttgatagcattttgagtgatagtaaactttcccaactggattgacaccttaagtatt
acaac-gcataaggttaattga-acctactagga-gacac----aaaaatcttagttctg
tt---------------------------------
>Chr11:32397755:32405784_3p 
------------------------------------------------------------
------------------------------------------------------------
-------------------------ctatctttttttttattgttattgcattccttaga
ccgtttctgatcttgctatctagttcatgcttagaatcg-tttttacttttacttattca
ttttcgtttcttgtcatgcatgttcgtttctagttctgtaattca-tttccgttttgctt
tttgatcattctaggattgttag--acaaacactctttttgaattggcttgacttgtgat
tgcttgattgcatcttgagtgatagcat--catcccatttggattgacaccttaagtact
acaactacataaggttaattga-acctgctagag-taaacacacaaaa------------
-----------------------------------
>Chr6:9672304:9676389_3p 
------------------------------------------------------------
----------tgcttgtggcatgttaaacactct-----gtagactagaagacctcaccg
acatcaattactcccatccttaggacgtctttcttcctgatttttattacattcctgaga
ctgtttcgtgtcttgccttttagttcatgcttagactccttttctgttttcattcatt--
--tccgcttcctgtcatacattctcgttcctagtcctagaacaaa-tttccgttttgcat
tctgattattctaggattgttagacaaaaacaccctctttgaattggcttgacttttgaa
atcttgattgcatcttgagtgatagtaagt-ttcccatttggattgacaccttaagtact
acaac-acataaggttaattga-acctactagga-gacac----aaaattcct-agtatc
aatttggcgct----------------gttgc---
>Chr17:15295315:15306894_3p 
------------------------------------------------------------
----------------------------cactctgtagactagactaggatactccagcg
acatcaattac-cccatccttaggacttctttctttctaatttctattacattcctggaa
ctgtttcgtttcttgctctttagttcatgctcagactcg-tttctgtttttattgatt--
--ttcgcttcttgtcatgcattctcgtttctagttctgtgactca-tttccgttttacat
tttgaccattctaggactgttagacaacca--ctctttttgaattggcttgacttgtgaa
atcttgattgcatcttgagttactagcatc-atcccatttggattgacaccttaagtact
acaactacataaggttaattga-accaactagga-gacac----aaaaaacct-agtatc
a----------------------------------
>Chr8:8173729:8181907_3p 
-------------------------------------------------------tgttt
agggatagtttgcttgtggcatgttaaatactct-----atagactaggatactctaccg
acatcaattactcccatccttaggacttctatctttttgattgatattacattcgtgata
ttgtttcggttcttgttatctagttcattcttagaatcg-ttttcggtttcacttattct
tgttcgcttcttgtcatacattttcgtttctagttctgtcactca-tttcggttttgcat
tctgatcattataggattgctagatataaaacccctctttgaattggcttgacttgtgat
tgcttgattgcatcttgattgctagcaa--catcccatttggattgacaccttaagtact
acaac-acataaggttaattga-acctgcta-----ggacacacaaaaatcct-agtatc
aatttggcgcc------------------------
>Chr12:17666107:17672498_5p 
------------------------------------------------------------
-------------------------aaacactcc-----ttagactaggatactccaccg
acatcaattac-cccatccttaggacttctttctttctgatttttattgcattcttggaa
ctgtttcgttt-----------gttcatgcttagaatcg-tttgcgtttttattcact--
--ttcgcttcttgtcatgcattcttatttctagttctatgactca-tttccgtttcgcat
tttgatcattctaggactgttagataaaaa--cactctttgaattggcttaacttgtgac
ttcttgattgcatcttgagtgatagtaaactttcccaactggattgacaccttaagtatt
acaac-gcataaggttaattga-acctgctagga-gacac----aaaaaaccctagtatc
agg--------------------------------
>Chr7:5595870:5603577_5p 
---------------------------------------------tgatgttcattgttt
agggatggtttgcttgtggcatgttaaacactct-----gtagattaggatactccaccg
acatcaattactctcatccttaggacttctatctttctgatttttactacattcctgaga
ctgtttcgcttcttgttgtttagttcttgcttagactcgttttctgttttcattcatt--
--ttcgcttcttgtcttacattctcgtttctagtcttgtagctca-ttttcattttgcat
tatgatcatcctaggatttttagataaaaacactctctttggattggcttgacttgtgat
ttcttgattggacctcagttgttatcaa--catcccaactggattgacaccttaagtatt
acaactgcataaggttaattga-acctactagga-tagacacacaataatctt-agt---
-----------------------------------
>Chr7:5595870:5603577_3p 
-------------------------------------ctaagccgtgatgttcattgttt
agggatggtttgattgtggcatgttaaacactct-----gtagactaggatactccaccg
acatcaattactcccatccttaggacgtctatctttctgatttttattacattcctgaga
ctatttcgcttcttgttgtttagtttttgcttagactcgttttctgttttcattcatt--
--ttcgcttcttgtcttacattctcgtttctagtcttgtagctca-ttttcattttgcat
tatgatcatcctaggatttttagataaaaacactctctttggattggcttgacttgtgat
ttctttattgcatctcaattgttatcaa--catcccaactggattgacactttaagtatt
acaactgcataaggttaattga-acctgatagga-tagacacacaaaaatctt-agtat-
-----------------------------------
>Chr19:21502240:21513899_5p 
-------------gcttttgttaagagattggattagctaagaagtgatgtgcattgttt
agggatggtttgcttgtggcatgttaagcactct-----atagactaggatactccaccg
acattaattactcccatccttaggacttctttccttatgatttttattacattcctgaga
ttgtttcgtttcttgctttttagttcatgcttagacttg-tctccgtttttattcatt--
--ttagtttctcgtcatacatttttgtttctagttatgtgactcg-tttccgttttgcat
tttgatcactctaggattgttagacataaaaccattctctgaattgccttgacttgtgat
tgcttgattgcatcttaattgttagtagagtttcccta-tggattgacaccttaagtatt
acaactgcaaaaggttaattga-acctgctagga-tagacacacaaaaatcct-agtatc
aatttg-----------------------------
>Chr8:8173729:8181907_5p 
-----------------------------------------------------attgttt
agggatagtttgcttgtggcatgttaaacattct-----gtaaactaggatactccaccg
acatcaattactcccatccttaggacttctatctttttgattgatattacattcctgata
ttgtttcggttcttgttatctagttcatgcttagaatcg-ttttcggtttcacttattct
tgtttgcttcttgtcatacattttcgtttctagttctgtcactca-tttccgttttgcat
tctgatcattataggattgctagatataaaacccctctttgaattggcttgacttgtgat
tgcttgattgcatcttgattgctagtaa--catcccatttggattgacgccttaagtact
acaac-acataaggttaattga-acctgcta-----ggacacacaaaaatcct-agtatc
aaagt-gcgcctccaaccattctagatattgcaac
>Chr19:21502240:21513899_3p 
gttgatatgtctatattttgtcaagagattggattagctaagaagtgatgttcattgttt
agggatggtttgcttgtggcatgttaagcactct-----atagactaggatactccacca
acatcaattactcccatctttaggacttctttctttctgatttttattacattcctgaga
ttgtttcgtttcttgctttttagttcatgcttagacttg-tctccgttttcattcatt--
--ttagtttctcgtcatacatttttgtttctagttctgtgactcg-tttccgttttgcat
tttgatctctctaggattgttagacataaaaacattctctgaattgccttgacttgtgat
tgcttgattgcatcttaattgttagtaaagtttcgcaactggattgacaccttaagtatt
acaactgcataaggttaattga-acctgccagaa-tagacacacaaaaatcct-agtatc
aagtatgagactact-----------agttgta--
