# Supplementary material for: Transposon signatures of allopolyploid genome evolution
Source: Nat Commun. 2023 Jun 1;14:3180. doi: 10.1038/s41467-023-38560-z (PMC10235133; doi:10.1038/s41467-023-38560-z)
Supplement: Supplementary file 4 — Supplementary Data 1 [file 41467_2023_38560_MOESM4_ESM.zip › Camelina.LTR.families/Camelina.LTRFamily/Camelina.Aligned/gt10.fam_810.Aligned.fa]

>Chr2:10294694:10304237_5p 
gcaagctagcggtgggctagtggtgtaacacccgcaaaccattttcaagagattttagtg
agggtgtcgattgacaccac---agggggtgtcgatcgacactagttgtagccggtttgg
tcggttcaattttaattgtcc-ggtttgcgt--ggttggtttaggaaat--ccctaaaat
cgagttgtaaaagaaagaaaacgacctagggtcgtgtt----------tttggttgtctt
gcgc-cgtttgagaga------------aaaagaaaggagaaaaca------------gt
tcctaaaggttcttgagagagtttgt-gagagttcaaggcgtttttggtgagatcttgct
gtgg-gattaaagatccaaggctatgaacgtgttagaaggttgctgggagtgttggattt
gtttccctttggtctaaatcttcctgc---aaagaggtgagtgcatgaccatggcttatc
taagctaagatctctagattttatgtgatttggtatttatgtggttgtttct-ttgagtt
ctctatg-gtatttcgtcgctcctttggctgggtttggcttctgggaatgcatggggagg
attggagaagattggaggcgagattcggagtttttgatcgaaggaagtcgctgctcgaca
tgggtgtcggtcaacaccatttggggtgtcggtcgacac---------------------
----
>Chr2:10294694:10304237_3p 
----------ggtgggctagtggtgtaacacccacaaaccattttcttgagattttggtg
agggtgtcgatcgacaccac---agggggtgtcgatcgacactagttgtagccggtttgg
tcggttcaattttaattgtcc-ggtttgcgt--ggttggtttaggaaat--ccctaaaat
cgagttttaaaagaaagtaaacgacctagggtcgtgtt----------tttggttgtctt
gcgc-cgtttgagaga------------aaaagaaaggagaaaaca------------gt
tcctaaaggttcttgagagagtttgt-gagatttcaaggcgtttttggtgagatcttgct
gtgg-gattgaagatccaaggctaggaacgtgttagaaggttgctgggagtgttggattc
gtttcccttttgtctaaatcttcctgc---aaagaggtgagtgcatgaccatggcttatc
taagctaagatctctagattttatgtgatttggtgcttatatggttgtttcg-ttgagtt
ctctatg-gtatttcgtcgctcctttggctgggtttggcttctgggaatgcatggggcgg
attggagaagattggaggcgagattcggagtttttaatcgaaggaagtcgctgctcgaca
tgggtgtcggtcgacacaatttgggaagtcggtcgacaccatt-----------------
----
>Chr12:26859697:26870719_5p 
--------------------------------cgcaaaccaattt-ttggtaaattggta
agggtgtcgatcgacaccttctcgtgaggcatcgatcgacaccagttgtggccggtttgg
tcggttcgtttttaattgtcc-ggtttgcgt--ggttggtttagggaat---ccctaaat
cgagtgtaaaagagggaaaacgacccaa-ggtcgtgtt----------ttttgtctgtat
tcgc-cgtttttgaga------------gaaaaacaaagagagagt------------gt
tcttgagctttt-gggaagagattga-gagattccttgctgttcttgg------------
----------gagatctaaggctgggaaggtgttagaagcttgctaggagtgagggaatt
cgttcttgttggtcagaatcttcttg----aaagaggtgagtgcatgaccatggcttatc
taagctaagatctctagattttatgtgatttggtgcttatgtggttgtttct-ttgagtt
ctctatg-gtatttcgtcgctgttttggctgggtttggcttctgggaatgcgtggagcgg
attggagaagattggaggcgagattcggagtttttgatcgaaggaaatcgctgctcggca
atggtgtcggtcgacaccagttggggtgtcggtcgacacca-------------------
----
>Chr12:26859697:26870719_3p 
-----------------------tgtaacacccgcaaaccaattt-ttggtaatttggta
agggtgtcgatcgacaccttctcgtgaggcatcgatcgacaccagttgtggccggtctgg
tcggttcgtttttaattgtccgggtttgcgt--ggttggtttagggaat---ccctaaat
cgagtgtaaaagagggaaaacgacccaa-ggtcgtgtt----------ttttgtctgtat
tcgc-cgttgttgaga------------gaaaaacaaagagagagt------------gt
tcttgagctttt-gggaagagattga-gagatttattgctgttcttgg------------
----------gagatct-agactgggaaggtgttagaagcttgctaggagtgagggaatt
cgttcttgttggtcagaatcttcttg----aaagaggtgagtgcatgaccatggcttatc
taagctaagatctctagattttatgtgatttggtgcttatgtggttgtttct-ttgagtt
ctctatg-gtatttcatccttgttatggctgggtttggcttctgggaatgcgtggagcgg
attggagaagattggaggcgagattcggaatttttgatcgaaggaaatcgctgctcggca
atggtgtcagtcgacaccagttggggtgtcggtcg-------------------------
----
>Chr15:17948751:17956619_3p 
--------------------aattgtaacattcgcgaaccggaat-atgcg-ttttggtt
ggggtgtcgatcgataccct----tgtagcatcgatcgacacca-ctacttctgggttcg
tcgggtttgttttaattgtc--gatttggttcggtttggtttaaggaaa--ccattgaac
cgggtcttaaaaggaagaaaacgaccta-ggtcgtgtttcagatgttgttgtgttgccgt
ttgtgagtttttgagg------------aaaaagagagaaaacctt------------gt
tcttgagttat---gagagagattggtgagattccttgctgttcttgg------------
----------gagatctaaggctgggaaggagctagaagcttgctaggagtgagggaatt
cgttcttgttggttagaatcttcttgc---agagaggtgagtgcatgaccatggcttatc
taagctaagatctctagattttatgtgatttggtgcttatgtggttgtttct-ttgagtt
ctctatg-gtatttcgtcgctgttttggctgggtttggcttctgggagtgcaaggagcgg
attggagaagattggaagcgagattcggagtttttgatcgaaggaaatcgctgctcggca
acggtgtcggtcgacaccagttggggtgtcggtcgacaccaa------------------
----
>Chr15:17948751:17956619_5p 
-------------------------------------accggaat-atgggtttttggtt
ggggtgtcaatcgataccct----tgtagcatcgatcgacacca-ctatttctgggttcg
tcgggtttgttttaatcgtc--gatttggttcggtttggtttaaggaaa---cattgaac
cgggtcttaaaaggaagaaaacgaccta-ggttgtgtttcagatgttgttgtgtcgccgt
ttgtgagtttttgagg------------aaaaagagagaaaacctt------------gt
tcttgagtttt---gagagagattggtgagattccttgctgttcttgg------------
----------gagatctaaggctgggaaggtgttagaagcttgctaggagtgagggaatt
cgttcttgttggtcagaatcttcttgc---agagaggtgagtgcatgaccatggcttatc
taagctaagatctatagattttatgtgatttggtgcttatgtggttgtttct-ttgagtt
ctctatg-gtatttcgtcgctgttttggctgggtttggcttctgggagtgcaaggagcgg
attggagaagattggaggtgagattcgaagtttttgatcgaaggaaatcgctgctcggca
acggtgtcggtcgacaccagttggggtgtcggtcgacaccaacgcgaggacggctcgaga
cttt
>Chr11:19533148:19541805_5p 
------------------agaattgtaacgcccgcgaaccaaaactgtgagttttggggg
agggtgtcgatcgacaccat----ggtggtgtcggtcgacaccaattctgtctggttcga
ccata-gggtttcaattggc--gattttggtcggtttggtttaggaaaaaaccatagaac
cagactattaagtgagaaaaacgaccta-ggtcgtgttt---------tattgttgtct-
-----cgccgctgaaac---agagaaagaacaaaaaagaagagttt------------gt
tcttgagtttt---gtgagtttttgt-gagatttcaaggctttgtgggtgagatcttgct
gtgg-gagtgaggattcaaggctaggaacgtgtgggaagctttctgggagtg-tggattc
gttcattgttggttaaaatcttcctcc---aaagaggtgagtgcatgaccatggcttatc
taagctaagatctctagctttt-tgtaattttgtgcttatgtgattgtttctattgagtt
tcctatg-gtttttcgggacttttgtggctgggttttgcttctgggaatgcttggagcgg
attggagaagcttttaggcgagattcggagtttctgatcgaagggaatcgatgctcggca
tcggtgtcgatcgacaccagtttggagg--------------------------------
----
>Chr11:19533148:19541805_3p 
------------ttttttagaattgtaacatccatgaatcaaaactgtgagttttggggg
agggtgtcgatcaacaccat----ggctgtgttggtcgacaccaattctgtctggttcga
ccaga-aggtttcaattggc--gatttttgtcggattggtttaggggaaaaccatagaac
cggactattaagtgag-aaaacgaccta-ggtcgtgtct---------tattgttgtct-
-----cgccgttgaaac---agagaaa-aacagaagagaagagttt------------gt
tcttgagtttt---gtgagtttttgt-gagatttcaaggctttgtgggtgagatcttgct
gtgg-gagtgaggattcaaggctaggaacatgtgggaagcttgctgggagtg-tggattc
gttcattgttggtcagaatcttcctgc---aaagaggtgagtgcatgaccatggcttatc
taagctaatatctctagctttt-tgttattttctgcttatgtgattgtttctgttgagtt
tcctttg-gtttttcgtgactgttgtggctgggttttgcttttgggaatgcttggagcag
attggaggagtttggaggcgtgattcggagtttctgatcgaagggaatcgatgctcggca
tcagtgtcgttcgacaccagtttgggtgtcggtcgacacca-------------------
----
>Chr17:23853245:23857267_5p 
------------------------gtaacacccgcaaaccaaagt-ttgggattttggcg
ggtgtgttgatcgacacagc---ttgtggtgtcgatcgacacagtgttcgacaggttcaa
ccggttcgattttatttctcc-ggtttgcat--ggttggtttgagaaag--gcctagact
cgagtattaagtggaaa------------aatcgacttc---------ttccacttcctt
tagc-cgttttcacacttatagagaga-aaagagaaaggagtgttttcccagagaagcgt
tcttgagtttttg--------------gagatcttttgtcccagtgagtggggtttcttc
ctggagagtgtggattcaaggctaggaacgtgtgggaaggttgttgtg-gtg-ctagttt
catcgtttggggcttagatctcattgtttggcaaaggtgagtgcatgaccatggcttatc
taagctaagatctctg--ttttctgtgatttgtgtgatgtattattgtttta-ttgtgag
ttctatgcattttttgtgactccttgggcttagatctgttcctgggatgatgtaagacag
ataagagaagcttggaggcgagattcagagtttctggtcgtgaaaaggcaatgctcggca
tgagtgttgatcaaca--------------------------------------------
----
>Chr17:23853245:23857267_3p 
-----------------------tgcaacacccgcaaacaaaagt-ttgggattttggtg
ggtgtgtcgatcgacacagc---ttgtggtgtcaatcgacatagtgttcggctagttcaa
acggtttgattttatttcgcc-gatttgcat--agttggtttgagaaag--ccctagact
cgagtattaaaaggaaa------------actcgacttt---------ttccactccctt
tagc-cgttttctcacttatagagaga-aaagagaaaggagagttttcccaaagaagcgt
tcttgag-ttttg--------------gagatcttttgtccctgtgagtgggttttcttc
ctagagagtttggattcaaggctaggaacgtatgggaaggtttctatg-gtg-ctagttt
catcgtttagggcatagatctagttgtttggcaaaggtgagtgcatgaccatggcttatc
taagctaagatctatg--ttttctgtgatttttgtgatgtattattgttttc-ttgtgag
ttctatgcgtttttcgtgactcattgggcttagatctgttcctgggatcatgtgagacgg
atgggagaagcttggaggcaagattcatagtttctggtcatgaagaggtgatgctcggca
tgagtgtcgatcgaaacaatt---------------------------------------
----
