# Supplementary material for: Transposon signatures of allopolyploid genome evolution
Source: Nat Commun. 2023 Jun 1;14:3180. doi: 10.1038/s41467-023-38560-z (PMC10235133; doi:10.1038/s41467-023-38560-z)
Supplement: Supplementary file 4 — Supplementary Data 1 [file 41467_2023_38560_MOESM4_ESM.zip › Camelina.LTR.families/Camelina.LTRFamily/Camelina.Aligned/gt10.fam_1295.Aligned.fa]

>Chr3:1258224:1263052_5p 
----------tattagattaggtataatctcaatcgatgctttcagagtattattggac-
--aaagattacatacagagtggagaggaatatagccgttggaggctagttaagatgtttc
ctaaataacatacagagatatataatttcctatgctaatac
>Chr3:1258224:1263052_3p 
----------tatcagattaggtataatctcaatcgatgctttcagagtattattggac-
--aaagattatatacagagtggagaggaatatagccgttggaggctagttaagatgtttc
ctaaataacatacagagatatataatttcctatgctaata-
>Chr8:19691890:19696718_3p 
----------tattagattaggtataatctcaatcgatgatctgagagtattattgaac-
--aaagattatatacagagtggagaggaatatagccgttgaaggcta-ttaagatgtttc
ctaaataacatacagtgatatataatttcctattctaatac
>Chr19:10469313:10477545_3p 
----------tattagattaggtttaatctcaatcgatgatttgagagtattattgaac-
--aaagattatatacagagtggagaggaatatagccgttgaaggcta-ttaagatgtttc
ctaaataacatacagtgatatataatttcctattctaata-
>Chr13:4931895:4936698_3p 
----------tattagattaggtataatctcaatcgatgatctgagagtattattgaac-
--aaagattatatacagagtggagaggaatatagccgttgaaggcta-ttaagatgtttc
ctaaataacatacagtgatatataatttcctattctaata-
>Chr13:4931895:4936698_5p 
----------tattagattaggtataatctcaatcgatgatctgagagtattattgaac-
--aaagattatatacagagtggagaggaatatagccgttgaaggcta-ttaagatgtttc
ctaaataacatacagtgatatataatttcctattctaata-
>Chr8:19691890:19696718_5p 
-----------attagattaggtataatctcaatcgatgatctgagagtattattgaac-
--aaagattatatacagagtggagaggaatatagccgttgaaggcta-ttaagatgtttc
ctaaataacatacagtgatatataatttcctattctaatac
>Chr19:10469313:10477545_5p 
----------tattagattaggtataatctcaatcgatgatttgagagtattattgaac-
--aaagattatatacagagtggagaggaatatagccattgaaaacta-ttaagatgtttc
ctaaataacatacagtgatatataatttcctattctaata-
>Chr6:20053155:20057981_3p 
---------atattaggttaggtataatctcaatcgatgatc----agtatcattgtatt
catgagattatataagagcagctgtacaaggtagccgttagaggctattacctaagcttc
ccaatatacacagaaaaatatatggattcttattctaata-
>Chr4:11086310:11089397_3p 
--------aatgtttgattagg--ttaatccaatcgatgcct----ggtatcattgtatt
gacaagattatatatgagtcgatgtacaatatagccgtt-ggggctattaactaagcttc
cttatatacactgaagaatatatgtattcctattctaatac
>Chr4:11086310:11089397_5p 
tctgataccatgtttgattagg--ttaatccaatcgatgcct----ggtatcattgtatt
gacaagattatatatgagtcgatgtacaatatagccgttgggggctattaactaagcttc
cttatatacactgaagaatatatgtattcctattctaa---
>Chr6:20053155:20057981_5p 
----------tattaggttaggtataatttcaatggatgatc----agtatcattgtatt
catgagattatataggagcagctgtacaaggtagccgttagaggctattaactaagcttc
ctaatatacacagaagaatatatggattcttattctaata-
