# Supplementary material for: Transposon signatures of allopolyploid genome evolution
Source: Nat Commun. 2023 Jun 1;14:3180. doi: 10.1038/s41467-023-38560-z (PMC10235133; doi:10.1038/s41467-023-38560-z)
Supplement: Supplementary file 4 — Supplementary Data 1 [file 41467_2023_38560_MOESM4_ESM.zip › Camelina.LTR.families/Camelina.LTRFamily/Camelina.Aligned/gt10.fam_438.Aligned.fa]

>Chr1:19998821:20002469_5p 
---------------------------------------ataataaatatataaatat-a
atataataat--aa----actacaactaatgggcccatacccactag-tcacctaaccac
aaacacaaccaacagcggaa----tatcaattatt-aataaccaataaa------tatcc
aataaatat--------aaataacaaatattaattccaaatcataaactaatgatccaaa
caaca-taaaccagagaaccagcaatctt-aacaaca-ttctag-gactcaac-tctagc
aacctaacagaagccagacaac---caagcgaaccactagaacatcatcctcttcatcgc
cctgattccacgatcacactttgcctttacctgcaccacaaacacatattgcaatgcatg
agtatttaataaacactcagtaaggcaatcctcccatctactgggctatacacacaagca
atagagtcatctttaa------------------------
>Chr1:19998821:20002469_3p 
-------------------------------------aaataataaata-ataaatat-a
atataataat--aa----acgacaactagtggccccatacccactagcccacctaaccac
aatcacaaccaacaacagaa----tatcaattatt-aataaccaataaa------aatcc
aataaatat--------aaatagccaatattaattccaaatcataaactaatgatccaaa
caaca-taaaccagagaacgagcaatcctaaacaaca-ttctag-gactcaac-tctagc
aacctaacagaagccagataac---caagcgaacaactagaacatcctcctcttcatcac
cctgattccacgaccacactttgcctttacctgcaccacaaacacatattgcaatgcatg
agtatttaataaacactcagtaaggcaatcctcccatctactgggctatacacacaagca
atagagtcatctctaaccatca------------------
>Chr5:16116326:16123252_3p 
-------------------------------------aaataataaata-ata------a
atataataaataaa----actacaactagtggtcccatacccactag-ccacctaaccac
aaatacattcaacagcggaaata-----accaacc-aataatcaataat------aatcc
aataataaa--------atataaccaagatctaacataatcattat---------ccaaa
caaca-ggaatcatagaaccagcaacct--agcaatg-ttctaatgacccaacttctagc
aacctagca-atgccagacaacatgaaaccgagtccctagaacatcctcctcttcattgc
ctggattccacgatcacactttgcctttacctgcaccacaaacacatattgcaatgcatg
agtattttataaacactcagtaaggcaatcctcccatctactgggctatacacacaagca
atagagt-atc-----------------------------
>Chr5:16116326:16123252_5p 
-------------------------------------------taaata-ata------a
atataataaataaa----actacaactagtggctccatacccactag-ccacctaaccac
aaacacattcaacagcggaatta-----accaacc-aataatcaataat------aatcc
aatgatcaa--------atataaccatattccaacataatcaatat---------ccaaa
catca-agaatcaaagaaccagcaacct--aacaatg-ttctaatgacccaac-tctagc
aacctagca-atgccagacaacatcaaaccgagtccctagaacatcctcctcttcattgc
ctggattccacgatcacactttgcctttacctgcaccacaaacacatattgcaatgcatg
agtattttataaacactcagtaaggcaatcctcccatctactgggctatacacacaagca
atagag----------------------------------
>Chr12:14004504:14011485_5p 
taccaaaatgaaacgaccgactttttttt------aaaaataataaata-atc------a
atataataaataaa----actaccactagtggtcccatacccactag-ccacctaaccac
aaacacattcaacagcggaa-ta-----accaacc-aataatcaataat------aatcc
aataatcaa--------atataaccatattccaacataatcaatat---------ccaaa
cataa-agaatcaaagaaccagcaacct--agcaatg-ttctaatgacccaac-tctagc
aacctagca-atgccagacaacatcaaaccgagtccctagaacatcctcctcttcattgc
cttgattccacgatcacactttgcctttacctgcaccacaaacacatattgcaatgcatg
agtattttataaacactcagtaaggcaatcctcccatctactgggctataca--------
----------------------------------------
>Chr8:18690537:18704755_3p 
------------------------------------------------a-attaatataa
atataatat---aa----actacaactagtggtcccatacccactag-ccacctatccac
aaccacaaccaacagcggatataacaataccaata-aatatccaataat------aa---
aataaccaa--------taataatccatatcaacaat--ccaataa---------tcaaa
catca-ggaaacatgaaaccggcaacct--aacaatgtttctaaagacccaac-tctagc
aacctagca-atgccagacaacatctaatcgagtccctagaacatcctcctcttcatcgc
cttgattccacgatcacactttgcctttacctgcaccacaaacacatattgagatgcatg
agtatttgataaacacttagtgaggcaatcctcccatctattgggcttgt----------
----------------------------------------
>Chr17:14570417:14579664_5p 
------------------gaccttttaaaaaaaataataataataaata-ataaatatta
atataataaat-aa----tctacaactagtggtcccatacccactag-caacctaaccac
aatcacaaccaatagcggaa----------taaac-aataatca----------------
------------------------taacctcaacaatatccaataa---------tcaaa
tagca-gaaatcatagaactagcaacct--agcaatg-ttctaatgactcaac-tctagc
aacctagca-a-gccagacaacatcaaatcgagtccctagaacatcctcctcttcattgc
cttgattccacgatcacactttgcctttacctgcaccacaaacacatattgcaatgcatg
agtattttataaacacttagtaaggcaatcctcccatctactgggctatacacacaagca
atagagt-atcaataaccaacacac---------------
>Chr8:18690537:18704755_5p 
---------------------------------------------------taaatataa
atataatat---aa----actacaactagtggtcccatacccactag-ccacctatccac
aacaacaaacaacagccgaaataacaataccaata-aatatccaataat------aa---
aataaccaa--------taataatccataacaacaat--tccataa---------tcaaa
catca-tgaaacatgaaaccggcagcct--aacaatgtttctaaaga--caac-tctagc
aacctagca-acgccagacaacatacaatcgagtccctagaacatcctcctcttcatcgc
cttgattccacgattacactttgcctttacctgcac--caaacacatattgagatgcatg
agtatttgataaacactcagtgaggcaatcctctcatctactgggctatacaca------
----------------------------------------
>Chr3:21661483:21669368_3p 
-----------------------------------aataa-aataaata-----------
------------------actatgactagtggtcccatatccactat-ccacctaaccac
aatcacaaacaacagcggaa-aaacaataccaattaaataaccaacataaccaataatcc
aataacaatccataatagaataaccaataactaatcctaaccattt--caatg--tcaaa
caacagggaaccaaagaaccggcaacct--agcaag--ttctaaagacccaac-tctagc
aacctagca-acgccagacaacacccaatcgagtccctagaacatcttcctcttcattgc
cttgattccatgattacactttgcctttacctgcaccacaaacacaaattgaaatgcatg
agtatttgataaatactcagtgagacaatcctcccatctactgggctatacacacaagca
acaatgaatccaa---------------------------
>Chr17:14570417:14579664_3p 
-------atgaaacgaccgaccttttttaaaaaa-aaaaataataaata-ataaatatta
atataataaat-aa----tctacaactagtggtcccatatccactag-ccacctaaccac
aatcacaaccaacagcggaa----------taacc-aataatca----------------
------------------------taacatcaacaatatccaataa---------tcaaa
tagca-gaaatcatagaaccagcaacct--aacaatg-ttctaatgactcaac-tctagc
aacctagca-a-gccagacaacatcaaatcgagtccctagaacaccctcctcttcattgt
cttgattccacgatcacactttgcctttacctgcaccacaaacacatattgcaatgcatg
agtattttataaacactcagtaaggcaatcctcccatctactgggctatacacacaagca
atagagt-atcaataaccaacaca----------------
>Chr3:21661483:21669368_5p 
----------------------------------taataataataaata-----------
------------------actatggctagtggtcccatatccactat-ccacataaccaa
aatcacaaacaacagcggaa-aaacaataccaattaaataaccaacagaaccaataatcc
aataacaatccataatagaataaccaataaccaatcctaaccattt--caatg--tcaaa
caacagggaaccaaagaactggcaacct--agcaag--ttctaaagacccaac-tctagc
aacctatca-acgccaaacaacactcaatcgagttcctagaacatcttcctcttcattgc
cttgattccaagatcacactttgcctttacctgcaccacaaacacaaattgagatgcatg
agtatttgataaatactcagtgaggcaatcctcccatctactgggctatacac-------
----------------------------------------
>Chr10:15066957:15074596_3p 
--------------------------------------------aaata-----------
--ataataat--aaattcactacagctagtggtcccatacccactag-ccacctaaccac
aaacacaaccaacagcggaa----ca-caaatacc-aataaccaataaa-----taatcc
aatcataat-------ccaataaccaatattaattctaaatcataaactaatgatccaaa
cacca-taaaccagagaaccatcaatcctgaacaaca-ttctag-gactcaac-tctagc
aacctaacagaagccagccaac---caagcgaaccactagaacatcctcctcttcattgc
cttgattccacgatcacacttttcctttacctgcatcacaaacacaaattgcaatgcatg
agtattttataaacactcagtaaggcaatcctaccatctacagggct-------------
----------------------------------------
>Chr14:20521643:20529495_3p 
------------------------------------------------------------
--------------------tacaactagtcgtcccataccaactac-ccacctaaccac
aagcacaaccaacagtgaaa---ataacatatacc-aatatccaaacaa-----taatcc
aataactaat----aaccaataatcaaatataacaatactccaata---------tcaaa
caaca-ggaaacaaggaaccagcaacct--agcaag--ttctaaagacccaaa-tctagc
aacctagaa-atgccagacaacatccaatcgagtcactagaacatcctcctcttcatcgc
cttgattccacgatcacactttgcctttacctgcaccacaaacacatattgaaatgcatg
agtatttgataaacactcattgaggccatcctcccatctaccggtttatacacacaagca
tcaatgatatcaatgttccaaacaatcaacaaacaagaca
