# Supplementary material for: Transposon signatures of allopolyploid genome evolution
Source: Nat Commun. 2023 Jun 1;14:3180. doi: 10.1038/s41467-023-38560-z (PMC10235133; doi:10.1038/s41467-023-38560-z)
Supplement: Supplementary file 4 — Supplementary Data 1 [file 41467_2023_38560_MOESM4_ESM.zip › Camelina.LTR.families/Camelina.LTRFamily/Camelina.Aligned/gt10.fam_509.Aligned.fa]

>Chr1:22792705:22797625_5p 
--------tgttataaactatattataagcttggaggtaacaagtactttattatgagga
gaatcaaaag----gagaagagatctaga-agatgagtgtatggatttgagagaga----
---------------aaaacttga-gagaaacttagagagataataagacttctcactgt
a--------------------------catttttttcttctacaaaactcatatttata-
------------------------------gaggaaggagacaaagacaagcatataggg
gttggtgataagttgtgaatcaagtaaacaagtgtcacatgcattgcatgaggagggaca
cttgttgtgatggattgcatgaaggagagacatttgt---ggtgatgtatactcacac-a
gttttataa------
>Chr1:22792705:22797625_3p 
---taacgtgttatgaactatattataagtttggaggtaacaagtattttattatgagga
gaatcaaaag----gagaagagatctaga-agatgagtgtatgaatttgagagaga----
---------------aaaacttga-gagaaacttagagagatgataagacttctcactat
a--------------------------catttttctcttctacagaactcctatttata-
------------------------------gagggaggagacaaagataagcatagaggg
gttggtaacaagtggtgaatcaagtaaacaagtgttacatgcattgcatgaagagggaca
cttgttgtgatggattgcataaaggagagacacttgt---ggtgatgtatactcacac-a
gttttataata----
>Chr15:16961076:16965993_3p 
--------tgttgtgaactatattatgaggttggaggtaacaagtactttattatgagga
gaatcaaca-----gagaagagatctagagagatgagtgtatgtattttagagag-----
----------------aagctaga-gagaaacttagagaaataataagacttctctctat
t--------------------------gcacattctcttgtacatagatcttatttata-
------------------------------gagggaggagacaaagacatgcatagagat
gccggtgacaagtggtgagtcaagtaaacaagtgtcacatgcattgcatgaggagggaca
cttgttgtgatggattgcatgaaggagggaaacttgtgcaggtgatggatactcacacta
attctataaca----
>Chr15:16961076:16965993_5p 
--ataacgtgttgtgaactatattatgaggttggaggtaacaagtactttattatgagaa
gaatcaaca-----gagaagagatctagagagatgagtgtatgtattttagagag-----
----------------aagctaga-gagaaacttagagaaataataagacttctctctat
t--------------------------gcacattctcttgtacatagatcttatttata-
------------------------------gagggaggagacaaagacatgcatagagat
gttggtgacaagtggtgagtcaagtaaacaagtgtcacatgtattgcataaggagggaca
cttgttgtgatggattgcatgaaggagggaaacttgtgcaggtgatgtatactcacacta
attctataaca----
>Chr2:5589595:5598684_3p 
----caaatgttgtgaactata-----agcttggaggtaacaagatgaacaagatgtgaa
tgatcaaatgagaagagaagagatctagagatatcagtgtatggaagctagagaga-aac
tagaaagaagctagagaaagtaga-gagagacttagagagacaataagacttctcattac
a--------------------------catttttctcttctacatgactcctatttata-
------------------------------gagagaggagacaaagacaaggatggagag
gttgg--------------------ggacaagtgttacatgcaatgcatgaaggaagaca
cttggtgt-atggtttgcatgaa-gagggacacttgtgcaagtgatgtatactcacacta
attctataaca----
>Chr2:5589595:5598684_5p 
--------tgttgtgaactata-----agcttggaggtaacaagatgaacaagatgtgaa
tgatcaaatgagaagagaagagatctagagatataagtgtatggaagctagagaga-aac
tagagagaagctacagaaagtaga-gagagacttagagagacaataagacttctcattac
a--------------------------catttttctcttctacatgacttctatttata-
------------------------------gagggaggagacaaagacaaggatggagag
gttgg--------------------ggacaagtgttacatg--atgcatgaaggaagata
cttggtgt-atggtttgcatgaa-gagggacacttgtgcaagtgatgtatactcacacta
attctataacaaaac
>Chr9:5468417:5473870_3p 
tgataacgtgttgtgaactatattataagcttgtaggcaacaagatgtttattataagat
aaatcaaag-----gaaaagatatctagagagatgagtgtatggatttgagagagaaaac
tagag---------agaagctaga-aaaaaatttagagagatacaaagacttttcactat
------------------------------ttttctcttctacatgactcctatttata-
------------------------------gagggaggagacaaagacaagggtagagaa
attggtgacaagtggtg---------tacaagtatcacaagtgttac-------------
---------atgcattgcatgaatgagggacacttgt---ggtgatgtatactcacac-a
attttataaca----
>Chr9:5468417:5473870_5p 
--------tgttgtaaactatattataagcttgtaggcaacaagatgtgtattataagat
gaatcaaag-----gaaaagatatctagagagatgagtgtatggatttgagagagaaaac
tagag---------agaagctaga-gaaaaacttagagagatacaaagacttctcactat
------------------------------ttttctcttctacatgactcctatttata-
------------------------------gaatgacaatacaaagaaaagggtagagaa
gttgttgacaagtggtg---------tacaagtgtcacaagtgttac-------------
---------atgcattgcatgaaggagggacacttgt---ggtgatgtatactcacac-a
attttataaca----
>Chr20:13428504:13438304_3p 
------------------------------------------agatgaacaagatgtgaa
tgatcaaatgagaagagaagagatctagagatataagtgtatggaagctacagaga-aac
tagagagaagctagagaaagtaga-gagagacttagagagacaataagacttttcattac
a--------------------------catttttctcttctacatgactcctatttata-
------------------------------gaggaaggagacaaagacaatgatgaagag
gttgg--------------------ggataagtgttacatgcaatgcatgaaagaagaca
cttggtgt-atggtttgcatgaa-aagggacacttgtgcaagtgatgtatactcacacta
attctataaca----
>Chr9:20696739:20702710_3p 
--------tgttatgaactatatcataagcttggaggtaataagatgattattatgagaa
ggatcaaaa-----gagaagagatctaga-gaatgagtgtatggactttagagaga-agt
tagag---------ggaaactagataaaaaacttagagagataataagatttctcttctc
ttcttcttattatatctacatctctctcatttttctcacatacataagctctatatatac
tattgataagattatgatgactcatgcactacacaaggtaacaaagacaagtgtacaaat
atgaaagacaagtggtg---------aacaagtgttacac--------caagcaaaggca
t--------atgtgtcattaagatggaagacacatgt---ggtgatggataatcacactt
atttcataaca----
>Chr9:20696739:20702710_5p 
--------tgttatgaactatatcataagcttggaggtaataagatgattattatgagaa
ggatcaaaa-----gagaagagatctaga-gaatgagtgtatggactttagagaga-agt
tagag---------ggaaactagataaaaaacttagagagataataagatttctcttatc
ttcttcttattatatctacatctctctcatttttctcacatacataagctctatatatac
tattgataagattatgatgacttatgcactacacaaagtaacaaagacaagtgtacaaat
atgaaagacaagtggtg---------aacaagtgttacac--------caagcaaaggca
t--------atgtgtcattaagatggaagacacatgt---ggtgatggataatcacactt
atttcataaca----
>Chr20:13428504:13438304_5p 
-------------------------------------------aggtaacaagatgtgaa
tgatcaaatgagaagagaagagatctagagatataagcgtatggaagctagagaga-aac
tagagagaagctagagaaagtaga-gagagacttagagagacaattagacttctcattac
a--------------------------catttttctcttctacatgactcctatttata-
------------------------------gagggaggagacaaagacaaggatggagag
gttgg--------------------ggacaagtgttacatgcaatgcatgaaggaagaca
cttggtgt-atggtttgcatgaa-gagggacacttgtgcaagtgatgtatactcacacta
attcta---------
