# Supplementary material for: Transposon signatures of allopolyploid genome evolution
Source: Nat Commun. 2023 Jun 1;14:3180. doi: 10.1038/s41467-023-38560-z (PMC10235133; doi:10.1038/s41467-023-38560-z)
Supplement: Supplementary file 4 — Supplementary Data 1 [file 41467_2023_38560_MOESM4_ESM.zip › Camelina.LTR.families/Camelina.LTRFamily/Camelina.Aligned/gt10.fam_369.Aligned.fa]

>Chr1:17202275:17215294_5p 
------------------------------------------ggttaagcctacggaatt
tcttaggtaattatgaagtattaaatca-atagattaattagggttcatgcaat---aaa
aatcagatttagaactctaaacagttttggtaaaataattcagttctcactgcaattatt
atctaaa-tttaaaaccagaaaatccaaatctctttgtaaaattcttagttgaaaaccag
c-------tttaaaaacaggtttagaaaggttcacaaaatcacaaatttaaatctctttg
t-aaaggtgattttgctcatcaatggttttaatcagg-aaaacaattctattctcatatt
aattaatttccctatgataataattctaggtgatcaatcaaaaac-tattgtgaaaaaac
aaccaaggatgaagatcgtaaaagattaagaactctaaaaatcacaaatctaataaatca
t-----aaaaaccctgtg-aaaaactctaaacctaacaagcaaactactcagacatgttt
aatgaagaacaagacatc-atactgaataataagcaatagatattaaaaagtaagaagg-
gag-ttcaagaat-tcttctctacaaaacagttctgatctctttctctc-ccaaaagctc
tc-aatatctctc----tctc-a--------aaaacttgctagaaaataacttccgggtt
ttctaaaacccaaaaacactatttatat--gtcctaaaacacgt-cagggacttgtgttg
caatttaggaaaactttgggt-aaaattgtaaaacttccaatttcttct-----ttctct
cgtcgga---taaacataggtgtcgaccgatgctcctt----cggtgccggtcgatgctg
ctactctgatccgagtccaagttat-tttccttctctaaaatgctccaa-agtcatccaa
atagctccactt-----------tgctcctttcgtgccaaattcctaaataacctgtaaa
gactcaaaaacaatcctagaaacaaatgaaaagactcaaaaagcacacttatatcatggt
taaaaaccgt-aaaaaccatgatatatc--------------------------------
--
>Chr1:17202275:17215294_3p 
----------------------------------------aaggttaagcctacggaatt
tctcaggtaattatgaagtattaaatca-atagattaattagggttcatgcaat---aaa
aatcagatctagaactctaaacagttttggtaaaataattcagttctcactgcaattatt
atctaaa-tttaaaaccagaaaatccaaatctctttgtaaaattcttagttgaaaaccag
c-------tttaaaaacaggtttagaaaggttcacaaaattacaaattcaaatctctttg
taaaaagtgattttgctcatcaatggttttaatcagg-aaaacaattatattctcatatt
aattaatttccctatgataataattctaggtgatcaatcaaaaac-tattgtgaaaaaac
aaccaaggatgaagatcataaaagattaagaactctaaaaatcacagatctaataaatca
t-----taaaaccctgtgaaaaaaccctaaacctaacaagcaaactactcagacatgttt
aatgaagaacaagacatc-atactgaataataagcaattgatattaaaaagtaagaagg-
gag-ctcaagaat-tcttctctacaaaacagttctgatctctttctctc-ccaaaagctc
tc-aatatctctc----tctc-a--------aaaacttgctagaaaataactttcgggtt
ttctaaaacccaaaaacattatttatat--gtcctaaaacacgt-cagggacttgtgttg
caatttaggaaaactttgggt-aaaattgtaaaacttccaatttcttct-----ttctct
cgtcgga---taaacataggtgtcgaccgatgctcctt----cggtgccggtcgacgctg
ctactctgatccgagtacaagttct-tttccttctctaaaatgctccaa-agtcatccaa
atagttccactt-----------tgctccttccgtgctaaattcctaaataacctgtaaa
gactcaaaaacaatcctagaaacaaatgaaaagactcaaaaagcacacttatatcatggt
taaaaaccg---------------------------------------------------
--
>Chr10:11166483:11174049_3p 
--------------------------------------------ttaggtttagggaatt
tctcaggtaattatgaagtattaaagca-atagattaattagggttaatgcaat---aaa
aatcagatgtagaactctaaac-tttttggtaaaataattcagttctcactacaattatt
atctaaattttaaaaccagaaaattcaaatctctttgtaaaattctaagttaaaaatcag
c-------tttaaaaacaggtttagataagttcacaaaatcactaattcaaatctcttag
taaaaagtaattttgttcatcaatggttttaatcagg-aaaacaattatattctcatatc
aattaatttccctaagataataattctaggtgatcaatcaagaac-tattgtg-aagaac
aaccaaagatgaagatcataaaagattaagaaccctaaaaatcacagatctaataaatca
t-aaaaaaaaactctgtgaaaaaaccctaaacctaacaagcaaattactcagacatgttt
aatgaagaacaa---atc-attctgaataacatgcaatagatattaaaagtaaaaagagg
gag-tttagaaatcttctctctacaaaagaattcaga--tccttctctc-ccaaaagctc
tc-aatatctctc----tctcaa--------aaaagctgctagaaaataacttaagggtt
ttctaaaacccaaaaacactatttatat--gtcctaaaacacgc-caaggacttgtgttg
caatttaggaaaactttgggt-aaaattgtaaaacttccaatttcttct-----ttctct
cgtcaga---taaacataggtgtcgaccgatgctcctt----cggtgccggtcgacgttg
ctgctctgatccgagtccaagttct-tttccttctgtaaaatgctccaa-agtcatccaa
atagctccactt-----------tgcttcttctgtgtcaaatttctaaataacctgtaaa
gactcaaaaacaatcctagaaacaaatgaaaagactcaaaaaacacacttatatcatggt
taaaaaccgt-aaaaaccatgatata----------------------------------
--
>Chr10:11166483:11174049_5p 
-----------------------------------------atgttaggcttagggaatt
tctcaggtaattatgaagtattaaatca-atagattaattagggttaatgcaat---aaa
aatcagatctagaactctaaac-tttttggtaaaataattcagttctcactgcaattatt
atctaaa-tttaaaaccagaaaatccaaatctctttgtaaaattctaagttaaaaatcag
c-------tttaaaaacaggtttagataagttcacaaaatcactaattcaattctctttg
taaaaagtaattttgttcatcaatggttttaatcagg-aaaacaattatattctcatatc
aattaatttccctaagataataattctaggtgatcaatcaagaac-tattgtg-aagaac
aaccaaagatgaagatcataaaagattaagaaccctaaaaatcacagatctaatagatca
taaaaaaaaaaccctgtgaaaaaaccctaaacctaacaagcaaattactcagacatgttt
aatgaagaacaa---atc-attctgaataacatccaatagatattaaaagtaaaaagaga
gag-tttagaaatcttctctctac-aaagaattcaga--tccttctcac-ctaaaagctc
tc-aatatctctc----tctcaa--------aaaagctgctagaaaataatttaagggtt
ttctaaaacccaaaaatactatttatat--gtcataaaacacgt-cagagacttgtgttg
caatttaggaaaactttaggt-aaaattgtaaaacttccaatttcttct-----ttctct
cgtcgga---taaacataggtgtcgaccgatgctcctt----cgatgccagtcgacgatg
ctgctctgatccgagtccaagttct-tttccttatgtaaaatgctccaa-agtcatccaa
atagctccactt-----------tgctccttc-gtgccaaattcctaaataacctgtaaa
gactcaaaaacaatcctagaaacaaatgaaaagactcaaaaaacacacttatatcatggt
taaaaaccgt-aaaaaccatgatatatcaa------------------------------
--
>Chr18:370071:382003_5p 
------------------------------------------------------------
--------------------------------------------------caattaaaaa
aatcagatctagaactctaaacagttttggtaaaataatccagttctcactgcaattatt
atctaaa-tttaaaaccagaaaatccaaatctctttgtaaaattctaagttaaaaatcag
c-------tttaaaaacaggtttagaaaagttcacaaaatcactaattcaaatctctttg
taaaaagtaattttgttcatcaatggtttaaatcagg-aaaacaattatactctcatatc
aattaatttccctaagataataattctaggtgatcaatcaagaac-tattgtg-aagaac
aaccaaagatgaagatcataaaagattaagaaccctaaaaatcacagatctaataaatca
t-----aaaaaccctgtg-aaaacccctaaacctaacaagtaaactactcagacatgttt
aatgaagaacaa---atc-attttgaataacatgcaatagatattaaaagtaaaaagag-
gag-tttagaaatcttctctctac-aaagaattcaga--tccttctctc-ccaaaagctc
tc-aatatctctc----tctc-a--------aaaagctgctagaaaataacttaagggtt
tactaaaccccaaaaacactatttatat--gtcctacaacacgc-caaggacttgtgttg
caatttaggaaaactttgggt-aaaattgtaaaacttccattttcttct-----ctct--
-gtcgga---tagatatgggtgtcgaccgatgctcctt----cggtgtcggtcgatgctc
caactctgatccgactccaagctct-tttccttctgtaaaatgctccaa-agtcatccaa
attgctccactt-----------tgctccatccgtgtcaaattcctaaataacctgtaaa
gactcaaaaacaa-cctagaaacaaatgaaaagactcaaaaagcacacttatatcatggt
taaaaaccgtaaaaaaccatgatatatcaactcccccagacttagcctttgt--------
--
>Chr18:370071:382003_3p 
------------------------------------------------------------
---------------------------------------------------------aaa
aatcagatctagaactctaaatagttttggtaaaataattcagttctcactgcaattatt
atctaaa-tttaaaaccagaaaatccaaatctctttgtaaaattctaagttaaaaatcag
c-------tttaaaaacaggtttagaaaagttcacaaaatcactaattcaaatctctttg
taaaaagtaattttgttcatcaatggtttaaatcagg-aaaacaattatactctcatatc
aattaatttccctaagataataattctaggtgatcaatcaagaat-tattgtg-aagaac
aaccaaagatgaagatcataaaagattaagaaccctaaaaatcacagatctaataaatca
t-----aaaaaccctgtg-aaaacccctaaacctaacaagtaaactactcagacatgttt
aatgaagaacaa---atc-attttgaataacatgcaatagatattaaaagtaaaaagag-
gag-tttagaaatcttctctctac-aaagaattcaga--tccttctctc-ccaaaagctc
tc-aatatctctc----tctc-a--------aaaagctgctagaaaataacttaagggtt
tactaaaccccaaaaacactatttatat--gtcctaaaacacgt-cagggacttgtgttg
caatttaggaaaactttgggt-aaaattgtaaaacttccattttcttct-----ctct--
-gtcgga---tagatatgtgtgtcgaccgatgctcctt----cggtgtcggtcgatgctc
caactctgatccgactccaagctct-tttccttctgtaaaatgctctaa-agtcatccaa
attgctacactg-----------tgctccatccgtgccaaattcctaaataacctgtaaa
gactcaaaaacaa-cctagaaacaaatgaaaagactcaaaaa-cacacttatatcatggt
taaaaaccgt-aaaaaccatgatatatcaaacctc-------------------------
--
>Chr17:28815961:28822611_5p 
------------------------------------------------gcctagggaatt
tctcaggaaattatgaaatattaaatcagataaattaattaaggttcaagcaat---aaa
aatcagatctagaactctaaac--ttttggtaaaataat-cagttctcactgcaattata
atctaaa-tttaaaaccagaaaatccaaatctctttgtaaaattctgagtaataaatcag
c-------tttaagaacaggtttagataagttcaccgaattattaattcaaatttctttg
taataaacaattctgctcatcaatggttt-aatcagg--aaacaattatattctcatatc
aatttatttccctaagataacaattctaggtgatcagtcaagaat-tattgtg-aagaac
aaccaaggatgaagatcataaaagattaagaaccctaaaaatctcatatctaataaatca
t-----aaaaaccctatg-aaaaaccctaaacttaacaggcaaattactcagagatgtta
aataaagcacaaatcata-attctgaataacatg-aatatatattaaaagtaaaagaggg
agt-tgaagaaatcttctctctac-aaagaattcaga--tctatctctc-ccaaaagctc
tc-aatatccttt----ctct-c--------aaaaactgctagaaaataacttaagggtt
t-ctaaaacccaaaaacaatatatatatacatcctaaaatacgtccaggggtttatgttg
caattatagaagactttgggc-aaatttgtaaaatttccaatttctggt------tctct
cgtcggg---taaacagaagcgtcgatcgatgctcctttgtgtggtgtcgatcgatgcca
ggtctctgatccgactccaacttga-tttttttcggtaaaatgctccaa-aatgatccaa
attgttccatat-----------tgctccatccgtgccaaattcctaaataacctgcaaa
gactcacaaataa-cctagaaacaaatcaaaagactcaaaaagcacacttatatcatggt
taaaaaccgt-aaaaaccatgatatatcaact----------------------------
--
>Chr17:28815961:28822611_3p 
---------------------------------------aagagttaagcctagggaatt
tttcaggaaattatgaaatattaaatcagataaatttattaaggttcaagcaat---aaa
aatcagatctagaactctaaac--ttttggtaaaataat-cagttctcactacaattata
ttctaaa-tttaaaaccagaaaattcaaatctctttgtaaaattctgagtaataaatcag
c-------tttaagaacaggtttagataagttcacagaattattaattcaaatctctttg
taataaacaattctgctcatcaatggttt-aatcagg-aaaacaattatattctcatatc
aatttatttccctaagataacaattctaggtgatcaatcaagaat-tattgtg-aagaac
aaccaaggatgaagatcataaaagattaagaaccctaaaaatctcagatctaataaatca
t-----aaaaaccctatg-aaaaaccctaaacttaacaggcaaattactcagacatgttc
agtgaagaacaaaacata-attctgaataacatg-aatagatattaaaagtaaaagaggg
agt-tgaagaaatcttctctctac-aaagaattcaga--tctatctctc-ccaaaagctc
tc-aatatccttt----ctct-c--------aaaaactgctagaaaataacttaagggtt
t-ctaaaacccaaaaacaatatatatatacatcctaaaatacgtccaggggtttatgttg
caattatagaagactttgggc-aaatttgtaaaatttccaatttctggt------tctct
cgtcggg---taaacagaagcgtcgatcgatgctcctttgtgtggtgtcgatcgatgcca
ggtctctgatccgactccaacttgattttttttcggtaaaatgctccaa-aatgatccaa
attgttccatat-----------tgctccatccgtgccaaattcctaaataacctgcaaa
gactcacaaataa-cctagaaacaaatcaaaagactcaaaaagcacacttatatcatg--
------------------------------------------------------------
--
>Chr14:22909654:22916341_3p 
-------------------------------------------gctaggcctaggaaatt
tctcaggaaattacaaattattaaatca-agaaat-aattaggattcaagcaat---taa
aaacatatctagaactctaaac-acctttgtaaaataaatcagttctcactgcaaatatt
atctaaa-tttaaaaccaaaaaatccaaatctctttgcaaaattctaggttaaaaatcag
c-------tttgagaacagg-ttagat-tgttcacaaaattactaaatcaaatctctttg
caagaagtaattttgctcatcaaaagcttttatcaggaaaatcaattatattctcatatc
aatttattttcctaggttattaattctaggtgatcaatcaagaat-taatatg-aagaac
aacctatgatgaagatctagaaagataatgaatcctaaataa-acagatctaataaataa
t-----aaaatccctgtg-aaaaaccctgaacctaacaagcaaactacttaggcatattc
aatgaagaacaaatcata-attctgaataataagcaattgaaattaaaagagtaaaaagg
gag-cttctgaat-tcttctctca-aagcagttcata----tctctctc-ccaaaagctc
tc-aaaatctcacagggttgcag--aaaat-aaaacttgctagaataaaacgtaaggatt
tctaaaacct-aaaaatactatatatat--gtcctaaaacacgt-cagggacttgtgttg
caattatggaagactttgggcaaaatttgtaaaacttccaattatgaag------acttg
agtcgga----ttgtcttggtgtcgaccgatgct----cctttggtgtcggtcgacgttg
gtcacatgatcagactccaaattga-tttcttccggttaaatgctccaa-aatgatccaa
atcgctccattt-----------cgctccttccgtgccaaaatcctagaaaacctgttaa
gactctaaaacatcctagaaaacaaatcaaaagactcaaaaagcacacttatatcatggt
taaaagccgt-aaaaaccatgatttat---------------------------------
--
>Chr17:10613971:10619730_3p 
------------------------------------------agctaggcctagggaatt
tctcaggaaattatgaaatattaaatca-atcaataaattaggattcaaacaat---taa
gaacagatctagaactctaaac-acttttgtaaattaaatcagttctcactgcaaataat
atctaaa-tttaaaaccagaaaatccaaatctctttgtaaaattctaggtaataaatcag
c-------aataaaatcaggtttagat-tgttcacaaaattattaaatcaaatctctttg
caagaaataattttgctcatcaaaaggttttatcaggaaaatcaattatattctcatatc
aatttattttcctaaagtattaattctagatggccaatcaaggat-taatatg-aagaac
aacctaagatgaagatctagatagataatgaatcctaaataa--cagatctaataattca
t-----aaaatccctgtg-aaaaaccctaaacctaacaagcaaactactcagacataatc
aatgaagaacaagacatg-attctgaataataagcaatagagattaaaagagtaagaaag
gag-tttaagaat-tcttctctca-aagcagttcaga----tctctctctccaatagctc
tcaaaaatctctcagggttgcag-aaaaat-aaaacttgctagaataaaacttaagggtt
tggaaaacct-aaaaactatatatatat--gtcctaaaacacgt-cagggacttatgttg
caaatatggaaaactttggggcagatttgtaaaacttccaaatttgtga------ttctt
catcgcc----taaagagggtgtcgatcgatgct----aaggcagtgtcgatcgacactc
cctctctgttctgactccaagttct-tttcctccgaattattgctccaa-actgatccaa
atcgctccactt-----------tgctccatccatgcta---------aaaacctgtaaa
gactcaaaaacaatcta-gaaacaaatgaaaagacactaaaagactccttatatcatggt
taaaaaccac-aaaaaccatgatatatca-------------------------------
--
>Chr14:29489081:29496626_3p 
------------------------------------------------------------
--------------------ttaaatca-at----------------------------a
aatcagatctagaactctaaac-ttttttgtaaaataaatcagttctcactgcaaatatt
atctaaa-tttaaaaccagaaaatccaaatctctttgtaaaattctaggttaaaaatcag
c-------tttaaaaacaggtttagat-tgctcacaaaatcactaaatcaaatctctttg
cagaaagtaattttgctcatcaaaatgttttatcaggaaaatcaattatattctcatatc
aatcaataatcctaagatctaaa-tccagatggctaatcaaagatctagcatt-aagaac
aacctatgatgaagatctagaaagataaagaatcctaaataa-acaaatctaataattca
t-----aaaatccctgtg-aaaaaccctgaacctaacaagcaaactactcagacatgttc
aatgaagcacaaaacata-attctgaataataagcaattgaaattaaaagagttaagagg
gag-ttcaagaat-ttttctctca-aagtagttcaga----tctctctc-ccaaaagctc
tc-aaaatctcacagggttgtag-aaaaat-aaaacttgctagaataaaacttaagggtt
ttctaaaacccaaaaacactatatatat--gttctaaaacacgt-tagggacttgtgttg
caaatatggaaaacttcgggc-aactttgtaaaacttccaaatttgtga------ttctt
catcggc----tgaagagggtgtcgaccgatgct--cttgtgtggtgtcgatcgatgccc
ttgttttgatccgagtccaaatt-g-attcttcgagatttatgctccaa-aatgatccaa
attgctccactt-----------tgctctttatgtgccaaagtcctagaaaacctgcaaa
gactcaaaaacatcctagaaaacaaatcaaaagactcaaaaagactccttatatcatggt
taaaaaccac-aaaaaccatgatatatcaa------------------------------
--
>Chr17:24335855:24344780_5p 
-----------------------------------atcaaaaagctaagcctagggaatt
tctcaggaaattatgaaatattaaatca-atcaataaattaggattcaaacaat---taa
gaacagatctagaactctaaac-acttttgtaaattaaatcagttctcactgcaaataat
atctaaa-tttaaaaccagaaaatccaaatctctttgtaaaattctaggttaaaaatcag
c-------aataaaatcaagtttagat-tgttcacaaaattattaaatcaaatctctttg
caagaaataattttgctcatcaaaaggttttatcaggaaaatcaattatattctcatatc
aatttattttcctaaagtattaattctagatggccaatcaaggat-taatatg-aagaac
aacctaagatgaagatctagatagataatgaatcctaaagaa--cagatctaataattca
t-----aaaatccctgtg-aaaaaccctaaacctaacaagcaaactactcagacataatc
aatgaagaacaagacatc-attctgaataacatgcaattgaaattaaaagagtaagaaag
gag-tttaagaat-tcttctctca-aagcagttcaga----tctctctc-ccaaaatctc
tc-aaaatctctcagggttgcag-aaaaat-aaaactctctagaaaaagacttaagcgtt
tggaaaacct-aaaaactatatatatat--gtcctaaaacacgt-tagggacttatgttg
caaatatggaaaactttggggcagatttgtaaaacttccaaatttgtga------ttctt
catcacc----taaagagggtgtcgatcgatgct----aaggcagtgtcgatcgacactc
cctctctgttctgactccaagttct-tttcctccgaattattgctccaa-actgatccaa
atcgctccactt-----------tgctccatccatgcta---------aaaacctgtaaa
gactcaacaacaatcta-gaaacaaatgaaaagacactaaaagactccttatatcatggt
taaaaaccac-aaaaaccataatatatc--------------------------------
--
>Chr17:24335855:24344780_3p 
---------------------------------------aaaagctaggcctagggaatt
tctcaggaaattatgaaatattaaatca-atcaataaattaggattcaaacaat---taa
gaacagatctagacctctaaac-aattttgtaaaataaatcagttctcactacaaatatt
atctaaa-tttaaaaccagaaaatccaaatctctttgtaaaattctaggttaaaaatcag
c-------aataaaaacaagtttagat-tgttcacaaaattattaaatcaaatctctttg
caagaaataattttgctcatcaaaaggttttatcaggaaaatcaattatattctcatatc
aatttattttcctaaagtattaattctagatggccaatcaaggat-taatatg-aagaac
aacctaagatgaaaatctagatagataatgaatcctaaagaa--cagatctaataattca
t-----aaaatccctgtg-aaaaatcctaaacctaacaagcaaactactcagacataatc
aatgaagaacaagacatc-attctaaataacatgcaattgaaattaaaagagtaaggaag
gag-tttaagaat-tcttctctca-aagcagttcaga----tctctctc-ccaaaatttc
tc-aaaatctctcagggttgcag-aaaaat-aaaactctctagaaaaaaacttaagagtt
tggaaaacct-aaaaactatatatatat--gtcctaaaacacgt-cagagacttatgttg
caaatatggaaaactttggggcagatttgtaaaacttccaaatttgtga------ttctt
catcgcc----taaagagggtgtcgatcgatgct----aaggcagtgtcgatcgacactc
cctctctgttctgactccaagttct-tttcctccgaattattgctccaa-actgatccaa
atcgctccactt-----------tgctccatccatgcta---------aaaacctgtaaa
gactcaaaaacaatcta-gaaacaaatgaaaagacactaaaagactccttatatcatggt
taaaaaccac-aaaaaccatgatatatcaactc---------------------------
--
>Chr14:29489081:29496626_5p 
------------------------------------------------------------
-----------------------aatta-a-----------------------------a
aatcagatctagaactctaaac-tcttttgtaaaataaatcagttctcactgcaaatatt
atctaaa-tttaaaaccagaaaatctaaatctctttgtaaaattctaggttaaaaattag
c-------tttaaaaacaggtttagat-tattcacaaaatcactaaatcaaatctctttg
cagaaagtaattttgttcatcaaaaggttttatcaggaaaatcaattatattctcatatc
aatcaataatcctaagatctaaa-tccagatggctaatcaaatatctagcatt-aagaac
aacctatgatgaagatctagaaagataaagaatcctaaataa-acaaatctaataattca
t-----aaaatccctgtg-aaaaaccctgaacctaacaagcaaactactcagacatgttc
aatgaagcacaaaacata-attctgaataataagcaattgaaattaaaagagttaagagg
aag-ttcaagaat-ttttctctca-aagtagttcaga----tctctctc-ccaaaagctc
tc-aaaatctcacagggttgtag-aaaaat-aaaacttgctagaataaaacttaagggtt
ttctaaaacccaaaaacactatatagat--gttctaaaacacgt-tagggacttgtgttg
caaatatggaaaacttcgggc-aactttgtaaaacttccaaatttgtga------ttctt
catcggc----tgaagagggtgtcgaccgatgct--cttgtgtggtgtcgatcgatgccc
ttgttttgatccgagtccaaatt-g-attcttcgagatttatgctccaa-aatgatccaa
attgctccactt-----------tgctctttatgtgccaaagtcctagaaaacctgcaaa
gactcaaaaacatcctagaaaacaaatcaaaatactcaaaaagactccttatatcatggt
taaaaaccac-aaaaaccatgatatatca-------------------------------
--
>Chr14:22909654:22916341_5p 
----------------------------------gatcaaaaagctaggcctaggaaatt
tctcaggaaattacaaattattaaatca-agaaat-aattaggattcaagcaat---taa
gaacagatctagaactctaaac-acctttgtaaaataaatcagttctcagtgcaaatatt
atctaat-tttaaaacaaaaaaatccaaatctctttgcaaaattctaggttaaaaatcag
c-------tttaagaacaag-ttagat-tgttaacataattactaaatcaaatctctttg
caagaagtaattttgctcatcaaaaggttttatcaagaaaatcaattatattctcatatc
aatttattttcctaggttattaattctaggtgatcattcaagaat-taatatg-aagaac
aacctatgatgaagatctagaaagataatgaatcctaaataa-acagatctaataaatca
t-----aaaatccctgtg-aaaaaccctgaacctaacaagcaaactacttaggcatattc
aatgaagaacaaatcata-attctgaataataagcaattgaaattaaaagagtaaaaagg
gag-cttctgaat-tcttctctca-aagcagttcata----tctctctc-ccaaaagctc
tc-aaaatctcacagggttgcag--aaaat-aaaacttgctagaataaaagttaagggtt
tctaaaacct-aaaaatactgtatatat--gtcctaaaacacgt-tagagacttatgttg
caattatggaagacttcgggcaaaatttgtaaaacttccaattatgaag------acttg
agtcgga----ttgtcttggtgtcgactgatgct----cctttggtgtcggtcgacgttg
gtcacatgatcagactacaaattga-tttcttccggttaaatgcaccaa-aatgatccaa
atcgctccattt-----------cgctcattccgtgccaaaatcttagaaaacctgttaa
gactctaaaacatcctacaaaacaaatcaaaagactcaaaaagcacacttatatcatggt
taaaagccgt--------------------------------------------------
--
>Chr20:23263284:23269768_3p 
------------------------------------------------------------
------------atgaaatattaattta-atcaataaattaggattcaagcaat---taa
gatcagatctagaactctaaac-acttctgtaaaataaatcagttctcactgtaaatatt
atctaaa-tttaaaaccaaaaaatccaaatctctttgcaaaattctaggtaataaatcag
c-------tttgaaaacagttttagat-tgttcacaaaattattaaatcaaatctctttg
caaaaagtaattttgttcatcaaaagtttttatcaggaaaatcaattatattctcatatc
aatttattttcctaaggtgttaattctagatggccaatcaaagat-taatatg-aagaac
aacctatgatgaagacctagaaagataaagaatcctaaataa-acagatctaataattca
t-----aaaatccctgtg-aaaaaccctgaacctaacaagcaaactactcagacatgctt
aatgaagaacaaatcatc-attccgaataataagcaattgaaattaaaaagagtaaaagg
gag-ttcaagaat-ttcttttcta----caaagcata----tctccctc-tccaaagctc
tc-aaaatctcacagggttgcag-aaaaataaaaacttggtagaataaaacttaaaggtt
tgtaaaacct-aaaaatactattaatat--gtcctaaaacacgt-cagggacttgtgttg
caattatggaaaactttgggt-aaatttgtaaaacttccaaatttgtga------ttctt
catcggc----tgaacatggtgtcgatcgatg----ctaaggtagtgtcgatcgatactc
cctctctgttttgactccaagttcg-tttcttcgggattaatgctccaa-aatgatcgaa
attgctccacta-----------tactccatccatgctaaaatccaagaaaacctgtaaa
gactgaaaaacatcctagaaaacaaatcaaaagactctaaaagactctttatatcatagt
taaaaaccac-aaaaaccataatatatcaatgagctttgagtttaggagtaaattagaaa
at
>Chr20:27401116:27408266_5p 
-------------------------------------------gctaggcctagggaatt
tctcaggaaattatgaaatattaaatca-atcaataaattaggattcaaacaat---taa
gaacagatctagaactctaaac-acttttgtaaattaaatcagttctcactgcaaataat
atctaaa-tttaaaaccagaaaatccaaatctctttgtaaaattctaggtaataaatcag
c-------aataaaatcaggtttagat-tgctcacaaaattattaaatcaaatctctttg
caagaaataattttgctcatcaaaaggttttatcaggaaaatcaattatattctcatatc
aatttattttcctagggtattaattctagatggccaatcaaggat-taatatg-aagaac
aacctaagatgaagatctagatagataaagaatcctaaataa-acagatctaataattca
t-----aaaatccctgtg-aaaaaccctaaacctaacaagcaaattactcagacataata
aatgaagaacaagacata-attctgaataatatgcaattgaatttaaaagagtaaggaag
gagttcaagaaat-tcttctctca-aag-----caga----tctctctctccaatagctc
tcaaaaatctctcagggttgcagaaaaaat-aaaacttggtagaataaaacttaagggtt
ttgaaaacct-aaaaactatatatatat--gtcctaaaacacgt-cagggactagtcttg
caaatatggaaaacttcggg--caatttgtaaaacttccaaatttg-gc------tcttt
tctcgttg--gcaacaagggtgtcgattgatgct-----ctctagtgtcgatcaatgccc
tctctcatattcgactccaagctga-tttcctccagattattgctccaa-aatgatccaa
actgctccactt-----------tgctcctttcatgcta---------aaaacctataaa
gactcaaaaacaatcta-gaaacaaatgaaaagacactaaaagactccttatatcatggt
taaaaaccac-aaaaaccatgatatatca-------------------------------
--
>Chr17:10613971:10619730_5p 
----------------------------------gatcaaaaagctaggcctagggaatt
tctcaggaaattatgaaatattaaatca-atcaataaattaggattcaaacaat---taa
gaacagatctagaactctaaac-acttttgtaaattaaatcagttctcactgcaaataat
atctaaa-tttaaaaccagaaaatccaaatctctttgtaaaattctaggttaaaaatcag
c-------aataaaatcaggtttagat-tgttcacaaaattattaaatcaaatctctttg
caagaaataattttgctcatcaaaaggttttatcaggaaaatcaattatattctcatatc
aatttattttcctagagtattaattctagatggccaatcaaggat-taatatg-aagaac
aacctaagatgaagatctagatagataatgaatcctaaataa-tcagatctaataattca
t-----aaaatccctgta-aaaaaccctaaacctaacaagcaaactactcagacatattc
aatgaagaacaatacata-attttgaataataagcaatagagattaaaagagtaagaaag
aagttttaagaat-tcttctctca-aagcagttcaga----tctctctctccaatagctc
tcaaaaatctctcagggttgcag-aaaaat-aaaacttgctagaataaaacttaagggtt
tggaaaacct-aaaaactatatatatat--gtcctaaaacacgt-cagagacttatgttg
aaaatatggaaaactttgtggcagatttgtaaaacttccaaatttgtga------ttctt
catcgcc----taaagagggtgtcgatcgatgct----aaggcagtgtcgatcgacactc
cctctctgttctgactccaagtt-a-tttcctccaaattattgctccaa-actgatccaa
atcactccactt-----------ttctccatccatacta---------aaaacctgtaaa
aactcaaaaacaatcta-gaaacaaatgaaaaaacactaaaagactccttatatcatggt
taaaaacca---------------------------------------------------
--
>Chr20:23263284:23269768_5p 
------------------------------------------------------------
-------------tgaaatattaaatca-atcaataaattaggattcaagcaat---taa
gatcagatctagaactctaaac-acttctgtaaaataaatcagttctcactgcaaatatt
atctaaa-tataaaaccaaaaaatccaaatctctttgtaaaattctaggtaataaatcat
c-------tttgaaaacaggtttagat-tgttcacaaaattattacatcaaatctctttg
cagaaaataattttgctcatcaaaaggttttatcaggaaaatcaattatattctcatatc
aatttatttttccaaggtataaattctagatggccaatcaaggat-taatatg-aagaac
aacctatgatgaagatctagaaagataaataatcctaaataa-acagatctaatatttca
t-----aaaatccctgta-aagtaccataaacctaacaagcaaactactcagatatgttt
aatgaagaacaaatcatc-attctgaataataagcaattgaaattaaaaagagtaaaagg
gag-ttcaagaaa-ttcttctcta----caaagcaga----tctctctc-tccaaagctc
tc-aaaatctcacagggttgcag-aaaaataaaaacttggtagaataaaacttaaggatt
tgtaaaacctaaaaaatactacttatat--gtcctaaaacacgt-cagggacttgtgttg
caattatgaaaaactttgggt-aaatttgtaaaacttccaaatttgtga------ttctt
catcggc----tgaacatggtgtcgatcgatg----ctaaggcagtgtcgatcgacactc
cctctctgttctgactccaagttcg-tttcttcggaattaatgctccaa-aatgatccaa
attgctccacta-----------tactctatcaatgctaaaatcctagaaaacctgtaaa
gactgaaaaacatcatagaaaacaaatcaaaagactctaaaagacttcttatatcatggt
taaaaaccac-aaaaaccataatatatcaatgagctttgagtttaggagtaaattaga--
--
>Chr20:27401116:27408266_3p 
-----------------------------cagaagatcaaaaagctaagcctagggaatt
tctcaggaaattatgaaatattaaatca-aacaataaattaggattcaaacaat---taa
gaacagatctagaactctaaac-acttttgtaaattaaatcagttctcactgcaaataat
atctaaa-tttaaaaccagaaaatccaaatctctttgtaaaattctaggtaataaatcag
c-------aataaaatcaggtttagat-tgctcacaaaattattaaatcaaatctctttg
caagaaataattttgctcatcaaaaggttttatcaggaaaatcaattatattctcatatc
aatttattttcctagggtattaattctagatggccaatcaaggat-taatatg-aagaac
aacctaagatgaagatctagatagataaagaatcctaaataa-acagatctaataattca
t-----aaaatccctgtg-aaaaaccctaaacctaacaagcaaattactcagacataatc
aatgaagaacaagacata-attctgaataatatgcaattgaatttaaaagagtaaggaag
gagttcaagaaat-tcttctctca-aag-----caga----tctctctctccaatagctc
tcaaaaatctctcagggttgcagaaaaaat-aaaacttggtagaataaaacttaagggtt
ttgaaaacct-aaaaactatatatatat--gtcctaaaacacgt-cagggactagtcttg
caaatatggaaaacttcggg--caatttgtaaaacttccaaatttg-gc------tcttt
tctcgttg--gcaacaagggtgtcgatcgatgct-----ctctagtgtcgatcgatgccc
tctctcatattcgactccaagctga-tttcctccagattattgctccaa-aatgatccaa
actgctccactt-----------tgctcctttcatgcta---------aaaacttgtaaa
gactcaaaaacaatcta-gaaacaaatgaaaagacactaaaagactccttatatcatggt
taaaaaccac--------------------------------------------------
--
>Chr17:11187870:11194305_5p 
---------tataaaagttgttgtaaattcagaaaatcaaaaagctaggcctagggaatt
tctcaggaaattatgaaatattaaatca-atcaattaattaggattcaatcaat---taa
gaacagatctagaactctaaac-acttttgtaaattaaatcagttctcactgcaaataat
atctaaa-tttaaaaccagaaaatccaaatctctttgtaaaattctaggtaataaatcag
c-------aataaaatcaggtttagat-tgttcacaaaattattaaatcaaatctctttg
caagaaataattttgctcatcaaaaggttttatcagg-aaaacaattatattctcatatc
aatttattttcctaaagtattaattctagatggccaatcaaggat-taatatg-aagaac
aacctaagatgaagatctagatagataatgaatcctaaataa-tcagatctaataattca
t-----aaaatccctgtg-aaaaaccctaaacctaacaagcaaactactcagacataatc
aatgaagaacaagacatg-attctgaataataagcaatagagattaaaagagtaagaaag
gag-tttaagaat-tcttctctca-aagcagttcaga----tctctctctccaatagctc
tcaaaaatctctcagggttgca-gaaaaat-aaaacttgctagaataaaacttaagggtt
tggaaaacct-aaaaactatatatatat--gtcctaaaacacgt-cagggacttatgttg
caaatatggaaaactttggggcagatttgtaaattttccaaaacttggg------tcttg
agtcggc----agagatgagtgtcgatcgatgcctcctatcttggtgtcggtcgatgctc
ctgctttcatccgagaccaaatt-g-attcttcaagatttatgctccaa-aac-atccaa
attgctccattt-----------tgctccttccatgcta---------aaaacctgtaaa
gactcaaaaac-------------------------------------------------
------------------------------------------------------------
--
>Chr17:11187870:11194305_3p 
--------aaataaaagctgttgtaaattcagaagatcaaaaagctaggcctagggaatt
tctcagaaaattatgaaatattaaatca-atcaataaattaggattcaaacaat---taa
gaacagatctagaactctaaac-acttttgtaaattaaatcagttctcactgcaaataat
atctaaa-tttaaaaccagaaaatccaaatctctttgtaaaattctaggtaataaatcag
c-------aataaaatcaggtttagat-tgttcacaaaattattaaatcaaatctctttg
caagaaataattttgctcatcaaaaggttttatcagg-aaatcaattatattctcatatc
aatttattttcctaaagtattaattctagatggccaatcaaggat-taatatg-aagaac
aacctaagatgaagatctagcaagataaagaatcctaaataa-tcagatctaataattca
t-----aaaatccctgtg-aaaaaccctaaacctaacaagcaaactactcagacataatc
aatgaagaacaaaacatg-attctgaataataagcaattgaaattaaaagagtaaggaag
gag-tttaagaat-tcttttctca-aagcagttcaga----tctctctc-acaaaagctc
tc-aaaatctcacagggttgcaggaaaaat-aaaacttgatagaatacaacttaagggtt
tggaaaacct-aaaaacactatttatat--gtcctaaaacacgt-cagggacttatgttg
caaatatggaaaactttggggcagatttgtaaattttccaaaacttggg------tcttg
agtcggc----agagatgagtgtcgatcgatgcctcctatcttggtgtcggtcgatgctc
ctgctttcatccgagaccaaatt-g-attcttcaagatttatgctccaa-aac-atccaa
attgctccattt-----------tgctcatttcatgccaaaatcctagaaaacctgtaaa
gact--------------------------------------------------------
------------------------------------------------------------
--
>Chr19:18932943:18942607_3p 
------------------------------------------------------------
------------------------------------------------------------
--tcagatctagaactctaaac-actcttgtaaaataaatcagttctcactgcaaatatt
atctaaa-tttaaaaccagaaaatctaaatctctttgcaaaattcaaggttaaaaatcag
c-------tttaaaaacaagtttagat-ggttcacaaaattattaaatcaaatctctttg
caagaaataattttgttcaccaaaaggttttattaggaaaatcaattatattctcatatc
aatttattttcctagg-tattaattctaggtgatcaatcaagaat-taatatg-aaaaac
aacctaagatgaagatcatagaagataatgaatcctaaaata-tcagatctaatgcacca
t-----aaaaaccctatg-aaaaaccctaaacctaacaaacaaactactcagacatattc
aatgtagaacaaaacatcttttctgaataataaacaattgatattaaga-agtaagaaag
gag-ttcaagaatcttctctctacagatgaaatcaga----tctgtctctcccaaagctc
tc-aatatctcttttggttgcag--------------------aataaaacttaggtcta
aacaatgacc-ataaaaatcctataaat--actctaaaacacgt-cttggaccttaattg
taaataagagaaacttgggca-aattttgtaaatcttttaaagcttgtggaaacaacttc
cgtttggtttgtggcaactacatcgatcgatgat----gagattgcatcggtcgatgcat
agtcttgatcgcgtctccgagcatc-gttgatcaaccttcatgctttgattatgctccaa
atcatcctcttttagctccttagtgctccatccgtgacaatgagtacctaaacctataaa
gactcaaaaacaacctagaaaacaaatcaaatgactcaaaaagcacacttataccatggt
taaaaaccac-aaaaaccatgatatatcaa------------------------------
--
>Chr19:18932943:18942607_5p 
------------------------------------------------------------
------------------------------------------------------------
-aagcaattaagatctctaaac-actcttgtaaaataaatcagttctcactgcaaatatt
atctaaa-tttaaaaccagaaaatccaaatctctttgcaaaattcaaggttaaaaatcat
c-------tttaaaaacaagtttagat-tgttcacaaaattattaaatgaaatctctttg
caagaaataattttgttcatcaaaaggttttatcaggaaaatcaattatattctcatatc
aatttattttcctagg-tattaattctaggtgatcaatcaagaat-taatatg-aagaac
aacctaagatgaagatcatagaagataatgaatcctaaaata-tcagatctaatgcacca
t-----aaaaaccctatg-aaaaaccctaaacctaacaaacaaactactcagatatattc
aatgtagaacaaaacatcttttctgaataataagcaattgatattaaga-agtaagaaag
gag-ttcaaaaatcttctctctacagatgaaatcaga----tctgtctctcccaaagctc
tc-aatatctcctttggctgcag--------------------aataaaacttaggtcta
aacaatgacc-ataaaaatcctataaat--actctaaaacacgt-cttgggccttaattg
caaataagagaaacttgggca-aattttgtaaatcttctaaagcttgtgaaaacaacttc
cgtttggtttgtggcaactgcatcgatcgatgct----gagattgcatcggtcgatgcat
agtcttgatctcgtctctgagcatc-gttgatcagccttcatgctttgattatgctccaa
atcatcctcttttagatctttagtgctccatccatgacaatgagtacctaaacctataaa
gactcaaaaacaacctagaaaacaaatcaaaagactcaaaaagcacacttataccatggt
taaaaaccac--------------------------------------------------
--
>Chr20:26781404:26788922_3p 
aaaatattaaataaaagttgttgtaaattcagaagatcaaaaagctaggtctagggaatt
tctcaggaaattatgaaatattaaatca-atcaataaattaggattcaagcaat---taa
gaaaagatctagaactctaaac-acttttgtaaaataaatcagttattactgcaaatatt
atctaaa-tttaaaaccagaaaatccaaatctctttgtaaaattctaggtt-aaaatcag
c-tttaaaaaaaaaaaaaggtttagat-tgttcacaaaattactaaatcaaatctctttg
cagaaagtaattttgctcatcaaaatgttttatcaggaaaatcaattatattctcatatc
aatttattttcctaggttattaattctagatggccaatcaaggat-taatatg-aaaaac
aacctaagatgaagatctagaaagatattgaatcctaaataa-acagatctaacaattca
t-----aaaatccctgtg-agaaaccctaaacctaacaggcaaactactcagacatgttt
aatgaagaacaagacata-attctgaataataagcaattaaaattaaaagagtaaagagg
gag-ttcaagaat-tcttctctca-aagcagttcaga----tctctctc-ccaaaagctc
tc-aaaacctcacagggttgcaggaaaaataaaaacttgatagattaaaacttaagggtt
ttaaaaacct-aaaaactatatatatat--gtcctaaaacacgt-cagggacttatgttg
caattatggaagactttgggcaacttttgtcaattttccaaaacttggg------tcttg
agtcggc----agagaggggtgtcgatcgatgccctcttgtgtggtgtcggtcgatgctc
ctcataggatcagactgcaaattga-tttcctccggttaaatgctccag-aatcatccaa
attactccattt-----------tgctcattccatgc-----------------------
------------------------------------------------------------
------------------------------------------------------------
--
>Chr20:26781404:26788922_5p 
----------------gttgttgtaaattcagaagatcaaaaagctaggtctagggaatt
tctcaggaaattatgaaatattaaatca-atcaataaattaggattcaagcaat---taa
gaaaagatctagaactctaaac-acttttgtaaaataaatcagttctcactgcaaatatt
atctaaa-tttaaaaccagaaaatctaaatctctttgtaaaattctaggttaaaaatcag
cttttaaaaaaaaaaacaggtttagat-tgttcacaaaattactaaatcaaatctctttg
cagaaagtaattttgctcatcaaaagattttatcaggaaaatcaattatattctcatatc
aatttatttttctaggttattaattctagatggccaatcaaggat-taatatg-aagaac
aacctaagatgaagatctagaaagatattgaatcctaaataa-acagatctaacaattca
t-----aaaatccctgtg-aaaaaccctaaacctaacaagcaaactactcagacatgttt
gatgaagaacaagacata-attctgaataataagcaattaaaattaaaagagtaaagagg
gag-ttcaagaat-tcttctctca-aagcagttcaga----tttctctt-ccaaaagctt
tc-aaaatctcacagggttgcaggaaaaataaaaatttgatagattaaaacttaagggtt
ttaaaaacct-aaaaactatatatatat--gtcctaaaacatgt-tagggacttatgttg
caattatggaagactttgggcaacttttgtcaattttccaaaacctggg------tcttg
agtcggc----agagaggggtgtcgatcgatgccctcttgtgtggtgtcggtcgatgctc
ctcataggatcagactccaaattga-tttcctccggttaaatgctccag-aatcatccaa
attgctccattt-----------tgctcctt-----------------------------
------------------------------------------------------------
------------------------------------------------------------
--
