# Supplementary material for: Transposon signatures of allopolyploid genome evolution
Source: Nat Commun. 2023 Jun 1;14:3180. doi: 10.1038/s41467-023-38560-z (PMC10235133; doi:10.1038/s41467-023-38560-z)
Supplement: Supplementary file 4 — Supplementary Data 1 [file 41467_2023_38560_MOESM4_ESM.zip › Camelina.LTR.families/Camelina.LTRFamily/Camelina.Aligned/gt10.fam_344.Aligned.fa]

>Chr1:16414763:16418522_5p 
------------------------------------------------------------
-----------------------------gaagatatattag-atagctgaattagtgtc
tgtgtgattcaagacgtaatacaagattgttgttgttttatgtgcgagagaagtttctag
aaggtttgagaagacaatattgaaggacggtttaaagatgaattgaagaagaaaactact
atttattgggttgattaaattggag-ttttgcaaggaaaaggaaaatagcaaaaagga--
--aaaagtc-attttcttatgaaatttggaaatcttattttatggtgattagaaagtatt
-gatggatatataaggaggtgttgggcac--gtcctagagaagcaagaaagctgaggcat
aaagat--taatcctagggagctttctgtgtttatgtgcggcttagtttcgcggtttggt
gcttgtgttgttcaagcttctttgttcgtcggtgtgacgtgtgtgtgaaggttgctcaag
agagttgaagatctgaagcctaggctcagggggagtttagcccaaggttaggttatcttg
gtttgaatctaggctcagtgtgagtttagttaacggtagagatttatccttaagatttca
tgttatagaacagagcggtgaattaagaggattgtgcttgatttacgcatttgcgaatag
gttgtatttgctttcttgttctagtgtaatcgaaatctggacgtggtcacggggagtagg
aaaaaccgaacctcgttaacaaagttcttgtgttttttactttatgtactttattat---
-tgcctcatccgcatttacaa---------------------------------------
-------
>Chr17:23825971:23829552_5p 
------------------------------------------------------------
---------------------------atgaagatgtattga-atggctgaagtagtgtc
tgtgtgattcaagacgtgatacaagattgttggtgttttatgtgtgtgagaagtttctag
aaggtttgagaaggcaatattgaaggacggtttgaggataaattgaagaggaaaactact
atttctttggttgattaaattggag-ttttacaaagaaaaggaaaatagcaaaaagga--
--aaaagta-tttttcttatgagatttggaaatcttctcctatggtgattaggaagtatt
-gatgggtatataaggaggtgttaggcac--gtcctaaagaagcaagagagctgaggcat
aaaggttagaatcctagagagctttctg--ttggtgtgcggcttagtttcgcggtttggt
gcttgtgttgttcaagcttctttgttcgtcggtgtgacgtgtgtgtgaaggttgctcaag
agagttgaagatctgaagtctaggctcagggggagtttagcccaaggttaggttatcttg
gtttgaatctaggcttggtgttagtctagttaagggtagagaattatccttaagatttca
tgttatagaacggagcggtgaattaagagggttgtgcttaatttacgcgtttgcgaatag
gttgtatttgctttcttgttctagtggaatcgaaatctggacgtggtcccggggagtagg
aaaaaccgaacctcgttaacaaagttcttgtgttctttactttctgctctttattat---
-tgcctcatccgcatttacaa---------------------------------------
-------
>Chr1:16414763:16418522_3p 
------------------------------------------------------------
--------------------------------gaaatttggatgaggttgaagtagtgtc
tgtgtgattcaagacgtgatacaagattgttatttttttatgtgcgtgagaaatttctag
aaggtttgagaaagcaatattgaaggacggtttgaggatgaattgaagaggaaaactact
atttattgggttgattaaattggag-ttttacaatgaaaaggaaaatagcaaaaagga--
--aaaagtc-attttcttatgaaatttggaaatcttctcctatggtgattaggaagtatt
-gatggatatataaggaggtgttgggcac--gtcctagagaagtaagagagctgaggcat
aaagat--aaattctagggagctttctgtgtttgtgtgcggcttagtttcgcggtttggt
gcttgtgttgttcaagcttctttgtttgtcggtgtgccgtgtgtgtgaaggttgctcaag
agagttgaagatctgaagcctaggctcatggggtgtttagcccaagattaggttatcttg
gtttgaatctaggctcagtgtgagtttagttaagggtagagattaatccttaagatttca
tgttatagaacgaagcggtgaattaagagggttttgcttgatttacgcgtttgcgaatag
gttgtatttgctttcttgttctactggaaccgaaatctggacgtggtcccaaggagtagg
aaaaaacgaatctcgttaataaagttcttgtgttatttactttctgcactttattat---
-tacctcatccgcacttacaa---------------------------------------
-------
>Chr18:221712:225341_5p 
--------aaagag----------------------------------------------
------------------aggagaactgtgaagatgtattgg-atggttgaagtagtgtc
tgtgtgattcaagacgtgatacaagattgttgttgttttatgtgtgtgagaagtttctag
aaggtttgagaagacaataatgaaggacggtttgaggattaattaaagaggaaaactact
atttattgggttgattaaattggag-ttttacaaagaaaatgagaatagcaaaaaggaa-
--aaaagcc-tttttcttatgaaatttggaaatcttctcctatggtgattaggaagtctt
-gatgagtatataaggaggtgttgggcac--gtcctagagaagcaagagagatgaggcat
aaagat--aaatcctagggagctttctgtgtttgtgtgcggcttagtttcgtggtttggt
gcttgggttgttcaagcttctttgttcgtcggtgtggcgtttgtgtgaaggttgatccag
agagttggagatctgaagtctaggctcagggggagtttagcccaaggttaggttatcttg
gtttgaatctaggctcggtgtgagtttagttaagggtagagatttatccttaagatttca
tgttatagaacagagctgtgaattaagagggttgtgcttgatttacgcgtttgcgaatag
gttgtatttgctttcttgttctagtgcaatcgaaatctggaagtggtcccggggagtagg
aaaaaccaaacctcgttaacaaagctcttgtgttatttattttctgcactttattat---
-tgcctcatccacatttacaagtggta---------------------------------
-------
>Chr12:27915129:27918725_5p 
------------------------------------------------------------
----------------------------tgaagatgtattggtctgtctgaagtagtgtc
tgtgtgattcaagacgtgatacaagattgctgttgttttatgtgcgtgagaagtttctag
aagacttgagaaggcaatattgaaggacggtttgaggataaattgaagaggaaaactact
atttctttggttgattaaattggag-ttttacaaagaaaaggaaaatagcaaaaagga--
--aaaagta-tttttcttatgagatttggaaatcttctcctatggtgattaggaagtatt
-gatgggtatataaggaggtgttaggcac--gtcctaaagaagcaagagagctgaggcat
aaaggttagaatcctagagagctttctg--ttggtgtgcggcttagtttcgcggtttggt
gcttgtgttgttcaagcttctttgttcgtcggtgtgacgtgtgtgtgaaggttgctcaag
agagttgaagatctgaagtctaggctcagggggagtttagcccaaggttaggttatcttg
gtttgaatctaggcttggtgttagtctagttaagggtagagaattatccttaagatttca
tgttatagaacggaacggtgaattaagagggttgtgcttgatttacgcgtttgcgaatag
gttgtatttgctttcttgttctagtggaatcgaaatctggacgtggtcccggggagtagg
aaaaaccgaacctcgttaacaaagttcttgtgttctttactttctgcactttattat---
-tgcctcatccgcatttaca----------------------------------------
-------
>Chr12:13999367:14002219_3p 
------------------------------------------------------------
--------------------------tatgaagatgtattgg-atggctgaagtagtgtc
tgtatgattcaagacgtgatacaaaattgttgttgtttgatgtgtccaagaagtttctag
aaggtttgagaaggcaatattgaaggacggtttaaggatggattgaagaggaaaactact
atttctttggttgattaaattggaa-ttttacaaggaaaaggaaaatagcaaaaagga--
--aaaagtc-tttttcttatgagatttggaaattttctcctttggtgattaggaagtatt
-gatgggtatataaggatgtgttgggcac--gtcctagagaagcaagaaagctgaggcat
aaagat--aaatcctagagagctttttgtgtttgtgtgcggcttagttttgcggtttggt
gcttgggttgttcaagcttctttgttcgtcggtgtgacgtgtgtgtgaaggttgctcaag
agaattggagatctgaagtctaggctcagggggagtttagcctaaagttaggttatcttg
gtttgaatctaggctcggtgtgagtttagttaagggtagagatttagccttaagatttca
tgttatagaacggagcggtgaattaagagggttgtgcttgatttacgcgtttgcgaatag
gttgtatttgctttcttgttctagtggaatcgaaatatggactaggtcccgaggagtagg
aaaaaccgaacctcgttaacaaatttcttgtgttctttactttctgcactttattat---
-tgccacatccgcatttacaa---------------------------------------
-------
>Chr12:13999367:14002219_5p 
------------------------------------------------------------
---------------------------atgaagatgtattgg-atggctgaagtagtgta
tgtgtgattcaagacgtgatatagaattgttgttgtttgatgtgtccaagaagtttctag
aaggtttgagaaggcaatattgaaggacagtttaaggatggattgaagagaaaaactact
atttctttggttgattaaattggag-ttttacaaggaaaaggaaaatatcaaaaagga--
--aaaaatc-cttttcttatgaaatttggaaatcttctcctttggtgattaggaagtatt
-gatgggtatataaggaggtgttgggcac--gtcctagagaagcaagaaagctgaggcat
aaagat--aaatcctagagagctttttgtgtttgtgtgcggcttagtttcgcggtttggt
gcttaggttgttcaagcttctttgttcgtcgatgtgacgtatgtgtgaaggttgctcaag
agagttgaagatctgaagtctaggctcagggggagtttagcccaaggttaggttatattg
gtttgaatctaggcttggtgtgagtttagttaagggtagagatttatccttaagatttca
tgttatagaacggagcggtgaattaagagggttgtgcttgatttacgcgtttgcgaatag
gttgtatttgctttcttgttctagtggaatcgaaatctggactaggtcccgaggaataag
aaaaaccgaacctcgttaacaaagttcttgtgttctttactttctgcactttattat---
-tgcctcatccgcatttacaa---------------------------------------
-------
>Chr15:24687004:24690584_3p 
------------------------------------------------------------
----------------------------tgaagatatattggtctgtctgaagtagtgtc
tgtgtgattcaagacgtgatacaagatggctgttgttttatgtgcgtgagaagtttctag
aagacttgagaaggcaatattgaaggacggtttgaggataaattgaagaggaaaactact
atttctttggttgattaaattggag-ttttacaaagaaaaggaaaatagcaaaaagga--
--aaaagta-tttttcttatgagatttggaaatcttctcctatggtgattaggaagtatt
-gatgggtatataaggaggtgttaggcac--gtcctaaagaagcaagagagctgaggcat
aaaggttagaatcctagagagctttctg--ttggtgtgcggcttagtttcgcggtttggt
gcttgtgttgttcaagcttctttgttcgtcggtgtgacgtgtgtgtgaaggttgctcaag
agagttgaagatctgaagtctaggctcagggggagtttagcccaaggttaggttatcttg
gtttgaatctaggcttggtgttagtctagttaagggtagagaattatccttaagatttca
tgttatagaacggagcggtgaattaagagggttgtgcttaatttacgcgtttgcgaatag
gttgtatttgctttcttgttctagtggaatcgaaatctggacgtggtcccggggagtagg
aaaaaccgaacctcgttaacaaagttcttgtgttctttactttctgctctttattat---
-tgcctcatccgcatttaca----------------------------------------
-------
>Chr18:3828442:3831975_3p 
------------------------------------------------------------
---------------------------atgtagatgtattgg-atggctgaagtagtgtc
tgtgtgattcaagacgtgatacaggattgttgttgttttatgtgcgtgagaagtttctag
aaggtttcagaaggcaatattgaagcacagtttgaggatgaattgaagaggaaaactact
atttatttggttgattaaattggag-ttttacaaggaaaaggaaaatagcaaaaagga--
--aaaaggc-tttttcttatgaaatttggaaatcttctcctatggtgattaggaagtctt
-gatgggtatataaggaggtgttgggcat--gtcctagagaagcaagatagctgaggcaa
aaagat--aaatcctagggagctttctgtgtttgtttgcggcttagtttcgcggtttagt
gcttgggttgttcaagcttctttgttcgtcggtgtggcgtttgtgtgaaggttgatctag
agagttggagatctgaagtctaggctcagggggagtttagcccaaggttaggttatcttg
gtttgaatctaggctaggtgtgagtttagttaatggtagagatttatccttaagatttca
tgttatagaacggagcggtgaattaagagggttgtgcttgatttacgcgtttgcgaacag
gttgtatttgctttcttgttctagtgaaatcgaaatctggacgtggtcccggggagtagg
aaaaaccgaacctcgttaacaaagttcttgtgttatttactttctgcactttattatnaa
tagtc-------------------------------------------------------
-------
>Chr12:4173704:4177284_3p 
------------------------------------------------------------
--------------------------aatgaagatgtattggtctgtctgaagtagtgtc
tgtgtgattcaagacgtgatacaagattcctgttgttttatgtgcgtgagaagtttctag
aagacttgagaaggcaatattgaaggacggtttgaggataaattgaagaggaaaactact
atttctttggttgattaaattggag-ttttacaaagaaaaggaaaatagcaaaaagga--
--aaaagta-tttttcttatgagatttggaaatcttctcctatggtgattaggaagtatt
-gatgggtatataaggaggtgttaggcac--gtcctaaagaagcaagagagctgaggcat
aaaggttagaatcctagagagctttctg--ttggtgtgcggcttagtttcgcggtttggt
gcttgtgttgttcaagcttctttgttcgtcggtgtgacgtgtgtgtgaaggttgctcaag
agagttgaagatctgaagtctaggctcagggggagtttagcccaaggttaggttatcttg
gtttgaatctaggcttggtgttagtctagttaagggtagagaattatccttaagatttca
tgttatagaacggagcggtgaattaagagggttgtgcttaatttacgcgtttgcgaatag
gttgtatttgctttcttgttctagtggaatcgaaatctggacgtggtcccggggagtagg
aaaaaccgaacctcgttaacaaagttcttgtgttctttactttctgctctttattat---
-tgcctcatccgcatttacaa---------------------------------------
-------
>Chr5:26524715:26528295_3p 
------------------------------------------------------------
----------------------------tgaagatgtattga-atggctgaagtagtgtc
tgtgtgattcaagacgtgatacaagattgttggtgttttatgtgtgtgagaagtttctag
aaggtttgagaagacaatattgaaggacggtttgaggatatattgaagaggaaaactact
atttctttggttgagtaaattggag-ttttacaaggaaaaggaaaatagcaaaaagga--
--aaaagtcttttttcttatgagatttggaaatcttcttctatgatgattaggaagtgtt
-gatgggtatataaggaggtgttgggcac--gtcctagagaagcaagagagctgagacat
aaaggttagaattctagggagctttctg--ttggtgtgcggcttagtttcgcggtttggt
gcttgtgttgttcaagcttctttgttcgtcggtgtgacgtgtgtgtgaaggttgctcaag
agagttgaagatctgaagtctagactcagggggagtttagcccaaggttaggttatcttg
gtttgaatctaggcttggtattagtctagttaagggtagagaattatccttaagatttca
tgttatagaacggagcggtgaattaagaggcttgtgcttaatttacgcgtttgcgaatag
gttgtatttgctttcttgttctagtggaatcgaaatctggactaggtcccggggagtagg
aaaaaccgaacctcgttaacaaagttcttgtgttctttactttctgcactttaatat---
-tgcctcatccgcatttaca----------------------------------------
-------
>Chr12:4173704:4177284_5p 
------------------------------------------------------------
-----------------------------gaagatgtattggtctgtctgaagtagtgtc
tatgtgattcaagacgtgatacaagattgctgttgttttatgtgcatgagaagtttttaa
aagacttgagaaggcaatattgaaggacggtttgaggataaattgaagaggaaaactact
atttctttggttgattaaattggag-ttttacaaggaaaaggaaaatagcaaaaagga--
--aaaagtc-tttttcttatgagatttggaaatcttctcctattgtgattaggaagtctt
-gatgggtatataaggaggtgttgggcac--gtcctagagaagcaagagagctgaggcat
aaaggttagaatcctagagagctttctg--ttggtgtgcggcttagtttcgcggtttggt
gcttgtgttgttcaagcttctttgttcgtcggtgtgacgtgtgtgtgaaggttgctcaag
agagttgaagatctgaagtctaggctcagggggagtttagcccaaggttaggttatcttg
gtttgaatctaggcttggtgttagtctagttaagggtagagaattatccttaagatttca
tgttatagaacggagcggtgaattaagagggttgtgcttaatttacgcgtttgcgaatag
gttgtatttgctttcttgttctagtggaatcgaaatctggacgtggtcccggggagtagg
aaaaaccgaacctcgttaacaaagttcttgtgttctttactttctgctctttattat---
-tgcctcatccgcatttacaa---------------------------------------
-------
>Chr11:5829820:5839022_3p 
------------------------------------------------------------
--------------------------aatgaagatgtattgg-atggctgaagtagtgtc
tgtgtgattcaagacgtgatataggattgttgttgttttatgtgcgtgagaagtttctaa
aaggtttaagaagacaatattgaaggacggtttgaggatgaattgaagaggaaaactact
atttattgggttgattaaattggag-ttttacaaggaaaaggaaaatagcaaaaagga--
--aaaagtc-tttttcttatggaatttggaaatcttctcctatgctgattaggaagtctt
tgatgggtatataaggaggtgttgggcac--gtcctagagaggtaagagagctgaggcat
aaaggttagaaccctagagagctttctg--ttggtgtgcggcttagtttcgcggtttggt
tcttgtattgttcaagcttctttgttcgtcggtgtgacgtgtgtgtgaaggttgctcaag
agagttaaagag-tgaagtctaggctcagggggagtttagcccaagtttaggttatcttg
gtttgactctaggctcggtgtgagtttagttaagggtagaaatttatgcttaagatttca
tgttatagaacggagcggtgaatcaagagggttgtgcttgatttacgcgtttgcgaatag
gttgtatttgctttcttgttctagtggaatcgaaatctggacgtggtcccggggagtagg
aaaaaccgaacctcgttaacaaagttcttgtgttctttactttcttcactttattat---
-tgcctcatccgcatttaca----------------------------------------
-------
>Chr15:25407078:25410658_5p 
------------------------------------------------------------
----------------------------tgaagatgtattggtctgtctgaagtagtgtc
tgtgtgattcaagatgtgatacaagatggctgttgttttatgtgcatgagaagtttctag
aagacttgagaaggcaatattgaaggacggtttgaggataaattgaagaggaaaactact
atttctttggttgattaaattggag-ttttacaaagaaaaggaaaatagcaaaaagga--
--aaaagta-tttttcttatgagatttggaaatcttctcctatggtgattaggaagtatt
-gatgggtatataaggaggtgttaggcac--gtcctaaagaagcaagagagctgaggcat
aaaggttagaatcctagagagctttctg--ttggtgtgcggcttagtttcgcggtttggt
gcttgtgttgttcaagcttctttgttcgtcggtgtgacgtgtgtgtgaaggttgctcaag
agagttgaagatctgaagtctaggctcagggggagtttagcccaaggttaggttatcttg
gtttgaatctaggcttggtgttagtctagttaagggtagagaattatccttaagatttca
tgttatagaacggagcggtgaattaagagggttgtgcttaatttacgcatttgcgaatag
gttgtatttgctttcttgttctagtggaatcgaaatctggacgtggtcccggggagtagg
aaaaaccgaacctcgttaacaaagttcttgtgttctttactttctgctctttattat---
-tgcctcatccgcatttaca----------------------------------------
-------
>Chr15:17251663:17255243_5p 
------------------------------------------------------------
----------------------------tgaagatgtgttggtctgtctgaagtagtgtc
tgtgtgattcaagatgtgatacaagatggctgttgttttatgtgcgtgagaagtttctag
aagacttgagaaggcaatattgaaggacggtttgaggataaattgaagaggaaaactact
atttctttggttgattaaattggag-ttttacaaagaaaaggaaaatagcaaaaagga--
--aaaagta-tttttcttatgagatttggaaatcttctcctatggtgattaggaagtatt
-gatgggtatataaggaggtgttaggcac--gtcctaaagaagcaagagagctgaggcat
aaaggttagaatcctagagagctttctg--ttggtgtgcggcttagtttcgcggtttggt
gcttgtgttgttcaagcttctttgttcgtcggtgtgacgtgtgtgtgaaggttgctcaag
agagttgaagatctgaagtctaggctcagggggagtttagcccaaggttaggttatcttg
gtttgaatctaggcttggtgttagtctagttaagggtagagaattatccttaagatttca
tgttatagaacggagcggtgaattaagagggttgtgcttaatttacgcgtttgcgaatag
gttgtatttgctttcttgttctagtggaatcgaaatctggacgtggtcccggggagtagg
aaaaaccgaacctcgttaacaaagttcttgtgttctttactttctgctctttattat---
-tgcctcatccgcatttaca----------------------------------------
-------
>Chr15:25407078:25410658_3p 
------------------------------------------------------------
----------------------------tgaagatgtattggtctgtctgaagtagtgtc
tgtgtgattcaagatgtgatacaagatggctgttgttttatgtgcgtgagaagtttctag
aagacttgagaaggcaatattgaaggacggtttgaggataaattgaagaggaaaactact
atttctttggttgattaaattggag-ttttacaaagaaaaggaaaatagcaaaaagga--
--aaaagta-tttttcttatgagatttggaaatcttctcctatggtgattaggaagtatt
-gatgggtatataaggaggtgttaggcac--gtcctaaagaagcaagagagctgaggcat
aaaggtgagaatcctagagagctttctg--ttggtgtgcggcttagtttcgcggtttggt
gcttgtgttgttcaagcttctttgttcgtcggtgtgacgtgtgtgtgaaggttgctcaag
agagttgaagatctgaagtctaggctcagggggagtttagcccaaggttaggttatcttg
gtttgaatctaggcttggtgttagtctagttaagggtagagaattatccttaagatttca
tgttatagaacggagcggtgaattaagagggttgtgcttaatttacgcgtttgcgaatag
gttgtatttgctttcttgttctagtggaatcgaaatctggacgtggtcccggggagtagg
aaaaaccgaacctcgttaacaaagttcttgtgttctttactttctgctctttattat---
-tgcctcatccgcatttaca----------------------------------------
-------
>Chr12:27915129:27918725_3p 
------------------------------------------------------------
----------------------------tgaagatgtattggtctgtctgaagtagtgtc
tgtgtgattcaagacgtgatacaagatggctgttgttttatgtgcgtgagaagtttctag
aagacttgaaaaggcaatattgaaggacggtttgaggataaattgaagaggaaaactact
atttctttggttgattaaattggag-ttttacaaagaaaaggaaaatagcaaaaagga--
--aaaagta-tttttcttatgagatttggaaatcttctcctatggtgattaggaagtatt
-gatgggtatataaggaggtgttaggcac--gtcctaaagaagcaagagagctgaggcat
aaaggttagaatcctagagagctttctg--ttggtgtgcggcttagtttcgcggtttggt
gcttgtgttgttcaagcttctttgttcgtcggtgtgacgtgtgtgtgaaggttgctcaag
agagttgaagatctgaagtctaggctcagggggagtttagcccaaggttaggttatcttg
gtttgaatctaggcttggtgttagtctagttaagggtagagaattatccttaagatttca
tgttatagaacggagcggtgaattaagagggttgtgattaatttacgcgtttgcgaatag
gttgtatttgctttcttgttctagtggaatcgaaatctggacgtggtcccggggagtagg
aaaaaccgaacctcgttaacaaagttcttgtgttctttactttctgctctttattat---
-tgcctcatccgcatttaca----------------------------------------
-------
>Chr11:12179979:12182835_3p 
------------------------------------------------------------
----------------------------tgaagatgtattgg-atggttgaagtagtgtc
tgtgtgatacaagacgtgatacaggattgttggtgttttatgtgtgtgagaagtttctag
aaggtttgagaagacaatattgaaggacagtttgaggatgaattgaagaggaaaactact
atttctttggttggttaaattggag-ttttacaaggaaaaagaaaatagcaaaaagga--
--aaaagtc-tttttcttatgaaatttggaaatcttctcctatggtgattaggaagtttt
-gatgggtatataaggaggtgttgggcac--gtcctagagaagcaagagagctgaggcat
aaagat--aaatcctagagagctttttgtgttggtgtgcggcttagtttcgcggtttggt
gcttgtgttgttcaagcttctttgttcgtcggtgtgacgtgtgagtgaaggttgatccag
agagttggagatctgaagtctaggctcagggggagtttagcccaaggttaggttatcttg
gtttaaatctaggcttgatgttagtctagttaagggtagagaattatctttaagatttca
tgttatagaacggaacggtgaattaagagggttgtgcttgatttacgcgtttgcgaatag
gttatatttgctttcttgttctagtggaatcgaaatctggacgtggtcccggggagtagg
aaaaaccgaacctcgttaacaaagttcttgtgttatttactttctgcactttattatttg
-cacatcatccgcatttacaaactggt-tcaaattca-----------------------
-------
>Chr5:26524715:26528295_5p 
------------------------------------------------------------
----------------------------tgaagatgtattga-atggctgaagtagtgtc
tgtgtgattcaagacgtgatacaagattgttggtgttttatgtgtgtgagaagtttctag
aaggtttgagaagacaatattgaaggacggtttgaggatatattgaagaggaaaactact
atttctttggttgagtaaattggag-ttttacaaggaaaaggaaaatagcaaaaagga--
--aaaagtcttttttcttatgagatttggaaatcttcttctatgatgattaggaagtgtt
-gatgggtatataaggaggtgttgggcac--gtcctagagaagcaagagagctgagacat
aaaggttagaattctagggagctttctg--ttggtgtgcggcttagtttcgcggtttggt
gcttgtgttgttcaagcttctttgttcgtcggtgtgacgtgtgtgtgaaggttgctcaag
agagttgaagatctgaagtctagactcagggggagtttagcccaaggttaggttatcttg
gtttgaatctaggcttggtattagtctagttaagggtagagaattatccttaagatttca
tattatagaacggagcggtgaattaagaggcttgtgcttaatttacgcgtttgcgaatag
gttgtatttgctttcttgttctagtggaatcgaaatctggactaggtcccggggagtagg
aaaaaccgaacctcgttaataaagttcttgtgttctttactttctgcactttaatat---
-tgcctcatccgcatttaca----------------------------------------
-------
>Chr11:5829820:5839022_5p 
------------------------------------------------------------
----------------------------tgaagatgtattgg-atggttgaagtagtgtc
tgtgtgattcaagatgtgatacatgattgttgttgttttatgtgtgtgagaagtttctaa
aaggtttgagaaggcaatattgaagaatggtttgaggatgaatcgaagaggaaaactact
atttattgggttgattaaattggagtttttacaaggcaaaggaaaatagcaaaaagga--
--aaaagtc-tttttcttatggaatttggaaatcttctcctatggtgattaggaagtctt
tgatgggtatataaggaggtgttgggcac--gtcctagagaggtaagagagctgaagcat
aaaggttagaaccctagagagctttctg--ttggtgtgtggcttagtttcgcggtttggt
gcttgtgttgttcaagcttctttgttcgtcggtgtgacgtgtgtgtgaaggttgctcaag
agagttgaagat-tgaagtctaggctcagggggagtttagcccaaggttaggttatcttg
gtttgaatctaggctcggtgtgagtttagttaagggtagagatttatgcttaagatttca
tgttatagaacggagcggtgaatcaagagggttgtgcttgatttacgcgtttgcgaatag
gttgtatttgctttcttgttctagtggaatcgaaatctggacgtggtcccgggaagtagg
aaaaaccgaacctcgttaacaaagttcttgtgttctttactttctgcactttattat---
-tgcctcatccgcatttaca----------------------------------------
-------
>Chr17:23825971:23829552_3p 
------------------------------------------------------------
---------------------------atgaagatgtattggtctgtctgaagtagtgtc
tgtgtgattcaagatgtgatacaagatggctgttgttttatgtgcgtgagaagtttctag
aagacttgagaaggcaatattgaaggacggtttgaggataaattgaagaggaaaactact
atttctttggttgattaaattggag-ttttacaaagaaaaggaaaatagcaaaaagga--
--aaaagta-tttttcttatgagatttggaaatcttctcctatggtgattaggaagtatt
-gatgggtatataaggaggtgttaggcac--gtcctaaagaagcaagagagctgaggcat
aaaggttagaatcctagagagctttctg--ttggtgtgcggcttagtttcgcggtttggt
gcttgtgttgttcaagcttctttgttcgtcggtgtgacgtgtgtgtgaaggttgctcaag
agagttgaagatctgaagtctaggctcagggggagtttagcccaaggttaggttatcttg
gtttgaatctaggcttggtgttagtctagttaagggtagagaattatccttaagatttca
tgttatagaacggagcggtgaattaagagggttgtgcttaatttacacgtttgcgaatag
gttgtatttgctttcttgttctagtggaatcgaaatctggacgtggtcccggagagtagg
aaaaaccgaacctcgttaacaaagttcttgtgttctttactttctgctctttattat---
-tgcctcatccgcatttacaa---------------------------------------
-------
>Chr15:24687004:24690584_5p 
------------------------------------------------------------
----------------------------tgaagatgtattggtctgtctgaagtagtgtc
tgtgtgattcaagatgtgatacaagatggctgttgttttatgtgcatgagaagtttctag
aagacttgagaaggcaatattgaaggacggtttgaggataaattgaagaggaaaactact
atttctttggttgattaaattggag-ttttacaaagaaaaggaaaatagcaaaaagga--
--aaaagta-tttttcttatgagatttggaaatcttctcctatggtgattaggaagtatt
-gatgggtatataaggaggtgttaggcac--gtcctaaagaagcaagagagctgaggcat
aaaggttagaatcctagagagctttctg--ttggtgtgcggcttagtttcgcggtttggt
gcttgtgttgttcaagcttctttgttcgtcggtgtgacgtgtgtgtgaaggttgctcaag
agagttgaagatctgaagtctaggctcagggggagtttagcccaaggttaggttatcttg
gtttgaatctaggcttggtgttagtctagttaagggtagagaattatccttaagatttcg
tgttatagaacggagcggtgaattaagagggttgtgcttaatttacgcgtttgcgaatag
gttgtatttgctttcttgttctagtggaatcgaaatctggacgtggtcccggggagtagg
aaaaaccgaacctcgttaacaaagttcttgtgttctttactttctgctctttattat---
-tgcctcatccgcatttaca----------------------------------------
-------
>Chr9:3724039:3727647_5p 
------------------------------------------------------------
------------------------agaatgaagatgtattggtctgtctgaagtagtgtc
tgtgtgattcaagacgtgatacaagatggctgttgttttatgtgcgtgagaagtttctag
aagacttgagaagacaatattgaaggacggtttgaggataaattaaagaggaaaactact
atttctttggttgattaaattggag-ttttactaggaaaaggaaaatagcaaaaaaga--
--aaaagtc-tttttcttatgagatttggaaatcttctcctatggtgattaggaagtatt
-gatgggtatataaggaggtgttaggcac--gtcctagagaagcaagagagctgaggcat
aaaggttagaatcctagagagctttctg--ttggtgtgcggcttagtttcgcggtttggt
gcttgtgttgttcaagcttctttgttcgtcggtgtgacgtgtgcgtgaaggttggtccaa
agtgttgaagatctgaagactaggctcagggggagtttagcccaaggttaggttatcttg
gtttgaatctaggcttggtgttagtctagttaagggtagagaattatccttaagatttca
tgttatagaacggagcggtgaattaagagggttgtgcttgatttacgcgtttgcgaatag
gttgtatttgctttcttgttctagtggaatcgaaatctggacgtggtcccggggagtagg
aaaaaccgaacctcgttaacaaagttcttgtgttctttactttcttcactttattat---
-tgcctcatccacatttacaagtggta-ccagagcaggttctcgata-------------
-------
>Chr11:11280451:11284021_5p 
------------------------------------------------------------
----------------------------tgaagatgtattgg-atggctgaagtagtgtt
tgagtgattcaagacgtgatacaggattattgttgttttatgtgactgagaagtttctag
aaggtttgagaaggcaatattgaaggacggtttaaggatgaattgaagaggaaaactact
atttcgttggttgattaaattggag-ttttacaaggaaaaggaaaatatcaaaaagga--
--aaaagtc-tatttcttatgaaatttggaaatcttctcctatgctgattaggaagtctt
-gatgggtatataaggaggtgttgggcac--gtcctagagaagcaagagagctgagacat
aaagaataaaatcctagagagctttctgtttttgtgtgcaacttagttttgcggtttggt
gcttgtgttgttcaagcttatttgtccgtcggtgtgacgtgtgtgtgaaggttgctcaag
agagttgaagatctgaagtctaggctcagggggagtttagcccaagattaggttatcttg
gtttgaatctaggcttggtgttagtctagttaagggtagagatttatccttaagatttca
tgttattgaacggagcggtgaattaagagtgttgtgcttgatttacgcgtttgcgaataa
gttgtatttgctttcttgttctagtaaaatcgaaatctgaacgtggtcccggggagtagg
aaaaaccgaacctcgttaacaaagttcttgtgttctttactttctgcagtttattat---
-tgcctcatccacatttaca----------------------------------------
-------
>Chr18:221712:225341_3p 
catagtcaaaaagg----------------------------------------------
------------------gggagaactgtgaagatgtattgg-atgactaaagtagtatc
tgtgtgattcaagacgtgatacaagattgttgttgttttatgtgcgtgagaagtttctag
aaggtttgctaagacaataatgaaggacggtttgaggattaattgaagagaaaaactact
atttattgggttgattaaattggag-ttttacaaagaaaaggagaatagcaaaaaggaaa
agaaaagcc-tttttcttatgaaatttggaaattttctcctatggtgattaggaagtctt
-gatgagtatataaggaggtgttgggcac--gtcctagagaagcaagagagctgaggcat
aaagat--aaatcctagggagctttctgtgtttgtgtgcggcttagttttgcggtttggt
gcttgggttgtttaagcttctttgttcgtcagtgtggcgtttgtgtgaaggttgatccag
agagttggagatctgaagtctaggctcaggaagagtttagcccaaggttaggttatcttg
gtttgaatctaggctcggtgtgagtttagttaaaggtagagatttatccttaagatttca
tgttatagaatagagcggtgaattaagagggttgtgcttgatttacgcgtttgcgaatag
gttgtatttgttttcttgttctagtggaatcgaaatctgaacgtggtctcggggagtagg
aaaaaccgaacctcgttaacaaagctcttgtattatttattttctgcattttattat---
-tgtctcatccgcatttacaaagt------------------------------------
-------
>Chr15:7585534:7590756_3p 
------------------------------------------------------------
----------------------------tgaagatgtattggtctgtctgaagtagtgtc
tgtgtgattcaagacctgttacaagattgctgttgttttatgtgcgtgagaagtttctag
aagacttgagaaggcaatattgaatgacggtttgaggataaattgaagaggaaaactact
atttctttggttgattaaattggag-ttttacaaggaaaaggaaaatagcaaaaagga--
--aaaagtc-tttttcttatgagatttggaaatcttctcctatggtgattaggaagtatt
-gatgggtatataaggaggtgttaggcac--gtcctagagaagcaagagagctgagacat
aaaggttagaatcctagagagctttctg--ttggtgtgcggcttagtttcgcggtttggt
gcttgagttgttcaagcttctttgttcgtcggtgtgacgtgtgtgtgaaggttgctcaag
agagttgaagatctgaagtctaggctcagggggagtttagcccaaggttaggttatcttg
gtttaaatctaggcttggtgttagtctagttaagggtagagaattatccttaagatttca
tgttatagaacgaagcggtgaattaagagggttgtgcttaatttacgcgtttgcgaatag
gttgtatttgctttctcgttctagtggaatcgaaatctggactaggtcccggggagtagg
aaaaaccgaacctcgttaacaaagttcttgtgttctttactttctgcactttattat---
-tgtctcatccgcatttacaa---------------------------------------
-------
>Chr19:7752488:7756075_3p 
------------------------------------------------------------
-----------------------------gaagatgtattggtttatctgaagtagtgtc
tgtgtgattcaagacgtgatacaagattgttggtgttttatgtgcgtgagaagtttctag
aaggtttgagaaggcaatattgaaggatggtttgaggatgaattgaagaggaaaactact
atttctttggttgattaaattggag-ttttaaaaggaaaaggaaaatagcaaaaagga--
--aaaagtc-tttttcttatggaatttggaaatcttcttctctggtgataaggaagtctg
-gatgggtatataaggaggtgttgggcac--gtcctagagaagcaagagagttgcagcat
aaaggttaaaatcctagagagttttctc--attgtgtgcggcttagtttcgcggtttggt
gcttgtgttgttcaagcttctttgttcgtcggtgtgacgtgtgtgtgaaggttgctcaag
agagttgaagatctgaagtctaggctcagggggagtttagcccaaggttaggttatcttg
gtttaaatctaggcttggtgttagtctagttaagggtagagaattatccttaagatttca
tgttatagaacggatcggttaattaagagggttgtgcttgatttacgcgtttgcgaatag
gttgtatttgctttcttgttctagtggaattgaaatctcgatgtggtcccgaggagtagg
aaaaaccgaacctcgtgaacaaagttcttgtgttctttactttttgcactttattat---
-tgccttatccgcatttacaagtggta-t-------------------------------
-------
>Chr18:3828442:3831975_5p 
------------------------------------------------------------
--------------------------catgaagatgtattgg-atggttgaagtagtatc
tgtgtgattcaagacgtgatacatgattgttgttgttttatgtgcgtgagaagtttctaa
aaggttttagaagacaatattgaagcacggtttgaggatgaattgaagagaaaaactact
atttatttggttgattaaattggag-ttttacaagaaaaaggaaaatagcaaaaagga--
--acaaggc-tttttcttatgaaatttggaaatcttctcctatggtgattaggaagtctt
-gatgggtatataaggaggtgttgggcac--gtcctagagaagcaagagagctgaggcat
aaagat--aaatcctagggagctttctgtgtttgtgtgcggcttagtttcgcggtttggt
gcttgggttgttcaagcttctttgttcgttggtgtggcgtttgtgtgaaggttgatctag
agagttggagatctgaattctaggctcagggggagtttaacctgaggttaggttatcttg
gtttgaacctaggctcggtgtgagtttagttaagggtaaagatttatccttaagatttca
tgttatagaacggagcggtgaattaaaagggttgtgcttgatttacgcgtttgcgaatag
gttgtatttgctttcttgttctagtgaaatcgaaatctggatgtggtcctagggagtagg
aaaaaccgaacctcgttaacaaagttcttgtgttatttactttctgcactttattat---
------------------------------------------------------------
-------
>Chr15:17251663:17255243_3p 
------------------------------------------------------------
----------------------------tgaagatgtattggtctgtctgaagtagtgtc
tgtgtgattcaagatgtgatacaagatggctgttgttttatgtgcgtgagaagtttctag
aagacttgagaaggcaatattgaaggacggtttgaggataaattgaagaggaaaactact
atttctttggttgattaaattggag-ttttacaaagaaaaggaaaatagcaaaaagga--
--aaaagta-tttttcttatgagatttggaaatcttctcctatggtgattaggaagtatt
-gatgggtatataaggaggtgttaggcac--gtcctaaagaagcaagagagctgaggcat
aaaggtgagaatcctagagagctttctg--ttggtgtgcggcttagtttcgcggtttggt
gcttgtgttgttcaagcttctttgttcgtcggtgtgacgtgtgtgtgaaggttgctcaag
agagttgaagatctgaagtctaggctcagggggagtttagcccaaggttaggttatcttg
gtttgaatctaggcttggtgttagtctagttaagggtagagaagtatctttaagatttca
tgttatagaacggagcggtgaattaagagggttgtgattaatttacgcgtttgcgaatag
gttgtatttgctttcttgttctagtggaatcgaaatctggacgtggtcccgaggagtagg
aaaaaccgaacctcgttaacaaagttcttgtgttctttactttttgctctttattat---
-tgccttatctgcatttaca----------------------------------------
-------
>Chr11:12179979:12182835_5p 
------------------------------------------------------------
----------------------------tgaagatgtattgg-atggctgaagtagtgta
tgtgtaatacaagacgtgatacaggattgttggtgttttatgtgtgtgagaagtttctag
aaggtttgagaagacaatattgaaggacagtttgaggatgaattgaagaggaaaactact
atttctttggttggttaaattggag-ttttactaggaaaaagaaaatagcaaaaagga--
--aaaagtt-tttttcttatgaaatttggaaatcttctcctatggtgattaggaagtttt
-gatgggtatataaggaggtgttgggcac--atcctagaaaagcaagagagctgaggcat
aaagat--aaatcctagagagctttctgtgttggtgtgcggcttagttttgcagtttggt
gcttgtgttgttcaagcttctttgttcgtcggtgtgacgtgtgagtgaaggttgatctag
agagttggagatatgaagtctagtctcagggggagtttagcccaaggttaggttatcttg
gtttaaatctaggcttggtgttagtctagttaagggtagagaattatccttaagatttca
tgttatagaacggagcggtgaattaagaaggttgtgcttgatttacgcgtttgcgaatag
gttgtattttctttcttgttatagtggaatcgaaatctggacgtggtctcggggagtagg
aaaaaccgaacctcgttaacaaagttcttgtgttatttactttctgcactttattatttg
-cacctcatctgcatttacaagtggta-tca-----------------------------
-------
>Chr14:27286580:27290174_3p 
------------------------------------------------------------
------------------------------aagatgtattggtatttctaaagtagtgtc
tgtgtgattcaagatgtgatacaggattgctgttgttttatgtgcgtgagaagtttctag
aaggcttgagaagacaatattgaaggacggtttgacgatgaattgaagaggaaaactact
atttctttggttgattaaattggag-ttttacaaggaaaaggaaaatatcaaaaag-aa-
--aaaagtc-tatttcttacgaaatttggaaatcttctcctatggtgattaggaagtttt
-gatggatatataaggaggtgttgggcacatgttctagagaggcaagagagctgaggcat
aaagat--aaatcctagagagttttatgtgtttgtgtgcaacttagttttgcggtttggt
gcttgtattgttcaagcttatttgttcgtcggtgtggcgtttgtgtgaaggttgcttcag
agtgttggagatctgaagtctaggctcagggggagtttagcccaatgttaggttatcttg
gtttgaatctaggctcggtgtgagtttagttaaggatagagatttatccttaagatttca
tgttatagaacggagcggtgaattaagagggttgtgcttgatttacgcgtttgcgaatag
gttgtatttgctttcttgttctagtgaaatcgaaatctggacgtggtcccgaggagtcgg
aaaaaccgaacctcattaacaaagttcttttgttatttattttttgcactttattat---
-tgcctcatccgcatttaca----------------------------------------
-------
>Chr15:7585534:7590756_5p 
------------------------------------------------------------
----------------------------tgaagatgtattggtctgtctgaagtagtgtc
tgtgtgagtcaagacctgttacaagattgctgttgttttatgtgcgtgagaagtttctag
aagacttgagaaggcaatattgaatgacggtttgaggataaattgaagaggaaaactact
atttctttggttgattaaattggag-ttttacaaggaaaaggaaaatagcaaaaagga--
--aaaagtc-tttttcttatgagatttggaaatcttctcctatggtgattaggaagtatt
-gatgggtatataaggaggtgttaggcac--gtcctagagaagcaagagagctgagacat
aaaggttagaatcctagagagctttctg--ttggtgtgcggcttagtttcgcggtttggt
gcttgagttgttcaagcttctttgttcgtcggtgtgacgtgtgtgtgaaggttgctcaag
agagttgaagatctgaagtttagactcagggggagtttagcccaaggttaggttatcttg
gtttaaatctaggcttggtgttagtctagttaagggtagagaattatccttaagatttca
tgttatagaacggagcggtgaattaagagggttgtgcttaatttacacgtttgcgaatag
gttgtatttgctttcttgttctagtggaatcgaaatctggactaggtcccggagagtagg
aaaaaccgaacctcattaacaaagttcttgtgttctttactttctgcactttattat---
-tatctcatccgcatttaca----------------------------------------
-------
>Chr9:3724039:3727647_3p 
------------------------cccttaaatatacattgaattgt-------------
--------------------gatcaagatgaagatgtattggtctgtctgaagtagtgtc
tgtgtgattcaagacgtgatacaagatggctgttgttttatgtgcgtgagaagtttctag
aagacttgagaaggcaatattgaaggacggtttgaggataagttgaagagaaaaactact
atttctttggttgattaaattggag-ttttactaggaaaaggaaaatagcaaaaagaa--
--aaaagtcttttttcttatgagatttggaaatcttctcctatggtgattaggaagtatt
-gatgggtatataaggaggtgttaggcac--gtcctagaaaagcaagagagctgaggcat
aaaggttagaaccctagagagctttctg--ttggtgtgcggcttagtttcgcggtttggt
gcttgtgttgttcaagcttctttgttcgtcggtgtgacgtgtgcgtgaaggttggtccaa
agtgttggagatctgaagactaggctcagggggagtttagcccaaggttaggttatcttg
gtttgaatctaggcttggtgttagtctagttaagggtagagaattatccttaagatttca
tgttatagaacggagcggtgaattaagagggttgtgcttgatttacgcgtttgcgaatag
gttgtatttgcttttttgtcctagtggaatcgaaatctggacgtggtcccggggagtagg
aaaaaccgaacctcgttaacaaagttcttgtgttctttactttgtgcactttattat---
-tgcctcatcagcatttacaagtggta-tcagagcaggttctcgatagagattcagtcta
gtttcaa
>Chr11:11280451:11284021_3p 
------------------------------------------------------------
----------------------------tgaagatgtattgg-atggctgaagtagtgtt
tgtgtgattcaagacgtgatgcaggattgctgttgttttatgtcactgagaagtttctaa
aaggtttgagaagacaatattgaaggacgttttaaggatgaattgaagaggaaaactact
atttcgttggttgattaaattggag-ttttacaaggaaaaggaaaatatcaaaaagga--
--aaaagtc-tatttcttatgaaatttggaaatcttctcctatgctgattaggaagtctt
-gatgggtatataaggaggtgttgggcac--atcctagagaagcaagagagatgagacat
aaagaataaaatcctagagagctttctgtttttgtgtgcaacttagttttgcggtttggt
gcttgtgttgttcaagcttatttgttcgtcggtgtgacgtgtgtgtgaaagttgctcaag
agagttgaagatctgaagtctaggctcagggagagtttatcccaaggttaggttatcttg
gtttgtatctaggcttggtgttagtctagttaagggtagagatgtatccttaagatttca
tgttattgaacggagcggtgaattaagagggttgtgcttgatttacgcgtttgcgaataa
gttgtatttgctttcttgttctagtgaaattgaaatctggacgtggtcccggggagtagg
aaaaaccgaacctcgttaccaaagttcttgtgttctttactttctgcagtttatgat---
-tgcctcatccgcattgaca----------------------------------------
-------
>Chr10:11685368:11688933_5p 
------------------------------------------------------------
----------------------------tgaagatgtattgg-atatctgaagtagtgtc
tgtgtgatacaagacgtgatacatgattgctgttgttttatgtggctgagaagtttctag
aagatttgagaaggcattattgaaggacggtttgaggatgaattgaagaggaaaaatact
atttctttggttgattaaattatag-ttttacaaggaaaaggaaaaaagcaaaaagga--
--aaaagt-atttttcttatggaatttggaaatcttctcctatggtgattaggaagtatt
-ggggggtatataaggaggtgttgggcac--gtcctagagaagcaagagagctgaggcat
aaaggttagaaccctagagagctttctg--ttggtgtgcggcttagtttcgtggtttggt
ggttgtgttgttcaagcttatttgttcgtcggtgtgacgtgtgtgtggaggttgctcaag
agagttgaagatctgaagtctaggctcagggggagtttagcccaatgttaggttatcttg
gtttaaatctaggcttggtgttagtctagttaagggtagagaattatccttaagatttca
tgttatagaacggagcggtgaagtaagagggttgtgcttgatttacgcatttgcggatag
gttgtatttgctttcttgttttagtggaatcgaaatctggatgtggtcccagggagtaga
aaaaaccgaacctcgttaacaaagttcttgtgttctttactttttgcactttattat---
-tgccttatccgcatttaca----------------------------------------
-------
>Chr10:11685368:11688933_3p 
------------------------------------------------------------
----------------------------tgaagatgtattgg-atatctgaagtagtgta
tgtgtgatacaagacgtgatacatgattgatgttgttttatgtggctgagaagtttctag
aagatttgagaagccattattgaaggacggtttgaggatgaattgaagaggaaaactact
atttctttggttgattaaattggag-ttttacaaggaaaaggaaaatagcaaaaagga--
--aaaagtcttttttcttatggaatttggaaatcttctcctatggtgattagtaagtatt
--gggggtatataaggaggtgttgggcac--gtcctagagaagcaagagagctgaggcat
aaaggttagaaccctagagaactttctg--ttggtgtgcggcttagtttcgcggtttggt
gtttgtgttgttcaagcttatttgttcgtcggtgtgacgtgtgtgtgaaggctgctcaag
agagttgaagatctgaagtctaggctcagggggagtttagcccaaggttaggttatcttg
gtttaaatctaggcttggtgttagtatagttaagggtagagaattattcttaagatttca
tgttatagaatggagcggtgaattaagagggttgtgcttgatttacgcgtttgcggatag
gttgtatttgctttattgttctagtggaatcgaaatgtggacgtggtcccggagagtaag
aaaaaccgaacctcgttaacaaagttcttgtcttctttactttctgcactttattat---
-tgcctcatccacatttaca----------------------------------------
-------
>Chr6:2401769:2404927_5p 
------------------------------------------------------------
---------------------------------------------------------gtc
tgtgtgattcaagacgtgatacaggattgttgttgttttatgtgcttgagaagtttatag
aaggtttgagaagacaatattgaaggaacatttgatgatgaattgaagatgaaaactact
atttattgggttgattaaattggag-ttttacaaggaaaaggaaaatagcaaaaagga--
--aaaagtt-attttcttatggaatttggaaatcttctcctatggtgattaggaagtctt
-gatggatatataaagaggtgttgggcac--gtcttagagaaataagagagctgaggcat
acagat--aaatcctagggagctttctgtgtttgtgtgcggcttagtttcgcggtttggt
gcttgtg-tgatcaagcttctttgttcgtcggtgtgacgtgtgtgtgaaggttgctcaag
agagttgaagatctgaagtctaggctcaggtggagtttagcccaaggttaggttatcttc
gtttaaatctaggcttggtgttagtctagttaagggtagagattt-------agatttca
tgttatagaacggagcggtgaattaagagggttgtgattgatttacgcatttgcgaatag
gttgtatttgctttcttattctagtgcaatcgaaatctggacatggtcccgaggaataag
aaaaaccgaacctcattaacaaagttcttgtgttttttactttctgcactttattat---
-tgcttcatccacattttttaa--------------------------------------
-------
>Chr14:27286580:27290174_5p 
------------------------------------------------------------
-----------------------------caaaatttattggtatttctgaagtagtgtc
tgtgtgattcaagacgtgatacatgattgctgttgttttatgt--gtgagaagtttctag
aaggcttgagaagacaatattgaaggacggtttgaggatgaattgaagaggaaaactact
atttctttggttgattaaattggag-ttttacaaggaaaaggaaaatatcaaaaagaaa-
--aaaagtc-tatttcttatgaaatttggaaatcttctcctatggtgattaggaagtttt
-gatggatatataaggaggtgttgggcacacgtcctagagaggcaagagagctgaggcat
aaagat--aaatcctagaaagctttctgtgtttttgtgcaacttagttttgtggtttggt
gcttgtgttgttcaagcttatttgttcgtctgtgtggcgtttgtatgaaggttgctccag
agtgttggagatctgaagtttagcctcagggggagtttagcccaaggttaggttatcttg
gtttgaatctaggcttgatgtgagtttagttaaggatagagatttatccttaagatttca
tgttatagaacaaagcggtgaattaagagggttgtgcttgatttacgcgtttgcgaatag
gttgtatttgctttcttgttctagtgaaatcgaaatctggacgtagtcccagggagtagg
aaaaaccgaacctcgttaacaaagttattttgttatttactttctgcactttattat---
-tgcctcatctgcattta------------------------------------------
-------
>Chr11:31537542:31541088_3p 
------------------------------------------------------------
---------------------------atgaagatgtattggtttgtctgaactagtgtc
tgtgtgattcaggacgtgatacaagattgctgttgttttatgtgcctgagaaatttctag
aaggtttgagaagacaatattgaaggacggtttgaggatgaattgaagaggaaaactact
atttctttggttaattaaattggag-ttttacaaggaaaaagaaaataacaaaaagga--
--aaaaa-gtattttcttatgaaatttggaaatcttcttctatggtgattaggaagtttt
-gatgggtatataaggaggttttaggcac--gtcctagagagataagagagctgaggcat
aaaggttagaaccatagagagttttctg--tttgtgtgtggcttagtttcgcggttaggt
gtttgtgttgttcaagcttctttgttcgtcggtgtgacgtgtgtgtgaaggttgctcaag
agagttgaagatctgaagtctagcctcagggggagtttagcccaaggttaggttatcttg
gtttgaatctaggctaggtgtgagtttagttaagggtagagatttatcctgaagatttca
tgttataaaacggagcggtgaattaagagggttgtgcttaatttacgcgtttgcgaatag
gttgtatttgctttcttgttctagtggaatcgaaatctggacgtggtcccggagagtagg
aaaaaccgaacctcgttaacacagctcttgtgttatttactttctgcactttattt---g
-cacctcatccgcatt--------------------------------------------
-------
>Chr7:19040090:19043701_3p 
------------------------------------------------------------
----------------------------tgaagatgtattggtttgtgtgaactagtgtc
tgtgtgattcaagatgtgatacaagattgatgttgtttaatgtgcgtgagaagtttctag
aaggtctgagaaggcaatattgaaggacgatttgaggatgaattgaagaggaaaattact
atttctttggttgattaaattggag-ttttacaaagaaaaggaaaatagcaaaaagga--
--aaaagttttttttctaatggaatttggaaatcttcttctatggtgattaggaagtctt
-gatggatatataaggaggtgttgggcac--gtcctagagaggcaagcgagctgagagat
aaagataataatcctagagagctttctc--attgtgtgcggcttagtttcgcggtttggt
gcttgtgttgttcaagcttctttgttcatggatgtgacgtgtgtgtgaaggttgctccag
agagttggagatctaaagtctaggctcaatgggagtttagcccaaggttaggttatcttg
gtttgaatctaggctcagtgtgagtttcgttaagggtagagatttatccttaagatttca
tgttatagaacggagcggtgaattaagagggttgtgcttgatttacgcatttgcgaatag
gttgtatttgctttcttgttttagtggaatcgaaatctgggcgtggtcctggggagtagg
aaaaaccgaacttcgttaacaaagctcttgtgttattaactttctgtactttattatttg
-cacttcatccacatttacaaatagtatttagagt-------------------------
-------
>Chr7:20381372:20384931_3p 
------------------------------------------------------------
----------------------------tgaagatgtattggtttgtctaaactagtgtc
tgtgtgattcaagacgtgataaaagattgctgttgttttatgtgcgtgagaagtttctag
aaggtttgagaagacaatattgaaggacgctttgaggataaattgaagaggaaaactact
atttctttggttaattaaattggag-ttttacaaggaaaaggaaaatagcaaaaagga--
--aaaaggc-tttttcttatgaaatttggaaatcttctcctatgttgattaggaagtctt
-gatatgtatataatgtagtgttgggcac--gtcatagagaaggaagagagctgaggcat
aaaggttagaaccctagagagctttctg--tttgtttgcggcttagtttcgcggtttggt
tcttgtgttgttcaagcttctttgttcgtcggtgtgacgtgtgtgtgaaggttgctcaag
agagttgaagatctgaagtctaggctcaggaggatttt-gcccaaggttaggttatctta
gtttaaatctaggcttggtgttagtctagttaagggtagagaattatccttaagatttca
tgttatagaacggagcggtgaatcaagaggattgtgtttgatttacgcgtttgtgaatag
gttgtatttgctttcttgttctagtggaatcgaaatctggacgtggtcccggggagtagg
aaaaaccgaacctcgttaacaaagctcttgtgttatttactttctgcactttattatttg
-cacctcatccgcatttacaa---------------------------------------
-------
>Chr11:31537542:31541088_5p 
------------------------------------------------------------
------------------------catatgaagatgtattggtttatttgaactagtgtt
tgtgtgattcaggacgtgatacataattgttgttgttttatgtgtctgagaagtttctag
aaggtttgagaagacaatattgaagtacggtttgaggatgaattgaagaggaaaactact
atttcttt-gttaattaaattggag-ttttacaaggaaaaggaaaataacaaaaagga--
--aaaat-gtattttcttatgaaatttagaaatcttcttctatggtgattagaaagtctt
-gatgggtatataaggaggtgttgggcac--atcctagagagataagagagctgaggcat
aaaggttagaaccctagagagttttctg--tttgtgtgcggcttagtttcgcggtttggt
gcttgtgttgttcaagcttctttgttcgtcggtgtgacgtgtgtgtgaaggtttctcaag
agagttgaagatctgaagtctaggctcagggggagtttagcccaaggttaggttatcttg
atttgcatctaggctcggtgtgagtttagttaagggtagagatttatccttaagatttca
tgttatagaacagagcggtgaattaagagggttgtgcttgatttacacgtttgcgaatag
gttgtatttgctttcttgttctagtggaatcgaaatctgcacgtggtcctggggagtagg
aaaaaccgaaccttgttaacaaagctcttgtgttatttactttctgcactttatt-----
------------------------------------------------------------
-------
>Chr6:2401769:2404927_3p 
------------------------------------------------------------
---------------------------------------------------------gtg
tgtgtgattcaagatgtgatacaggattgttgttgttttatgtgcgtgagaagtttatag
aaggtttgagaagaaaacattgaaggaagatttgaggatgaattgaagatgaaaacaact
atttattgggttgattaaatttgag-ttttacaaagaaaaggaaaatagcaaaaagaa--
--aaaagtc-attttcttatggaatttggaaattttctcctatggtgaataggaaatctt
-gatggatatataaggaggtgttgggcac--gtcctagagaagtaaaagagctgaggtat
aaagat--aaatcctagggagctttttgtgtttgtgtgcggcttagtttcgcggtttggt
gcttgtg-tgatcaagcttctttgttcgtcggtgtgacgtgtgtgtgaaggttgctcaag
agagttgaagatctgaagtctaggctcagggggagtttagcccaatgttaggttatcttg
gtttaaatctaggcttggtgttagtctagttaagggtagagattt-------agatttca
tgttatagaacggagctgtgaattaagaaggttgtgcttgatttacgcgtttgcgaatag
gttgtatttgctttcttgtgctagtgcaatcgaaatctggacgtggtcccagggagtagg
aaaaaccgaacctcgttaataaagttcttgtgttctttactttctgcactttattat---
-tgcctcatccgcattt-------------------------------------------
-------
>Chr7:19040090:19043701_5p 
------------------------------------------------------------
------------------aggataatagtgaagatgtattggtttgtctgaactaatgtc
tgtgtgattcaagacgtgatataagattgatgttgtttaatgtgcgtgagaagtttctag
aaggtttaaaaaggtaatattgaaggacggtttgaggatgaattaaagaggaaaactact
atttatttggttgattaaattagag-ttttacaagaaaaaggaaaatagcaaaaagga--
--aaaag-tctttttctaatggaatttggaaatattctcctatggtgattaagaagtctt
-gatggatatataaggaggtgttgggcac--gtcctagagaggcaagagagctgagagat
aaagataataatcctagagagctttctc--attgtgtgcggcttagtttcgcggtttggt
gcttatgttgttcaagcttctttgttcgtcggtgtgatgtgtgtgtgaagtttgctctag
agagttggagatctgaagtctaggctcagggggagtttagcccaaggttaggttatcttt
gtttgaatctaggctt-gtgtgagtttagttaagggtagagatttatccttaagatttca
tgttatagaacggaacggtgaattaagagggttgtgcttgatttacgcgtttgcgaatag
gttgtctttgctttgttgttctaaaggaatcgaaatctggacgtggtcccggggagtagg
aaaaaccaaacctcgttaacaaagctcttgtgttattaactttctgcactttattatttg
-cacatcatccgcatttacatgtggta-tcagagt-------------------------
-------
>Chr8:16984603:16988198_5p 
------------------------------------------------------------
----------------------------tgaagatgtattggtttctctgaagtagtgtc
tgtgtgattcaaaacgtgatacatgattgttggtgttttctgtgcgtgagaagtttctag
aaggtttgagaaggaaatattgaaggatgatttgaggatgaattgaagaggaaaactatt
atttatttggttgattaaattggag-ttttacaaggaaaaggaaaatagcaaaaagga--
--aaaagtcttttttcttatgaaatttggaaatcttctcctatggtgattatgaagtctt
-gatggatatataaggaggtgttgggcac--gttctagagaggcaagtgagctgaggcat
aaaggttagaaccctagagagttttcta--tttgtgtgcggcttagtttcgcggtttggt
gcttatgttgttcaagcttctttgttcgtcggtgtgacgtgtgtgtgaaggttgctacag
agatttgaagatctgaagtctaggctcagggggagtttagcccaaggttaggttatcttg
gtttgaatctaggctcggtgtgagtttagttaagggtagagatttatccttaagatttca
tgttatagaacagagcggtgaattaagagggttctgcttgatttacacgtttgcgaatag
gttgtatttgctttcttgttctagtagaatcgaaatctggacgtggtcctggagagtagg
aaaaaccaaacctcgttaacaaagctcttgtgttatttac--------------------
------------------------------------------------------------
-------
>Chr7:20381372:20384931_5p 
------------------------------------------------------------
---------------------------atgaagatgtattggtttgtctgaactagtgtc
tgtgtgattcaagacgtgatacaagattgctgttgttttatgtgcgtgagaagtttctag
aaggtttgagaaggcaatattgaaggacgctttgagaataaatttaagaggaaaactact
atttctttggttaattaaattggag-ttttacaaggataaggaaaatagcaaaaagga--
--aaaaggc-tttttcttatgaaatttggaaatcttctcctatgctgattaggaagtctt
-gatatgtatataatgtggtgttgggcac--gtcatagagaagtaagagagctgaggcat
aaaggttagaaccctagagagctttctg--tttgtgtgcggcttagtttcgcggtttggt
gcttgtgttgttcaagcttatttgttcgtcggtgtgacgtgtgtgtgaaggttgctcaag
agagttgaagatctgaagtctaggctcagggagattttagcccaaggttaggttatcttg
gtttaaatctaggcttggtgttagtctagttaagggtagagaattatccttaagatttca
tgttatagaacgaagcggtaaatcaagagggttgtgcttgatttatgcgtttgtgaatag
gttgtatttgatttcttgttctagtggaatcgaaatctagacgtggtcccggaaaatagg
aaaaaccgaacctcgttaacaaaactcttgtgttatttactttctgcactttattatttg
-catctcatccgtatttaca----------------------------------------
-------
>Chr8:16984603:16988198_3p 
---------aattgact-------------------------------------------
----------------gctctctgatctgaaggatgtattggtttctctgaagtagtgtc
tgtgtgattcaagacgtgatacatgattgttggtgttttatgtacgtgagaagtttctag
atggtttgagaaggcaatattgaatgatggtttgtggatgaattgaagagaaaaactatt
atttctttggttgattaaattggag-ttttacaaggaaaaggaaaatagcaaaaagaa--
--aaaagtcatttttcttatgaaatttggaaatcttctcctatggtgattaggaagtctt
-gatggatatataagtaggtgttgggcac--gttctagagaggcaagtgagctgagacat
aaaggttagaaccctagagagttttcta--tttgtgtgcggcttagtttcgcggtttggt
gtttgtgttgttcaagcttctttgttcgtcggtgtgacgtgtgtgtgaaggttactacag
agatttgaagatctgaagtctaggctcagggggagtttagcccaaggttaggttatcttg
gtttgaatctaggctcggtgtgagtttagttaagggtagagatttatccttaagatttca
tgttatagaacagagcggtgaattaagagggttgtgcttgatttacgcgtttgcgaatag
attgtatttgctttcttgttctagtggaatcgaaatctggacgtggtcccag-gagtagg
agaaaccgaacctcgttaacaaagctcttatgttatttactttctg--------------
------------------------------------------------------------
-------
>Chr19:7752488:7756075_5p 
------------------------------------------------------------
-----------------aagggggagaatgaagatgtattggtttctctgaagtagtgtc
tgtgtgattcaagacgtgatacatgattgttggtgttttatgtgcgtgagaagtttctag
aaggtttgagaaggcaa-attgaaggatggtttgaggatgaattgaagaggaaaactact
atttctttggttgattaaattggag-ttttacaaggaaaaggaaaatagcaaaaaagga-
--aaaagtc-tttttcttatggaatttggaaatcttcttctatggtgattaggaattctg
-gatgggtatatatggaggtgttggacac--atcctagagaaacaagagagctgaggcat
aaatgttaaaatcctagagagctttctc--attgtgtgcggcttagtttcgcggtttgat
gcttgtgttgttcaagcttctttgttcgtcggtgtgacgtgtgtgtgaaggttgctcaag
agagttgaagatctgaagtctaggttca-ggagagtttagcccaaagttagattatcttg
gtttaaatctaggcttggtgttagtctagttaagggtagggaattatccttaggatttca
tgttatagaacggagcggtgaattaagagggttgtgcttgatatatgcgtttgcgaatag
gttgtattttctttcttgttctagtggaatcgaaatctggacgtggtcccggagaatagg
aaaaaccgaatttc-ttaacaaagttcttgtgttctttactttctacactttattat---
-agcctcatccgcatttaca----------------------------------------
-------
>Chr9:12816121:12819628_5p 
------------------------------------------------------------
------------------------agaatgaagatgtattga-atggctgaagtagtgtc
tgtgtgattcaagacgtgatacaagattgttggtgttttatgtgtgtgagaagtttctag
aaggtttgagaaggaattattgaaggacggtttgaggatgaattgaataggaaaactact
atttctttggttgattaaattgaag-ttttacaaggaaaa-aaaaatagcaaaaagga--
--aaaggta-tttttcttatgagatttggaaatattctcctattgtgattaggaagtctt
-gatgggtatataaggaggtgttaggcac--gtcctagagaagcaagagagctgatgcat
aaaggttagaaccctagagagctttctg--ttggtatgcggcttagtttcgcggtttggt
gcttg---tgatcaagcttctttgttcgtcggtgtgacgtgtgtgtgaa-----ttcaag
agagttgaagatctgaagtctaggctca-ggggagtttagcccaaggttaggttatcttg
gtttgaatctaggcttggtgttagtctagttaagggtagagaattatccttaatatttca
tgttatagaatggagcggtgaattaagagggttgtgcttaatttacgcgtttgcgaatag
gttgtatttgctttcttgttctagtggaatcgaaatctggacgtggtcccggggagtagg
aaaaaccgaacctcgttaacaaagttcttgtgttctttactttctgcnat----------
------------------------------------------------------------
-------
>Chr9:12816121:12819628_3p 
------------------------------------------------------------
--------------------ctcagacatgaagatgtattga-atggctgaagtagtgtt
tgtgtgattcaaggcgtgatacaagattgttggtattttatgtgtgtgagaagtttctag
aaggtttgagaaggaattattgaagaacggtttgaggatgaattgaataggaaaactact
atttttttggttgattaaattgaag-ttttacaaggaaaaggaaaatagcaaaaagga--
--aaaagta-ttt---ttatgagatttggaaatcttctcctattgtgattaggaattctt
-gatgggtatataaggaggtgttatgcac--gtcctagagaagcaagagagctgatgcat
aaaggttagaaccctagagagctttctg--ctggtgtgcggcttagttttgcggtttggt
gcttg---tgatcaagcttctttgttcgtcggtgtgacgtgtgtgtgaa-----ttcaag
agagttgaagatctgaagtctaggctca-ggggagtttagcccaaggttaggttatcttg
gtttgaatctaggcttggtgttagtctagttaagggtagaaaattatccttaagatttca
tgttatagaacagagcggtgtattaagagggttgtgcttaatttacacgtttgcgtatag
gttgtatttgctttcttgttctagtggaatcgaaatctggacgtggtcccggagagtagg
gaaaaccgaacctcgttaacaaagttcttgtgttctttattttctgc-------------
------------------------------------------------------------
-------
>Chr11:36143627:36147142_5p 
------------------------------------------------------------
------------------------------------------------------------
----------------------------------------------------gtttctaa
aaggtttgagaagacaatattgaaggacggtttggggataaattgaagagaaaaactact
atttctttggttaattaaattgaag-ttttacaaggaaaaggaaaatagcaaaa--ga--
--aaaaggc-attttcttatgaaatttggaaatcttctcctatggtgattaggaagtttt
-gatgggtatataaggaggtgttgggcac--gtcctagagagacaagagatttgatgcat
aaagat--aaatcctagagagctttctgtgtttgtgtgaggcttagtttcacggtttggt
gcttatgttgttcaagcttctttgttcgtcggtgtgacgtgtgtatgaaagttgctcaag
agagttgaagatctgaagtctaggctcagggggagtttagcccaaggttaggttatcttg
gtttaaatctaggtttggtgtgagtttagttaagggtaaagatttatccttaagatttca
tgttatagaacggagcggtgaattaagagggttgtgcttaatttacgcgtttgcgaatag
gttgtatttgctttcttgttctagtgaaatcgaaatctgaacgtggt-ccggggagtaaa
aaaaaccgaacctcgttaacaaagctcttgtgttatttactttgtgcactttattat---
-tgcctcatccgcatttacactaacaaactaaac--------------------------
-------
>Chr11:36143627:36147142_3p 
------------------------------------------------------------
------------------------------------------------------------
------------------------------------------------------------
----ttttagaaggcaatattgaaggacggtttggggatgaattgaagaggaaaactatt
atttctttggttaattaaattgaag-ttttagaaggaaaagaaaaataacaaaaagaa--
--aaaagat-attttcttatgaaatttggaaatcttctcctatggtgattaggaagtctt
-gatgggtatataaggaggtgttgggcac--gtcctagagagataagagatttgatgcat
aaagat--aaatcctagagagctttctgtgtttgtgtgaggcttagtttcgcggtttggt
gcttgtgttgttcaagcttctttgttcatcggtatgacgtgtgtatgaaggttgctcaag
agagttgaagatctgaagtctaggctcagggggagtttagcccaaggttaggttatcttg
gtttgaatctaggctcggtgtgagtttagttaagggtagagatttatccttaagatttca
tgttatagaacggagcggtgaattaagagggttgtgcttcatttacgcgtttgcgaataa
gttgtatttgctttcttgttctagtggattcgaaatctggacgtggtcccagggagtagg
aaaaaccgaacctcattaacaaagctcttgtgttatttactttatgaactttattat---
-tgcctcatccgcatttaca----------------------------------------
-------
>Chr14:5059527:5063220_5p 
-gtatccagaagaaactaaagatgtgtttggtgatgtatttaggtgtttgaattgatgag
ttcacaagtatagt-caaaaagggagaatgaagatgtattgg-atggctgaagtagtgtc
cgtgtgattcaagaaatgatacaacattgttgttgttttatgtgcgtgagaagtttctaa
aaggtttgagaaggcaatatagaaggacggtttgaggatgaattgaagagaaaaactact
atttattgggttgattaaattgaag-ttttaaaaggaaaaggaaaatagcaaaaagaa--
--aaaagtt-cttttcttatggaatttggaaattttctcctattgtgattaggaagtctt
-gatgggtatataaggaggtgttgggcac--gtcctagagaggtaagagagctgaagtat
ataggttagaaccctagagagctttctg--ttggtgtgcggtttagtttcgcggtttggt
gcttgtgttgttcaagcttctttgtttgtcggtgtgacgtgtgtgtgaaggttgctcaag
agagttgaagatctgaagtctaggctcagggggagtttagcccaaggttaagttatcttg
gtttaaatctaggcttggtgttagtctagttaagggtagagaattatccttaagatttca
tgttatagaacggagcggtgaattaagagggttgtgcttaatttacgcgtttgcgaatat
gttgtatttgctttcttgttctagtggaatcgaaatctggacgtggtcccggggagtagg
aaaaaccgaacctcgttaacaaagttcttgtgttctttattttctgcactttattat---
-tgcctcatccgcatttaca----------------------------------------
-------
>Chr14:5059527:5063220_3p 
--attcagggggagaatgaagatgtgtttggtgatgtgtttaggtgtttgaactgatgag
ttcacaagcatagtcaaaaaggggagaatgaagatgtattgg-atggctgaagtagtgtc
cgtgtgattcaagaaatgatacaggattgttgttgttttatgtgcgtgagaagtttctag
aaggtttgagaatgcagtattgaaagacgttttaaggatgaattgaagagaaaaactact
atttattgggttgattaaattggag-ttttaaaaggaaaaggaaaatagcaaaaagga--
--aaaaatt-atttttttatggaatttggaaattttttcctattgtaattaggaagtcat
-gatgggtatataaggaggtgttgggcac--gtcctagagaggtaaaagagctgaggcat
aaaggttagaactctagagagctttctg--ttggtgtgctgcttagtttagcggtttggt
gcttgtgttgttcaagcttctttgtttgtcggtgtgacgtgtgtgtaaaggttgctcaag
agagttgaagatctgaagtttaggctcaggggaagtttagcccaaggttaggttatcttg
gtttaaatctaggcttggtattagtctagttaacggtagaaaattatccttaagatttca
tgttatagaacaaaacggtaaattaagagggttatgcttaatttacgcgtttgcgaatag
gttgtatctgctttcttgttctagtggaatcgaaatctggacgtggtcccaggaagtagg
aaaaaccaaacctcgttaacaaaatttttgtgttctttattttgtgcactttattat---
-atcgttatcggcatttacag---------------------------------------
-------
>Chr12:9841102:9845048_5p 
------------------------------------------------------------
------------------------------------------------------------
------------------------------------------------------------
----------------------aaggacggtttgaggatatattgaagaggaaaactact
atttctttggttgagtaaattggag-ttttacaaggaaaaggaaaatagcaaaaagga--
--aaaagtc-tttttcttatgagatttggaaatcttcttctatgatgattaggaagtatt
-gatgggtatataaggaggtgttaggcac--gtcctaaagaagcaagagagctgaggcat
aaaggttagaatcctagagagctttctg--ttggtgtgcggcttagtttcgcggtttggt
gcttgtgttgttcaagcttctttgttcgtcggtgtgacgtgtgtgtgaaggttgctcaag
agagttgaagatctgaagtctaggctcagggggagtttagcccaaggttaggttatcttg
gtttgaatctaggcttggtgttagtctagttaagggtagagaattatccttaagatttca
tgttatagaacggagcggtgaattaagagggttgtgcttaatttacgcgtttgcgaatag
gttgtatttgctttcttgttctagtggaatcgaaatctggacgtggtcccggggagtagg
aaaaaccgaacctcgttaacaaagttcttgtgttctttactttctgctctttattat---
-tgcctcatccgcatttaca----------------------------------------
-------
>Chr12:9841102:9845048_3p 
------------------------------------------------------------
------------------------------------------------------------
------------------------------------------------------------
--------------caatattgaaggacggtttgaggataaattgaagaggaaaactact
atttctttggttgattaaattggag-ttttacaaagaaaaggaaaatagcaaaaagga--
--aaaagta-tttttcttatgagatttggaaatcttctcctatggtgattaggaagtatt
-gatgggtatataaggaggtgttaggcac--gtcctaaagaagcaagagagctgaggcat
aaaggttagaatcctagagagctttctg--ttggtgtgcggcttagtttcgcggtttggt
gcttgtgttgttcaagcttctttgttcgtcggtgtgacgtgtgtgtgaaggttgctcaag
agagttgaagatctgaagtctaggctcagggggagtttagcccaaggttaggttatcttg
gtttgaatctaggcttggtgttagtctagttaagggtagagaattatccttaagatttca
tgttatagaacggagcggtgaattaagagggttgtgcttaatttacgcgtttgcgaatag
gttgtatttgctttcttgttctagtggaatcgaaatctggacgtggtcccggggagtagg
aaaaaccgaatctcgttaacaaagttcttgtgttctttactttctgctctt---------
------------------------------------------------------------
-------
