# Supplementary material for: Transposon signatures of allopolyploid genome evolution
Source: Nat Commun. 2023 Jun 1;14:3180. doi: 10.1038/s41467-023-38560-z (PMC10235133; doi:10.1038/s41467-023-38560-z)
Supplement: Supplementary file 4 — Supplementary Data 1 [file 41467_2023_38560_MOESM4_ESM.zip › Camelina.LTR.families/Camelina.LTRFamily/Camelina.Aligned/gt10.fam_1036.Aligned.fa]

>Chr2:18060302:18065939_5p 
-------------tgaagaaattataggatccacattttaaatgaagaagataagtctat
gactcttgttatta-ttttctccttaaagccttagttacaacatagttcatatttatact
a-tgaggattaggtttaacaagtcacctcagcttccaaacccttagaatctattggttaa
cactatttcctgattggaacatttgtga------ttgcttttgaggcattgcttgacagc
ttctt------catctagattcttcttctctttatcttgttttgtaggtgggcttgagac
tttcttattgggctctgatttcttgt---------------tatcggatttatgcttag-
-----------tgggctctgcattcttctcaacaagtttgggcttccaaactaactccgg
cccactatccttttgctttgtcttcttgttgtctgaaccaaaagagaattcctctagggt
t---------ttcaattctcttttgttgtctgtattgtac---------tttgccgagga
atgaacctccgatcttttctctgactcagatcgtctatta---------------
>Chr2:18060302:18065939_3p 
-------------tgaagaaattataggatccacattttaaatgaagaagataagtctat
gactcttgttatta-ttttctccttaaagccttagttacaacatagttcatatttatact
a-tgaggattaggtttaacaagtcacctcagcctccaaaccc-tagaatctattggtcaa
cactatttcctgattggaacatttgtga------ttgcttttgaggcattgcttgacagc
ttctt------catctagattcttcttctctttatcttgttttgtaggtggacttgagac
tttcttattgggctctgatttcttgt---------------tatcggatttatgcttag-
-----------tgggctctgcattcttctcaacaagtttgggcttccaaactaactccgg
cccactatccttttgctttgtcttcttgttgtctgaaccaaaagagaattcctctagagt
t---------ttcaattctcttttgttgtctgtattgtac---------tttgccgagga
atgaacctccgatcttttctctgactcagatcgtctgtta---------------
>Chr14:13604279:13609529_5p 
-----tgataccatgataaagttataggatcgaca-tttgaatgaagaagataagtctat
tacttttgttatta-tttctccttagaaaacttggttacaatcctgttcatatttatact
c-taaggattaggtttaacaagtcacctcaacctctaaaccc-ttgaacctattggtcaa
cataatttcctgattggaacatctgtaa------ttgcttttgagacattgcttgacagc
ttctt------catctagactcttcttctctttgtcttgttttgtaggtgggcttgaggc
tttcttagtggactcaaa---------------------------------atccttag-
-----------tgggctctggcttctgctcaacggatttgggcttccaaaccaactttgg
cccactatccttttgttttgtcctcttgctgtctaaaccaaaagagaattcttctagggt
t---------ttcaattctcttttgtcgtctctgttgtac---------ttctccgagga
atgaac------------ctcagactcagatcgtctat-----------------
>Chr14:13604279:13609529_3p 
-----------attgataaagttataggatcgaca-tttgaatgaagaagataagtctat
tacttttgttatta-tttttccttagaaaacttggttacaatcctgttcatatttatact
c-taaggattaggtttaacaagtcacctcaacctctaaaccc-ttgaatctattggtcaa
cataatttcctgactggaacatctgtaa------ttgcttttgagacattgcttaacagc
ttctt------catctagactcttcttctttttgtcttgttttgtaggtgggattgaggc
tttcttagtggactcaag---------------------------------atccttag-
-----------tgggctctggcttctgctcaacggatttgggcttccaaaccaactttgg
ccaactatccttttgttttgtccttttgctgtctaaaccaaaagagaattcttctagggt
t---------ttcgattctcttttgtcgtctctgttgtac---------ttctccgagga
atgaac------------ctcagactcagatcgtttatta---------------
>Chr3:16163272:16166668_5p 
tgctctaataccatgaaaagatagtaggatcaacactt-aaatgaagaagataagttcat
gact-ttgttattattttctccttaaaaattttggttacaatactgttcacgtttatact
a-ggaggattaggtttaacatgtcacctctacctctaaatct-ttgaacctattggccaa
cataatttcttgaatgggacagcagtgattgcttttgcttttagaaaattgttgagcagc
ttccttcttctcatctagactcttcttctctttgtcttgttt-gtaggtggacttgagac
tatcttggtggactcaagctccttgggctttagcttctgctcatccgatttgggcttagt
ctcaagctctttgggctttggcttttgttcaacaaggttgggcttccaaaccatctttgg
cccattgtcttttggttttgtcttcttgttgtcg------aaagagaat---tttagggt
tgta------cttgattctcttttgtcctt------------ctatgtgttgaccgagtg
atgaac------------------ctcagatcgtc--------------------
>Chr3:16163272:16166668_3p 
---------accacgaacagaaagtagaatcaacactt-aaatgaagaagataagttcat
tact-ttgttattattttctccttaaaaactttggttacaatactgttcatttttatact
a-ggaagattaggtttaacatgtcacctctacctctaaactt-ttgaatctattggtcaa
cataatttcttgattgggacagctgtgattgtttttgcttttaagaaactgctgagcagc
ttccttcttctcatatagactattcttctctttgtcttgtttcgtaggtggaattgagac
tatcttggtggactcaagctccttgggctttagcttttgctcatccgatttgggcttagt
ctcaagctccttgggctttggcttttgttcaacaagcttgggcttccaaaccatttttgg
cccattgtcttttggatttgtcttcttgttgtcg------aaagagaat---tctagggt
tgta------cttgattcttttttttcctt------------ttctgtgttgaccgagtg
aagaac------------------ctcagatcgtctatta---------------
>Chr7:5889179:5896289_5p 
-------------tgattagatagtagaatcaacactc-aaatgaagaagataagttcat
gact-ttgttatta-ttttctccttaagttcttggttacaatactgttcatatttatact
a-agaggattaggtttaacatgtcacctctatctctaaacct-ttgaacctattggtcaa
cacaatttctccattggaacagctgtgattacttttgcttttgagacatttcttgacagc
ttcctccttctcatctagattcttcttctctttgtcttgatttgtagatgggcttgagac
ttccttaatggactctttttgcttga----------------------------------
-----------tgggctctggcttcttctcaacggacttgggcttccaaaccatctttgg
cccactatcttttggttttgttttgttgctgtcc------aaagagaat---tctagggt
tgctttc---tccgattctcttttgtcctctcttttgtctttctctgagttgacttagtg
atggaa------------------ctcagatcgtctatta---------------
>Chr7:5889179:5896289_3p 
-------------tgataagatagtagaatcaacattcaaaatgaagaagataagttcat
gact-ttgttatta-ttttcttcttaagttcttggttacaatactgttcatatttatact
a-agaggattaggcttaacatgtcacctctacctctaaacct-ttgaacctattggtcaa
cacaatttctccattggaacagctgtgattacttttgcttttgagacattgcttgacaac
ttcctccttcccatctagattcttcttctctttgtcttgatttgtatgtgggcttgagac
ttcattaatggactctttttgcttga----------------------------------
-----------tgggctctggcttcttctcaacggacttaggcttccaaaccatctttgg
cccactatcttttggttttgtcttgttgctgtcc------aaagagaat---tctagggt
tgctttc---tccgattctcttttgtcctctcttttgtctttctctgagttgaccaactg
atggaa------------------ctcagatcgtctattagccccccgcaaactt
>Chr8:360894:367849_3p 
------------atgatgaaatcgtaggatcaatgttt-tagtgaagaagataagttcat
gact-ttgatatta-tttctccttaaagttcttggttacaatattgttcatatttatact
attgaggattaggtttaacatgtcacctctacctctaaaccc-ttgaacttattggtcaa
cataatctcttgattggaacagctgtgatgacttttacttttgagacattgcttgacagc
ttccttcttctcatctagattctttttctctttgtcttgttttgtaggtggacttgagac
tttcttattgggctccaattccttgg----------------------------------
-----------tggattctgacttcttctcaacgggcttgggctactaacccatcttagg
cccaataacttttggttttgtctctttgttgtcc------aaagagaat---tctagatt
agagttcgagtttgattctcttttgtcctc------------ctctgcgttgactgagc-
-------------------------------------------------------
>Chr8:360894:367849_5p 
-------------------aatcgtaggatcagggttt-tagtgaagaagataagttaat
gact-ttgatatta-tttctccttaaacttcctggttacaacactgttcatatttatact
atcgaggattaggtttaacatgtcacctctacctctaaaccc-ttgaacctattggtcaa
cataatcttttgattggaacagctgtgatgacttttacttttgagacattgcttgacagc
ttccttcttctcatctagattcttcttttcttcgtcttgttttgtaggtggacttaagac
tttcttattggactccaattccttgg----------------------------------
-----------tggattctgacttcttctcaacgggcttgggcttccaaactatcttagt
cccaataacttttggttttgtctctttgttgtcc------aaagagaat---tctaggtt
agagttcgagtttgattctcttttgtcctc------------ctctgcgttgactgagcg
atga---------------------------------------------------
