# Supplementary material for: Transposon signatures of allopolyploid genome evolution
Source: Nat Commun. 2023 Jun 1;14:3180. doi: 10.1038/s41467-023-38560-z (PMC10235133; doi:10.1038/s41467-023-38560-z)
Supplement: Supplementary file 4 — Supplementary Data 1 [file 41467_2023_38560_MOESM4_ESM.zip › Camelina.LTR.families/Camelina.LTRFamily/Camelina.Aligned/gt10.fam_867.Aligned.fa]

>Chr2:12032292:12039173_5p 
-----------tgacaagcttaacagagactcaagttaaagtctttagtctgaataagct
tctgtcgaggatcaaatgaacttgtttcaggttgtt-------------tgaatgaactt
aaaaaa------cacaacaggaaccaaaacagaaca---------agaacagagcacac-
acacaaatttttacccagttcacttccgttaacaaggaagctacgtctgggccaggatca
gtctcccggaatccactaatctcagagttt--tacaaagaaatctctcacccactgaa-c
ccttacaagctcactcgattcaatctc-----cctcactctgtttccccaagaacataaa
acacaag-tttactctttgtttatgttctctctacctaacctgtttctctta--tctctc
tctcatttcatacacctcctttaaatagatgcttgctcaaaaacctagttccctcttcta
gccgcttctacaagttgcctcttctttggcctca-tgtagtgacatcactcgatctcttt
gcagggagcaaataagacgaaatcc-cttttgcttttgctttaacaacttcggcggcaaa
aacggattgatgcagcttgtggtcctgggcgtgagtcatcacctgagctggcactacttg
tcctccaagctttctttg--ttttgtctcattctttgttcactaatcctaaca----
>Chr2:12032292:12039173_3p 
-----------tgacaagcttaacagagactcaagttaaagtctttggtctgaataagct
tctgtcgaggatcaaatgaacttgtttcaggttgtt-------------tgaatgaactt
aaaaaa------cacaacaggaaccaaaacagaaca---------agaacagagcacac-
acacaaatttttacccagttcacttccgttaacaaggaagctacgtctgggccgggatca
gtctcccggaatccactaatctcagagttt--tacaaagaaatctctcacccactgaa-c
ccttacaagctcactcgattcaatctc-----cctcactctgtttccccaagaacataaa
acacaag-tttactctttgtttatgttctctctacctaacctgtttctctta--tctctc
tctcatttcatacacctcctttaaatagatgcttgctcaaaaacctagttccctcttcta
gccgcttctacaagttgcctcttctttggcctca-tgtagtgacatcactcgatctcttt
gcagggagcaaataagacgaaatcc-cttttgcttttgctttaacaacttcggcggcaaa
aacggattgatgcagcttgtggtcctgggcgtgagtcatcacctgagctggcactacttg
tcctccaagctttctttg--ttttgtctcattctttgttcactaatcctaaca----
>Chr17:12038130:12044178_5p 
--------atttgacaagcttaacagagactcaagttgaagtctttggtctgaataagct
tctgtcgaggatcaaatgaacttgtttcaggttgtt-------------tgaatgaactt
aaaacaaaaaaccgcaacaagaaccaaaacagaaca---------agaacagagcacac-
acacaaatgtttatccagttcacttccgttaacaaggaagctacgtctgggccgggatct
gtctcccggaatccactaatctcagagttt--tacaaagaaatctctcacccactgaa-c
ccttacaagctcactcgattcaatctc-----tctcactctgtttccccaagaacataag
acacaagttttactctttgtttatgttctctctacctaacc--tctttctta--tctctc
tctcatttcatacacctcctttaaatagatgcttgctcaaaaccctagttccctcttcta
gccgcttctacaagttgcctcttctttggcctca-tgtagtgacatcactcggtctcttt
gcagggagcaaataagacgaaatcc-cttttgcttttgctttaacaacttcggcggcaaa
aacggattgatgcagcttgtggtcctaggcgtgagtcatcacctgagctggcactacttg
tcctccaagctttctttg--ttttgtctcattctttgttcactaatcctaac-----
>Chr17:12038130:12044178_3p 
----------ttgacaagcttaacagagactcaagttgaagtctttggtctgaataagct
tctgtcgaggatcaaatgaacttgtttcaggttgtt-------------tgaatgaactt
aaaaaaaaaaaccgcaacaagaaccaaaacagaaca---------agaacagagcacac-
acacaaatgtttacccagttcacttccgttaacaaggaagctacgtctgggccgggatct
gtctcccagaatccactaatctcagagttt--tacaaagaaatctctcacccactgaa-c
ccttacaagcttactcgattcaatctc-----tctcactatgtttccccaagaacataag
acacaagttttactctttgtttatgttctctctacctaacc--tctttctta--tctctc
tctcatttcatacacctcctttaaatagatgcttgctcaaaaccctagttccctcttcta
gccgcttctacaagttgcctcttctttggcctca-tgtagtgacatcactcggtctcttt
gcagggagcaaataagacgaaatcc-cttttgcttttgctttaacaacttcggcggcaaa
aacggattgatgcagcttgtggtcctaggcgtgagtcatcacctgagctggcactacttg
tcctccaagctttctttg--ttttgtctcattctttgttcactaatcctaaca----
>Chr12:19555775:19566814_5p 
-----cggagctgacaagctaaacagaggctaaagttgaagtctttagcttgaataagct
tctgtctaggatttagagaacttgtctaggtttgtt-------------tcaacgaactc
aaaa--------tgcaacagaaa-caaaaaaaa--aaaacagaacaaaatagagcaca--
-aacaaatgtttacccagttcacttccgttaacgaggaagctacgtctgggccgggatct
gtctcccggaatccactaatctcagagtttaacacaaagaaatctctcacccactgaacc
ccttaaaagctcactcgattcaatctctcttgtctcactctgtttccccaagaacataaa
acacaag-tttactctttgtttatgttctctctacttaacc--------tta--tctctc
tctcactgcatacacttcctttaaatagatgcttgctcaataaccctagttccccttcta
gccgcttctacaagttgcctcttccttggcattattgtagtgacatcactcggtctcttt
gcagggagcaaataagacgaattcctcttttgcttttgctttaacagtctcggcggcaaa
atcggattgttgcagcttgtggtcctgaacgtgagtcatcacctgagctggcactacttg
tcctccaagcttcttttgaattttttctcattctttgttcactaatccta-------
>Chr12:19555775:19566814_3p 
-----------tgacaagctaaacagaggctaaagttgaagtttttagcttgaataagct
tctgtctaggatttagagaacttgtctaggtttgtt-------------tcagtgaactc
-aaa--------tgcaacagaaaccaaaaaata--aaaacagaacaaaacagagcacac-
caacaaatgtttacccagttcacttccgttaacgaggaagctacgtctgggccgggatct
gtctcccggaatccactattctcagagtttaacacaaagaaatctctcacccactgaacc
ccttacaagctcactcgattcaatctctcttgtctcactctgtttctccaagaacataaa
acacaag-tttactctttgtttatgttctctctacttaacc--------tta--tctctc
tctcactgcatacacttcctttaaatagatggttgctcaataatcctagttccccttcta
gccgcttctacaagttgcctcttctttggcattattgtagtgacttcactcggtctcttt
gcagggagaaaataagacgaattcctcttttgcttttgctttaacagtctcggcggcaaa
atcggattgttgcagcttgtggtcctgaacgtgagtcatcacctgagctggcactacttg
tcctccaagcttcttttgaattttgtctcattcttggttcactaatcctat------
>Chr9:5707652:5713294_3p 
--------ctctgacaagctaaacagaggctaaagttgatgtctttagcttgaatgagct
tctgtctaggatttagagaacttatctaagtttgtttccgatagaacactcaacgaactc
aaaa--------cgcaaccaaaaccaaaacataacaaaagaaaagaaaacagagcacacc
gaactaatgtttacgcagttaacttccgttaacgaggaagctacgtctgggccaggatct
gactcccggaatccacaaatcacaaagtttaacacagagaaatctctcacccactgaacc
ccttacaagctcactcgattcaatatgtctcgtctctctctgtttccccaagaacataaa
gcacaag-tttactctttgtttatgttctctctacttaact--------tta--tctctc
tctca-tacatacacttcctttaaatagttgattgctcaataaccctagttccccttcta
gccgcttctacaagttgcctcttccttggcgttattttagtaacatcactcggtctcttt
tcagggagcaaataagatgaattcctcttttgcttttgcttttataggctcggcggcaaa
atcggattgttgcagcttgtgatcctgaacgtgagtcatcacttgagctggcactacttg
tgctccaagcttcttttgaattttgtctcattctttgttcactaattcctaaca---
>Chr9:5707652:5713294_5p 
tgataccaatttgacaagctaaacagaggttaaagttgatgtctttagcttgaatgagct
tctgtctaggatttagagaacttatctaagtttgtttccgatagaatactcaacaaactc
aaaa--------cgcaaccgaaaccaaaacataacaaaagaaaagaaaacggagcacacc
gaaccaatgtttacccagttcacttccgttaacgaggaatctatgtctgggccgggatct
gactcccggaatccactaatcacagaatttaacacagagaaatctctcacccactgaacc
ccttacaagctcactcgatataatctctcttgtctctctctgtttccccaagaacataaa
gcacaag-tttactctttgtttatgttctctctacttaacc--------tta--tctctc
tctca-tacatacacttcctttatatagatgcttgctcaataaccctagtttcccttcta
gtcgcttctacaagttgcctcttccttggtgttattgtagtgacatcactcgatctcttt
gcggggagaaaataagacgaattcctcttttgtttttgcttttacaggctcggcggcaaa
atcggattgttgcagcttgtggtcctgaacgtgagtcatcacttgagctggcactccttg
tcctccaagcttcttttgaattttgtctcattctttgttcactaattccta------
>Chr8:12811627:12824372_5p 
-----------tgacaagcttaacagaggctaaagttgattactttagcttgaataaact
tgaaccaaggatttagagaacttgtctaggtttgttttggaataaaccctcaacgaactc
aaaa--------cgcaacagaac-gaaaacagagcaaaagatatgaaaacagagcacacc
gaacaaatgtttacccagttcactttcgttaacgaggaagctacgtttgggccgggaact
gactcccgggatccactaatcacagagtttacaacaaatagatctctcacccactgaacc
ccttat-agcttactcgattcaatctctctagtctctctctgtttccccaagaacataag
acacaag-tttactctttgtttatgttctctctacttaacc--------tta--tctctc
tctca-tacatacacttgc-ttaaatagatgcttgctcaataatcctagttccctttcta
gccgcttctacaagttgtctcttccttggcattattgtagtgacatcactcggtctcttt
gcagggagcaaataagacgaattcctcttttgcttttgcttttacaggctcggcggcaaa
atcagattgttgcagcttgtggtcctgaacgtgagtcatcacttgagctggcactacttg
tcctccaagcttcttttgaattttgtctcattctttgttcactaattgctaaca---
>Chr8:12811627:12824372_3p 
-----------tgacaagcttaacagaggctaaagtcgattactttagcttgaataaact
tgaaccaaggatttagagaacttgtctagatttgttttggaataaa-catcaacgaactc
aaaa--------cgcaacagaac-caaaacagagcaaaagaaatgaaaacagagcacacc
gaacaaatgtttacccagttcatttccgttaacgaggaagctacatctgggccgggaact
gactcccggaatccactaagcacagagtttaccacaaagagatctctcacccactaaacc
ccttacaagctcactcgattcaatctctctagtctctctctgttttcccaagaatataag
acacaag-tttactctttgtttatgttctctctactcaacc--------ttatctctctc
tctca-tacatacacttgc-ttaaatagatgcttgctaattaaccctagtttcctttcta
gccacttcgacaagttgcctcttccttggcgttattgtagtgacatcactcggtctcttt
gcagggagcaaataagacgaattcctcttttgcttttgcttttacaggctcggcggcaaa
atcggattgttgcagcttgtggtcctgaacatgagtcatcacttgagctggcactacttg
tcctccaagcttcttttgaattttgtctcattctttgttcactaattcctaacaaaa
