# Supplementary material for: Transposon signatures of allopolyploid genome evolution
Source: Nat Commun. 2023 Jun 1;14:3180. doi: 10.1038/s41467-023-38560-z (PMC10235133; doi:10.1038/s41467-023-38560-z)
Supplement: Supplementary file 4 — Supplementary Data 1 [file 41467_2023_38560_MOESM4_ESM.zip › Camelina.LTR.families/Camelina.LTRFamily/Camelina.Aligned/gt10.fam_1620.Aligned.fa]

>Chr3:17117619:17132503_5p 
---tattagagtatg-accggtta-tgagctttggtttaattgggttatcttcggttatt
aagattagctgattagtcttactatatatag-actga-ttagttagttaattgagattaa
gcttt-tgtaacaaactttgattgtttgataaataagaaatatctcatttctctcttctt
ctttaaccttcgtctctcctccgtcgtgtcacgtatttctccgattaaccggagtttatt
a------
>Chr3:17117619:17132503_3p 
---tattagagtatg-accggtta-tgagctttggtttaattgggttatcttcggttatt
aagattagctgattagtcttactatatatag-actga-ttagttagttaattgaggttaa
gcttt-tgtaacaaactttgattgtttgataaataagaaatatctcgtttctctcttttt
cttcaaccttcgtctctcctccgtcgtgtcacgtatttctccgattaaccggagtttatt
a------
>Chr10:348252:353761_3p 
---tattagagtatg-accggtta-tgaactttggtttaattgggttatcttcggttatt
aagattagctaattagtctaac--tatataa-acaga-ttagttagttaattgaggttaa
gcttt-tgtaacaaacttttatcctttgataaataagaaatatctcgtttctctcttctt
cttcaatcttcgtctctcctccgtcgtgtcacgtatttctccgattaaccggagtttatt
aat----
>Chr10:348252:353761_5p 
-----ttagagtatg-accggtta-tgaactttggtttaattgggttatcttcggttatt
aagattagctaattagtctaac--tatataa-acaga-ttagttagttaattgaggttaa
gcttt-tgtaacaaacttttatcctttgataaataagaaatatctcgtttctctcttctt
cttcaatcttcgtctctcctccgtcgtgtcacgtatttctccgattaaccggagtttatt
atggt--
>Chr5:27213703:27219203_5p 
--gtataagagtatg-accggtta-tgagctttggtttaatagggttatctttggttatt
aagattagctgattagtctaac--tataaag-actga-ttagttagttaattgaggttaa
gcttt-tgtaacaaacttttatcgtttgattaataagaagaatctcgtttctctcttctt
cttcaatcttcgtctctcctccgtcgtgtcctgtatttctccgattaaccggagtttatt
a------
>Chr5:27213703:27219203_3p 
---tattagagtatg-accggtta-tgagctttggtttgatagggttatcttcggttatt
aagattagctgattagtctaac--tataaag-actga-ctagttagttaattgaggttat
gcttt-tgtaacaaacttttattgattgattaataagcagaatctcgtttctctcttctt
cttcaatcttcgtctctcctccgtcgtgtcatgtatttctccgattaaccagagtttatt
a------
>Chr5:25596211:25602018_3p 
---tattagagtatg-accggtta-tgagctttggtttaatagggttaacttcggttatt
aagattagctgattagtctaac--tataaag-actgatttagttagttaattgtggttaa
gcttt-tgtaacaaacttttatcgtttgattaataagaagaatcacgtttctctcttctt
cttcgatcttcgtctctcctccgtcgtgtctcgagtttctccaattaaccggagtttatt
a------
>Chr5:25596211:25602018_5p 
---tattagagtatg-accggtta-tgagctttggtttaatagggttaacttcggttatt
aagattagctgattagtctaac--tgtaaag-actgatttagttagttaattgtggttaa
gcttt-tgtaacaaacttttatcgtttgattattaagaagaatcacgtttctctcttctt
tttcgatcttcgtctctcctccgtcgtgtctcgagtttctctgattaactggagtttatt
a------
>Chr4:20606460:20611964_3p 
---tattagagtatg-accggttattaaccattggtttaactgggttatctttggttatc
tagttgagctgattagtctaac--tataaag-actaa-ttagtttgttaattcaggttaa
gcttt-tgtaacaaacttttatgttttgattaataagaagaattacgtttctctcttctt
cttcgagcttcgtctctcctccatcgtatcacaactttctccggttaatcggagttgatt
a------
>Chr4:20606460:20611964_5p 
---tattagagtatg-accggttattaaacattggtttaactaggttatctttggttatc
tagttgagctgattagtctaac--tataaag-actaa-ttagtttgttaatttaggttaa
gcttt-tgtaacaaacttttatcttttgattaataaaaagaattacgtttctctcttctt
cttcgagcttcgtctctcctccgtcgtatcacaactttctccagttaatcggagtttatt
a------
>Chr6:21750413:21755877_5p 
-actattagagtatgaaccgattattaaacattggtttaactgggttatcttcggttgtc
tagctgagctgattagtctaac--tataaagtactaa-tgagtcagttaattgggtttaa
gctttctgtaacaaacttta--tcttggattaataagaaa-actaagtttctctctt-tt
cttcgagcttcgtctctcctccgtcgcatctcagctatctccggttaatcggagtttatt
atggtac
>Chr6:21750413:21755877_3p 
acgtattagagtatgaaccggttattaaacattggtttaactgagttatcttcggttatc
tagctgagctgattagtctaac--tataaagtactaa-tgagtcagttaattgggtttaa
actttctgtaacgaacttta--tcttggattaataagaaa-actaagtttctctctt-tt
cttcgagcttcgtctctcctccgtcgcatctcagttatctccggttaatcggagtttatt
atatac-
>Chr4:1992315:1997825_5p 
----attagagtatgaaccagttattaaacattggtttaactgggttatcttcggttatc
tagctgagctgattagtctaac--tataaagtactaa-tgagtcagttaattgggtttaa
gctttctgtaacaaacttta--tcttggattaataagaaa-actaagtttctctctt-tt
cttcgagcttcttctctcctccgtcgcatctcagctatcttcggttaatcggagtttatt
atggt--
>Chr4:1992315:1997825_3p 
--gtattagagtatgaaccggttattaaacattggtttaactaggttattttcggttatc
tagctgagctgattagtctaac--tataaagtactaa-tgagtcagttaattgggtttaa
gctttctgtaacaaacttta--tcttggattaataagaaa-actaagtttctctctt-tt
cttcgagcttcgtctctcctccgttgcatctcagctatctccagttaatcggagtttatt
ag-----
>Chr11:33602840:33608238_3p 
-----gatggataaa-tccggtta-ttgacattggt----------taattctggttaac
tagttgattagattagtctaag--tataaag-actaa-gatagctgttaattctggttaa
gc-tt-tgtaacaaacttttatcctttgattg--aataagaatcacgtttctctcgtttt
ccttgagcttcatctctcctccgtcgtatttccttctattccggttaatcggaatttatt
a------
>Chr12:15022783:15028305_5p 
tattagatggttaaa-tccggtta-ttaacattggt----------taattctggttatc
tgaaggtttagattagtctgag--tataaag-actaa-gatagctgttaattcagattaa
gcttt-tgtaacaaacttttatctttggattaataagtaaaaccacgtttctctcatctt
cttcgagcttcgtctctcctccgacgtatctcatcttactccggttaatcggagtttatt
a------
>Chr12:15022783:15028305_3p 
tattatatggttaaa-tccggtta-ttaacattggt----------taattctggttatc
tgaaggtttagattagtctgag--tataaag-actaa-gatagctattaattcagattaa
gcttt-tgtaacaaatttttatctttggattaataagtaaaaccacgtttctctcttttt
cttcgagctttgtctctcctccgtcgt-tctcatcttactccggttaatcggagtttatt
atgt---
>Chr11:33602840:33608238_5p 
tattagatggttaaa-tccggtta-ttgacattggt----------taattctggttaac
tagttgattagattagtctaaa--tataaag-actaa-gatagctgttaattctggttaa
gc-tt-tgtaacaaacttttatcctttgattg--aataagaatcacgtttctctcgtttt
tttcaagcttcatctcgcctccgtcgtatctccttctattcccgttaatcggaatt----
-------
