# Supplementary material for: Transposon signatures of allopolyploid genome evolution
Source: Nat Commun. 2023 Jun 1;14:3180. doi: 10.1038/s41467-023-38560-z (PMC10235133; doi:10.1038/s41467-023-38560-z)
Supplement: Supplementary file 4 — Supplementary Data 1 [file 41467_2023_38560_MOESM4_ESM.zip › Camelina.LTR.families/Camelina.LTRFamily/Camelina.Aligned/gt10.fam_268.Aligned.fa]

>Chr1:13249455:13258925_5p 
---aaggatgaagaaacaaagtatctgtaggagttacacactgtcacgggatgtacatga
aggacttcagacgaagtggg-aagtgtcaagttg-atccgccagcacaacaccttgaaga
cagtgcgatacatcgagcgtggagttgttgagcatgggcg-aaaaatgtgtcaagctaaa
aaggtgttcgttggaagctacaagcaagtggagtgttgaagtcaacataatgatggggtt
tctcctatgactcattggacaaagagaggttc--ttgaaggacatggtgcataggaggat
ttgctggataaagaatagtat-gtgaagattgttgctgcatataaaagagaagcagctca
catccttattcggttaccacttttatagagagaaaagtgtgtgtgtttagatctaagcaa
gaagaacaatattgcttgagggtttcattggtgagtgaataa---agagagagcatagat
gttgctgtgcaggtaaggttgagtagattaggaatgtttcagtggcaaaccagctgtttt
ggtgttgcat-aaactgatcaaacaagtttgtaagaaagttgtttgagaaattcttaat-
aaagctcagtttactggtatcttggtgttcttgtagtagtattcaaggttctagttattt
caattg------
>Chr10:23404949:23417510_3p 
tttgacattgaagaaacaaagtatctgtaggagttacacattgtcacgggatgtacctga
aggatttcagatgaagcggg-aagtgtcaagttg-atccgccagcacaacaccttgaaga
caatgcgatacatcgagcgtggagttgtcgagcatgggcg-aaaaaggtgtcaggctaaa
aaggtgttcgttggaagctacaagcaagtggagtgttgaagttaacataatgatggggtt
tctcctatgactcattggacaaagagaggttc--ttgaaaaacatggtgcataggaggat
ttgctggataaagaagagtat-gtgaagattgttgctgcatataaaagagaagcagctca
catccttgttcggttaccacttttatagagagaaaagtgtgtgtgtttagatctaagcaa
gaagaacaatattgcttgagggtttcattggtgagtgaataa---agagagagcatagct
gttgctgtgcaggtaaggttgggtagattaggattgtttcagtggcaaaccaactgtttt
ggtgttgcataaaactgatcaaacaagcttgtaagaaagttgtttgagaaattcttaat-
aaagctcagtttactggtatcttggtgttcttgtagtagtattcaaggttctagttattt
ca----------
>Chr10:23404949:23417510_5p 
---gagattgaagaaacagagtatctgtaggagttacacactgtcacgggatgtacctga
aggatttcagacaaagcggg-aagtgtcaagttg-atccgccagcacaacaccttgaaga
caatgcgatacatcgagcgtggagttgtcgagcatgggcg-aaaaaggtgtcaggctaaa
aaggtgttcgttggaagctacaagcaagtggagtgttgaagtcaacataatgatggggtt
tctcctatgactcattggacaaagagaggttc--ttgaaggacatggtgcataggaggat
ttgctggataaagaagagtat-gtgcagattgttgctgcatataaaagagaagcagctca
catctttgttcggttaccacttttatagagagaaaagtgtgtgtgtttagatctaagcaa
gaaaaacaatattgcttgagggtttcattggtgagtgaataa---agagagagcatagct
gtcgctatgcaggtaaggttgggtagattaggattgtttcagtggcaaaccagctgtttt
ggtgttgcataaaactgatcaaacaagcttgtaagaaagttgtttgagaaattcttaat-
aaagctcagtttactggtatcttggtgttcttgtagtagtattcaaggttctagttattt
caggcatc----
>Chr1:13249455:13258925_3p 
-----gattgaagaaatagagtatttgtaggagttacacactgtcacgggatgtacctaa
aggacttcagacgaagcggg-aagtgtcaagttg-atccgccagcacaacaccttgaaga
tagtgcgatacatcgagcgtggagttgttgagcatgggcg-aaaaaggtgtcaagctaaa
aaagtgttcgttggaagctacaagcaagtggagtgttgaagtcaacataatgatggggtt
tctcctatgactcattggacaaagagaggttc--ttgaaggacatggtgcatatgaggat
ttgctggataaagaagagtat-gtgaagattgttgctgcatataaaagagaagcagctca
catccttgttcggttaccacttttatagagagaaaagtgtgtgtatttagatctaagcaa
gaagaacaatattgcttgagggtttcattggtgagtgaataa---agagagagcatagct
gttgctgtgcaggtaaggttgggtagattaggattgtttcagtggcaaaccaactgtttt
ggtgttgcataaaactgatcaaacaagtttgtaagaaaggtgtttgagaaattcttaat-
aaagctcagtttactaatatcttggtgttgttgtagtagtattcaaggttctagttattt
caaat-------
>Chr7:22721194:22730330_3p 
-------ttgaagaaacagaggatctgtacgagttacaagctatcgcagagtgtacctga
aggactttagacgaagcgggaaagtggcaagttgtctttgccagcacaacaccttgaaga
cagtgcggtggatcgagtgtggagatgctgagcatgggcg-aaaaaggtgtcagcct-aa
aaggtgtccgttggaagctacaagcaagtggagtgttgaagtcaacataatgatgaggtt
tctcctatgactcattgtacaaagagaggttc--ttgaaggacatggtgcataggaggat
ctgctggataaagaagagtatggtgaagattgttgttgtctataaaagagaagcaattca
caaccttgttcggttaccactttgacagagagaaaa--gtgtgtgtttagatctaagcaa
gaaaaataatattgcttgagggtttcattggtgagtgaataa---agagtgagcatagtt
gttgctgtgcatgtaaggttgggtagattaggattgtttcagtggcaaatcagctgttgt
ggtgttgcataaaactgatcaaacaagcttgtaagatagttgtttgagaatttcttaat-
aaagctcagtttactgatttcttggtgttcttgtattagtattcaaggttctagttattt
ca----------
>Chr7:22721194:22730330_5p 
--------tgaagaaacagaggatctgtacgagttacaagctatcgcagagtatatctga
aaaacttcagacgaagcgggaaagtggcaagttgtctttgccagcacaacaccttgaaga
cagtgtggtgcatcgagtgtagagatgctgagcatgggcg-aaaaaggtgtcaacct-aa
aaggtgtccgttggaagctacaagcaagtggagtgttgaagtcaacataatgatgaggtt
tctcctatgactcattggacaaagagaggttc--ttgaaggacatggtgcataggaggat
ctgctggataaagaagagtatggtgaagattgttgttgtctataaaagagaagcaattca
caaccttgttcggttaccactatgacagagagaaaa--gtgtgtttttagatctaagcaa
gaaaaataatattgcttgagggtttcattggtgagtgaataa---agagtgaacatagat
gttgctgtgcatgtaaggttgggtagattaggattgtttcagtggcaaaccagctgttgt
ggtgttgcataaaactgatcaaacaagcttgtaagatagttgtttgagaatttcttaat-
aaagctcagtttactgatttcttggtgttcttgtattagtattcaaggttctagttattt
cagttggtatca
>Chr5:8999504:9009305_3p 
----cttatgaagaaacagaggatctgtatgagttacaagctatcgcagaatgtacctga
aggactttagacgaagcgggaaagtgtcaagttgtctttgccagcacaacaccttgaaga
cagtgcggtgcatcgagcgtggagttgttgagcatgggcg-aaaaaggtgtcagcct-aa
aaggtgtccgttggaagctacaagcaagtggagtgttaaagtcaacataatgatgagggt
tcacctatgacacattggacaaagagaggttc--ttgaaggacatggtgcataggatgac
ttgctggataaaaaagagtatggtgaagagtgttgctgtctataaaagagaagtatttca
catctttgtgc-gttaccacttttagagagagaaaagtgtgtgtgtttagatctaagt-a
gaagaacaatatttcttgagagtttcattggtgagtgaataa---agagtgagcatagct
gttgctgtgcaggtaagattgggtagattaggattggttcagtggcaaaccaactgttgt
ggtgttgcataaaactgatcaaacaagcttgtaatatagttgtttgagaaagtcttaat-
aaagctcagtttactgttttcctggtgttcttgtagcagtattcacggttctagttattt
caa---------
>Chr20:15387351:15398537_5p 
--------tgaagaaacagaggatttgtatgagttacaagctaccgcagaatgtacctga
aggacttcagacgaagcgggaaagtgtcaagttgtctttgccagcacaacaccttgaaga
cagtgcggtgcatcgagggtggagttgttgagcatgggca-aaaaaggtgtcagcct-aa
aaggtgtccgttggaagctacaagcaagtggagtgttaaagtcaacataatgatgagggt
tcgcctatgacacattggacaaagagaggttc--ttgaaggacatggtgcataggatgac
ttgctggataaaaaagagtatggtgaagagtgttgctgtctataaaagagaagtatttca
catctttgtgc-gttaccacttttagagagagaaaagtgtgtgtgtttagatctaagt-a
gaagaacaatatttcttgagagtttcattggtgagtgaataa---agagtgagcatagct
gttgctgtgcaggtaagattgggtagattaggattggttcagtggcaaaccaactgttgt
ggtgttgcataaaactgatcaaacaagcttgtaatatagttgtttgagaaagtcttaat-
aaagctcagtttactgttttcctggtgttcttgtagcagtattcacggttctagttattt
caat--------
>Chr5:8999504:9009305_5p 
--------tgaagaaacagaggatctgtatgagttacaagctatcgcagaatgtacctga
aggacttcagacgaagcgggaaagtgtcaagttgtctttgccagcacaacaccttgaaga
cagtgcggtgcatcgagcgtggagttgttgagcatgggcg-aaaaaggtgtcagcct-aa
aaggtgtccgttggaagctacaagcaagtggagtgttaaagtcaacataatgatgagggt
tcacctatgacacattggacaaagagaggttc--ttgaaggacatggtgcataggatgac
ttgctggataaaaaagagtatggtgaagattgttgctgtctataaaagagaagtatttca
catctttgtgc-gttaccacttttagagagagaaaagtgtgtgtgtttagatctaagt-a
gaagaacaatatttcttgagagtttcattggtgagtgaataa---agagtgagcatagct
gttgctgtgcaggtaagattgggtagattaggattggttcagtggcaaaccaactgttgt
ggtgttgcataaaactgatcaaacaagcttgtaatatagttgtttgagaaagtcttaat-
aaagctcagttgactgtttgcctggtgttcttgtagcagtattcacggttct--------
------------
>Chr20:15387351:15398537_3p 
------attgaagaaacagaggatctgtatgagttacaagctatcgcagaatgtacctga
aggacttcagacgaagcgggaaagtgtcaagttgtctttgccagcacaacaccttgaaga
cagtgcggtgcatcgagcgtggagtttttgagcatgggcg-aaaaaggtgtcagcct-aa
aaggtgtccgttggaagctacaagcaagtggagtgttaaagtcaacataatgatgagggt
tcgcctatgacacattggacaaagagaggttc--ttgaaggacatggtgcataggatgac
ttgctggataaagaagagtatggtgaagattgttgctgtctataaaagagaagtatttca
catctttgtgc-gctaccacttttagagagagaaaagtgtgtgtgtttagatctaagt-a
gaagaacaatatttcttgagagtttcattggtgaacgaataa---agaatgagtatagct
gttgctgtgcaggtaagattgggtagattagaattggttcagtggcaaaccaactgttgt
ggtgttgcataaaactgatcaaacaagcttgtaatatagttgtttgagaaagttttaat-
aaagctcagtttactattttcctggtgttcttatagcagtattcacggttctagttattt
ca----------
>Chr11:19935743:19945361_5p 
--------tgaagaaacagagtatctgtaagagttacaagctgtgttggaatgtacctga
aggacttcagacgaagcgggaaagtgtcaagtggtttctgccagcacaacacattggaga
cagtgcggcacatcgagtttggagatgggaagcatgggcg-aaaaaggtgtcagcct-aa
aaagtgtttgttggaagctacaa-caagtgggttactaaagtcaacataatgatgaagaa
cttctcaggacatgttgggtaaagagaagtgctgtgaaaggacatgaagcatggaagaac
ccgctgaataaagtggagtgt-gagacattggttgaactctatataagagaaagaa-tca
ctatttgttagggtcatcaattt---aggaagagaaaaatgtgaggttagatttgagcaa
agaaaagctttctgctcaagggtttcattggtgagtgaacaaacgagagagagcatagat
gtcgctgtgtaggtaaggttgggtagattaggattgattcagtggcaaaccacatgttgt
ggtgttgtataaaactgatcaaacaagcttgtaagatagttttttgagaaattcttaata
aaagctcaagttacttatattttggtgttcttgttgtagtattcaaggttctagttattt
ca----------
>Chr11:19935743:19945361_3p 
-------ttgaagaaacagagtatctgtaagagttacaagctgtggcggaatgtacttta
aggacttcagacaaagtgggaaagtgtcaagtggtttctgccagcacaacacattggaga
cagtgcgacacatcgagtttggagatggggagcatgggcgaaaaaaggtgtcagcct-aa
aaagtgtttgttggaagctacaa-caagtgggttgctaaagtcaacataatgatgaagaa
cttctcaggatctgctgggtaaagagaagttctgtgaaaggacatgaagcatggaagaac
ccgctgaataaagtggagtgt-gagacattggttgaactctatataagagaaagaa-aca
ctctttgttagggtcagcacttt---aggaagagaaaagtgtgaggttagatttgagcaa
agaaaagctttctgctcaagagtttcattggtgagtgaacaaacgagagagagcacagct
gttgttgtataagtaaggttgggtagattaggattgattcagtggcaaactacatgttgt
ggtgttgcataaaactgatcaaacaagcttgtaagatagttgtttgagaaattcttaat-
aaagctcaagttacttatattttggtgttctagttgtagtattcaaggttctagttaatt
ca----------
