# Supplementary material for: Transposon signatures of allopolyploid genome evolution
Source: Nat Commun. 2023 Jun 1;14:3180. doi: 10.1038/s41467-023-38560-z (PMC10235133; doi:10.1038/s41467-023-38560-z)
Supplement: Supplementary file 4 — Supplementary Data 1 [file 41467_2023_38560_MOESM4_ESM.zip › Camelina.LTR.families/Camelina.LTRFamily/Camelina.Aligned/gt10.fam_3238.Aligned.fa]

>Chr5:26840658:26852057_5p 
--attagagtacaagagaagatgtatataagtttagggatctctttgtaa--atacttaa
tcctaggttcctctgttctag--tatataaacgattgtagctactc----tcatgagaaa
tataatacaaacattccttatat------
>Chr5:26840658:26852057_3p 
gtattagagtacaagagaagatgtatataagtttagggatctctttgtaa--atacttaa
ccctaggttcctctgttctag--tatataaacgattgttgctactc----tcatgagaaa
tataatacaaacattccttatat------
>Chr11:23564071:23568666_5p 
-tataagagtaaata-gtagaagtgtataagtctagggatctccttataa--atacttta
accctaggttccctctctatg--tatatatatggctgtagctactc--tgttttaatata
taca-atcatacattccttata-------
>Chr11:23564071:23568666_3p 
-tataagagtaaata-gtagaagtgtataagtctagggatctccttgtaa--atacttta
acactaggctccatctctatg--tatatatatggatgtagctactc--tgttttcatata
taca-atcatacattccttatat------
>Chr17:30205709:30210581_5p 
---------ataata-gtagaactatataagtatagggatctctttgtaa--atatattt
accctagtctccctctctatg--tatatataaggctgtagctactc--tgttttgagata
tatacaatacacattctttatatggtatc
>Chr17:30205709:30210581_3p 
---------taaata-gtagaactatataagtatagggatctctttgtaa--atatattt
accctagtctccctctctatg--tatatataaggctgtagctactc--tgttttgagata
tatacaatacacattccgtatac------
>Chr9:15973422:15977653_3p 
-tattagagtagatatgtatatgtctataagtttaaggatctctttgtaa--atactaga
accctagtctccctctcctag----tatatatgtctgtaacttctctaccatttgatata
ttgaagatactcattccttata-------
>Chr16:14372839:14376607_3p 
gtataagagtacata-gtagaactagataagtatagggatctctttgtaa--atacattt
accctaaactccctctctatgtatatatatatggttgtagccactc--tgatttataata
cacacaagatacattccttata-------
>Chr9:15973422:15977653_5p 
-tataaaagtagatatgtatatgtctataagtttaaggatctctttgtaa--atactaga
accctagtctccctctcctag----tatatatgtctgtaacttctctaccatttgatata
ttgaagatactcattccttata-------
>Chr14:13625958:13630815_3p 
ttattggagtacaagagtatatgtttataagtttaaggtcctctatgtaaatatatataa
accctagtctccctctgttag--tatatatatgtctgtaacctctc-acattgtataata
agaaagatattcattccttata-------
>Chr14:13625958:13630815_5p 
-tattggagtacaagagtatatgtttataagtttaaggtcctctatgtaaatatatataa
accctagtctccctctgttag--tatatatatgtctgtaacctctc-acattgtataata
agaaagatattcattccttat--------
>Chr16:14372839:14376607_5p 
-tataatagtacata-ttagaactagataagtatagggatctgtttgtaa--atacattt
accctagactctctctgtatgtatatatatatggctgtagccactc--agatttataata
cacacaagatacattccttata-------
