# Supplementary material for: Transposon signatures of allopolyploid genome evolution
Source: Nat Commun. 2023 Jun 1;14:3180. doi: 10.1038/s41467-023-38560-z (PMC10235133; doi:10.1038/s41467-023-38560-z)
Supplement: Supplementary file 4 — Supplementary Data 1 [file 41467_2023_38560_MOESM4_ESM.zip › Camelina.LTR.families/Camelina.LTRFamily/Camelina.Aligned/gt10.fam_923.Aligned.fa]

>Chr2:14004046:14010238_5p 
gactcgtgtacatttcccgggtgataggtgatatatcatggtttttgtggtttttaacca
tgatataaagagtcttttagagtcttttgatttgttttctatgatgttttggagtctttg
caggttttctaggattttagtatggatggagcaaagtggagcaatttgga-tcagcttgg
agcaataatccggaggaa-atcaactttgaatcgatcagaggagatggtgtcgatcgaca
ccactcttg----gtgtcggtcgacaccca-tgttagccgcaagaaaacccaagttttgg
aagatttacaaaagttgcccaaagtttttcatatttgcaagattagtccct-gacgtgtt
ttaggacatagaaatagtatttttaggtttta-caaactgttaagttatttttctagcaa
gt-ttta-tttttctgcaaccctgtgaga---ttttgagagctttggag--agagagaga
------------------------------------------------------------
----------------------------------
>Chr2:14004046:14010238_3p 
-------------------------agttgatatatcatggtttttgtggtttttaacca
tgatataaagagtcttttagagtcttttgatttgttttctatgatgttttggagtctttg
caggttttctaggattttagcatggatggagcaaagtggagcaatttgga-tcagtttgg
agcaataatccggaggaa-atcaacttgaaatcgatcagaggagatggtgtcgatcgaca
ccactcttg----gtgtcggtcgacaccca-tgttagccgcaagaaaacccaagttttgg
aagatttacaaaagttgcccaaagttttctatatttgcaagattagtccct-gacgtgtt
ttaggacatagaaatagtatttttaggtttta-caaactgttaagttatttttctagcaa
gt-ttta-tttttctgcaaccctgtgaga---ttttgagagctttggag--agagagag-
------------------------------------------------------------
----------------------------------
>Chr20:27089100:27094967_3p 
----------------------------tgatatatcatggtttttgtggtttttaacca
tgatataaggagtcttttagtgtcttttcatttgtttc-tagattgtttttgagtcttta
caggtt---------tttagcatgaaaggagcaaaatggagcaatttgga-tcagtttgg
agcaataatccgcaagaa-atcaacttggaatcgatcagaggagatggtgtcgatcgaca
ctgc-ctta----gcatcgatcgacacccagtccaaaccgacgagagagccaaattt--g
gaagttttacaaagttgcccgaagttttccatatttgcaagactagtccct-gacgtgtt
ttaggacatatatatatagtttttaggttttc-caaacccttaagtt-ttattctatcaa
gt-tttatttttcctgcaaccctgagaga--tttttgagagcttt-tgg---gagagaga
tctgaact----------------------------------------------------
----------------------------------
>Chr11:17332387:17340982_5p 
--------------------------cctgatatatcatggtttttgtggtttttaacca
tgatattaggagtcttttagagtcttttgatttgttttgtaggatgttttagagtcttaa
caggttttctaggattttggcatgaaatgagcaaaatggagcaattagaagggattttgg
agcaattcagctaaggaa-gagaacatggagccgagaaaggatgagagtgtcgatcgaca
ctgc-ctta----gcatcgatcgacatcat-gtttagccga-gacagaagcaagttttag
aaattttacaaatctggcccaaaattttctatatttgcatcattagtccct-gacgtgtt
tttggacatataaatagtatttttaggtttta-gaaaccctcaagtt-attttctagcaa
gt-ttta--ctttctgcaaccctgtgaga---ttttgagagcttttggg--agagagaga
tctgaactgctttg-agagaagaa--ttcataaattcc----------------------
----------------------------------
>Chr9:22667446:22677626_3p 
----------------------------tgatatatcatggtttttgtggtttttaacca
tgatataaggagtcttttagtgtcttttcatttgtttc-tagattgtttttgagtcttta
caggtt---------tttagcatgaaaggagcaaaatagagcaatttgga-tgattctgg
agcatttaaccggaggaa-atcaatttggagtctgatcctatgaggagcatcgaccgaca
ccac-acaagggagcatcgatcgacacccc-tcactgccgactcaagacccaagttttgg
aaaatttccaaaagttgcccaaagtctttcataattgcaacataagtccct-aacgtgtt
ttaggacatatatatatagtttttaggtttttgcaaacccttaagtc-tttttctatcaa
gt-tttattttttctgcaacactgagaga---ttttgagagcttt--gg--ggagagaga
tca---------------------------------------------------------
----------------------------------
>Chr17:15275487:15281059_5p 
----------------------gggagttgatatatcatggtttttgtggtttttaacca
tgatataaggagtcttttagtgtcttttcatttgtttc-tagattgtttttgagtcttta
caggtt---------tttagcatgaaaggagcaaaatggagcaatttgga-tg-ttttgg
agcataaatcttgaag-a-atcaatttggtctcggatgaaagcaggagcatcgaccgaca
ccaa-gataggaggcatcgatcgacactca-tctctgccgactcaagacccaagttttgg
aaaatttacaaatctgccccaaagttttccatatttgcaacataagtccct-aacgtgtt
ttaggacatataaatagtgtttttaggttttc-caaaccctcaagtt-tgattctatcaa
gtctttatttcttctgcaaccctgtgaga---ttttgagagctttggag--agagagaga
tctgctttga--------------------------------------------------
----------------------------------
>Chr17:15275487:15281059_3p 
---------------------ggtaatctgatatatcatgttttttgtggtttttaacca
tgatataaagagtcttttagtgtcttttcatttgtttc-tagattgtttttgagtcttta
caggtt---------tttagcatggaaggagcaaaatggagcaatttgga-tg-ttttgg
agcataaatcttgaag-a-atcaatttggtctcggatgaaagcaggagcatcgaccgaca
ccaa-gataggaggcatcgatcgacactca-tctctgccgactcaagacccaagttttgg
aaaatttacaaatttgccccaaagttttccatatttgcaacataagtcctt-gacgtgtt
ttaggacatataaatagtg-ttttaggttttc-caaacccttaagtt-tcattctatcaa
gt-tttatttttcctgcaaccctgtgaga---ttttgagagcttt--tg--ggagagaga
tctg--------------------------------------------------------
----------------------------------
>Chr9:22667446:22677626_5p 
----------------------------------atcatggtttttgtggtttttaacca
tgatataaggagtcttttagtgtcttttcatttgtttc-tagattgtttttgagtcttta
caggtt---------tttagcatgaaaggagcaaaatggagcaatttgga-tgattctgg
agcatttaaccggaggaa-atcaatttggagtctgatcctatgaggagcatcgaccgaca
ccac-acaagggagcatcgatcgacacccc-tcactgccgactcaagacccaagttttgg
aaaatttccaaaagttgcccaaagtctttcataattgcaacataagtccct-aacgtgtt
ttaggacatatatatatagtttttaggtttttgcaaacccttaagtc-tttttctatcaa
gt-tttattttttctgcaaccctgagtga---ttttgagagcttt--gg--g--------
------------------------------------------------------------
----------------------------------
>Chr11:26359355:26365597_3p 
-------------------------atctgatatatcatggtttttacggtttttaacca
tgatataaatgtgctttttgagtcttttcatttgtttc-taggttgtttttgagtcttaa
catgttatcttggaatttggcacgtatggagcgaaatagagcaatttgga-tcgttttgg
aacatttaaccgaaggaagaagaacttggagtcggatcagagtgacggcatcgatcgaca
ccga-----aggagcgtcgatcgacacccctctttatccgacgagagaacaaaaaattgg
aagttttacaattctg-cccaaagttttccaaaattgcaacacaagtccct-gacgtgtt
ttagtacatatatatagtgtttttaggttttg-taaaccattaagttg-ttttctagcag
ctttttg---------------agagaga-gatattgagagcttttgggagagaaagaga
tctgaactgcttcgtagagaagaa------------------------------------
----------------------------------
>Chr11:26359355:26365597_5p 
----------------------------tgatatatcatggtttttacggtttttaacca
tgatataagtgtgctttttgagtcttttcatttgtttc-taggttgtttttgagtcttaa
catgttatcttggaatttggcacggatggagcgaaatagagcaatttgga-tcgttttgg
aacatttaaccgaaggaagaagaacttggagtcggatcagagtgacggcatcgatcgaca
ccga-----aggagcatcaatcgacacccctgtttatccgacgagagaacaagaaattgg
aagttttacaattctg-cccaaagttttccaaaattgcaacacaagtccct-gacatgtt
ttagtacatatatatagtgtttttaggttttg-taaaccattaagtta-ttttctagctg
ctttttg---------------agagaga-gatattgagagcttttgggagagaaagaga
tctgaactgcttcgtagagaagnaagagtcaaggcg------------------------
----------------------------------
>Chr9:9964571:9968805_5p 
---------------------------------------------------------cca
tgatataaggagtcttttagagtcttttgatgtgttttctaggatgtttttgagtctttt
caggttttctaggattttggcatgaaaagagcaaaatggagcaatttgga-tcattttgg
agcatcaattcagaagaa-acgaacttggagtcagaacagagagggagtgtcgatcgaca
ctac-ctta----gcatcgatcgacaccat-gttcagccgatgaagaatcacaaagttgg
aagttttacaaatttg-cccgaagttttccatatttgcaagattagttcct-gatgtgtt
ttaggacatataaatagtatttttaggttttg-aaaacccttaagtt-ttattctagcaa
gt-ttta-tttttctgcaatactgtgaga---ttttgagagctttggag--agagagag-
--ggatctgctttgtagagaagaa--ttcctaaact------------------------
----------------------------------
>Chr20:27089100:27094967_5p 
---------------------------------------------tgtggtttttaacca
tgatacaaggagtcttttagtgtcttttcatttgtttc-tagattgtttttgagtcttta
caggtt---------tttggcatgaaaggagcgaaatggagcaatttgga-tcagtttgg
agcaataatccgcaagaa-atcaacttggaatcgatcagaggagatggtgtcgatcgaca
ctgc-ctta----gcatcgatcaacacccagtccaaaccgacgagagagccaaattt--g
gaagttttacaaagttgcccgaagttttccatatttgcaagactagtccct-aacgtgtt
ttaggacatatatatatagtttttaggttttc-aaaacccttaagtt-ttattctaccaa
gt-tttattttttctgcaaccctgagaga--tttttgagagctat-tgg--agagagaga
tctg--------------------------------------------------------
----------------------------------
>Chr9:9964571:9968805_3p 
-----------------------------------------------------------a
tgatataaggagtcttttagagtcttttgatgtgttttctaggatgtttttgagtctttt
caggttttctaggattttggcatgaaaggagcaaaatagagcaatttgga-tcattttgg
agcatcaactcataagaa-acaaacttggagtcagaacagagagggagtgtcgatcgaca
ctgc-ctta----ccatcgatcgacaccat-gttcagccgatgaagaatcacaaatttgg
cagttttataaatttg-cccaaagttttccatatttgcaatattagtccct-gacatgtt
ttaggacatataaatagtatttttaggttttg-aaaacccttaagtt-ttattctagcaa
gt-ttta-tttttttgcaacgctgtgaga---ttttgagagctttggag--agagaga--
---gatctgctttgtagagaagaa--ttcctaaactcc-ttcttactc------------
----------------------------------
>Chr18:1179430:1187791_3p 
-----------------------------------------------tggtttttaacca
tgatataaggagtctttttgagtcttttgatttgttttctaggatgtttttgagtctttg
caggttttctaggagtttggcacggatggagcaaaatggagcaatttgga-tgattttgg
agcatttaatcaaaggaa-aagaacttggagtcggatcagagttagagcatcgatcgaca
ctac-ctta----gcatcgatcgacacctc-tgtttgtctacgagagaagccaaa-ttgg
aagttttacaattttg-cccgaagttttccatatttgtaacacaagtccct-gacgtgtt
ttaggacatataaatagtatttttaggtttta-caaaccctgaagtt-ttattctagcaa
gt-ttta-gttttctgcaaccctgtgaga---ttttggaagc------------------
------------------------------------------------------------
----------------------------------
>Chr18:1179430:1187791_5p 
-----------------------------------------------tggtttttaatca
tgatataagaagtctttttgagtcttttgatttgtttt-taagatgtttttaaatctttg
caatttttctaggactttagcacggatggagcaaaatggagcaatttgga-tgattttag
agcatttaatcaaaggaa-aagaacttggagtcggatcagagttagaggatcgatcgaca
ctgc-ctta----gcatcgatcgacacctc-tgtttgtctacgagaaaagccaaa-ttgg
aagttttacaaagttg-cctgaagttttccatatttgcaacacaagtccct-aacgtgtt
ttaggacatataaatagtatttttaggtttta-caaaccctgaagtt-ttattctagcaa
gt-ttta-gttttctgcaaccctgtgaga---ttttggaag-------------------
------------------------------------------------------------
----------------------------------
>Chr20:9688685:9700641_3p 
---------------------ggggagttgatatatcatggtttttacggtttttaacca
tgatataagtgtgctttttgagtcttttgatttgtttc-taggttatttgtgagtcttta
caggttatctaggaatttggcacggatggagcaatatggaacaatttgga-tcattttgg
agcactttaccgaaggaa-atcaagttggaatcgaatcagagtactagcatcgatcgaca
ccac-ataaaggagcatagatcgacactaatgtttaccggacgagagaacaagaaattgg
aagttttacaaatttg-cccaaagtcttctataattgcaacataaacccctggacgtatt
ttaggatgtatatatattgtttttgggtttta-gaaacccttaagtta-tcttctagcag
-tttttg---------------agagaaaggatattgagagcttttggg--agagataga
tctgaat-tctttgtagagagaagatttcctaaactccctc-------------------
----------------------------------
>Chr20:9688685:9700641_5p 
-----------------------------------------------cggtttttaaccg
tgatataagtgtgctttttgagtcttttgatttgtctc-taggttatttgtgagtcttta
caggttatctaggaatttggcacggatggagcaatatggaacaatttgga-tcattttgg
agcactttaccgaaggaa-atcaagttggagtcggatcagagtactagcatcgatcgaca
ccac-ataaaggagcatagatcgacactaatgtttacccgacgagagaacaagaaattgg
aagttttacaaatttg-cccaaagtcttctataattgcaacataaacccctggacatatt
ttaggatgtatatatattgtttttggatttta-gaaacccttaagtta-tcttccagcag
-tttttg---------------agagaaaggatattgagagcttttggg--agagataga
tctgaat-tctttgtagagagaagatttcttgaactccct--------------------
----------------------------------
>Chr11:17332387:17340982_3p 
----------------------------tgatatatcatggtttttgtggtttttaacca
tgatattaggagtcttttagagtcttttgatttgttttgtaggatgttttagagtcttaa
cagggtttctaggattttggcatgaaaggagcaaaatggagcaattagaagggattttgg
agcaattcagctaaggaa-gagaacttggagccgaggaaggatgagagtgtcgaccgaca
ctgc-ctta----gcatcgatcgacaccat-gtttagccga-gagagaagcaagttttgg
aaattttacaaatctgccccaaagttttccatatttgcatcattagttcct-gacgtgtt
tttggatatataaatagtatttttaggtttta-gaaaccctcaagtt-attttctaacaa
gt-ttta--ctttctgcaaccctgtgaga---ttttaagagcttttggg--agagagaga
tttgaactgctttg-agagaagaa--ttcataaactccctctttactcttttaatttcaa
----------------------------------
>Chr17:16140383:16145166_3p 
---------------------------ttgatatatcatggtttttacggtttttaacca
tgatataagtgtgcttttttagtcttttgatttgtttc-taggttgtttttgagtcttta
caggttatctaggattttggcacggatggagcaatatggaacaatttgga-tcattttgg
agcattttaccgaaggaa-atcaagttggattcggatcagagtcatggcatcgatcgaca
ccac-----aagggcatcgatcgacacttttgtttgtccgacgagagaacaagaaa-tgg
aagttttacaaatttg-cccaaagtcttctctaattgcaacataagcccctggacgtgtt
ttaggatgtatatatattgtttttaggtttta-gaaacccttgtgttatttttctagcag
-tttttg---------------agagaga-gatattgagacctttttgg---gagagaga
tctgaa---cttcattgagagaagaatttctaaactctttcttacttt--tcaatatcta
ttgcatgttattcagaaatatgnatgatctttat
>Chr17:16140383:16145166_5p 
-----------------tggcagccgtttgatatatcatggtttttacggtttttaacca
tgatataagtgtgctttttgagtcttttgatttatttc-taggttgtttttgagtcttta
caggttatctaggattttggcacggatggagcaatattgaacaatttgga-tcattttgg
agcattttaccgaaggaa-atcaagttggagtcggatcagagtcatggcatcgatcgaca
ccac-----aagggcatcgatcgacactcttgtttgtccgacgagagaacaagaaa-tgg
aagttttacaaatttg-cccaaaatcttctctaattgcaatataagcccctggacgtgtt
ttaggatgtatatatattgtttttaggtttta-gaaacccttgtgttatttttctagcag
-tttttg---------------agagaga-gatactgagagctttttgg---gagagaga
tctgaa---cttcattgagaaaagaatttctaaactctttcttacttt--tcaatatcta
ttgcatgttattcagaaatatgat----------
