# Supplementary material for: Transposon signatures of allopolyploid genome evolution
Source: Nat Commun. 2023 Jun 1;14:3180. doi: 10.1038/s41467-023-38560-z (PMC10235133; doi:10.1038/s41467-023-38560-z)
Supplement: Supplementary file 4 — Supplementary Data 1 [file 41467_2023_38560_MOESM4_ESM.zip › Camelina.LTR.families/Camelina.LTRFamily/Camelina.Aligned/gt10.fam_457.Aligned.fa]

>Chr1:20546037:20554233_5p 
---------cagcacac------------ggtcgagtggtgcggtcgtgttggactccgg
accttgattctacagccttaaatctcttgttttctcttcaggacagctttacttctcctc
agcattgcttctatgctccttaagctccaaaatcacctgtttatgcatgaaaagatgcaa
atgcaatgc-aactatactctaatgcatgattagtcctaaagctacacaataatggccta
aatggatagcaaaagatgcaaaagttgtgaataaactaagggaaaacaaggtaaaatata
tgaacatca--------------
>Chr7:14062443:14070715_3p 
-----------gcacacggtcgagtg-gtggtcgagtggtgcggtcgagttggactccgg
accttgattctacagccttaactctcttgttttctcctcaggattgcttcacttctcctc
agcattgcttccatgctccttaagctccaaaatcacctgtttatgcatgaaaagatgcaa
atgcaatgc-aactatactctaatgcatgattagtcctaaagctacacaataatggccta
aatggatagcaaaagatgcaaaagttgtgaataaactaagggaaaacaaggtaaaatata
tgaacatcaacaccccca-----
>Chr1:20546037:20554233_3p 
-----------------------------ggtcgagtggtgcggtcgagttggactccgg
accttgattctacagccttaactctcttgttttctcctcaggattgcttcacttctcctc
agcattgcttccatgctccttaagctccaaaatcacctgtttatgcatgaaaagatgcaa
atgcaatgc-aactatactctaatgcatgattagtcctaaagctacacaataatggccta
aatggatagcaaaagatgcaaaagttgtgaataaactaagggaaaacaaggtaaaatata
tgaacatcagtatcata------
>Chr7:14062443:14070715_5p 
-----------------------------ggtcgagtggtgcggtcgagttggactccgg
accttgattctacagccttaactctcttgttttctcctcaggattgcttcacttctcctc
agcattgcttccatgctccttaagctccaaaatcacctgtttatgcatgaaaagatgcaa
atgcaatgc-aaatatactctaatgcatgattagtcctaaagctacacaataatggccta
aatggatagcaaaagatgcaaaagttgtaaataaactaagggaaaacaaggtaaaatata
tgaacatcaccaaccacatatcc
>Chr12:29567686:29580377_5p 
-----------------------------------gtgg-gcggtcgagtgggactccgg
accttgttgcttcagccttaactctcttgcttttccttcatgattgcttcacttctcctc
agcattgcttccatgctccttgagctccaaaatcacctgtttatgcatgaaaagatgcaa
atgcaatgc-aactaaactctaatgcatgattagtcctaaagctacacaataatggccta
aatggatagcaaaagatgcaaaagttgtgaataaactaagggaaaacaaggtaaaatata
tgaacatca--------------
>Chr3:19009309:19016524_3p 
cgagtccatctacccac----------tcggtcgagtcc-ttcgtcgagttggactctgg
accttggttcttcagccttaactctcttgctttcccttcaagattgcttcacttctcctc
aggattgtttccatgctccttaagctccaaaatcacctgtttatgcatgaaaagatgcaa
atgcaatgc-aactaaactctaatgcatgattagtcctaaagctacacaataatgatgaa
aatggctagcaaaagatgcaaaagatgtgaataaactaagggaaaacatggtaaaatata
tgaacatcaa-------------
>Chr3:19009309:19016524_5p 
---gtccatctacccac----------tcggtcgagtgc-ttggtcgagttggactctgg
accttggttcttcagccttaactctcttgctttcccttcaagattgcttcacttctcctc
aggattgtttccatgctccttaagctccaaaatcacctgtttatgcatgaaaagatgcaa
atgcaatgc-aactaaactcgaatgcatgattagtcctaaagctacacaataatgatgaa
aatggctagcaaaagatgcaaaagatgtgaataaactaagggaaaacatggtaaaatata
tgaacatcaa-------------
>Chr8:8976161:8984835_5p 
------------cacacggtcgagtgtctggtcgagtgg-gcagtcgagttggactccgg
accttggttcttcagccttagctctcttgctttctcctcatgattgcttcacttctcctc
agcattgcttccatgctccttaagctccaaaatcacctgtttatgcatgaaaagatgcaa
atgcaatgc-aactaaactctaatgcaagaacagtcctaaagctatgcaataatggtcaa
aatggatagcaaaagatgcaaaagatgtgaatatattaagggaaaacagggtaaaatata
tgaacatcaaca-----------
>Chr12:23152846:23161021_3p 
------------------------------gtcgagtgt-gcggtcgagttggactctgg
accttggttcttcagccttaactcccttgtttcctcctcaagattgcttcacatctcttc
tccattgcttccatgctccttgagctccaaaatcacctgtttatgcatgaaaagatgcaa
atgcaatgc-aactaaaccctaatgcatgattaatgctaaagctacacaataatggtcta
aatggatagaaaaagatgcaaaagatgtgaataaactaagggaaaacaaggtaaaatata
tgaacatcaaagg----------
>Chr12:23152846:23161021_5p 
-----------------------------------------cggtcgagttggactccgg
accttgttgtttcaaccttaactcccttgtttcctcctcatggttgcttcacatctcttc
tccattgcttccatgctccataagctccaaaatcacctgtttatgcatgaaaagatgcaa
atgcaatgc-aactaaactctaatgcatgattagtgctaaagctacacaataatggccta
aatggatagaaaaagatgcaaaagatgtgaataaactaagggaaaacaaggcaaaatata
tgaacatca--------------
>Chr8:8976161:8984835_3p 
-------------------------------tcgagtgg-gcagtcgagttggactccgg
accttggttcttcagccttagctctcttgctttctcctcatgattgcttcacttctcctc
agcattgcttccatgctccttaagctccaaaatcacctgtttatgcatgaaaagatgcaa
atgcaatgc-aactaaactctaatgcaagaacagtcctaaagctatgcaataatggtcaa
aa-ggatagcaaaagatgcaaaagatgttaatatattaagggaaaacagggtaaaatata
tgaaaatcaacaggaca------
>Chr12:29567686:29580377_3p 
-----------------------------ggtcgagtgt-ctggtcgagtgggactccgg
accttgttgtttcagccttaactctcttgctttcccttcatgattgcttcacttctcctc
agcattgcttccatgctccttgagctccaaaatcacctgtttatgcatgaaaagatgcaa
atgcaatgc-aactatgctctaatacaagattagtcctaaagctatgcaataatggtcaa
aatgaataacaaaagatgcaaaagatgtgaatatattacgggaaaacatggtaaaatata
tgaacatca--------------
>Chr18:834308:840283_3p 
-------------------------------------------gtcgagttggactccgg
accttggttcttcagccttagctctcttgctttctcctcatgattgcttcacttctcctc
atcattgcttccatgctccttaagctccaaaatcacctgtttatgcatgaaaagatgcaa
atgcaatgc-aactaaactctaatgcaagaacagtactaaagctatgcaataatggtcaa
aatggatagcaaaagatgcaaaatatgtgaatatattaagggaaaacagggtgaaatata
tgaacatcacc------------
>Chr11:35513073:35522157_5p 
-----------------------------ggtcgagtgg-gtggttgagtggactttcgg
accttgattcttcagctctaaatcccttgtttccttctcttgacagctccaatctgcttc
agcatcacttccatgctccttaggatccaaaatcacatgtttatgcaagaaactatgcaa
atgcaatgc-aaatctactctaatgcataatcagttctaaaactatgcaataatggacaa
atgagatagaaaatcatgcaaaagatgtgaatatactaagggaaaacagggcaaaatata
tgaacatcaa-------------
>Chr11:35513073:35522157_3p 
-----ccttctttgcac----------acggccgagtgc-ttcgtcgagtggacttccgg
accttgattcttcagctccaaatcccttgtttccttctcttgacagctccaatctgcttc
agcatcactttcatgctccttaggatccaaaatcacctgtttatgcaagaaactatgcaa
atgcaatgc-aaatctactctaatgcataaacagttctaaaactatgcaataatggacaa
atgagatagaaaatcatgcaaaagatgtgaatatactaa-ggaaaacatggcaaaatata
tgaacatcaa-------------
>Chr13:15644453:15653618_3p 
----------------------------cggtcgagtgg-gcgttcaagtggacttccgg
accttgattcttcagctctaaatcccttgtttccttcacttgacagcttcaatcatcttc
agcattccatccatgctccttaggatccaaaatctcctgttcatgcaagaaactatgcaa
atgcaatgcaaaacctactctaatgcataagcagttctaaggctatatattaatggacaa
atgtgatggaaaatcatgcaaaagatgtgaatatgctaagggaaaacagagtaaaatata
tgaacatca--------------
>Chr13:15644453:15653618_5p 
-----------------------------ggtcgagtgg-gcggttgagtggacttccgg
accttgattcttcagctctaaatctcttgtttccttcacttgacagcttcaatcatcttc
cgcattctatccttgctccttaggatccaaaatcacctgttcatgcaagaaactatgcaa
atgcaatgcaaaacctactctaatgcataaacagttataagggtatacattaatggacaa
atgtgatggaaaatcatgcaaaatatgtgaatatgctaagggaaaacagggtaaaatata
tgaacatcattgattga------
>Chr14:20984645:20997979_5p 
---------------------------------------------------ggacttcgg
accttggttctccagccttaactcctttgctttctccccatgattgcttcacttctcctc
agcattgcttccatgctccttaggctccaaaatcacctgtttatgcaagaaaaggtgcaa
atgcaatgc-aactacactctaatgcaagaacaatcctaaaactatgcaataatggtcaa
aaaggatagcaaatgatgcaaaagatgtgaatatattaagggaaaacagggtaaaatatg
tgaacatcaacatc---------
>Chr20:17616990:17624918_5p 
------------------------------------------------------------
--cttggttcttcagccttaactcccttgtttcctcctcatgattgcttcacatctcttc
tccattgcttccatgctccttaagctccaaaatcacctgtttatgcatgaaaagatgcaa
atgcaatgc-aactacactctaatgcatgattagtcctaaagctacacaataatggtgaa
aatggatagaaaaagatgcaaaagatgtgaataaactaagggaaaacatggtaaaatata
tgaacatcaaat-----------
>Chr18:834308:840283_5p 
--------------------------------------------------------ccgg
accttggttcttcagccttagctctcttgctttctcctcatgattgcttcacttctcctc
agcattgcttccatgctccttaagctccaaaatcacctgtttatgcatgaaaagatgcaa
atgcaatgc-aactaaactctaatgcaagaacagtcctaaagctatgcaataatggtcaa
aatggatagcaaaagatgcaaaagatgtgaatatatttaaggaaaacagggtaaaatata
tgaacatca--------------
>Chr14:20984645:20997979_3p 
-----------------------------------------------------------g
accttggttctccagccttaactcctttgctttctcctcatgattgcttcacttctcctc
agcattgcttccatgctccttaggctccaaaatcacctgtttatgcaagaaatggtgcaa
atgcaatgc-aactacactctaatgcaagaacaatcctaaaactatgcaataatggtcaa
aaaggatagcaaatgatgcaaaagatgtgaatatattaagggaaaacagggtaaaatatg
tgaacatcacactcgctctt---
>Chr20:17616990:17624918_3p 
------------------------------------------------------------
-----ggttcttcagccttaactcccttgtttcctcctcatgattgcttcacatctcttc
tccattgcttccatgctccttaagctccaaaatcacctgtttatgcatgaaaagatgcaa
atgcaatgc-aactacactctaatgcatgattagtcctaaagctacacaataatggtgaa
aatggatagaaaaagatgcaaaagatgtgaataaactaagggaaaacatggtaaaatata
tgaacatca--------------
