# Supplementary material for: Transposon signatures of allopolyploid genome evolution
Source: Nat Commun. 2023 Jun 1;14:3180. doi: 10.1038/s41467-023-38560-z (PMC10235133; doi:10.1038/s41467-023-38560-z)
Supplement: Supplementary file 4 — Supplementary Data 1 [file 41467_2023_38560_MOESM4_ESM.zip › Camelina.LTR.families/Camelina.LTRFamily/Camelina.Aligned/gt10.fam_187.Aligned.fa]

>Chr1:9999906:10007425_5p 
-------------------------taacgcccgcgaaccaaaacttaacgttttgggag
tgggtgtcgatcgacactcat---ggtggtgtcggtcgacaccactta-ttctggtttgg
ccagatt-gatttaattattg-atttggaccagtttggtttagggaaaaccatctaaccg
agttattt--------aagggagaaaacgacctaggtcgtggtt--gttttgtctcaa--
--------gccgtttttgagaaaaa-tacaaagagaaaaggagagaatc-tgttcttgag
gttttagagagagtttgtgagttttgaaggtgtttttggagagatct--tgctgtgagag
tgaagatccaaggctaggaacgtggtgggaaggtttttgtggtggtag--cttcgtcttt
tggacttagatctctttgttg-gctaaggtgagtgcatgaccatggcttatctaagc--t
aagatctct-gtttctgtgatattgtgtgttgt------ttggttgtttg----------
-------------------------------------------------
>Chr1:9999906:10007425_3p 
----------------------ttgtaatgcccgcgaaccaaaacttagcattttggggg
tgggtgtcgatcgacactcat---ggtggtgttggtcgacaccactta-ttctggttcgg
ccagatt-gatttaattattg-atttggaccagtttggtttagggaaaaccatctaaccg
agttattt--------aagggagaaaacgacctaggtcgtggtt--gttttgtctcaa--
--------gccgtttttgagaaaaa-tacagagagaaaaggagagaaac-tgttcttgag
gttttagagagagtttgtgagttttgaaagtgtttttggagatatct--tgctgtgagag
tgaagatccaaggctaggaacgtggtgggaaggtttttgtggtggtag--cttcgtcttt
tgggcttagatctctttgttg-gctaaggtgagtgcatgaccatggcttatctaagt--t
aagatctat-gtttctgtgatattgtg-------------tggttgtttgt---------
-------------------------------------------------
>Chr6:8509387:8513502_3p 
agtcgatttggttggttgcagactgtaacgcccgcgaaccaaaactctgcattttggggg
tgggtgtcgatcgacactcat----gtagtgtcggtcaacaccacttatttctggttcga
ccagatt-gatttaattatcg-atttggaccggtttggtttaggaaaaaccattgaaccg
agatattt--------aagtgggaaaacgacctaggtcgtgttttatttttgtcttggtc
gccg-tttgttgtttttgagagaga----------aagaggagaaaaca-gtttctaaga
gttcttgtgagagtttgtgagatttgaaggcatttttggaaagatct--tgctgtgagag
tgaagatccaaggctaggaacgtggtgggaaggtttctgtggtggtag--cttcgtcctt
tgggcttagatctctttgttg-gctaaggtgagtgcatgactatggcttatctaagc--t
aagatctct-gtttctgtgatattgtgtgttct------ttggttgtttgaggag-----
-------------------------------------------------
>Chr6:7232904:7241869_5p 
------------------------gtaacgcccgcataccaaaacttagcgttttggggc
tgggtgtcgatcgacactcat---ggcggtgttggtcgacaccacttatttcttgttcga
ccagatt-gatttaattatcg-atttggaccggttaggtttaggaaaaaccattgaaccg
agatattt--------aagtgggaaaacgacctagctcgtgttttatttttgtcttggtc
gccg-tttgttgtttttgagagaga----------aagaagagaaaaca-gtttctaaga
tttcttgtgagagtttgtgagatttgaaggcatttttggagagattt--tgctgtgagag
tgaagatccaaggctaggaacgtggtgggaaggtttctatggtggtag--cttcgtcctt
tgggcttagatctctttgttg-gctaagctgagtgcatgaccatggtttatctaagc--t
aagatctct-gtttctgtgatattgtgtgttgtttgg--ttgtttgtttttg--------
-------------------------------------------------
>Chr6:7232904:7241869_3p 
----------------------ttctaacgcccgcaaaccaaaactctgcgttttggggg
tgggtgtcgatcaacactcat----gtggtgtcggtcgacaccacttatttttggttcga
ccagatt-gatttaattatct-atttggaccggtttggtttaggaaaaaccattgaaccg
agatattt--------aagtgggaaaacgacctaggtcgtgttttatttttttcttggtc
gtcg-tttgttgtttttgagagaga----------aagaggagaaaaca-gtttctaaga
gttcttgtgagattttgtgagatttgaaggcatttttggatagatct--tgctgtgagag
tgaagatccaaggctaggaacgtggtgggaaggtttctgtggtggtag--cttcgtcctt
ttggcttagatctctttgttg-gctaaggtgagtgcatgaccatggcttatctaagc--t
aagatctct-gtttctgtgatattgtgtattgtttgtttttggttgtttgtgag------
-------------------------------------------------
>Chr6:8509387:8513502_5p 
--tctattttggtgggggagaattgtaacgcccgcgaaccaaaaccctgcgttttggggg
tgggtgtcgatcaatactcat----gtagtgtcggtcgacaccacttatttctggttcga
ccagatt-gatttaattatcg-atttggaccagtttggtttgggaaaaacctttgaaccg
agatattt--------atgtgggaaaacgacataggacattttttatttttgtcttggtc
gccg-tttgttgtttttgagagaga----------aagaggagaaaaca-gtttctaaga
gttcttgtgagagtttgttagattttaaggcatttttggagagatct--tgctgtgagag
tgaagatccaaggctagaaacgtggtgggaaggtttctgtggtggtag--cttcgtcctt
tgggcttagatctctttgttg-gctaaggtgagtgcatgaccatggcttatctaagc--t
aagatctct-gtttctgtgatattgtgtgttgg------ttggttgtttgtgag------
-------------------------------------------------
>Chr17:21959420:21967279_5p 
-------------------------taacatccgcaaaccaaaaatt-ggtttttctgga
tgggtgtcgatcgacaccaag----gtggtgtcggtcgacaccattgttttcaggttcga
ccagatt-gctttaatcatcg-attcagaccagtttggtttaagg-aaaccattgaaccg
agtcttaa--------aagggagaaaacgacctagg----------gtcatgtttttggt
gttg-tcatgccgctttgagagaaa---------aagaaagagagagtt-tgttcttgag
gttctagagagagtttgtgagatttcaaagcttggtgggggagatct--tgctgtcggag
tgaggattcaaggctaggaatgt-gtggg-agcttgctgggagtgtgg--attcgtccat
tgttggtcagaaacttcctac-aaagaggtgagtgcatgaccatggctaatctaagcctt
tgattcctt-gttcttgc----ttgtgtgttgctttgt-ttgtgtgtttttcttgttggg
-------------------------------------------------
>Chr17:21959420:21967279_3p 
--------------------------------------------------tttttctgga
tgggtgtcgatcgacaccaag----gtggtgtcggtcgacaccattgttttcaggttcaa
ccatatt-gctttaatcgtcg-attcggaccggtttggtttaagg-aaaccattgaaccg
agtcttaa--------aagggagaaaacgacctagg----------gtcgtgtttttggt
gtta-tctcgccgctttgagagaaa---------aagaaagagagagtt-tgttcttgag
gttctagagagagtttgtaagatttcaaagctttgtgggggagatct--tgctatgggag
tggggattcaaggctaggaacgt-gtgggaagcttgctgggagtgtgg--attcgtccat
tgttggtcagaaacttcctac-aaagaggtgagtgcatgaccatggctaatctaagcctt
tgattcctt-gttcttgc----ttgtgtgttgctttgt-ttgtgtgtttttcttgttg--
-------------------------------------------------
>Chr12:24776969:24784919_3p 
---------------------attgtaacacccgcaaaccaaatttt-ggtattttggta
agggtgtcgatcgacacctcctagtgaggcatcgatcgacaccaattgtggtcggtttgg
tcggttcaattttaattgtcc-ggtttgcgtgg-ttggtttaggg-aatccct-aaatcg
agtt-tta--------aaggaagaaaacgacctagg----------gtcgtgttgttttg
tcttattcgccgtttttgagagaaa-acacaaagagagag----------tgttcttgag
cttttgggaagagattgagagattccttgctgttcttggg--------------------
---agatccaaggctgggaaggt-gttagaagcttgctaggagtgagggaattcgttctt
-gttggtcagaatcttcttg--aaagaggtgagtgcatgaccatggcttatctaagc--t
aagatctctagattctatgtgatttggtgcttatgtgg-ttgttt---------------
-------------------------------------------------
>Chr12:24776969:24784919_5p 
-------------------ttattgtaacacccgcaaaccaaatttt-ggtattttggta
agggtgtcgatcgacacctcctagtgaggcatcgatcgacaccaattgtggttggtttgg
tcggttcaattttaattgtcc-ggtttgcgtgg-ttggtttagag-aatccct-aaatcg
agtt-tta--------aaggaagaaaacgacctagg----------gtcgtgttgttttg
tcttattcgccgtttttgagagaaa-acacaaagagagag----------tgttcttgag
ctattgggaagagattgagagattccttgctgttcttggg--------------------
---agatccaaggctgggaaggt-gctagaagcttgctaggagtgagggaattcgttctt
-gttggtcagaatcttcctgc-aaagaggtgagtgcatgaccatggcttatctaagc--t
aagatctctagattctatgtgatttggtgcttatgtgg-ttgtttctttgagttctctat
gat----------------------------------------------
>Chr20:28806470:28814350_5p 
-----------------------tgtaacacccgcaaaccaattttt-ggtattttggta
agggtgtcgatcgacaccttctagtgaggcatcgatcgacaccagttgtggccggtttgg
tcggttcaattttaattgtcc-ggtttgcgtgg-ttggtttaggg-aatccctaaaatcg
agtt-tta--------gaggaagaaaacgacctagg----------gtcgtgttgttttg
ggttattcgccgtttttgagagaaa-acacaaagagagag----------tgttcttgag
cttttgggaagagattgagagattccttgctgttcttggg--------------------
---agatctaaggctgggaaggt-gttagaagcttgctaggagtgagggaattcgttctt
-gttggtcagaatcttcttg--aaagaggtgagtgcatgaccatggcttatctaagc--t
aagatctctagattctatgtgatttggtgcttatgtgg-ttgtttctttgagttctct--
-------------------------------------------------
>Chr17:12175771:12183192_3p 
------------------------------------------------------------
-gggtgtcgatcgacacc-acagggggagtgtcgatcgacaccagttgtggccggtttgg
tcggttcaattttaattgtcc-ggtttgcgtgg-ttggtttaggg-aatccct-aaatcg
agttttta--------gaggtagaaaacgacctagg----------gtcgtgttatttgg
agttagtcgccgtttttgagagaaa-aacaaaagagagag----------tgttcttgag
cttttgggaagagattgagagattccttgctgttcttggg--------------------
---agatctaaggctggagaggt-gttagaagcttgctaggagtgagggaattcgttctt
-gttggtcagaatcttcttg--gaagaggtgagtgcatgaccatggcttatctaagc--t
aagatctctagattctatgtgatttggtgcttatgtgg-ttgtttcaatg----------
-------------------------------------------------
>Chr17:12175771:12183192_5p 
-------------------------------------ggtgtcgatc-gacaccacaggg
ggagtgtcgatcgacacc-acagggggagtgtcgatcgacaccagttgtggccggtttgg
tcggttcaattttaattgtcc-ggtttgcgtgg-ttggtttaggg-aatccct-aaatcg
agttttta--------gaggtagaaaacgacctagg----------gtcgtgttatttgg
agttagtcgccgtttttgagagaaa-aacaaaagagagag----------tgttcttgag
cttttgggaagagattgagagattccttgctgttcttggg--------------------
---agatctaaggctggggaggt-gttagaagcttgctaggagtgagggaattcgttctt
-gttggtcagaatcttcttg--gaagaggtgagtgcatgaccatggcttatctaagc--t
aagatctctagattctatgtgatttggtgcttatgtgg-ttgtttctttgagt-------
-------------------------------------------------
>Chr17:25596621:25601052_3p 
----------------------ttgtaacatccgcgaaccaattttt-gtaaatttggtg
tgggtgtcgatcgacaccctt---ggtggcatcgatcgacaccatgtttttccggtttag
tcgggtttgatttaattgtcg--attggttcggtttggttcaattaaaatccctaaatcg
tgtgtaaa---------aggggaaaacgaccctaggtcgt--------gttattttgttg
gtag--tcgccgcttttgagagaaagagaaagagagaaaagaga-gaaaacgtttctgtg
actttctgggttt---------gttcttggggtttttggagagatctgaggctgt-agga
gggttagctgttgctggaaacga-agggggagcttctggaggtgttgt--tttccacgtt
tctcaatc-caatcttcctgttcttgaggtgagtgcttgaccatggttgatctaagca-t
gagatctctcttgtttgtgtgttttctttgctgtttgtgttgttttgttgcttgggttc-
-------------------------------------------------
>Chr15:22894741:22898896_5p 
-----------------------tgtaacatccgcgaaccaattttt-gtaaatttggtg
tgggtgtcgatcgacaccctt---ggtggcatcgatcgacaccatgtttttccggtttgg
tcgggtttgatttaattgtcg--attggttcggtttggttcaattaaaatccctaaatcg
tgtgtaaa---------aggggaaaacgaccctaggtcgt--------gttattttgttg
gtag--tcgccgcttttgagagaaagagaaagagagaaaagaga-gaaaacgtttctgtg
actttctgggttt---------gttcttggggtttttggagagatctgaggctgt-agga
gggttagctgttgctggaaacaa-agggggagcttctggaggtgttgt--tttccacgtt
tctcaatc-caatcttcctgttcttgaggtgagtgcttgaccatggttgatctaagca-t
gagatctctcttgtttgtgtgttttctttgctgtttgtgttgttttgttgcttgggttcg
ttgtttttgtgattccca-------------------------------
>Chr20:28806470:28814350_3p 
------------------------gtaacacccgcaaaccaattttt-ggtaatttggta
agggtgtcgatcaacacctgctagtgaggcatcgatcgacaccagctgtggccggtttgg
tcggttcaattttaattgt-c-ggtttgcgtgg-ttggtttaggg-aatcctt-aaatcg
agttgtaa--------aagggggaaaacgacctagg----------gtcgtgtttttgtg
ttatttggccgcttttagagaaaaa-gaaagagagaaaag----------tgttcttgag
cttttgggaagagtttgagagattccttgctgttcttggg--------------------
---agatctaaggctgggaaggt-gttagaagcttgctaggagtgagggaattcgttctt
-gttggtcagaatcttcttg--aaagaggtgagtgcatgaccatggcttatctaagc--t
aagatctctagattctatgtgatttggtgcttatgtgg-ttgtttctttgagttctctat
ggtattt------------------------------------------
>Chr9:7973069:7983853_5p 
----------------------ttttaacacccgcaaaccaattttt-ggtaatttggta
agggtgtcgatcgacaccttctagtgaggcatcgatcgacaccagctatggccggtttgg
tcggttcaattttaattgtcc-ggtttgcgtgg-ttggtttaggc-aatccct-aaatcg
agttgtaa--------aagggggaaaaagacctagg----------gtcgtgtttttgtg
ttatttggccgcttttagagaaaaa-gaaagagagaaaag----------tgttcttgag
cttttgggaagagattgagagattccttgctgttcttggg--------------------
---agatctaaggctgggaaggt-gttagaagcttgctaggagtga-ggaattcgttctt
-gttggtcataatcttcttg--aaagaggtgagtacatgaccatggcttatctaagc--t
aagatctctagattttatgtgatttggtgcttatgtgg-ttgtttctttga---------
-------------------------------------------------
>Chr17:10836085:10841345_3p 
-----------------------tgtaacatccgcgaaccaattttt-gtaaatttggtg
tgggtgtcgatcgacaccctt---ggtggcatcgatcgacaccatgtttttccggtttgg
tcgggtttgatttaattgtcg--attggttcggtttgattcaattaaaattcctaaatcg
tgtgtaaa---------aggggaaaacgaccctaggtcgt--------gttattttgttg
gtag--tcgccgcttttgagagaaagagaaagagagaaaagaga-gaaaacgtttctgtg
actttctgggttt---------gttcttggggtttttggagagatctgaggctgt-agga
gggttagctgttgctggaaacga-agggggagcttctggaggtgttgt--tttccacgtt
tctcaatc-caatcttcctgttcttgaggtgagtgcttgaccatggttgatctaagca-t
gagatctctcttgtttgtgtgttttctttgctg---------------------------
-------------------------------------------------
>Chr9:7973069:7983853_3p 
-----------------------tgtaacacccgcaaaccaattttt-ggtaatttggta
agggtgtcgatcgacaccttctagtgaggcatcgatcgacaccagctgtggccgatttgg
tcggttcaattttaattgtcc-ggtttgcgtgg-ttggtttaggg-aatccct-aaatcg
agttgtaa--------aagagggaaaacgacctagg----------gtcgtgtttttgtg
ttatttggccgcttttagagaaaaa-gaaagagagaaaag----------tgttcttgag
cttttgggaagagattgagagattccttgctgttcttggg--------------------
---agatctaaggctgggaaggt-gttagaagcttgctaggagtgagggaattcgttctt
-gttggtcagaatcttcttg--aaagaggtgagtgcatgaccatggcttatctaagc--t
aagatctctagattctatgtgatttggtgcttatgtgg-ttgtttct-------------
-------------------------------------------------
>Chr19:22191334:22196600_5p 
-------------------gaattgtaacacccgcgaaccaatttct-ggttattgggaa
ggggtgtcgattgacaccaag---gggagtgtcgatcgacaccatcaatgtttggttcga
ccaggttgtttttaattgtcgtttctggtttggtttgatttaattgggttgtctaaacca
tgtatata---------agggaaaactcgacctaggtcgtgaaaagaggttgtcttg---
--------gccgttct----------aagagaaaagagaaaaga--agggtgttcttgag
agtttggaggcttttggaga-gattcttggcttgtgtggtgagatatgttgctga-ggag
tggagatctggtgctaggaacaa-aggagaaggcttctaagg-gttgg--attcgtcgtt
gttgagtcagaatcttcctgcaaaagaggtgagtgcatgaccatggcttatctaagtc-t
gagaatcc-----tttgtttgcttgatttgttg--tgttntgtcaaggacgtggggata-
-------------------------------------------------
>Chr19:22191334:22196600_3p 
-------------cgatcgactctgtaacacccgcgaaccaatttct-ggttattgggaa
ggggtgtcgatcgacaccaag---gggagtgtcgatcgataccattaatgtttggctcga
ccaggttgtttttaattatcgtttctggtttggtttgatttaattgggttgtctaaacca
tgtattta---------agggaaaactcgacctaggttgtgaaaagatgttgttttg---
--------gccgttct----------aagagaaaagagaaaaga--agggtgttcttggg
tgtttggaggcttttggaga-gattcttggcttgtgtggtgagatctgttgctga-ggag
tggagatatggtgctaggaacaa-aggagaaggctactaagg-gttgg--attcgtcgtt
gttgagtcagaatcttcctgcaaaagaggtgaatgcatgaccatggcttatctaagtc-t
gagaatcc-----tttgtttgcttgatttgttg--tgtgttgt-----------------
-------------------------------------------------
>Chr16:6398137:6406977_5p 
---------------------------------------------------------ggg
tggatgtcgttcgatactcat----gt------ggtcgacaccacttatttatgtttcga
ccagatt-gatttaattatcg-atttggaccggtttggtttaggaaaaaccattgaacca
agatattt--------aagtgggaaaacgacctaggtcgtgttttatttttgtcttggtc
gccg-tttgttgtttttgagagaga----------aagaggagaaacca-gtttctaaga
gttcttgtgagagtttgtgagatttgaaggcatttttggagagatct--tgctgtgagag
tgaagatccaaagctaggaacgtggtgggaaggtttctgtggtggtag--cttcgtcctt
tggtcttagatctctttgttg-gctaaggtgagtgcatgaccatggcttatctaagc--t
aagatctct-gtttctgtgatattgtgtgttg----------------------------
-------------------------------------------------
>Chr5:24578754:24587091_3p 
--------------------aattgtaacatctgcgaaccggaatat-gcgtttttggtt
ggggtgtcgatcgataccct----tgtagcatcgatcgacaccactaattccgggttcgt
cgggtt--gttttaatcgtcg-atttggttcggtttggtttaagg-aaaccattgaaccg
ggtcttaa--------aaggaagaaaatgaccta-g----------gtcgtgtttcagag
gttattgtgtcgccgttggtgagtt-tttgaggaaaaagagagaaaaccttgttcttgag
cttttgagagagattggtgagattccttgctgttcttggg--------------------
---agatctaaggctgggaaaga-gctagaagcttgctaggagtgagggaattcgttcct
--ttggtctaaatcttccttc-aaagaagtgagtgcatgaccatggcttatctaagc--t
aagatctctagattttatgtgatttggtgcttatgtgg-ttgtttctttgagttctctat
ggtatttcgacgctt----------------------------------
>Chr5:24578754:24587091_5p 
--------------ttaacccaatgtaacatccgtgaaccggaatat-gcgtttttggtt
ggggtgtcgatcgataccct----tgtagcatcgatcgacaccactaattccgggttcgt
tgggtt--gttttaatcgtcg-atttggtttggtttggtttaagg-aaaccattgaaccg
ggtcttaa--------aaggaagaaaacgaccta-g----------gtcgtgtttcagag
gttgttgtgtcgccgttggtgagtt-tttgaggaaaaagagagaaaaccttgttcttgag
cttttaagagagattggtgagattccttgctgttcttggg--------------------
---agatctaaggctgggaaaga-gctagaagcttgctaggagtgagggaattcgttcct
--ttggtctaaatcttccttc-aaagaagtgagtgcatgaccatggcttatctaagc--t
aagatctctagattttatgtgatttggtgcttatgtgg-ttgtttctttgagttctctat
ggtatttcgtcgct-----------------------------------
>Chr17:20229280:20235282_3p 
--------------------aattgtaacacccgcaaaccaattttt-ggtattttggta
agggtgtcgatcgacaccctctagtgaggcatcgatcgacaccagttgtggccggtttgg
tcggttcaattttaattgtcc-ggtttgcggag-ttggtttaggg-aaaaccctagctcg
ggttttta--------aggaggga-----------g----------ctcgagtttttctc
ctctcttggccgcttttgtcaaaaa-cagagagaaagaggaggaaagctttgttcttgag
ttcctgggagtttttgtgagattttcttgctgttcttggg--------------------
---agatctaaggctgggaaggt-gttaaaagcttgctaggagtgagggaattcgtcctt
-attggtcagaaacttcctgc-aaagaggtgagtgcatgaccatggcttatctaagc--t
aagatctctagattctatgtgatttggtgcttatgtgg-ttgtttctttgagttctctat
gatatttcgttgctgtctgggctggg-----------------------
>Chr17:20229280:20235282_5p 
--------------------------------------------------tattttggta
agggtgtcgatcgacaccttctagtgaggcatcgatcgacaccagttgtggccggtttgg
tcggttcaattttaattgtcc-ggtttgcggag-ttggtttaggg-aaaaccctagctcg
ggttttta--------aggaggga-----------g----------ctcgagtttttctc
ctctcttggccgcttttgtcaaaaa-cagagagaaagaggaggaaagctttgttcttgag
ttcctgggagtttttgtgagattttcttgctgttcttggg--------------------
---agatctaaggctgggaaggt-gttaaaagcttgctaggagtgagggaattcgtcctt
-attggtcagaaacttcctgc-aaagaggtgagtgcatgaccatggcttatctaagc--t
aagatctctagattctatgtgatttggtgcttatgtgg-ttgtttctttgagttctctat
gatatttcgttgctgtctgggctgggtttggcttctggga---------
>Chr15:22894741:22898896_3p 
--------atgaatgtcggtccatgtaacatccgcgaaccaattttt-gtaaatttggtg
tgggtatcaatcgacaccctt---ggtggcatcgatcgacaccatgtttttccggtttgg
tcgggtttgatttaattgtcg--attggttcggtttggttcaattaaaatctctaaatcg
tgtgtaaa---------aggggaaaacgaccctaggtcgt--------gttattttgttg
gtag--tcgccgcttttgagagaaagagaaagagagaaaagaga-gaaaacgtttctgtg
actttctgggttt---------gttcttggggtttttggagagatctgaggctgt-agga
gggttagctgttgctggaaacga-agggggagcttctggaggtgttgt--tttccacgtt
tctcaatc-caatcttcctgttcttgaggtgagtgcttgaccatggttgatctaagca-t
gagatctctcttgtttgtgtgttttctttgctgtttgtgttgttttgttgcttgggttcg
ttgtttgtgtgatttctag---------tgaattccgag----------
>Chr17:25596621:25601052_5p 
--------------------------aacatccgcgaaccaattttt-gtaaatttggtg
tgggtgtcgatcgacaccctt---ggtggcatcgatcgacaccatgtttttccggtttgg
tcgggtttgatttaattgtcg--attggttcggtttggttcaattaaaatccctaaatcg
tgtgtaaa---------aggggaaaacgaccctaggtcgt--------gttattttgttg
gtag--tcgccgcttttgagagaaagagaaagagagaaaagaga-gaaaacgtttctgtg
actttctgggttt---------gttcttggggtttttggagagatctgaggctgt-agga
gggttagctgttgctggaaacga-agggggagcttctggaggtgttgt--tttccacgtt
tctcaatc-caatcttcctgttcttgaggtgagtgcttgaccatggttgatctaagca-t
gagatctctcttgtttgtgtgttttctttgtggtttgtgttgttttgttgcttgggttcg
ttgtttgtgtgatttctag---------tgaattccgag----------
>Chr17:12630828:12638754_3p 
-----------------gatcattgtaacgcccgcgaaccaatttgt-gtatttttggtg
tgggtgtcgatcgacaccctt---ggtggcatcgatcgacaccatgtttttccggtttgg
tcgggtttgatttaattgccg-aattggttcggtttggtttgatttaaaaccct-aatcg
tgtgttaagtgtctgggacgaaagaagggtttcagaaagt--------ctcattt-----
--------gtcgccgttgagtgaaa-agaaagagagaaaagagaggaaaacgtttctggg
attttctgggctt---------gttcttggagtttttggagagatctgaagctgt-agga
gggttatctgttgctggaaacga-agggggagcttctggaggtgttgt--tttccacgtt
tctcaatc-caatcttcctgttcttgaggtgagtgcttgaccatggttgatctaagca-t
gagatctctcttgttttgtgtgtttctttgctgtttgtgttgttttgttgcttgggttcg
ttgcttttgtgattcccag---------tgatttccgagtcgtttggtt
>Chr17:12630828:12638754_5p 
-----------------agatattgtaactcccgcgaaccaatttgt-gtatttttggtg
tgggtgtcgatcgacaccctt---ggtggcatcgatcgacaccatgtttttccggtttgg
tcgggtttgatttaattgccg-aattggttcggtttggtttgatttaaaaccct-aatcg
tgtgttaagtgtctgggacgaaagaagggtttcagaaagt--------ctcattt-----
--------gtcgccgttgagtgaaa-agaaagagagaaaagagaggaaaacgtttctggg
attttctgggctt---------gttcttggagtttttggagagatctgaagctgt-agga
gggttatctgttgctggaaacga-agggggagcttctggaggtgttgt--tttccacgtt
tctcaatc-caatcttcctgttcttgaggtgagtgcttgaccatggttgatctaagca-t
gagatctctcttgtttgtgtgttttctttgtggtttgtgttgttttgttgcttgggttcg
ttgtttgtgtgatttctag---------tgaattccgag----------
