# Supplementary material for: Transposon signatures of allopolyploid genome evolution
Source: Nat Commun. 2023 Jun 1;14:3180. doi: 10.1038/s41467-023-38560-z (PMC10235133; doi:10.1038/s41467-023-38560-z)
Supplement: Supplementary file 4 — Supplementary Data 1 [file 41467_2023_38560_MOESM4_ESM.zip › Camelina.LTR.families/Camelina.LTRFamily/Camelina.Aligned/gt10.fam_615.Aligned.fa]

>Chr2:3818238:3822786_5p 
----------gttgga------taagttag-aagtcttcctattcctaatcatgttagga
ttagtctaaaaggataaggacaaggctttgttttaggagttatctaa--tacaaaggtt-
ttactattaggaataggattggt------attagtataaataagg--atgttgagttgtg
acat-atcttaa-gaga---------gtttgtgagat---tgagagctttagtttttgag
agagttttctaaagctaataaagaagagttgttctttaaattccttgatcacaaaacaga
gttcttatatttgaaatttagatttggtatcagagc
>Chr2:3818238:3822786_3p 
---------tgttgga------taagttag-aagtcttcctattcctaatcatgttagga
ttagtctaaaaggataaggacaaggctttgttttaggagttatctaa--tacaaaggtt-
ttactattaggaataggattggt------tttagtataaataagg--atgttgagttgtg
acat-accttaa-gaga---------gtttgtgagat---tgagagctttagtttttgag
agaattttctaaagctaataaagaagagttgttctttaaattccttgatcacaaaacaga
gttcttatatttgaaaactagag-------------
>Chr11:45312428:45317137_5p 
---------tgttgga------taaggtaa-aagtatttctattcctaatcaagttacga
ttagtataaaaggataaggacaaggctttg-attatgagttatctaa--tacaaaggtc-
ttactattaggaatatgtttggt------tttaatataaataagg--atgttgagatgtg
acat-accttaa-gaga---------gtttgtgagat---tgagagctttagtttttgag
agagttttctaaagctaataaagaaaagttgttctttatatttcttgtttacaaagcaga
gttcttatatttgaaaacta----------------
>Chr11:45312428:45317137_3p 
---------tgttaaa------taagttag-aagtatttctattcctaatcaagttatga
ttagtctaaaaggataaggacaaggctttg-attaggagttatctaa--tacaaaggtc-
ttactattaggaataggtttggt------tttaatataaataagg--atgttgatatgtg
acat-accttaa-gaga---------gtttgtgagat---tgagaactttagtttttgag
agagttttctaaagctaataaagaaaaattgttttttatatttcttgtttacaaagaaaa
attcttatatttgaaaactaga--------------
>Chr3:23073770:23079768_3p 
--------atgttggataagtttaagttag-aagtcttcctattcctaatcaagttttga
ttaatcaaagaggataaggacaaggctttg-tttaggagttatctaa--tacaaaggtt-
tt-ctattaggaataggattggt------gtta-tataaataagg--gtgttgagttatg
acataacctcaa-gaga---------gtttgtgagat---tgagagctttagtttt--ga
gagattttctaaagctaataaagaagagttgttctttaa--ttcttgatcacatagcaaa
gttatcatatttgaaaactata--------------
>Chr3:23073770:23079768_5p 
---------tgttggatttgcttaagttag-aagtcttcctattcctaatcaagttgtga
ttaatcaaagaggataaggacaaggctttg-tttaggagttatctaa--tacaaaggtt-
tt-ctattaggaatatgattagt------gtta-tataaacaagg--gtgttgagttatg
acat-accttaa-taga---------gtttgtgagat---tgagagctttagttct--ga
gagattttctaaagctaataaagaaaagttgttctttaa--ttattgatcacaaagcaaa
tttatcatatttgaaaactata--------------
>Chr12:20918824:20923548_5p 
---------tgttgga-tagcttaagcttg-aagttatcctattcctaattgtgttatga
gttgtc-aagaggataaggaccaaagag---tttaggagttatctaagcttaaaaggtt-
tt-cttataggaataggattatt------gttg-tataaataagg--ttgtcgagatata
acaaaaccttaa-gagagaattttgtgattgagagatttgtgagagctttagtttttgag
agatttttctaaagctaataaagaaaagttgttctttaa---tcttgatctcaaagt--t
ctaaacatatttgaaaactagatttg----------
>Chr12:20918824:20923548_3p 
------gattgttaga-tagcttaagcttg-aagttatcctattcctaattgtgttatga
gttgtt-aagaggataaggaccaaagag---tttaggagttatctaagcttaaaaggtt-
tt-cttataggaataggattatt------gttg-tatatataagg--ttgtcgagatatg
acaaaaccttaa-gagagaattttgtgattgaaaaatttgtgagagctttagtttttgag
agatttttctaaagctaataaagaaaagttgttctttaa---tcttgatctcaaaat--t
ctaaacatatttgaaaactaga--------------
>Chr8:20314155:20318903_5p 
---------tgttgga-tagactaagttag-aagtcatcctattcctaactagtttgtgt
tttatt--aagagataaggatgagtttgg--tttaggagttatctaa---acaaatgtt-
ttccaattaggaataggattggtgttttgttttatataaataagg--gtgttgagttgtg
acat-accttaa-gacaga----------tttgagat---tgagagattaaggttttgag
taattttccttaa--taagaaagaagagttgttcttttgaagtttgaatctcaaagc---
----------ttgaaaacaaga--------------
>Chr5:30205640:30210992_5p 
------gaatgttgga-tagactaagttagaaagtcatcctattcctaattagtttgtgt
tttatt--aagagataaggatgtgtttag--tttgggagttatccaa---acaaaggtt-
ttccaattaagaataggttttgg----tgttttatataaataagg--gtgttgagatgtg
acat-accttaa-gagaga----------tttgagtt---tgagagattaaggttttgag
tgattttccttaa--taagaaaagagagttgttcttttgaatgtttaatctcaaagc---
----------ttgaaaacaaga--------------
>Chr5:30205640:30210992_3p 
---------tgttgga-tagactaagttagaaagtcatcatattcctaattagtttgtgt
tttatt--aagagataaggatgtgtttag--tttggaagttatccaa---acaaaggtt-
ttccaattaggaataggctttgg----tgttttatataaataagg--gtgttgagatgtg
acat-accttaa-gagaga----------tttgagtt---tgagagattaaggttttgag
tgattttccttaa--taagaaaagagagttgttcttttgaaagtttaatctcaaagc---
----------ttgaaaacaaga--------------
>Chr7:3806762:3811542_3p 
---------tgttgga-tagactaagttag-aagtcatcctattcctaactagtttgtgt
tttgtt--aagagttaagattgagtttgg--tttaggagttatctaa---acaaaggtt-
ttccaattaggaataggatttga-tttggtgttttatatataagg--gtgttgagttgtg
acat-accttagtgtgaga----------tttaagat---tgagagattaaggttttgag
taattttccttaa--taaaaaagaagagttgttcctttaaagtttgaatctcaaagc---
----------ttgaaaacaagaatttgctca-----
>Chr8:20314155:20318903_3p 
---------tgttgga-tagactaagttag-aagtcatcctattcctaactagtttgtgt
tttatt--aagagataaggatgagtttgg--tttaggagttatctaa---acaaaggtt-
ttccaattaggaataggattggagttttgttttatataaataagg--gtgttgagttgtg
acat-accttaa-gagaga----------tttgagat---tgagagattaaggttttgag
taattttccttaa--taagaaagaagagttgttcttctgaagtttgaatctcaaagc---
----------ttgaaaacaaga--------------
>Chr9:4846170:4851620_3p 
--------gtgttgaa-taaactaagttag-aagtaatcctattcttaactagattgtgt
tttact-aaagagataaggatgagtttag--tttaggagttatctaa---acaaaggtt-
ttccaagtaggaataggattggt------gtttatataaataagg--atgttgagttgtg
acat-accttaa-gagaga----------tttgagat---agagagattaaggttttgag
tgattttccttaa--taagaaagaagagttgttattttgaagttt-aatctcaaagc---
----------ttgaaaacaataattgg---------
>Chr7:3806762:3811542_5p 
tgtaaattgtgttgga-tagactaagttag-aagtcatcctatttctaactagtttgtgt
tttgtt--aagagttaagattgagttttg--tttaggagttatctaa---acaaaggtt-
ttccaattaggaataggatttga-tttggtgttttttatataagg--gtgttgagttgtg
acat-accttagtgtgaga----------tttaagat---tgagagattaaggttttgag
taattttccttaa--taaaaaagatgagttgttcctttaaagtttgaatcccaaagc---
----------ttgaaaacaagaattagtatc-----
>Chr18:3373454:3378199_5p 
---------------------------------gttatcctattcctagctaaactatgt
tttgtt-aaagtgataaggttgagtttgg--tttaggagttatctaa--accaaagatta
tttcaattaggaatagaattaat------gaatgtataaataaggatgtgttgaaatgtg
acat-aacccat-gata---ttgagagattgagagtt---tgagagctt-agtttttgag
gaagttttctaagctaataaaaaaagagttgttctttta--agtgtgatctcaaagt---
----------ttcaaaacaagagacttaag------
>Chr18:3373454:3378199_3p 
--------------------------------------cctattcctagctaaactatgt
tttgtt-aaagtgataaggttgagtttgg--tttaggagttatctaa--accaaaggtta
tttcaattaggaataggattagt------gaatgtataaataaggatgtgtttagatgtg
acac-aacccat-gtga---ttgagagattgagagtt---tgagagctt-agtttttgag
gaagttttctaagctaataaaagaagagttgttctttta--agtgtgatctcaaagt---
----------ttcaaaacaaga--------------
