# Supplementary material for: Transposon signatures of allopolyploid genome evolution
Source: Nat Commun. 2023 Jun 1;14:3180. doi: 10.1038/s41467-023-38560-z (PMC10235133; doi:10.1038/s41467-023-38560-z)
Supplement: Supplementary file 4 — Supplementary Data 1 [file 41467_2023_38560_MOESM4_ESM.zip › Camelina.LTR.families/Camelina.LTRFamily/Camelina.Aligned/gt10.fam_262.Aligned.fa]

>Chr1:12858351:12862665_5p 
---tattgatcaaggatatgagatcagtgacatgta---------------------tcc
gtacgactgtccgtacaagtc---actaatgggctatggaccgaataagagaatggtgaa
aacagaggtcttatgaatatcaagtgacattggaa---aagaaggatccagaata--tag
aaattgcagactgccacagag--aagtcacatgttgtctagatgatcgagatagacgagt
caaacaagg---cacaagtcactttcagttgggatgctctgt--aacaagtccatgatca
gtccttttcattctt-aatgtctatgtagcggctatatggtgcagtagtagc-------t
atatgtgtcatgtaacctacaactgatattaactaatcttagta----aaactttattct
atcatgattctctt--------tacacaactctatttccacaattgttaca---------
>Chr1:12858351:12862665_3p 
aagtattgatcaaggatatgagatcagtgacatgta---------------------tcc
gtacgacaatccgtacaagtc---actaatgggctatggaccgaataagagaatggtgaa
aacagagttcttatgaatatcaagtgacattggaa---aagaaggatccagcata--tag
aaattgcagactgccacagag--aagtcacatgttttctagatgatcgagatagacgagt
caaacaagg---cacaagtcactttcagttgggatgctctgt--aacaagtctatgatca
gtccttttcattctt-aatgtctatgtagcggctatatggtgcagtagtagc-------t
atatgtgtcatgtaacctacaactgatattaactaatcttagta----aaactttatttt
atcatgattctctt--------tacacaactctatttccgcaattcttaca---------
>Chr11:32145642:32158108_5p 
gagtattgatcaaggatatgagatcagtaacaagtaatc-gagtatccgtacgattgtcc
gtacgactgtccgtacaagtc---actaatgggctatggaccgtatgggagaatggtgaa
aacagaggccctatgaatatcaagacatattggaa---aaaaaggatccagaaga--tgg
aaattgcagactgtcacagagataagtcacatgttgtctagatgagcgagataggcgagt
caaacaagg---cacaagtcgctttcagttaggatgctctgt--aacaattccatgttag
gtgcttttcattctt-aatgcccatgtaacggctatatggtgcagtagtagc-------t
atatatgtcttgtaacccacaactgatttttactaatctaag-------aaacctattct
ttcactactctctt--------tgctcaattctatttccgcaattctaaca---------
>Chr11:32145642:32158108_3p 
---tattgatcaaggatatgagatcagtaacaagtgatctgagtatccttacgattgtcc
atacgactgtccgtacaagtt---actaatgggctattgaccgtatgggagaatggtgaa
aacagaggccctataaatatcaagacacattgaaa---aagaaggatccagaaga--tgg
gaattgcagactgtcatagagaaaagtcacatgttgtctagatgagcgagataggcgagt
caaacaagg---cacaagtcgctttcagttgggatgctcggt--aacaagtccatgttag
gtccttttcattctt-aatgcccatgtaccggctatatggtgcagtagtacc-------t
atatatgtcttgtaacccacaactgatttttactaatctaag--------aacctattct
ttcactactctctt--------tgctcaattctatttccgcaattctaaca---------
>Chr16:5772197:5777522_5p 
-------------------------------------------------------tgttc
gtacgactgtccataccaatc---actaatggcatgtaatccgtataagaatgtggtg-a
aacagaggccctataagtatcgagacacattggaa---tagaaggatctagatga--tgg
tgattgcagggtgtcatatagagaagtcacatgttgtcttggtgaacgagctcaacgagt
caaacaaggcaacacaagtcgctctcaatataaaggttctgt--aacaagtccatgttct
gtgtctttcattctt-aatttcta-gcaacggctacat-gtgtagtagcagtctc----t
atatatggcttgtaatttacatttgagatgatataatcttagtattctattc--tgttct
ttgtttactctctt------tctctgcaattctacttccgcaattctaacatctcattac
>Chr6:549484:553945_5p 
--------------------------------------------------tcgagtgtcc
gtacgaccgtcagtacaagtcactactaatgggctacggtccatgtaaagcaa--ataag
aacagaggcctttgtgatatcaagacatattggagaataagaaggat-tagaagggttcg
gatatgcagagaatatcaggg--aggtcacatattatcttggtcaacgagatgaacaagt
caaacaagg-agcacaagtcactctcatcaaagacgttttgcagagcaacaactcttcat
gtccctttctctcttaaatgtctctgtaacggctatatgctagagttatgcc-------t
atatatgttatataacacacatttggaa-gaagtaatctaagtattcta-----ttcttt
gtgttcattctctttca--------------ctatttccgcaattctaacaccaagtct-
>Chr7:5085913:5091275_5p 
-------------------------------------------------gtctagtgtcc
gtacgactgtccgtacaggtc---actaatgggctgtgatccgtataagagtgtggtg-a
aacagaggccctataggtatcaagacacattggaa---tagaaggatctagatga--tgg
tgattgcaggatgtcttagagagaagtcacatgttgtcttggtgaacgagctcaacaagt
caaacaaggcaacacaagtcgctctcaatataaacgttctgt--aacaagtccatgttct
gtccttttcattctt-aatatcta-gcaacggcttcat-gtgtagttgtagtctctctat
atatatggcttgtaatttataattgggataatcaaatctaagtattctattctttgttct
ttgctcattctctttcattctctgcgcgattctacttccgcaattctaacag-aaagaac
>Chr16:5772197:5777522_3p 
------------------------------------------------------ctgtcc
ggacgactgtccgtaccaatc---actaatgggctataatccgtataagaatgtggtg-g
aacaaaggccctataattatagagacacattggaa---tagaaggatctagatga--tgg
tgatttcagggtgtcatagagagaagtcacatgttgtcttggtgaacgagctcaactagt
caaacaatacaacacaagtcgctctcaatataaacgttctgt--aacaagtccatgttct
gtctctttcattctt-aatgtcta-gcaacggctacat-gtgtagtagcagtctc----t
atatatggcttgtaatttacatttgagataatctaatcttagtattctatta--tgttct
ttgtttactttctt------tctctgcaattctacttccgcaattctaacat--------
>Chr6:549484:553945_3p 
--------------------------------------------------tcgagtgtcc
gtacgaccgtccgtacaagtcactactaatgggatacggtccatgtaaagcaa--ataag
aacagaggcctttgtgatatcaagacatattggagaataagaagaatctagaagggtttg
gatatgcagagaatctcaggg--aggtcacatgttatcttggttaacgagatgaacaagt
caaataagg-agcacaagtcactctcatcaaagacgttctgcagagcaacaactcttcat
gtccctttctctcttaaatgtttatgtaacggctatatgctagagttatgcc-------t
atatatgttatgtaacacacatttggaa-aaagtaatctaagtattcta-----ttcttt
gtgttcattctctttca--------------ctattt-----------------------
>Chr7:5085913:5091275_3p 
--------------------------------------------------acgactgttc
gtacgactgtccgtacaggtc---actaatgggctgtgatccgtataagagtgtggtg-a
aacagaggccctataggtatcaagacacattggaa---tagaaggatctagatga--tgg
tgattgcagggtgtcttagagagaagtcccatgttgtcttggtgaacgagctcaacgagt
caaacaaggcaacacaagtcactctcaatataaacgttctgt--aacaagtccatgttct
gtccttttcattctt-aatgtcta-gcaacgacttcat-gtgtagttgtagtctctctat
atatatggcttgtaatttacaattgggataatctaatctaagtattctattctttgttct
ttgctcattctctttcattctctgcacgattctacttctgcaa-----------------
