# Supplementary material for: Transposon signatures of allopolyploid genome evolution
Source: Nat Commun. 2023 Jun 1;14:3180. doi: 10.1038/s41467-023-38560-z (PMC10235133; doi:10.1038/s41467-023-38560-z)
Supplement: Supplementary file 4 — Supplementary Data 1 [file 41467_2023_38560_MOESM4_ESM.zip › Camelina.LTR.families/Camelina.LTRFamily/Camelina.Aligned/gt10.fam_760.Aligned.fa]

>Chr2:8670887:8676349_5p 
---------------tgttagaattagcggaaga-gattg-------agaatttgagtag
cttagaaagagtttagtgtgacaaacaaagagaatgtctgagaa--gataagattccact
agaatatcc--ttttacaacatatgtctacaaccttaaataggagacttaattagggcaa
ccccctctttacaagaatagaaacataggatgtcgacatttagagagagagagaagtgtt
tcccaagtggtgata-tgacatctccgaagtcaacttgt---gcacccgtgactct--ct
tcttctcatcgttccccaacggctagactggagtgttctataacacctaatgggc-----
-----ttgatggactgaacttcttctcttcccttgcccttatgtcttagatagaaacctc
ggccttattgtgaaactg-tatggacgtccgtatggtcgagt-----ctcgagatggaac
ttgatcaata-------------
>Chr2:8670887:8676349_3p 
--------------atgttagaattagctgaaga-gattg-------agagtttgagtag
cttagaaagagtttagtgtgacaaacaaagagaatgtgtgagaa--gataagattccact
agaatatcc--ttttacaacaaatgtctacaaccttaaataggagacttaatttgggcaa
cctcctttttacaagaatagaaacataggatgtcgacatttagagagagagagaagtgtt
tcccaagtggtgata-tgacatctccgaagtcaacttgt---gcacccgtgactct--ct
tcttctcatcgttccccaacggctagattggagtgttctataacacttaatgggc-----
-----ttgatggaccgaacttcttctcttcccttgcccttatgtcttagatagagacctt
ggccttattgtgaaactg-tacggacgtccgtacggtcgagt-----ctcgagatggaac
ttgatcaata-------------
>Chr12:16057023:16062436_3p 
---------------tgttagaattagtggaaga-gatta-------agagtttgagtag
cctagagagagtttagtatgacaaataaagagaatgtgtgagaa--gataagattccact
agaatatac--ttttacaacatatgtctacaacattaaataggagactaaattagggcaa
ccccc--tttacaagaatagaaacataggatgtcgacatttag-gagagagagaagcgtt
tcccaagtggtgatagtgacatatccgaagtcaacttgt---gcacccgtgactct--ct
tcttctcatcgttccccaacggctaggttagagtgttctagaacacttaatgggc-----
-----ttgatgtaccgagattcttctcttctcttgcccttatgtcttagatagagacctc
ggccttattgtgaaactg-tacggacgtccgtacggtcgagt-----ctcgagatggacc
ttgatcaata-------------
>Chr12:16057023:16062436_5p 
---------------tgttagaattagcagaaga-gatta-------agagtttgagtag
cctagagagagtttagtatggcaaacaaagagaatgtgtgagaa--gataagattccact
agaatatac--ttttacaacatatgtctacaactttaaataggagactaaataagggcaa
tcccc--tttacaagaatagaaacataggatgtcgacatttag-gagagagagaagcgtt
tcccaagtggtgatagtgacatctccgaagtcaacttgt---gcacccttgactct--ct
tcttctcatcgttccccaacggctagattagagtgttctagaacatttaatggac-----
-----ttgatggaccgagcttcttctcttctcttgcccctatgtcttagatagagacctt
ggccttattttgaaactg-tacggacgtccgtacggtcgagt-----ctcgagatggacc
ttgatcagta-------------
>Chr9:12177530:12183023_5p 
-----------------ttagaattagcggaagt-gaatgagaacagagagtagaatcga
gagagggagagtttcgtt---agaacaaagagaatgagaagaa---gataagattccact
agaataata--tcttacaacacatgtctacaaccttaaatagaggactaaattagggcaa
cccc---tttacaagaatagaaacataagatgtcgacattaagagagaggaaaaagcgtt
tcccaa---gtgatagtgacgtctcctaagtcaacttgt---gcacccgtgactcttcct
tcttctcaccgatctccaacggctagattagagtattctagaactcttaatgggc-----
-----ttgatggactgagcttcctctcctaccttgctcttatgtcttagatagagaactc
ggccttattgtgaacttg-tacggacgtccgtatggtcgagc-----ctcggacacaacc
ttgatcaata-------------
>Chr9:12177530:12183023_3p 
---------------tgttagaattagcggaagt-gaatgagaatagagagcataatcga
gagagagagagtttcgtt---agaacaaagagaatgaaaagaa---gataagattccact
agaataata--tcttacaacacatgtctacaaccttaaatagaggactaaattagggcaa
cccc---tttacaagaatagaaacataagatgtcgacattaagagagaggaaggagcgtt
tcccaa---gtgatagtgacgtctcctaagtcaacttgt---gcacccgtgactcttcct
tcttctcaccgatctccaacggctagattagagtattctagaactcttaatgggc-----
-----tcgatggactgagcttcctctcctcccttgctcttatgtcctagatagagaactc
ggccttattgtgaacttg-tacggacgtccgtacggtcgagc-----ctcagacacaacc
ttgatcaatacc-----------
>Chr20:22845624:22851424_3p 
caagctctgataccatgttagaattagcggaagtaaaatgagaataaagagtagaatcga
gaga--gatagtttcggt---agaacaaagagaatgagaagaagatgataagattccact
agaatagtc--tcttacaacacatgtctacaaccttaaatagaggactaaattagggcaa
cccc---tttacaagaatagaaacataagatgtcgacattaagagagaggaaggaacgtt
tcccaa---gcgatagtgacgtctcctaagtcaacttgt---gcacccgtgactcttcct
tcttctcaccgatctccaacggctagattagagtgttctagaacacttaatgggc-----
-----ttgatggaccgagcttcctctcctcccttgctcttatgtctt---caagaggctc
gaccttattgtaagagtg-tacggacgtccgtacggtatggccg-agctcaaacgtaacc
ttgatcaataccaactcccaatt
>Chr20:22845624:22851424_5p 
-------taaca----gttagaattagcggaagtaaaatgagaataaatagtagaatcga
gaga--gatagtttcgat---agaacaaagagaatgagaagaagatgataagattccact
agaatagtc--tcttacaacacatgtctacaaccttaaatagaggattaaattagggcaa
cccc---tttacaagaatagaaacataagatgtcgacattaagagagaggaaggaacgtt
tcccaa---gcgatagtgacatctcctaagtcaacttgt---gcacccgtgactcttcct
tcttctcaccgatctccaacggctagattagagtgttctagaacacttaatgggc-----
-----ttgatggaccgagcttcctctcctcccttgctcttatgtctt---caagaggctc
ggccttattgcaagaggg-tacggtcgtccgtacggtacggccg-agctcgaacataacc
ttgatcaatac------------
>Chr19:14162819:14166971_5p 
----------------gttagaattagtggaaga-gattg-------agagtttgagtag
attagagagagtttagtgtgtagaacaaagagaatatgggagaa--gataagattccatt
agaatatcc--ttttacaacatgtgactataaccttaaatagagaactaaattagggcaa
ctccc--tttacaagaatagaaacaaacgatggagacacttagagagagagaggagcgtt
cccaaggt-ttgatagtgacacctccatagtcaacttgctgcgcacccgtgactcttcct
tcttcttctc---tcccaatggctaaataggaaggatctagaactctggatgggct----
----gttgatggaccgaactcctttccctct-----tcttatgtatc-caaattatactc
ggccttatcgtggtgttg-tacggatgtctgtaccgtacggacacaccttcgacctaaac
ttgatcaata-------------
>Chr15:19165808:19171210_5p 
---------------tgttagaattagcggaaga-gaatg---------------ataga
gttcgagagag-tttggtg-aagaacaaagagaataatgagaa---gataaggttccaat
agaattatc--tcttacaacacatgtctacaa----------------------------
cccc---tttttaagaatagaaacataagatgtcgacattaagagagaggaaggaacgtt
tcccta---gcgatagtgacatctcctaagtcaacttgt---gcacccgtgactcttcct
tcttctcaccgatctccaacggctagattagagtgttctagaacacttaatgggc-----
-----ttgatggaccgaacttcctctcctcccttgatcttatgtctt---caagaggctc
gaccttattgcaagagtg-tacggacgtccatacagtacggccg-agctcgaacataacc
ttgatcaata-------------
>Chr15:19165808:19171210_3p 
---------------tgttagaattagcggaaga-gaatg---------------ataga
gttcgagagagttttggtg-aagaacaaagagaataatgagaa---gataaggttccaat
agaattatc--tcttacaacacatgtctacaa----------------------------
-ccc---tttttaagattagaaacataagatgtcgacattaagagagaggaaggaacgtt
tcccaa---gggatagtgacgtctcctaagtcaacttgt---gcacccgtgactcttcct
tcttctcaccgatctccaacggctagattagagtgttctagaacac-taaagggc-----
-----ttgatggaccgaacttcctctcctcccttgctcttatgtctt---catgaggctc
ggccttattgcaagagtg-tacggacgtccatacggtacggccg-agctcgaacataacc
ttgatcaata-------------
>Chr19:14162819:14166971_3p 
---------------ggttagaattagcagaaga-ggttg-------agagtttgagtag
attagagagagtttagtgtgtagaacaaagagaatatgggagaa--gataagattccatt
agaatatcc--ttttacaacatgtgactataaccttaaatagagaactaaattagggcaa
cttcc--tttacaagaatagaaacaaacgatggagacacttagagaaagagaggagcgtt
cccaaggt-ttgatagtgacacctctatagtcaacttgttgcgcacccgtgactcttcct
tcttcttctc---tcccaacggctaaataggaaggatctagaactctggatgggct----
----gttgatggaccgaacttctttccctct-----tcttatgtatc-caaattatactc
ggccttattgtggtgttgagacggatgtccgtaccgtacggacacaccttcgaccttaac
ttgatcaata-------------
>Chr20:17253574:17258936_5p 
---------------tgttgaaattagcggaagt-aaata--------------gattga
agta--gagagtttag--------acaaagagaatgaaagtgta--agaagaatctcatt
agaatagataacattacaatgtaggcgcaaacctttaaatagggagaaaaactagggcta
caccc--tttacattcgaatatctaggtgaaagtgacatgaagagagagggag--ctgat
ccccaag--gtgatagcgaccactcct-agtctcctaggacaaaacatgtgactctt-cc
tcctcttatc---tcctaacagctataagagatattttgaagacttcttatgatcttatg
ggccttagatgaaccg-gcctcttctcttcc-----tcatgtgactt---ggtgagactc
ggccttattagacgtatg-tatggacgtccgtacgtttgtggctaagtctcgagcaggcc
atgatcaata-------------
