# Supplementary material for: Transposon signatures of allopolyploid genome evolution
Source: Nat Commun. 2023 Jun 1;14:3180. doi: 10.1038/s41467-023-38560-z (PMC10235133; doi:10.1038/s41467-023-38560-z)
Supplement: Supplementary file 4 — Supplementary Data 1 [file 41467_2023_38560_MOESM4_ESM.zip › Camelina.LTR.families/Camelina.LTRFamily/Camelina.Aligned/gt10.fam_1457.Aligned.fa]

>Chr3:10114979:10120459_5p 
ctgctcgctctaggagagtactgatacgtatgagcagcaacatcctcctattctctatca
ttaccaaagaaagaagagaagcccaagtggctaggaatccaataacatagatccaatagg
tccaagaggaagtagcaggccttttgatggg--ttgttctagtttaatatgaa-------
--------taaggtcattgtcctacggtactgtggccacaacggctttttggtgt-agag
acaagggaacattagggtatcagaaatagtacttaaagacagnggggggcaagggagtgg
gtatcaaatatca-gaatacttttgtaaggggaggggagagactccgagcatttctctca
aacttgtcttt-tttatcttataataaaagaagcatttgtcttattcattg-tcttactc
tc--agttctataccctaaacgtatcaaatt------
>Chr3:10114979:10120459_3p 
----------aggcggggtaatgatacatatgagcagcaacatcctcctattctctatca
ctaccaaaggaagaagagaagcccaagtggctaggagtccaataacatagatccagtagg
tacaagaggaagtagcaggccttttggtggg--ttgttctagtttaatatgaa-------
--------taaggtcattgtcctacgaaactgtggccacaacggctctttggtgt-agag
acaagggaacattagggtatcagaaatagtacttaaagacagaggggggcaagggagtgg
gtatcgaatatca-gaatacttttttaaggggaggggagagactccgagcatttctctca
aacttttctca-tttatcttataataaaagaagcatttgtcttattcattg-tcttactc
tc--agttctataccctaaacgtatcaaattaaggcg
>Chr3:11242370:11247730_5p 
--------------------atgatacgtatgaatagcaacatcctcctattctctatca
ttaccaaaggaagaagagaagcccaagtggctaggagtccaataacatagatccagtagg
tccaagagatagtaacaggcctcttggacag-gttgttctagtttaatatgaa-------
--------taaggtcattgtcctacggcattgtggctacaacggctctttagtgt-agag
acaaaggaacattagggtatcagaaagagtacttaaagacagaggggggtaagggagtag
gtatcgaatatca-gaacacttttgtaaggggaggggagagactccgaacatttctctc-
-atttgtctcactttgtcttgtaataaacg-agcatttgtcttattctctgttcttattc
ta--cattctacatcttaaacgtatc-----------
>Chr3:11242370:11247730_3p 
--------------------atgatacgtatgaacaacaacatcctcctattctctatca
ttatcaaaagaagaagagaagcccaagtggctaggagtccaataacatagatccagtagg
ttcaagagatagtagcaggcctcttggacag-attgttctagtttaatatgaa-------
--------taaggtcgttgtcctacggcactgtggccacaacggctctttggtgt-agag
acaaaggaacattagggtatcagaaagaatacttaaagacagaggggggtaagggagtag
gtatcgaatatca-gaacacttttgtaaggggagggaagagactctgaacatttctctc-
-atttgtctcactttgtcttgtaataaacg-agcatttgtcttattctctgttcttattc
ta--cattctacattct--------------------
>Chr6:1259765:1265237_3p 
---------------------tgatacgtatgaacagcaacatcctcctattctctacca
ttaccaaaggaagaagagaagcccaagtggttaggagtccaataacatagatccagtagg
ttcaagaggtagtagcaagcctcttggagggagttgttctagtttaatatgaa-------
--------taaagtcattgtcctacagcactgtcgccacaacggctctttggtgt-agag
acaaaggagcattaggatgtcagaaatagtatttaaaggcagagaggggtaagggagtag
gtattgaatatca-gaacacttttgtaaggggaggggagagactccgaacatttctctc-
-atttgtctcactttgtcttataataaaag-agcatttgtcttattctctgttcttattc
ta--cattctacat-----------------------
>Chr18:5018458:5026922_3p 
---------------------tgatacatatggagctcaacaccctcctatcctctatca
gtaccaaaggagaaagagaagcccaagtggcta-aagtccacttaggaggatccagtagg
tccaagagaagatagcaggcctcttggaaaa-gttaccttagttaagtaataataatcgg
gatagagttaatgtccttgtcctacggctctgtgatctcaacggctctttggtgt-agag
acaaaggatcagtagag--ttggtagtagtacttatatggcaggagagagaagagagtgg
tcatcgaatatca-gaatactattgtaaggggaggggagagactccgaacaattctctc-
-atttgtatcactttatcttataataaaag-agcatttgtcttattcactgtccttattc
tc--acttccctatcctaaacgtatca----------
>Chr18:5018458:5026922_5p 
---------------------tgatacatatagacctcaacaccctcctatcctctacca
gtaccaaaggagaaagagaagcccaagtggcta-aagtccacttaggagaatccaatagg
tctaagagaagatagcaggcctcttggaaaa-gttaccatagttaagttataataatcga
ggtagagttaatgtccttgtcctacggctttgtggcctcaacggctctttggtgt-agag
acaaaggatccgtaggg--ttggtagtagtacttatatggcaggagagggaagagagtgg
tcatcgaatatca-gaatactattgtaaggggaggggagagactccgaacaattctctc-
-atttgtctcactttgtcttat-attaaag-agcatttttcttattcactgtccttattc
tc--acttccctatcctaaacgtatca----------
>Chr17:28606864:28612337_5p 
---------------------tgatacgtatggagagaaacacccaccaattctctatca
ataccagaggaggaagaaaagcccaagtggctaaaaggccaagcaaaaggatccagtaga
cccaaaaggagttagcaagcctcttagggaa-gtcactttagtttaaat-aagaa-----
--------taatgtccttgtctcagggtacggtggccacaacggctctataacgtaagag
acaaagaatcactagggttgtgttgttagtacttaaagacagagagggtcagggtagtag
gtatcaaaaagatcagagtgttttgtaaggggaggtgagagactccgg--tattctctca
agtttgtttcactttgtcttataataaaag-agcgtttgtcttattacttg-ttttactc
ga--gaattcatatcctaaacataacaaat-------
>Chr17:28606864:28612337_3p 
-------------gggggtaatgatacgtatggagagcaacacccaccaattctctatca
ataccagaggcggaagaaaagcccaagtggctaaaaggccaagcaaaaggatccagtaga
cccaagaggagttagcaagcctcttagggaa-gtcactttagtttaaat-aagaa-----
--------taatgtccttgtctcagggtacggtggccacaacggctctgtaacgtaagag
acaaagaatcactagggttgtgttgttagtacttaaaggcagagagggtcagggtagtag
gtatcaaaaagatcagagtgttttgtaaggggaagtgagagactccgg--tattctctca
agttggtttcactttgtcttataataaaag-agcgtttgtcttattacttg-ttttactc
ga--gaattcatatcctaaacataaca----------
>Chr11:29551654:29557107_3p 
----------------atctatgatatgtatgcagagcaacaccctccaattctctatca
ataccagaggaggaagaagagcccaagtggctaaaagcccaagcaaaaggatccagtaga
-ccaagaggagttagtaagcctcttagggag-gtcactttagtttaaataaagaa-----
--------taaggtcattgtctcttggtacggtggccacaacggctctgtagcat-ggag
acaagggatcattagggtt-tgttgctagtacttaaaagtagacaagggcagaggagtag
gtatcgagaatagtgagtacttttttaaggggagaggagagactccga--tattctctct
agttggtttctctttatctttcaataaagg-agtatttgtctttttacttg-gtttactt
gg-----------------------------------
>Chr11:29551654:29557107_5p 
--------------------atgatacgtatgcagagcaacaccctccaattttctatca
ataccagaagaggaagaagagcccaagtggctaaaagcccaagcaaaagaatccagtaaa
-ccaagaggagttagtaaacctcttagggag-gtcactttagtttaaataaagaa-----
--------taaggtcatcgtctcttggtacggtggccacaacggctctgtagcat-ggag
acaagggatcactagggtt-tgttgctagtacttaaaggtagacaagggcagaggagtag
gtatcgagaatagtgaatacttttgtaaggagaggggagagactccga--tattctctct
agttggtttctctttatctttcaataaaag-agtatttgtctttttacttg-gtttactt
ggtttactt----------------------------
