# Supplementary material for: Transposon signatures of allopolyploid genome evolution
Source: Nat Commun. 2023 Jun 1;14:3180. doi: 10.1038/s41467-023-38560-z (PMC10235133; doi:10.1038/s41467-023-38560-z)
Supplement: Supplementary file 4 — Supplementary Data 1 [file 41467_2023_38560_MOESM4_ESM.zip › Camelina.LTR.families/Camelina.LTRFamily/Camelina.Aligned/gt10.fam_659.Aligned.fa]

>Chr2:5217316:5226872_5p 
------------------------------------------------------------
-------------t-aaattcaaaggatcaatgagctaggcctagggaaattctcaagaa
tttgtggaagattaaatc----aatcaaataattaggattcaagcaattcaaaatcagat
ctagaactctaaacactcttgtaaaataaatcagttctcactgcaaatattatctaaa-t
ttaaaaccagaaaatcc-aatctctttgcaaaattcaaggttaaaaatcagctttaaaaa
caagtttagat-tgttcac-aaaattattaaatcaaatctctttgcaagaaataattttg
ttcatcaaaaggtttaatcaggaaaatcaattatattcttatatcaatttattttcctat
gtattaattctaggtgatcactcaagaatc-aatatga-agaacaacctaagatgaagat
cacagaagataatgaatccta--aaaataatagatctaataaaccgtaaaaaccct-ata
aaaaactctaaacctaacaaacaaa-ttactcagacatgtttaatgaagaacaagacatc
ttttctgaataataagcaattga------tattaagaagtaagaagggagttcaagaatc
ttctctctacagatgaaatcagatctgtctctcccaaaagctctcaatca-------aaa
ggtggttggaatcaaaattgctag----aaaaataacttaggtctaaacaatgaccataa
aaatcctataaatactctaaaac-acgtcttgggcctta-attgcaaataaag-gaaact
taggcaaattttgtaaatcttctaaagctttgtggagaaaatttccgattggcttggtgg
cacctgcatcgatcgatgccttggt-tgcatcggtcaatgcatactcttgaactcgtctc
ccagctt-cgttgat-cagcct---tcatgctttgattatgctccaaatcacact-----
-----------------------------
>Chr2:5217316:5226872_3p 
------------------------------------------------------------
-------------------------atccaaagagctaggcctacggaaattctcaggaa
tttatggaatactaaatc----aatcaaataattaggattcaagcaattcaaaatcagat
ctagaactataaacactcttgtaaaataaatcagttatcactgcaaatattatctaaa-t
ttaaaaccagaaaatccaaatatctttgcaaaattcaaggttaaaagtcagctttaaaaa
caagtttagat-tgttcac-aaaattattaaatcaaatctctttgcaagaaataattttg
ttcatcaaaaggtctaatcaggaaaatcaattatattctcatatcaatttattttcctct
gtatcaattctaggtgatcaatcaagaatc-aatatgatagaacaacctaagatgaagat
cacagaagataacgaatccta--aaaataatagatctaataaaccataaaaaccct-atg
aaaaaccctacacctaacaagcaaa-ctactcagacatgtttaatgaagaacaagacatc
ttttctgaataataagcaattga------tattaagaagtaagaagggagttcaaaaatc
ttctctctacagatgaaatcagatctgtctctcccaaaagctctcaatca-------aaa
ggtggctggaatcaaaattcctag----aaaaataacttaggtctaaacaatgaccat-a
aaatcctataaatactctaaaac-acgtcttgggcctta-attgcaaataagg-gaaact
tgggcaaactttgtaaatcttctaaagctttgtggagaaaatttccaattggctttgtgg
cacctgcatcgatcgatgccttggt-tgcatcggtcgatgcatactcttgaactagtctc
ccatctt-tgttgat-cagcct---tcatgctttaattatgatccaaatcaccctc----
-----------------------------
>Chr8:18817264:18823249_3p 
--------------------taaacataaatattaatttaaaagcaatgcaaaaatagaa
aataaaagagttgt-aaattcagatggattaaatgctaggcctagggaaattctcaggaa
accatggaaaatcagatcaattaattaaacaagcaggattcaa--taattaagcaccgtt
cttgaactctaaacacaattgtaaaataaatcagtcctcactgcaaatattatctaagtt
ttaaaacccgagaatccaaatctctttgcaaaattcaa-gttaaaaaccagcaataaaat
taagtttagataagttcac-aaaatcactaattcaaatctctttgcaaaaagtaattttg
ctcaccaaaggtttttgtcaggaaaatcaattatattctcatatcaatcaataatcctaa
gatctaaatccagatgactaattaaagatctagcatca-aaaataacctatggtgaagaa
caagaaagataatgaatccta-aataataacagatctaataaaccatgaaatccctgatg
agaaaccctaaacctaacaagcagatctactcagacataatcaatgaaacacaaaacatc
--ttctgaataaattgcattaagaaagagattaaagaagaagtaaaggagttc-tgaatc
ttctct-----caaggagtcttgattcttctctccaaaagctctctaaaa-atctctcag
gggttt-gctctcaaaagttgcaggga-aaataaagcttaggtctaaacaatgaccataa
aaatcctaaatatattcctaaaacacgaatggggactaatgatgcaaatatgg-aaactt
tagggcagctttgtaaaacttcaaaa--cttgtggg-aaaactttcgatttcttctttgg
c-ccagcatcgatcgacactatcatctgcatcgatcgatgc-atcctctgaattcgtctc
ccaactt-tgcagcttcagact----caatgcttgattaagctccaaatcctcctattca
gctccattaagctcccatccat-------
>Chr8:18817264:18823249_5p 
-----------------------acataaatattaatttaaaagcaatgcaaaaatagaa
aataaaagagttgt-aaattcagatggattaaacgctaggcctagggaaattctcagaaa
atcatggaaaatcagatcaattaattaaacaagcaggattcaa--taattaagcaccgtt
cttgaactctaaacaaaattgtaaaataaatcagtcctcactgcaaatattatctaagtt
ttaaaacccgagaatccaaatctctttgcaaaattcaa-gttaaaaaccagcaataaaat
taagtttagataagttcac-aaaatcactaattcaaatctctttgcaaaaagtaattttg
ctcaccaaaggtttttgtcaggaaaatcaattatattctcatatcaatcaataatcctaa
gatctaaatccagatgactaattaaagatctagcatca-aaaataacctatggtgaagaa
caagaaagataatgaatccta-aataataacagatctaataaaccatgaaatccctgatg
agaaaccctaaacctaacaagcagatctactcagacataatcaatgaaacacaaaacatc
--ttctgaataaattgcattaagaaagagattaaagaagaagtaaaggagttc-tgaatc
ttctct-----caaggagtcttgattcttctctccaaaagctctctaaaa-atctctcag
gggttt-gctctcaaaagttgcaggga-aaataaagcttaggtctaaacaatgaccataa
aaatcctaaatatattcctaaaacacgaatggggactaatgatgcaaatatgg-aaactt
tagggcagctttgtaaaacttcaaaa--cttgtggg-aaaactttcgatttcttctttgg
c-ccagcatcgatcgacactatcatctgcatcgatcgatgc-atcctctgaattcgtctc
ccaactt-tgcagctgcagcct----caatgcttgattaagctccaaatcctcctattca
gctccattaagctcccatccatgctaagt
>Chr14:12025072:12033359_3p 
------------aattatgctaaacagaaatattaatttaaactgcaagattaaatagaa
aataaaagagttgtaaaattcagaaggattaaacgctaggcctaaggaaattctcaggaa
atcatggaaaatcaaattaattaattaagcaagcaggattcaa--taattaagcaccgtt
cttgaactctaaacacaattataaaacaaatcagttctcactgcaaatattttctaaatt
ttaaaacccgaaaatccaaatctctttgcaaaattcaa-gttaaaaaccagcaataaatt
caagtttagataagttcac-aaaatccctaaatcaaatctctttgcaaataggtattttg
ctcaccaaatgtttttgtctggaaaatcaattatattctcatatcaatcaataatcctaa
gatctaaatccatatgactaatcaaagatctagcatta-agaacaacctatggtgaagaa
caagaaagataatgaatccaa-acaattaattaatctaacaatccatgaaatccctaatg
agaaaccctaaacctaacaagcagatctattcagacataatcaatgaaacacaaaacatc
--ttctgaataaattgcattaagaaagagattaaagaagaaataaaggggttc-tgaatc
ttctct-----gaaggagtcttgattcttctctccaaaagctctctaaaa-atctctcag
ggtttt-gctctcaaaagttgcaggaa-aaataaagcttaggtctcaacaatgaccagaa
aaatcctatatatattcctaaaacacgaatggggactaatgatgcaaatatgg-aaactt
tggggcagctttgtaaatcttcaaaa--cttgtggg-aaaacttccgatttcttctttgg
c-ccagcatcgatcgacactaaggt-agcatcggtcgatgc-atactctgaattcgtctc
ccaactt-cgtaatttcagcct----caatgcttgattaagctccaaatcttcatattta
gctccattatgct----------------
>Chr14:12025072:12033359_5p 
----aatcttttaattatgctaaacagaaatattaatttaaattgcaagattaaatagaa
aataaaagagttgtaaaatttagaaggattaaacgctaggcctagggaaattctcaggaa
atcatggaaaatcaaattaattaattaagcaagtaggattcaa--taattaagcaccgtt
cttgaactctaaacacaattataaaataaatcagttctcacttcaaatattatctaaatt
ttaaaatccaaaaatccaaatctctttgcaaaattcaa-gttaaaaaccagcaataaatt
caagtttagataagttcac-aaaatccctaaatcaaatctctttgcaaataggtattttg
ctcaccaaatgtttttgtctggaaaatcaattatattctcatatcaatcaataatcctaa
gatctaaatccatatgactaatcaaagatctagcatta-agaacaacctatggtgaagaa
caagaaagataatgaatccaa-acaattaattaatctaacaatccatgaaatccctaatg
agaaaccctaaacctaacaagcagatctattcagacataatcaatgaaacacaaaacatc
--ttctgaataaattgcattaagaaagagattaaagaagaaataaaggggttc-tgaatc
ttctct-----gaaggagtcttgattcttctctccaaaagctctctaaaa-atctctcag
ggtttt-gctctcaaaagttgcaggaa-aaataaagcttaggtctcaacaatgaccagaa
aaatcctatatatattcctaaaacacgaatggggactaatgatgcaaatatgg-aaactt
tggggcagctttgtaaatcttcaaaa--cttgtggg-aaaacttccgatttcttctttgg
c-ccagcatcgatcgacactaaggt-agcatcggtcgatgc-atactctgaattcgtctc
ccaactt-cgtaatttcagcct----caatgcttgattaagctccaaatcttcatattta
gctccattatg------------------
>Chr12:26822022:26823936_5p 
------------------------------------------------------------
------------------------------aaacgctaggcctagggaaattctcaggaa
atcatggaaaatcaggtcaattaattaaacaagcaggattcaa--aaattaagcaccgtt
cttgaactctaaacacaattataaaataaatcagttctcactgcaaatattatctaag-t
ttaaaaccagaaaatccaaatctctttgcaaaattcat-gttaaaaaccagcaataaaat
caggtttagataagttcac-aaaattactaaattaaatctctttgcaaaaagtaattttg
cttaccaaggg-ttttatcaggaaaatcaattatattctcatatcaattaataatcctaa
gatctaaatctagatgactaatcaaagatctagcatta-agaacaacatatggtgaagaa
caagaaagataatgaatccta---aattaacagatctaacaatccatgaaatctctaatg
agaaaccataaacctaacaagcagatcttct-----------------------------
------gaataaattgcattaagaga---ttaaaagaagtagaaaaggagttc-tgaatc
ttctct----ggaaggagtcttgattcttctctctaaaaactctctaaaatttctcacag
ggtttt-gctctcaaaaattgca-ggaaaaataaagcttaggtctaaacaatgaccataa
aaatcctatttatattactaaac-acggccagggactaatgatgcaaatatggaagactt
tggggcaactttgtaaatcttcaaaa--cttgtg-ggaaaacttccaatttcgtatttag
c-ctagcatcgatcgatgctatcag-tgtgtcgatcgatgcactctctaaatttcgtctc
ccaactt-tgtaact-cagcct----caatgcttgattatgctccaaatcttcatattta
gctcc------------------------
>Chr12:26822022:26823936_3p 
------------------------------------------------------------
------------------------------aaacgctaggcctagggaaattctcaggaa
atcatggaaaatcaggtcaattaattaaacaagcaggattcaa--aaattaagcaccgtt
cttgaactctaaacacaattataaaataaatcagttctcactgcaaatattatctaag-t
ttaaaaccagaaaatccaaatctctttgcaaaattcat-gttaaaaaccagcaataaaat
caggtttagataagttcac-aaaattactaaattaaatctctttgcaaaaagtaattttg
cttaccaaggg-ttttatcaggaaaatcaattatattctcatatcaattaataatcctaa
gatctaaatctagatgactaatcaaagatctagcatta-agaacaacatatggtgaagaa
caagaaagataatgaatccta---aattaacagatctaacaatccatgaaatctctaatg
agaaaccataaacctaacaagcagatcttct-----------------------------
------gaataaattgcattaagaga---ttaaaagaagtagaaaaggagttc-tgaatc
ttctct----ggaaggagtcttgattcttctctctaaaaactctctaaaatttctcacag
ggtttt-gctctcaaaaattgca-ggaaaaataaagcttaggtctaaacaatgaccataa
aaatcctatttatattactaaac-acggccagggactaatgatgcaaatatggaagactt
tggggcaactttgtaaatcttcaaaa--cttgtg-ggaaaacttccaatttcgtatttag
c-ctagcatcgatcgatgctatcag-tgtgtcgatcgatgcactctctaaatttcgtctc
ccaactt-tgtaact-cagcct----caatgcttgattatgctc----------------
-----------------------------
>Chr4:4252593:4259154_5p 
------------------------------------------------------------
------------------------------------------------------------
----------atcagatc----aattaattaagcaggattcaa--taattaagcaccgtt
cttgaactctaaacacaattgtaaaataaatcagttctcactgcaaatattatcaaagtt
ttaaaacccgaaaatccaaatctctttgcaaaattcaa-gttaaaaaccagcaataaaat
caagtttagataagttcac-aaaatcactaattcaaatctctttgcaaaaagtaattttg
ctcaccaaagatttttgtcacgaaaatcaattatattctcatatcaatcaataatcctaa
gatctaaatccagatgactaatcaaagatctagcatta-agaacaacctatggtgaagaa
caagaaagataatgaatccaa-acaattaatcaatctaacaatccatgaaatcccgaatg
agaaaccctaaacctaacaagcagatctactcacacataatcaatgaaacacaaaccata
--ttctgaataaattgcattaagaga---ttaaaagaagtagaaaaggagttc-tgaatc
ttctat----ggaaggagtcttgattattctctccaaaaactctct-aaa-atctctcag
ggttttctctctcaaaaatttcaaagataaataaagcttaggtctaaacaatgaccataa
aaatcctatatatattcctaaaacacgtccagggacaaatgatgcaaatatggaaaactt
tggggcg-ttctgtaaatcttcaaaa--cttgtgagaaaaacctccgatttcgtttttgg
c-tctgtggcgatcgatgccatcagttgcatcgatcgatgctgacttctgaattcgcctc
tcaactt-cgtagct-cagcctgcctaaatgtttg-------------------------
-----------------------------
>Chr4:4252593:4259154_3p 
------------------------------------------------------------
------------------------------------------------------------
------------------------ttaagtaagcatgattcaa--tagttaaccaccgtt
cttgaactctaaacacaattgtaaaataaatcagttctcactgcaaatattatctaagtt
ttacaacccgaaaatccaaatctctttgcaaaattcaa-gttaaaaaccagcaataaaat
caagtttagataagttcac-aaaatcactaattcaaatccatttgcaaaaagtaattttg
ttcatcaaaggtttttgtcaggaaaatcaattatattctcatatcaatcaataatcctaa
gatctaaatccagatgactaatcaaagatctagcatta-agaacaacctatggtgaagaa
caagaaagataatgaatccaa-acaattaatcaatctaacaatccatgaaatccctaatg
agaaaccctaaacctaacaagcagatctactcacacataatcaatgaaacacaaaccata
--ttctgaataaattgcattaagaga---ttaaaagaagtaaaaaaggagttc-tgaatc
ttctgt----ggaaggagtcttgattattctctccaaaaactctct-aaa-atctctcag
ggttttctctctaaaaaattgcatagataaataaagcttaggtctaaacaatgaccataa
aaatcctatatatattcctaaaa-acgtccaggaactaatgattcaaatatggaaaactt
taggacgattctgtaaatcttcaaaa--cttgtgag-aaaacctccgatttcgtctttgg
c-tttgtgtcaatcgatgccatcagttgcatcgatcgatgctgacttctgaattcgcctc
tcaactt-cgtagct-cagcct--------------------------------------
-----------------------------
>Chr17:28293544:28301794_3p 
tatgaatcttttaattatgctaaatcaaaatattaatttaaaaacaatgcagaaacagaa
ttaaaaggtgttgt-aaattcaggaattaaaaacgcaagacctagggaaattctcaggaa
atcatggaaaattagatcaattaattaaacaagcaggattcaa--caattaagcaccatt
cttgaactctaaacacaattat-aaataaatcagttctcactgcaaatattatctaagtt
ttaaaaccagaaaatccaaatctctttgcaaaattcaa-gttaaaaaccagcaataaaat
catgtttagataagttcac-aaaatcaataattcaaatctctttgcaaaaagtaattttg
cttaccaaagg-ttttatcaggaaaatcaattatattctcatatcaatcaataatcctaa
tatctaaatccagatggctaatcaaagatctagcatta-agaacaacttatggtgaagaa
caagaaagataatgaatcctaaacaattaatcaatctaacaatccatgaaatccctaatg
agaaaccctaaacctaacaagcagatctactcagacataattgtaagaacacaaatcatg
--aataaaatagatagcattaagaga---ttaaaagaagaagaaaaagagttc-tgaatc
ttctct-----gaaggagtcttgattcttctctccaaaagctctctaaaa-atctctcag
ggtttt-gctctcaaaagttgcagggaaaaataaagcttaggtcttaacaatgaccataa
aaatcctatttatattcctaaac-acggccagtgactaatgatgcaaatagggaaaactt
tggggcagctttgtaaatcttcaaaa--cttgtgaagaaaacttccgattttgactttgg
c-ctagcatcgatcgatgcatatgt-tgtgtcgatcgatgcattcttctaacaatgtctc
ccaacttctgcagct-cagcct----cgatgcttgattaagctccaaatcttcatattta
actcta-----------------------
>Chr17:28293544:28301794_5p 
----aatcttttaattatgctaaatcaaaatattaatttaaaaacaatgcagaaacagaa
ttaaaaggtgttgt-aaattcaggaattaaaaacgttaggcctagggaaattctcaggaa
atcatggaaaatcatatcaattaattaaacaagcaggattcaa--caattaagcaccgtt
cttgaactctaaacacaattat-aaataaatcagttttcattgcaaatgttatctaagtt
ttaaaaccagaaaatccaaatctctttgtaaaatttaa-gttaaaaacaagcaataaaat
caggtttagataagttcacaaaaatcaataattcaaatctctttgcaaaaagtaattttg
ctcaccaaagg-ttttatcaggaaaatcaattatattctcatatcaatcaataatcctaa
tatctaaatccagatggctaatcaaagatctagcatta-agaacaacctatggtgaaaaa
caagaaagataatgaatcctaaacaattaatcaatctaacaatccatgtaatccctaatg
agaaactctaaacctaacaagcagatctactcagacataattgtaagaacacaaatcatg
--aataaaatagatagcattaagaga---ttaaacgaagaagaaaaagagtta-tgaatc
ttctat-----gaaggagtcttgattcttctctccaaaagctctctaaaa-atctctcag
ggtttt-gctctcaaaagttgcagggaaaaataaagcgtaggtcttaacaatgaccataa
aaatcctatttatattcctaaac-acggccagagactaatgatgcaaatagggaaaactt
tggggcagctttgtaaatcttccaaa--cttgtgaggaaaacttccgattttgactttgg
c-ctagcatcgatcgatgcatatgt-tgtgtcgatcgatgcactcttctgaacatgtctc
ccaacttctgcagtt-cagcct----caatgcttgattaagctccaaatcttcatattta
actccattat-------------------
