# Supplementary material for: Transposon signatures of allopolyploid genome evolution
Source: Nat Commun. 2023 Jun 1;14:3180. doi: 10.1038/s41467-023-38560-z (PMC10235133; doi:10.1038/s41467-023-38560-z)
Supplement: Supplementary file 4 — Supplementary Data 1 [file 41467_2023_38560_MOESM4_ESM.zip › Camelina.LTR.families/Camelina.LTRFamily/Camelina.Aligned/gt10.fam_2252.Aligned.fa]

>Chr4:13866563:13869339_5p 
-----------------------------taacatccgcgaaccaaaatcccggtttagg
gat---------------------tgcatcggtcgatgcatagccagttacttcgg--ac
gagtttaagttaaacgctgcattttgg--------gtttaggg-------aaaaccctta
aacg--cgagttttgtcgcattcggcgaatttggccgtttttgagagaaaagaaaagaga
gaaaaggt-tcttgagtgttcttgaggattttgggtgatttgaggctgttcctgtagaga
tctgtagctgggatcattata-gagcttcctggaagtgtttgtttgcttttgtaaggttc
aggatcatct-tggcaaaggtaagcgcatgaccatggcttatctaagctagagatttctc
taatctgcttgttatgtgttgttagacttgttagaatgttatgtgagtcgttggaaagct
ttcttgtggcttgggatcgagttt-tgtggttgtagaaaacgaagatccggcgagaagct
tcggggagaa-acaatgctcggcatgtgcgtcggtcgatccactttgtccgtcggtcgat
gcaacttcgaggacggcgcga-taaacttagggtttttgtgctatgtcgaacatgcgtcg
atcgatgcaatggaagcatcggtcgatgcaagtgaaccttgcatcggtcgttgcaagtga
accttgcatcggtcgatgcaa--------------------gtg-aaccttgcatcggtc
gatgcata--tcgtgtcgg-----------------------------------------
------------------------------------------------------------
---------------------------------------------------------
>Chr4:13866563:13869339_3p 
-----------------------------taacatccgcgaaccaaaatcccggtttagg
gat---------------------tgcatcggtcgatgcatagccagttacttcgg--ac
gagtttaagttaaacgctgcattttgg--------gtttaggg-------aaaaccctta
aacg--cgagttttgtcgcattcggcgaatttggccgtttttgagagaaaagaaaagaga
gaaaaggt-tcttgagtgttcttgaggattttgggtgatttgaggctgttcctgtagaga
tctgtagctgggatcattata-gagcttcctggaagtgtttgtttgcttttgtaaggttc
aggatcatct-tggcaaaggtaagcgcatgaccatggcttatctaagctagagatttctc
taatctgcttgttatgtgttgttagacttgttagaatgttatgtgagtcgttggaaagct
ttcttgtggcttgggatcgagttt-tgtggttgtagaaaacgaagatccggcgagaagct
tcggggagaa-acaatgctcggcatgtgcgtcggtcgatccactttgtccgtcggtcgat
gcaacttcgaggacggcgcga-taaacttagggtttttgtgctatgtcgaacatgcgtcg
atcgatgcaatggaagcatcggtcgatgcaagtgaaccttgcatcggtcgttgcaagtga
accttgcatcggtcgatgcaa--------------------gtg-aaccttgcatcggtc
gatgcata--tcgtgtcggtcgacgcaaccccg---------------------------
------------------------------------------------------------
---------------------------------------------------------
>Chr8:12194624:12202789_3p 
----------------tatttagtctttgtaacatccgtgaaccgaaatcccggtttggg
gattgcatcggtcgatgcagaaggtgcatcggtcgatgcaggttcagttctctgcg-ttt
tgaattaagttaaacgctgcgttttgg--------gttatga--------aaaaccctta
actt-gagtattttgtctcattcggcgagtttagccggttttgagagaaaacaaaagaga
gaaaagtt-ccctatgtgttcttggtgatttctggagatttgaggctgttcctgtagaga
tctgtagctgggatcgttgtaggagcttcctaggagcattgttttgcttgtttgaggttc
agattcgtct-aggcaaaggtaagtgcatgaccatggcttatctaagctggagaaatctc
tgatttgcttgttttgtgttgttacgtttgttagattggtatttgggacgattggaagct
ttcttgtggcttgggattgtgttt-tgtggttacag-gaacaaaaatccggcaagaagct
tccggggaaa-acgatgctcgacat-tgcatcggtcgatgcactatgtgcgtcggttgat
gcaaatgcgaggacggcgcgt-aaaatctaggattatcgtgttatgtggagcatgcgtcg
gtcgatgcaatgggagcatcggttgatgcaagttagccttgcatcggtcgatgca----g
atcttgcatcggtcaatgcaa-cctc-------------------taactggtgtcggtc
gatgcatgt-tggtatcggtcgatgctgagtcctggtttgtt-attattgatttttgatt
gtttattga---------------------------------------------------
---------------------------------------------------------
>Chr8:12194624:12202789_5p 
--------------------------ttgtaacatccgtgaaccgaaatcccggtttggg
gatagcatcagtcgatgtagaaggtgcatcggtcgatgcaggttcagttctctgcg-ttt
tgacttaagttaaacgctgcgttttgg--------gttagga--------aaaaccgtta
actt-gagtgttttgtctcattcggcgagtttagccatttttgagagaaaacaaaagaga
gaaaagtt-ccctatgtgttcttggtgatttctggagatttgaggctgttcctgtagaga
tctgtagctgggatcgttgtaggagcttccgaggagcgttgttttgcttgtttgaggttc
agatttgtct-tggcaaaggtaagtgcctgaccatggctaatctaagctggagaaatctc
tgatttgcttgttttgtgtggttaggtttgttagattagtatttgggacgactggaagct
ttcttgtggcttgggattgtgttt-tgtggttacag-gaacaaaaatccggcgagaagtt
tcgggggata-acgatgttcggcat-tgcatcggtcgatgcactctgtgcgtcggtcgat
gcaaaggcgaggactgcgtgt-aaaatctagggttttcgtgctatgtcgaacatgcgtcg
gtcgatgcaatgggagcatcggttgatgcaagttagccttacatcggtcgatgca----g
atcttgcgtcggtcgacgcaa-cctc-------------------cagctggtgtcggtc
gatgcatgt-tggtatcagtcgatgctgagtcctggtttgtt-attgttgattgtttatt
gatggttagagatg----------------------------------------------
---------------------------------------------------------
>Chr9:16199691:16206996_3p 
-------------------------attgtaatatccgtgaaccggaatcccggtttggg
agttgcatcggtcgatgcatagtgtgcatcggtcgatgcatgttctattctctgcg-ttt
tgacttaagtcaaacgcagcgttttggtcagaagagaaaggg--------aaaaccctta
gggtcgtgtcttttgtctcattagacgtgtgtagccatttttgagagaaaagagaaggga
gaaagagt-tcctgaaagttcttggtgatttcttgagatttgaggcgtttcttggtgaga
tctgtagctgggatcgttgtaggagcttcctagaggcttgttcttgattgtttgaggctt
agttcttctg-tggcaaaggtaagtgcatgaccatggcttatctaagctagaggattctt
taatctgcttgttgtgtgatgttaggcttgttagatcgttgttagggacgttaggaagct
ttcttgtggcttgggatcgagttt-tgtggttgtag-gaacgaagatccggcgagaagct
tcggggaagtcacggtgctcgacgt-tgcgtcgatcgatgcatatcttgcatcggtcgat
gcaagtgcgaggacggcgcgtaaaactctagggttttcgtgttacgtcgagcatgcgtcg
gtcgatgcagactgggtatcggtcgatgcaagttacacttgcatcggtcgatgca----g
cttctgtgtcgatcgatgctt-cccc--------------------atttggcatcggtc
gatgcatgtgtggcgtcggtcgatgctaagtcctggttt---------------------
------------------------------------------------------------
---------------------------------------------------------
>Chr15:12555201:12567045_5p 
-------------------------attgtaacatccgtgaaccaaaatcccggtttagg
ttctgcatcggtcgatgcaagttgtgcatcggtcgatgcaaggttgttcctgtgcgtttt
tgacttaagtaaaacgctgcgttttgg--------gttaggga-------aaaaccctta
agtc--gactttttgttccattagtgttgtttggccgtttttgagagaaaacgaaagaga
ggaaaagt-tcttgagagtttctggagatttcttggagttttggtgcgttcctgtagaga
tctgtagctgggatcgttgtaggagcttcctagaggcttgttcttgcttgtttattgttc
agattcgtct-tggcacaggtaagtgcatgaccatggcttatctaagctagaggaacctt
taacttgcctgtttggtgttgttagatgtgttagatcgtagttaaggacgttaggaagct
ttcttgtggcttgggaatgagtttctgtggttgtag-gaacg-agatccggcgagaagct
tcggggaaatcacggtgctcgacgt-tgcgtcgatcgatgcattgcttgcgtcggtcgat
gcaagtgcgaggacggcgcgacaaactttagggttttcgtgttgcgtcgagcatgcgtcg
gtcgatgcagactgggtattggtcgatgcaagttgcacttgcatcggtcgatgca----g
cttctgcgtcgatcgatgctt-cctc--------------------agttggcatcggtc
gatgcatgt-tggcatcggtcgatgctgagtcctggttcgttga----------------
------------------------------------------------------------
---------------------------------------------------------
>Chr15:12555201:12567045_3p 
tggacttaaa--------------tattgtaacatccgtgaaccaaaatcccggtttagg
ttctgcgtcggtcgatgcaagttgtgcatcggtcgatgcaaggttgttcctgtgcgtttt
tgacttaagtcaaacgctgcgttttgg--------gttaggga-------aaaaccctta
agtc--gattttttgttccatttgtgttgtttggccgtttttgagagaaaacgaaagaga
ggaaaagt-tcttgagtgtttctggagatttcttggagttttggtgcgttcctgtagaga
tctgtagctgggatcgttgtaggagcttcctagaggcttgttcttgcttgtttattattc
agattcgtct-tggcacaggtaagtgcatgaccatggcttatctaagctagaggaacctt
taacttgcctgtttggtgttgttagatgtgttagatcgtagttaaggacgttacgaggct
ttcttgtggcttgggaatgagtttctgtggttgtag-gaacg-agatccggcgagaagct
tcggggaaatcacggtgctcgacgt-tgcgtcgatcgatgcattgcttgcgtcggtcgat
gcaagtgcgaggacggcgcgataaactttagggttttcgtgttgcgtcgagcatgcgtcg
gtcgatgcagactgggtattggtcgatgcaagttgcacttgcatcggttgatgca----g
cttttgcgtcgatcgatgctt-cctc--------------------agttggcatcggtc
gatgcatgt-tggcatcggtcgatgctgagtcctggttcgtt------------------
------------------------------------------------------------
---------------------------------------------------------
>Chr9:21558323:21565790_3p 
-------------------------attgtaacatccgtgaaccaaaatcccggtttagg
ttctgcgtcggtcgatgcaagttgtgcatcggtcgatgcaaggttgttcctgtgcgtttt
tgacttaagtaaaacgctgcgttttgg--------gttaggga-------aaaaccctta
agtc--gactttttgttccattagtgttgtttggccgtttttgagagaaaacgaaagaga
ggaaaagt-tcttgagagtttctggagatttcttggagttttggtgcgttcctgtagaga
tctgtagctgggatcgttgtaggagcttcctagaggcttgttcttgcttgtttattgttc
agattcgtct-tggcacaggtaagtgcatgaccatggctgatctaagctagaggaacctt
taacttgcctgtttggtgttgttagatgtgttagatcgtagttaaggacgttaggaagct
ttcttgtggcttgggaatgagtttctgtggttgtag-gaacg-agatccggcgagaagct
tcggggaaatcacggtgctcgacgt-tgcgtcgatcgatgcattgcttgcgtcggtcgat
gcaagtgcgaggacggcgcgataaactttagggttttcgtattgcgtcgagcatgcgtcg
gtcgatgcagactgggtattggtcgatgcaagttgcacttgcatcggtcgatgca----g
ttcctgcgttgatcgatgctt-cctc--------------------tattggcatcggtc
gatgcatat-tggcatcggtcgatgctgagtcctggttcgttgatcgttgtgtgctg---
------------------------------------------------------------
---------------------------------------------------------
>Chr12:21970487:21981749_3p 
----------------aagttttcaactgtaacatccgtgaaccaaaatcccggtttggg
agttgcatcggtcgatgcaggttgtgcatcagtcgatgcaggttcacttttgtgcg-ttt
tgacttaagtcaaacgctgcgttttgg--------gtaaagg--------aaaaccctta
acac--gatttttagtctcattcgtgttgtttggccgtttttgggagaaaacgaatgaga
gaaagagt-tcttgagtgttcttggtga-ttctggagatttgaggctgttcatggagaga
tctgtagctgggatcgttgtaggagcttcctagaagcgttttcttccttgtgttaggttc
agattcgtct-tggcaaagataagtgcaggaccatggcttatctaagctagagaactctt
taatctgcttgttttgtgttgttagacgtgatagattgttgttatggacgttaggaagct
ttcttgtggcttgggatcgagttt-tgtgtttacag-gaacgaagatccggcgagaagct
tcggggaaaacacgatgctcgacat-tgcatcggtcgatgcatagcttgcgtcggtcgat
gcaagtgcgaggacggcgcgtaaaactctagagttttcgtgtgatgtcgagcatgcatcg
gtcgatgcagattgggtatcggtcgatgcaagttacacttgcatcggtcgatgca----g
cttctatgtcggtcgatgcaa-tccc--------------------ttggtgtgtcgatc
gatgcatgt-ttgcgtcggtcgatgcactgtcctggtttgtcgatcgttgtttattgctt
gtt---------------------------------------------------------
---------------------------------------------------------
>Chr12:21970487:21981749_5p 
------------------------aattgtaacatccgtgaaccaaaatcccggtttgga
agttgcatcggtcgatgcaagttgtgcatcggtagatgcaggttcaattttgtgcg-ttt
tgacttaagtcaaacgctgcgttttgg--------gtaaagg--------aaaaccctta
acac--gatttttagtctcattcgtgttgtttggcagtttttgggataaaacgaaagaga
gaaagagt-tcttgactgttcttggtga-ttctggagatttgaggctgttcctggagaga
tctgtagctgggatcattgtaggagcttcctagaagcgttttcttccttgtgttaggttc
agattcgtct-tggcaaaggtaagtgcaggaccatggctgatctaagctagagaactctt
taatctgcttgttttgtgttgttagacgtgatagattgttgttatggacgttaggaagct
ttcttgtggcttgggatcgagttt-tgtgtttacag-gaacgaagatccggcgagaagct
ttggggaaaacacgatgctcgacat-tgcatcggtcgatgcatagcttgcgtcggtcgat
gcaagtgcgaggacggcgcgtaaaactctagggtcttcgtgtgatgtcaagcatgcgtcg
gtcgatgcagattgggtatcggtcgatgcaagttacacttgcatcggtcgatgca----g
cttatgtgtcggtcgatgcaa-tccc--------------------ttggtgtgtcgatc
gatgcatgt-ttgcgtcggtcgatgcactgtcctagtttgtcgatc----tttgttgctt
gttgt-------------------------------------------------------
---------------------------------------------------------
>Chr9:21558323:21565790_5p 
------------------------------aacatccgtgaaccaaaatcccggtttagg
ttctgcatcggtcgatgcaagttgtgcatcggtcgatgcaaggttgttcctgtgcatttt
tgacttaagtaaaacgctgcgttttgg--------gttaggaa-------aaaaccctta
agtc--gactttttgttccattagtgttgtttggccgtttttgagagaaaacgaaagaga
ggaaaagt-tcttgagagtttctggagatttcttggagttttggtgcgttcctgtagaga
tctgtagctgggatcgttgtaggagcttcctagaggcttgttcttgcttgtttattgttc
agattcgtct-tggcacaggtaagtgcatgaccatggcttatctaagctagaggaacctt
taacttgcctgtttggtgttgttagatgtgttagatcgtagttaaggacgttaggaagct
ttcttgtggcttgggaatgagtttctgtggttgtag-gaacg-agatccggcgagaagct
tcggggaaatcacggtgctcgacgt-tgcgtcgatcgatgcattgcttgcgtcggtcgat
gcaagtgcgaggacggcgcgataaactttagggttttcgtgttgcgtcgagcatgcgtcg
gtcgatgcagactgggtattggtcgatgcaagttgcacttgcatcggtcgatgca----g
cttctgcgtcgatcgatgctt-cctcagttggcatcggtcgatgcatgttggcatcggtc
gatgcatgt-tggcatcggtcgatgctgagtcctggttcgttggtcgttgtgtgttgatt
gtgatgtgtggttattg-------------------------------------------
---------------------------------------------------------
>Chr9:16199691:16206996_5p 
--gtcagaaaaataattagaatgtatctgtaacatccatgaaccggaatcccggtttggg
agttgcatcggtcgatgcatagtgtgcatcggtcgatgcatgttcaattctctgcg-ttt
tgacttaagtcaaacgctgtgttttggtcagaagagaaaggg--------aaaaccctta
gggtcgtgtcttttttctcattagacgtgtgtagccgtttttgagagaaaagagaaggga
gaaagagt-tcctgaaagttcttggtgatttcttgagatttgaggcgtttcttggtgaga
tctgtagctgggatcgttgtaggagcttcctagaggcttgttcttgattgtttgaggctt
agttcttctg-tggcaaaggtaagtgcatgaccatggcttatctaagctagaggattctt
taatctgcttgttgtgtgatgttaggcttgttagatcgttgctatggacgttaggaagct
ttcttgtggcttgggatcgagttt-tgtggttgtag-gaacgaagatccggcgagaagct
tcggggaaatcacggtgctcgacgt-tgcgtcgatcgatgcatatcttgcatcggtcgat
gcaagtgcaaggacggcgcgt-aaactctagggttttcgtgttacgtcgagcatgcatcg
gtcgatgcaaactgggtatcggtcgatgcaagttacacttgcatcggtcgatgca----g
cttctgtgtcgatcgatgcttccccc--------------------atttggcatcggtc
gatgcatgtgtggcgtcggtcgatgttgattgttgtgtgat--------gattatt----
------------------------------------------------------------
---------------------------------------------------------
>Chr9:2740064:2750402_5p 
------------------------------------------------------------
---------------------------gtcggtcgacgcaaggtcgaattactgcg-ttt
tgacttaagtcaaacgctgcgttttgg--------gttaaggg-------aaaaccctta
gatg-cgagttttggtctcattcgtgttgtttggccgtttttgagagaaaatgaaagaga
aaaagagt-tcttgagtgttctaggtgattct-ggagatttgtggcgtttcttggtgaga
tctgtagctgggatcgttgtaggagcttcctaggagcttgttcttggttgtttgaggttc
agattcttctgtggcaaaaataagtgcatgaccatggcttatctaagctagagatctctc
tgatttgcttgttatgtgttgctaggctggttagattgttattggggacgtttggaagct
ttcttgtggcttgggatcgagttt-cgtggttgcag-gaacgaagatcctgcgagaagct
ttggaggaaa-acgatactcggcat-tgcatcggtcgatgcactttgtgcatcggtcgat
gcagatgcgaggacggcgcgt-aaactctagggttttcgtgttatgtcaagcatgcgtcg
gtcgatgcatatcttgtatcggtcgatgcaagttaaccttgcatcggtcgacaca----g
atcttgtgtcggtcgacgcaa-cctc-------------------catctggtgtcggtc
gatgcatgt-tggtatcggtcgatgcagagtcctagtttgtta-ttgttgattgttgaat
gttgtttgatggttagagatgtctctattgcttgtgtgtatagcccagtagatgagagga
ttgccttactgagtgtttttaaaatactcatgcatt---------------------
>Chr9:2740064:2750402_3p 
------------------------------------------------------------
------------------------ttgcgcggtcgacgcaaggtcgaatt----------
---------------cttgcgttttgg--------gttaaggg-------aaaaccctta
gatg-cgagttttggtctcattcgtgttgtttggccgtttttgagagaaaacgaaagaga
gaaagagt-tcttgagtgttcttcgtgattct-ggagatttgtggcgtttcttggtgaga
tctgtagctgggatcgttgtaggagcttcctaggagcttgttcttggttgtttgaggttc
agattcttctgtggcaaaggtaagtgcatgaccatggcttatctaagctagagatctctc
tgatttgcttgttatgtgttgctaggctggttagattgttattggggacgtttggaagct
ttcttgtggcttgggatcgagttt-cgtggttgcag-gaacgaagatccggcgagaagct
tcggaggaaa-acgatgctcggcat-tgcatcggtcgatgcactttgtgcgtcggtcgat
gcagatgcgaggacggcgcgt-aaactctagggttttcgtgttatgtcgagcatgcatcg
gtcgatgcatatcttgcatcggtcgatgcaagttaaccttgcatcggtcgacgca----g
atcttgcgtcggtcgacgcaa-cctc-------------------catctggtatcggtc
gatgcatgt-tggtatcggtcgatgcagagtcctggtttgtta-ttgttgattgttgatt
gttgtttgatggttagagatgactctattgcttgtgtgtatagcccagtagatgggagga
ttgccttactgagtgtttttaaaatactcatgc------------------------
>Chr12:20451691:20461363_3p 
------------------------------------------------------------
------------------------tgcatcggtcgatgcaggttcaattttctgcg-ttt
ttagttaagttaaacgctgcgctttgg--------gcaaagggagaaggaaaaaccctta
atcg-tttctttt-gtcttattagtcgcctttggccg-tttttgagagaaacaaaagaga
gaaagtgcgttcttggtgttcttggtgttttctggagatttgacgctgttcctgtagaga
tctgtagctgggatcgttgtaggagcttcctaggagcgttcgtttgcttgtttgaggttc
agtttcgttt-tggcaaaggtaagtgcaggaccatggcttatctaagctagagaactctc
tattttgcttattttgtgttgttagactggttagatcgttattttggacgttaggaagct
ttcttgtggcttgggatcgagttt-tgtgcttgtag-gaacaaaaatccagcgagaagct
tcagggaaaacacgatgctcggcat-tgcatcggtcgatgcatatcttgcgtcggtcgat
gcaagtgcgaggacgacgcgtaaaaccctagggttttcgtgttatgtcgagcatgcgtcg
gtcgatgcagtgcgagtgtcggttgatgcaagtgcatcgagcatcggtcgatgca-----
accttgtgtcggtcgatgc-a-tccc-------------------cattcggtgtcggtc
gatgcatgt-tggtgtcggtcgatgtagagtcctggtttgttatttgttgtttgttgatt
gttgtttgatggttagagatgactctattgcttgtgtgtatagcccagtagatgggagga
ttgccttactgagtgtttattaaatactcatgcattgcaatatgtgtttgtg-----
>Chr12:20451691:20461363_5p 
------------------------------------------------------------
----------------------------tcggttgatgcaggttcaattttttgcg-ttt
tgacttaagttaaacgctgcgttttgg--------gcaaagggagaaggaaaaaccctta
atcg-tttctttt-gtctcattagtcgactttggccgttttttgagagaaacaaaagaga
gaaagtgcgttcttggtgttcttggtgtttttgggagatttgaggttgttcctatagaga
tctgtagctgggatcgttgtaggagcttcctaggagcgttgtttagcttgtttgaggttc
agtttcgtct-tggcaaaggtaagtgcaggacaatggcttatctaagctagagaactctc
tattttgcttgttgtgtgttgttatactgattagatcgttattttggacgttaggaagct
ttcttgtggcttgggattaagttt-tgtggttgtag-gaacgaagatccggcgagaagct
tcggggaaaacacgatgctcggcat-tgcatcggtcgatgcatatcttgcggcggtcgat
gcaagtgcgaggacggcgcgtaaaaccctagggttttcgtgttatgtcgagcatgcgtcg
gtcgatgcagtgcgagtgtcggttgatgcaagtgcatcgagcatcggtcgatgca-----
accctgtgtcggtcgatgc-a-tccc-------------------cattcggtgtcggtc
gatgcatgt-ttgtgtcggtcgatgcagagtcctagtttgttatttgttgtttgttgatt
gttgtttgatggttagagatgactctattgcttgtgtgtatagcccagtagataggagga
ttgccttactgagtgtttataaaatattcatgcattgcaatttgtgtttgtggtgca
>Chr17:26084642:26094517_3p 
------------------------------------------------------------
gtatgcattggtcgatgcaaggtatgcatcggtcgatgcaacgttgagtttgtgcg-ttt
tgacttaagtcaaacgctgcgttttgg--------gttaggg--------aaaaccctta
gatg--cgagttttgtcccattcgtgatgattggccgttttggagagcgaacgagagaga
gaaagagt-tcttgagagtttctggagttttcttggagatttggtgcgttcctatagaga
tctgtagctgggatcgttgtaggagcttcctagaggctagttcttgcttgtttattgttc
agattcgtct-tggcacaggtaagtgcatgaccatggcttatctaagctagaggaacctt
taacttgcttgtttggtgttgttagatgtgttagatcgtagttaaggacgttaggaagct
ttcttgtggcttgggaatgagtttctgtggttgtag-gaacg-aaatccggcgagaagct
tcggggaaatcacggtgctcgacgt-tgcgtcgatcgatgcattgcttgcgtcggtcgat
gcaagtgcgaggacggcgcgataaactttagggttttcgtgttgcgtcgagcatgcgtcg
gtcgatgcagactgggtattggtcgatgcaagttgcacttgcatcggtcgatgca----g
cttctgcgtcgatcgatgctt-cctc--------------------agttggcatcggtc
gatgcatgt-tggcatcggtcga-------------------------------------
------------------------------------------------------------
---------------------------------------------------------
>Chr17:26084642:26094517_5p 
------------------------------------------------------------
--------cggttgatgcaaggtatgcatcggtcgatgcaaggttgagtttgtgcg-ttt
tgacttaagtcaaacgctgcg-tttgg--------gttaggg--------aaaaccctta
gatg--cgagttttgtcccattcgtgttgattggccgttttggagagcgaacaagagaga
gaaagagt-tcttgagagtttatggagttttcttggagatttggtgcgttcctgtagaga
tctgtagctgggatcgttgtaagagcttcctacaggctagttcttgcttgtttattgttc
agattcgtct-tggcacaggtaagtgcatgaccatggcttatctaagctagaggaacctt
taactcgcttgtttggtgttgttagatgtgttagatcgtagttaaggacgttaggaagct
ttcttgtggcttgggaatgagtttctgtggttgtag-gaacg-aaatacggcgagaagct
tc-gggaaatcacggtgctcgacgt-tgcgtcgatcgatgcattgcttgcgtcggccgat
gcaagtgcgaggacggcgcgataaactttagggttttcgtgttgcgttgagcatgcgtcg
gtcgatgcagactgggtattggtcgatgcaagttgcacttgcatcggtcgatgca----g
cttctgcgtcggtcgatgctt-cctc--------------------agttgttatcggtc
gacgcatgt-tggcatcagtcgatgc----------------------------------
------------------------------------------------------------
---------------------------------------------------------
