# Supplementary material for: Transposon signatures of allopolyploid genome evolution
Source: Nat Commun. 2023 Jun 1;14:3180. doi: 10.1038/s41467-023-38560-z (PMC10235133; doi:10.1038/s41467-023-38560-z)
Supplement: Supplementary file 4 — Supplementary Data 1 [file 41467_2023_38560_MOESM4_ESM.zip › Camelina.LTR.families/Camelina.LTRFamily/Camelina.Aligned/gt10.fam_3551.Aligned.fa]

>Chr6:7326230:7332090_5p 
------------------------------------------------------------
---ctttcaagtaactcaacaacactttcggtgccacgatgagtttaacctaagatctta
atctaggcaatcagtctagcttaagcaataagaacaactatagatgaagaacaata-aga
tcaat-cccaaatctaacaa-actaagtttagagaatcataaacccact-tttgaaaccc
gaaacccaatagtaaaactactcagacatagaaataaaagaacagcaaaacaaggatgaa
gaaatcataattgaattgca----aagagaagtcaaaagggttcaaaaatcttctcccaa
aaatatacaaaggattagagatcttctccc-aagcttacaagt-ctcaaaagaggcgttg
aataataggttgtctttttagaggtcgagcctcgtgcttaaataataaaataaaactct-
aaaagtcggtttaaaacgaaaaacgaaaag-ttgcttcgggttc-tggactggtcgatc-
caattgtggattggccaatccaggatgcttttttctgtgtttgctccatctgctagcttg
tcca-atcggtcttcaaccaatttagctccaaatgcatgctttcatccccaaaacactca
gtttccttcaaaagcaacctaaaacctgtacaaactcataaaagac-taaaaaaactcta
aaagcacactttgactcaataaaaaactcaaaacaaacctaaaaactatggtt-aaaa-c
ctataaaatacagacacatcaat-------------------------------------
------
>Chr6:7326230:7332090_3p 
------------------------------------------------------------
---ctttcaagtaactcaacaacactttcggtgtcacgatgagtttaacctaagatctta
atctaggtgatcagtctagcttaagcaataagaacaactatagatgatgaacaata-aga
tcaat-cccaaatctaacaa-actacgtttagagaatcataaaccccct-tttgaaatcc
gaaacccaatagtaaaactactcaaacatagaaataaaagaacagcaaaacaaggatgaa
gaattcataattgaattgca----tagagaagtaaaaagggttcagaaatcttctcctaa
agagatacaaaggattagagatcttctccc-aagcttacaagt-ctcaaaagtggcgttg
aataatatgttgtctttttagaggtcgagcctcatgcttaaataataaaataaaaccct-
aaaagtcggtttaaaacgaaaaaggaaaag-ttgcttcaggttc-aggactggctgatc-
caaatgtggatt-gccaatccaggatgcttttttctgtgtttgctccatatgctagcttt
tccg-atcggtcttcaaccaatttagctccaaatgcatgcttttatccccaaaacactca
gtttcctccaaaagcaatctagaacctatacaaactcataaaagac-taaaaagattcta
gaagcatactttgactcaataaaagactcaaaacaaacctaaaaactatggtt-aaaa-c
ctataaaatacagacagatcaatat-----gactattattttaa----------------
------
>Chr8:19846700:19861092_5p 
------------------------------------------------------------
------------------------------------------------------------
-----------cagtctagcttaagcaataagaataacaatagatgaagaacaata-aga
tcgatccccaaatctaacaagcctaagtttagagaatcataaacccctt-tttgaaaccc
gaaacccaatagtaaaactactcaaacatagaaataaaagaacagcaaaacaaggatgaa
gaaatcataattgaattgca----aagagaagt-aaaagggttcagaaatcttctcc-aa
agagatacaaaggattagagatcttctccc-aagcttacaagtactcaaaagctgcgtag
attaa-aagttgtctgtctagaggtcgagcctcttgcttaaatagtaaaataaaaccct-
aaaagtcggtttaaaacataaaaggaaaac-atgcttcgggtac-gggattggccgatct
caaatgcggatcagccgatccggaatg--tttttctgctctcacttcatgtgcatgctat
ttcg-atcagtcttcaaccaatttagctccagatgcatgttttcatccccaaagctctca
gattccttccaaagtcacctagaacctgtaaagactcacacaagac-taaaaagactcta
aaaccacacttggacttaacaaaagactcaaaacaagtgtaaaaactatggtt-aaaatc
ctataaaatacagacacatcaaaaccaacagattcatactcttccatattctccataagg
tccata
>Chr8:19846700:19861092_3p 
------------------------------------------------------------
------------------------------------------------------------
----------gcagtctagcgtaagcaataagaacaacaatagatgaagaacaata-aga
tcgatccccaaatctaacaagcctaagtttagagaatcataaacccctt-tttgaaaccc
gaaacccaatagtaaaactacttaggcatagaaataaaagaacagcaaaacaaggatgaa
gaaatcataactgaattgca----aagagaagt-aaaagggttcagaaatcttctcc-aa
agagatacaaaggattagagatcttctccc-aagcttacaagtactcaaaatcagcgtag
attaa-aagttgtatgtctagaggtcgagtctcttgcttaaatagtaaaataaaaccct-
aaaagtcggtttaaaacataaaaggaaaac-ttgcttcgggtac-gggattggccgatct
caaatgcggatcagccgatccggaatg--tttttctgctctcacttcatctgcatgctat
ttcg-atcagtcttcaaccaatttagctccagatgcatgttttcatccccaaagctctca
gattccttccaaagtcacctagaacctgtaaagactcacacaagac-taaaaagactcta
aaaccacacttggacttaacaaaagactcaaaacaagtgtaaaaactatggtt-aaaatc
ctataaaatacagacacatcaaatcccccggacttgaatctttgcttgtcctcaagcaag
------
>Chr12:25486277:25497395_3p 
------------------------------------------tcatcttgctcacctatg
ttc-tttcaagtaattcaacaacacttttgatgcctagatgaattaaacctatgatcata
aactaggtagctaatctagtttaagcaatcagaacaactatagatgaagaactcaataga
tcaat-cccaaatctaacaa-cctaaa-tcagagaatcataaaaccccc-tttgaaaccc
gaaacccaacagagagactactcagacatggaaatcaaagcacagcaaatcaaggatgaa
gaaatcataatcgaattgca----aagagaaat-aatcgggttcagaattcttctcc-aa
agggttagaaaggataagagatcttctccc-aagcttacaagtgctcaaaggctgcgtag
aataa-aagttgtgtttctaggggtcaagccccgtgcttaaataataaaataaatcccta
aaaagtcggtttaaaacgaaaaaggaaagatttgtgtcggggac-gggattggtcgatct
cgc--gaggatcagtcgatccggaacg---ttttctgctttcactccatctgcttactag
cctgtctcagtcttcaaccaatt-ggctccatatgcatattttcatccccaaaacgctca
gattccttccaaagtcacataagacctgtaaagactcacaaaagacaaaaaaggactcta
aaagcacacttggacctaggaaaagactcaaaacaaacctaaaaactatagtt-aaaact
ctataaaatgcagacacatcaattc-----------------------------------
------
>Chr12:25486277:25497395_5p 
------------------------actgtcgttggctaaggatcaccttgctcacctatg
ttc--ttcaagtaattcaacaacacttttgatgcctagatgaattaaacctatgatcata
aactaggtagctaatctagtttaagcaataagaacaactatagatgaagaactcaataga
tcaat-cccaaatctaacaa-cctaaa-tcagagaatcatgaaaccccc-tttgaaaccc
gaaacccaacagagagactactcagagatgataatcaaagcacaacaaatcaaggatgaa
gaaatcataatcgaattgca----aagagaaat-aatcgggttcagaattcttctcc-aa
agggttagaaaggataagagatcttctccc-aagcttacaagtgctcaaaggctgcgtag
aataa-aaattgtgtttctaggggtcgagccccgtgcttaaataataaaataaatctcta
aaaagtcggtttaaaacgaaaaaggaaagatttgcgtcagggac-gggattggtcgatct
cgc--gaggatcagtcgatccggaacg--tttttctgctctcactccatctgcttactag
cctgtatcaatcttcaaccaatc-ggctccatatgcatgttttcatccccaaaacgctca
gattccttccaaagtcacataagacctgtaaagactcacaaaagac-aaaaaggactcta
aaagcacatttggacctaggaaaagactcaaaacaaacctaaaaactgtagttaaaaacc
ctataaaatgcagacacatcagattcgataaac---------------------------
------
>Chr16:11873277:11880961_5p 
--------aggtgccccaacttcaactgtcgttggctaaggatcaccttgctcacctatg
ttcttttcaagtaattcaacaacacttttgatgcctagatgaattaaacctaagatcata
aactaggtagctaatctagtttaagcaataagaacaacaatagatgaagaacacaagaga
tcaat-cccaaatctaacaa-cctaaa-tcaataaatcataaaacccccttttgaaaccc
gaaacccaacagagagactactcagacatcgaacagaaacaatcacaaatcaaatatgaa
gaaaacatgtttgaattgca----aaaagagat-aatagggttcagaattcttctcc-aa
agggttagaaaggattagagatcttctccc-aagcttacaagtgctcaaaaatggcgtag
agtaa-aggttgtctttctaggggtc--gccccgtggttaaatagtaaaataaatcccta
aaaagtcggtttaaaccagaaaaggaaaga-ttgcgtcggggacggggactggtcgatcc
cga--aaggatcagtcgatccggaatg--aatttctgctcttacttcatctgccttctag
ctcg-atcagacttcaaccaattaagctccagatgcatatttccatccccaaaacgctca
gattccttccaaagtcacctagaacctgtaaagactcacaaaagac-aaaaaggactcta
aaagcacacttggacctaagaaaagactcaaaacaatcctaaaaactatagtt-aaaacc
ctataaaatacagacacatca---------------------------------------
------
>Chr13:20766530:20773142_3p 
------------------------------------------------------------
------------------------------------------------------------
--------------------------tttaagaacaacaatagatgaagaacaaaataga
tcaac-cccaaatctaacaa-cctatgtttagaaaatcat-aattcccc-tttgaaaccc
gaaacccaatagataaactactcagacatgaagaaacagaaacaacaaatcaaagatgaa
gtaaacataattgaattgcaaaagaaaagaaataaaaagggttcagaaatcttctcc-aa
agtgttagagaggattagagatcttctcccaaaggttacaagtactcaaaagctgcgtag
aataa-aagttgtctttttagaggtcgtgcctctttcttatatactaaaataaaaccct-
aaaagtcggtttagaacgaaaaaggaaaag-ttgcgtcgggctc-gggatatgtcgatc-
cgaaagtggatcagccgatccaggatgc-tttttctgtgttcgctccatctgcttgctag
ttcg-atcagtcttc-accaaaatgagtccaaacgcttgttttcatccccaaaacactca
gtttccttcaaaagcaacctagaacctgtacaaactcataaaagac-taaaaagactcta
aaagcacactttgactcaataaaagactcaaaacaaacctaaaaactatggtt-aaaa-c
ctataacatacagacacatcaccc------------------------------------
------
>Chr13:20766530:20773142_5p 
------------------------------------------------------------
------------------------------------------------------------
------------------gtttaggctttaagaacaacaatagatgaagaacaaaattga
tcaac-cccaaatctaacaa-cctatgtttagaaaatcat-aattcccc-tttgaaaccc
gaaactcaatagataaactactcagacatgaagaaacagaaacagcaaatcaaagatgaa
gtaaacataattgaattgcaaaagaaaataaataaaaagggttcagaaatcttctcc-aa
agtgttagagaggattagagatcttctcccaaaggttacaagtactcaaaagctgcgtag
aataa-aagttatctttctagaggtcgtgcctcttttttatatactaaaataaaaccct-
aaaagtcggtttagaacgaaaaaggaaaag-ttgcgtcgggctc-gggatctgtcgatc-
cgaatgtggatcagccgatccaggatgc-tatttctgtgttcgctccatctgcttgctag
tccg-atcagtcttc-accaaattgactccagatgcttgttttcatccccaaaacactca
gtttccttcaaaagcaacccagaacctgtacaaactcataaaagac-taagaagactcta
aaagcacactttgactcaataaaagactcaaaacaaacctaaaaactatggtt-aaaa-c
ctataaaatacagacacatca---------------------------------------
------
>Chr16:11873277:11880961_3p 
tgttcacaaggtgccccaacttcaactgtcgttggctaaggatcaccttgctcacctatg
ttcttttcaagtaattcaacaacacttttgatgcctagatgaattaaacctaagatcata
aactaggtagctaatctagtttaagcaataagaacaacaatagatgaagaacacaagaga
tcaat-cccaaatctaacaa-cctaaa-tcaataaatcataaaacccccttttgaaaccc
gaaacccaacagagagactactcagacatcgaacagaaacaatcacaaatcaaatatgaa
gaaaacatgtttgaattgca----aaaagagat-aatagggttcagaattcttctcc-aa
agggttagaaaggattagagatcttctccc-aagcttacaagtgctcaaaaacggcgtag
agtaa-aagttttctttctaggggtcgagccccgtggttaaatagtaaaataaatcccta
aaaagtcggtttaaaccagaaaaggaaaga-ttgcgtcggggacggggactggtcgatcc
cga--aaggatcagtcgatccggaatg--aatttctgctcttacttcatctgccttctag
ctcg-atcagacttcaaccaattaagctccagatgcatatttccatccccaaaacgctca
gattccttccaaagtcacctagaacctgtaaagactcacaaaagac-aaaaatgactcta
aaagcacacttggacctaagaaaagactcaaaacaatcctaaaaactatagtt-aaaacc
ctataaaatgcagacacatcagagc---tgaaccttgacgagtg--tggagtcgagtggg
c-----
