# Supplementary material for: Transposon signatures of allopolyploid genome evolution
Source: Nat Commun. 2023 Jun 1;14:3180. doi: 10.1038/s41467-023-38560-z (PMC10235133; doi:10.1038/s41467-023-38560-z)
Supplement: Supplementary file 4 — Supplementary Data 1 [file 41467_2023_38560_MOESM4_ESM.zip › Camelina.LTR.families/Camelina.LTRFamily/Camelina.Aligned/gt10.fam_1910.Aligned.fa]

>Chr3:28310579:28316741_5p 
--------------tgttgtaaaacacatgatgtgtggatttcaataaccggccca-tac
acggtc---aatacacggcccatgtg-----------cgtcctagagtttacggcccatg
gccgaaggccca-tcgacaacctcct-------------ttatacttagtcggttcag--
------tgtttcc-taaagtg-----------------ttaagggtttgt-ccttcac--
--tatatatatgtatgatt---atcga---a--cctaatgaataataagaacaagagaaa
acctgcttcga-tttttctagttt----------acaaca------------
>Chr3:28310579:28316741_3p 
-------------gtgttgtaaaacacaggatgtgtggatttccataaccggccca-tac
acggtc---catacacggcctatgtg-----------cgtcctagagtttacggcccatg
gccgaaggccca-tcgacaacctcct-------------ttgtacttagtcggtttag--
------tgtttcc-taaagag-----------------ttaaggttttgt-ccttcac--
--tatatatatgtatgatt---attga---a--cctaatgaataataagaacaagagaaa
acctctttcga-tttctctagttt----------acaaca------------
>Chr18:10770887:10777109_3p 
--------------tgttgtaaaatactggatg-gtggatatccataaccggccca-tgc
acgacc---catacacggtccatgtg-----------cgtcctaaagtttacggcccatg
gccgaaggccca-ttggcaacctcct-------------ttgtacttagtcggtttag--
------tgttttcctaaagtg-----------------ataagggtttgt-ccttcac--
--tatatatatgtatgatt---atcgaac-a--cttaatgaataataagaacaagagaaa
acctccttcga-tttctctagttt----------acaaca------------
>Chr18:10770887:10777109_5p 
--------------tgttgtaaaacactggatg-gtggatatccataaccggccca-tgc
acggcc---catacacggtccatgtg-----------tgtcctagagtttacggcccatg
gccgaaggccca-tcggcagcctcct-------------ttcgacttagtcggtttag--
------tgttttcataaagtg-----------------ataagggtttct-ccttcac--
--tatatatatgtatgatt---atcgaac-a--cttaatgaataataagaataagagaaa
acctccttcga-tttctctagttt----------acaaca------------
>Chr11:29629571:29638596_3p 
--------------tgttgtaaaacacttggag-tggatcttccataaccggccta-tac
acggtc---catacacggcccatgta-----------cgtccaagacaat----------
----aaggccca-ttggccatctctt-------------ctgtatttagtcggtttag--
------tgtttcc-taaggtg-----------------ataagggtttgt--cttcac--
--tatatatatgtatgatt---atcgaac-a--cttaataagaaataag-acaagagaaa
acctccttcga-tttctctagttt----------acaac-------------
>Chr11:29629571:29638596_5p 
-------------ttgttgtaaaacacttagag-ttgatcttctataaccggtcca-tac
atggtc---catacacggcccatgta-----------tgtccaagacaat----------
----aaggccca-ttggccatctctt-------------ttgtacttagtcggtttag--
------tgtttcc-taaggtg-----------------ataagggtttgt-ccttcac--
--tatatatatgtatgatt---atcgaac-a--cttaataagaaataag-acaagagaaa
atctccttcga-tttctctagttt----------acaacacgttatcag---
>Chr11:29925026:29932925_5p 
--------------tgttgtaaaacacttggag-tggatcttccataaccggtcca-tac
acggtc---catacacggcccatgta-----------cgtccaagacaat----------
----aagaccca-tcgatcacctcct-------------ttgtgcttaatcggtttag--
----------tcc-taatgca-----------------ttaaggccttat-ccttcac--
--tatatatatgtatgatt---atcgaac-a----taataattaataag-aca--agaaa
acctccttcca-tttttctagttt----------acaacagacttta-----
>Chr16:3815901:3822249_3p 
-----------gagtgttttaaaacatggatgg--tggatttccataaccggtcca-tac
acagcc---catacacggcccatata-----------cgtccaagaccat----------
----aaggccca-tcagccacctcctc------------ttagtctaagtcgctt-----
-------tagtcc-taatgta-----------------tttgggctttgtcccttcac--
--tatatatatgtatgatt---atcgaac-ataatgaataag-aataag---aagagaaa
acctccttcgagtttctctagttt----------acaaca------------
>Chr10:22506650:22513001_3p 
--------------tgttgtaaaacacggatgg--tggacttccatacacggcaca-tac
acgccc---catacacggcccatata-----------cgtccaagaccat----------
----aaggtcca-tcaaccacctcctc------------ttagtctaagtcggtt-----
-------tagtcc-taatgta-----------------tttgggctttgtcccttcac--
--tatatatatgtatgatt---atcgaac-ataatgaataag-aataag---aagagaaa
acctccttcgagtttctctagttt----------acaacacgt---------
>Chr11:16402542:16410989_5p 
----------------ttgtaaaacatttggag-tgggtcttccataaccggctca-tcc
atggtc---catagacggcccatgta-----------cgtccaagacaat----------
-----aggccca-tcagccacctcct-------------ttgtacttagtcggtttag--
--------tttcc-taaagtg-----------------ataaggctttgt-ccttcac--
----tatatatgtatgatt---atggaac-a----taataag-aataag---aagagaaa
acctccttcgagtttctctagttt----------acaaca------------
>Chr16:3815901:3822249_5p 
--------------tgttgtaaaacacggatgg--tggatttctataaccggccca-tac
acggtt---catacacggccaatgta-----------cgtccaagaccat----------
----aaggtcca-tcggccacttcctc------------ttagtctaaatcggtt-----
-------tagtct-taatgta-----------------tttgggctttgtcccttcac--
--tatatatatgtatgatt---atcgaac-ataatgaataag-aataag---aagaaaaa
acctccttcgagtttctgtagttt----------acaac-------------
>Chr10:22506650:22513001_5p 
------------agttttgtaaaacacggatgg--tggacttccataaccggccca-tac
atgacc---catacacggcccatata-----------cgtccaagaccat----------
----aaggccca-tcaactacctcctc------------ttagtctaagttggtt-----
-------tagtcc-aaatgtg-----------------tttgggctttgtcccttcac--
--tttatatatgtatgatt---atcgaac-ataatgaataag-aataag---aagagaaa
acctccttcgagtttctctagttt----------acaata------------
>Chr11:16402542:16410989_3p 
----------------ttgtaaaacacttggag-tagatcttccataaccggtcca-tcc
atggtc---catacatggcccatgta-----------cg-ccaagacaat----------
----aaggccct-tcggccacctcct-------------ttgtacttagtcggtttag--
--------tttcc-taaagtg-----------------ataaagctttgt-tcttcac--
----tatatatgtatgatt---atcgaac-a----taataag-aataag---aatacaaa
atctcctttgagtttctctagttt----------acaaca------------
>Chr6:4457852:4464690_3p 
---------gggagttttgtaaaacacggatgg--tggattaccataaccggccca-tac
tcggcc---cgtactcggcccatgta-----------cgtccaagacaat----------
----aaggccca-tcggccacctcct-------------ttagtctaggtcggtttag--
-------acttcc-taatgta-----------------attgggctttgc-ccttgac--
--tatatatatgta--aca---ttcgatt-g-gcataataat-aataag-acaagagaaa
acctcgttcgagtttctctagttt----------acaacaggtagaacagac
>Chr10:19580563:19586927_3p 
--------------tgttgtaaaacacggatga--tggatttccataaccgaccca-tac
acggcc---catac-----------a-----------cttccaagcccat----------
----aaggccca-tcggccatctcctt------------ttagtctaagtcggtttag--
-------tagtcc-taatgta-----------------tttgggatttgt-cctttac--
--tctatatatatgtaaca---tttgatt-g-gattaataat-aataag---aagagaaa
acctccttcgagtttctctatttt----------acaaca------------
>Chr10:19580563:19586927_5p 
---atgt-taattatgttgtaaaacacggatga--tggatttccataaccggcaca-tac
acggcc---catac-----------a-----------cgtccaagcacat----------
----aaagccca-tcggccatctcctt------------ttagtctaagttggtttat--
-------tagtcc-taatgta-----------------tttgggctttgt-cctttac--
--tatatatatatgtaaca---ttcgatt-g-gattaataat-aataag---aagagaaa
acctccttcgagtttctctagttt----------acaaca------------
>Chr8:19140198:19146957_3p 
--------------tgttgtaaaacacttggag--tggatttccataaccggcccattac
atgttttggtgtgtacgacccatggc----------------------------------
--aaaaggccca-ttacctatttcct---------------attcctagtcggtttatgt
--------------------------------------ttaagcctttgc---tttac--
----tatatatatgtaaca---ttcgatc---aagttatgaataagaataagaagagaaa
acctgcttcgagtttctctagttt----------acaaca------------
>Chr18:8692626:8699736_3p 
--------------ttttataaaccactttatggatggactccataaccaggccca-tac
acggcc---cgttcatggcccgtgtc-----------cttccaaggccat----------
----aaggccca-tcggccacatcct-------------tttatctagatcggtttag--
-------tattcc-taatgta-----------------attgggctttgc-ccttgac--
----tatatagatgtaacc----tcgagt-ttgattaatg---aataagaacaagagaat
tacatctttcg-attctctagttt----------acaaca------------
>Chr7:33063261:33069225_3p 
--------------tgttataaaccacttaatggatggactccataaccaagccca-tac
acggcc---cgtacatggcccgtgtc-----------cgtccaagccaat----------
----aagaccca-tcggccacctcct-------------ttagtcttggtcggtttag--
-------gattcc-taatgta-----------------attgggctttgc-ccttgac--
----tatatatatgtaacc----tctagt-ttgatcaatg---aataag-acaagagatt
ctaccttttga-actctctagttt----------acaacag-----------
>Chr8:19140198:19146957_5p 
--------------tgttgtaaaacacttggag--tggatttccataaccggtccattac
atgttttggtgtgtacggcccatggc----------------------------------
--gaaaggccca-ttaccaatttcct---------------attcctagtcggtttatgt
--------------------------------------ttaagcctttgc---tttac--
----tatatatatgtaaca---ttcgatc---aagttatgaataagaataagaagaggaa
acctccttcgagtttctctagttt----------acaaca------------
>Chr7:7313437:7322875_3p 
--------------tgttataaaccacttaacggatggactccataaccaggtcca-tac
atggcc---cgtacatggcccgtgtc-----------cgtccaaagccat----------
----aaggccca-taggccacatcct-------------tttatctaggtcggttta---
-------tgttcc-taatgta-----------------attgggctttgc-ccttgac--
----tatatatatgtaacc----tcgaga-ttaatcaatg---aataag-acaagagaat
tccatctttcg-attctctagttt----------acaaca------------
>Chr4:21503826:21510787_5p 
-------------------taaacgacttgatggatggactccataaccaagccca-tac
acggcc---cgtacatggcccatgtc-----------cgttcaagctaat----------
----aaggcctattcggccacctcct-------------ttaatcttggtcggtttag--
-------gattct-taatgta-----------------attgggctatgc-ccttgac--
----tatatatatgtaacc----tcgagt-ttgatcaatg---aataag-acaagagaat
tacttcattcg-attctctagttt----------acaacacgttat------
>Chr14:7488098:7494216_3p 
--------------tgttataaaccacttaatggatggactccataaccaggctca-tac
acggct---cgtacatggcccgtatc-----------cgtccaagaccat----------
----aagaccca-tagaccacctcc--------------ttagtctatgtcggtttat--
-------gcttcc-taatgta-----------------attgggctttgc-ccttgacta
tatatatatatatgtaatg----taccat-tgaatcaataat-aataag-acaagagatt
ctaccctttga-actctctagttt----------acaacacgttatcagca-
>Chr4:21503826:21510787_3p 
--------------tgttataaaccacttgatggatggactccataaccaagccca-tac
aaggct---cgtacatggtccgtgtc-----------cgtccaagccaat----------
----aaggcctattcggccacctcat-------------ttagtcttggtcggtttag--
-------gattcc-taatgta-----------------attgggctttgc-ctttgac--
----tatatatatgtaacc----tcgagt-ttgatcaatg---aataag-acaagagaat
tacttcattcg-attctctagttt----------acaacattttta------
>Chr18:8692626:8699736_5p 
--------------tgttataaaccattttatggatggactccataaccagaccca-tac
acggcc---cgttcatagcccgtgtc-----------cgtccaaggccat----------
----aaggccca-tcggccacatcct-------------tttatctaggtaggtttag--
-------tattcc-taatgta-----------------attgggcttttc-ccttgac--
----tatatatatttaacc----tcgagt-ttgattgatg---aataagaacaagagaat
tacatctttcg-attctctaattt----------acaaca------------
>Chr12:32592906:32599975_5p 
--------------tgttataaaacactggatg-atggactccataaccaagccca-tac
acagtc---catagg----------------------tgctcaagac-------------
--tcaaggccca-tcggccaaggcctctcggccacatcctattactaagtcggtttagag
tctttgtatttcc-tattctgtttt-------------ggaaagtcttac----------
--actatatatatgtaacc----tcaaac---acattacatg-aataagaacaagagatt
tcagcctttgg-attctctagttt----------acaaca------------
>Chr11:38028035:38034366_5p 
--------------tgttgtaaaacacttggag-tggatcttctataactggtcta-tac
acggtc---cgtataggatccatgta-----------cgtccaaggcaat----------
----aaggcccg-ttggccatctcct-------------tt--tcctagtcggtt-----
---------------------------------------ttaggctttg--cctttac--
----tatatatatgtaacctcattcgatt---tatcagt----aataagaacaagagatt
tacatcttcaa-attctctagtttcataacaattacaacattaag-------
>Chr11:41575835:41582823_3p 
-------------gtgttgtaaaaaacttggag-tggatcttccataaccggtcca-tac
acggtc---catacacggcccatgta-----------cgtccaagaccat----------
----aaggccca-tcggccacctcct-------------ttagtctaagtcggtttat--
-------gattcc-taatgta-----------------attgggctttgc-cttagac--
--tatatatatgtaacatct-attcgatt-a-------tatg-aataagaataagagaat
ttccacctttgagttctctag-------------------------------
>Chr7:33063261:33069225_5p 
---------------gttataaaccacttaatggatggattccataaccaagttca-tac
acggcc---cgtacatggtccgtgtc-----------cgttcaagccaat----------
----aaggccca-tcggccacctcct-------------ttaattttggtcggtttag--
-------gatttc-taatgta-----------------attgggctttgc-ccttgac--
----tatatatatgtaacc----tctagt-ttgatcaatg---aataag-acaagagatt
ctactttttga-actctctagttt----------acaacacgtta-------
>Chr12:32592906:32599975_3p 
--------------tgttgtaaaacagtggatg-atggactccataaccaagccca-tac
acagtc---catagg----------------------tgtaaaagac-------------
--tcaaggccca-tcggccaaggcctctcggccacatcctataactaagtcggtttagag
tctttgtatttcc-tattctgtttt-------------ggaaagtcttac----------
--actatatatatgtaacc----tcaaac---acattacatg-aataagaacaagagatt
tcagcctttag-attctctagttt----------acaaca------------
>Chr11:38028035:38034366_3p 
-----------tactgttgtacaatacttggag-tggatcttccataaccggccca-tac
acggcc---cgtataggagcaatgta-----------cgtccaaggcaat----------
----aaggcccg-ttggccatctcct-------------tt--tcctagtcggtt-----
---------------------------------------ttaggctttg--cctttac--
----tatatatatgtaacctcattcgatt---tatcagt----aataagaacaagagatt
tacaccttcaa-attctctagtttcataac----acgttatcagca------
>Chr14:31466832:31472993_3p 
--------------tgttataaaccacttgatggatggactccataaccaagccca-tac
atggcc---cgtacaaggcccgtata-----------cgt-caaggccat----------
----aaggcccattcggccatggcct-------------ttatcttagatcggtttat--
-------g--tct-ttatgta-----------------tttgggctttgc-ccttgac--
--tatatatatatgtaacc----ttgagtattgatcaatg---aataag-acaagagatt
tactccttcgg-atctctagttcc----------ataacac-----------
>Chr7:7313437:7322875_5p 
--------------tgttataaaccacttaaccgatggactccataaccaggccca-tac
atggcc---cgtacatggcccgtgtc-----------cgtcgaaggccat----------
----aaggccca-tcggccacatcct-------------tttatctaggtcagttta---
-------tgttcc-taatgta-----------------attgggttttgc-ccttgac--
----tatatatatgtaacc----tcgaga-ttaatcaatg---aataag-acaagagaat
ttcatctttcg-attctctagttt----------acaaca------------
>Chr14:31466832:31472993_5p 
--------------tgttataaaccacttgatggatggactccataaccaagccca-tac
acggcc---cgtacaaggcccgtata-----------cgtccaaggccat----------
----aaggcccatttggccatggcct-------------ttatcttagatcggtatat--
-------g--tct-ttatgta-----------------tttgggctttgc-ccttgac--
--tatatatatatgtaacc----tcgagtattgatcaatg---aataag-acaagagatt
taatccttggg-atctctagttcc----------ataaca------------
>Chr7:7388339:7396044_3p 
--------------tgttataaaccacttctcggatggactccataaccaggccca-tac
acggcg---tgttcatggcccgtgtc-----------cgtccaagacaat----------
----aaggccca-tcggccaataggt-------------tttgtgttagtcggt------
---------------------------------------------tatgt-actttac--
tatatatacatgtgtaacc----tcgagt-ttattcaat----aataagaacaagagaat
tacatatttcg-attctctaaatt----------acaacaa-----------
>Chr7:7388339:7396044_5p 
---------------gttataaaccacttatcggatggattctataatcaggtcta-tac
acggct---tgttcatggcctgtgtc-----------cgtccaagacaat----------
----aaggttca-tcggccaataggt-------------tttatgttagtcggt------
---------------------------------------------tatgt-actttac--
tatatatacatgtgtaacc----tcgagt-ttattcaat----aataagaacaagagaat
tacatatttcg-attctctaaatt----------acaacacgtt--------
>Chr18:9901470:9907550_5p 
------------agtgttataaaccacttaatg-atggactccataaccaagccca-tac
aaggtc---cat-----------gtcttgaagcccatcggtcaagaccat----------
----aaggccca-tcggccataagct-------------ttagtctatgtcggtttaagt
gtt-tgtgttt-c-tattatg-----------------ataagggctaat-cctttac--
----tatatatatgtaacc----tctatt---caattctat-caataagaacaagagatt
tacaccttcga-attctctagttt---------cataaca------------
>Chr18:9901470:9907550_3p 
--------------tgttataaaccacttaatc-atagactccataaccaagccca-tac
acgatc---cat-----------gttttgaagcccatcggtcaagaccat----------
----aaggccca-tcggccataagtt-------------ttagtctatgtcggtttaagt
gtt-tgtgtttcc-tattatg-----------------ataaagcctaat-cctttac--
----tatatatatgtaacc----tctatt---caattctat-caataagaacaagaga--
tataccttcga-attctctagttt---------cataaca------------
>Chr12:31069481:31076408_5p 
------------------ataaaccagttaagg-atggactccataaccaagccta-tac
acggtc---cataggctgtccaagacttgaagcccatcgacca-----------------
-----aggcccg-tcagctataagcc-------------ttagtctatgtcggtctaact
cttatgtatttcc-cattgta-----------------ataaggcctag--actttac--
----tatatatatgtaacc----tcggtt---caactctat-caataagaataagagatt
----acttcga-atcctcttgttt---------tacaacacgttat------
>Chr12:31069481:31076408_3p 
----------------ttataaaccacttaagg-atggactccataaccaagccta-tac
acggtc---cataggctgtctaagacttgaagcccatcgacca-----------------
-----aggcccg-tcggctataagcc-------------ttagtctatgtcggtctaact
cttatgtatttcc-cattgtg-----------------ataagatctaa--actttac--
----tatatatatgtaacc----tcggtt---caactctat-caataagaataagagatt
----acttcga-atcctcttgttt---------tacaacacttt--------
>Chr9:11972596:11978619_3p 
--------------tgttataaaccacttaagg-atggactccataaccaaaccca-tac
acggtc---cat--------------------------------atccat----------
----gaagccca-tcggacataagctc-----------atgagtctaagtcggttta---
----tgtattccc-tattatgtttaggaattagtcataataaggcttaac-actttgc--
----tatatatatgtaacc----tccatt---caataatgattaataaaaataagagatt
ctagactttga-actctctaattt----------acaacacgt---------
>Chr6:4457852:4464690_5p 
gatatatatggtagtgttgtaaaacacggatgg--tggattaccataaccgatcca-cac
tcggcc---cgtattcggcccatgta-----------cgtccaagacagt----------
----aaggccca-tcggccaccacca-------------ttagtctaggtcggtttag--
-------acttcc-taatgta-----------------attgggctttgc-ccttgac--
--tatatatatgta--aca---ttcgatt-g-ggataataat-aataag-acaagagaaa
acctctttcgagtttctctagttt----------acaacacgttatcagcac
>Chr20:22919506:22927702_5p 
--------------tgttataaaccacttaagg-atggactccataaccaagccta-tac
acggtc---cataggctgtccaagacttgaagcccatcggtcaaaacaag----------
----aaggccca-tcggccattagcc-------------ttagcttatgtcggcttaagt
gttttgtgtttcc-tattgtg-----------------ataaggcatag--actttac--
----tatatatatgtaacc----tcta-t---caattctatgaaataagaataagagatt
ctacactttga-actctctaattt---------tacaacac-----------
>Chr20:22919506:22927702_3p 
-------------gtgttataaaccacttaagg-atggactccataaccaagccta-tac
acggtc---cataggctgtctaagacttgaagcccatcggtcaagacaag----------
----gaggccca-tcggccattagcc-------------ttagcttatgttggcttaagt
gttttgtgtttcc-tattgtg-----------------ataaggcctag--actttac--
----tatatatatgtaacc----tcta-t---caattctatgaaataagaataagagatt
ctacactttga-actctctaattt---------tacaaca------------
>Chr9:11972596:11978619_5p 
--------------tgttataaaccacttaagg-atggactccataaccaagccca-aac
acggtc---cat--------------------------------atccat----------
----gaagccca-tcggacataagctc-----------attagtctaagttggttta---
----tgtattccc-tattatgtttaggaattagtcataataaggcttaac-actgtgc--
----aatatatatgtaacc----tctatt---cgataatgattaatgagaataagagatt
ctagactttga-actctctcattt----------acaaca------------
