# Supplementary material for: Transposon signatures of allopolyploid genome evolution
Source: Nat Commun. 2023 Jun 1;14:3180. doi: 10.1038/s41467-023-38560-z (PMC10235133; doi:10.1038/s41467-023-38560-z)
Supplement: Supplementary file 4 — Supplementary Data 1 [file 41467_2023_38560_MOESM4_ESM.zip › Camelina.LTR.families/Camelina.LTRFamily/Camelina.Aligned/gt10.fam_2190.Aligned.fa]

>Chr4:11130540:11136868_5p 
-------------------------------ggattgtaacatctgcgaaccaa-attgg
agattttgggagtgggtg-tcgatcgacaccaagaggagtgttgatcgacaccaacaatt
tt--ggttcgactgggttgtttt-aattcgttgt-----tttggttcggtctggttcaat
tg-aagtgtcaaaccgacatatatatagagaaagtcgac----c-tagggtcgtggatgg
agagttttggtcgccg--------cttgggagaagaaaagagagaaag------------
-gagagaactt----gtgagtt---gagagatttttggcttgttcttggtg-gtttttgg
tgagatatgtgcctgtggagaggagatctagagctaaggacgaaggaggagcttcctaag
-gtgttggatttgttg-ctgttggtcagaatcttcttgca--aagaggtgagtgcatgac
catggcttatttaagtcttagaa---tcctttgtt-ttgcttgtttttgtggctgtttgt
gttgta-ttcttgtgtc----------------------tttgtggttggat--------
---gttggtttccatgaatttacagga--------gttttgga---tgagttttggacgt
tttggaggatttgggaagcggaccttcgactattggcttcg-tgcagatcgtgt-tgtag
agtcggtgttgatcgacacc----aagtaggtgtcggtcgataccatgttggagccagtg
tcgatcgacaccaa--------------------------------------------ct
tgtctattgcgtagtt---
>Chr4:11130540:11136868_3p 
---------------------------------attgtaacatctgcgaaccaa-attgg
ggattttgggagtgagtg-tccattgacaccaagaggagtgtcgatcgacaccatcagtt
tt--ggtttgactgggttgtttt-aatttgtcgt-----tttggttcggtctggttcaat
tg-aagtgtcaaaccgacatatatatagagaaagtcgac----c-tagggtcatggattg
agagttttggtcgccg--------cttgggagaaggaaagagagaaag------------
-gagagaactt----gtgagtt---gggaggtttttggcttgttcttggtg-gtttttgg
tgagatatgtgcctatggagaggagatctagagctaaggacgaaggaggagcttcctaag
-gtgttggattcattt-ctgttggtcagaatcttcctgta--aagaggtgagtgcatgac
catgacttatataagtcttagaa---tcctttgtt-ttgcttgtttttgtggctgtttgt
gttgta-ttcttgtgtc----------------------tttgtggttggat--------
---gttggtttccatgagtttccagga--------gttttgga---tgagttttggacgt
tttggaggatttgggaagcggaccttcgacttttggcttcg-tgcagatcgtat-tgcag
agtcggtgtcgatcgacacc----aagtaggtgtcggtcgacaccatgttggagccagtg
tggatcgacaccagagcgtggtttc---------------------------------ct
ggtttgttgtgtttctttt
>Chr10:15079289:15093073_5p 
ccgacgtaagttgtagaat--------------tttataacatccgcgaaccagtttttt
ggatttttagagtgaatg-tcgaccaacacc-aggggtgtgtcgatcgacaccact-att
tctgggttcatcgagtttggttttaattcgcaattttggtttggtt-ggtttggtttagt
ta------cctaaaccgagtatataagagggcaagcgacaagtt-aagggtttttag--g
gtttgtcttgtcgccg---------tttagtgagacaaagagaggaaaaggag-------
--agaaaacgtttgtgagtgttcttgagaga-ttttggcttgttcttggtg-gtttttgg
tgagatctgttgttgtggaagggagtgtggttgctgggaacgaaggagaagcttcttgtg
-gtgttgtttccaccg-tttcttaatcaaatcttcctgca-taagaggtgagtgcttgac
gatggctgatctaaccctgaga--tatcttttgt--ttggttgttctt-tgtctatttgt
ggtgtt---------------------------------tgcttgcttgggtttgttgtt
tt-cgtgtttcccattggttcctaagg--------cgattggg---agagttttagacgg
tttcgtggtgatttgaaacggaggatcgacgttcggattcg-tgcagttcgcgtctgtag
aagcagtgtcgatcgacacc----agtgtggtgtcagtcgacaccatgttgtg-ctagcg
ttgatcgataccaacct-------------------------------------------
-------------------
>Chr10:19810751:19814436_5p 
tcgataaataatatgagatgatctatgtttatatatgtaacatccgcaaaccag-aattt
gcatttttggtctaagtg-tcgatcgacacc-atgggtgtgtcgatcgacaccatc-att
tccaattttgattggtttgtttt--------aattgctgtttggttcggtttgattcaat
tggaaatctctaaaccaagtatataagaggagaagcgacaaatt-aagggtttgaggttg
tcttgttttgtcgcca---------ttgagagagaaaaagagagaaaatgagagaaagtg
ttggagagcctttgagagtgttcttgagagatttttgtcttgttctttgtg---ttttgg
agggatctgtggctgtggaagggagagctgttattgggaacgaaggagaagcttcctaag
-gtgttggttttaccg-tttcttattcaaatcttcctgta-aaagatgtgagtgcttgac
catggctgatctaagcccgaga--tctcttttgt--ttggttgttctt-tgtctatttgt
ggtgtt---------------------------------tgcttgcttgggtttgttgtt
tt-agtgattcccataggttcctgagg--------cgattggg---agagtttgagacgg
tttcgtagtgatttagaacagaggttcgacgttcggattcg-tgcagattgcgtctgcag
agtcagtgtcgatcgacacc----aatctggtgtcggtcgacaccactttt---------
------------------------------------------------------------
-------------------
>Chr11:16113137:16120484_5p 
----------------------------------ttgtaacgcccgcgaaccaaaattgt
gcgttttgggggagggtgttcaatcgacaccaaggggggtgtcggtcgacaccac-taat
ttctggttcgacgagatcaagtt--tttgatcgt-----tttggtccggtttggtttaag
ga-aaatcattgaaccgaggtttaaaagggggaa-----------aacgacctaggat-t
gtgtttttggttgttttacgc-cgcttgagagtgagaggaagaggagaaaaca----gtt
cctaaaggttcttgagagagtttgtgaga---tttcaaggtgtttttggtgagatctttc
tgtgg------------gagtgaagatccagggccaggaacgtgttcaaaggttgctggg
agtgtaggattcgttg-ctgttggtccaaatcttcctgca--aagaggtgagtgcatgac
catggctaatctaagcctttga---tttccttgttcttgctggtgtg--ttgttgtttt-
-gtgtg-------------------------------ttttcttgctgggg---------
---attggttgctacaggtttctaaggatgttttcggcttgggctttgagtattggacga
gttggtgga-gtttgggagcgagattcgactctcgacttcgcagcggatcgcagttgcag
gtggagtgttgatcgacacc-----acttggtgtcggtcgacaccagcaaaat---ggca
tcgatcgacactgtggggtagtgtcggtcgac----------------------------
-------------------
>Chr12:22988493:22999871_3p 
-----------------------------------tgtaacacccgcgaacc-aaactct
gcgttttgggggtgggtg-ttgatcgacaccaagggtggtgtcgggcgacaccac-taaa
ttctggttcgaccagattgcttc-aattgtcgat-----tttggt-cggtttggtttaaa
ga-aaaccattgaaccaagatacttaagtggaaatcgacgaaaggaagggttttggct--
-tttgtttggtcgccttttat-cgtttgtgagaggaaaaagagagaaaa-----------
--caagtgttcttgagattgtgagtgaga---ttgggagattccttggctg-----ttgt
tgag-------------------agatttggagctgggaaagatctagaggcttgctagg
agggttggattcattg-ctattggtctgaatcttcctgca--aagaggtgagtgcatgac
cgtggcttatctaagcatttga----ttccttgttcttgcttgtttg--ttgctgttttt
-gtgtg-------------------------------ttcttcttgctggg---------
---attgattgctacaggttcctactgacgaatatggcttgggttttgagtattgggcga
tttggtcga-gttgggaagcgagattcgactctcgttttcg-tctggatcgcgaatgcag
agggagtgtcgatctacacc-----acttggtgtcggtcgacaccattgaagc--aagca
tcgatcgacattgtggggtagtgtcgatcgacaccgttgagccagtgtcggtcgacactt
ggctggtgtcggtcg----
>Chr18:7229496:7235947_5p 
----------------------------------ttataacattcgcaaaccaaaactct
gcgttttggggatgggtg-tcgatggacaccaagagtggtgtcggtcgacaccacttaat
ttccggtttgaccagatggattc-aattggcgat-----ttttggacggtttgg-ttaag
ga-aaaccacataaccggactattaagtgaggaa-----------aacgacctaggtcgt
gttttattgttctctcgccgc-tgaatcaaagaggaaatagaagagaaaagtt----gtt
cttga--gtttttgtgagttttggtgaga---tttcaaggctttctgggtgagatcttgc
tgagg------------gagtgaggattcaaggctaggaacgtgtgggaggtttgttggg
agtgtgagattcatca-ttgttggtcagaaacttcctgca--aagaggtgagtgcatgaa
catggctgatctaaacctttga----ttccttgttcttgcttgt-tg--ttgctgttttt
ggtgtg-------------------------------tttttcttgctggg---------
---attggttgctacaggttcctatggatgtatttcgcttgggttttgagtattggatga
tttggaagaggttggggagcgagattcgactctcggcttcg-agtggatcgtggttgcag
agggagtgtcgatcgacacc-----acttggtgtcggtcgacaccagcaaaac---gaca
tcgatcgacaatgtggggtagtgtcggtcgac----------------------------
-------------------
>Chr5:24194163:24206707_5p 
---------------------------------attgtaacatccgcgaaccag-atttt
gtgattttgggaggagtg-tcgatcgacacc-atagtggcatcgatcgacaccactaatt
tctgggttcgaccggtttgattt-aattcgcgatt----tttcgattgggatggtttggt
ta---gtggtttaacagggtatttaaaggggaaatagacaaaat-aagggtttagtc--t
tttttctctgtcgccgtttgtgtttttgagagaaaaaaagggagaaaa------------
---------------gtgtgttcttgagat------------tcctaagag-agatttag
tgagattgctggctattcttgagttttctgttgctgggaacgaaggagaagcttcctaag
-gagttg-ctctactg-ttcttcgaccttttccttctgtattttgaggtgagtgcatgac
catggcttatctaagcctgagaatcctttgttgttcttgcttgattgg-tggtgctttgt
ggtgttgttcttgcttgattggtggtgttagtggtgttgttcttgcttgtggtggttgtg
tt--atggttcttataggttcctgaag--------gttttggg---tgaggttggaacgg
attggagatgattggaaacggaggttcgtcgttcggattcg-tgcagttcgcgtctgcga
aggaagtgtcgatcgacacc----agttaggtgtcggtcgacaccatgtttgg-ccagtg
tcgatcgacacctctctg--gtgtcggtcgacacca---------------------agt
tgcttgtttcgt-------
>Chr9:21592517:21596942_5p 
----------------gac------------aaaatgtaacatccgcgaaccag-atttt
gtgattttgggaggagtg-tcgatcgacacc-ctagtggcatcgatcgacaccactaatt
tctgggttcgaccggtttgattt-aattcgcgatt----tttcgattgggatggtttggt
ta---gtggtttaaccgggtatttaaaggggaaatcgacaaaat-aagggtttagtc--t
ttttcctctgtcgccgtttgtgtttttgagag--aaaaagggaggaaa------------
---------------gtgtgttcttgagat------------tcctaagag-agatttag
tgagattgctggctattcttgagttttctgttgctgggaacgaaggagaagcttcctaag
-gagttg-ctctactg-ttcttcgaccttttccttctgtattttgaggtgagtgcttgac
catggttgatctaagcatgaga--tctctcttgtt-ttggctgtttcc-ttgtcttttgt
ggtgtt---------------------------------tgcttgcttgggttctttgtt
tttcgtgattcccagtgatttctgagg--------catttggg---tgagtttaagacga
tttcggggtggattgaatcggaagttcgtcgttcggattcg-cgcagatcgtgtctgcag
aagaagcattgatcgacaccttg-ggtggagcatcggtcgacactgtttgtgg---agca
tccgtcgacactctcttgtggcattggtcgacac--------------------------
-------------------
>Chr9:21592517:21596942_3p 
--------------------------------aattgtaacatccgcgaaccag-atttt
gtgattttgggaggagtg-tcgatcgacacc-ctagtggcatcgatcgacaccactaatt
tctgggttcgaccggtttgattt-aattcgcgatt----tttcgattgggatggtttggt
ta---gtggtttaaccgggtatttaaaggggaaatcgacaaaat-aagggtttagtc--t
ttttcctctgtcgccgtttgtgtttttgagag--aaaaagggaggaaa------------
---------------gtgtgttcttgagat------------tcctaagag-agatttaa
tgagattgctggctattcttgagttttctgttgctgggaacgaaggagaagcttcctaag
-gagttg-ctctactg-ttcttcgaccttttccttctgtattttgaggtgagtgcttgac
tatggttgatctaagcatgaga--tctctcttgtt-ttggctgtttcc-ttgtcttttgt
ggtgtt---------------------------------tgcttgcttgagttctttgtt
tttcgtgattcccagtgatttctaagg--------catttagg---tgagtttaagatga
tttcggggtggattgaatcggaagttcgtcgttcggattcg-cgcagatcgtgtctgtag
aagaagcatcgatcgacaccttg-ggtggagcatcggtcgacactgtttgtgg---agca
tcggtcgacactctcttgtagcatcggtcgatacca------------------------
-----gtctcaaccgag--
>Chr17:16740195:16744197_5p 
--------------------------------aattgtaacatccgcgaactaa-atgtt
gtggttttggtgtggatg-tcgatcgacacc-cttggtgtatcgatcgacaccacg-tgt
ttcggtttggtcgggtttgtttt--------aattgctgtttggtttggtttggttcaat
ta-gaatccctaaatcgtatttataagtgactaaacgacgaatt-aagggttttggg-ag
agttttgttgtcgccg---------ttgagtgaaa-aaagagagaaaaaggag-------
--agaaaacgtttctgtgagtt----------tatgggcttgttcttggtg---ttttgg
agagatctgtggctatagaagggatagctgttgctgggaacgaaagagaagctcctggag
-gtgttgtttccatcgatttctcaatccaatcttcctgta-tttgaggtgagtgcttgac
catggttgatctaagcatgaga--tctcttttgt--ttgggtgtttct-ttgttgtttgt
ggtgtt---------------------------------tgcttgcttgggttcgttgtt
tt-cgtgattaccagagattcctgagg--------tgtttggg---tgagtttgagacgg
tttcgaggtggattgaaatggaagttcgacgttcgtgttca-cgcagatcgtgtctgcag
aagaggcatcgatcgacaccttattgtgtagcatcggtcgacactagtctt---------
------------------------------------------------------------
-------------------
