# Supplementary material for: Transposon signatures of allopolyploid genome evolution
Source: Nat Commun. 2023 Jun 1;14:3180. doi: 10.1038/s41467-023-38560-z (PMC10235133; doi:10.1038/s41467-023-38560-z)
Supplement: Supplementary file 4 — Supplementary Data 1 [file 41467_2023_38560_MOESM4_ESM.zip › Camelina.LTR.families/Camelina.LTRFamily/Camelina.Aligned/gt10.fam_2409.Aligned.fa]

>Chr4:21158832:21163598_5p 
-------------------------------tagaagaaaagat-------taagaacta
agaagtttgaagaataactctctttattagctcaaag----aaaatacctc-aaaacttt
aaggtctc-----------acaaactctcaaacttaatctttc---------------tt
aggttctgc-tacatctcagcatcccct-atatatataagttcttaagtatattctccta
atctta------aatggaaaac-ttcttatt---------cctattata---------tc
tagatatctcctaaatataatctccaa-tttccatttctctttgattagcttggtctcca
agctttacttcaagcttacaccaacatactcct-------------
>Chr4:21158832:21163598_3p 
-----------------------------tatagaagaaaagat-------taagaacta
agaagtttgaagaataactctctttattagctcaaag----aaaatacctc-aaaacttt
aagctctc-----------acaaactctcaaacttaatctttc---------------tt
aggttctgc-tacatctcagcatcccct-atatatataagttcttaagtatattctccta
atctta------aatggaaaac-ttcttatt---------cctattata---------tc
tagatatctcctaaatataatctccaa-tttccatttctctttgattagcttggtctcca
agctttacttcaagcttacactaacaaa------------------
>Chr19:19284488:19289264_5p 
-----------------------------tatagaagaaaagattaagaactaagaacta
agaagtttgaaaaataactctctttattagctcaaag----aaaatacctc-aaaacttt
aagctctc-----------acaaactctcaaacttaatctttc---------------tt
aggttctgc-tacatctcagcatcccct-atatatataagttcttaagtatattctccta
atctta------aatggaaaac-ttcttatt---------cctattata---------tc
tagatatctcctaaatataatctccaa-tttccatttctctttgattagcttggtctcca
agctttacttcaagcttacaccaacaaact----------------
>Chr19:19284488:19289264_3p 
-----------------------------tatagaagaaaagattaagaactaagaacta
agaagtttgaagaataactctctttattagctcaaag----aaaatacctc-aaaacttt
aagctctc-----------acaaactctcaaacttaatctttc---------------tt
aggttctgc-tacatctcagcatcccct-atatatataagttcttaagtatattctccta
atctta------aatggaaaac-atcttatt---------cctattata---------tc
tagatatctcctaaatataatctccaa-tttccatttctctttgattagcttagtctcca
agctttacttcaagcttacaccaaca--------------------
>Chr5:30822997:30827780_3p 
--------------------aaatatagttttacacgaaaagat-------taagaacaa
agaagtttaaagaataagtctctttattagctcaaag----aaaatacctc-aaaacttt
aagctctc-----------acaacctctcaaacttaatctctc---------------tt
aggttctgc-tacatctcagcatcccct-atatatataaactcttaagtatattctccta
atctta------aatggaaaactttcttatt---------cctattaca---------tt
tagatatctcgtaaatataatct-caa-tttctatttctctttgataagcttgatctcca
agctttacttcaagcttacaccaacaataa----------------
>Chr5:30822997:30827780_5p 
-----------------------tatagttttacacgaaaagat-------taagaacaa
agaagtttaaataataactctttttattagctcaaag----aaaatacctc-aaaacttt
aagctttc-----------ataatctctcaaacttaatctctc---------------tt
aggttctgc-tacatctcagcatcccct-atatatataagctcttaagtatattctctta
atctta------aatggaaaactttcttatt---------cctattaca---------tt
tagatatctcctaaatataatcc-caa-tttccatttctctttgataagcttgatctcca
agctttacttcaagcttacactaacata------------------
>Chr12:28700743:28705043_3p 
-----------------------tatagttttatacgataagat-------taaaaatag
agaagtttaaagaatatctctctttattagctcaaag----aaaatacctc-aaaacttt
aagctctc-----------acaaactctcaaacttaatctctc---------------tt
aggttctgc-tacatctcagcatcccct-ataaatataagctctaaagtatattctccta
atcata------aatggaaaactttcttatt---------cctattaca---------tt
tagatatctcctaaatataatcc-caa-tttccatttctctttgattagcttgatctcca
agctttacttcaagcttacaccaaca--------------------
>Chr12:28700743:28705043_5p 
-----------------------tatagttttatacgataagat-------taaaaacag
agaagtttaaagaaaatctctctttattagctcaaag----aaaataactc-aaaacttt
aagctctc-----------acaaactctcaaacttaatctctc---------------tt
aggttctgc-tacatctcagcatcccct-ataaatataagctctaaagtatattctccta
atcata------aatggaaaactttcttatt---------cctattaca---------tt
tagatatctcctaaatataatcc-caa-tttccatttctctttgattagcttgatctcca
agctttacttcaagcttacaccaaca--------------------
>Chr20:18639010:18643777_5p 
----------------------atatagttttaaacgataagat-------taagaacag
agaagttt-aagaatatctctc-ttattagctcaaag----aaaatacctc-aaaacttt
aagctctc-----------acaaactctcaaacttaatctctc---------------tt
aggttttgc-tacatctcagcatcccat-atatatataagctctaaagtatattctccta
atctta------aatggaaaactttcttatt---------cctattaca---------tt
tagatatctactaaatataatct-cat-tttccatttctctttgattagcttgatctcca
agctttacttcaagcttacaccaac---------------------
>Chr5:21560838:21565708_3p 
----------------------tattgtttttagaaagaaagat-------taagaacaa
aagatgtttaagaataactctc-ttattagcttaaag---aaaaataactc-aaaacttc
aagctctc-----------acaatctctcaatatctttctctctaaaactcttagctcat
aagttatgc-tacatcttagcatctccttatatatataacttcctaagtatattttctta
atccta------aaaggaaaac-ttcttattctttagcttcttattata---------tt
tagatatctcctaaatataatctccaa-tttccatttctctttgcttgacttgatctcca
agttttacttcaagcttactccaaca--------------------
>Chr5:21560838:21565708_5p 
----------------------tattgtttttagaaagaaagat-------taagaacaa
aagatgtttaagaataactctc-ttattagcttaaag---aaaaataactc-aaaacttc
aagctctc-----------acaatctctcaatatctttatctctaaaactcttagctcat
aagttatgc-tacatcttagcatctcattatatatataacttcctaagtatattttctta
atccta------aaaggaaaac-ttcttattatttagcttcttattata---------tt
tagatatctcctaaatataatctccaa-tttccatttctctttgcttgacttgatctcca
agttttacttcaagcttactccaaca--------------------
>Chr13:19141401:19146246_3p 
----------------------tattgtttttagcaagaaagat-------taagaacaa
aagatgtttaagaataactctc-ttattagctcaaag---aaaaataactcaaaaacttt
aaactctct---------aacaatctctccaacttaatctctc-aaagctctcaactcat
aagttatgc-tacatcttagcatctcct--tatatagaacttcctaagtagattttccta
atccta------aatggaaaac-ttcttatt-cttagcttcttattata---------tt
tagatatctcctaaatataatctccaa-tttccatttctctttgtttggcttgatctcca
ag-cttacttcaagcttactccaaca--------------------
>Chr13:19141401:19146246_5p 
----------------------tattgtttttagcaagaaagat-------taagaacaa
aagatgtttaagaataactctc-ttattagctcaaag---aaaaataactcaaaaacttt
aagttctct---------aacaatatctccaacttaatctctc-aaagctctcaactcat
aagttatgc-tacatcttagcatctcct--tatatagaacttcctaagtatattttccta
atccta------aatggaaaac-ttcttatt-cttagctttttattata---------tt
tagatttctcctaaatataatctccaa-tttccatttctctttgcttggcttgatctcca
ag-cttacttcaagcttactccaaca--------------------
>Chr14:12497336:12502141_5p 
-----------------------tatagtttaagaaaaattgtt-------caagaactc
aaaa---taaagaattactctctttattaatctcaaaggaaaaactctctc-aaaacctt
taagtctcaaactcacaaaacaatctctcaaattt----------------------ttt
aggttatgc-tacaccttagcatctcct--tatatataa-ctcctaagtatattttccta
atctta------aatagaaaac-ttcttattctttaacttcctattaca---------tt
tagatatctcctaaatat-atctccaattttccatttctcttt----agcttgatctcca
ag-cttacttcaagcttactccaaca--------------------
>Chr14:12497336:12502141_3p 
-----------------------tatagtttaaggaagattgtt-------caagaactc
aaaa---taaagaattactctttttattaatctcaaacgaaaaactttctc-gaaacctt
taaatctcaaactcacaaaataatctctcaaattt----------------------ctt
aggttaggc-tatactttagcatctcct--tatatataa-ctcctaagtatattttccta
atctta------aatggaaaac-ttcttattctttaacttcctattaca---------tt
tagatatctcctaaatataatctccaattttccatttctcttt----agcttgatctcca
ag-cttacttcaagcttactccaacat-------------------
>Chr20:18639010:18643777_3p 
----------------------atatagttttaaacgataagat-------taagaacag
agaagttt-aagaatatctctc-ttattagctcaaaa----aaaatacctc-aaaacttt
aagctctc-----------acaaactctcaaacttaatttctc---------------tt
aggttttgc-tacatctcagcatcccat-atatatataagctctaaagtatattctccta
atctta------aatggaaaactttcttatt---------cctattaca---------tt
tagatatctactaaatataatct-cat-tttccatttctctttgattagcttgatctcca
agcttt----------------------------------------
>Chr11:9386676:9392227_5p 
gctgaggacactgtatggccgagactattgtttctatgaaagat-------ttagaacaa
gaatg--taaagaattactctctttattcagcaaaag--gaaatcttacacaaaaacctt
aaagcttt---ctctc---tcaagttct-aaactt---ctctc------tctaaactcat
aggtttaccacaagctttggcaactc----tatatatag-------agatagttctccta
aaactatttgggattagatatc-tcctaatctcattagaacttattacaactgattattc
tagatgtctcctaaaat--aactctaa-tcctaatcttaattagaattacttcttctgca
agtcacacttcaagcttagcccaaca--------------------
>Chr13:1178332:1183139_3p 
-------------------------tattgtttcaatgaaagat-------ttagaacaa
gaatg--taaagaattactctctttattcagcaaaag--gaaatcttacacaaaaacctt
aaagcttt---ctctc---tcaagttctaaaactt---ctctc------tctaaactcat
aggtttaccacaagctttggcaactc----tatatatag-------agatagttctccta
aaactatttgggattagatatc-tcctaatctcattagaacttattacaactgtttattc
tagatgtctcctaaaat--aactctaa-tcctaatctttattaggattacttcttctgca
agtcacacttcaagcttagcccaacaatgtctacgtcttttgagtg
>Chr11:9386676:9392227_3p 
-ctgagtagctctgatacc---aattattgtttctatgaaagat-------ttagaacaa
gaatg--taaagaattactctctttattcagcaaaag--gaaatcttacacaaaaacctt
aaagcttt---ctctc---tcaaattct-aaactt---ctctc------tctaaactcat
aggtttaccacaagctttggcaactc----tatatatag-------agatagttctccta
aaactatttgggattagatatc-tccttatctcattagaacttattacaactgattattc
tagatgtctcctaaaat--aactctaa-tcataatcttaattagaattacttcttctgca
agtcacacttcaagcttagcccaacagagaca--------------
>Chr13:1178332:1183139_5p 
--------------------------attgtttcaatgaaagat-------ttagaacaa
gaatg--taaagaattactctctttattcagcaaaag--gaaatcttacacaaaaacctt
aaagcttt---ctctc---tcaagttctaaaactt---ctctc------tctaaactcat
aggtttaccacaagctttggcaactc----tatatatag-------agatagttctccta
aaactatttgggattagatatc-tcctaatctcattagaacttattacaactgtttattc
tagatgtctcctaaaat--aactctaa-tcctaatctttattaggattacttcttctgca
agtcacacttcaagcttaacccaacaatcttccctct---------
