# Supplementary material for: Transposon signatures of allopolyploid genome evolution
Source: Nat Commun. 2023 Jun 1;14:3180. doi: 10.1038/s41467-023-38560-z (PMC10235133; doi:10.1038/s41467-023-38560-z)
Supplement: Supplementary file 4 — Supplementary Data 1 [file 41467_2023_38560_MOESM4_ESM.zip › Camelina.LTR.families/Camelina.LTRFamily/Camelina.Aligned/gt10.fam_1688.Aligned.fa]

>Chr3:20205809:20211073_5p 
-----tgttaaaagtaattcatcatcactttcacatgtgctacaaagatttactgaaagt
caaaaagagaaggtaattaaataggacggtgcttctattgttgaaataagaagtggtggt
tgttatgtttgtcaacaaaagtgggctgcaagcttcctataaatagagagagatcaagcg
agagcaaatcatcccatagcatccaatataataaagagaagttgcaatactaagcaacat
ataaataagagagtgtgtgaggtttggaaaaataacgagtggtgtgagatttgagtgttt
ttactataagttataaactttgtattgtgagtgatttacaaataaatataagagtgtttt
atttagttggcttatatatttgtggttaatttataaattgtgtatttacaagataccaat
tatactttaacccaatattaaaccgattaatttctcaacat-----------
>Chr20:4761134:4766398_3p 
-----tgttaaaagtaattcatcatcactttcacatgtgctacaaagatttactgaaagt
caaaaagagaaggtaattaaataggacggtgcttctattgttgaaataagaagtggtggt
tgttatgtttgtcaacaaaagtgggctgcaagcttcctataaatagagagagatcaagcg
agagcaaatcatcccatagcatccaatataataaagagaagttgcaatactaagcaacat
ataaataagagagtgtgtgaggtttggaaaaataacgagtggtgtgagatttgagtgttt
ttactataagttataaactttgtattgtgagtgatttacaaataaatataagagtgtttt
atttagttggcttatatatttgtggttaatttataaattgtgtatttacaagataccaat
tatactttaacccaatattaaaccgattaatttctcaacattt---------
>Chr19:5461832:5467096_3p 
-----tgttaaaagtaattcatcatcactttcacatgtgctacaaagatttactgaaagt
caaaaagagaaggtaattaaataggacggtgcttctattgttgaaataagaagtggtggt
tgttatgtttgtcaacaaaagtgggctgcaagcttcctataaatagagagagatcaagcg
agagcaaatcatcccatagcatccaatataataaagagaagttgcaatactaagcaacat
ataaataagagagtgtgtgaggtttggaaaaataacgagtggtgtgagatttgagtgttt
ttactataagttataaactttgtattgtgagtgatttacaaataaatataagagtgtttt
atttagttggcttatatatttgtggttaatttataaattgtgtatttacaagataccaat
tatactttaacccaatattaaaccgattaatttctcaacatttggta-----
>Chr7:3830025:3835289_3p 
-----tgttaaaagtaattcatcatcactttcacatgtgctacaaagatttactgaaagt
caaaaagagaaggtaattaaataggacggtgcttctattgttgaaataagaagtggtggt
tgttatgtttgtcaacaaaagtgggctgcaagcttcctataaatagagagagatcaagcg
agagcaaatcatcccatagcatccaatataataaagagaagttgcaatactaagcaacat
ataaataagagagtgtgtgaggtttggaaaaataacgagtggtgtgagatttgagtgttt
ttactataagttataaactttgtattgtgagtgatttacaaataaatataagagtgtttt
atttagttggcttatatatttgtggttaatttataaattgtgtatttacaagataccaat
tatactttaacccaatattaaaccgattaatttctcaacattt---------
>Chr3:21242898:21248162_3p 
-ggagtgttaaaagtaattcatcatcactttcacatgtgctacaaagatttactgaaagt
caaaaagagaaggtaattaaataggacggtgcttctattgttgaaataagaagtggtggt
tgttatgtttgtcaacaaaagtgggctgcaagcttcctataaatagagagagatcaagcg
agagcaaatcatcccatagcatccaatataataaagagaagttgcaatactaagcaacat
ataaataagagagtgtgtgaggtttggaaaaataacgagtggtgtgagatttgagtgttt
ttactataagttataaactttgtattgtgagtgatttacaaataaatataagagtgtttt
atttagttggcttatatatttgtggttaatttataaattgtgtatttacaagataccaat
tatactttaacccaatattaaaccgattaatttctcaacat-----------
>Chr20:4761134:4766398_5p 
-----tgttaaaagtaattcatcatcactttcacatgtgctacaaagatttactgaaagt
caaaaagagaaggtaattaaataggacggtgcttctattgttgaaataagaagtggtggt
tgttatgtttgtcaacaaaagtgggctgcaagcttcctataaatagagagagatcaagcg
agagcaaatcatcccatagcatccaatataataaagagaagttgcaatactaagcaacat
ataaataagagagtgtgtgaggtttggaaaaataacgagtggtgtgagatttgagtgttt
ttactataagttataaactttgtattgtgagtgatttacaaataaatataagagtgtttt
atttagttggcttatatatttgtggttaatttataaattgtgtatttacaagataccaat
tatactttaacccaatattaaaccgattaatttctcaaca------------
>Chr19:5461832:5467096_5p 
-----tgttaaaagtaattcatcatcactttcacatgtgctacaaagatttactgaaagt
caaaaagagaaggtaattaaataggacggtgcttctattgttgaaataagaagtggtggt
tgttatgtttgtcaacaaaagtgggctgcaagcttcctataaatagagagagatcaagcg
agagcaaatcatcccatagcatccaatataataaagagaagttgcaatactaagcaacat
ataaataagagagtgtgtgaggtttggaaaaataacgagtggtgtgagatttgagtgttt
ttactataagttataaactttgtattgtgagtgatttacaaataaatataagagtgtttt
atttagttggcttatatatttgtggttaatttataaattgtgtatttacaagataccaat
tatactttaacccaatattaaaccgattaatttctcaaca------------
>Chr16:13036762:13042026_3p 
-----tgttaaaagtaattcatcatcactttcacatgtgctacaaagatttactgaaagt
caaaaagagaaggtaattaaataggacggtgcttctattgttgaaataagaagtggtggt
tgttatgtttgtcaacaaaagtgggctgcaagcttcctataaatagagagagatcaagcg
agagcaaatcatcccatagcatccaatataataaagagaagttgcaatactaagcaacat
ataaataagagagtgtgtgaggtttggaaaaataacgagtggtgtgagatttgagtgttt
ttactataagttataaactttgtattgtgagtgatttacaaataaatataagagtgtttt
atttagttggcttatatatttgtggttaatttataaattgtgtatttacaagataccaat
tatactttaacccaatattaaaccgattaatttctcaaca------------
>Chr16:13036762:13042026_5p 
-----tgttaaaagtaattcatcatcactttcacatgtgctacaaagatttactgaaagt
caaaaagagaaggtaattaaataggacggtgcttctattgttgaaataagaagtggtggt
tgttatgtttgtcaacaaaagtgggctgcaagcttcctataaatagagagagatcaagcg
agagcaaatcatcccatagcatccaatataataaagagaagttgcaatactaagcaacat
ataaataagagagtgtgtgaggtttggaaaaataacgagtggtgtgagatttgagtgttt
ttactataagttataaactttgtattgtgagtgatttacaaataaatataagagtgtttt
atttagttggcttatatatttgtggttaatttataaattgtgtatttacaagataccaat
tatactttaacccaatattaaaccgattaatttctcaaca------------
>Chr15:11959423:11964687_3p 
-----tgttaaaagtaattcatcatcactttcacatgtgctacaaagatttactgaaagt
caaaaagagaaggtaattaaataggacggtgcttctattgttgaaataagaagtggtggt
tgttatgtttgtcaacaaaagtgggctgcaagcttcctataaatagagagagatcaagcg
agagcaaatcatcccatagcatccaatataataaagagaagttgcaatactaagcaacat
ataaataagagagtgtgtgaggtttggaaaaataacgagtggtgtgagatttgagtgttt
ttactataagttataaactttgtattgtgagtgatttacaaataaatataagagtgtttt
atttagttggcttatatatttgtggttaatttataaattgtgtatttacaagataccaat
tatactttaacccaatattaaaccgattaatttctcaaca------------
>Chr15:11959423:11964687_5p 
-----tgttaaaagtaattcatcatcactttcacatgtgctacaaagatttactgaaagt
caaaaagagaaggtaattaaataggacggtgcttctattgttgaaataagaagtggtggt
tgttatgtttgtcaacaaaagtgggctgcaagcttcctataaatagagagagatcaagcg
agagcaaatcatcccatagcatccaatataataaagagaagttgcaatactaagcaacat
ataaataagagagtgtgtgaggtttggaaaaataacgagtggtgtgagatttgagtgttt
ttactataagttataaactttgtattgtgagtgatttacaaataaatataagagtgtttt
atttagttggcttatatatttgtggttaatttataaattgtgtatttacaagataccaat
tatactttaacccaatattaaaccgattaatttctcaaca------------
>Chr14:3881638:3886902_3p 
-----tgttaaaagtaattcatcatcactttcacatgtgctacaaagatttactgaaagt
caaaaagagaaggtaattaaataggacggtgcttctattgttgaaataagaagtggtggt
tgttatgtttgtcaacaaaagtgggctgcaagcttcctataaatagagagagatcaagcg
agagcaaatcatcccatagcatccaatataataaagagaagttgcaatactaagcaacat
ataaataagagagtgtgtgaggtttggaaaaataacgagtggtgtgagatttgagtgttt
ttactataagttataaactttgtattgtgagtgatttacaaataaatataagagtgtttt
atttagttggcttatatatttgtggttaatttataaattgtgtatttacaagataccaat
tatactttaacccaatattaaaccgattaatttctcaaca------------
>Chr14:3881638:3886902_5p 
-----tgttaaaagtaattcatcatcactttcacatgtgctacaaagatttactgaaagt
caaaaagagaaggtaattaaataggacggtgcttctattgttgaaataagaagtggtggt
tgttatgtttgtcaacaaaagtgggctgcaagcttcctataaatagagagagatcaagcg
agagcaaatcatcccatagcatccaatataataaagagaagttgcaatactaagcaacat
ataaataagagagtgtgtgaggtttggaaaaataacgagtggtgtgagatttgagtgttt
ttactataagttataaactttgtattgtgagtgatttacaaataaatataagagtgtttt
atttagttggcttatatatttgtggttaatttataaattgtgtatttacaagataccaat
tatactttaacccaatattaaaccgattaatttctcaaca------------
>Chr13:8859726:8864990_3p 
-----tgttaaaagtaattcatcatcactttcacatgtgctacaaagatttactgaaagt
caaaaagagaaggtaattaaataggacggtgcttctattgttgaaataagaagtggtggt
tgttatgtttgtcaacaaaagtgggctgcaagcttcctataaatagagagagatcaagcg
agagcaaatcatcccatagcatccaatataataaagagaagttgcaatactaagcaacat
ataaataagagagtgtgtgaggtttggaaaaataacgagtggtgtgagatttgagtgttt
ttactataagttataaactttgtattgtgagtgatttacaaataaatataagagtgtttt
atttagttggcttatatatttgtggttaatttataaattgtgtatttacaagataccaat
tatactttaacccaatattaaaccgattaatttctcaaca------------
>Chr13:8859726:8864990_5p 
-----tgttaaaagtaattcatcatcactttcacatgtgctacaaagatttactgaaagt
caaaaagagaaggtaattaaataggacggtgcttctattgttgaaataagaagtggtggt
tgttatgtttgtcaacaaaagtgggctgcaagcttcctataaatagagagagatcaagcg
agagcaaatcatcccatagcatccaatataataaagagaagttgcaatactaagcaacat
ataaataagagagtgtgtgaggtttggaaaaataacgagtggtgtgagatttgagtgttt
ttactataagttataaactttgtattgtgagtgatttacaaataaatataagagtgtttt
atttagttggcttatatatttgtggttaatttataaattgtgtatttacaagataccaat
tatactttaacccaatattaaaccgattaatttctcaaca------------
>Chr11:16272999:16278260_3p 
---agtgttaaaagtaattcatcatcactttcacatgtgctacaaagatttactgaaagt
caaaaagagaaggtaattaaataggacggtgcttctattgttgaaataagaagtggtggt
tgttatgtttgtcaacaaaagtgggctgcaagcttcctataaatagagagagatcaagcg
agagcaaatcatcccatagcatccaatataataaagagaagttgcaatactaagcaacat
ataaataagagagtgtgtgaggtttggaaaaataacgagtggtgtgagatttgagtgttt
ttactataagttataaactttgtattgtgagtgatttacaaataaatataagagtgtttt
atttagttggcttatatatttgtggttaatttataaattgtgtatttacaagataccaat
tatactttaacccaatattaaaccgattaatttctcaaca------------
>Chr9:30256652:30261916_3p 
-----tgttaaaagtaattcatcatcactttcacatgtgctacaaagatttactgaaagt
caaaaagagaaggtaattaaataggacggtgcttctattgttgaaataagaagtggtggt
tgttatgtttgtcaacaaaagtgggctgcaagcttcctataaatagagagagatcaagcg
agagcaaatcatcccatagcatccaatataataaagagaagttgcaatactaagcaacat
ataaataagagagtgtgtgaggtttggaaaaataacgagtggtgtgagatttgagtgttt
ttactataagttataaactttgtattgtgagtgatttacaaataaatataagagtgtttt
atttagttggcttatatatttgtggttaatttataaattgtgtatttacaagataccaat
tatactttaacccaatattaaaccgattaatttctcaaca------------
>Chr9:30256652:30261916_5p 
-----tgttaaaagtaattcatcatcactttcacatgtgctacaaagatttactgaaagt
caaaaagagaaggtaattaaataggacggtgcttctattgttgaaataagaagtggtggt
tgttatgtttgtcaacaaaagtgggctgcaagcttcctataaatagagagagatcaagcg
agagcaaatcatcccatagcatccaatataataaagagaagttgcaatactaagcaacat
ataaataagagagtgtgtgaggtttggaaaaataacgagtggtgtgagatttgagtgttt
ttactataagttataaactttgtattgtgagtgatttacaaataaatataagagtgtttt
atttagttggcttatatatttgtggttaatttataaattgtgtatttacaagataccaat
tatactttaacccaatattaaaccgattaatttctcaaca------------
>Chr7:3830025:3835289_5p 
-----tgttaaaagtaattcatcatcactttcacatgtgctacaaagatttactgaaagt
caaaaagagaaggtaattaaataggacggtgcttctattgttgaaataagaagtggtggt
tgttatgtttgtcaacaaaagtgggctgcaagcttcctataaatagagagagatcaagcg
agagcaaatcatcccatagcatccaatataataaagagaagttgcaatactaagcaacat
ataaataagagagtgtgtgaggtttggaaaaataacgagtggtgtgagatttgagtgttt
ttactataagttataaactttgtattgtgagtgatttacaaataaatataagagtgtttt
atttagttggcttatatatttgtggttaatttataaattgtgtatttacaagataccaat
tatactttaacccaatattaaaccgattaatttctcaaca------------
>Chr5:34393586:34398850_3p 
-----tgttaaaagtaattcatcatcactttcacatgtgctacaaagatttactgaaagt
caaaaagagaaggtaattaaataggacggtgcttctattgttgaaataagaagtggtggt
tgttatgtttgtcaacaaaagtgggctgcaagcttcctataaatagagagagatcaagcg
agagcaaatcatcccatagcatccaatataataaagagaagttgcaatactaagcaacat
ataaataagagagtgtgtgaggtttggaaaaataacgagtggtgtgagatttgagtgttt
ttactataagttataaactttgtattgtgagtgatttacaaataaatataagagtgtttt
atttagttggcttatatatttgtggttaatttataaattgtgtatttacaagataccaat
tatactttaacccaatattaaaccgattaatttctcaaca------------
>Chr5:34393586:34398850_5p 
-----tgttaaaagtaattcatcatcactttcacatgtgctacaaagatttactgaaagt
caaaaagagaaggtaattaaataggacggtgcttctattgttgaaataagaagtggtggt
tgttatgtttgtcaacaaaagtgggctgcaagcttcctataaatagagagagatcaagcg
agagcaaatcatcccatagcatccaatataataaagagaagttgcaatactaagcaacat
ataaataagagagtgtgtgaggtttggaaaaataacgagtggtgtgagatttgagtgttt
ttactataagttataaactttgtattgtgagtgatttacaaataaatataagagtgtttt
atttagttggcttatatatttgtggttaatttataaattgtgtatttacaagataccaat
tatactttaacccaatattaaaccgattaatttctcaaca------------
>Chr5:28293154:28298418_3p 
-----tgttaaaagtaattcatcatcactttcacatgtgctacaaagatttactgaaagt
caaaaagagaaggtaattaaataggacggtgcttctattgttgaaataagaagtggtggt
tgttatgtttgtcaacaaaagtgggctgcaagcttcctataaatagagagagatcaagcg
agagcaaatcatcccatagcatccaatataataaagagaagttgcaatactaagcaacat
ataaataagagagtgtgtgaggtttggaaaaataacgagtggtgtgagatttgagtgttt
ttactataagttataaactttgtattgtgagtgatttacaaataaatataagagtgtttt
atttagttggcttatatatttgtggttaatttataaattgtgtatttacaagataccaat
tatactttaacccaatattaaaccgattaatttctcaaca------------
>Chr5:28293154:28298418_5p 
-----tgttaaaagtaattcatcatcactttcacatgtgctacaaagatttactgaaagt
caaaaagagaaggtaattaaataggacggtgcttctattgttgaaataagaagtggtggt
tgttatgtttgtcaacaaaagtgggctgcaagcttcctataaatagagagagatcaagcg
agagcaaatcatcccatagcatccaatataataaagagaagttgcaatactaagcaacat
ataaataagagagtgtgtgaggtttggaaaaataacgagtggtgtgagatttgagtgttt
ttactataagttataaactttgtattgtgagtgatttacaaataaatataagagtgtttt
atttagttggcttatatatttgtggttaatttataaattgtgtatttacaagataccaat
tatactttaacccaatattaaaccgattaatttctcaaca------------
>Chr3:23430526:23435790_3p 
---agtgttaaaagtaattcatcatcactttcacatgtgctacaaagatttactgaaagt
caaaaagagaaggtaattaaataggacggtgcttctattgttgaaataagaagtggtggt
tgttatgtttgtcaacaaaagtgggctgcaagcttcctataaatagagagagatcaagcg
agagcaaatcatcccatagcatccaatataataaagagaagttgcaatactaagcaacat
ataaataagagagtgtgtgaggtttggaaaaataacgagtggtgtgagatttgagtgttt
ttactataagttataaactttgtattgtgagtgatttacaaataaatataagagtgtttt
atttagttggcttatatatttgtggttaatttataaattgtgtatttacaagataccaat
tatactttaacccaatattaaaccgattaatttctcaaca------------
>Chr3:23430526:23435790_5p 
-----tgttaaaagtaattcatcatcactttcacatgtgctacaaagatttactgaaagt
caaaaagagaaggtaattaaataggacggtgcttctattgttgaaataagaagtggtggt
tgttatgtttgtcaacaaaagtgggctgcaagcttcctataaatagagagagatcaagcg
agagcaaatcatcccatagcatccaatataataaagagaagttgcaatactaagcaacat
ataaataagagagtgtgtgaggtttggaaaaataacgagtggtgtgagatttgagtgttt
ttactataagttataaactttgtattgtgagtgatttacaaataaatataagagtgtttt
atttagttggcttatatatttgtggttaatttataaattgtgtatttacaagataccaat
tatactttaacccaatattaaaccgattaatttctcaaca------------
>Chr3:21788787:21794051_3p 
gggagtgttaaaagtaattcatcatcactttcacatgtgctacaaagatttactgaaagt
caaaaagagaaggtaattaaataggacggtgcttctattgttgaaataagaagtggtggt
tgttatgtttgtcaacaaaagtgggctgcaagcttcctataaatagagagagatcaagcg
agagcaaatcatcccatagcatccaatataataaagagaagttgcaatactaagcaacat
ataaataagagagtgtgtgaggtttggaaaaataacgagtggtgtgagatttgagtgttt
ttactataagttataaactttgtattgtgagtgatttacaaataaatataagagtgtttt
atttagttggcttatatatttgtggttaatttataaattgtgtatttacaagataccaat
tatactttaacccaatattaaaccgattaatttctcaaca------------
>Chr3:21788787:21794051_5p 
-----tgttaaaagtaattcatcatcactttcacatgtgctacaaagatttactgaaagt
caaaaagagaaggtaattaaataggacggtgcttctattgttgaaataagaagtggtggt
tgttatgtttgtcaacaaaagtgggctgcaagcttcctataaatagagagagatcaagcg
agagcaaatcatcccatagcatccaatataataaagagaagttgcaatactaagcaacat
ataaataagagagtgtgtgaggtttggaaaaataacgagtggtgtgagatttgagtgttt
ttactataagttataaactttgtattgtgagtgatttacaaataaatataagagtgtttt
atttagttggcttatatatttgtggttaatttataaattgtgtatttacaagataccaat
tatactttaacccaatattaaaccgattaatttctcaaca------------
>Chr3:21242898:21248162_5p 
------gttaaaagtaattcatcatcactttcacatgtgctacaaagatttactgaaagt
caaaaagagaaggtaattaaataggacggtgcttctattgttgaaataagaagtggtggt
tgttatgtttgtcaacaaaagtgggctgcaagcttcctataaatagagagagatcaagcg
agagcaaatcatcccatagcatccaatataataaagagaagttgcaatactaagcaacat
ataaataagagagtgtgtgaggtttggaaaaataacgagtggtgtgagatttgagtgttt
ttactataagttataaactttgtattgtgagtgatttacaaataaatataagagtgtttt
atttagttggcttatatatttgtggttaatttataaattgtgtatttacaagataccaat
tatactttaacccaatattaaaccgattaatttctcaacatttggtatcaga
>Chr3:20205809:20211073_3p 
-----tgttaaaagtaattcatcatcactttcacatgtgctacaaagatttactgaaagt
caaaaagagaaggtaattaaataggacggtgcttctattgttgaaataagaagtggtggt
tgttatgtttgtcaacaaaagtgggctgcaagcttcctataaatagagagagatcaagcg
agagcaaatcatcccatagcatccaatataataaagagaagttgcaatactaagcaacat
ataaataagagagtgtgtgaggtttggaaaaataacgagtggtgtgagatttgagtgttt
ttactataagttataaactttgtattgtgagtgatttacaaataaatataagagtgtttt
atttagttggcttatatatttgtggttaatttataaattgtgtatttacaagataccaat
tatactttaacccaatattaaaccgattaatttctcaaca------------
>Chr11:16272999:16278260_5p 
--------taaaagtaattcatcatcactttcacatgtgctacaaagatttactgaaagt
caaaaagagaaggtaattaaataggacggtgcttctattgttgaaataagaagtggtggt
tgttatgtttgtcaacaaaagtgggctgcaagcttcctataaatagagagagatcaagcg
agagcaaatcatcccatagcatccaatataataaagagaagttgcaatactaagcaacat
ataaataagagagtgtgtgaggtttggaaaaataacgagtggtgtgagatttgagtgttt
ttactataagttataaactttgtattgtgagtgatttacaaataaatataagagtgtttt
atttagttggcttatatatttgtggttaatttataaattgtgtatttacaagataccaat
tatactttaacccaatattaaaccgattaatttctcaaca------------
