# Supplementary material for: Transposon signatures of allopolyploid genome evolution
Source: Nat Commun. 2023 Jun 1;14:3180. doi: 10.1038/s41467-023-38560-z (PMC10235133; doi:10.1038/s41467-023-38560-z)
Supplement: Supplementary file 4 — Supplementary Data 1 [file 41467_2023_38560_MOESM4_ESM.zip › Camelina.LTR.families/Camelina.LTRFamily/Camelina.Aligned/gt10.fam_4291.Aligned.fa]

>Chr7:19255090:19266828_5p 
-------tttaggttctagaaaaaatgattaagaacaaaagtatgttat-aagaataact
cttttatataaatatgcttaaaa-aaaattactc-aaaactttaagctcttacaaagtct
caagctcaatctttttctctctaaaactcagtgtcttatg-cagaccttaacacctcc-t
ttatataaaacaccaaaaccaaatcctactaggaatcaccctatgtttagataactccta
aacatatttaacatttatctccttaatcataactcaattaggaaa-cctcttgtaaactt
caagcttatccaac----------
>Chr7:19255090:19266828_3p 
-------tttaggttctagaaagaaagattaagaacaaaagtatgttat-aagaataact
ctcttatataaatatgcttaaag-aaattcactc-aaaactttaagctcttacaaactct
caagctcaatctttttctccctaaaactatgtgtcttatg-cagaccttaacacctcctt
ttatataaaacaccaaaacaaaatcctactaggaatcaccctatgtttagataactccta
aacatatttaacatttatctctttaatcataactcaattaggaaa-cctcttgtaaactt
caagcttatccaac----------
>Chr16:17259526:17264340_5p 
-------cttttgttttagcaagaaagatcaa-atcacaagtatgtttaaaagaataact
ctctt-----tattagcttaaagaaaaataactcaaaaacttcaagctcacacaatctct
caatgttaatatctctcaccaaaactctaagta-attatg-cagaccctaa-gtcccctt
ttatgtaaaacactaaaaccaattcctaataggaaatacattgtgtctagataactccta
gacatacgtaatccttatttcc-taaacataactcgattaggaaatcttcttgtataatt
caagcttatccaacagtttcagtc
>Chr9:23368686:23373451_3p 
gataccaaatattgttttgcaaaaaagattaagaactcaagaatgtttt-aagaatatct
ctctt------attagcttaaag-aatataactc-aaaattttaagctcttacaa--tct
caatcacaaactctctctctcaaaacttata---ctaatgtcataagccaacatagcctt
ttatataaaaccccaaaaccaaaaccaactagaaaacaccttatgtctagataactccta
aacata-acaagacttatctc--taatcataactcgattagga------cttcaaacttt
caagcttatccaaca---------
>Chr9:19390407:19395157_5p 
---------tattgttttgcaagaaagattatgaactcaagaatgtttc--agaataact
ctctt------attagcttaaag-aaaataactc-aaaactttaagctcttacaa--tct
caatctcaaa--ttcactctcaaaacttatg---ctaatgtcataacccaacatagcctt
ttatataaaaccccaaaacc-aaaccaactaggaaacaccttatgtctagataactccta
aacata-acaagacttatctc--taatcataactcgattagga------cttcaaacttt
caagcttatccaaca---------
>Chr18:3346462:3351338_5p 
--------ttttgttttagcaagaaagatcaa-aacacaagtttgtttaaaagaataact
ctttt-----tattagctcaaagaaaaataactcaaaaacttcaagctctcacaatctct
caatcttaatctctctcaccaaaactctatatt-tttctg-cagaccctaa-gtcccctt
ttatataaaacaccaaaactagttcctaaaaggaattatattttgtctagataacttcta
agcacaagtaatccttatctcc-taaacataactcgattaggaaatcttcttgtatgatt
caagcttatccaaca---------
>Chr16:17259526:17264340_3p 
-------cttttgttttagcaagaaagatcaa-atcacaagtatgtttaaaagaataact
ctctt-----tattagcttaaagaaaaataactcaaaaacttcaagctcacacaatctct
caatgttaatctctctcaccaaaactctaagta-attctg-aagaccctaa-gtcccctt
ttatataaaacactaaaaccaattcctaataggaaatacattgtgtctagataactccta
gacatacataatccttatttcc-taaacataactcgattaggaaatattcttgtataatt
caagcttatccaacattctc----
>Chr9:23368686:23373451_5p 
-------tatattgtttcgcaagaaagattaagaactcaagaatgtttt-aagaatatct
ttc---------ttaacttaaag-aaaataactc-aaaactttaagttcttacaa--tct
caattacaaactctctctctcaaaacttatg---ctaatgtcataacccaacatagcctt
ttatataaaaccccaaaaccaaaaccaactaggaaacaccttatgtctagataactccta
aacata-acaagacttatctc--taatcataactcgattagga------cttcaaacttt
caagcttatccaaca---------
>Chr9:19390407:19395157_3p 
---------tattgttttgcaagaaagattatgaactcaaaaatgtttc--agaataact
ctctt------attagcttaaag-aaaataactc-aaaactttaagctcttacaa--tct
caatctcaaa--ttctctctcaaaacttatg---ctaatgtcataacccaacatagtctt
ttatataaaaccccaaaaccaaaaccaactaggaaacaccttatgcctagataactccta
aacata-acaagacttatctc--taatcataactcgattagga------cttcaaacttt
caaacttatccaaca---------
>Chr18:3346462:3351338_3p 
-------cttttgttttagcaagaaagatcaa-aa-acaagtttgtttaaaagaataact
ctctt-----tattagctcaaagaaaaataactcaaaaacttcaagatctcacaatctct
caatcttaatctctctcaccaaaactctatatc-tttctg-cagaccctaa-gtcccctt
taatataaaacaccaaaacgagttcctaataggaattatattgtttctagataactccta
agcacaagtaatccttatctcc-taaacataactcgattaggaaatctttttgtatgatt
caagcttatccaaca---------
