# Supplementary material for: Transposon signatures of allopolyploid genome evolution
Source: Nat Commun. 2023 Jun 1;14:3180. doi: 10.1038/s41467-023-38560-z (PMC10235133; doi:10.1038/s41467-023-38560-z)
Supplement: Supplementary file 4 — Supplementary Data 1 [file 41467_2023_38560_MOESM4_ESM.zip › Camelina.LTR.families/Camelina.LTRFamily/Camelina.Aligned/gt10.fam_590.Aligned.fa]

>Chr2:2855785:2862332_5p 
---------------agagtgatataggaacccagttgagggaacccaagtggatagatg
gaaataggcaaatggttgataacactgttctgcctatttggtggatgatagatggagtgc
agtgaagagatggagaatagacaaatggttgaaaacactgttctgtctattcggtagcag
tggaagatgaaaggatagatgggtggattgagggacgccacacagatctgtgaaaggatc
tatgataagtcaaatctcagtcttcaaggattcacacacaagaagaaggagaaaagggtg
gttgcttctatctcagaagaaaacctaagaaaactctcattttatttcattaaaacttga
aaggttacaatgctgagaagggaccttatataatggtccagcagcgggggaccttctagg
gtcgaaatttattacaaataaaaggactaaacttgcaaaaacaacagactcga-ttttag
gacttaaataaataaaaagactcataaagacccaacggtcgattcctgcaaaacaagaaa
gaaccaacatttattatttgaattcaaacacttaccttgataatagttctcatgcgtgct
ccagcccttcattgattgctttggaaatgatgaaaagaacgggttctttgattccttgta
gaactggc-aaaaatgatgcttgtggagtcttctctttggaatcttctagttcaatgaga
gtaatcagacttgcaatggacttgttgaattgttcccttaaggtccttgctcccagcctt
gtcataggtttgtgtatcattgttggcagaacgggttcttcaggaattggtagaacgggt
tcttcaggaaatgatagaacgggttctttgggaaatggtagaacgggttcttccggaagt
ttactattgatgtcctcatca---------
>Chr5:16092370:16099406_3p 
----------------agatgatataggaacccagttgagggaacccaagtggatagatg
gaaatagacaaatggttgataacactgttctgcctatttggtggatgatagatggagtgc
agtgaagagatggagaatagacaaatggttgaaaacactgttctgtctattcggtagcag
tggaagatgaaaggatagatgggtggattgagggacgccacacagatctgtgaaaggatc
tatgataagtcaaatctcagtcttcaaggattcacacacaagaagaaggagaaaagggtg
gttgcttctatctcagaagaaaacctaagaaaactctcattttatttcattaaaacttga
aaggttacaatgctgagaagggaccttatataatggtccagcagcgggggaccttctagg
gtcgaaatttattacaaataaaaggactaaacttgcaaaaacaacagactcga-ttttag
gacttaaataaataaaaagactcataaagacccaacggtcgattcctgcaaaacaagaaa
gaaccaacatttattatttgaattcaaacacttaccttgataatagctctcatgcacgct
ccagcccttcattgattgcttcggaaatgatgaaaagaacgggttctttaattccttgta
gaactggc-aaaaatgatgcttgtggagtcttctctttggaatcttctagttcaatgaga
gtaatcagacttgcaatggacttgttgaattgttcccttaaggtccttgctcccagcctt
gtcataggtttgtgtatcattgttggcagaacgggttcttcaggaattggtagaacgggt
tcttcaggaaatgatagaacgggttcttcgggaaatggcagaacgggttcttccggaagt
ttactattgatgtcctcatcattagata--
>Chr5:16092370:16099406_5p 
-----ccgccaagtaaagatgatataggaacccagttgagggaacccaagtggatagatg
gaaataggcaaatggttgataacactgttctgcctatttggtggatgatagatggagtgc
agtgaagaaatggagaatagacaaatggttgaaaacactgttctgtctattcggtagcag
tggaagatgaaaggatagatgggtggattgagggacgccacacagatctgtgaaaggatc
tatgataagtcaaatctcagtcttcaaggattcacacacaagaagaaggagaaaagggtg
gttgcttctatctcagaagaaaacctaagaaaactctcattttatttcattaaaacttga
aaggttacaatgctgagaagggaccttatataatggtccagcagcgggggaccttctagg
gtcgaaatttattacaaataaaaggactaaacttgcaaaaacaacagactcga-ttttag
gacttaaataaataaaaagactcataaagacccaacggtcgattcctgcaaaacaagaaa
gaaccaacatttattatttgaattcaaacacttaccttgataatagctctcatgcacgct
ccagcccttcattgattgcttcggaaatgatgaaaagaacgggttctttaattccttgta
gaactggc-aaaaatgatgcttgtggagtcttctctttggaatcttctagttcaatgaga
gtaatcagacttgcaatggacttgttgaattgttcccttaaggtccttgctcccagcctt
gtcataggtttgtgtatcattgttggcagaacgggttcttcaggaattggtagaacgggt
tcttcaggaaatgatagaacgggttcttcgggaaatggcagaacgggttcttccggaagt
ttactattgatgtcctcatcatt-------
>Chr12:8879614:8887747_3p 
------------------atgatataggaacccagatgagggaacccaagtggataaatg
gaaataggcaaatggttgataacactgttctgcctatttagtggatgatagatggagtgc
agtgaagagatggtgaatagacaaatggttgaaaacactgttctgtctattcggtagcag
tggaagatgaaaggatagatgggtggattgagggacgccacacagatctgtgaaaggatc
tatgataagtcaaatctcagtcttcaaggattcacacacaagaagaaggagaaaagggtg
gttgcttctatctcagaagaaaacctaagaaaactctcattttatttcattaaaacttga
aaggttacaatgctgagaagggaccttatataatggtccagcagcgggggaccttctagg
gtcgaaatttattacaaataaaaggactaaacttgcaaaaacaacagactcga-ttttag
gacttaaataaataaaaagactcataaagacccaacggtcgattcctgcaaaacaagaaa
gaaccaacatttattatttgaattcaaacacttaccttgataatagctctcatgcacgct
ccagcccttcattgattgcttcggaaatgatgaaaagaacgggttctttaattccttgta
gaactggc-aaaaatgatgcttgtggagtcttctctttggaatcttctagttcaatgaga
gtaatcagacttgcaatggacttgttgaattgttcccttaaggtccttgctcccagcctt
gtcataggtttgtgtatcattgttggcagaacgggttcttcaggaattggtagaacgggt
tcttcaggaaatgatagaacgggttcttcgggaaatggcagaacgggttcttccggaagt
ttactattgatgtcctcatca---------
>Chr12:8879614:8887747_5p 
-------------------tgatataggaacccagatgagggaacccaagtggataaatg
gaaataggcaaatggttgataacactgttctgcctattcagtggatgatagatggagtgc
agtgaagagatggtgaatagacaaatggttgaaaacactgttctgtctattcggtagcag
tggaagatgaaaggatagatgggtggattgagggacgccacacagatctgtgaaaggatc
tatgataagtcaaatctcagtcttcaaggattcacacacaagaagaaggagaaaagggtg
gttgcttctatctcagaagaaaacctaagaaaactctcattttatttcattaaaacttga
aaggttacaatgctgagaagggaccttatataatggtccagcagcgggggaccttctagg
gtcgaaatttattacaaataaaaggactaaacttgcaaaaacaacagactcga-ttttag
gacttaaataaataaaaagactcataaagacccaacggtcgattcctgcaaaacaagaaa
gaaccaacatttattatttgaattcaaacacttaccttgataatagctctcatgcacgct
ccagcccttcattgattgcttcggaaatgatgaaaagaacgggttctttaattccttgta
gaactggc-aaaaatgatgcttgtggagtcttctctttggaatcttctagttcaatgaga
gtaatcagacttgcaatggacttgttgaattgttcccttaaggtccttgctcccagcctt
gtcataggtttgtgtatcattgttggcagaacgggttcttcaggaattggtagaacgggt
tcttcaggaaatgatagaacgggttcttcgggaaatggcagaacgggttcttccggaagt
ttactattgatgtcctcatcattc------
>Chr2:2855785:2862332_3p 
----------------agatgatataggaacccagttgagggaacccaagtggatagatg
gaaataggcaaatggttgataacactgttctgcctatttggtggatgatagatggagtgc
agtgaagagatggagaatagacaaatggttgaaaacattgttctgtctattcggtagcag
tggaagatgaaaggatagatgggtggattgagggacgccacacagatctgtgaaaggatc
tatgataagtcaaatctcagtcttcaaggattcacacacaagaagaaggagaaaagggtg
gttgcttctatctcagaagaaaacctaagaaaactctcattttatttcattaaaacttga
aaggttacaatgctgagaagggaccttatataatggtccagcagcgggggaccttctagg
gtcgaaatttattacaaataaaaggactaaacttgcaaaaacaacagactcga-ttttag
gacttaaataaataaaaagactcataaagacccaacggtcgattcctgcaaaacaagaaa
gaaccaacatttattatttgaatacaaacacttaccttgataatagttcccatgcacgct
ccagcccttcattgattgcttcggaaatgatgaaaagaacgggttctttgattccttgta
gaactggc-aaaaatgatgcttgtggagccttctctttggaatcttctagttccacggaa
gtaaccagacttgcaatggacttgttgaattgttcccttaaggtccttgctcccagcctt
gtcattggtttgtgtatcactgttggcagaacgggttcttcaggaattggtagaacgggt
tcttcaggaaatgatagaacgggttcttcgggaaatggcagaacgggttcttccggaagt
ttactattgatgtcctcatca---------
>Chr17:23555670:23562786_3p 
-------tctgataccagattatataggaacccagatgagggaacccacgtggatagatg
gaaataggcaaatggttgataacactgttctgcctattcagtggatgatagatgaagtgc
agtgaagatgtggtgaatagacaaatggttgaaaacactgttctgtctattcggtagcag
tggaagatgaaaggatagatgggtggattgagggacaccacacagatctgtgaaagaatc
tatgataagtcaaatctcagtcttcaagcattcacacacaagaagaaggagaaaaaggtg
gttgcttctatctaagaagataacctaagaaaactctcattttatttcattaaaacttga
aaggttacaatgctgagaagggaccttatataatggtccagcagcgggggaccttctagg
gtcgaaatttattacaaataaaaggactaaacttgcaaaaacaacagactcga-ttttag
gacttaaataaat-aaaagactcataaagacccaacggtcgattcctgcaaacaagaaaa
gaataaccatttattatttgaattcaaacacttaccttgataatagctctcatgcacgct
ccagcccttcattgattgcttcggaaatgatgaaaagaacgggttctttaattccttgta
gaactggc-aaaaatgatgcttgtggagttttctctttggaaacttctagttcaatgaga
gtaatcatacttgcaatggacttgttgaattgttgccttaagtttcttgcttccagcctt
gtcataggtttgtgtatcattgttggcagaacgggttcttcaggaattggtagaacgggt
tcttcaggaaatgatagaacgggttcttcgggaaatggcagaacgggttcttccggaagt
ttactattgatgtcctcatca---------
>Chr17:23555670:23562786_5p 
-------------------tgatataggaacccagatgagggaacccacgtggatagatg
gaaataggcaaatggttgataacactgttctacctattcagtggatgatagatggagtgc
agtgaagagatggtgaatagacaaatggttgaaaacactgttctgtctattcggtagcag
tggaagatgaaaggatagatgggtggattgagggacgccacacagatctgtgaaaggatc
tatgataagtcaaatctcagtcttcaaggattcacacacaagaagaaggagaaataggtg
gttgcttctatctaagaagataacctaagaaaactctcattttatttcataaaaacttga
aaggttacaatgctgagaagggaccttatataatggtccagcagcacgggaccttctagg
gtcgaaatttattacaaataaaaggactaaacttgcaaaaacaacaaactcga-ttttag
gacttaaataaat-aaaagactcataaagacccaacggtcgattcctgaaaacaagaaaa
gaacgaccatttattatttgaattcaaacacttaccttgataatagctctcatgcacgct
ccagcccttcattgattgctttggaaatgatgaaaagaacgtgttctttaattccttgta
gaactggc-aaaaatgatgcttgtcgagtcttcactttggaaacttctagttcaatgaga
gtaatcagacttgcaatggacttgttgaattgttcccctaaggttcttgctcccagcctt
gtcataggtttgtgtatcattgttggcagaacgggttcttcaggaattggtagaacggat
tcttcaggaaatgatagaacgggttcttcaggaaatggcagaacaggttcttccagaagt
ttactattgatgtcatcatca---------
>Chr15:22350952:22357356_3p 
-------------------tgatataggaacccagttgagggaacccaagtggatagatg
gaaataggcaaatggttgataacactgttctgcctatttggtggacgatagatggaacgc
agcgaagagatggtgaatagagaaatggttgataacactgttctgtctattcggtagtag
tggaagatgaagagatagatgggtggattgagggacgccacacagatctgtgaaaggatc
tatgataagtcaaatctcagttttcaaggattcacacacaagaagaaggagaaaagggtg
gttgcttctatctcagaagaaaacctaagaaaactctcattttatttcataaaaaacttg
aaggttacaatgctgagaagggaccttatataatggtccagcagcgggggaccttctagg
gtcgaaatttattacaaataaaaggactaaacttgcaaaaacaacagactcga-ttttag
gacttaaataaataaaaagactcataaagacccaatggtcgaatcctgcaaaacaag-aa
gaaccaacatttattatttgaattcaaacactcacctgga-aatagctctcatacacgct
ccagtccttcattgattgccttggaaatgatgaaaagaacgggttctttaagtccttgta
gaactggc-aaaaatgatgcttgtggagtcttctctttggaatcttctagatcgatgaga
gttatcagactttcaatggacttgttgaattgatcccttaaggtccttgctcccagcctt
gtcataggtttgtgtatcattgttggcagaacgggttcttcaggaaatggtagattgggt
tcttcaagaagtgatagaacgggttcttcgggaaatggcagaacgggttcttccagaagt
ttactattgatgtcctcatcaatctccc--
>Chr15:22350952:22357356_5p 
catctc-------------tgatataggaacccagttgagggaacccaagtggatagatg
gaaataggcaaatggttaataacactgttctgcctatttggtggatgatagatggaacgc
agcgaagagatggtgaatacacaaatggttgataacacggttctgtctattcggtagcag
tgcaagatgaagagatagatgggtggattgagggacgccacacagatctgtgaaaggatc
tatgataagtcaaatctcagtcttcaacgattcatacacaagaagaaggggaaaagggtg
gttgcttctatctcagaagaaaacctaagaaaactctcattttatttcat-aaaaacttg
aaggttacaatgctgagaagggaccttatataatggtcgagcagcgggggaccttctagg
gtcgaaatttattacaaataaaaggactaaacttgcaaaaacaacagacttga-ttttag
gacttaaataaataaaaagactcataaagacccaacggtcgaatcctacaaaacaag-aa
gaaccaacatttattatttgaattcaaacactcacctgga-aatagctctcatgcacgct
ccagtccttcattgattgccttggaaatgatgaaaagaacgggttctttaagtccttgta
gaaatggc-aaaaatgatgcttgtggagtcttctctttggaatcttctagatcaatgaga
gttattagactttcaatggacttgttgaattggtcccttaaggtccttgctcccagcctt
atcataggtttgtgtatcattgttggcagaacgggttcttcaggaaatggtagattgggt
tcttcaagaagtgatagaacgggttcttcgggaaatggcagaacgagttcttccggaagt
ttactattgatgtcctcatcattccctc--
>Chr2:9525088:9538502_5p 
-------------------tgatataggaacccagatgagggaacccacgtggatagatg
gaaataggcaaatggttaataacaccgttctgcctattcggtggatgatagatggaacgc
agcgaagagatggtgaatagacaaatggttgataacactgttctgtctattcggtagcag
tggaagatgaagagatagat-ggtggagtgaaggacgccacacagatctgtgaaaggatc
tatgatatgtcaaatctcagtcttcaaggattcacacacaagaagaagaagaaaagggtg
gttgcttctatctcagaagataacctaataaaactctcattttatttcataaaaacttga
aaggttacaatgctgagaagggaccttatataatggtccagcagcgggggaccttctagg
gtcgaaatttattacaaataaaaggactaaacttgcaaaaacaacagactcgatttttag
gacttaaataaat-agaagactcataaagacctaacggtcgattcctgcaaacaagaaaa
gaacgaccatttattatttgaattcaaacacttaccttgataatagctctcatgcacgct
ctagcccttcattgattgcttcggaaatgatgaaaagaacgggttctttaattccttgta
gaattgac-aaaaatgatgcttgtagagtcttctctttggagtcttctagttcgatgaga
gtaatcagacttgcaatggacttgttgaattgttcccttaaggttcttgctcccagcctt
gtcataggtttgtgtatcattgttggtagaacgggttcttcaggaaatggtagaacgggt
tcttcaggaaatggtagaacgggttctacgggaaatggcagaacgggttcttccggaagt
ttactattgatgtcctcatca---------
>Chr2:9525088:9538502_3p 
-------------------tgatataggatcccagatgagggaacccacatagatagatg
gaaatatgcaaatggttgataacactgttctgcctattcggtggatgatagatggaacgc
agcgaagagatggtgaatagacaaatggttgataacactgttctgtctattcggtagcag
tggaagatgaagagatagat-ggtgtagtgaagaacgccacacagatctgtgaaaggatc
tatgataagtcaaatctcagtcttcaaggattcacacacaagaagaaggagaaaagggtg
gttgcttctatctcagaagataacataagaaaactctcattttatttcataaaaacttga
aaggttacaatgctgagaagggaccttatataatggtccagcagcgggggaccttctagg
gtcgaaatttattacaaataaaaggactaaacttgcaaaaacatcagactcgatttttag
gacttaaataaat-agaagactcataaagacctaacggtcgattcctgcaaacaagaaaa
gaacgaccatttattatttgaattcaaaaacttaccttgataatagctctcatgcacact
ccagcccttcactgattgcttcgaaaatgatgaaaagaacgggttctttaattccttgta
gaactggc-aaaaatgatgcttgcggagtcttctctttggaatcttctagttcaatgaga
gtaatcagacttgcaatggacttgttgaattgttcccttaaggttcttgctcccagcctt
gtcataggtttgtgtatcattgttggcagaacgggttcttcaggaaatggtagaacgggt
tcttcaggaaatggtagaacgggttcttcgggaaatggcagaatgggttcttccggaagt
ttactattgatgtcctcatcat--------
>Chr17:15478724:15485077_3p 
-------------------tgatataggaacccagaagagggaacccacgtagatagatg
gaaataggaaaatggttgataacactgttctgcctattcaatggatgatagatggaatgc
agtgaagagatggagaatagacaaatggttgaaaacactgttctgtctatttggtagcag
tggaagatgaaa-gatagatgggtggattgagggacgccacacagatctgtgaaaggatc
tatgataagtcaaatctcagtcttcaaggattcacacacaagaagaaggagaaaagggtg
gttgcttctatctcagaagataacctaagaaaactctcattttatttcataaaaacttga
aaggttacaatgctgagaagggaccttatataatgatccagcagcgggggaccttctagg
gtggaaatttattacaaataaaaagactaaacttgcaaaaacaacagactcaa-ttttag
gacttaaataaataaaaagactcataaagacccaacggtcgattcctgcaaaacaagaaa
gaacaaacatttattatttgaattcaaacactcaccttga-aatagctctcatgcacgct
ccagcccttcattgattgcttcggaaatgatgaaaagaacgggttctttacttccttgta
aaaccggc-aaaaatgatgcttttggagccttctctttggaatcttctagctcaatgaga
gtaatcagaatttcaatggacttgttgaattgcccccttaatgttcttgctcccaacttt
gtcataggtttgtgtatcattgttggcagaacaggttcttcaagaaatggtagaacgggt
tcttcaagaagtggaagaacgggttctttgagaaatggcagaacggggtctttcggaagt
ttactattgatgtcctcatca---------
>Chr17:15478724:15485077_5p 
-------------------ttatataggaacgcggaagagggaacccacgtggatagatg
gaaataggcaaatggttgataacactgttctgcctattcagtggatgatagatggaacgc
aatgaagagatggagaatagacaaatcgttgaaaacactgttctgtctattcggtagcag
tggaagatgaaa-gatagatgggtggattgagggacgccacacagatctgtgaaaggatc
tatgataattcaaatctcagtcttcaaggattcacacacaagaagaaagataaaagggtg
gttgcttctatctcagaagataacctaagaaaactctcattttatttcataaaaacttga
aaggttacaatgctgagaagggaccttatataatgatccagcagcaggggaccttctagg
gttgaaatttattacaaataaaaagactaaacttgcaaaaacaacagactcaa-ttttag
tacttaaataaataaaaagactcgtaaagacccaacggtcgattcctgcaaaacaagaaa
aaaccaacatttattatttgaattcaagcactcaccttga-aatagctctcatgcacgtt
ccagcccttcattgattgcttcggaaatgatgaaaagaacgggttctttactttcttgta
aaaccggcaaaaaatgatgcttttggagccttctctttggaatcttctagcttaatgaga
gtaatcagactttcaatggacttgttgaatttctcccttaatgttcttgctcccaacctt
gtcataggtttgtgtatcattgtaggcagaacgggttcttcaaaaaatggtagaacgggt
tcttcaagaagtggaagaacgggttcttcgggaaatggcagaacgggttcttccggaagt
ttactattgatttcctcatca---------
>Chr2:19434757:19444130_5p 
-------------------tgatataggaacccagaagagagaacctacgtggatagata
gaaatagacaaatggttgataacactgttctgcctattcggtggatgatagatggaacgc
cgcgaagagatggtgaatagacaaatggttg-taacactgtcctatctattcggttgcag
tggaggatgaagagataaat-ggtagaatgaaggacgccacacagatctgtgaaaggatc
tatgataagtcaaatcttagtcttcaaggaatcacacacaagaagaaggagaaaagggtg
gttgcttctatctcagaag-aaacctaagaaaactctcattttatttcataaaaacttga
aaggttacaatgctgagaagggaccttatataatgatccagaagcgggggaccttctagg
gtcaaaatttattacaaataaaaggactaaacttgcaaaaacaacaaactcga-ttttag
gacttaaataaat-aaaagactcataaagacccaacggtcgattcctgcaaacaagaaaa
gaacgaccatttattatttgaattcagacacttaccttgataatagctctcatgcacgct
ccagcccttcgttgattgcttcggaaatgatgaaaagaacgggttctttaattccttgta
aaaccggc-aaaaatgatgcttttggagccttctctttggaatcttcaagctcaatgaga
gtaatcagactttcaatggacttgttgaattgttcccttaatgttcttgctcccaacctt
gtcataggtttgtgtatcattgttggcagaacgggttattcaggaaatggtagaacgggt
tcttcaggaagtggaagaacgggttctttgggcaatggcagaacgggttcttcgggaagt
tgactatcgatgtcctcatca---------
>Chr2:19434757:19444130_3p 
-------------------tgatataggaacccagaagagggaacccacgtggatagatg
gaaataggcaaatggttgataacactgttctgcctattcggtggatgatagatggaacgc
agcgtagagatggtgaatagagaaatggttgttaacactgttctgtctatttggttgcat
tggaggatgaagagatagat-ggtggaatgaaggatgccacacagatctgtgaaagaatc
tatgataagtcaaatctcagtcttcaaggaatcacacacaagaagaaggagaaaagggtg
gttgcttctatctcagaagaaaacctaagaaaactctcattttatttcataaaaactaga
aaggttacaatgctgagaagggaccttatataataatccagcagagggggaccttctagg
gtcgaaatttattacaaataaaaggactaaacttgcaaaaacaacagactcga-ttttag
gacttaaataaat-aaaagactcataaagacccaacggtcgattcctacaaacaagaaaa
gaatgaccttttataatttgaattcagacacttaccttgataatagctctcatgcacgct
ccagcccttcgttgattgcttcggaaatgatgaaaagaacgagttctttaattccttgta
aaaccgg--aaaaatgatgcgtttggagccttctctttggaatcttctagctcaatgaga
gttatcagactttcaatggacttgttgaattgttcccttaatgttcttgctcccaacctt
gtcataggtttgtgtatcattgttggcataacgggttcttcaggaaatggtagaacgggt
tcttcaggaagtggaagaacgggttcttcgggcaatggcagaacgggttcttcgggaagt
tgactatcgatgtcctaatca---------
>Chr13:19725542:19732627_3p 
-------------------tgatataggaacccagatgagtgaacccacgtggatagatg
gaaataggcaaatggttgataacattgttctgcctatttgttggatgatagatggaacgc
aacaaagacatggtaaatagacaaatggttgaaaacattgttctgtctattcggtagcag
tgaaagatgaagcgatagatgggtggattgaaggaagccacacagatctgtgaaaggatc
tatgataagtcaaatctcagtcttcaaggaatcacacacaagaagaaggagaaaagggag
gttgcttctatctcagaagaaaacctaagaaaactctcattttatttcataaaaacttga
aaggttacaatgctgagaagggaccttatataacgatccagcagcggggaa-cttctagg
gtcgaaattattacaaaaaaaaaggactaaacttgcaaaaacaacagactcga-ttttag
gacttaaataaat-aaaagactcataaagacccaacggtcgattccggcaaacaagaaaa
gaatgaccatttattatttgaattcaaacacttaccttgataatagctctcatgcacgct
ccagcccttc-ttgattgttttcgaaatgatgaaaagaacgggtttcttaattccttgta
gaactggc-aaaaatgatgcttgtggagtcttctctttggaatcttctagttcaatgaga
gtaatcagacttgcaatggacttgttgtattgttcccttaagttccttgctcccaacctt
ttcataggtttgtgtacaattgttggcagaacgggttcttcaggaactgg----------
--------------aagaacgggttcttcgggaaatggcagaacgggttcttggggaagt
tgactactgatgtcctcatca---------
>Chr10:25207119:25213615_3p 
-------------------tgatataggaacacggatgagggaacccacgtggatagatg
ggaataggcaaatggttgataacactgttctgcctgctcgttggatgatagatggaatgc
agcgaagagatggtaaatagacaaatggttgaaaacattgttctgtctatttggtagcag
tggaagatgaagagatagatgggtggattgaaagacgccacacagatctgtgaaaggatc
tatgataagtcaaatttcagtcttcaaggaatcacacac---aagaaggagaaaagggag
gttgcttctatctcagaagaaaacctaagaaaactctcattttatttcataaaaacttca
aaggttacaatgttgagaagggaccttatataactatccagcagcgggggaccttctagg
gtcgaaatttattacaaataaaaggactaaacttgcaaaaacaacagactcga-ttttag
gacttaaataaat-aaaagactcataaagacccaacagtcgattcctgcaaacaagaaaa
gaacaaccatttattatttgaattcaaacacttacctcggtcttagctctcatgcacgct
caagcccttcattgattgcttcggaaatgatgaaaagaacgggttctttaattccttgta
gaactggc-agaaatgatgcttttggagtcttctctttggaatcttctagctcaatgaga
gtaatcagactttcaatggacttgttgaattgttcacttaaggtccttgctcccaatcat
gtcataggtttgtgtaccattgttggcagaacgggttctttaggaactgg----------
--------------aagaacgggttcttcgggaaatggcagaacgggttcttcgggaagt
tgactactgatgtcctcatcat--------
>Chr10:25207119:25213615_5p 
--------------------gatataggaacccggatgagggaacccacgtggatagatg
ggaataggcaaatggttgataacactgttctgcctactcgttggatgatagatcgaatgc
agcgaagatatggtaaatagacaaatggttgaaaacactgttctgtctatttggtagtag
tggaaaatgaagagatagatgaatggattgaaagacgccacacagatctgtgaaaggatc
tatgataagtcaaatctcagtcttcaaggaatcacacataagaagaaggagaaaagggag
gttgcttctatctcagaagaaaacctaagaaaactctcattttatttcataaaaacttca
aaggttacaatgctcagaagggaccttatataatgatccagcagcgggggaccttctagg
gtcgaaatttattacaaataaaaggactaaacttgcaaaaacaacagactcga-ttttag
gacttaaataaat-aaaagactcataaagacccaacggtcgattcctgcaaacaagaaaa
gaacgaccatttattatttgaattcaaacacttacttcgg-cttagccctcatgcacgct
ccagcccttcattgattgcttcggaaatgatgaaaaaaacgagttctttaattccttgta
gaactggc-agaaatgatgcttttggagtcttctctttgaaattttctagctcaatgaga
gtaatcagactttcaatggacttgttgaattgttcccttaaggtccttgctcccaacctt
gtcataggtttgtgtaccattgttggcagaacaggttcttcaggaactgg----------
--------------aagaacgggttcttcgggaaatggcagaacaggttcttcgggaagt
tgactactgatgtcctcatcattccctccc
>Chr13:19725542:19732627_5p 
-----------------------atag--------------gaacccacgtggatagatg
gaaataggcaaatggttgataacactattctgcctatttgttggatgatagatggaacgc
agcgaagagatggtgaatagacaaatggttgaaaacactgttctttctattcggtagcag
tggaagatgaagaaatagatggatggactgaaggatgccgcacagatatgtgaaaggatc
tatgataagtcaaatctcagtcttcaaggaatcacaaacaaaaagaaggagaaaagggag
gttgcttctatctcagaagaaaacctaagaaaactctcattttatttcataaaaacttga
aaggttacaatgctgagaaaggaccttatataacgatccaacagcgggagaccttctagg
gtcgaaattattataaataaaaaggactaaacttgcaaaaacaacaaactcga-ttttag
gacttaaataaat-aaaagattcataaagacccaacggtcgattcctgcaaacaagaaaa
gaaagaccatttattatttgaattcaaacacttaccttgataatagctctcatgcacgct
ccagcccttcattgattgcttcggaaatgatgaaaatagcgggttctataattccttgta
gaactggc-aaaaatgatgcttgtggagtcttctctttggagttttctagtacaatgaga
ctaatcagacttgcaatggacttgttgaattgttcccttaatgtccttgctcccaacctt
gtcataggtttgtgtaccattgttggcagaacggattctttaggaactgg----------
--------------aagaacgggttcttcgggaaatggcagaacgggttcttcgggaagt
tgactactgatgtcctcatca---------
