# Supplementary material for: Transposon signatures of allopolyploid genome evolution
Source: Nat Commun. 2023 Jun 1;14:3180. doi: 10.1038/s41467-023-38560-z (PMC10235133; doi:10.1038/s41467-023-38560-z)
Supplement: Supplementary file 4 — Supplementary Data 1 [file 41467_2023_38560_MOESM4_ESM.zip › Camelina.LTR.families/Camelina.LTRFamily/Camelina.Aligned/gt10.fam_316.Aligned.fa]

>Chr1:15386714:15394089_5p 
---------------------------------------tttatg-gtttttaaccatgg
tataaggagtcttttagagtgttttgatgtgtttt-taggttctttgagagtctttacag
gttttataggattttggcatggatggagcaaaatggagc-----------aatttggatg
at-tttggagcatttaa-tcaaaggaaa-agaacttggagtcggatcagagttagagcat
cgatcgacactgcct-tagcatcgatcga--cacctc----tatttgtctacga-gagaa
gc---------------caaa--ttggaagttttacaattttgtccg-aagtttttcata
tttccaacacaagtctct-gacgtgttttagg------------acatatatatagtgtt
ttt-ggg---ttttagaaaacccttaagtta-ttttctagc-ag----------------
--ctttttgagag----------agagatattgagagctttt-aggagagaaggatctga
attc-tttgtcgagaaaagatttctaaactccctcttcttactttttac-tatatgttgc
---ttattattcag-aaagatgt-tttgttcttcattaaacatgtctgagtag-tttgct
tgttaagtttagggtttttca-cagggtttttatgatttattagatctgtga-tttttag
ggttcttaatcttttagtgatttt------------------------------------
------------------------------------------------------------
---------------------------------
>Chr1:15386714:15394089_3p 
------------------------tgatatatcatggtttttacg-gtttttaaccatgg
tataaggagtcttttagagtcttttgatgtgtttt-taggttctttgagagtctttacag
gttttataggattttggcacggatggagcaaaatggagc-----------aatttggatg
at-tttggagcatttaa-tcaaaggaaa-agaacttggagtcggatc--agttagagcat
cgatcgacactgcct-tagcatcgatcga--cacctt----tgtttgtctacga-gagaa
ga---------------caaa--tcggaagttttacaattttgcccg-aagttttccata
tttgcaacacaagtccct-gacgtgttttagg------------acatatatatagtgtt
ttt-ggg---ttttagaaaatccttaagtta-ttttctagc-ag----------------
--ctttttgagag----------agagatattgagagctttt-gggagagaaggatctga
attc-tttgtagagagaagatttctaaactccctcttcttactttttaa-tatttattgc
---ttattatttagaaaagatgt-tttgttcttcattaaacatgtctgagtag-tttgct
tgttaagtttagggtttttca-cagggtttttatgatttattagatctgtga-tttttag
cgttcttaatctttta-tgatcttcatcct------------------------------
------------------------------------------------------------
---------------------------------
>Chr11:39169795:39180357_3p 
-------------------------gatatatcatggtttttatg-gtttttaaccatga
tataagtgtgctttttgaatcttttcatttgttttctaggttgttttagagtctttacag
gttttctaggattttggcacggatggagcaaagtggagc-----------aatttggatc
gt-tttggagcatttaa-cagaagaaaa-tcgacttgaagtcgtaccagagtaatggtgt
cgatctacacctctg-cagcatcgatcaa--cacccc----tgtttatccgacg-agaga
ac---------------caagttttggaagttttacaattttgcccg-aagtttttcaca
attgcaaaatatgtcctt-gacgtgttttagg------------acatgtatatatagtt
tttgggg---ttttagaaaccctgaaagttatttttctagc-ag----------------
--atttttgagag----------aaagatattgagagcttttggggagagatggatctga
tttcttttgtagagaaaagatttctaaactccctctttt--acttttga-tatatattgc
---atgttattcaa-aattatgt-cttgttcttcattgaatatgtctcagtag-tttgct
tcttaggttcagggtttttca-catggtttttatgatttattagatctatga-tttttag
ggttctttatctttta-tgatcttcatccttggttgttcttctcaataattct-ttattg
atcacctag---------------------------------------------------
---------------------------------
>Chr4:8315464:8325632_3p 
gcggtgtatgtctgtcattacgtctgatatatcatggtatttacg-gtttttaaccaaga
tataattgtgctttttgagtcttttgattttttttctaggatgttttagagtcttaacaa
gttttgtaagattttggcacgtaaggagcaaagtggagc-----------aattttgatg
at-tttggagcatttaa-tcaaag-aaa-tcaacttggagtcgtatcagagtgatggtgt
cgatcgacaccgcctgtagcatcgatcga--caccct----gttttagccgacg-agaaa
g----------------caagttttggaagttttacaaaattccccg-aagttctccgta
attgcaagacaagtccct-aacgtgtttttagatatatatatatatatatatatattgtt
ttt-ggg---ttttagaaa-ccattaagtta-ttttctagc-ag----------------
--ctttttgagag----------agagatattgagagctttt-gggagagacggatctga
attcttttgtagagagaagatttctaaactccttatttt--acttttga-tatctattgc
atgatgttattcag-aattatgt-cttgttcttcattaaacatgtctgagtaa-tttgct
tgttaggttcagggtttttca-cagggtttttatgacttattagatctgtta-tgttaag
ggttcataatctttta-tgatgtt------------------------------------
------------------------------------------------------------
---------------------------------
>Chr4:8315464:8325632_5p 
----------------------gttgatatatcatggtttttacg-gtttttaaccaaga
tataagtgtgctttttgagtcttttgatttgttttctatgatgttttagagtcttaacag
gttttctaggattttggcacggaatgagcaaagtggagc-----------aatttgaatg
a--tttggagcatttaa-tcagag-aaa-tcaacttggagtcgtatcagagtgatggtgt
cgatcgacaccgcctgtagcatcgatcga--caccct----gttttagccgacg-agaaa
g----------------caagttttggaagttttacaaaattccccg-aagttctccgta
attgcaagacaagtccct-aacgtgtttttag--atatatatatatatatatatattgtt
ttt-ggg---ttttagaaa-ccattaagtta-ttttctagc-ag----------------
--ctttttgagag----------agagatattgagagctttt-gggagagacggatctga
attcttttgtagagagaagatttctaaactccttatttt--acttttga-tatctattgc
atgatgttattcag-aattatgt-cttgttcttcattaaacatgtctgagtaa-tttgct
tgttaggttcatggtttttca-cagggtttttatgacttattagatctgtta-ttttaag
ggttcataaa--------------------------------------------------
------------------------------------------------------------
---------------------------------
>Chr17:31153328:31161156_5p 
--------------------gagttgatatatcatggtttttgtg-gtttttaaccatga
tataaggagtcttttagagtcttttgatgtgttttctatgatgtttttgagtctttatag
gttttctaggattttggcatgaaaggagcgaaatatagcaatttagatc-gttttggagc
acaaatctcggatcaaa-gc--------------------------------atgggcat
cgatcgacacctataga-gcatcgaccga--caccgctctctgccgactcaaga------
---------------cccaaatttg-gaagttttacaaagttaccc--gaagtttccata
tttgcaacacaagtccct-gacgtgttttagg------------acatataaatagtgtt
tttagg----ttttccaaa-cccttaagttg-tattctatcaaagctttatttttccctg
caccttttgagagcaaaaccctgtgagatttttagagagcttttggagagaagaatcaag
actccttcagagaa-----gattcagaactcctttacttcttctttaatctctttcttaa
-tgctatctatttt-attcatga-tttgtgttcttgcaattatgtctgaatagatctgct
tgttaggtttagggtttctcattagggatttcatggattattagatctgttattatttag
gattcattatctttct-tgttcttcaccataggttgttcttaatgctagatct-------
------------------------------------------------------------
---------------------------------
>Chr11:39169795:39180357_5p 
---------------------atttgatatatcatggtttttatg-gtttttaaccatga
tataagtgtactttttgaatcttttcatttgttttctaggttgttttagagactttacag
gttttctaggattttggcacggatggagcgaagtggagc-----------aatttggatc
gt-tttggagcatttaa-cagaagaaaa-tcgacttgaaatcgtaccagagtaatggtgt
cgatcgacacctctg-cagcatcgatcga--catctc----tgtttatccggcg-agaga
ac---------------caagttttgaaagttttacaattttgtccg-aagttttccaca
attgcaacataagtccct-gacgtgttttagg------------acatgtatataaaatt
tttgggg---ttttagaaaccctgaaagttatttttctagc-ag----------------
--ctttttgagag----------agagatattgagagcttttggggagagacggatctga
attcttttgtagatagaagatttctaaactccctctttt--acttttga-tatctattgc
---atgttattcag-aattatgt-cttgttcttcattgaatatgtctcagtag-tttgct
tgttaggttcagggtttttca-cagggtttttatgatttattagatctgtga-tttttag
ggttctttatctttta-tgatcttcatccttggttgttcttctcaataattct-tgattg
atcacttagaattatt--------------------------------------------
---------------------------------
>Chr12:21810863:21816638_3p 
-----------------------ttgatatatcatggtttttgtg-gtttttaaccatga
tataaagagtcttttagtgtcttttcatttg-tttctagattgtttttgagtctttacag
gtt-tttagcat------------------ggaaggagc-----------aatttggatc
ag-tttggagcaataat-ccgcaagaaa-tcaacttggaatcgatcagaggagatggtgt
cgatcgacactgcct-tagcatcgatcga--caccca----gtccaaaccaacg-agaga
g----------------ccaaatttagaagttttacattgttgcccg-aagttttccata
tttgcaagactagtcccta-acgtgttttagg------------acatatatatatagtt
ttt-agg---ttttcagaa-cccttaagttg-tattctatc-aagttttatt--------
--tttcctgcaact------ctgagagattttgagagctttg-gagagaga-------ga
tctactttgagagaaga--attcttaaactcctttcttac-tcttttaa-tctctattgc
---ttattattcag-aattatgt-cttgttcttctttgaatatgtctgagtaa-tttgct
tgttaggtttagggtttttca-cagggattttatgaattattagatctgtt--tatttag
gattctttatctatct-agatcttcatcttaggttgttcttcatattaattct-tgattg
atcacctagaattaatactttaggaaaataaatt--------------------------
---------------------------------
>Chr17:31153328:31161156_3p 
----------------------------atatcatggtttttgag-gtttttaaccatga
tataaggattcttttagagtcttttgatgtgttttctaggatgtttttgagtcttttcat
attttctaggattttggcatgaaaggagcgaaatagagcaaattggatc-gttttggagc
ataaatctcggatcaaa-gc--------------------------------atgggcat
cgatcgacacctatagc-gcatcgatcga--cacccctctctgccgactcaaga------
---------------cccaaatttg-gaagttttacaaagttaccc--gaagtttccata
tttgcaacacaagtccct-gacgtgttttagg------------acatataaatagtgtt
tttagg----ttttccaaa-cccttaagttg-tattctatcaaagctttatttttccctg
caacttttgagagcaaaaccctgtgagatttttagagagcttttggagagaagaatcaag
actccttcagagaa-----gattcagaactcctttacttcttctttaatctctttcttaa
-tgctatctatttt-attcatga-tttgtgttcttgcaattatgtctgaatagatctgct
tgttaggtttagggtttctcattagggatttcatggattattagatctgttattatttag
gattcattatctttct-tgttcttcaccataggttgttcttaatgctagatctttgatta
gtcatc------------------------------------------------------
---------------------------------
>Chr3:16279856:16290370_3p 
-----------------------ttgatatatcatggtttttgtg-gtttttatccatgg
tataagtgtggtttttgagtcttttgatttgttttctagg-tgtttt-taacctttacag
gtttagatattcattggcacggatagaacacaaaggagctaaaaaatgatgatttgaagc
ataatcaaagcatgaag-gctgatcaac-gaagctgggagacaagatcaagactatgcat
cgaccgacgcactct-cagcatcgatcgatgcagtcc----ctaaaagccgaat-cggaa
gtt-------ttctccacaagctttagaagatttacaaaatttgccc-aagtttccctta
tttgcaattaaggcccaa-gacgtgttttaga--------------gtatttatagtatt
ttt-tgg---tcattgttaagaccaaagttt-ttctctaga-gagatttattctgc---a
acctatttgaaga--------gaagagatattgagagcttt--gggagagatagatctga
tttcatctgtagagagaagattcttgaactcccttctta--ctccttaa-ttccaattgc
---ttatttttcagaaaaaatgt-tttgttcatcattaaatatgtctgagtag-tatgct
tgttaggtttagggtttttca-tagggtttttatggtttattagatctgtta-tttttag
ggttcattatcttctg-tgatcttcatcttaggttgttcttcatattgattct-tgattg
atcatctataattaatactttaggaaaata------------------------------
---------------------------------
>Chr3:16279856:16290370_5p 
--------------------------atatatcatggtttttgtg-gtttttaaccatgg
tataagtgtggtttttgagtcttttgatttgttttctaggttgtttt-taatcttgatag
gtttagatactaattggcatgaatggaacacaaaggatctaaaaaaggatgatttgaagc
ataatcaaagcatgaag-gctgatcaac-gaagctgggagacgagatcaagactatgcat
cgaccgatgcactct-cagcatcgatcgatgcagtcc----ctaaaagccgaat-cggaa
gtt-------ttctccacaagctttagaagattcacaaaatttgccc-aagtttccctta
tttgcaattaaggtccaa-gacgtgttttaga--------------gtatttataggatt
tttatgg---tcattgttaagacctaagttt-ttctctaga-gagttttattctcc---a
accttattgaaga--------gaagatatattgagagcttt--gggagagatagatctga
tttcatctgtagagagaagattcttgaactcccttctta--ctccttaa-ttccaattga
---ttattattcagaaaaaatgt-tttgttcgtcattaaatatgtctgagtag-tatgct
tgttaggtttagggtttttca-taggggttttatggtttattagatctgtta-tttttag
ggttcattatcttctg-tgatcttcatcttaggttgttcttcatattgattct-tgactg
atcacctagaatttaccccttgg-------------------------------------
---------------------------------
>Chr20:25831911:25844183_5p 
------------------------tgatatatcatggtttttaggtgtttttagccatga
tataagtc-ttaattata----------gagtcttcttggtatttttagagtcttttgag
tctttataggatttaacatggatgggagcttaatggagctaaatatgaa-gatttggagc
ttaatc-aagcattgag-gctgagctac-gaagctgggagacgaaatctagagagtgcat
cgatcgacac-actgatagcatcggtcga------------tgcacagccaaag-tcaaa
atcggaagttttcctcacaagtttt-gaagatttacaaagctgccccaaagttttccata
tttgcatcattagtccctggccgtgttttagg------------a-atataaataggatt
ttta-ggtcattgtttaga-cct-------------------aagctttatttttttctg
caacttttgagagcaaaaccctgagagatttttagagagcttttggagagaagaatcaag
actccttcagaaaa-----gattcagaactcctttatttcttcctttaa---tctcttaa
-tgcaatttattca-gaagatgt-tttgtgtttcattgattatgtctgagtagatttgct
tgttaggtttagggtttctcattagggatttcatggattattagatctgtta--atttag
gattcattatctttta-tgatcttcatccttggttgttcttcacaataattc--------
------------------------------------------------------------
---------------------------------
>Chr20:25831911:25844183_3p 
----------------------------atatcatagtttttaggtgtttttagccatga
tataagtc-ttaattata----------gagtctttttggtatttttagagttttttgag
tctttataggatttaacatggatgggagcttaatggagctaaatatgaa-gatttggagc
ttaatc-aagcattgag-gctgagctac-gaagctgggagacgaaatctagagagtgcat
cgatcgacac-actgatagcatcggtcga------------tgcacagccaaag-tcaaa
atcggaagttttcctcacaagtttt-gaagatttacaaagctgccctaaagttttccata
tttgcatcattagtccctggccgtgttttaga------------a-atataaataggatt
ttta-ggtcattgtttaga-cct-------------------aagctttatttttccctg
caacttttgagagcaaaaccctgagagatttttagagagtttttggagagaagaatcaag
actccttcagagaa-----gattcaaaactcctttatttcttcctttaa---tctcttaa
-tgcaatttattca-gaagatgt-tttgtgtttcattgattatgtctgagtagatctgct
tgttaggtttagggtttctcattagggatttcatggattattagatctgttattatttag
gattcattatctttct-tgttcttcatcataggttgttctca------------------
------------------------------------------------------------
---------------------------------
>Chr14:15372275:15386488_5p 
------------------------tgatatatcatggtttttaggtgtttttagccatga
tataagtc-ttatttata----------gagtttttttggtatttttagagtcttttgag
tctttataggatttagcatggatggaagcataatggagctaaataagag-gatttggagc
ataatcaaagcattgag-gctaagctac-gaagttgagagacgagttcagaagtatgcat
cgatcgatgctacctct-gcatcgatcga------------tgcagctgccaca-agcca
atcaaatgttttct-cacaagctttagaagatttacaaaatttgccc-aagttttccata
tttgcatcattagtccctggacgtgttttagg------------a-atataaataggatt
tttatggtcattgtttaga-cct-------------------acgctttatttttccctg
caacttttgagag-agaaccctgagagatttttagagagcttttggagagaagaatcaag
actccttcagagaa-----gattcagaactctttttcgtcttcctttaa---tctcttaa
-tgctatctatttt-attcatga-tttgtgttcttacaattatgtctgagtagatctgct
tgttaggtttagggtttctcattagggatttcatggattgttagattgattaattgtttg
aattcattatctttct-tgttcttcacca-------------------------------
------------------------------------------------------------
---------------------------------
>Chr12:21810863:21816638_5p 
------------------------------atcatggtttttgtg-gtttttaaccatga
tataaagagtcttttagtgtcttttcatttg-tttctagattgtttttgagtctttacag
gtt-tttagcat------------------ggaaggagc-----------aatttggatc
ag-tttggagcaataat-ccgcaagaaa-tcaacttggaatcgatcagaggagatggtgt
cgatcgacactgcct-tagcatcgatcga--caccca----gtccaaaccaacg-agaga
g----------------ccaaatttagaagttttacattgttgcccg-aagttttccata
tttgcaagactagtcccta-acgtgttttagg------------acatatatatatagtt
ttt-agg---ttttcagaa-cccttaagttg-tattctatc-aagttttatt--------
--tttcctgcaact------ctgagagattttgagagctttg-gagagaga-------ga
tctactttgagagaaga--attcttaaactcctttcttac-tcttttaa-tctctattgc
---ttattattcag-aattatgt-cttgttcttctttgaatatgtctgagtaa-tttgct
tgttaggtttagggtttttca-cagggattttatgaattattagatctgtt--tatttag
gattctttatctatct-agatcttcatcttaggttgttcttcatattaattct-tgattg
atcacctagaattaatactttaggaaaataaattgatatgagaatat-------------
---------------------------------
>Chr14:15486822:15493021_3p 
--------------------gagttgatatatcatggtttttaggtgtttttagccatga
tataagtc-ttatttata----------gagtctttttggtatttttagagtcttttgag
tatttatatgatttagcatggatggaagcataatagagctaaatagaaa-gatttggagc
ttaatc-aagcattgag-gctgagctac-aaagttgagaggtgaattcagaagtcagcat
cgatcgatgcaactgatggcatcgatcga------------cacagagccaaaa-atcaa
atcggaagtttttc-cataagtttt-gaagatttacaaagctgtcccaaagttttccata
tttgcatcattagtccttagacgtgttttagg------------a-atatatataggatt
tttatggtcattgtttaga-cct-------------------aaactttatttttcctgc
aacctttttgagagaaaaccctgagagatttttatagagcttttggagagaagaatcaag
actcattcagagaa-----gattcagaactccttttcttcttcctttat---tctcttaa
-tgctatctatttt-attcatga-tttgtgttctatcaattatgtctgagtagatctgct
tgttaggtttagggtttctcattagggatttcatggattattagatctgttt--attttg
gattctttatctttct-tgttcttcaccatagattgttcttaatgctagatctttgatta
gtcatctgaatttagatcttaggattattgattg-atatgaga-----------------
---------------------------------
>Chr15:25895651:25902848_5p 
------------------------tgatatctcatggtttttaggtgtttttagccatga
tttaagtc-ttaattata----------gagtctttttggtatttttagagtcttttgag
tctttataggatttagcatggatgggagcataatggagctaaatatgaa-gatttggagc
ttaatc-aagcattgag-gctgagctgtagaagttgagagacgaattcagaagagtgcat
cgatcgacac-attgatagcatcgattga------------tgctaggccaaat-acgaa
atcggaagttttcctcacaagtttt-gaagatttacaaagttgccccaaagtcttccata
tttgcatcattagtccctgaccgtg-tttagg------------a-atataaataggatt
tttatggtcattgtttaga-cat-------------------aagctttatttttcccag
caacttttgagagcaaaaccctgagagattttttgagagcttttggagagaaggatcaag
actccttcagagaa-----gattcagaactcttttatttcttcctttaa---tctcttaa
-tgctatctatttt-attcatga-tttgtgttcttacaattatgtctgagtagatctgct
tgttaggtttagggtttctcattagggatttcatagattgttagatctgtta--atttag
gattcattatctttct-tgttcttcaccatagattgttc---------------------
------------------------------------------------------------
---------------------------------
>Chr15:25895651:25902848_3p 
-------------------------gatatatcatggtttttaggtgtttttagccatga
tataagtc-ttaattata----------gagtctttttggta-ttttagagtcttttgag
tctttataggatttagcatggatgggagcataatggagctaaatatgaa-gatttggagc
ttaatc-aagcattgag-gctgagctgtagaagttgagagacgaattcagaagagcgcat
cgatcgacac-attgatagcatcgatcga------------tgctaggccaaat-acgaa
atcggaagttttcctcacaagtttt-gaagatttacaaagttgccccaaagtcttccata
tttgcatcattagtccctggccgtg-tttagg------------a-atataaataggatt
tttatggtcattgtttaga-cct-------------------aagctttatttttccccg
caacttttgagagcaaaaccctgagagatttttagagagcttttggagagaagaatcaag
actccttcagagaa-----gattcagaactcttttatttcttcctttaa---tctcttaa
-ttctatctatttt-attcatga-tttgtgttcttacaattatgtctgagtagatctgct
tgttaggtttagggtttctcattagggatttcatggattgttagatctgtta--atttag
gattcattatctttct-tgttcttcaccatag----------------------------
------------------------------------------------------------
---------------------------------
>Chr11:23183417:23196910_3p 
----------------------------atattatggtttttgtg-gtttttaaccatgt
tataaggagtcttttagagtcttttgatttgttttctaggatgtttttgagtctttacag
gttatttaggattttg---------gagcaaaatggagc-----------aatttggatg
at-tttggagcattaaa-ccgaaggaaa-caaacttggagtcagattggagtgctggtat
cgatcgacaccacat-gagcatcgatcga--cactcc----tgtttactcgatg-agaga
a----------------caagaattggaagttttacaattttacccg-aagttttccaca
attgcaacataagcccctagacgtgttttagg------------acatatttatagtgtt
ttt-ggg---ttttgtaaa-ccctgaagttt-tattctagc-aagttttatt--------
--tt--ctggaacc------ctgtgagattttgagagctttt-gggagagagagatctga
actgctttgagagaaga--attcataaactccttctttac-tcttttaa-tttcaattgc
---ttattattcag-aattatta-tttgttcttcattaaacatgtctgagtaa-tttgct
tgttaggttcagggattttca-cagggattttatgatttattagatctgtt--tatttag
gattcataatctttct-agatcttcatcgtaggttgttcttcacattaattct-tgattg
atcacctagaattaatactttaggaaaataatttgatatgagaatataattgattttcct
gataaaatcttttgatgagcaaaattacttctt
>Chr13:23614158:23623210_5p 
-----------------------ttgatatatcatggtttttacg-gtttttaaccatga
tataagtgtgctttttgagtcttttgatttgttttctaggttgtttt-gtgtcaatacag
gttttcaaggattttggcacggatggagcgaaatggagc-----------aatttggac-
at-tttggagcatttaacccagaggaaa-caaacttggagtcgaaacagagtgagggtgt
cgatcgacaccacct-tggtgtcggtcaa--caccct----gttttatctgacg-agaga
g----------------caagaattggaagttttacaattttgcccg-aagttttccaca
attgcatcataagcccctggacgtgttttagg------------atgtatatattttatt
ttt-ggg---ttttagaaa-cctctaagttt-tattctagc-aaattattttctgc---a
acctttttgagag---------aagagatattaagagctttt-gggagaga--gatctga
actccttcgagaaaaga--attcctaaactccttctttt--acttttga-tatctattgc
---ttattattcataaaagatgt-tttgttcttcattgattatgtctgagtag-tttgct
tgttaggttcag------------------------------------------------
------------------------------------------------------------
------------------------------------------------------------
---------------------------------
>Chr15:17453922:17461083_3p 
-----------------------------tatcatggtttttaggtgtttttagccataa
tataagtc-ttatttat------------agtctt-------------------tttgag
tctttataggatttaacatggatgggagcataatggagctaaataggaa-gatttagagc
ttaata-aagcattgag-gctgagctac-gaagttgggagaccagatcaagagtaagcat
cgatcgatgctacatat-gtgtcgatcga------------tgcagagccaaaagaagaa
atcagaagtttctctcacaagtttt-gaagatttacaaagcttccccaaaattttttata
tttgcatcattagtccctgggcgtg-tttagg------------a-atataaataggatt
tttatggtcattgtttaga-cct-------------------aagttttattttccct-g
caacttttgagagcaaaaccctgagagatttttagagagcttttggagagaagaatcaag
actccttcagagaa-----gattcagaactcctttacttcttcttttaa---tctcttaa
-tgctatctatttt-attcatgattttgtgttcatataattatgtctgagtagatctgct
tgttaggtttagggtttctcaatagggatttcatggtttattagatctgttattatttag
gattcattatctttct-tgttcttcaccataggttgtttttaatgctagatctttgatta
gtcatctggatttagatcttagg-------------------------------------
---------------------------------
>Chr15:17453922:17461083_5p 
------------------------tgatatatcatggtttttaggtatttttagccataa
tataagtc-ttatttata----------gagtctt-------------------tttgag
tctttataggatttaacatggatgggagcataatggagctaaatatgaa-gatttgaagc
ttaatc-aagcattgag-gctgagctac-aaagttgggagaccagatcaagagtaagcat
cgatcgatgctacatat-gtgtcgatcga------------tgcagagccaaaagaagaa
atcggaagtttctctcacaagtttt-gaagatttacaaagctgctccaaagttttccata
tttgcatcattagtctctggacgtg-tttagg------------a-atataaatagaa-t
tttatggtcattgtttaga-cct-------------------aagttttattttccct-g
caacttttgagaggaaaaccctgagagatttttagagagcttttggagagaagaatcaag
actccttcagagaa-----gattcagaactcctttacttcttcttttaa---tctcttaa
-tgctat-tatttt-attcatga-tttgtgttcatacaattatgtctgagtagatatgct
tgttaggtttagggtttctcattagggatttcatggtttattagatctgttattatttag
gattcattatcttcct-tgttcttcaccataggttatttttaatgctagatctttgatta
gtcatctggatttagatcttaggattattgat----------------------------
---------------------------------
>Chr14:15486822:15493021_5p 
-------------------------------tcatggtttttaggtg-ttttagccataa
tataagtctttatttata----------gagtcattttagtatttttagagtc-tttgag
tttttataggatttagtatggatggaagcataatggagctaaataggaa-gatttgaagc
ttaatc-aagcattgag-gctaagctac-aaagttgagaggcaaattcagaagtcagcat
cgatcgatgcaactgatggcatcgatcga------------cacagagccaaaa-atcaa
atcggaagttttcc-cacaagtttt-gaagatttacaaagctgtcccaaagttttccata
tttgcatcattagtccctggacgtgttttagg------------a-atatatataggatt
tttatggtcattgtttaga-cct-------------------aagctttatttttcctgt
aatctttttgaaagaaaaccttgagagatttttagagagcttttggagagaagaatcaag
actcattcagagaa-----gatttagaactccttttattctttctttaa---tctcttaa
-tgctatatatttt-attcatga-tttgtgttataacaattatgtttgagtagatctgct
tgttaggtttagggtttctcattagggatttcacggattattagatttgttt--attttg
gattcattatcttt-t-tgttcttcaccataggttgttcttaatgctagatctttgatta
gtcatctggatttagatcttaggattattgattg--tgtga-------------------
---------------------------------
