# Supplementary material for: Transposon signatures of allopolyploid genome evolution
Source: Nat Commun. 2023 Jun 1;14:3180. doi: 10.1038/s41467-023-38560-z (PMC10235133; doi:10.1038/s41467-023-38560-z)
Supplement: Supplementary file 4 — Supplementary Data 1 [file 41467_2023_38560_MOESM4_ESM.zip › Camelina.LTR.families/Camelina.LTRFamily/Camelina.Aligned/gt10.fam_653.Aligned.fa]

>Chr2:5063610:5070836_5p 
-------------------------------ccctttttttttttttttaataacatata
attcactagtggtcccatatccactaacattctagcaataatcaacaaccgcggataacc
aaagaaa--ccattccattaatccaataaaaattccaaaataaa-taaaccaataatc-a
ataatgcaataatcc--aaaccgacaatgaaatagcaaatttccaacatcctacaatgct
ctatcaacccaattctagcaacctaacaatagctagaccacaatcaatcaagcccctaga
acatcctcctcctcatcgcctttgattccacgatcacacttttcctttacctgcacacca
caaacaacaattgagatgcgtaagtattatcataaatagttagtgaggccgtcctcccat
ctattaggttatacacataagcatatgagaccctcatgtt----taagcaaacaaacaaa
aca--------caagcaat-acatcaaaccgg----------------------------
-------------
>Chr2:5063610:5070836_3p 
---------------------------------------ttttttttttaataacatata
attcactattggtcccatacccactaacattctagcaacaatcaacaaccgcggataacc
aaacaaa--ccattccattaatccaataaaaattccaacataaa-taaaccaataatc-a
ataatgcaataatcc--aaaccgacaatgaaatagcaaagttccaacatcgtacaatgct
ctatcaacacaattctagcaacctaacaatagctagaccacaatcaatcaagcccctaga
acatcctcctcctcatcgcctttgattccacgatcacacttttcctttacctgcacacca
caaacaacaattgagatgcgtaagta-tatcataaatacttagtgaggccgtcctcccat
ctactaggttatacacacaagcatatgagaccctcatgtt----taagcaagcaaactaa
aca--------caagcaat-acatcaaaccagga--------------------------
-------------
>Chr3:18853618:18862711_3p 
---------------------caaaatgaaacaacccttttttttatataataatat-ca
attcactagtggtcccatacccactaacatcctagcaacaatcaacataagcggataaca
aaaca------attccataaatccaacatgaattctaacaataa-caatccaataacc-a
acaatgcaataaaccaaaaaccaacaatgaaataactaagttccaacatcctacaatgtt
ttatcaactcaacactagcaacctaacaatagctagaccacaatcaatcaagcctctaga
acatcctcctcctcatcgcc-ttgattccacgatcacactttacctttacctgcacatca
caaacaacaattgagatgcgtaagtattatcataaatacttagtgaggtcgtcctcccat
ctactaggttatacacacaagcaactgagaccctcaggtt----taagcaagcc------
-----------------------tcggat-------------------------------
-------------
>Chr3:18853618:18862711_5p 
attttcaactaaaaaacaaatcaaaatgaaacaacccttttttttatataataatat-ca
attcactagtgatctcatacccactaacatccaagcaacaatcaacatcagcggataaca
aaaca------attccataaatccaacatgaattccaacaataa-caatccaataacc-a
acaatgcaataaaccaaaaaccaacaatgaaataactaagttccaacatcctacaatgtt
ctatcaactcaacactagcaacctaacaatagctagaccacaatcaatcaagcctctaga
acatcctcctcctcatcgtc-ttgattccacgatcacactttacctttacctgcacatca
ctaacaacaattgagatgcgtaagtattatcataaatacttagtgaggccgtcctcccat
ctactaggttatacacacaagaaaatgagaccctcaggtt----taagcaagc-------
------------------------------------------------------------
-------------
>Chr13:11219637:11227607_3p 
------------------------------ccttcccgtttttttttttttttttaa-ta
atttactagtggtcccatacccactaacaccctagcac-aatcagcaacagcggataaca
aaaca------attccattaa-ccaataagaattccaacattaa-caatccaataacc-a
acaaagcaatactcc-aaaactaataaagaaataaccaagttccaacatcctacaatgct
ctatcaactcaattctagcaacctaacaatagctagaccacaatcaatcaagcctctaga
acatcctcctcctcatctcc-ttgattccacgatcacactttgcctttacctgcac--ca
caaacacatattgagatgcatgagtattattaaaaatactcagtgaggccatcctcccat
ccactgggctatacacacaagcaactgagattctattg-a----aagttgagccaat-aa
aca--------caatcaac-acatcaaacaaacaactcatcatccgttaagagtggtgtc
gaccgac------
>Chr13:11219637:11227607_5p 
----------------------------------------tttttttttttttttaa-ta
attcactagtgatcccatacccactaacaccctagcac-aatcaaaaacagcggataaca
aaaca------attctattaa-ccaataagaattccaacattaa-caatccaataacc-a
acaaagcaatactcc-aaaactaataaagaaataaccaagttccaacatcctacaatgct
ctatcaactcaattctagcaacctaacaatagctagaccacaatcaatcaagcctctaga
acatcctcctcctcatcgcc-ttgattccacgatcacactttgcatttacttgcac--ca
caaacacatattgagatgcatgagtactattaaaaatactcagtgaggccatcctcccat
tcactgggctatacacacaagcaactgagattctattg-a----aagttgagccaat-aa
aca--------caatcaac-acatcaaacaaacaactcatcatcggttaagagtggtgtc
gatcgacgctaac
>Chr5:24436440:24442000_5p 
-------------------------------cccttcccgtttttttttttatacct-ta
atttactagtggtcccatacccactaacatcctaacatcaatcaataaccgcggataatc
aaataaaacaaattcttttaaaccaaa-agaattccaacattca--aatccaataacc-a
ataacat---------caatcaaataaagagataaccaacaactaacatcctacaatgtt
cctttgacttaat-ctagcaacctaacaacagctagaccacaatcaatcaagtctctaga
aca-ccccttcatcatcgcc-ttgattccacgatcacactttgcctttacctgcacatca
caaacaacaattgagatgcgtaagtattatcataaatacttagtgaggccgtcctcccat
ctactgggttatacacacaagcatatgagactcc--------------caagtcaac-aa
aca--------acaataac-acaatcaa--------------------------------
-------------
>Chr5:24436440:24442000_3p 
----------------------------------------tttttttttttatacct-ta
atttactagtggtcccatacccactaacatcctaacatcaatcaataaccgcggataata
aaataaaacaaattcctttaaaccaaa-agaattccaacattca--aatccaataacc-a
ataacat---------caatcaaataaagagataaccaacaactaacatcctacaatgtt
cctttgacttaat-ctagcaacctaacaacagctagaccacaatcaatcaagtctctaga
aca-ccccttcatcatcgcc-ttgattccacgatcacactttgcctttacctgcacatca
caaacaacaattgagatgcgtaagtattatcataaatacttagtgaggccgtcctcccat
ctactgggttatacacacaagcatatgagactcc--------------caagtcaac-aa
ac----------------------------------------------------------
-------------
>Chr16:14814328:14817618_3p 
------------------------------------------------------tat-ta
attcactagtggtcccatacccactaacaacctagcaa-caatcacaacagcggataaca
aaaca------attccatt-----------------------------------------
-----------------aaaccaataatgcaataacaaagttccaacatcctacaatgtt
ctatcaactcaacactagcaacctaacgatagctagaccacaatcattcaagcctctaga
acatcctcctcctcatcgcc-ctgattccacgatcacac-ttgcctttacctgcac--ca
caaacacatattgagatgcatgagtattattaaaaatacacagtgaggccatcctcccat
ctactgggctatacacacaagcaactgagattctattgtt----aagttgaaccaac-aa
aca--------caatcaac-acatcaaacaagcaactcacaaacgattaaaagtggt---
-------------
>Chr16:14814328:14817618_5p 
---------------------------------------------------aaatat-ta
attcactagtggtcccatacccactaacaacctagcaa-caatcacaacagcggataaca
aaaca------attccatt-----------------------------------------
-----------------aaaccaataatgcaataaccaagttccaacatcctacaatgtt
ctatcaactcaacactagcaacctaacgatagctagaccacaatcattcaagcctctaga
acatcctcctcctcatcgcc-ctgattccacgatcacac-ttgcctttatctacac--ca
caaacacatattgagatgcatgagtattattaaaaatacacagtgagaccatcctcccat
ctactgggctatacacacaagcaactgagattatattgtt----aagttgaaccaac-aa
aca--------caatcaac-acatcaaacaagcaactcaaaaatgg--------------
-------------
>Chr14:20521643:20529495_5p 
------------------------------------------------------------
-----ctagtggtccaatacccactagccacctaacgt---acaagcacaatcaacagca
aaaataa-cagataccaatatccaaat-aataatccaataacta-ataaccaataatcaa
atataacaatactcc-aatatcaaacaacaggaaacaaggaaccaacaacctagcaagtt
ctaaagacccaactctagcaacctagcaat-gccagacaacatccaatcgagtccctaga
acatcctcctcttcatcgcc-ttgattccacgatcacactttgcctttacctgcac--ca
caaacacatattgagatgcatgagtatt-tgataaacactcagtgaggcaatcctcccat
ctatcgggctatacacacaagcaacaatgatatcaatgttccaaacaataaacaaacaag
acat-------------------acaaaccaggaa-------------------------
-------------
>Chr9:18164379:18173975_3p 
------------------------------------------------------------
---------tggtcccatacccactaacatcctaacaacaatcaataaccgcggataacc
aaataaaacaaattccattaaaccaaa-agaatgccaacaacaa-taatccaat------
-----------------aattcaaccatgaaatagcaaggttccaacatccaacaatgct
ctatcaactcaatactagcaacctaacaatagctagaccactatcaaccaagcctctaga
acatcctcctcctcatcgcctttgattccacgatcacactttgcctttacctgcac--ca
caaacacatattgcaatgcatgagtatt-ttataaacactcagtaaggcaatcctcccat
ctactgggctatacacacaagcaatagagacatc-------------tctaaccatt-aa
acaacattcaacaatcaacaataacaaaccaggactccgca-----------------tc
gaccg--------
>Chr12:31168638:31172635_5p 
-------------------------------------ccgtttctatattataatct---
-----tcagtggtcccatacccactaacaacctatcatcaaccaacaaaagcggataact
aagca------ataccattaaaccatcaaagaatccaacaatgaataaacaaat------
-----------------aaaccaacaaagttgattatcaattccaatatcttacaatgtt
ctatcgactccactctagcaacctaataacagctagaccacaatcaatcaagcctctaga
acatcctcttcctcaccgcc-tggattccacgatcacacttttcctttacctgcac--ca
caaacacaaattgagatgcatgaatattgtcataaacactcagtaaggcactccttccat
ctactgggctatacacacaagcaactgagattccaatg---------ttaagcaaacaaa
aca-------------aac-acaagcaaac------------------------------
-------------
>Chr12:31168638:31172635_3p 
---------------------------------------------taattataatct---
-----tcattggtcacatacccactaacaacctagcatataccaacaacagcggataacc
aagca------ataccattaaaccatcaaagaatccaacaataaataaaccaat------
-----------------aaaccaacaaagtcaataatcaattccaacatcctacaatgtt
ctatcgactccactctagcaacctaacaacagcgagaccacaatcaatcaagcctctaga
acatcctcttcctcaccgct-tggattccacgatcacactttgcctttacctgcac--ca
caaacacaaattgagatgcatgagtattgtcataaacactcagtgatacaatcctcccat
ctactaggctatacacacaaacaactgagattctaatg---------ttaagcaaacaca
aca-------------aac-acaacaaaccaga---------------------------
-------------
>Chr12:27250185:27259852_5p 
------------------------------------ctttttttttttatataacatata
attcgctagtggtcccatacccactaacattctagcaacaatcaacgaccgcggataacc
aaagaaa--acattccattaatccaat-aaaattccaacataaa-tgaaccaataacc-a
ataatgcaataatcc--aaaccaacaatg-aatagcaaagttccaacatcctacaatgct
ctatcaacctaattctagcaacctaacaatagctagaccacagtcaatcaagcctctaga
acatcctcctcctcatcgcctttgattccacgatcacacttttcctttacctgcacacca
caaacaacaattgagatgcgtaagtattatcataaatacttagtgaggccgtcctcccat
ctactagg----------------------------------------------------
------------------------------------------------------------
-------------
>Chr9:18164379:18173975_5p 
------------------------------------------------------------
---------------------cactaacatcctaacaacaatcaataaccgcgaataacc
aaataaaacaaattccattaaaccaaa-agaatgccaacaacaa-taatccaat------
-----------------aattcaaccatgaaatagcaaggttccaacatcctacaatgct
ctatcaactcaatactagcaacctaacaatagctagaccactatcaaccaaacctctaga
acatcctcctcctcatcgcctttgattccacgatcacactttgcctttacctgcac--ca
caaacacatattgcaatgcatgagtatt-ttataaacactcagtaaggcaatcctcccat
ctactgggctatacacacaagcaatagagacatc-------------tctaaccatc-aa
acaacattcaacaatcaacaataacaaaccaggactc-----------------------
-------------
>Chr12:27250185:27259852_3p 
---------------------------------------------------taacatata
attcgctagtggtcccatacccactaacattctagcaacaaacaacgaccgcggataacc
aaagaaa--acattccattaatccaat-aaaattcaaacataaa-tgaaccaataacc-a
ataatgcaataatcc--aaaccaacaatg-aatagcaaagttccaacatcctacaatgct
ctatcaacctaattctagcaacctaacaatagctagaccacagtcaatcaagcctctaga
acatcctcctcctcatcgcctttgattccacgatcacacttttcctttacctgcacacca
caaacaacaattgagatgcgtaagtattatcataaatacttagtgaggtcgtcctcccat
------------------------------------------------------------
------------------------------------------------------------
-------------
