# Supplementary material for: Transposon signatures of allopolyploid genome evolution
Source: Nat Commun. 2023 Jun 1;14:3180. doi: 10.1038/s41467-023-38560-z (PMC10235133; doi:10.1038/s41467-023-38560-z)
Supplement: Supplementary file 4 — Supplementary Data 1 [file 41467_2023_38560_MOESM4_ESM.zip › Camelina.LTR.families/Camelina.LTRFamily/Camelina.Aligned/gt10.fam_2504.Aligned.fa]

>Chr4:25108483:25111978_5p 
---------gtaattgatagaagcagttcaatggcttaatcatatttttcttaagtatca
acttaacaaaggtttagtgtgagagtaaaccggggctggtttagctta-tttcttttgtc
tatctatatatacaatgt-ggagagggttagagagcttcatcgagtatttggtgaggtct
tttagggggagtgggaggagctccattaacaaaatcctcagttccttttgtaattc-cag
ttctataatctatcaaatccttttc-tataagcaaatcgtatcaaat-------------
----------
>Chr4:25108483:25111978_3p 
----------gtattgatagaagcagttcaatggcttaatcatatttttcttaagtatca
acttaacaaaggtttagtgtgagagtaaaccggggctggtttagctta-tttcttttgtc
tatctatatatacaatgt-ggagagggttagagagcttcatcgagtatttggtgaggtct
tttagggggagtgggaggagctccattaacaaaatcctcagttccttttgtaattc-cag
ttctataatctatcaaatccttttc-tataagcaaatcgtatcaaatgcatcgcattgtc
ttagatgcgg
>Chr10:12661466:12664930_3p 
-------------ttgatagaagcagttcaatggcttaatcatatttttcttaagtatca
acttaacaaaggtttagtgtgagagtaaaccggggctggtttagctta-tttcttttgtc
tatctatatatacaatgt-ggagagggttagagagcttcatcgagtatttggtgaggtct
tttagggggagtgggaggagctccattaacaaaatcctcagttccttttgtaattc-cag
ttctataatctatcaaatccttttc-tataagcaaatcgtatcaaat-------------
----------
>Chr10:12661466:12664930_5p 
-----------tattgatagaagcagttcaatggcttaatcatatttttcttaagtatca
acttaacaaaggtttagtgtgagagtaaaccggggctggtttagctta-tttcttttgtc
tatctatatatacaatgt-ggagagggttagagagctttatcgagtatttggtgaggtct
tttagggggagtgggaggagctccattaacaaaatcctcagttccttttgtaattc-cag
ttctataatctatcaaatccttttc-tataagcaaatcgtatc-----------------
----------
>Chr10:6426622:6430086_3p 
--------------tgatagaagcagttcaatggcttaatcatatttttcttaagtatca
acttaacaaaggtttagtgtgagagtaaaccggggctggtttagctta-tttcttttgtc
tatctatatatacaatgt-ggagagggttagagagctttatcgagtatttggtgaggtct
tttagggggagtgggaggagctccattaacaaaatcctcagttccttttgtaattc-cag
ttctataatctatcaaatccttttc-tataagcaaatcgtatca----------------
----------
>Chr10:6426622:6430086_5p 
---------ggtattgatagaagcagttcaatggcttaatcatatttttcttaagtatca
acttaacaaaggtttagtgtgagagtaaaccggggttggtttagctta-tttcttttgtc
tatctatatatacaatgt-ggagagggttagagagctttatcgagtatttggtgaggtct
tttagggggagtgggaggagctccattaacaaaatccttagttccttttgtaattc-cag
ttctataatctatcaaatccttttc-tataagcaaatcgtatca----------------
----------
>Chr6:13968496:13971960_3p 
-------------atgatagaagcagttcaatggcttaatcatatttttcttaagtatca
acttaacaaaggtttagtgtgagagtaaaccggggctggtttagctta-tttctttcgtc
tatctatatatacaatgt-agagagggttagagagctctatcgagtatttggtgaggtct
tttagggggagtgggaggagctccattaacaaaatcctcagttccttttgtaattc-cag
ttctataatctatcaaatccttttc-tataagcaaatcgtatcaaa--------------
----------
>Chr4:27782787:27786233_3p 
--------------tgatagaagcagttcaatggcttaatcatatttttcttaaatatca
acttaacaaaggtttagtgtgaaaataaaccggggctggtttagctta-tttcttttgtc
tatctatatatacaatgt-ggagagggttagagagctttatcgagtatttggtgaggtct
tttagggggagtgggaggagctccattaacaaaatcctcagttccttttgtaattc-cag
ttctataatctatcaaatccttttc-tataagcaaatcgtatcaaa--------------
----------
>Chr6:13968496:13971960_5p 
aaaggcagaggtattgatagaagcagttcaatggcttaatcatatttttcttaagtatca
acttaacaaaggtttagtgtgagagtaaaccggggctggtttagctta-tttctttcgtc
tatctatatatacaatgt-agagagggttagagagctctatcgagtatttggtgaggtct
tttagggggagtgggaggagctccattaacaaaatcctcagttccttttgtaattc-cag
ttctataatctatcaaatccttttc-tataagcaaatcgtatc-----------------
----------
>Chr4:27782787:27786233_5p 
--------------tgatagaagcagttcaatggcttaatcatatttttcttaagtatca
acttaacaaaggtttagtgtgagagtaaaccggggctggtttagctta-tttcttttgtc
tatctatatatacaatgt-agagagggttagagagctttatcaagtatttggtgaggtct
tttagggggagtgggaggagctccattaacaaaatcctcagttccttttgtaattc-caa
ttctataatttatcaaatccttttc-tataagcaaatcgtatca----------------
----------
>Chr12:32034017:32037246_5p 
--------------tgatagaagcagtgaaaatgcataataata------------agta
acttaaccatggtttgttgtgagacttaaccatggttagtttaggtta-tttcttgagtc
tatggctatatataaggtctgagagagtaagagagggtcatcgagtatttggtgaggtct
tttagggggagtgggaggagctccattaataaaatcctcagtcccttttgtaattc-cag
ttctataatctatcaagtctattttatataagcaaatcgtatcaaa--------------
----------
>Chr12:32034017:32037246_3p 
--------------tgatagaagcagtgaaaatgcataataata------------agta
acttaaccatggtttgttgtgagacttaaccatggttagtttaggtta-tttcttgagtc
tatgactatatataaggtctgagagagtaagagagggtcatcgagtatttggtgaggttt
tttagggggagtgggaggagctccattaataaaatcctcagttccttttgtaattc-caa
ttctataatctatcaagtctattttatataagcaaatcgtatca----------------
----------
>Chr15:14356638:14360653_3p 
----gcaggggtattgatagaagcagtgaaaatgcataataata------------agta
acttaaccatggttagttgtgagacttaaccatggttagtttaggtta-tttcttgagtc
tatggctatatatagggtctgagagagtaagagaggattatcgagtatttggtgaggtct
tttagggggagtgggaggagctccattaataaaatcctcagtcccttttgtaattc-cag
ttctataatctatcaagtctattttatataagcaaatcgtatca----------------
----------
>Chr15:14356638:14360653_5p 
--------------tgatagaagcagtgaaaatgcataataata------------agta
acttaaccatggttagttgtgagacttaaccatggttagtttaggtta-tttcttgagtt
tatggctatatatagggtctgagagagtaagagaggattatcgagtatttggtgaggtct
tttagggggagtgggaggagctccattaataaaatcctcagtcccttttgtaattc-cag
ttctataatctatcaagtctattttatataagcaaatcgtatcaaat--------tggta
tcaga-----
>Chr8:23117177:23120534_5p 
--------------tgatagaagcagtgaaaatgcataataata------------agta
acttaaccatggtttgttgtgagacttaaccatggttagtttaggtta-tgtcttgag--
tatggctatatataagatcggagagaataagagagggttatcgggtatttggtgaggtct
tttagggggagtgggaggagctccattaacaaaatcctcagtt-cttttgtaattc-cag
ttctataatctatcatatccatttc-tataagcaaaacgtatcaaa--------------
----------
>Chr6:18321811:18325162_5p 
-----------tattgatagaagcagtgaaaatgcataataata------------agta
acttaaccatggtttgttgtgagacttaaccatggttagtttaggtta-tgtcttgag--
tgtggctatatataagatctgagagaataagagagggttatcgggtatttggtgaggtct
tttagggggagtgggaggagctccattaacaaaatcctcagtt-cttttgtaattc-cag
ttctataatctatcatatccatttc-tataagcaaaacgtatca----------------
----------
>Chr8:23117177:23120534_3p 
--------------tgatagaagcagtgaaaatgcataataata------------agta
acttaaccatggtttgttgtgagacttaaccatggttagtttaggtta-tgtcttgag--
tatggctatatataagatcggagagaataagagagggttatcgggtatttggtgaggtct
tttagggggagtgggaggagctccattaacaaaatcctcagtt-cttttgtaattc-cag
ttctataatctatcatatccatttc-tataagcaaaacgtatca----------------
----------
>Chr6:18321811:18325162_3p 
--------------tgatagaaggagtgaaaatgcataataata------------agta
acttaaccatggtttgttgtgagacttaaccatggttagtttaggtta-tgtcttgag--
tatggctatatataagatcggagagaataagagagggttatcgggtatttggtgaggtct
tttagggggagtgggaggagctccattaacaaaatcctcagtt-cttttgtaattc-cag
ttctataatctatcatacacatttc-tataagcaaaatgtatca----------------
----------
>Chr16:8183406:8186532_5p 
---------------gatagaagcagtgaaaatgg---------------------gata
aattaaccatggtttgttgtgagagttaaccatggttggtttaagttattttcttaagtc
tatgtctatatataaggtctgagagagtgagagagggttatcaagaaatttgtgggttaa
ttctgggggagtgggaggagcttcattaacaaagtcctcaac--cttttgtaattctcgt
ttctataatatatcaaatccagtttatataagcaaatcgtatcaa---------------
----------
>Chr16:8183406:8186532_3p 
--------------tgatagaagcagtgaaaatgg---------------------gtta
agttaaccatgatttgttgtgagagttaaccatagttgatttaggttattttcttaagtc
tatgtctatatataaggtttgagagagtgagagagggttatcaagaaatttgtgggttaa
ttctggggaagtgggaggagcttcattaacaaagtcctcaac--cttttgtaattctcgt
ttctataatatatcaaatccagtttatataagcaaatcgtatcaa---------------
----------
