# Supplementary material for: Transposon signatures of allopolyploid genome evolution
Source: Nat Commun. 2023 Jun 1;14:3180. doi: 10.1038/s41467-023-38560-z (PMC10235133; doi:10.1038/s41467-023-38560-z)
Supplement: Supplementary file 4 — Supplementary Data 1 [file 41467_2023_38560_MOESM4_ESM.zip › Camelina.LTR.families/Camelina.LTRFamily/Camelina.Aligned/gt10.fam_960.Aligned.fa]

>Chr2:15430655:15433601_5p 
--------------------------tgttggatcattcca--acttgaagaacaagcta
tctcc----taggaagttgccttaagagatagaatagg-aaaaggaaaagttcctaaagt
ctt-aagttgtaatatgc------------taatcctaataggtttaagaaaagatgaaa
catataaatatatgagtctatggagaggtgttccatgagactagagagacttgagagatt
tagtttttgaga-aattttctaaatc-a----ataa-g-agaggtgttcttatattcttc
aagtc-tttgaccttata------------------------------------------
-------
>Chr15:6727575:6733216_3p 
--------------------------tgttggataattcca--acttgaagaacaagcta
tctcc----taggaagttgccttaagagatagaatagg-aaaaggaaaagttcctaaagt
ctt-aagttgtaatatgt------------taatcctaataggtttaggaaaagatgaaa
catataaatatatgagtctatggagaggtgttctatgagactagagagacttgagagatt
tagtttttgaga-agttttctaaatc-a----ataa-g-agaggtgttcttatattcttc
aagtc-tttgatcttata------------------------------------------
-------
>Chr2:15430655:15433601_3p 
-------------------gggagaatgttggataattcca--acttgaagaacaagcta
tctcc----taggaagttgccttaagagatagaatagg-aaaaggaaaagttcctaaagt
ctt-aagttgtaatatgt------------taatcctaataggtttaggaaaagatgaaa
catataaatatatgagtctatggagaggtgttccatgagactagagagacttgagagatt
tagtttttgaga-agttttctaaatc-a----ataa-g-agaggtgttcttatattcttc
aagtc-tttaatcttata------------------------------------------
-------
>Chr2:17837855:17842666_5p 
--------------------------tgttggataattcca--acttgaagaacaagcta
tctcc----taggaagttgccttaagagatagaatagg-aaaaggaaaagttcataaagt
ctt-aagttgtaatatgt------------taatcctaataggtttaggaaaagatgaaa
catataaatatatgagtctatggagaggtgttccatgagactagagagacttgagagatt
tagtttttgaga-agttttctaaatc-a----ataa-g-agaggtgttcttatattcttc
aagtg-tttgatcttata------------------------------------------
-------
>Chr15:6727575:6733216_5p 
--------------------------tgttggataattcca--acttgaagaacaagcca
tctcc----taggaagttgccttaagagatagaatagg-aaaaggaaaagtttctaaagt
ctt-aagttgtaatatgt------------taatcctaataggtttaggaaaagatgaaa
catataaatatatgagtctatggagaggtgttctatgagattagagagacttgagagatt
tagtttttgaga-agttttctaaatc-a----ataa-g-agaggtgttcttatattcttc
aagtc-tttgatcttatatttggtat----------------------------------
-------
>Chr2:17837855:17842666_3p 
--------------------------tgttggataatttca--acttgaagaacaagcta
tctgc----taggaagttgccttaaaagatagaatagg-aaaaggaaaagttcttaaaat
ctt-aagttgtaatatgt------------taatcctaataggtttaggaaaagatgaaa
catataaatatatgagtctatggagaggtgttccatgagattagagatacttgagagatt
tagtttttgaga-agttttctaaatc-a----ataa-a-agaggtgttcttatattcttc
aagtc-tttgatcttatatttg--------------------------------------
-------
>Chr9:15639108:15645295_3p 
--------------------------tgttggataattcca--acttgtagaacaagcta
tctcc----taggaagttggcttaagagatagaatagg-aaaaggaaaagttcataaagt
ctt-aagttgtaatatgt------------taatcctaataggtttaggaaaatatgaaa
catataaatatatgagtctatggaaaggtgttccatgagacttgagaga-aagagagatt
tagtttttgagagagttttctaaatc-a----ataa-g-aaaggtgttcttatattcttc
aagtt-tt--atcttata------------------------------------------
-------
>Chr9:15639108:15645295_5p 
--------------------------tgttggataattcca--acttgtagaacaagcta
tctcc----taggaagttgccttaagagatagaatagg-aaaaggaaaagtttctaaagt
c---aagttgtaatatgt------------taatcctaataggtttaagaaaagatgaaa
catataaatatatgagtctatggagaagtgttccatgagacttgagaga-aagaaagatt
tagtttttgagagagttttctaaatt-a----ataa-a-aaaggtgttcttatattcttc
aagtt-tt--atcttata------------------------------------------
-------
>Chr2:20307430:20312231_3p 
---------------------agcaatgttggataattcca--acttgtatgacaagctg
tcttc----taggaagttgcctaaagagatagaatagg-aaaaggaaaagttcctaaagt
cttaaagatgtaatatgt------------taatcctaataggtttaggaaaagttagaa
catataaatatatgagtctatggagaggtgttccatgagacttgagaga-aagagagatt
tagtttttgagagagttttctaaatcta----ataa-g-aaaggtgttcttatatt-ttc
aagtc-tttgatcttata------------------------------------------
-------
>Chr9:3299276:3304077_5p 
--------------------------tgttggataattcca--atttgtataacaagcta
tctcc----taggaagttgcctaaagagatagaatagg-aaaaggaaaagttcctaaagt
ctt-aagttgtaatatgt------------taatcctaataggtttaggaaaagatagag
catataaatatatgagtttatggagagatgttccatgagacttgagaga-aagagagatt
tagtttttgagagagttttctaaatcta----ataata-aaaagtgttcttatattcttt
aagtt-tct-atcttaga------------------------------------------
-------
>Chr17:14852256:14857105_3p 
-----------------cagggagaatgttggataattcca--acttgtggaagaagcta
tctcc----taggaagttgccaaaagagatagaatagg-aaaaggaaaagttcctaagat
caataagttgtaatatgt------------taattctaataggtttaggaaaataagaaa
cctataaatataagagtctatggagaggtgttccataagacttgagaga-----gagatt
tagtttttgagagagttttctaaatcaataatataa-g-agaggtgttcttatatcttca
agttcttttgttcttagat-----------------------------------------
-------
>Chr17:19493880:19498735_5p 
--------------------------tgttggataattcca--acttgtggaagaagcta
tctcc----taggaagttgccaaaagagatagaatagg-aaaaggaaaagttcctaagat
taataaattgtaatatgt------------taattctaataggtttaggaaaataagaaa
cctataaatataagagtctatggagaggtgttccataagacttgagaga-----gagatt
tagtttttgagagagttttctaaatcaataatataa-g-agaggtgttcttatatcttca
agctc-tttgttcttagatttggtatcaga-----------gctaag-------------
-------
>Chr10:9668220:9675300_3p 
--------------------------tgttggataattcca--acttgaggaagaagcta
tctcc----taggaagttgccaaaagagatagattagg-aaaaggaaaagttcctattat
cattaagttgtgtaatgg------------taattctaataggtttaggaaaagtgtaaa
cctataaatataagagtccatggagaggtgttccataagacttgagaga-aagagagatt
tagtttttgagagagttttctaaatcta----ataa-a-aaaggtgttcttatatttttc
aagtt-cttaatattaga------------------------------------------
-------
>Chr3:17084368:17086511_5p 
--------------------------tgttggataattcca--acttgaggaagaagcta
tctcc----taggaagttgccaaaagagatagattagg-aaaaggaaaaattcctattat
cattaagttgtgtaatgg------------taattctaataggtttaggaaaagtgtaaa
cctataaatataagagtctatggagaggtgttccataagacttgagaga-aagatagatt
tagtttttgagagagttttctaaatcta----ataa-g-aaaggtgttcttatatttttc
aagtt-cttaatattagatat-atat----------------------------------
-------
>Chr5:18525439:18530522_3p 
--------------------------tgttggataattcca--acttgtggaagaagcta
tctcc----taggaagttgccaaaagagatagaataggaaaaaggaaaagttcctaagat
taataaatagtaatatgt------------taattctaataggtttaggaaaattagaaa
cctataaatataagagtctatggagaggtgttccataagacttgaaaga-----gagatt
tagtttttgagagagttttctaaatcaataatataa-g-agaggtgttcttatatcttca
agctc-tttgttcttagat-----------------------------------------
-------
>Chr5:18525439:18530522_5p 
---------------------------gttggataattcca--acttgtggaagaagcta
tctcc----taggaagttgccaaaagagatagaataggaaaaaggaaaagttcctaagat
taataaaatgtaatatgt------------taattctaataggtttaggaaaattagaaa
cctataaatataagagtctatggaaaggtgttccataagacttgagaga-----gagatt
tagtttttgagagagttttctaaatcaataatataa-g-agaggtgttcttatatcttca
agctc-tttgttcttagatt----------------------------------------
-------
>Chr10:9668220:9675300_5p 
--------------------------tgttggataattcca--actcgaggaagaagata
tctcc----taggaagttgccaaaagagatagattagg-aaaatgaaaagttcctattgt
cattaagttgtgtaatgg------------taattctaataggtttaggaaaagtgtaaa
cctataaatataagagtctatggagaggtgttccataagacttgagaga-aagagagatt
tagtttttaagagagttttctaaatcta----ataa-a-aaaggtgttcttatatttttc
aagtt-cttaatattaga------------------------------------------
-------
>Chr3:17084368:17086511_3p 
--------------------------tgttggataattcca--acttgaggaagacacta
tctcc----taggaagttgccaaaagagatagattagg-aaaatgaaaagttcctattat
cattaagttgtgtaatgg------------taattctaataggtttaggaaaagtgtaaa
cctataaatataagagtctatggagaggtgttccataagacttgagaga-aagagagatt
tagtttttgagagagttttctaaatcta----ataa-g-attggtaatcttatatttttc
aagtt-cttaatattagatttggtat----------------------------------
-------
>Chr2:19007608:19012424_3p 
--------------------------tgctggataattcca--acttatggaagaagcta
tctcc----taggaagttgccaaaagagatagaataggaaaaaggaaaagttcctaagat
taataagttgtaatatgt------------taattttaataggtttaggaaagtta-aaa
cctataaacataggagtctatagagaggtgttccataagacttgagaga-----gagatt
tagtttttgagagagttttctaaatcaata--ataa-g-agaggtgttcttatattttca
atttc-tttgttcttaga------------------------------------------
-------
>Chr13:6103049:6108463_5p 
--------------------------tgttggataattcca--atttgaggaagaagcta
tctcc----tagtaagttgtcaaaagagatagattagg-aaaaagaaaagttcctattat
ctttaagttgtgtaatga------------taattctaataggtttaggaaaagtgtaaa
cctataaatataagagtccatggagaggtgttccataagacttgagaga-aagagagatt
tagtttttaaaagagttttctaaatcta----at-a-g-aaaggtgttcttatattttcc
aagtt-tttaatattaga------------------------------------------
-------
>Chr3:17992277:17997128_5p 
-------------------------atgttggataattccaagacttggagactaagtaa
tctct--tcttagaagatgctagaagaaatagaa-----aataggaaatacaaataaagt
ctaaatattagaagttttgtaagtttccc-ttttccatatagatttaggggttgctaaga
tctatataaataagaggtcatggagagatgttccataagacctaagaga-gaaagagatt
tagtttt---gagaagtttctaaatc-----aataaaaaaaagttgttctttaatctttc
aagtt-catagttc----ttttgatttg--------------------------------
-------
>Chr11:39981679:39986425_3p 
--------------------------tgttggataattccaagacttggagacaaagtaa
tctcc--ttctagaagatgctagaagatatagaa-----aatagaaaatacaaataaggt
ctaaatatttgaagttttgtaagttttcc-ttttccatatagatttatgggttgttaaga
tctatataaataagaggtcatggagagatgttccataagatctaaaaaaggaaaaagatt
tagtttt---gaaaagtttctaaatc-----aataaag-aaaattgttctttaatctttc
aagtt-catagttt----ttttcatttga-------------------------------
-------
>Chr17:14852256:14857105_5p 
-------------------gggagaatgttggataattcca--acttgtggaagaagcta
tctcc----taggaagttgccaaaagagatagaatagg-aaaaggaaaagttcctaagat
taataaattgtaatatgt------------taattctaataggtttaggaaaataagaaa
cctataaatataagagtctatggagaggtgttccataagacttgagaga-----gagatt
tagtttttgagagagttttctaaatcaataatataa-g-agaggtgttcttatatcttca
agttcttttgttcttagatagaagat---g-----------gcttatg------------
-------
>Chr18:9474310:9479033_5p 
--------------------ggagaattttggataattccaagacttggatactaagtaa
tctat--tcctagaagatgctagaagagatagaa-----aataggaaatacaaataaggt
ctaaatattagaagttttgtaagttttcc-ttttccatatagatttaggggttgctaaga
tctatataaataagaggtcatggagagatgttctacaagacctaagaga-gaaagagatt
tagtttt---gagaagtttctaaatc-----aataaagaaaagttgttctttaatctttc
aagtt-catagttc----ttttgatttgagatg---------------------------
-------
>Chr5:4822681:4827439_3p 
-------------------------atgttggataattccta-acttgaaaaggaagtta
tctctaggaagagaagagcctagaagataaagag-----aaaaggaaaatacaattaggt
ctagttaagacaagttttgtaagttttccattatcaaaatagaaataggagaagcctagt
tct--ataaataagagtctatggagagttgttccataagactcaagaga-----gagatt
tagttttt-gagaagttttctaaatc-----aataaag-agagatgttctttaatatttc
ttgtt-ctaatcgtgagatacagatttgaa------------------------------
-------
>Chr19:7813197:7817968_3p 
------------------------tgtgttggataattccaagacttggagacaaagtaa
tctcc--ttctagaagatgctagaagagatagaa-----aataggaaatacaaataaggt
ataaatattagaagttttgtaagttttcc-ttttccatatagatttaggggttgctaaga
tctacataaatatgaggtcatggagagatgttccataagacctaagaga-gaaagagatt
tagtttt---gagaagtttctaaatc-----aataaag-aaagttgttctttaatctttc
aagtt-catagttc----ttttgatttgaattggcatcagagcttgtgt-----------
-------
>Chr15:11332288:11337059_3p 
aatcaactttgattaaaagtgatcaatgttggataattccaagacttggagacaaaataa
tctcc--ttctagaagctgctagaagagatagaa-----aatagaaaatacaaataagat
ctaaatattagaagttttgtaagttttcc-ttttccatatagatttaggggttgctaaga
tctatataaataagaggtcatggagagatgttccataagacctaagaga-gaaagagatt
tagtttt---gagaagtttctaaatc-----aataaag-aaagttgttctttaatctttc
aagtt-catagttc----ttttgatttgaat-----------------------------
-------
>Chr15:11332288:11337059_5p 
--tcaagttggaattaagggggagaatgttggataattccaagacttggagacaaagtaa
tctcc--ttctagaagctgctagaagagatagaa-----aataggaaatacaaataagat
ctaaatattagaagttttgtaagttttcc-ttttccatatagatttaggggttgctaaga
tctatataaataagaggtcatggagagatgtttcataagaccttagaga-gaaagagatt
tagtttt---gagaagtttctaaatc-----aataaag-aaagttgttctttaatctttc
aagtt-catagttc----ttttgatttgaatc----------------------------
-------
>Chr17:19493880:19498735_3p 
-----------------------------tggataattcca--acttgtggaagaagcta
tctcc----taggaagttgccaaaagagatagaatagg-aaaaggaaaagttcctaagat
taataaattgtaatatgt------------taattctaataggtttaggaaaataagaaa
cctataaatataagagtctatggagaggtgttccataagacttgagaga-----gagatt
tagtttttgagagagttttctaaatcaataatataa-g-agacgtgttcttatatcttca
agctc-tttgttcttagatttggtatcaaa-----------gctaaggttgtagctcaga
tcaaggt
