# Supplementary material for: Transposon signatures of allopolyploid genome evolution
Source: Nat Commun. 2023 Jun 1;14:3180. doi: 10.1038/s41467-023-38560-z (PMC10235133; doi:10.1038/s41467-023-38560-z)
Supplement: Supplementary file 4 — Supplementary Data 1 [file 41467_2023_38560_MOESM4_ESM.zip › Camelina.LTR.families/Camelina.LTRFamily/Camelina.Aligned/gt10.fam_3285.Aligned.fa]

>Chr5:28586211:28597142_5p 
-----atgtttaagaagcatagataaggctagatctagagcttaccattaggcttgctaa
gagattagaggtcttgtttggtttgagatgt-attgcttaatgcctgcttgtgtagattc
ttttctttgtgaaaac-aagtctagag-atgcataggtttgattgtttcttg-ccatgag
agtggaagaagcttgtcttagaataat--atgtctagagattagctcaaag-tttgcttg
agatttgttgaccaagtta-gataaccacaatggttagttcagcccatgattccctcctc
aggacc-ttctttgtttattgattttaaagtcttaatcttgttgcttgcttgttgtttga
ttcgtatttgcattgctctgtttttattgtgttgctctg-tttcccggatttat---cca
gctcgaccctgcactcgatcta--actcgatcgagtgcttgctcgagttcatccccagaa
ctcttg---tttatgatttgtagttgttctgtcttatctctagtatcattctatttgcat
--ttctgtttca-tttactcattgtcctgttcatta-ttgtcttgcattagct-------
--cattagca-tagtttctatttctgttcttggttcataactactgcaatcattatgttc
tatttgcatttagctcttagttcttgtag-tttactttctgta-ctttgcattttaatca
taagattgttagtgacaaacaatcttt--acatttggcttaacttagattcatatacata
tcttaattgttcaca-aacactcatttaggattgatacctcttatactgcaactgcataa
ggagaattgaaacaccttaccatccatcca-ttcatatctcat---tgcatacattcatc
atcat------tcaccatcca-tacaaaaga----cttgtttca----------------
>Chr5:28586211:28597142_3p 
-------------gaagcatagataaggctagatctagagcttaccattaggcttgctaa
gagattagaggtcttgtttggtttgagatgt-attgcttaatgcctgcttgtgtagattc
ttttctttgtgaaaac-aagtctagag-atgcataggtttgattatttcttg-ccatgag
agtggaagaagcttgtcttagaataat--atgtctagagattagctcaaag-tttgcttg
agatttgttgaccaagtta-gataaccacaatggttagttcagcccatgaatccctcctc
aggacc-ttctttgtttattgattttaaagtcttaatcatgttgcttgcttattgtttga
ttcgtatttgcattgctctgtttttattgtgttgctctg-tctcccggatttat---cca
gctcgaccctgcactcgatcta-cactcgatcgagtgcttgctcgagttcatccccagaa
ctcttg---tttatgatttgtagttgttctgtcttatctctagtatcattctatttgcat
--ttctgtttcg-tttactcattgtcctgttcatta-ttgtcttgcattagct-------
--cattagca-tagtttctatttctgctcttggttcataactactgcaatcattctgttc
tatttgcatttagctcttagttcttgtag-tttactttctgca-ctttgcattttaatca
taggattgttagtgacaaacaatcttt--acatttggcttaacttagattcatatacata
tcttaattgttcaca-aacactcatttaggattgacacctcttatactgcaactgcataa
ggggaattgaaacaccttaccatccatcca-ttcatatctcat---tgcatacattcatc
atcat------tcaccatcca-tacaaaaga----cttgtttca----------------
>Chr17:25138215:25147897_5p 
---------------agcatagataaggctagatctagagcttaccattaggcttcctaa
gagattagaggtcttgtttggtatgagatgt-attgcttaatgcctgcttgtgtagactc
tttactatgtgagaac-aagtctagag-atgcataggtttgattgtttcttg-ccatgag
agtggattaaacatgtattagatttat--atgtcgagagattagctcaaagctttgcttg
agatttgttgaccaagtta-gatgacctcattcattagtccagcccatgaatccctcctc
aaggtc-ttccttgtttattgatttttaagtcttaatcctgctgtttaattgtcgttcga
ttcgttcttgtgttgctctgtttttcttgtattgctctg-tttcacggatttgt---cca
gctcgaccctgcactctatcta-cactcgatcgagtgcttgctcgagttcatccccagaa
ctcttg---tttatgatttgtagttgtcctgtcatatctctagtctcattccatttgcat
--ttttgttgca-tttacttattttcctgttcatta-ttgtcttgca-tagtt-------
--cattagta-tagtttctatttctgttctagttttattttagtgacaatcattctgttc
catttacattcagcatctagttctagtagttttactttctgct-cattacatttcattaa
taggattgttagtgacaaacatcctttgcatatttggcttaacttaggctcatatacaca
tcctgattgttcac--aaccctcagattggattgacacctcttgtactacaattgcataa
ggggaattgaaacaccctgcaattcattcatttcatatctcaccattgcatacatccatc
aatc--------------------------------------------------------
>Chr17:25138215:25147897_3p 
----------------------ataaggctagatctagagcttaccattaggcttgctaa
gagattagaagtcttgtttggtatgagatgt-attgcttaatgcctgcttgtgtagactc
tttactatgtgagaac-aagtctagag-atgcataggtttg-ttgtttcttt-ccatgag
agtggattaaacatggcttagatttat--atgtctagagattagctcaaagctttgcttg
agatttgttgaccaagtta-gatgacctcattcattagtccagcccataaatccctcctc
aaggcc-ttccttgtttattgatttttaagtcttaatcctgctgtttgattgttgttcga
ttcgttcttgtgttgctctgtttttcttgtattgctctg-tttcacggatttgt---cca
gctcgaccctgcactcgatcta-cactcgatcgagtgcttgctcgagttcatccccagaa
ctcttg---tttatgatttgtagttgtcctgtcatatctctagtctcattctatttgcat
--ttctattgca-tttacttattttcctgttcatta-ttgtcttgcattagtt-------
--cattagta-tagtttctatttctgttctagttttattttagtgacaatcattctgttc
catttacattcagcatctagttctagtagttttactttctgct-cattacatttcattaa
taggattgttagtgacaaacatcctttgcatatttggcttaacttaggctcatatacaca
tcctgattgttcac--aaccctcagattggattgacacctcttgtactacaattgcataa
ggggaattgaaacaccctgccattcattcatttcatatctcaccaatccataccaccaac
atat--------------------------------------------------------
>Chr12:22021323:22032215_5p 
------------------------------------------------------------
---------------------tgngagatgt-attgcttaatgcctgcttgtgtagattc
tttactgtgtgagaac-aagtctagaa-ttgcataggtttgattgtttcttgaccatgag
agtgggagaaacttgtcttagatttat--atgtctagaggttagctcaaag-tttgcttg
agatttgttgaccaagtta-gacaaccacaatggttagttcatcccatgaatccatcctc
aggacc-ctctttgtttattgaatttacagtcttaatcctgttgcctccttgtagtttga
tttagtttagcattactatgtttttattgcattgctctgtttttccgactttgt---cta
gctcgaccactcactcgaccta-cactcggtcgagtgc-tgctcgagttcattccccaga
actttgtgtttcatgatttgtgattgccttgtttcattcct-gtttcattctagttgcat
--ttctgttgca-tttacttagtgtcctgttcattactagtctttcattagtt-------
--cattagtagaagtttctatttctgttcttgcatcattactgttataatcatcctgttt
catttgcatttagttcttagttcttgtag-tttattttctgca-ttttacattttcatct
taggattgttagtgacaaacaatcttt--acatttgtcttaacttagattcatatgcata
tcttaactgttcaca-aacactcatttaggattgatacctcttgtactgcaatagcataa
ggggaattgaaacacccatccatcattcca-ttcatatctcaccattgcataca--catc
atcat------ccacctttca-tcccacaaataaacttgtttca----------------
>Chr13:15788853:15797534_3p 
caccaatgtctaaggagcatagataaggctagatctagagattatcattaggcttgctaa
gagattagaagtcttgtttgatttttgacat-attgcttaatgcctgcttgtgtagattc
tttactttgtgagaac-aagtctagag-atgcatgagtttgattgtttcttg-ccatgag
agtggattaaacatgtcttagaaatat--atgtctagagattagctcaa---gttgtttg
agatttgttgaccaagtta-gatgacctcaatca-tagtccagcccatgaatccctcctc
aagacc-ttccttgtttattgatttcttagcttaaatcctgttgtttgatcgttgtttga
ttcgttttggtattgctctgtttttcttgtgttgctctg-ttttgcgtatttgt---cca
gctcgaccctgcactcgatcta-cactcgatcgagtgcttgcttgagttccaacccagaa
cttgtg---tttatgattagtgtttgtcttgtttca------------ctctagttgcat
--ttctgttgca-ttcatttagtatcctgttcattacttaccttgcattagttcaatact
tgcattatca-tagtttctatttctgttttagcttcataattgtcatagtcattctgttc
catttgcatttagctcctagttcttgtagttttactttctgca-ttttacatttca-tca
taggattgttagtgacaaacaaccttt--acatctggcttgacttatacatatatgcaca
tcctgattgcttgca-aacactcagattggattgacacctcttatactacaactgcataa
ggggaattgaaacaccttgct---------------------------------ttcatc
a-----------------------------------------------------------
>Chr9:8390474:8402825_5p 
------------------------------------------------------------
----------gatttttgacattaatgatct-gttgcttaatgcttgcttgtataagttc
tttgctttgtgagaac-aagtctagaa-atatatgagcttgattgtttttg--ccatgag
agtggattaa-catgttctaggaagatcattgtctagagattagctcaa---gttgtttg
agattttttgaccaagcta-gatgaccacaatcattagtccagcccatgaatccctcctc
aagacc-ttccttgtctattgatttcttagtttaaatcctgttgtttggtcgttgtttga
ttcgtttttgtcttgctctgttttgcttgcattactctg-tttctcgcgtttgt---cca
gctcgaccatgtactcgatcta-cactcgatcgagtgcttgctcgtgctcatccccataa
ttcttg---tttatgctttgtgtttgtcctgtctcaattcctgtttcattttagttgcat
--ttctgttgca-ttcacttagtaccatgttcattacttgccttgcattagttcattact
tgcattacta-tagtttctatttctgttcttgcttcatcatagctttgattagtctgctc
tctttacatttagcatctatcttagtagcttttactttctgca-ttttacatttcatcaa
tagg-ttgttagtgacaaacatccttc--atatttggcttgacttagacatatatgcaca
tcatgattgcttgca-aacactcagattggattgacacctcttatactgcaacatcataa
gggaaattgaaacacactgcactccattca-ttca----tcatca-ttcatatctcatcc
atcat------ccacacttcaccaccatcaaatatcgtgtttca----------------
>Chr12:22021323:22032215_3p 
------------------------------------------------------------
------------------------gagatgt-attgcttaatgcctgcttgtgtagattc
tttactgtgtgagaac-aagtctagaagatgcataggtttgattgtttcttgaccatgag
agtgggagaaacttgtcttagatttat--atgtctagagattagctcaaag-tttgcttg
agatttgttgaccaagtta-gacaaccacaatgattagttcatcccatgaatccatcctc
aggacc-ctctttgtttattgaatttacagtcttaatcctaatgcttgcttgtagtttga
tttagtttagcattactctatttttattgcattgctctgtttttccaaatttgt---cta
gctcgagcactcactcgaccta-cactcggtcgagtgc-tgctcgagttcattccccaga
actttgtgtttcatgatttgtgattgccttgtttcattcct-gtttcattctagttgcat
--ttctgttgca-tttacttagtgtcctgttcattactagtctttcattagtt-------
--cattagtagaagtttctatttctgttcttgcatcattactgttataatcatcctgttt
catttgcatttagttcttagttcttgtag-tttattttctgca-ttttacattttcatct
taggattgttagtgacaaacaatcttt--acatttgtcttaacttagattcatatgcata
tcttaactgttcaca-aacactcatttaggattgatacctcttgtactgcaatagcataa
ggggaattgaaacacccatccatcattcca-ttcatatctcaccattgcataca--catc
atcat------cctcctttca-tcccacaaataaactt----------------------
>Chr14:21898048:21900772_3p 
------------------------------------------------------------
-tgttttgttgatttttgacattaatgatctggttgtttaatgcttgcttg---atatgt
aatagctagtgagaactgggtttaagaagtatcctgacttgattgttattg--tcatgag
aatggattaa-catgtattagaagatc-attatctagaga-tagctcatt--gttgattg
aggtttgttgaccaattta-gatagccatagct-tgagtccatcccatgaatccatcctt
aggatctttctttgtttattgatttcct-gtttaagtattgttaattaattgttgcttgc
tctgtttcaatat------------------ttgctctg-tttctggcattcgctcatca
actcgaccatccactcgatcgagcatccgatcgagtgcttgctcgagctcctt-ccatag
ttcctg--ttttatgtgctgcatct-tcctgtttcattccctgtttcattctagttacat
tgtcctgttacattttatttagtttctgtttaatcctgtgtcattgcttagttt------
--gcttacta-taatttttgttcctatttct-cttcattattgccttgatcattctgttt
actttgcatttagtgtcctgttttactaggtttacattctgca---tttcataatcatca
ttaggttgttagtgacaaacatccttc--atatttggcttaacttagatgagtattcata
tcctgattgcatgcatcacactcattatggtttgacatcctttattctacaacaacataa
gggtaattgaaacaccttgca----------tcca-----------tctttatattcatc
atcatatcatatcatccatcatcaccatagaa-accaagtttcaatttggcgtcgttgcc
>Chr14:21898048:21900772_5p 
------------------------------------------------------------
------tgttgatttttgacattaatgatctggttgtttaatgcttgcttg---atatgt
aatagctagtgagaactgggtttaagaagtatcctgacttgattgttattg--tcatgag
aatggattaa-catgtattagaagatc-attatctagaga-tagctcatt--gttgattg
aggtttgttgaccaattta-gatagccatagct-tgagtccatcccatgaatccatcctt
aggatctttctttgtttattgatttcct-gtttaagtattgttaattaattgttgcttgc
tctgtttcaatat------------------ttgctctg-tttctggcattcgctcatca
actcgaccatccactcgatcgagcatccgatcgagtgcttgctcgagctcctt-ccatag
ttcctg--ttttatgtgctgcatct-tcctgtttcattccctgtttcattctagttacat
tgtcctgttacattttatttagtttctgtttaatcctgtgtcattgcttagttt------
--gcttacta-taatttttgttcctatttct-cttcattattgccttgatcattctgttt
actttgcatttagtgtcctgttttactaggtttacattctgca---tttcataatcatca
ttaggttgttagtgacaaacatccttc--acatttggcttaacttagatgagtattcata
tcctgattgcatgcatcacactcattatggtttgacatcctttattctacaacaacataa
gggtaattgaaacaccttgca----------tcca-----------tctttatattcatc
atcatatcatatcatccatcatcaccatagaa-ac-------------------------
>Chr17:19021925:19029651_3p 
------------------------------------------------------------
------------------------------------------------------------
---------------------------------taggtttgattgattcttg-ccatgag
agtggaagaaacttgtcttagatttat--atgtctagagattagctcaaagctttgcttg
agatttgttggccaaagtgtgatgacctcattcattagtctagcccatgaatccctcctc
aagacc-ttctttgtttatttattttaaagtcttaatcctgttgcttgcttgttgtttga
ttcgtatttgctttgctctgtttttattgtgttgctatg-tttcccagattatt---cca
gctcgaccctgtactcgaccta-cactcggtcgagtgcttgctcgagttcatccccagaa
ctcttg---tttatgatttgtgattgtcctgtttcat-----------tcctctttgcat
--ttctgtttca-tttactcattgtcctgttcatta-ttgtcttgcattagtt-------
--catcatag-tagtttctatttctgttcttgtttcatattagctgcaatcattatgttc
tatttgcatttagctcttagttcttatagttttactttctacatctttacattttcatct
taggattgttagtgacaaacaatcttt--acatttggcttaacttagattcatatgcata
tcttagttgttcaca-aacactcatttaggattgatacctcttatactgcaacagcataa
ggggaattgaaacaccttaccatttatcca-ttcatatctcat---tgcatacattcatc
atcat------ccaccaccca-caccaaaaag-atcttgtttca----------------
>Chr17:19021925:19029651_5p 
------------------------------------------------------------
------------------------------------------------------------
-------------------------------cataggtttgattgattcttg-ccatgag
agtggaagaaacttgtcttagatttat--atgtctagagattagctcaaagctttgcttg
agatttgttggccaaagtgtgatgacctcattcattagtctagcccatgaatccctcctc
aaggcc-ttctttgtttatttattttaaagtcttaatcttgttgcttgcttgttgtttga
ttcgtatttgctttgctctgtttttattgtgttgctctg-tttcccggattatt---cca
gctcgaccctgtactcgaccta-cactcggtcgagtgcttgctcgagttcatccccagaa
ctcttg---tttatgatttgtgattgtcctgtttcat-----------tcctatttgcat
--ttctgtttca-tttactcattgtcctgttcatta-ttgtcttgcattagtt-------
--catcatag-tagtttctatttctgttcttgtttcatattagctgcaattattctgttc
tatttgcatttagctcttagttcttatagttttacttt-tgcatctttacattttcatct
tagaattgttagtgacaaacaatcttt--acatttggcttaacttagattcatatgcata
tcttaattgttcaca-aacactcatttaggattgatacctcttatactgcaacaacataa
ggggaattgaaacaccttaccatctatcaa-ttcatatcttat---tgcatacattcatc
atcat------tcaccatcca-caccaaaaag-atcttgtttc-----------------
