# Supplementary material for: Transposon signatures of allopolyploid genome evolution
Source: Nat Commun. 2023 Jun 1;14:3180. doi: 10.1038/s41467-023-38560-z (PMC10235133; doi:10.1038/s41467-023-38560-z)
Supplement: Supplementary file 4 — Supplementary Data 1 [file 41467_2023_38560_MOESM4_ESM.zip › Camelina.LTR.families/Camelina.LTRFamily/Camelina.Aligned/gt10.fam_1076.Aligned.fa]

>Chr2:19450524:19457051_5p 
----------------------tgatagactcctggtaaggaatctgc-tcccaagaaca
cac-tcgcaaggtcttgaagatgatc-ggacgaagtggtgatgaacaaagagtcgaagat
gcaaagacaagatcaacgaa-------------gaaggtgaag--gggtgaatatgcagc
ggatcgaagaagatgaaagggatgaaatgatgcagcggatgaaaa--gggggattgaaat
gaacttctaagagagatggaaatctcttagacttcaggctcgagttcaacttagatatga
tacactaagaagaaaacaagttgagaagatattacacacttctca-gatcaaacaagtag
aaaaggg---tttttaattaaaatgtttgatgagaaaaaaatgagagatacatggtgctt
aaatagaaaa--aggggaacgaaggagaagactctagaaggcgaa---------------
----gaggtc---gagcacatgcaagagtc-----------cacactcat------gc--
aagctcatgcacaaagtcttggaaattacaaaagcaataaatgcaa-------------a
gaaattgaaagaaaatgggccaaggctttgtaagag--ccttggaccacggcttgcgctg
gcaaa-gggggcttaaaaatgttacttaggcctcactaaaaaccttgtcaagaaaaccca
atgggacaaaacttgaccaagggaaaaagaccaccaaagcaacactttaccctttaccga
gcaccttgaactgtgatcattgtgaaagttgtttgaaccacgtcttcaagcttcttgtcc
aactccttaagtattccattgatggcttggttgaacctcttggaccgtgaccttgttata
ggacccgccgggacgatcaatgcttcctcc------------------gctgcttccact
ggtacaagctgctcctccggtgcttcctctggttcaagctgctcctccaatgcttcctct
gtttcaagctgctcctcaaattcgtg----tggttcggttgagctgtccatggtatcatc
a------------
>Chr2:19450524:19457051_3p 
----------------------tgatagactcctggtaaggaatcttc-tcccaagaaaa
cac-tcgcaaggtcttcaagatgatc-ggacgaagtggtgatgaacaaagagtcaaagat
gcaaagacaagatcaacgaa-------------gaaggtgaag--gggtgaatatgcagc
ggatcgaagaagatgaaagggatgaaatgatgcagcggatgaaaa--gggggattgaaat
gaacttctaagagagatggaaatctcttagacttcaggctcgagttcaacttagatatga
cacactaagaagaaaacaagttgagaagatattacacacttctca-gatcaaacaagtag
aaaagga---tttttgattaaaatgtttgatgagaaacaaatgaatgatacatggtgctt
aaatagaaaa--aggggaacgaaggagaagagtctagaaggagaa---------------
----gaggtc---gagcacatgcaagagtc-----------cacactcat------gc--
aagctcatgcacaaagtcttggaaattacaaaagcaataaatgcaa-------------a
gagatagaaagaaaatgggccaaggcttt---aggg--ccttggaccacgacttgggctt
gcaaa-gggggctagaaaatgttacttaggccttattaagaaccttgtcaagaaaaccca
atgggacaaaacttgaccaagggaaaaagagcaccaaaccaacactttaccctttaccga
gcaccttgagctgtgatcattgtgaaagttgtttgagccacgtcttcaagcttcttgtcc
aactccttaagtattccattggtggcttggttgaacctcttggaccgtgaccttgttata
ggacccgccgggacgatcaatgcttcctcc------------------gctgcttccgct
ggtacaaactgctcctctggtgcttcctctggttcaagctgctcctcaaatgcttcctct
ggttcaagctgctcctcaagttcgtg----tggttcggttgagctgtccatggtctcatc
a------------
>Chr9:1409762:1418189_5p 
-----------ctgataccacatgatagactcctaaagaggaatctgc-tcccaagaaca
cactttgcaaggtcttgaaggtgaat-ggacggaatgatgaagatgaatgggctgaatat
gcaa----tagatcgatcaaa----------tggaaggtgaag-gggttgattatgcagc
ggatcaaagaagatgaaatgg-tgaaatgatgcagcggatgaaaaaggggggattgaaat
gaacttccaagagagatgaaaatctcttagacttcaggctcgagttcaacttagatatga
cacactaagaagaaaacaagttgagaagatattacacactcctca-gatcaaacaagtaa
aagaaaggcttttttaattaaaatgtttgatgagaaacaaatgagagatacaaggagttt
aaatagaaga--aggggaacgaaggagaagagtctagaaggagaa---------------
----gaggtc---gagctcatgcaagagtc-----------cacactcat------gc--
aagctcatgcacaaagtcttggaaattac-aaagcaataaatgcaa-------------a
gagatagaaagaaaatgggccaaggcctttgtggggaaccttggaccacgaattgggctg
gcaaaagggggcttgaaaatgttacttaggcctcattaaaaaccttgtcaagaaaaccta
atgggacaaaacttgaccaagggaaaaagagcaccaaagcaacattttaccctttaccga
gcaccttgagctgtgagcaacgtccaagtggtttgagtcacgtcttctagcttcttgtcc
agatccttgagtagaccttggattgattggttgaatctcttggaccgtgaccttgttata
ggacctgccggaacgattagtgcttcctcc------------------gctgcttccgct
ggtacaagctgctcctctggtgcttcccctggttcaagctgctcctccggtgcttcctct
ggttcaagctgctcctcaagttcgtg----tggttgagtggagctgtccatgatctcatc
a------------
>Chr9:1409762:1418189_3p 
----------------------tgatagactcctaaagaggaatctgc-tcccaagaaca
cactttgcaaggtcttgaaggtgaat-ggacggaatgatgaagatgaatgggctgaagat
gcaa----tagatcgatcaaa----------tggaaggtgaag-gggttgattatgcagc
ggatcaaagaagatgaaatgg-tgaaatgatgtagtggatgaaaaagggggggttgaaat
gaacttccaagagagatgaaaatctcttagacttcaggctcgagttcaacttagatatga
cacactaagaaaaaaacaagttgagaagatattacacactcctca-gatcaaacaagtaa
aagaaaggtttttttgattaaaatgtttgatgagaaacatatgagagatacaaggagttt
aaatagaaga--aggggaacgaaggagaagagtctagaaggagaa---------------
----gaggtc---gagctcatgcaagagtc-----------cacactcat------gc--
aagctcatgcataaagtcttggaaattac-aaagcaataaatggaa-------------a
gagatagaaagaaaatgggccaaggcctttgtggggaaccttggaccacgaattgggctg
gcaaaggggggcttgaaaatgttacttaggcctcattaaaaaccttatcaagaaaaccca
atgggacaaaacttgaccaagggaaaaagagcaccaaagcaacattttaccctttaccga
gcaccttgagctgtgagcaacgtccaagtggtttgagtcacgtcttctagcttcttgtcc
agctccttgagtagaccttggattgattggttgaacctcttggaccgtgaccttgttata
ggacccgccggaacgattagtgcttcctcc------------------gctgcttccgct
ggtacaagctgctcctccggtgcttcctctggttcaagctgctcctccggtgcttcctct
ggttcaagctgcttctcaagttcgtg----tagttgagtggagctgtccatgatctcatc
atcctctcc----
>Chr12:14932215:14938790_5p 
----------------------------------aaagaggaatctgc-tcccaagaaca
cac-tcacaaggtttgaaagatgattcagacggattgatgatgaacgaagggacgaagat
gcaa----tggatcgatcgaa----------tggaaggtgaag-gggtggtttatgcagc
ggatcgaagatgagtgaatga-tgaaatgatgcagcagatgaaaa--gggggattgaagt
gaacttccaagagagatgaaaatctcttagacttcaggctcgaattcaacttagatatga
cacactaagaagaagacaagttgagaagatattacacacttctca-gatcaaacaagtag
aaagaag---tttttgattaaaatgtttgatgagaaacaaatgagagatactaggagttt
aaatagaaga--aggggaacgaaggagaagagtctagaaggagaa---------------
----gaggtc---gagctcatgcaagaggc-----------cacactcat------gc--
aagctcatgcacaaagtcttggaaattac-aaagcaataaatgcaa-------------a
gagatagaaagaaaatgggccaaggctttgtaaggg--ccttggaccatgacttgggctg
gcaaa--tgggcttgaaaatgttacttaggcctcattaaaaaccttgtcaagaaaaccca
atgggacaaaacttgaccaagggaaaaagagcaccaaagcaacacttcatcctttaccga
gcaccttgagctgtgagcaacgtccaagtggtttgagtcacgtcttctagcttcttgtcc
agctccttaagtataccttggattgattggttgaacctcttggaccgtgaccttgttata
ggacccgccggaacgattagtgcttcctcc------------------gctgcttctgct
ggtacaagctgctcctccggtgcttcctctggtacaagctgctcctccggtgtttcctct
ggctcaagctgctcctc-------------------------------------------
-------------
>Chr12:14932215:14938790_3p 
-------------gataccaaatgatagactcctaaagaagaatctgc-tcccaagaaca
cac-tcacaaggtttgaaagatgattcggacggattgatgatgaacgaagggacgaagat
gcaa----tggatcgatcgaa----------tggaaggtgaag-gggtggtttatgcagc
ggatcgaagatgagtgaatga-tgaaatgatgcagcggatgaaaa--gggagattgaagt
gaacttccaagagagatgaaaatctcttagacttcaggctcgaattcaacttagatatga
cacactaggaagaagacaagttgagaagatattacacacttctca-aatcaaacaagtag
aaagaag---tttttgattaaaatgtttgatgagaaacaaatgagagatacaaggagttt
aaatagaaga--aggggaacgaaggagaagagtctagaaggagaa---------------
----gaggtc---gagctcatgcaagaggc-----------cacactcat------gc--
aagctcatgcacaaagtcttggaaattac-aaagcaataaatgcaa-------------a
aagatagaaagaaaatgggccaaggctttataaggg--ccttggaccacgacttgggctg
gcaaa--ggggcttgaaaatgttacttaggcctcattaaaaaccttgtcaagaaaaccca
atgggacaaaacttgaccaagggaaaaagagcaccaaagcaacacttcatcctttaccga
gcaccttgagctgtgagcaacgtccaagtggcttgagtcacgtcttctagcttcttgtcc
atctcctaaagtagaccttggattgattggttgaacctcttggaccgtgaccttgttata
ggatccgccggaacgattagtgcttcctcc------------------gctgtttccgct
ggtacaagctgttcctctggtgcttcctctggtacgagctgctcctccggtgttttctgt
agctcaagctg-------------------------------------------------
-------------
>Chr17:33022116:33028638_5p 
--------------ataccacatgatagactcctagagaggaatctgcttcccaagaaca
cac-tcgcaaggttttggagagagat-ggacggactgatgaagatcaagagaccgaagat
gcaa----tagatcagacaaa----------tggtaggtgaagggggttgactatgcatc
ggattgagagagatggaatgg-tgaaatgatgcagctgatagaaa--gggggattgaagt
gaacttccaagagagatgaaaatctcttagacttcaagctcgagttcaacttagatatga
ctcactaagaagaaaacaagttgagaagatattacacacttctca-gatcaaacaagtaa
aagaaagg--tttttgataaaaatgtttgatgagaaacaaatgagagatacaaggtcttt
aaataggaga--aggggaacgaaggagaaggatctagaa-gagaa---------------
----gaggtg---gagctcatgcaagagtc-----------cacactcat------gc--
aagctcatgcacaaagtcttggaaattac-aaagcaataaatgcaaagttt---gaatga
gaaagagatagaaaatgggccaaggcctttgtggggaaccttggaccacgaattgggctg
gcaaa--ggggcttaaaaatgttacttaggcctcattaaaaaccttgtcaagaaaaccca
atgggacaaaacttgaccaagggaaaaagagcaccaaagtaacactttatcctttaccga
gcaccttgagctgtgagcaacgtcatagtggtttgagtcacgtcttctagcttcttgtcc
agctccttgagtagacattggattgattggttgaacctcttggaccgtgaccttgttata
ggacccgccggaatgatttgtgcttcctcc------------------gctgcttccgct
agtacaagctgctcctccggtgcttcctctggttcaagctgctcctccaatgcttcctca
ggttcaagctgctgctcacgtccatg----ttcgttggttgagctttccatggtttcatc
a------------
>Chr10:20768912:20779097_3p 
----------------------tgatagactcctggcaaggaatctgcttcccaaaaaca
cac-tcgcagggttttgaagttgtac-ggacggaaagatgatgaacaatggttcgaagat
gaaacaa-aagatcgacaaa-------------gaaggtgaaa-gggt------------
----------------------tgaaatgatgcagcggatgaaaa---ggggattgaaat
gaacttccaagagagatggaaatctccgagacttcaggctcgaattcaacttagatatta
cacactaagaagaagacaagttgagaagatattacacacttctca-gatcaaacaagtag
aaaagaa---tttttgattaaaatgtttgatgagttacaaatgagagatacatggtgctt
aaatagaaaa--gagggaacgaaggagaagagtctagaaggagaa---------------
----gaggtc---gagcacatgcaagagtc-----------cacactcat------gc--
aagctcatgcacaaagtcttggaaattac-aaaacaataaatgcaa-------------a
gagatagaaagaaaatggaccaaggctttgtaatgg-accttggaccacgacttgggctg
gcaaa--ggggcttgaaaatgttacttaggcctcattaaaaaccttgtcaagaaaaccca
atgggacaaaacttgaccaagggaaaaagagcaccaaagcaacattttaccctttaccga
gcaccttaagctgtaagcaatgtcatagtggtttgagctacgtcttcttggttctttttc
agctccttgagtagtctttggatggcttggttgaacctcttggatttggaccttgttagc
ggacccgccggaatgatcaatgcctcctccagtacaagctgctcctttgatgcttccgct
ggtacaagctgctcctccggtgcttcctctggtccaagctgctcctccggtgcttcctct
ggttcaagctgctcctcaggttcgtg----ctgtttggttgagctggccatggtttcatc
a------------
>Chr10:20768912:20779097_5p 
--------------ataccacatgatagactcctggcaaggaatctgcttcccaagaaca
cac-tcgcagggttttgaagttgaac-agacggaaagatgatgatcaatggttcgaagat
gaaacaa-aagattgacgaa-------------gaaggtgaaa-gggt------------
----------------------tgaaatgatgcagcagatgaaaa---ggggattgaaat
gaacttccaagagagatggaaatatcctagacttcaggctcgaattcaacttagatatta
cacactaagaagaagacaagttgagaagatattacacacttctca-gatcaaacaagtag
aaaagaa---gttttgattaaaatgtttgatgagttacaaatgagagatacatggtgctt
aaatagaaaa--gagggaacgaaagagaagagtctagaaggagaa---------------
----gaggtc---gagcacatgcaagagtc-----------cacactcat------gc--
aagctcatgcacaaagtcttggaaattac-aaaacaataaatgcaa-------------a
gagatagaaagaaaatggaccaaggctttgtaatgg-accttggaccacgacttgggctg
gcaaa--ggggcttgaaaatgttacttaggcctcattaaaaaccttgtcaagaaaaccca
atgggacaaaacttgaccaagggaaaaagagcaccaaagcaacattttaccctttaccga
gcaccttaagctgtaagcaatgtcatagtggtttgagctacgtcttcttggttctttttc
agctccttgagtagtctttggatggcttggttgaacctcttggatttggaccttgttagc
ggacccgccggaatgatcaatgcctcctccagtacaagctgctcctttgatgcttccgct
ggtacaagctgctcctccggtgcttcctctggtccaagctgctcctccggtgcttcctct
ggttcaagctgctcctcaggttcgtg----ctgtttggttgagctggccatggtttcatc
a------------
>Chr20:23405199:23411700_5p 
--------------------catgatagactcctggagaggaatctgc-tcccaagaaca
cac-tcgcaaggctttgaaggagatg-gatcggactgatgaagatcaagagaccgaagat
gcaa----tggatcaacgaaa----------tggaaggtgaaggaggttgattatgcagc
ggattgaaagagatggaatgg-tgaaatgatgcagcggatagaaa--aggggattgaagt
gaacttccaagagagatgaaaatctcttagacttcaggctcgaattcaacttagatatga
cacactaagaagaagacaagttgagaagatattacacacttctca-gatcaaacaagtaa
aagaaagg--tttttgattaaaatgtttgatgaaaaacaaagaagagatacatggtcttt
aaataggaga--aggggaacgaagaagaaggatctagaa-gagaa---------------
----gaggtg---gagctcatgcaagagtc-----------cacactcat------gc--
aagctcatgcacaaagtcttggaaattac-aaagcaataaatgcaaagttt---gaatga
gaaagagatagaaaatgggccaaggcctttgtggggaaccttggaccacgaattgggctg
gcaaa--ggggcttgaaaatgttacttaggcctcattaaaaaccttgtcaagaaaaccca
atgggacaaaacttgaccaagggaaaaagagcaccaaagcaacattttaccctttaccga
gcaccttgagctgtgagcaacgtcatagtggtttgagccatgtcttcttggttcttgtcc
agctccttgagtagtccactgatagcttggttgaacctcttggaccgtgaccttgttata
ggacccgccggaacgattagtgcatcctcc------------------gctgcttctgct
ggtacaagctgctcctccggtgcttcctctggttcaagctgctc----------------
--------------ctcatgttcgtg----tgattgagtggagctgtccatggtctcatc
a------------
>Chr2:23083935:23090429_3p 
----------------------tgatagactcctggagaggaatctgc-tcccaagaaca
cac-tcgcaaggctttgaaggagatg-gatcggactgatgaagatcaagagaccgaagat
gcaa----tggatcaacgaag----------tggaaggtgaagggggttgattatgcagc
ggattgaaagagatggaatgg-tgaaatgatgcagcggatagaaa--aggggattgaagt
gaactttcaagagagatgaaaatctcttagacttcaggctcgaattcaacttagatatga
cacactaagaagaagacaagttgagaagatattacacacttctca-gatcaaacaagtaa
aagaaagg--tttttgattaaaatgtttgatgaaaaacaaagaagagatacatggtcttt
aaataggaga--aggggaacgaagaagaaggatctagaa-gagaa---------------
----gaggtg---gagctcatgcaagagtc-----------cacactcat------gc--
aagctcatgcacaaagtcttggaaattac-aaagcaataaatgcaaagttt---gaatga
gaaagagatagaaaatgggccaaggcctttgtggggaaccttggaccacgaattgggctg
gcaaa--ggggcttgaaaatgttacttaggcctcattaaaaaccttgtcaagaaaaccca
atgggacaaaacttgaccaagggaaaaagagcaccaaagcaacattttaccctttaccga
gcaccttgagctgtgagcaacgtcatagtggtttgagccatgtcttcttggttcttgtcc
agctccttgagtagtccactgatagcttggttgaacctcttggaccgtgaccttgttata
ggacccgccggaacgattagtgcatcctcc------------------gctgcttctgct
ggtacaagctgctcctccggtgcttcctctggttcaagctgctc----------------
--------------ctcatgttcgtg----tggttgagtggagctgtccatggtctcatc
a------------
>Chr2:23083935:23090429_5p 
----------------------tgatagactcctggagaggaatctgc-tcccaagaaca
cac-tcgcaaggctttgaaggagatg-gatcggactgatgaaggtcaagagaccgaagat
gcaa----tggatcaacgaaa----------tggaaggtgaagagggttgattatgcagc
ggattgaaagagatggaatgg-tgaaatgatgcagcggatagaaa--aggggattgaagt
gaacttccaagagagatgaaaatctcttagacttcaagctcgagttcaacttagatatga
ctcactaagaagaaaacaagttgaaaagatattacacacttctca-gatcaaacaagtaa
aagaaagg--tttttgataaaaatgtttgatgagaaacaaagaagagatacaaggtcttt
aaataggaga--aggggaacgaaggagaaggatctagaa-gagaa---------------
----gaggtg---gagctcatgcaagagtc-----------cacactcat------gc--
aagctcatgcacaaagtcttggaaattac-aaagcaataaatgcaaagttt---gaatga
gaaagagatagaaaatgggccaaggcctttgtggggaaccttggaccacgaattgggctg
gcaaa--ggggcttgaaaatgttacttaggcctcattaaaaaccttgtcaagaaaaccca
atgggacaaaacttgaccaagggaaaaagagcaccaaagcaacattttaccctttaccga
gcaccttgagctgtgagcaacgtcatagtggtttgagccatgtcttcttggtttttgtcc
agctccttgagtagtccactgatagcttggttgaacctcttggaccgtgaccttgttata
ggacccgccggaacgattagtgcatcctct------------------gctgcttctgct
ggtacaagctgctcctccggtgcttcctctggttcaagctgctc----------------
--------------ctcatgttcgtg----tggttgagtggagctgtccatggtctcatc
a------------
>Chr20:23405199:23411700_3p 
----------------------tgatagacttctggagaggaatctgc-tcccaagaaca
cac-tcgcaaggcttttaagaagatg-gatcggactgatgaagatcaagagaccgaagat
gcaa----tggatcaacgaaa----------tggaaggtgaagtgggttgattatgtagc
agattgaaagagatggaatgg-tgaaatgatgcagcggatagaaa--aggggattgaagt
gaacttccaagagagatgaaaatctcttagacttcaggctcgaattcaacttagatatga
cacactaagaagaagacaagttgagaagatattacacacttctca-gatcaaacaagtaa
aagaaagg--tttttgattaaaatgtttgatgaaaaacaaagaagagatatatggtcttt
aaataggaga--aggggaacgaagaagaaggatctagaa-gagaa---------------
----gaggtg---gagctcatgcaagagtc-----------cacactcat------gc--
aagctcatgcacaaagtcttggaaattac-aaagcaataaatgcaaagttt---gaatga
gaaagagatagaaaatgggccaaggcctttgtggggaaccttggaccacgaattgggctg
gcaaa--gaggcttgaaaatgttacttaggcctcattaaaaaccttgtcaagaaaaccca
atgggacaaaacttgaccaagggaaaaagagcaccaaagcaacattttaccctttaccga
gcaccttgagctgtgagcaacgtcatagtggtttgagccatgtcttcttggttcttgtcc
agctccttgagtagtccactgatagcttggttgaacctcttggaccgtgaccttgttata
ggacccgccggaacgattagtgcatcctcc------------------gctgcttctgct
ggtacaagctgctcctccggtgcttcctctggttcaagctgctc----------------
--------------ctcatgttcgtg----tggttgagtggagctgtccatggtctcatc
atcc---------
>Chr12:32791509:32801412_3p 
----------------------tgatagactcctggagaggactctgc-tcccaagaaca
cac-ttgcaaggttttgaaggggatg-gatcggactgatgaagatcaagagaccgaagat
gcaa----tagatcggacaaa----------tggaaggtgaagggggttgattatgcagc
ggattgaaagagatggaatgg-tgaaatgatgcagcggatagaaa--gggggattgaagt
gaacttccaagagagatgaaaatctcttagacttcaggctcgagttcaacttagatatta
cacactaagaagaaaacaagttgagaagatattacacacttctca-gatcaaacaagtaa
aagaaaga--tttttgattaaaatgtttgatgagaaataaaagagagatacatggtcttt
aaataggaga--agggg--------aggacgagatagag-gagag---------------
----aaaac-------cctagacaaccttg-----------caagttcaa------gtta
aagctcatgcaagatgtctaggaaattac-aaagcaataaatgcaaagttt---gaatga
gaaagagatagaaaatgggccaaggcctttgtggggaaccttggaccacgacttgggctg
gtaaa-gggggcttgaaaatgttacttaggcctcattaaaaaccttgtcaagaaaaccca
atgggacaaaacttgaccaagggaaaaagagcaccaaagtaacactttatcctttaccga
gcaccttgagctgtgagcaatgtcatagtggtttgagtcacgtcttctagcttcttgtcc
agctccttgagtagaccttggattgattggttgaacctcttggaccgtgaccttgttata
ggacccgccggaacgattagtgcttcctcc------------------actgcttccgct
ggtacaagctgctcctccggtgcttcctctggttcaagctgctcctccggtgcttcctct
ggttcaagctgctcctcaagttcgtg----tggttgagtggagctgtccatggtctcatc
atcctctc-----
>Chr4:671395:679217_5p 
----------------------tgatagactcctggagaggaatctgc-tcccaagaaca
cac-tcgcaaggtcttgaagatgatc-ggactaagtggtgatgaacaatgggtcgaagat
gcaaagacaagatcgacgaa-------------gaaggtgaaa-gggtggtttatgcagc
ggatcgaagatggatgaaagg-tgaaatgatgcagcggatgaaaa--gggggattgaaat
gaaattctaagagagatggaaatctcttagacttcaggctcgaattcaacttagatatga
cacactaagaagaaaacaagttgagaagatattacacacttctca-gatcaaacaagtaa
aagaaagg--tttttgattaaaatgttt-atgagaaacaaagaagagatacatgtggttt
aaataggaga--agggaaggacgaga--------------tagag---------------
----aagaaa---aaccctagacaaccttg-----------caagttcaa------attc
gagttcatgcaagatgtctaggaactgac-aaaacaataaatgcaaagttt---gaatga
gaaagagatagaaaatgggccaaggcctttgtggggaaccttggaccacaacttgggctg
gcaaa-gggggtttgaaaatgttacttaggcctcattaaaaaccttgtcaagaaagccca
atgggacaaaacttgaccaagggaaaaagagcaccaaagtaacactttaccctttaccga
gccccttgagctgtgagcaacgtccaagtggtttgagtcacgtcttctagcttcttgtcc
agctccttgagtagtccagtgatggcttgtttgaacctcttggaccgtgaccttgttata
ggacccgccggaacggtcaatgcttcctcc------------------------------
------------------ggtgcttcctctggttcaagctggtcctccgatgcttcctca
ggttctagctgctcctcacgtccgtg----tgttttggttgagccgtccatggtctcatc
a------------
>Chr12:32791509:32801412_5p 
----------------------tgatagactcctggagagaaatctgc-tcccaagaaca
cac-ttgcaaggttttgaaggggatg-gatcggactgatgaagatcaagagaccgaagat
gcaa----tagatcagacaaa----------tggaaggtgaagggggttgattatgcagc
ggattgaaagagatggaatgg-tgaaatgatgcagcggatagaaa--gggggattgaagt
gaacttccaagagagatgaaaatctcttagacttcaggctcgagttcaacttagatatta
cacactaagaagaaaacaagttgagaagatattacacacttctca-gatcaaacaagtaa
aagaaaggt-tttttgattaaaatgtttgatgagaaacaaaagagagatacatggtcttt
aaataggaga--agggg--------aggacgagatagag-gagag---------------
----aaaac-------cctagacaaccttg-----------caagttcaa------gttc
aagcttatgcaagatgtctacgaaattacaaaagcaataaatgcaaagttt---gaatga
gaaagaaatagaaaatgggccaaggcctttgtggggaaccttggaccacgacttgggctg
gtaaa-gggggcttgaaaatgttacttaggcctcattaaaaaccttgtcaagaaaaccca
atgggacaaaacttgaccaagggaaaaagagcaccaaagcaacattttaccctttaccga
gcaccttgagctgtgagcaacgtccaagtggtttgagtcacgtcttctagcttcttgtcc
agctccttgagtagaccttggattgattggttgaacctcttggaccgtgaccttgttata
ggacccgcc-aaacgattagtgcttcctcc------------------gctgcttccgct
ggtacaagctgctcctcgggtgcttcctctggttcaagctgctcctccggtgcttcctct
ggttcaagctgctcctcaagttcgtg----tggttgagtggagctgtccatggtctcatc
a------------
>Chr4:671395:679217_3p 
----------------------tgatagaatcctggagaggaatctgc-tcccaagaaca
cac-tcgcaaggtcttgaagatgatc-ggactaagtggtgatgaacaatgggtcgaagat
gcaaagacaagatcgacgaa-------------gaaggtgaaa-gggtggtttatgcagc
ggatcgaagatggatgaaagg-tgaaatgatgcagcggatgaaaa--gggggattgaaat
gaaattctaagagagatggaaatctcttagacttcaggctcgaattcaacttagatatga
cacactaagtagaaaacaagttgagaagatattacacacttctcataatcaaacaagtaa
aagaaagg--tttttgattaaaatgtttgatgagaaacaaagaagagatacatggtcttt
aaataggaga--agggaaggacgaga--------------tagag---------------
----aagaaa---aaccctagacaaccttg-----------gaagttcaa------attc
gagttcatgcaagatgtctaggaactgac-aaaacaataaatgcaaagttt---gaatga
gaaagagatagaaaatgggccaaggcctttgtggagaaccttggaccacgacttgggctg
gcaaa-ggaggtttgaaaatgttacttaggcctcattaaaaaacttgtcaagaaaaccca
atgggacaaaacttgaccaagggaaaaaaagcaccaaagtaacactttaccctttaccga
gcaccttgagctgtgagcaacgtccaagtgatttgagtcacatcttctagattcttgtcc
agctccttgagtagtccagtgatagcttggttgaacctcttggaccgtgaccttgttata
ggacccgctgggacgatcaatgcttcctcc------------------------------
------------------ggtgcttcctctggttcaggctggtcctccgatgcttcctca
ggttctagctgcttctcacgtccgtg----tgtttcggttgagccatccatggtctcatc
aacctc-------
>Chr15:30222646:30228728_3p 
----------------------tgatagactcctggtaaggaatctgc-tcccaagaaca
cac-ttgcaaggtcttgaagaagaac-ggtcggaatgatgatgattaatggggcgaagat
gcagtgaaaagatcgacgaa-------------gaaggagaag--gggtgaaaatgcagc
ggatcagagaagatgaagggaaggaaatgatgcagcggatgaaaa---ggagattgtaat
gaacttctaagagagatgaaaatctcttagacttcaagctcgagttcaacttagatatga
cacactaagaagaaaacaagttgagaagatattacacacttctca-gatcaaacaagtag
aaagaag---tttttgattaaaatgtttgatggtttgcaaataaaagatacaaggagttt
aaatagaaga--agagggtcgaaggagaagag------------a---------------
----aacaaa---atccctagacagcctta-----------caagagctttaactagttc
aagttcatgcaagatgtctaggaaatgac-aaaacattaaatgcattatttttgaaataa
gaaagagatagaaaatgggccaaggcttttgtaatgaactttggaccacgacttggactg
ggaaa-ggggatctaaagatgttacttaggcctcgttaaaaaccttgtcaagaaaaccca
atgggacaaaacttgaccaagggaaaaagagcaccaaaccaacactttaccctttaccga
gcacctttagcggtgagcaacgtccaaatggtttgaaccgcatcttcctgcttcttgtcc
atctccttgattagtccatttacagcttggctgaacctcttggaccgtgaccttgttata
agacccgccggaacgatcaatgcctcctcc------------------aatgcttccgct
ggtacaagttgttcctccggggcttcctctggttcaagctgctcctctaatgccttctct
ggtttgaactgctcctcacatccatg----ttcattggtcaagctttccatggtctcatc
a------------
>Chr15:30222646:30228728_5p 
----------------------tgatagactcccggtaagaaatcagc-tcccaagaaca
tac-tcgcaagttcttgaagaagaac-ggttggaatgatgatgattaatggggcgaagat
gcagtgaaaagatcgatgaa-------------gaaggagaag--gggtgaaaatacagc
ggatcggagaagatgaagggaatgaaatgatgcagtggatgaaaa---ggggattgtaat
gaacttctaagagagatgaaaatctcttagacttcaggctcgatttcaacttagatatga
catactaagaagaaaacaagttgagaagatattacacacttctca-gatcaaacaagtag
aaagaag---tttttgattaaaatgtttgatggtttgcaaatgaaagatacaaggagttt
aaatagaaga--agggggtcgaaggagaagaga----------aa---------------
----aaaaaa---aaccctagacagccttg-----------caagagctttaactagttc
aagttcatgcaagatgtctaggaaatgac-aaaacattaaatgcattgtttttgaaatga
gaaagagatagaaaatgggccaaggattttgtaatgaactttggaccacgacttgggctg
ggaaa-ggggatctaaggatgttacttaggcctcgttaaaaagcttgtcaagaaaaccca
atgggacaaaacttgaccaagggaaaaagagcaccaaagcaacattttaccctttaccga
gcaccttgagctgtgagcaacgtccaaatggtttgaaccgcatcttcctgcttcttgtcc
atctccttgattagtccatttacagcttggttgaacctcttggaccgtgaccttgttata
ggacccgccggaacgatcaatgcctcctcc------------------aatgcttctgct
ggtacaagctgttcctccggggcttcctctggttcaagctgctcctctaatgccttatct
ggttcgaactgctcctcacgtccatg----ttcattggtcgagctttccatggtctcatc
a------------
>Chr15:23819412:23825575_5p 
----------------------tgatagactcctggatgaggatctac-tcccaagaaca
cactttgcaaggttttggagagagat-ggacggattgatgatgaacaatgggtgaaagat
gcaa----cggagtgaagagatggacgacggtggaaggtgaga--ggttggtt-tgcagc
ggattgataaagatgaa------------------------------aggggatcgaaat
gaacttccaagagagatgaaaagctcttagacttcaggcttgattacaacttagatatta
cacactaagaagcaaacaagttgagaagataatacacacttctca-gatcaaacaagtaa
aagaaagg--tttttgattaaaatgtttgatgagaaacaaatgagagatacatggtgctt
aaatagaaaa--gagggaggacgaggaa------------gagaa---------------
----ggggaa---aaccctagacaa-cttg-----------caagttcaa------gttc
aagctcatgcaagatgtctaggaaattacaaaagcaataaatgcaaagttt---gaatga
gaaagagatagaaaatgggccaaggcctttgtggggaaccttggaccacgaattgggctg
gtaaa--ggggcttgaaaatgttacttaggcctcattaaaaaccttgtcaagaaaaccca
atgggacaaaacttgaccaagggaaaaagagcaccaaagtaacactttaccctttaccga
acaccttgagctgtgagcaacgtccaagtggtttgagtcacgtcttctagcttcttgtct
agctccttgagtagaccagtgatgacttggttgaacctcttggaccgtgaccttgttata
ggacccgccgggacaatcagtgcttcctcc------------------gatgcttccgct
ggtacaagctgttcctccggtgcttcctctggttcaagctggtcctccagtgcttcctct
ggttcaagctgctcctcaggttcgtg----tggtttggttgagctg--------------
-------------
>Chr15:23819412:23825575_3p 
--------------------tttgatagactcctggatgaggatctac-tcccaagaaca
cactttgcaaggttttggagagagat-ggatggattgatgatgaacaatgggtgaaagat
gcaa----cggagtgaagagatggacgacggtggaaggtgaga--ggttggtt-tgcagc
ggattgataaagattaa------------------------------aggggatcaaaat
gaacttccaagagagatgaaaagctcttagacttcaggcttgattacaacttagatatta
cacactaagaagcaaacaagttgagaagatattacacacttctca-gatcaaacaagtaa
aagaaagg--tttttgattaaaatgtttgatgagaaacaaatgagagatacatggtgctt
aaatagaaaa--gagggaggacgaggaa------------gagaa---------------
----ggggaa---aaccctagaaaa-cttg-----------caagttcaa------gttc
aagctcatgcaagatgtctaggaaattacaaaagcaataaatgcaaagttt---gaatga
gaaagagatagaaaataggccaaggcctttgtggggaaccttggaccacgaattgggctg
gtaaa--ggggcttgaaaatgttacttaggcctcatcaaaaaccttttcaagaaaaccca
atgggacaaaacttgaccaagggaaaaagagcaccaaagtaacactttaccctttaccga
acaccttgagctgtgagcaacgtccaagtggtttgagtcacgtcttctagcttcttgtcc
agctccttgagtagaccagtgatgacttggttgaacctcttggaccgtgaccttgttata
ggacccgccgggacaatcagtgcttcctcc------------------gatgcttccgct
ggtacaagctgttcctccggtgcttcctctggttcaagctggtcctccggtgcttcgtct
ggttcaagctgctcctcaggttcgtg----tggtttggttgagctgtccatggtctcatc
atcctctctcac-
>Chr13:13633907:13640273_5p 
-----gttg-------tctaattgatagaatcctaggtgaggatctat-gcccaatgaca
cactttgcaaggtcttgaagagggat-ggacagaatgatgatgatggatgggtggaagtt
gcaa----tagaatggagagatgaacagca-aagaaggtgaag-aggtggaat-tgcagc
ggattgaagg-------------------------------------ggaagaacgaagt
gtacttctaagagagatggagatcttttagactacaggcttgattacaacttagatatga
cacactaagaagtaaacaagttgaaaagatactacacacttctca-gatcaaacaagtaa
aaagaagg--tttttgattaaaatgtttgatgatttgcaaaagagaaatacatgatgttt
aaatagagaa--ggggggacgaaggagaagaggagagaagagaagagcatgcaa------
----gaggtc---gagcacatgcaagagtc-----------cacactcat------gc--
aagctcatgcacaatgtcttggaaattacaaaagcaataaatgcaaa-------------
-agagatagagaaaatgggccaaggcttgta-attg-gccttggaccacgacttgggctg
gcaaa-ggggtcttgaaaatgttacttaggcctcattaaaaaccttgtcaagaaaaccca
atgggacaaaacttga-caagggaaaaagagtgcataagcaacacttaaccctttaccga
gtaccttgagctgtgagcatcgtccaagtggtttgagccacgtctccctgcttcttgtcc
aactccttgattagtccattgatagcttggttgaacctcctggatcttgaccttgttaga
ggacccgccggaactatcaatgcttcctcc------------------------------
ggtacaagctgctcctccaatgcttcctccggtacaagctgctcctccggtgcttcctct
ggttcaaactgctcctccaatgcttc----ttctt--gtt--------------------
-------------
>Chr13:13633907:13640273_3p 
gcaaagtggctctgattctacatgatagaatcctaggtgaggatctat-gcccaaggaca
cacttttcaaggtcttgaagagggat-gaacggaatgatgatgattaatgggtggaagtt
gcag----caaaatggagagatgaacggcg-gagaaggtgaag-aggtggaat-tgcagc
ggattgaagg-------------------------------------ggaagaacgaagt
gtacttctaagagagatggagatctcttagcctacaggcttgattacaacttagatatga
cacactaagaagtaaacaagttgagaagatactacacacttctta-gatcaaacaagtaa
aaagaagg--tttttgattaaaatgtttgatgatttgcaaaagagaaatacatggtgttt
aaatagagaaggggggggacgaaggagaagaggagagaagagaagagcatgcaa------
----gaggtc---gagcacatgcaagagtc-----------cacactcat------gc--
aagctcatgcacaatgtcttggaaattacaaaagcaataaatgcaaa-------------
-agagatagtgaaaatgagccaagtcttgta-attg-gccttggaccacgacttgggcta
gcaaa-agggtcttgaaaatgttacttaggcctcattaaaaaccttgtcaagaaaaccca
atgggacaaaacttga-caagggaaaaatagtgcataagcaacacttaaacctttactga
gcaccttgagctgtgagcatcgtccaagtggtttgagccacgtctccctgcttcttatcc
agctccttgattagtccattgatatcttggttgaacctcctgaatcttgaccttgttaga
ggacccgccgaaacgatcagtgcttcctcc------------------------------
ggtacaagcagctcctccggtgcttcctctggttcaagctgctcctgcaatgcttcttct
ggttcaatctgctcctcatgtcca------------------------------------
-------------
>Chr7:23089710:23095748_5p 
------------tgataccacatgatagacttctggatgatgatctac-tcccaagaaca
cactttgcaaggtcttgaagagggat-gaacgaaatgatgaagatgaatgggttgaagat
gcag----cggaatgaagagatgaattgcg-gagaaggtgaaa-aggtggaat-tgcagc
ggattgaagg-------------------------------------ggaagaactaagt
gtacttctaagagagatggagatctcttagactacatgcttgattacaacttagatatga
cacactaagaagtaaacaagttgagaagatattacacactcctca-gatcaaacaagtag
aaaagaag--gtttttgataaaatatttgatgagtagcaaatgagaaatacatggtgttt
aaataggaga--aggacgacgaaggagaagaggggagagaggagagacattcaagagcat
gcacaaagtc---aaactcatgcaagtatatgcacaagtcccacacttat------gc--
aagctcatgcaaaatgtctaggaaattacaaaagcattaaatgtaaaattt---gaacat
aaaag--atagaaattgtgccaaggaaaagatatgg-gccttggaccacgaaatgaggtg
acaaa-ggggccttgaaaatgtcacttaagcctcattaaaaaccttgtcaagaaaaccca
atgggagaaaacttga-caagggaaaaagagtgcataagcaacacttaacccttcatcga
acacactgagttgtgatcattgttaggatggcttgagccatgtcttcttgattcttgtcc
agctctctaagtagaccattgatggcttggttgaacctccttgattttgaccttgttaca
ggacccaccggaacgatcaatgtttcttct------------------gatgcttccgct
ggtacaagttgctcctccaatgcttcctctggttcaagctgctcctccaatgcttcctct
ggttcaagctgctcctcatgtccatg----tcctttagttgagctgtccatggtcccatc
atcaccaaaccaa
>Chr7:23089710:23095748_3p 
-----------------acacctgatagactcatggatgatgatctac-tcccaataaca
cactttgcaaggtcttgaagagggat-gaacgaaatgatgaagatgaatgagttgaagat
gcag----cggaatgaagagatgaactgcg-gagaaggtgaag-aagtggaat-tgcagc
ggattgaagg-------------------------------------gaaagaacgaagc
gtacttctaagagagatgaagatctcttagactacaggcttgattacaacttagatatga
cacactaagaagtaaacaagttgagaagatattacacactcctca-gatcaaacaagtag
aaaaaaag--gtttttgataaaatgtttgatgagtagcaaatgagaaatatatggtgttt
aaataagaga--gggaggacgaaggagaagaggggagagaggagagacatgcaagagcat
gcacaaggtc---aaactcatgcaagaatatgcacaagtcccacacttat------gc--
aagctcatgcaaaatgtctaggaaattagaaaagcattaaatgtaaagttt---gaacat
aaaag--atagaaattgtgccaaggaaaagatatgg-gccttggaccacgaaatggggtg
acaaa-ggggccttgaaaatgtcacttaagcctcattaaaaaccttgtcaagaaaaccca
atgagacaaaacttga-caagggaaaaagagtgcataagcaacacttaacccttcatcga
acacactgagctgtgatcattgttaggatggcttgagccatgtattcttgcttcttgtac
agctctctaattagaccatttatggtttggttgaacctccttgattttgatcttgctaca
ggacccgccggaacgatcaatgtttcctct------------------gatgcttccgct
ggtacaagctgttcttccaatgcttcctctggttcaagctgctcctccaatgcttcctct
ggttcaagctgctcctcatgtccatg----tcctttagttgagctgtccatggtctcatc
atcctcaccca--
>Chr12:27799530:27804449_5p 
--------------------------------------------ctac-tcccaagaaca
cactttgcaaggttttggagagggat-gaacgaaatgatgaagatgaaagggtggaagat
gcat----cggaatggagagatgaacggcg-gagaaggtgaag-gggtggaat-tacagc
ggattgaagg-------------------------------------gg-ataacaaagt
gtagttctaagagagatgaagatctcttagactacaggcttgattacaacttagatatga
cacactaagaagtaaacaagttgagaagatattacacacttctct-gatcaaacaaatag
aaagaagg--gctttgattaaaatgtttgatgagaaacaaatgagaactacattgtattt
ttataggaga--agggggacaaaggagaagaggagagaagggagaaata-----------
----aatgtctaggaaattatgcaagagcattaacaaggt-----------------c--
aagctcatgcacaatgcctaggaaaatacaaaatcaataaatgcaaagttt---gagcaa
gaaagaaatagaaaatgggtcaaagcaaagagattg-gccttggaccacgaaatggggtg
acaaa-ggggccttgaaagtgtcacttaagcctcattaaaaaccttgtcaagaaacccca
atgggacaaaacttga-caaggaaaaaagagtgcataagcaacacttaacccttcatcga
acaccctgagctttgagcatcgtccaaatggtttgagccacgtcttcttgcctcttatcc
agctccttgattagtccattgatagcttggttgaacctcctggattttgatcttgtgaga
ggacccgccggaacgatcaacgcttgctcc------------------aatgcttccgtt
ggtacaagctgctcctctgatgcttcctctggtacaagctgc------------tcctat
ggtacaagctgctcctatggtacaag----------------------------------
-------------
>Chr12:27799530:27804449_3p 
--------------------------------------------------cccaagaaca
cactttgcaaggttttggagagggat-aaacgaaatgatgaagatgaaagggtggaagat
gcag----cggaatggagagatgaacggcg-gagaaggtgaag-gggtggaat-tgcagc
ggattgaagg-------------------------------------gg-ataacaaagt
gtacttctaagagagatgaagatctcttagactacaggcttgattacaacttagatatga
cacactaagaagtaaacaagttgagaagatattacacacttctct-gatcaaacaaatag
aaagaagg--gttttgattaaaatgtttgatgagaaacaaatgagaactacattgtcttt
ttataggaga--agggggacgaaggagaagaggagagaagggagaaata-----------
----aatgtctaggaaatcatgcaagaacattaactaggt-----------------c--
aagctcatgcacaatacctaggaaaatacaaaagcaataaatgcaaagttt---gaacaa
gagagaaatataaattggaccaaagcaaagagatgg-gctttggaccacgaaatggggtg
acaaa-ggggtcttgaaagtgtcacttaagcctcattaaaaactttgtcaagaaaaccca
atgggacaaaacttga--aaaggaaaaagagggcataagcaacacttaacccttcatcga
acaccttgagctgtgagcatcgtccaaaaggtttgagccacgtcttcttgcttcttgtcc
agctccttgtttagtccattgatagcttggttgaacctcctggattttgatcttgtgaga
ggacccgccggaacgatcaacgcttcctcc------------------aatacttctgtt
ggtacaagttg-ttctttgatgcttcctctggtacaaactgc------------tcattg
gctacaagctgctccttggctacatgctgctcct--------------------------
-------------
