# Supplementary material for: Transposon signatures of allopolyploid genome evolution
Source: Nat Commun. 2023 Jun 1;14:3180. doi: 10.1038/s41467-023-38560-z (PMC10235133; doi:10.1038/s41467-023-38560-z)
Supplement: Supplementary file 4 — Supplementary Data 1 [file 41467_2023_38560_MOESM4_ESM.zip › Camelina.LTR.families/Camelina.LTRFamily/Camelina.Aligned/gt10.fam_89.Aligned.fa]

>Chr1:4651123:4654929_5p 
--------------tgttggatatgggttttg-cccccaacatttacagaag-cccaaac
agaagatc-tagggaagtttagggcttgaagtcttggatctagcccatctggccgcaggg
gcaaaatcatcattttgcagaagggacagaagaagccctaggtcactggcccactatata
taccagaggtcattgtcagagcaaaggatccac-------ttttt--gggcaatt--aga
gagag-aagagcaattattttcgtattaactgcacttagctctttgattgtc-attttct
gtaaacccttcacttcaattct-acgtt-aataagaggatcagttccggtttatccctaa
gaatat--tcgtattatttatattgtcgatttcttacatcaaca--------
>Chr1:4651123:4654929_3p 
--------------tgttggatataggctttg-cccccaacatttacagaag-tccaaac
agaagatc-tagggaagtttagggcctgaagtcttggatctggcccatctggccgtaggg
gcaaaatcgtcattttgtagaagggacagaagaagccctaggtcactggcccactatata
taccagaggtcattgttagagcaaatgatccac-------ttttt--aggcaaat--aga
gagag-aaaaacaattattttcgtattaactgcacttagctctttgattgtc-attttct
gtaaacccttcacttcaattct-acgtt-aataagaggatcagttccggtttatccctaa
gaatat--ccgtattatttatattgtcgatttcttatatcaaca--------
>Chr20:20632495:20645449_5p 
--------------tgttggatatgggctttg-cccccaacatttacagaag-cccaaac
agaagatc-taaggaagttttgggcttgaagtcgtggatctggcccatctggccgcaggg
gcaaaaccgtcattttgca-aagagacagaagaagccctagttcgctggcccactatata
tacatgatttcattgtcagagctagggatccac-------ttttt--gggcaattagaga
gagag-aagagcaattattttcgtattaactgcgcttagctccttagttgtc-attttct
gtaaacttttc-cttaaattct-acgtt-aataaaaggaccagttctgatttattcccac
taaaat--ccgtattattaatattgttgatttcatacatcaaca--------
>Chr6:8112566:8122760_3p 
------------attgttggatatgggttttg-ccctcgacatttacagaag-cccaaac
agaagatc-ttagg-agttttaggcctgaagtcttggatctggcccatctggttgcatgg
gcaaaatcgttattttaca-gagaaacagaagaagccctaggtcactggcctactatata
tatcagatgtcattgtcagagttagggatccac-------ttttt--tggcaaat--aga
gagag-aatagcaataatttttgtattaactgcgcttagctctttgattgtc-attttcc
gtaaacccttcacttcatttct-acatt-aataaaaggatcagctccgatttatccccat
taatat--tcgtattatttatattttcgatttcttacatcaaca--------
>Chr6:8112566:8122760_5p 
--------------tgttgaatatgggctttg-cccccaacatttacagaag-cccaaac
agaagatc-ttatg-agttttgggtctgaagttttggatctggcccatctggttgcaggg
gcaaaattgtcatttaaca-gagaaacagaagaatccctatgtcactggcccactatata
tatcagatgtcattgtcagagctagggatccac-------ttttt--gggcaatt--aga
gagag-aagaacaataattttcgtattaactgcgcttagctctttgattgtc-attttcc
gcaaacccttcacttcatttct-atgtt-aataaaaggatcagctccggtttatccccat
taatat--ttgtattatttatattatcgatttcttacatcaacaatt-----
>Chr20:20632495:20645449_3p 
--------------tgttggatataggttttg-cccccaacaattacagaag-cctaaac
agaaaatc-taagaaagttttgggcttaaagtcttggatctggtccatttggtcgcagga
gcaaaatcgtcattttgca-aagagacagaagaagccctagatcattggcccactatata
tacatgatgtcattgtcagagctagggatccac-------ttttt--gggcaatt--aga
gagag-aagagcaattattttcatattaactgcgcttagctccttaattgtc-attttct
gtaaacccttc-ctcaaattct-acgtt-aataaaaggacccgttccgatttattcccac
taagat--ccatattattaatattgtcgattccatacatcaacaatt-----
>Chr9:20389809:20394843_5p 
---------accattgttggatatggcctttg-cccccaacatttacagaag-cccaaac
agaagatc-ttagggagttttgggcctgaagtcttggatttggcccaacaggccgcaggg
gcaaaatcgttattttaca-cagagacagaagaaaccctaggtcaatggcccactataaa
tacctgatgtcattgtcacgtcaagggggtttt-------ttttggggggcaatg--aga
gagag-aagagcaattattttcgtattaactgcgcttagctctttgattgtt-attttct
gtaaactcttcacttcagttct-acgtt-aatgaaaggaccagttccgatttatcccata
gaatat--tcgtactatttatattgtcgatttcgtacatcaaca--------
>Chr9:20389809:20394843_3p 
--------------tgttggatatggcctttg-cccccaacatttacagaag-cccaaac
agaagatc-ttagggagttttgggcctgaagtcttggatttggcccaacaggccgcaggg
gcaaaatcgttattttaca-cagagacagaagaaaccctaggtcaatggcccactataaa
tacctgatgtcattgtcacatcaagggggtttt-------ttttggggggcaatg--aga
gagag-aagagcaattattttcgtattaactgcgcttagctctttgattgtt-attttct
gtaaactcttcacttcagttct-acgtt-aatgaaaagaccagttctgatttatcccata
gaatat--tcgtactatttatattgtcgatttcgtacatcaacaatttg---
>Chr11:282461:288411_5p 
---------------gttggatatgagttttg-tccccaacatttacagaaa-cccaaac
agaagatt-ttaaagagttttgggcctgaagtcttagatttagcccaacaggccgcaggg
gtaaaatcatcattttaca-gagagacagaagaaaccctaggtcaatggctcactataaa
tacctgatgtcattgtcacgtcagggaggattt-------ttt----ggacaatt--aga
gagag-aagagcaattattttcatattaactgcgcttaactctttgattgtt-attttcg
gtaaactcttcacttcagttct-acgtt-aataaaaggacaagttccgatttatcccata
gaatat--tcgtattatttatattgtcgatttcgtacatcaacaattt----
>Chr11:282461:288411_3p 
-------------ttgttggatatgggctttg-cccccaacatttacagaag-cccaaac
agaagatc-ttagggagtttggggcctgaagtcttggatttggaccaacatgccgcatgg
gcaaaatcattattttaca-gagagacagaagaaaccctaggtc-atggctcactataaa
cacgtgatgtcattgtcacgtcagggaggattt-------ttt----ggacaatt--aga
aagag-aagagcaattattttcgtattaactgcgcttagctctttgattgtt-attttca
gtaaactcttcacttcagttct-acgtt-aataaaatgacaagttccgatttatcccata
gaatat--tcgtattatttatattgtcgatttcgtatatcaacaa-------
>Chr8:26636057:26639481_5p 
--------------tgttggatataggcttta-ccccaaacatttacagaag-cccaaac
agaagatc-ttatgaagttttgggcatgaggttttggatttggtccatctggccacagag
gtaaaatcgtcatttcaca-gagagacagaagaaaccctaggtcaatgacccactataaa
taccagaggtcgttatcagagaaagggatccac-------ttttt--gggcaatt--aga
gagaa-aagaacaattattttcgtattaactgagcttagctccttaattgtc-attttct
gtaaacct-tcacttaaattct-tcgtt-aataaaaggactagctccgatttattcccat
taagat--tcatattatttatattgtcgctttcgtacatcagca--------
>Chr16:8846975:8860951_3p 
--------------tgttagatatgagctctc-ctcccagcatttacaaaag-tccaaac
agaagatc-ttaagaagtattgggcctaaaatcttggatctggcccatctggccgcagag
gcaaaatcgtcattttcag-aagagacagaaagaaccctaggtcaatggc-cactatcaa
tacatgatgtcattgtcacatcaagggatccac-------ttttt--aggcaatt--aga
gagag-aagagcaattactttcgtgttaactgcgcttagctccttaattgtc-attttct
gtaaaccc-tcacttcaattaa-acgtt-aataaaaggaccagttccgatttatccctaa
gaatat--ccatactatttatattgtcgatttaacacatcaaca--------
>Chr8:26636057:26639481_3p 
--------------tgttggatatgggctttg-cccccaacatttacagaag-cccaaac
agaagatc-ttatgaagctttgggtttgaggtcttggatttggcccatctggccgcaggg
gtaaaattttcattttaca-gagagacagaagaaaccctaggtaaatgacccactataaa
taccagaggttgttatcagagaaagggatccac-------ttttt--aggcaatt--aga
gaaag-aaaaacaattattttcgtattaactacgcttaaatccttgattgtcaattttct
gtaaaccc-tcacttcaattct-tcgtt-aataaaagaactagctccgatttattcccat
taagat--tcatattatttatattgtcagtttggtacatcaaca--------
>Chr16:8846975:8860951_5p 
----------ccattgttggatatgggttctg-cccccaacatttacagaag-cccaaac
agaagatc-ttaagaagtattgggcctaaaatcttggatctggtccatctggccgcaggg
gcaaaatcgtcattttcag-aagagactgaaggaactctaggtcaatggc-cactataaa
tacctgatgtcattgtcacatcaggggatccac-------ttttt--gggcaatt--aga
gagag-gagagtaattgcttttgtattaactacgcttagctccttaattatt-attttct
gtaaaccc-tcacttcaattat-acatt-aataaaatgacatgttcccatttatccctaa
gaatat--ccatactatttatattgtcgatttaacacatcaaca--------
>Chr11:28158949:28169992_3p 
---------------------------ttttg-cccccaacatttatagaag-cccaaac
agaagatc-ctatgaagttttgggcctgaggtcttggatttggcccatctggccgcaggg
gtaaaatcgtaattttaca-gagggacagaagaaaccctaggacaatggtccactataaa
taccagaggtcgttgtcagagaaagagatccat-------ttttt--gggcaatt--aga
gagag-aagagcaattattttcgtattaactgcgcttggctccttgattgtc-attttcc
gtaaactc-tcacttcaattca-acgtt-aataaaatgaccagctccgatttattcccat
taagat--tcgtattattaatattgtcag-----------------------
>Chr15:6517287:6522406_3p 
-------------atgttggatatgggctttg-cctccaacatttacagaag-cccaaac
agaagatt-ttaggaggttttgagcctaaagtcttggatctggcccatcaggccgcaggg
gtaaaatcgtcattttaca-gagggacagaagaaaccctaggtcaatggc-cactataaa
tacctgatgtcattgtcacgtcagaggagagat-------tttttt-gggcaatt--aga
gagag-aagagcaattattttcatattaactgtgcttagctccttaattatc-atttttt
gtaaacccttc--tgaaattct-acgttaaataaaaggaccagatctgattcatccc-ac
ttatat--tcttattatttatattgtcgatttcatacatcaaca--------
>Chr11:28158949:28169992_5p 
---------------------------atttt-gccccaacatttatagaag-cccaaac
agaagatt-ctatgaaattttgggtctgaggttttggatttggcccatctggccgcaggg
gtaaaatcgtcattttata-gaaggacagaagaaaccctaggacaatgatccactataaa
taccaaaggtcgttgtcagagaaagggatccac-------ttttt--gggcaatt--aga
gagag-aaaaacaattattttcgtattaactgcgtttggctccttgattgtc-attttcc
gtaaaccc-tcacttcaattca-acgtt-aataaaaggaccagctccgatttattcccat
tatgat--tcgtattattaatattgtcggtttcgtacatcaaca--------
>Chr15:4887782:4892649_3p 
-------------ttgttggatatgagttttg-cccccaacatttacagaag-cccaagc
agaagatc-tcaggaagttttggatttgaagttttggatttgacccaacaggccgcaagg
gcaaaatcgtcattttata---gagacagaagaaaccctaggtcaatggtccactataaa
tacctgaagtcattgtcacgtcagacgatcca--------ttttt--gggcaatt--aga
gagag-aagagcaattaccttcgtattaactgcgcttaactccttaattttc-attttct
gtaaacatttctgttaaattct-acgttaaataaaaggaccagatccgattcatccc-at
ttatat--tcttatcatttatattgttgatttcctacatcaacaatt-----
>Chr14:19638335:19643915_3p 
ggctttgtagatagtgttggatatgggctctg-cccccaacattccta-aagccccaaac
agaagattctcaagagattttgggcctgaagttatggatctggtccatctggccgcaggg
gcaaaatcgtcattttaca-gaaagacagaagaagccttaggtcactggcccactatata
tagcaaatgtcattgtcagagaag-ggatcgac-------ttttt--aggcaatt--aga
gagag-aagagctatatttttcgtattaactgcgctttactctttaattgtc-atattct
gtaaaccattc-ctcaaattct-acgtt-aataaaaggaccagttccgatttattcccac
taagat--ccgtattatctatattgtcgattt--------------------
>Chr15:6517287:6522406_5p 
--------gaccattgttggatatgggctttg-cttccaacatttacagaag-cccaaac
agaagatt-ttaggaggttttgagcctaaagtcttggatctggcccatcaggccgcaggg
gtaaaatcgtcattttaca-gagagacagaagaaaccctaggtcaatggc-cactataaa
tacctgatgtcattgtcacgtcagaggagagat-------tttttt-gggcaatt--aga
gagag-aagagcaattattttcatattaactgtgcttagctccttaattatc-atttttt
gtaaacccttc--tgaaattct-acgttaaataaaaggaccagatctgattcattcc-ac
ttatat--tcttattatttatattgtcgatttcatacatcaac---------
>Chr15:4887782:4892649_5p 
------------attgttggatatgggctttg-cccccaacatttacggaag-cccaagc
agaagatc-tcaggaagttttgggtctgaagtcttggatttggcccaacaagacgcaggg
gcaaaatcgtcattttaca---gagatagaaaaaaccctaggtcaatggcccaatataaa
tatctgatgtcattgtcatgtcagaagatccat-------ttttt--gggcaatt--aga
gagag-aaaagcaattattttcatattcactgcgcttaactccttaattgtc-attttct
gtaaactcttctgttaaattct-acgttaaattaaagtaccagatccgattcatccc-at
ttatat--tcttatcatttaaattgtcgatttcctacatcaac---------
>Chr14:19638335:19643915_5p 
--------------tgttggatatgggctctg-cccccaacattccta-aagccccaaac
agaagattctcaagagattttgggcctgaagttatggatctggtccatctggccgcaagg
gcaaaatcgtcattttaca-gaaagacagaagaagccctaggtcactgacccactatata
tagcaaatgtcattgtcaaagaag-ggatcgac-------ttttt--gggcaatt--aga
gagag-aagagctatatttttcgtattaattgcgctttactctttaattgtc-atattct
gtaaaccattc-ctcaaattct-acgtt-aataaaaggatcagttccgatttattcccac
taagat--ccgtattatctatattgtcgtct---------------------
>Chr4:11348938:11354102_3p 
-------------ttgttggatatgggctttg--ccccaacatttata-aag-cccaaac
agaagattctcaagagattttgggccaaaagtcttggatcaggcccaacaggccgcaagg
gcaaaatcgtcattttacc-aggagacagaagaaaccctaggtcaaggtcccactataaa
tacctgatgtcactgtcacgtcaggggatccac-------ttttt--gggcaatt--aga
gagag-aagagctatatttttcgtattaactgcgcgttactctttaattgtc-attttct
gtaaaccattc-ctcaaattct-acgtt-aataaaaggaccagttccgatttattcccac
taagat--ccgtattatctatattgtcgatttcatacatcaacaa-------
>Chr4:21254950:21259201_3p 
-----tgcaatcagtgttggatatgggttctg-cccccaacatttggtgaat-ctcaaat
agaagatc-caccagattttaggccctgaagttatagatttggctcatctagtcgcaggg
gcaaaaccgtcatttgcga-aagagccagaagaaaccctaggtcaatggcccactataaa
taccagaggtcattgtcagagaaggggatcgac------tttttt--gggcaatc--aga
gtgag-aagagcaattattttcgtattaactgcacttagcacttt-attgtc-attttct
gtaaatacttt-cttgagttct-acgtt-aataaaaggaccagatccgatttatccccaa
caacat--tcatattatttatatagtctagatcctccatcaacaa-------
>Chr4:21254950:21259201_5p 
-----------cattgttggatatgggctctg-cccccaacatttggtgaag-cccaaat
agaagatc-caccagattttaggccctgaagttatagatttggtccatctggccgcaggg
gcaaaaccatcatttgcgg-aagagccagaagaaaccttaggtcaatgacccactataaa
taccagaggtcattgttagggaaggggatcgac------tttttt--gggcaatg--aga
gtgag-aagaacaattattttcgtattaactgtgcttagcacttt-attgtc-attttct
gtaaacacttt-cttgaattgt-atgtt-aataaaaggaccagatccgatttatccccaa
caacat--tcatattatttgtattgtctagatccttcatcaacaagcaggta
>Chr18:253500:257709_5p 
-------------atgttggatatgggttttgccccctaacatctaaagagg-cccaagc
aataagtt-cacaagattttagggcctgaaatcatagatttgatccatctggccacaagg
gcaaaatcgtcattcgcgg-aggtgaaagaaggagccctaggttgatggcctactataaa
taccagatgtcgttgtcagagctctggatccgaaagct---------gggcaatt--aga
gagag-aagagcaattattttcgtattaactgcgcttagctctttgattgtc-attttct
gtaaaccattcacttgaattct-acgtt-aataaaaggaccaaattcgattcatcctcat
ttatat--tcgtgttatttatattgtcgatttcatacatcaacaa-------
>Chr18:253500:257709_3p 
--------------tgttggatatgggcttcgtcccctaacatctaaagagg-cctaagc
aagaagtc-cacaagattttagggcctgaagtcatagatttggtccatctggccgcaagg
gcaaaatcgtcattcgcgg-aggtgacagaaggagccctaggtcgatcgcccactataaa
taccagatgtcgttgtcagagctctggatccgaaagtt---------gggcaattagaga
gagag-aagagcaattattttcgtattaactgcgcttagctatttaattgtc-attttct
gtaaacccttcacttgaattct-acgtt-aataaaaggaccagattcgattcatcctcat
ttatat--tggtgttatttatattgtcgatttcatagatcaaca--------
>Chr2:521491:534162_3p 
--------gaccattgttggatatgggctttg-cccccaacattgatagaag-cccaagt
agaagatt-tcaagaagatttgggccaaaagtcttggatcaggcccaacaggccgcaggg
gcaaaatcgtcattttgcc-aggagacaaaagaaaccctaggtcaaggtcccactataaa
tacttgatgtcattgtcacgtcaggggatccac-------ttttt--gggcaatt--aga
gagag-aatagctattattttcggattaattgcgt-tagctctttaattgtc-atttc-t
gtaaaccctt--cttgaattct-accttaaataaaaggaccagatccgatttattcccac
acaaatactcgtattatttagatcgttgatttcatacatcaaca--------
>Chr2:521491:534162_5p 
--------------tgttggatatgggctttg-tccccaacattgatagaag-cccaagt
agaagatt-tcaagaagatttgggccaaaagtcttggatccggcccaacaggccgcaggg
gcaaaatcgtcattttgcc-aggagacagaagaaaccctaggtcaaggtcccactataaa
tacttgatgtcattgtcacgttaggggatccac-------ttttt--gggcaatt--aga
gagag-aatagctattattttcggattaattgcgt-tagctctttaattgtc-atttc-t
gtaaaccctt--cttgaattct-acgttaaataaaaggaccatatccgatttattcccac
acaaatactcgtattatttagatcgttgatttcatacatcaacaa-------
>Chr16:7754987:7766050_5p 
--------------cgttggatatgggctttg-cccccaacatttata-aag-cccaaac
agaagattctcaagagattttgggccaaaagtcttggatcaggcccaacaagccgcaggg
gcaaaattgtcattttatc-aggagacaaaagaaaccctaggtcaaggtcccactataaa
tacctgatgtcactgtcacgttagaggatccac-------ttttt--gggcaatt--aga
gagag-aagagttgtatttttcgtattaactgcgctttactctttaattgtc-attttcc
gcaaaccattc-ctcaaattct-tcgtt-aataaaaggaccagttccgatatattcctac
ttatat--ccgtattatttatattgtcgatttcataaatcaacaattt----
>Chr4:11348938:11354102_5p 
-------------------gatatgggctttg--ccccaacatttata-aag-tccaaac
agaagattctcaagagattttggaccaaaagtcttggatcaggcccaacaggccgcaggg
gcaaaatcatcattttacc-aggagacagaagaaaccctagatcaaggtcccactataaa
tacctgatgtcactgtcacgtcaggggatccac-------ttttt--gggcaatt--aga
gagag-aagagctatatttttcgtattaactgcgcttcactctttaattggc-attttct
gtcaaccattc-ctcaaattct-acgtt-aataaaaggaccagttccgatttattcccac
taagat--ccgtattatctatattgtcgatttcatacattaacaatttg---
>Chr12:25975568:25989256_3p 
--------------tgttggatatgggctttg-cccccaacattccta-aag-cccaaac
agaagattctgaagagattttgggccaaaagtcttggatcaggcccatcaggctgcaggg
gtaaaatcgtcattttaca-aagaggcagaagaaaccctaggtcaaggtcccactataaa
tacctgatgtcattgtaacgtcaggagatctact---tttttttt--gggcaatt--aga
gaggg-aagagctattattttcggattaattgcgc-tagctctttaattgtc-attttct
gtaaaccctt--cttgacttct-acgttaaataaaaggaccagatccgatttattcccac
caaaatattcgtattgtttacattgtcgatttcatacatcaaca--------
>Chr8:12398160:12413526_3p 
---------accattgttggatatgggctttg-cccccaacatttata-agg-cccaaac
aggagattctcagaagattttgggccaaaagtcttggagcaggcccaacaggccgcaggg
gcaaaatcgtcattttacc-agaagacagaataaaccctaggtcaaggtcccactataaa
tacctgatgtcactgtcatgtcag-ggatccac-------ttttt--gggcaatt--aaa
gagag-aagagctgtatttttcgtattaactgcgctttactctttaattgtc-attttcc
gcaaaacattc-ctcaaattct-acgtt-aataaaaggaccagctccgatatattcctac
ttatat--ccgtattatttatattggcgatttcatacatcaacaa-------
>Chr16:7754987:7766050_3p 
---------------gttggatatgggctttg-cccccaacatttata-aag-cccaaac
agaagattctcaagagattttgggccaaaagtcttggatcaggcccaacaagccgcaggg
gcaaaatcgtcattttacc-aggagacagaaaaaaccttaggtcaaggtcccactataaa
tacctgatgtcactgtcacgtcagaggatccac-------ttttt--gggcaatt----a
gagag-aagagttgtatttttcgtattaactgcgctttactctttaattgtc-attttcc
gcaaaccattt-ctcaaattct-tcgtt-aataaaaggaccagctccgatatattcctac
ttatat--ccgtattatttatattgtcgatttcatacatcaaca--------
>Chr12:25975568:25989256_5p 
--------------tgttggatatgggctttg-cccccaacaattcta-aag-cccaacc
agaagattctcaagagattttgggccaaaagtcttggatcaggtccatcagaccgcaggg
gtaaaatcgtcattttacg-aagagacagaagaaaccctaggtcaaggtcccactataaa
tacctgatgtcattgtaacgtcaggagatccact---tttttttt--gggcaatt--aga
gagag-aagagctattattttcggattaattgtgc-tagctctttaattgtc-attttgt
gtaaaccctt--cttgacttct-acgttaaataaaaggaccagatccgatttattcccac
caaaatattcgtattgtttacattgtcaatttcatacatcaaca--------
>Chr8:12398160:12413526_5p 
---------------gttggatatgggctttgccccccaacatttata-agg-cccaaac
aagagattctcagaagattttgggccaaaagttttggagcaggcccaacaggccgcagga
gcaaaatcgtcattttacc-aggagacagaataaaccctaggtcaaggtccaactataaa
tacctgatgtcactgtcatgtcag-ggatccac-------ttttt--gggcaatt--aga
gagag-aagagctgtatttttcgtattaactgcgctttactctttaattgtc-attttct
gcaaaccattc-ctcaaattct-acgtt-aataaaaggaccagctccgatatatttctac
ttatat--ccgtattatttatattgtcgatttcatacatcaacaa-------
>Chr4:29339914:29345504_5p 
--------------tgttggatatgggctttg--ccccaacatttata-aag-cccaaac
agaagattctcaagagattttgggccaaaagtcttggatcaggcccaacaggtcgcaggg
gcaaaatcgtcattttacc-aggagacagaagaaaccctaggttaaggtcccactataaa
tacctgatgtcattgtcacgttaggggatggact-----tttttt--gggcaatt--aga
gagag-aagagctatattttt-----------cgctttactctttaattgtc-attttct
gtaaacccttc-ctcaaattct-acgtt-aataaaaggaccagttccgatttatccccac
taaaat--ccgtattatctatattgtcgatttcacacatcaacg--------
>Chr20:7595011:7607546_5p 
------------attgttggatatgggctttg-cctccaacatttacagaag-cccaagc
agaagatttcaggaaga-tttgggccagaagtcttggattcggcccaacaggccgcaggg
gcaaaatcgtcattttgtc-aagagacataagaaaccctaggtcaaggtcccactattaa
tacctgatgtcatggtcacgtctagggatccgaa------attct--aggcaatt--aga
gagagaaaaggctgttattttcgtattgagcat-tttagctccataattgtcattttcta
taaaacccttcagtgagattcttacgttaaataaaaggaccagatccgattcatcccact
tgat----tcatataatttatattgtcgatttcatacatcaac---------
>Chr20:7595011:7607546_3p 
-------------ttgttggatatgggctttg-cctccaacatttacagaag-cccaagc
agaagattttagaaaga-tttgagccagaagtcttggattcggcccaacaggtcgcaggg
gcaaaatcgtcattttgtc-aagagacagaagaaaccctaggtcaaggtcccactataaa
tacctgatgtcatggtcacgtctagggatccgaa------attct--aggcaatt--aga
gagagaaaagactgttattttcgtattgagcat-ttcagctccctaattgtcattttctg
taaaacccttcagtgagattcttacgttaaataaaagtaccagatccgattcatcccact
tgat----tcatataatttatattgtcgatttcatacatcaacaatt-----
>Chr4:29339914:29345504_3p 
--------------tgttggatatgggctttg--ccccaacatttata-aag-cccaaac
agaagattctcaagagattttgggccaaaagtcttggatcagacccaacaggtcgcatgg
gcaaaatcgtcattttacc-aggagacagaagaaaccttaggtcaaggtcccactataaa
tacctgatgtcattgtcacgttaggggatggact-----tttttt--gggcaatt--aga
gagag-aagagctatattttt-----------cgctttactctttaattgtc-attttct
gtaaacccttc-ctcagattct-acgtt-aataaaaggaccagttccgatttatccccac
taagat--ccgtattatctatattgtcgatttcacacatcaac---------
>Chr8:16105955:16110931_5p 
------------attgttggatatggactttg-cccccaacatttggtgagg-cccaaac
tgaagata-caccagattttagggttttaagtaaaaaaatcagcccatctggccgcaggg
gcaaaatcgtcatttt----------cagaaggattcctaggtcaatggtctattataaa
taccagaggtcactatcaggctcaggatccgaaa-tct---------aagaaatc--aga
gagaa-aagaacatttattctcgtattaattgcgcttagatctttgattgt--attttcc
gtaaactctcaccttcaattct-acgtt-aataaaaggaccagttccgatttatccccac
taatat--tcgtattatttacattgtcgatttcgtacat-------------
>Chr9:3024025:3038228_3p 
--------------tgttggatatgggctttg-cccccaac-gtttctgaag-cccaaac
agaagattctgaagagattttgggctaaaagtcttggatcaggcccaacaggccgcaggg
gcaaaatcgtcattttgct-tgaagacagaagaaaccctaggttaaggtcccactataaa
tacctgacatcattgtcagaaatggggatccgaa------atctg--gggcaatt--aga
gagag-aaaggctgtaattttcgtattaagcat-tttagctccctaattgtcattttcct
gaaaacccatctgtaaaattctaacgttaaataaaaggaccagatccgattcatcccact
ttac----tcttatcatttatattgttgattct-tacatcaacaa-------
>Chr9:3024025:3038228_5p 
-----------cattgttggatatgggctttg-cccccaac-gttcctgaag-cccaaac
agaagattctgaagagattttgggccaaaagtcttggatcaggcctaacaggccgcaggg
gcaaaatcgtcattttgcc-tgaagacagaagaaaccctaggtcaaggtcccactataaa
tacctgacatcattgtcagaaatggggatccgaa------atctg--gggcaatt--aga
gagag-aaaggctgtaattttcgtattaagcat-tttagctccctaattgtcattttcct
gaaaacccatctgtaaaattctaacgttaaataaaaggaccagatccgattcatcccact
ttac----tcttatcatttatattgtcgattct-tacatcaaca--------
>Chr8:16105955:16110931_3p 
----------aatgtgttggatattggctttg--ccccaacatttgggaagg-tccaaac
tgaaaata-caccagattttaaggttttaagtcaaaaaatcagcccatttggttgcaggg
ccaaaatcatcatttg----------caaaaggattcttaggtcaatggtctattataaa
taccagagatcactatcaggcacaagatccgaaa-tct---------tggcaatc--aga
gagaa-aaaagcatttattctcgtattaattgcgtttagatcttcgattgt--attttcc
gtaaactctcaccttcaattct-acgtt-aataaaaagatcagttccgatttatccccac
taatat--tcgtattatttacattgtcgatttcgtacatcaaca--------
>Chr17:20778681:20793753_5p 
------------------------------------------cttatgaagg-cctaagc
agaagatttcatgaaga-tttgggcctaaagtcttggatttagcccaacaggccgcaggg
gcaaaatcgtcattttacc-aggagacagaagaaaccctaggtcaaggtcccactataaa
tacctgacgtcattgtcaggaaaagagatccaaa------atttt--gggcaatt--aga
gagagaaaaggctttaattttcgtattaggcat-tttagttctcaaattgtcattttctg
taaaacccttgactaagattcttaagttaaataaaaggaccagatccgattcgtcccact
tgat----tcatat-atttatattgtcgatttcatacatcaaca--------
>Chr17:20778681:20793753_3p 
--------------------------------------------tatgaaga-cctaagc
agaagatttcatgaaga-tttgggcctaaagttttggatttagcccaacaggccgcaggg
gcaaaatcgtcattttacc-aggagacagaagaaaccctaggtcaaggtcccactataaa
tacctgacgtcattgtcaggaaaagagatccaaa------atttt--gggcaatt--aga
gagagaaaaggctttaattttcgtattaggcat-tttagctctcaaattgtcattttctg
taaaacccttgactaagattcttaagttaaataaaaggaccagatccgattcgtcccact
tgat----tcatat-atttatattgtcgatttcatacat-------------
