# Supplementary material for: Transposon signatures of allopolyploid genome evolution
Source: Nat Commun. 2023 Jun 1;14:3180. doi: 10.1038/s41467-023-38560-z (PMC10235133; doi:10.1038/s41467-023-38560-z)
Supplement: Supplementary file 4 — Supplementary Data 1 [file 41467_2023_38560_MOESM4_ESM.zip › Camelina.LTR.families/Camelina.LTRFamily/Camelina.Aligned/gt10.fam_2884.Aligned.fa]

>Chr5:13012944:13014828_5p 
-tattgcgagattgagaaccagatatcaaaccgagagatcgacggttgagatgat-tgtc
caaaa--atatggaatacatgaagat----------------ttaga----------ata
tatagtttaggaatgttaatatttatctttaatgtataatttacatt-----tatatata
tcttagaataggaaactaaatcgctatataaaaaaatgcatattgtatcattgaaattat
gagagtctaata-taattcttcctctaacacatcatgtgttcttactcttatc-aattta
tca----------
>Chr5:13012944:13014828_3p 
-tattgggagattgagaaccggagatcaaaccgagagatcgacggttgagatgat-tgtc
caaga--atatggaatacatgaagat----------------ttaga----------ata
tatagtttaggaatgttaatatttatttctgatgtataatttacattt---atatatata
tcttagaataggaaactaaatctctatataagagaatgcatattatatcattgaaattat
gagagtctaata-taattcttcctctaacacatcatgtgttcttactctcatc-aattta
tca----------
>Chr12:10034198:10037145_5p 
gtattgggatatggagaaccggagatcaaaccaagagatcgacggtcgagatgat-tgtc
caaga--atatggaatacatgaagat----------------ttaga----------ata
tatagtttaggaatgttaatatttatctctaatgtattatttacatt-----tatatata
tcttaaaataggaaactaaatctctatataagagaatgtatattgtatcattgaaattat
gagagtctaata-taattcttcct-aaacacctt-tgtgttcttgctctcatcaaatcta
tca----------
>Chr12:10034198:10037145_3p 
-tattgggatatggaaaaccggagatcaaaccaagagatcgacggtcgagatgat-tgtc
caaga--atatggaatacatgaagat----------------ttaga----------ata
tatagtttaggaatgttaatatttatctctgatgtattatttacatt-----tatatata
tcttataataggaaactaaatctctatataaaagaatgtatattgtatcattgaaattat
gagagtctaata-taattcttcct-aaacacctt-tgtgttcttgctctcatcaaatcta
tca----------
>Chr11:48144265:48146152_3p 
ttattgggagattgagaaccggagatcaaaccgagagatcgacggtt---atgat-tgtc
caaga--atatggaatacatgaagat----------------ctagaa--------tata
tatagtttaggaatgtttatattta--tctaatgtattatttacatt-----tatatata
tcttagaatatgaaactaaatctctatataagagaatgcagattgtatcattgaaatcat
gagagtttaatattaattcttcct-aaacacctt-tgtgtttttactctcatcaaatcta
ca-----------
>Chr11:48144265:48146152_5p 
-tattgggagattgagaaccggagatcaaaccgagagatcgacggtt---atgat-tgtc
caaga--atatggaatacatgaagat----------------ctagaa--------tata
tatagtttaggaatgtttatattta--tctaatgtattatttacatt-----tatatata
tcttagaataggaaactaaatctctatacaagagaatgcagattgtatcattgaaatcat
gaaagtttaatattaattcttcct-aaacacctt---tgttcttactctcatcaaatcta
c------------
>Chr14:19742332:19746888_3p 
gtattgggatatggggaaccagagatcgacc---gagatcgacggtagagatgacaaacc
caaga--atatgtaaattatgaagat----------------tgagaagaatctagaaga
tatagtttaggaatatttgcaattat-ctaaatatattatttaaatt-----tatat-ta
tcttagtttaggaaatctcttgtgtatataagagaatataagttgtaacattatgatcat
gagagtctaatattaattcttcctttaacacattgtgtgtctttactctcatcaattctt
tca----------
>Chr10:4158482:4159850_3p 
-tattgagagttggtgaaacggagatagacc---gagatcgacggtcaagatgacaaacc
cgaga--atatgtaaattatgaagat----------------tgaaaagaatctagaaga
tatagtttaggaatatttacatttat-ctaattatattatttacatt-----tatat-ta
tcttagtttaggaaatctcatgtgtatataagagaacataagctgtaacattataatcac
gagagtctaata-taattcttcctttaacacattatgtgtctttactctcatcaaatcta
tca----------
>Chr10:4158482:4159850_5p 
-tattgggagttggtgaaacggagatcgacc---gagatcgacggtcgagatgacaaacc
cgaga--atatgtaaattatgaagat----------------tgagaagaatgtagaaga
tatagtttaggaatatttacatttat-ctaactatattatttacatt-----tatat-ta
ttttagattaggaaatcttatgtgtatataagagaacataagctgtaacattataatcac
aagagtctaata-taatttttcctttaacacatcatgtgtctttactctcatcaaatcta
tca----------
>Chr14:20293933:20301405_3p 
-tattgggagatggtgaaccggagatttacc---gagattgacggtcgagatgataaacc
caaaa----atggaagtcatgaagatattattctagaagatattagataaat---gttaa
tattgatttaagaagtttagcattatcgtataaataatatttag------cttatcataa
tcttaatttaggaaact-catctctatataagagaatgtatattgtacaattacaataat
gagagtctaata-taattcttcctctaacacattatgtgtctttactctcatcaaatcct
acatggtatcaga
>Chr14:20293933:20301405_5p 
-tattgggagatggtgaaccggagatctacc---gagattgacggtcgagatgataaacc
cgaaa----atggaagtcatgaagatattattctagaagatattagataaat---gttaa
tattgatttaagaagtttagcattatcgtataaataatatttag------cttatcataa
tcttaatttaggaaact-catctctatataagagaatgtatattgtacaattacaataat
gagagtctaata-taattcttcctctaacacattatgtgtctttactctcatcaaatcct
tca----------
>Chr14:19742332:19746888_5p 
-tattgggatatagggaatcagagatcaacc---cagatcgacggtggagatgacaaacc
taagaatatatgtaaattatgaagat----------------tgagaaaaatctagaaga
tataatttaaaaatatttgcaattat-ctaaatatattatttacatt-----tacat-ta
tcttagtttaggaaatctcttgtgtatataagagaatataagttgtaacattatgatcat
gagagtctaatattaatttttcctttaacacattgtgtgtctttactctcatcaattctt
tcatggta-----
>Chr16:15423692:15425206_5p 
-tattgggagatggtgaaccggagatctacc---gagattgacggtcgagatgataaacc
cgaaa----atggaagtcatgaagatattattcttaaagatattagataaat---gttaa
tattgatttaaaaaatttagcattatcgtataaataatatttagtttacatttatcctaa
tcttaatttaggaaact-catctctatataagagaatgtattttgtacaattacaattat
tagagtctaata-taattcttcctctaacatattatgtgtctttactctcatcaaat---
-------------
>Chr16:15423692:15425206_3p 
-tattgggagatggtgaaccggagatctacc---gagattgacggtcgagatgataaacc
cgaaa----atggaagtcatgaagatattattctagaagatattagataaat---gttaa
tattgatttaagaagtttagcattatcgtataaataatatttagtttacatttatcataa
tcttaatttaggaaact-catctctatataagagaatgtattttgtacaattacaataat
gagagtctaata-taattcttcctctaacgtattatgtgcctttactctcatcaaatata
tc-----------
