# Supplementary material for: Transposon signatures of allopolyploid genome evolution
Source: Nat Commun. 2023 Jun 1;14:3180. doi: 10.1038/s41467-023-38560-z (PMC10235133; doi:10.1038/s41467-023-38560-z)
Supplement: Supplementary file 4 — Supplementary Data 1 [file 41467_2023_38560_MOESM4_ESM.zip › Camelina.LTR.families/Camelina.LTRFamily/Camelina.Aligned/gt10.fam_668.Aligned.fa]

>Chr2:5483868:5492348_5p 
-----------------------aaacat----gttttcac-caaggtatcaattcccta
tgtagttgcagtacaaagggttatcaatccaaatggttttttat-gctagcaggaaggat
gcaatcagaacaatgcaagtcaagccaagcaattag-agattttcttctaacaatcct-a
aaataaataaaagaaaataatataaacaag-aaaccacacgacctaagcactcgatacaa
gcattcgagtacaggatcgggt-ggggtgatcgagtaagcaaatgaaatatgaacaactc
gaggtattactcgacgcaggttatcgtgtacctgatcgggtaagggatcgagtaat-aaa
aaaaatgt-aaacaattaaaatacgaaagcttctaaggat-ggggtaatcgaatcctaag
cattcctgaccagtacag-atgtcttacatgcctc-aagc-aaatatttcctagacaatg
aatctctacaatc-ttgttaaaa-actcttgtgatagaaacaatcaaccttgaatcactc
ccctacccaactctcgttggagaaacatgaccaagca-agcattaagatctgattcatta
ttg-tcagtaaaccccttactcatctaatcta-ttaggctaagt-gagtaaacctctagc
attggttgatttaagcatctcatctatacctctcg----gtggta-----aaacaccttt
gatctaatctcaccctctcgg-tttgttgacagcattaagaacaccaatctagaaggaaa
tatattaaacaaatacaatc-aactaagacatcctaaccgatcaagaacacaaaatcatc
tatcccatccctagaaactttactacactactcggacatcataacaa-gaaaaataaca-
gcatataagaacgaaaattgcattataatcaac-----ggt-agagtagagtag-aaaga
atacaagatagaaatctaaa----------------------------------------
------------------------------------------------------------
-----
>Chr2:5483868:5492348_3p 
-------------------tgataaacac----gttttcac-cagggtatcaattcccta
tgcagttgtagtacaaagggttatcaatccaaatggttgtttat-gctagcaggaaggat
gcaatcagaacaatgcaagtcgagccaagcaattag-aggttttgttctaacaatcct-a
aaataaataaaagaaaataatataaacaac-aaaccacacgacctaagcactcgatgcaa
gcattcgagtacaggatcgggt-ggggtgatcgagtaagcaaacgaaatatgtacaactc
gaggtattactcgacgcatgttatcgtgtacctgatcgggtaagggatcgagtaatgaaa
gaaaatgc-aaacaattaaaatacgaaagcttctaaggat-ggggtaatcgaatcctaag
cattcctgaccattacag-atgtcttacatgcctc-aagc-aaatatttcctagacaatg
aatctctacaatc-ttgttaaaacactctcgcgatagaaacaatcaaccttgaatcactc
ccctacccaactctcgttggagaaacatgaccaagca-ggcattaagatccgatttatta
ttg-tcagtaaaccccttactcatctaatctc-ttaggctaaat-gagtaaacctctagc
attggttgattcaagcatctcatctacacctctcg----ctggta-----aaatacctta
gatctaatctcaccctctcgg-tttgttgacagcattaagaacaccaatctaaaaggaaa
tctattaaacaaatacaatc-aactaagacatcctaaccgatcaagaacataaaatcatc
tatcccatccctagaaactttactacactactcggacatcat-acaa-gaaacataaca-
gcatataagaacgaagattgcattataatcaacggtagggt-agagtagagtag-aaaga
atacaagatagaaatctaaagaa-------------------------------------
------------------------------------------------------------
-----
>Chr9:16638245:16647654_5p 
------------------------------------ttcacccagggtatcaattcccta
tgcagttgtagtacaaagggttatcaatccaaatggttgtttttcactagcaggaagaat
atgatcagaacagtacaagtcaagccaagcaaata--gagttttgttctaacaatcct-a
aaat-aataaaagaaaataatataaacaag-aaatcacacgacctaagcacttgatgcaa
gcattcgagtacatgatcgggt-ggggtgatcgagtatgcaaatgagatatgaacaactc
gaggtattactcgatgcaggttatcgtgtacctgatcggataagtgatcgattgatgaag
gaaaatgc-aagcaattaaaatacgaaagcttctaaggat-ggggtaatcgaatcctaag
cattcttgaccaatacaa-atgccttacatgcctc-aaac-aaatatttcctagacaatg
aatctcta-aatc-ttgttaccacactctcgcactagaaacaatcaaccttgaatcactt
ccctacccaactctcgttggagaaacatgaccaagca-ggcattaaaatccgattcatta
ttg-tcagtaaacctcttactcatctaatctc-ttaggctaagt-gagtaaacctctagc
attggttgattcaagcatctcatctacacctctcg----gtggta-----aaacacctta
gatctaatctcaacctctcgg-tctgttgacatcattaagaacaccaacctagaaagaaa
tctatcaatcacatacaatcaaactaagacatcctaaccgatcaagaacacaaaatcatc
tatcccatccctagaaactttactacactactcgaacataataacaa-gaaacaaaaca-
acaaataagaatgaaaattgcattatagtaaac-----ggt-agagtagagtag-aaaga
atacaggatagaaatctaaagaaatgagaaaaa-gttatgaattaaaatgtaaaaacatt
aggaaaagtgtttgagtcgctc-agttttctcacagaagctctcgctctct---------
-----
>Chr7:15011999:15023809_3p 
------------------------acagg----tttttcacccagggtatcaattgccta
tgtagttgtagtacaaagggttatcaatccaaatggttgtttat-gctaacaggaaggat
gcaatcagaacaatgcaagtcaagccaagcaataat-gaggttttgtctaacaatcct-a
aaat-aataaaacaaaaaaatatgaacaag-gaaccacacgacctaagcactcgatgcaa
gcattcgagtacaggatcgggt-agggtgatcgagtaagcaaagaaggtatgaacaactt
gaggggttactcgaagcaggcgatcgtgtacctgttcgggtaagggatcgactgatgaat
agaaatgc-aagcaattaaaatacgaaagcttctaaggat-ggggtaatcgaatcctaag
tattcctaaccagtacag-atgtcttacatgcctc-aaga-aaatatttcctagacaatg
aatctgtagaatc-ttgttaaaacactctcgtgatagaaacaatcaaccttg-atcactc
ccctacccaactctcgttggagaaacatgaccaagaa-gggattaagatccgattcatta
ttg-tcagtaaaccccttactcatctaatctc-ttaggctaagt-gagtaaacctctagc
attggttgattcaagcatctcatctacacctctcg----gtggta-----aaacatctta
gatctattctcaccctctcgg-tttgttgacaacattaagaacaccaatctagaaggaaa
tctattaaacatatacaatc-aactaagacatcctaaccgatcaagaacacaaaatcatc
tatcccatccctagaaactttactacactactcgaaaatcatagcag-gaaacatcaaa-
gcaaatataaacgaaaattgcattatattaaac-----gat-aaagtagaggga-tgaga
gtgcaaaatataaatctaacgaaatgataaaaa-gtt-----------------------
------------------------------------------------------------
-----
>Chr9:16638245:16647654_3p 
-------------------------------------tcacccagggtatcaattcccta
tgcagttgtagtacaaagggttatcaatccaaatggttatttttcactagcaggaaggat
atgatcataacagtacaagtcaagccaagcaaata--gggttttgttctaacaatcct-a
aaat-aataaaagaaaataatataaacaag-aaatcaaacgacctaagcactcgatgcaa
gcattcgagtacatgatcgggt-ggggtgatcgagtatgcaaatgagatatgaacaactc
gaggtattactcgatgcaggttatcgtgtacttgatcgggtaagtgatcgattgatgaag
gaaaatgc-aaggaattaaaatacgaaagcttctaaggat-ggggtaatcgaatcctaag
cattcttgaccaatacaa-atgccttacatgcctc-aaac-aaatatttcctagacaatg
aatctcta-aatc-ttgttaccacactctcgcactagaaacaatcaaccttgaatcactt
ccctacccaactctcgttggagaaacatgaccaagca-tgcattaaaatccgattcatta
ttg-tcattaaacctcttactcatctaatctc-ttaggctaagt-gagtaaacctctagc
attggttgattcaagcatctcatctacacctctcg----gtggta-----aaacacctta
gatctaatctcaacctctcggttctgttgacatcattaagaacaccaacctagaagaaaa
tttatcaatcacatacaatcaaactaacgcatcctaaccgatcaagaacacaaaatcatc
tatcccatccctagaaactttactacactactcggacataataacaa-gaaacaaaaca-
acaaataagaatgaaaattgcattatagtaaac-----ggt-agagtagagtag-aaaga
atacatgatagaaatctaaagaaatgataaaaa-gttatgaattaaaatgtaaaaacaaa
aagaaaagtgtttgagtcactt-agttctctcacagaagccctcgctctctgg-------
-----
>Chr7:15011999:15023809_5p 
-------------------tgataacagg----tttttcactcagggtatcaattcccta
tgcagttgtagtacaaagggttatcaatccaaatagttttttat-gctagcaggaaggat
gcaatcagaacaatgcaagtcaagccaagcaaaaat-ggggttttgtctaacaatcct-a
aaat-aataaaagaaaagaatataaacaag-gaaccacacgacctaagcactcgatgcaa
gcattcgagtacaggatcgggt-ggggtgatcgagtaagcaaagaaggtatgaacaactt
gaggggttactcgaagtaggtgatcgtgtacctattcgggtaaggg-tcaactgatgaat
agaaatgc-aagcaattaaaatacgaaagcttctaaggat-ggggtaatcgaatcctaag
tattcctaaccagtacag-atgtcttacatgcctt-aagc-aaatatttcctagacaatg
aatctctaaaatc-ttgtttaaacactttcgtgatataaacaaccaaccttg-atcactc
ccctacccaactctcattggagaaacatgaccaaaca-tgcattaagatccgattcatta
ttg-tcagtaaaccccttacttatctaatctc-ttaggctaagt-gagtaaacctctagc
attggttgattcaagcatctcatctacacctctcg----gtggta-----aaacacctta
gatctaatctcaccctctcgg-tttgttgacaacattaagaacaccaatctagaaggaaa
tctattaaacagataaaatc-aaataagacatcctaaccgatcaagaacacaaaatcatc
tatcccatccctagaaactttactacactactaggaaatcatagtag-gaaacatcaaa-
gcaaatataaacgaaaattgcattatattaaac-----gat-aaagtggaggga-taaga
gtaaaagataaaaatctaaagaaa------------------------------------
------------------------------------------------------------
-----
>Chr8:10794662:10807645_5p 
-------------accgattgataacagg----tttttcacccagggtatcaattcccta
tgcagttgtagtacaaagggttatcaatccaaatggttgtttat-gctagcaggaaggat
actatcagaacaatgcaagtcaagctaagcaataat-ggggttttgtctaacaatcct-a
gaat-aataaaagaaaagaatataaacaag-gaaccacacgacctaagcactcgatgcaa
ggattcgagtacaggatcaggt-ggggtgatcgagtaagcaaagaaggtatgaacagctc
gaggggttactcgaagcaggtgatcgtgtacctgttctggtaagggatcgagtgatgaat
ataaatgc-aagcaattaaaatatgaaagcttctaaggat-ggggtaatcgaatcctaag
tattcctaaccagtacag-atgtcttacatgcctc-aagc-aaatatttcctagacaatg
aatctctaaaatc-tttttaaaacactcttgtgatagaaacaataaaccttg-atcactc
ccctacccaactctcgttggagaaacatgaccaagct-ggcattaagatccgattcatta
ttg-tcagtaaactccttactcatctaatctc-ttaggctaagt-gagtaaacctctagc
attggttgattcaagcatctcatctacacctctcg----gtggta-----aaacacctta
gatctaatctcaccctctcgg-tttgttgacagcattaagaacaccaatctagaaggaaa
tctattaaacatacacaatc-aactaagacatcctaaccgatcaagaacacaaaatcatc
tatcccatccctagaaactttactacactactcggaaatcatagcag-gaaacatc----
------------------------------------------------------------
------------------------------------------------------------
------------------------------------------------------------
-----
>Chr8:10794662:10807645_3p 
-----------------attgataacagg----tttttcacccagagtattgattcccta
tgcagttgtagt-caaagggttatcaatccaaatggttgtttat-gctagcaggaaggat
gcaatcagaacaatgcaagtcaagccaagcaataat-ggggttttgtctaacaatcct-a
aaat-aataaaagaaaagaatataaacaag-gaaccacacgacctaagcactcgatgcaa
gcattcgagtacaggatcgggt-ggggtgatcgagtaagcaaagaaggtatgaacaactc
ga-gggttactcgaagcaggtaatcgtgtacctgttcgggtaagggatcgagtgatgaat
ataaatgc-aagcaattaaaatacgaaagcttctaaggat-ggggtaatcgaatcctaag
tattcctaaccagtacaa-atgtcgtacatgcctc-aagc-aaatatttcctagacaatg
aatctctaaaata-ttgttaaaacactctcatgattgaaacaatcaatcttg-atcactc
ccttacccaactctcgttggagaaacatgaccaagca-ggcattaagatccgattcatta
ttg-tcagtaaactccttactcatctaatctc-ttagattaagt-gagtaaacctctagc
attggttgattcaagtatctcatttacacctctcg----gtggta-----aaacacctta
gatctaatctcaccctctcgg-tttgttgacagcattaagaacaccaatctagaaggaaa
tctattaaacatacacaatc-aactaagacatcctaaccgatcaagaacacaaaatcatc
tatcccatccctaaaaactttactacactactcggaaatcatagcag-gaaa--------
------------------------------------------------------------
------------------------------------------------------------
------------------------------------------------------------
-----
>Chr19:16231475:16238460_3p 
------------------ttgataacagg----cttttcacccagggtatcaattcccta
tgcagttgtagtacaaagggttatcaatccaaatggttt-ttat-gctagcagataggat
gcaatcagaagcaaccaagtcaagccaagcaataaaaggggttttatctaacaatcct-a
gaat-aataaaag-aaagaatataaacaag-aaaccacatgacctaagcactcgatgcaa
gcattcgagtacaggatcgggt-gaggtgatcgagtaagcaagatgagtatgaacagctc
aaaggtctactcgaagcaggtgatcgtatacctgtccgggtaagggatcgattgataaat
aaaaatgt-aagcaattaaaatacgaaagctcctaagg-t-agggtaatcgactcctaag
tgttcctgaccagtacgg-atgtcctacatgcctc-aagc-aaatattccttagataatg
aatctctaaaatc-ttgttaaaacactctcgtgatagaaacaatcaaccttg-atcactt
ccctacccaactctcgttggagaaacatgaccaagaa-ggcaatacaaaccgattcatta
ttg-tcaataaactccttacacatctaatctc-ttaggctaagt-gagtaaatctctagc
attgattgattcaagcatttcatctacacctctcg----atggta-----aaacacctta
gatctaatctcaccctctcgg-tttgttgatagctttaagaacaccaacctagaaaggaa
tttataaaacatacacaatcatgctaagacatcctaaccgatcaagaatacaatatcttc
tatcccatccctagaaactttacttcaatactcagaattcattgcag-aaaacataaaa-
ccatagataaacgaaaattgcattgtatt-aaa-----gat-aaagtagaagta--aaga
gtacaagatagaaatctaaaagtatagtaaaaa-gatgtaaaataaatcctaacaaagat
a-gaaaagtgtttgagtcgctcaagatctctctcagaagctc------------------
-----
>Chr19:16231475:16238460_5p 
-----------------attgataacagg----cttttcacccagggtatcaattcccta
tgcagttgtagtacaaagggttatcaatccaaatggttt-ttat-gctagcagataggat
gcaatcaaaagtaagcaagtcaagccaagcaataaaaggggttttatctaacaatcct-a
gaat-aataaaag-aaagaatataaacaag-aaaccacacaacctaagcactcgatacaa
ccattcgagtacaggatcgggt-ggggtgatcgagtaagcaagatgagtatgaacagctc
aaaggtatactcgaagcaggtgatcgtatacctgttcgagtaagggatcgagtgataaat
aaaaatgt-aagctattaaaatacgaaagctcctaagg-t-agggtaatcgactcctaag
tgttcctgaccagtacag-atgtcctacatgcctc-aagc-aaatattccttagattatg
aatctctaaaatc-ttgttaaaacactctcgtgatagaaacaatcaaccttg-atcactt
ccctacccaactctcgttggagaaacatgaccaagaa-ggcaatacagaccgattcatta
ttg-tcaataaactccttacacatctaatctc-ttaggctaagt-gagtaaatctctagc
attgattgattcaagcatttcatctacacctctcg----atggta-----aaacacctta
tatctaatctcaccctctcgg-tttgttgatagctttaagaacaccaacctagaaaggaa
tttataaaacatacacaatcatgctaagacatcctaaccgatcaagaatacaatatcttc
tatcccatccctagaaactttacttcaatactcagaattcattgcat-aaaacataaaa-
tcatagataaacaaaaattgcattgtattaaaa-----gat-aaagtagaagta--aaga
gtacaaggtagaaatctaaaagtatagcaaaaa-gatataaaataaatcctaacaaagat
a-gaaaagtgtttgagtc------------------------------------------
-----
>Chr5:27897283:27906771_5p 
-------gagtagggtagttgataacagg----attttcacccagagtatcaattcccta
tggagttgtagtacaaagggttatcaatccaaatggttg--tat-gctagcagataggat
gcaatcagaagcaagcaagtcaagccaagcaataaaaggggttttatctaacaatctt-a
caat-aataaaag-aaagaatataaacaag-aaaccacacgacctaagcactcgatgcaa
gcattcgagtacacgatcgggt-ggggtgatcaagtaagcagaggaagtatgaacagctc
gaaggcatactcgaagcaggtgatcgtgtacctgttcgggtaagggatcgagtaaagaat
aaaaatgcaaaacaattaaaatgcgaaagcttctaaggat-ggggtaatcgactcctaag
tgttcctgaccagtatgg-atgtcgtacatgcctc-aagc-aaatatttcttagacaatg
aatctctaaaatc-ttgtt-aaacactctcgtgatagaaacaatcaaccttg-atcactt
ccctacccaactctcgttggagaaacatgaccaagca-ggtaatataaaccgattcatta
ttg-tcaataaactccttacacatctaatctc-ttaggctaagt-gagtaaatctctagc
attgattgattcaagtatttcatctacacctcttg----atggta-----aaatacctta
gatctaatctcaccctcttgg-tttattgataacattaagaacaccaatctagagaggaa
tttataaaatataaacaattaagctaagacatcctaaccgatcaagaacacaaaatcgtc
taccccatccctagaaactttacttcactactcggaattcattgcag-aaaacatagaa-
gcatagacaaacgaaaattgcattgtatt-gaa-----aat-aatagagaaata-gaaga
gtacagagtcgaaatctaaaaaggtagcaaaaa-gaagtaaaataaatcctaacaaaagt
g-gaaaagtgttt-----------------------------------------------
-----
>Chr5:27897283:27906771_3p 
------------------ttgataacagg----attttcacccagggtatcaattcccta
tgcagttgtagtacaaagggttaacaatccaaatggttg-ttat-gttagcagataggat
gcaatcagaagcaagcaagtcaagccaagcaataataggggttttatctaacaatcct-a
gaat-aataaaag-aaataatataaacaag-aaaccacacgacctaagcactcgatgcaa
gctttcgagtacaggatcgggt-ggggtgatcgagtaagcagaggaagtatgaacagatc
aaaggcatactcgaatcaggtgattgtgtatctgttcgggtaagggatcgagtatagaat
aaaaatgc-aaacaattaaaatgtgaaagcttctaaggat-ggggtaatcgactcctaag
tgttcctgacaagtatgg-atgtcctacatgcctc-aagc-aaatattccttagacaatg
aatctctaaagtc-ttgttaaaacactctcgtgatagaaacaatcaacctag-atcactt
ccctacccaaatctcgttggagaaacatgaccaagca-ggcaatacaaaccaattcatta
ttg-tcaataaactccttacacatctaatctc-ttaggctaagt-gagtaaatctctagc
attgattgattcaaacatttcacctacacctctcg----atggta-----aaacacctta
gatctaatctcaccctctcgg-tttattgatagcattaagaacaccaatctagaaaggaa
tttataaaacataaacaatcaagctaagatatcctaaccgatcaagaacacaaaatcgtc
tatcccatccctagaaactttacttcattactcggaattcattgcag-aaaacatagaa-
gcatagacaaacgaaaattgcattgtatt-gaa-----aat-aatagagaaata-aaata
gtacagagtcgaaatctaaaaaggtagcataaa-gaagtgaaataaatcctaataaaagt
a-aaaaagtgtttgagtcgctcaagatctctct---------------------------
-----
>Chr4:10832871:10837440_5p 
----------atgtatgatc-------------tctttcaccaagggtatcaattcccta
tgcagttgtagtacaaagggttatcaatccaaatggttg-ttat-gatagcagatgagat
atgatcagaactatgcaagtcaagccaagtaatcaat--ggtttgatctaacaatcct-a
aaat-aaacaaaagaaagcaaataaacaag--aaccacacgacctaagcactcgatgcaa
gcattcgagtacaggattgggt-ggggtgatcgagtaaacaagatgagtatgaacagctc
gaaggtgtactcgaggcaggtgatcgtgtacctgtttgggtaagtgatcgagttatgaat
aaaaatgt-aaacaattaaaatgcgaaagctcctaaggat-ggggtgatcgacacctaag
cgttcctgaccagtatga-atgtcctacatgcctc-aagc-aaatattccctagacaatg
aatctctaaaatc-ttgttaaaacactctcgtgatagaaacaatcaaccatg-atcactc
ccttacccaactctcgttggagaaagatgatcaagca-ggcaatacaaaccgattcatta
ttg-tcaataaactccttacacatctaatctc-ttaggctaagt-gagtaaatctctagc
attgattgattcaagcatttcatctacacctctcg----atggta-----aaacacccta
gatctaatctcaacctctcgg-tctgttgatagcattaagaacaccaatctagaagggaa
tttataaaacaaaaacaaccaagctaagacctcctaaccgatcaagaacacaatattgtc
tatcccctccctagaatctttgtttcactactcagatctcattgcag-aaaacacaaaa-
gcatagataaatgaaaattgcattgtattgaa------aat-agagtaaagagg-aag-a
gtatagaatcgaaaatggaaaagaaaataaca----------------------------
------------------------------------------------------------
-----
>Chr4:10832871:10837440_3p 
----gcaacgacgccaaattgatagtagg---atttttcacccagggtatcaattcccta
tgcagttgtagtacaaagggttatcaatttaaatggttg-ttat-gctagcagatgatat
atgatcagaactaagcaagtcaagccaagcaatcaat--agtttgatataacaatcct-a
aaat-aaactaaagaaagcagataaacaag--aaccacacgacctaagcactcgatgcaa
gcattcgagtacaggattgggt-ggggtgatcgagtaaacaagatgagtatgaacagctc
gaaggtgtactcgaggcaggtgatcgtgtacctgtttgggtaagtgatcgagttatgaat
aaaaatgt-aaacaattaaaatgcgaaagctcctaaggat-ggggtgatcgacacctaag
cgttcctgaccagtatga-atgtcctacatgcctc-aagc-aaatattccctagacaatg
aatctctaaaatc-ttgttaaaacactctcgtgatagaaacaatcaaccatg-atcactc
ccttacccaactctcgttggagaaagatgatcaagca-ggcaatacaaaccgattcatta
ttg-tcaataaactccttacacatctaatctc-ttaggctaagt-gagtaaatctctagc
attgattgattcaagcatttcatctacacctctcg----atggta-----aaacacccta
gatctaatctcaacctctcgg-tctgttgatagcattaagaacaccaatctagaagggaa
tttataaaacaaaaacaaccaagctaagacctcctaaccgatcaagaacacaatattgtc
tatcccctccctagaatctttgtttcactactcagatctcattgcag-aaaacacaaaa-
gcatagataaatgaaaattgcattgtattgaa------aat-agagtaaagaag-aag-a
ttacagagtagaaatctaaaagaatagcaaataa-atgtaa-------------------
------------------------------------------------------------
-----
>Chr19:16158236:16167792_3p 
-------------ccaaattgataataggtttttttttcacccagggtatcaattctcta
tgcagttgtagtacaaagggttatcaatccaaatagttg-ttat-gctagcagatgagat
atgatcagaactatgcaagtcaagccaagcaatcaatg-ggtttgatctaacagtccaaa
aaat-aaacaaaagagagcagataaacaag--aaccacacgacctaagcactcgatgcaa
gcattcgagtacatgatcgggt-ggggtgatcgagtaaacaagaacagtatgaacagttc
gaaggtatactcgaagcaggtgatcgtgtacctgctcgggtaagggatcgagttataaat
aaaaatgt-aaacaatc-taatgcgaaagctcctaaggat-ggggtaatcgactcctaag
tgttcctgaccaatatgg-atgtcctacatacctc-aagc-aaatattccttagacaatg
aatctctaaaatc-ttgttaaaacactctcgtgatagaaacaatcaaccttg-atcactc
cccta-ccaactctcgttggagaaacatgaccaagca-ggcaatacgaaccgattcatta
ttg-tcaataaaccccttactcatctaatctc-ttaggctaagt-gagtaaatctctagc
attgattgattcaagcatttcatctacacctctca----gtggta-----aaacacccta
gatctaatctcaaactctcgg-tctgttgatagcattaagaacaccaatctagaagggaa
tttataaaacacaaacaatcaagttaagacatcctaaccgatcaagaacacaaaatcgtt
tatcccatccctagaaactttgtttcactactcagatctcattgcag-aaaacacaaaa-
gcatagataaatgaaaattgcattgtattgaaa----tata-aaaatagaagtg-aag-a
gtacaaagtagtaatctaaaagaagtaaaataa---------------------------
------------------------------------------------------------
-----
>Chr19:16158236:16167792_5p 
catcttcatcttccacatctgataacgggtttttttttcacccagtgtatcaattcccta
tgcagttatagtacaaagggttatcaatccaaatggttg-ttat-gctagcagatgagat
atgatcagaactatgcaagtccagccaagcaatcaatg-ggtttgatctaacagtcctaa
aaat-aaacaaaagagagtagataaacaag--aaccatacgacctaagcactcgatgcaa
gcattcgagtacaagatcgggt-ggagtgatcgagtaaacaagaacagtatgaacagctc
gaagatatactcgaagcaggtgatcgtgtacctgttcgggtaagggatcgagttatgaat
aaaaatgt-aaacaatc-taatgcgaaagctcctaaggat-tgggtaatcgactcctaag
tgttcctgaccagtataa-atgtcctacatgcctc-acgc-aaatattccctagacaatg
aatctctaaaatc-ttgttaaaacactctcgtgatagaaataatcaaccttg-atcactc
ccctacccaactctcgttggagaaacatgaccaagca-ggcaatacgaaccaattcatta
ttg-tcaataaacctcttactcctctaatctc-ttaggctaagt-gagtaaatctctagc
attgattgattaaagcatttcatctacacctctcg----gtggta-----aaacacccta
gatctaatctcaacctctcgt-tctgttgatagcattaagaacaccaatctagaaggaaa
tttataaaacacaaacaatcaagttaagacatcctaaccgatcaagaacacaaaatcgtc
tatcccatccctagaaattttgtttcactactcagatctcattgcag-aaaacacaaaa-
gcatagataaatgaaaattgcattgtattgaaa----tata-aaaatagaagtg-aag-a
gtatagagtagtaatctaaaagaagtgcaaaaa---------------------------
------------------------------------------------------------
-----
>Chr4:871154:880552_5p 
---------------------------ag----atttc--cctagggtatcaattcccta
tgcagttgtagtacaaagggttatcaatccaaatggttgtctattgctagcaggaaggat
atgatcagtacaatacaagtcaagccaagcagataggg-tttttgttctaacagtcct-a
aaataaatgaaagaaaagaatataaacaagtaaaccactcgacctaagcactcgttgcaa
gcaatcgagtacaggatcgggt-ggggtgatcgagtaagcaagttagatatgaacagcac
gaggtattactcgatgcaggttatcgtgtacctgatcgggtaagtagtcgagtaagtaaa
gaaaatgt-aaacaattaaaatacgaaagctcctaaggat-ggggtaatcgaatcctaag
tattcttgaccagtacag-atgccttacatgcctc-aagc-aattatttcctagacaatg
aacctctaaaaat-ttgtcactacactctcgcactagcaacaatcaaccttg-atcacat
caccac---actctcgcactagcaatatgaccaagca-ggcattaagatc-gattcatta
ttg-tcagtaaactt-aaactcatctaatttc-ttactcagagtcaagtaaacctctagc
attggctaaatcaagcattttaactactccttttggcctgtagcattggtaaacgcccta
gatctaatctcaacctctcgg-tctgttgacagcattaagaacaccaacctagaaggaaa
tctatcaaaaatatacaatcaaactaagacatcctaaccaatcaagaacacaaaatcatc
tatcccatccctagaaactttacgacactactcggacatgataacaa-ggaacat-aca-
acgaaaatgaatgaaaattgcattgtattaaaa-----g---aagatagagtag-gaaga
gtacaagatagaaat---------------------------------------------
------------------------------------------------------------
-----
>Chr3:19681091:19688138_5p 
----------------aattgataagagg----attttcacccagggtatcaattcccta
tgcatttgtagtacaaagggttatcaatccaaatggttg-ttat-gctagcagataagat
atgatcagaactatgcaagtcaagccaagcaatagttg-ggtttgatctaacaatcct-a
aaat-aagtaaaataaagcaaaagaacaag--aaccacacaacctaagcactcgatgcaa
gcattcgagtataggatcaggt-ggggtgatcgagtaaacaaggaaagcaagaacagctc
gaaggtatactcgaagcaggtgatcgtgtacctgttcgggtaagggatcgagtgatgaat
aaaaacgt-aaacaatctaaatgcaaaagctcctaaggat-gggatactcgactcctaag
tgttcctgaccaatatgg-atatcctacatgcctcaaagc-aaatattccctagacaatg
aatctctaaaatc-ttgttaaaacactctagtgatataaa-aatcaacctta-atcactt
ccctacccaactctcgttggagaaacatgaccaagca-ggcaatacaaaccgattcatta
ttg-tcaataaaccccttactcatctaatctc-ttaggctaagt-gactaaatctctagc
attgattgattcaagcatttcatctacacctctcg----gtgtta-----aaacgcccta
gatctaatctcaacctttcgg-tctgttgacagcattaagaacaccaatctagaagggaa
tttataaaacacaaat-atcaagctaagacatcataattggtcaagaacacaaaattgtc
tatcccatccctagaaactttactacactactcagatctcattgccg-aaaacacaaaa-
gcataagtgaaagaaaattgcattatatcaaa------gat-agagtagagtag-aag-a
gtataaagaagaagtctaaaaatgataacaaaaagaagtaaaataaatcct---------
------------------------------------------------------------
-----
>Chr3:19681091:19688138_3p 
------------------ttgataatagg----attttcagtcatggtatcaattcccta
tgcagttgtagtacaaagggttatcaatccaaatggttg-ttat-gctagcagataagat
atgatcagaactatgcaagtcaagccaagcaatagttg-ggtttgatctaacaatcct-a
aaat-aagcaaaagaaagcaaaagaacaag--aaccacacgacctaagcccttgatgcaa
gcattcgagtacaggatcgggt-gggatgatcgagtaaaaaagggaagcaagaacagctc
gaaggtatactcgaagcaggtgatcgtgtacctgttcgggtaagggatcaagtgatgaat
aaaaacgt-aaacagtctaaatacaaaatctcctaaggat-ggggtactcgactcctaag
tgttcctgaccaaaatgg-atttcctacatgcctc-aagc-aaatattccctagacaatg
aatctctaaaatc-ttgttaaaacactc--gtgatagaaacaatcaacctta-atccctt
ccctacccaactctcgttagagaaacatgaccaagca-tgcaatacaaaccaattcatta
ttg-tcaataaaccccttactaatctaatctc-ttaggctaagt-gagtaaatctctagc
attgattgattcaaacatttcatctacacctctcg----gtggta-----aaacgcccta
gatctaatctcaacctcttag-tctgttgacagaattaagaacactaatctagaagggaa
tttataaaacacaaat-atcaagctaagacatcataatcggtcaagaacacaaaattgtc
tatcccatccctagaaactttactacactactcagatctcattgcca-aaaacacaaaa-
gcataagtgaaagaaaattgcattatatcaaa------gat-agggtagagtag-aag-a
gtataaagaagaaatctaaaaatgataacaaaaagaagtaaaacaaa-------------
------------------------------------------------------------
-----
>Chr4:871154:880552_3p 
-------------------tgataatcag----gtttc--cctagggtatcaattctcta
tgcagttgtagtacaaagggttatcaatctaaatagttgtctattgctagtaggaaggat
atgatcagtacaatacaagtcaagccaagcagataggg-tttttgttctaacagtcct-a
aaataaatgaaagaaaagaatataaacaagtaaaccactcgacctaagcactcgatgaag
gcaatcgagtacaggatcgggt-ggggtgatcgagtaagcaagttagatatgaacagctc
gaggtattacttgatgcagaatatcgtgtacttgatcgggtaagtggtcgagtaagtaaa
gaaaatgt-aaacaattaaaatatgaaagctcctaaggat-ggggtaattgaatcctaag
tattcttgaccagtacag-atgccttacatgcctc-aagc-aattatttcctagacaatg
aacctctataaat-ttgtcaccatactctcgcactagcaacaatcaaccttg-atcacat
caccac---actctcgcactagcaatatgaccaagca-agcattaagatc-gattcatta
ttg-tcaataaactt-aaactcatctaatttc-ttactcagagtcaagtaaacctctaac
attggctaaatcaagcattttaactactccttttggcctgtagcattggtaaacgcccta
gatctaatctcaacctctcgg-tctgttgacagcattaataacaccaacctagaaggaaa
tctatcaaaaatatacaattaaactaagacatcctaaccaatcaagaacacaaaatcatc
tatcctatccctagaaactttactacactactcggacatgataacaa-ggaacataaca-
acgaaaatgaatgaaaattgcattgtattaaaa-----gataaagatagagtag-gaaga
gtacaagatag-------------------------------------------------
------------------------------------------------------------
-----
>Chr5:24786191:24795869_3p 
-----------------------------------------------tataaattcccta
tgcaattgtagtacaaagggttatcaatccaaatggttg-ttat-gctagcaaatcagat
attatcagaactatgcaagtcaagccaagcaataaatg-ggtttgatctaacagtcct-a
aaat-aattaaaagaaattaaataaacaag--aaccacacgacctaagcactcgatgcaa
gcattcgagtacatgatagggt-gggatgattgagtaaacaagaagagtatgaacaactc
gaaggtgtacacaaagctggtgttcgagtacccgtttgggtaagggatcgagttatgaat
aataatgt-aaacaatcaagatgcgaaagctcctaaggat-ggggtaatcgactcctaaa
cgttccagaccaatatgg-atgtcctacatgcctc-aagc-aaatattccctagacaatg
aatctctaaaatc-ttgttaaaacactctcgtgatagaaacaatcaaccttg-attactc
ccctacccaactctcgttggagaaacatgaccaagca-ggcaatacaaaccgattcatta
ttg-tcaataaactccttacacatctaatctc-ttaggctaact-gagtaaatctctagc
actgatttattcaagcatttcatctacatctctcg----atggta-----aaatgcccta
gatctaatctcaacctctcgg-tctattgatagcattaagaacaccaatctagaaaagaa
tttataaaacataaacaaccaagctaagacatcctaaccgttcaagaacacataattgtc
taccccatccctagaaactttgtttcactactcagatctcattgtag-aaaacacaaaa-
acaaaga-aaacgaaaattgcattgtattg-aa-----aat-aagatagaagta-ag--a
gtacatagtagaaatctaaaaagatagcaaaaagaaatgaaaataaatcctaacaaagta
g-aaaaagtgtttgagtcgctcaagatctctctcagaagctctcgctct-----------
-----
>Chr7:18213871:18223278_3p 
-------------------tgataggatg----attctcacccagggtatcaattcccta
tgcagttgtagtacaaaaggttatcaatccaaatggttg-ttat-gctagcagataagat
atgatcagaac-aaacaagtcaagccaagcaatagttggagtttgatctaacaatcct-a
aaat-aattaaaagaaaataaataaacaag--aaccacacgacctaagtactcgatgcaa
gtattcgattacatgatcgggt-ggagtgatcgggtaaagaagaaaagtaagaacagctc
gaaggtgtacacgaagctggtgatcgagtaccagttcaggtatagggtcgagttatgaat
aaaaatgt-aaacaatcaaaatgcgaaagctcctaaggat-ggggtaatcgactcctaag
tgctcttggccagtatgg-atgtcttacatgcctc-aagt-aaatattccctagacaatg
aatctctaaaatc-ttgttaaaacactctcgtgatagaaacaatcagtctta-atcactc
acctacctaactctcgttggagaaacatgaccaaaca-ggcaatacaaaccgattcatta
ttg-tcaataaactccttaaacatctaatctc-ttaggctaagt-gagtaaatctgtagc
atttattgattcaagcatttcaactacatctctcg----atggca-----aaacacccta
gatctaatctcgacctctcgg-tctattgacaacattaagaacaccaatctagaagggaa
cttatataaaataaacaaccaagctaagacatcctaaccgatcaagaacacataattgtc
tatcccatccctagaaactttgtttcactactcagatctcattgcag-aaaacataaaa-
acaaagataaacgaaaattgcattgtattgaaa-----aac-aagatagcagta-ag--a
gtacatagtagaaatctaaaaggataggaaata-aatgtaaaataaatcctaacaaagtg
g-aaaaagagtttgagtcgctcaagatctc------------------------------
-----
>Chr7:18213871:18223278_5p 
------------------------ggatg----attttcactcaggatatcaattcccta
tgcagttgtagtacaaagggttatcaatccaaatggttg-ttat-gctagcagataagat
atgatcagaac-aaacaagtcaagccaagcaatagttggggtttgatctaacaatcct-a
aaat-aattaaaaaaa---aaataaacaag--aaccacacgacctaagtactcgatgcaa
gtattcgagtacaagatctggt-gaagtgatcgggtaaagaagaaaagtaagaacagctc
gaaggtgtacacgaagctagtgatcgagtaccaattcgggtatagggtcgagttatgaat
aaaaatgt-aaaaaatcaaaatgcgaaagctcctaaggat-ggggtaatcgactcctaag
tgctcctgaccagtatgg-atgtcctacatgcctc-acgc-aaatattccctagacaatg
aatctctaaaatc-ttgttaaaacactctcgtgatagaaacaatcaacctta-atcactc
ccctacccaactctcgttggaaaaacatgaccaagca-ggcaatacaaaccgattcatta
ttg-tcaataaactccttacacatctaatctc-ttaggctaagt-gagtaaatatctagc
attgattgattcaagcatttcaactacatctctcg----atggca-----aaacacccta
gctctaatctcaacctctcgg-tctatcgacagcattaagaacaccaatctagaagggaa
cttatataaaataaacaactaagctaagacatcctaaccgatcaagaacacataattgtc
tatcccatccctagaaactttgtttcactactcagatctcattgcag-aaaacataaaa-
aaaaagataaacgaaaattgcattgtattgaaa-----aac-aagatagaagta-at--a
gtacatagtagaaatctaaaaggatagcaaata-aatgtaaaataaattcaaacaaagtg
g-aaaaagagtttgagtcactcaagatctct-----------------------------
-----
>Chr20:29109962:29120077_5p 
--------------------------cta----gttttcaccaagggtatcaattcccta
tgcagttgtagtacaaaggtttatcaatccaaatggttgtgtattgctagcaggaaggat
atgatcagtacaatacaagtcaagccaagcaattaagg-ttttggttctaataatcct-a
aaataaacaaagtaaaagaatataaacaagtaaaccacacgacctaagcactcaatgcaa
gcaatcgagtacaggatcgagt-ggggtgatcgagtatgcaagtgagatatgaacagctc
gaggtattactcgatgtaggttatcctgtacctgatcgggtaagtggtcgagtaagttaa
ggaaatgt-aaacaaataaaatacgaaagttcctaaggatgggggtaatcgaatcctaag
tgttctaaaccagtacgg-atgccttacatacctc-aagc-aattatttcctagacaatg
aacctctaagacc-ttgtcaccacactttcgcactagcaacaatcaaccttg-aacacac
taccac---actgtcgcactagcaatatgaacaagca-ggcattaagaac-gattcatta
ttg-tcagtagactt-aaactcatatgattttgtcactcagagctaagtaaacctctagc
attggctaaatcaagcattttatctactcctttcggcctgtagca-ttgtaaacgcccta
gatctaatctcaacctttcgg-tctgttgacagcattaagaacaccaacctagaaggaaa
tctatcaatca-tcacaatc-aactaaagcatcctaaccgatcaagaacacaaaatcatc
tatcccatccctagaaactttactacactactcgaacatagaaacga-ataacaaagca-
atcaaaagaaaagaaaatgacattgtattgaaa-----gat-aaagtatagtag-aaaga
gtaagggataaaaatctaag-aaa----------actacaaaataaaaatgcaaaacaa-
gaagaaaaattttgagtcgctc-agttctctcacagaagctctcg---------------
-----
>Chr20:29109962:29120077_3p 
-------------------tgatagacta----gttttcaccaagggtatcaattcccta
tgcagttgtagtacaaagggttatcaatccaaatggttgtgtattgctagcaggaaggat
atgatcagtacaatacaagtcaagccaagcaattaagg-ttttggttctaataatcct-a
aaataaacaaagtaaaagaatataaacaagtaaaccacacgacctaagcactcgatccaa
gcaatcgagtacaggatcgagt-ggggtgatcgagtatgcaagtgagatatgaacagctc
gaggtattactcgatgtaggttatcctgtacctgatcgggtaagtggtcgagtaagttaa
ggaaatgt-aaacaaataaaatacgaatgttcctaaagatgggggtaatcgaatcctaag
tgttctagaccagtacgg-atgccttacatgcctc-aagc-aattatttcctagacaatg
aacatctaagacc-ttgtcaccacactttcgcactagcaacaatcaaccttg-aacacac
tatcac---ac-gtcgcactagcaatatgaacaagca-ggcattaagaac-gattcatta
ttg-tcagtagactt-aaactcatctgattttgtcactcagagctaagtaaacctctagc
attggctagatcaagcattttatctactccttttggcctgtagca-ttgtaaacgcccta
gatctaatctcaacctttcgg-tctgttgacagcattaagaacaccaacctagaaggaaa
tctatcaatca-tcacaatc-aactaaagcatcctaaccgatcaagaacacaaaatcatc
tattcaatccctagaaactttactacactactcggacatagaaacga-ataacaaagca-
atcaaaataaacgaaaatgacattgtattgaaa-----gat-agagtagagtag-aaaga
gtaagggataaaagtctaag-aaa----------actacaaaataaaaatgcaaaacaa-
gaagaaaaatgttgagtcgctc-agttctctc----------------------------
-----
>Chr20:20149721:20160690_3p 
-------------------------acag----gttttcacccagggtatcaatccccta
tgcagttatagtacaaaaggttatcaatccaaatggttgtctattgctagcaggaaggat
atgatcagtacaatacaagtcaagccaagcagataaggtttttggttctaataatcct-a
aaataaacaaaagaaaataatataaacaag-aaaccacatgacctaagtactcgatgcaa
gcaatcgagtatcggatcgagt-ggggtgatcgggtatgcaaatgagatatgaacagctc
gaggtattactcgatgcaggttatcgtgtacctgatcgggtaggtagtcgagtaagtgaa
gaaaatgc-aaataatggaaatacgaaagttcctaaggatgggggtaatcaaatcctaag
tatcctagaccagtacgg-atgccttacatgcctc-aagc-aattatttcctagacaatg
aacctctaaaatc-ttgtcaccacacattcgcactagcaacaatcaaccttg-aacacat
taccac---actgtcgcactagcaacatgaacaagca-ggcattaagaaa-gattaatta
ttg-tcagtagactt-aaactcatctaatttc-ttactcagagttaattaaacctctagc
attggctaaatcaagcattctatctactcctttcggcctgtagcatttgtaaacgaccta
gatctaatctcaacctttcgg-tctgttgacagcattaagaacaccaacctagaaggaaa
tctatcaatcatttacaatc-aactaaagcatcctaaccgatcaagaacacaaaatcatc
tatcccatccctagaaactttactacactacttggacatagaaacga-ataacaaaaca-
acagaaatgaatgaaaatgacatt------------------------------------
------------------------------------------------------------
------------------------------------------------------------
-----
>Chr20:20149721:20160690_5p 
-------------------tgatagacag----gttttcacccagggtatcaatccccta
tgcagttctagtacaaagggttatcaatccaaatggttgtctattgctagcaggaaggat
atgatcagtacaatacaagtcaagccaagcagataaggtttttggttccaacaatcct-a
aaataaacaaaagaaaataatataaacaag-aaaccacacgacctaagtactcgatgcaa
gaaatcgagtaccggatcgagt-ggggtgatcgggtatgcaagtgagatatgaacagctc
gaggtattactcgatgcaggttatcgtgtacctgatcgggtaggtagtcgagtaagtgaa
gaaaatgc-aaataatggaaatacgaaagttcctaaggatgggggtaatcgaatcctaag
tatcctagaccagtacgg-ctgccttacatacctc-aagc-aattatttcctagacaatg
aacctctaaaacc-ttatcaccacactttcgcactagcaacaatcaaccttg-aacacat
taccac---attgtcacactagcaatatgaacaagca-ggcattaagaac-gattcatta
ttg-tcagtagactt-aaactcatctaatttc-ttactcagagttaagtaaacctctagc
attggctaaatcaagcattctatctactcctttcggcctgtagcatttgtaaacgcccta
gatctaatctcaacctttcgt-tctgttgacagcattaagaacaccaacctagaaggaaa
tctatcaatcatttacaatc-aactaaagcatcctaaccgatcaagaacacaaaatcatc
tatcccatccctagaaactttactacactactcggacatagaaacga-ataacaaaaca-
acagaaatgaatgaaaatgacattgtattaaaa---------------------------
------------------------------------------------------------
------------------------------------------------------------
-----
>Chr20:16106343:16116501_3p 
-------------------tgatagacta----gttttcaccaagggtatcaattcccta
tgcagttgtagtacaaagggttatcaatccaaatggttgtgtattgctagcagataggat
gcaatcagaatcaagcaagtcaagccaagcaat-agggggtttggttctaacagtcct-a
atataaacaaagtaaaagaatataaacaagtaaaccacacgacctaagcactcgatgcaa
gcaatcgagtacaggatcgagt-ggggtgatcgagtatgcaagtgaactatgaacagctc
gaggtattactcgatgcaggttatcgtgtacctgatcgggtaagtggtcgagtaagtaag
gaaaatgc-aag-aaatgaaatacgaaagttcctaaggatgggggtaatcgaatcctaag
tgttctagaccaatacgg-atgccttacatgcctc-aagc-aattatttcctagacaatg
aacctctaaaacc-ttgtcaccacactgtcgcactagtaacaatcaaccttg-aacatac
taccac---actgtcgcactagcaatatgaacaagca-ggcattaagaac-aattcattt
ttg-tcagtacactt-agacttatctgattttgtcactcaaagttaagtatacctctagc
attgacctaatcaagcattttatctactcctttcggcctgtagca-ttgtaaacgcccta
gatctaatctcaacctgtcgg-tctgttgaccgcattaagaacatcaacctagaaggaaa
tttatctatca-taacaatc-aactaaagcatcctaaccgatcaagaacacctaatcatc
tatcccatccctagaaactttgctacactactcggacatagaaacga-atgataaagcc-
atggaaataaacgaaaatgagattat-gtaaaa-----gat-agagtagagtagaaaaga
gtagggataaaagatctatgaaaa----------actacaaattaaaagtacaaaaacaa
ga----------------------------------------------------------
-----
>Chr5:21821752:21832578_5p 
-----------------tctgatagacag----gttttcacccagggtatcaatccccta
tgcagttctagtacaaaggattatcaatccaaatggttgtgtattgctagcaggaaggat
atgatcagtacaatacaagtcaagccaagcaattaagg-tttaggttctaacagtcct-a
aaataaacaaagtaaaagaatataaacaagtaaaccacacgacctaagcactcgatgcaa
gcaatcaagtacaggatcgaatgggggtgatcgagtatgcaagtaagttatgaacatctc
gaggtattactcgatgcaggttatcgtgtacctgatcgggtaagtggtcgagtaagtaaa
gaaaatgt-aaacaaataaaatacgaaagttcctaaggatgggggtaatcgaatcctaag
tgttctagaccagtacgg-atgccttacatgcctc-aagc-aattatttcctagacaatg
aacatctaaaacc-ttgtcaccacactttcgcactagcaacaatcaaccttg-aacatac
tgccac---attgtcgcactagcaatatgaacaagca-ggcattaagaac-aatttattt
tttgtcagtaaactt-agactcatctgattttgtcactcagagttaagtaaacctctagc
attgacctaatcaagcattttatctactcctttcggcctgtagca-ttgtaaacgcccta
gatctaatctcaacctttcga-tctgttgacagcattaagaacatcaacctagaaggaaa
tctatcaatca-tcacaatc-aactaaagcatcctaaccgatcaagaacacctaatcatc
tatcccatccctagaaactttgctacactactcggacatagaaacga-atgacaaagca-
atcataataaacgaaaatgacattatattaaaa-----gag-agagtagagtag-aaaga
gtatgggataaagatctaag-aaa----------accacaaaataaaaatgcaaaaacaa
gaagaaaaatgttg----------------------------------------------
-----
>Chr17:22491362:22506916_5p 
------------agcggattgatagacta----attttcaccaagggtatcaattcccta
tgcagttgtagtacaaagggttatcaatccaaatggttgtgtattgctagcagataggat
gcaatcagaatcaagcaagtcaagccaagcaat-agggggtttggttctaacagtcct-a
atataaacagagtaaaagaatatagacaagtaaaccacacgacctaagcactcgatgcaa
gcaatcgagtacaggatcgagt-ggggtgatcgagtatgcaagtgaactatgaacagctc
gaggtattactcgatgcaggttatcgtgtacctgatcgggtaagtggtcgagtaagtaag
gaaaatgc-aag-aaatgaaatacgaaagttcctaaggatgggggtaatcgaatcctaag
tgttctagaccaatacgg-atgccttacatgcctc-aagc-aattatttcctagacaatg
aacctctaaaacc-ttgtcaccacactgtcgcactagtaacaatcaaccttg-aacatac
taccac---actgtcgcactagcaatatgaacaagca-ggcattaagaac-aattcattt
ttg-tcagtatactt-agacttatctgattttgtcactcaaagttaagtatacctctagc
attgacctaatcaagcattttatctactcctttcggcctgtagca-ttgtaaacgcccta
gatctagtctcaacctgtcgg-tctgttgaccgcattaagaacatcaacctagaaggaaa
tttatctatca-taacaatc-aactaaagcatcctaaccgatcaagaacacctaatcatc
tatcccatccctagaaactttgctacactactcggacatagaaacga-atgataaagcc-
atagaaataaacgaaaatgacattat-taaaaa-----gat-agagtagagtagaaaaga
gtagggataaaagatctatgaaaa----------actacaaattaaaagtacaaaaacaa
gaaaaaa-----------------------------------------------------
-----
>Chr5:21821752:21832578_3p 
---------------aaattgatagacag----gttttcacccagggtatcaatccccta
tgtagttgtagtacaaggggttatcaatccaaatggttgtgtattgctagcaagaaggat
atgattagtacaatacaagtcaagccaaacaattaagg-tttgggttctaacagtcct-a
aaataaacaaagtaaaagaatataaacaagtaaaccacacgacctaagcactcgatgcaa
gcaatcgagtacaggatcgagtgggggtgatcgagtatgcaagtaagttatgaacagctc
gaggtattactcgatgcaggttatcgtgtacctgatcgggtaactggtcgagtaagtaaa
gaaaatgt-aaacaaataaaatacgtaagttcctaaagatgggggtaatcgaattctaag
tgttctagaccagtacgg-atgccttacatgcctc-aagc-aattatttcctagacaatg
aacctctaaaacc-ttgccaccacactttcgcactagcaacaatcaaccttg-aacatac
taccac---actgtcgcactagcaatatgaac-agca-ggcattaagaac-aattcattt
ttc-tcagtaaactt-agactcatctgattctgtcactcagagttaagtaaacctctagc
attgacctaatcaagcattttatctactcctttcggcctgtagca-ttgtaaacgcccta
gatctaatctcaaccttacgg-tctattgacagcattaagaacatcaacctagaaggaaa
tctatcaatca-tcacaatc-aactaaaacatcctaaccgatcaagaacacctaatcatc
tatcccatccctagaaactttgctacactactcggacacagaaacga-atgacaaatca-
atcataataaatgaaaatgacattatattaaaa-----tat-agagtagagtag-aaaga
gtatgggataaagatctaag-aaa----------actacaaaataaaaatgcaaaaaca-
------------------------------------------------------------
-----
>Chr20:16106343:16116501_5p 
------------gcactgctgatagacta----gttttcaccaaggatatcaattcccta
tgcagttgtagtacaaaggattatcaatccaaatggttgtgtattgctagcagataggat
gcaatcagaatgaggcaagtcaagccaagcaat-agggggtttggttctaacaatcct-a
atataaacagagtaaaagaatatagacaagtaaaccacacgacctaagcactcgatgcaa
gcaatcgagtacaggatcgagt-ggggtgatcgagtatgcaagtgaactatgaacagctc
gaggtattactcgatgcaggttatcgtgtacctgatcgggtaagtggtcgagtaagtaag
gaaaatgc-aag-aaatgaaatacgaaagttcctaaggatgggggtaatcgaatcctaag
tgttctagaccaatacgg-atgccttacatgcctc-aagc-aattatttcctagacaatg
aacctctaaaacc-ttgtcaccacactgtcgcactagtaacaatcaaccttg-aacatac
taccac---actgtcgcactagcaatatgaacaagca-ggcattaagaac-aattcattt
ttg-tcagtatactt-agacttatctgattttgtcactcaaagttaagtatacctctagc
attgacctaatcaagcattttatctactcctttcggcctgtagca-ttgtaaacgcccta
gatctaatctcaacctgtcgg-tctgttgaccgcattaagaacatcaacctagaaggaaa
tttatctatca-taacaatc-aactaaagcatcctaaccgatcaagaacacctaatcatc
tatcccatccctagaaactttgctacactactcggacatagaaacga-atgacaaagcc-
atagaaataaaagaaaatgacattat-taaaga-----gat-agagtagagtagaaaaga
gtatgggataaagatctaagaaaa----------actacaaaataaaagtacaaaaacaa
gaaaaaa-----------------------------------------------------
-----
>Chr19:19975101:19988662_5p 
-------------------tgataacagg----attttcaaccagggtatcatatcccta
tgcaattgtagtacaaagggttatcaatcaagatggttg-ttat-gctagccgataagat
atgatcagaaactagcaagtcaagccaagcaataattggggtttcatctaacaatcct-a
aaat-aagcaaaagtaaataaaaaggcaag--aaccacacaacctaagcactcgatgcaa
gccttcgagtacaggatcgggt-ggggtgatcagatcaaatagtcaaggatgaacaactc
gaaggtatacacgaagctggtgatcgagtaccagtttgggtaaggggtcgagttatagaa
gaaagct--aaacaatcaagataagaaagctcctaaggat-ggggtaattgactcataag
tgttcctgataaatttgggatgtcttacatgcctc-aaac-atatattccctagacaatg
aatctcttaaatc-ttgttaaaacactctcgtgatagaaacaatcaaccttg-gtcactc
ccctacccaactctcgttggagaaacatgaccaagcagggcattacaaaccgattcatta
ttg-tcaataaactccttacacatctaatctc-ttaggctaagt-aagtaaatctctagc
attgattgattcaagcatttcaacaacatctctcg----atggca-----aaacacccta
gatctagtctcaacttctcgg-tctgaaaatagcattaagaacaccaatctagaaaggaa
tttatataaaattaacaatcaagctaagacatcctaaccgatcaagaagacatatttgtc
aatcccatccttaggaactttatttcactactcagatctcattttag-aaagcataaaa-
acacaaatgaaagtaaactgcattgtatt-ga------aat-aaaataaaagta-gtaga
gtgcagaatcgaaaactagaaaagaaaaccaaa---------------------------
--agaatac---------------------------------------------------
-----
>Chr7:18575002:18583937_5p 
------------------------------------------------------------
-------gtagtacaaagggttatcaatccaaatggttg-ttat-gctagcagataagat
atgatcagaac-aaaaaattcaagccaagcaatagttggggtttgatctaacaatcct-a
aaat-aattaaaagaaaatgaataaacaag--aaccacacgacctaagtactcgatgcga
gcattcaagtccaggatctggt-ggagtgatcgggtaaagaagaagagtaagaacagctc
gaaggtgtacacgaagctggtgatcgagtaccagttcgggtatagggttgagttttgaat
aaaaacgt-aaacaatcaagatgtgaaagctcctaatgat-ggggtaatcgactcctaag
tgttcctgaccagtatgg-atgtcctacatgcctc-aagc-aaataatccttagacaatg
aatctccaaaacc-ttgttaaaacactctcttgatagaaacaatcaaccttg-atcactc
ccctacccaactctagttggagaaacatgaccaagca-ggcaatacaaaccgattcatta
ttg-tcaataaactccttacacatctaatctc-ttaggctacgt-gagtaaatctctagc
attgattgattcaagcatttcaacaacatctctcg----atggca-----aaacacccta
gatctactctcaacctctcag-tatgaaaatagcattaagaacatcaatctagaaggaaa
tttatataaaacaaacattcaagctaagacatcctaaccgatcaagaacacttatttgtc
tatcccatccctagaaactttatttcattactcagatctcatgatag-aaagcataaaac
acacaagaagataaagattgcattgtattg-aa-----aat-atgataaaagta-atgaa
gtacataatcgaaattaaaaggaatagcaaa------agaaatcgaatccta--------
------------------------------------------------------------
-----
>Chr17:22491362:22506916_3p 
-----------------attgatagacta----gttttcaccaagggtatcaattcccta
tgcagttgtagtacaaagggttatcaatccaaatggttatgtattgctagcagataggat
gcaatcagaatcaagcaagtcaagccaagcaat-agggggtttggttccaacagtcct-a
atataaacagagtaaaagaatatagagaagtaaaccacacgacctaagcactcgatgcaa
gcaatcgagtacaggatcgagt-ggggtgatctagtatgcaagtgaactatgaacagttc
gaggtattactcgatgcaggttatcgtgtacctgatcgggtaagt-gtcgagt-agtaag
gaaaatgc-aag-aaatgaaatacgaaagttcctaaggatgggggtaatcgaatcctaag
tgttctagaccaatacgg-atgccttacatgcctc-aagc-aattatttcctagacaatg
aacctctaaaacc-ttgtcaccacactgtcgcactagtaacaatcaaccttg-aacatac
taccac---actgtcgcactagcaatatgaacaagca-ggcattaagaac-aattcattt
ttg-tcagtatactt-agacttatctgattttgtcactcaaagttaagtatacctctagc
attgacctaatcaagcattttatctactccttttggcctgtagca-ttataaacgcccta
gatctagtctcaacctgtcgg-tctgttgaccgcattaagaacatcaacctagaaggaaa
tttatctatca-taacaatc-aactaaagcatcctaaccgatcaagaacacctaatcatc
tatcccatccctagaaactttgctacactactcggacatagaaacga-atgataaagcc-
atagaaataaacgaaaatgacattat-taaaaa-----gat-agagtagagtagaaaaga
gtagggataaaagatctatgaaaa----------actacaaattaaaagtaccaaaacaa
gaaaaaaaat--------------------------------------------------
-----
>Chr19:19975101:19988662_3p 
---------------------------gg----attttcaaccagggtatcaatttccta
tgcagttgtagtacaaagggttatcaatccaaatggtta-ttat-gttagtagataagat
atgatcagaaactagcaagtcaagccaaacaataaatggggttttatctattaatcct-a
aaat-aagcaaaagtaaataaaaaggcaag--aactacacgacctaagcactcgatgcaa
gcattcgagtacaagatcgggt-ggggtgatcggatcaaatagtcaaggatgaacagctc
gaaggtatacacgaagctggtgatcgagtaccagttcgggtaaggggtcgagttatagaa
taaagct--aaacaatcaagataagaaagctcctaaggat-ggggtaattgactcataag
tgttcctaatcaatttggaatgtcctacatgcctc-aagcaaaatattccctagaaaatg
aatctcttaaatctttgttaaaacactctcgtgataggaacaatcaaccttg-gttactc
acctacccaactctcgttggagaaacatgaccaagca-tgcattacaaaccgattcatta
ttg-tcaataaactccttacacatctaatctc-ttaggctaagt-aagtaaatctctagc
attgattgattcaagcatttcaacaacatatctcg----atggca-----aaacacccta
gatctagtttcaacccctcaa-tctgaaaataacattaagaacaccaatctagaagggaa
tttatataaaataaacaatcaagctaagacatcctaaccggtcaagaacacatatttgtc
tatcccatccctagaaactttatttcactactcagatctcattttag-aaagcataaaa-
acgcaaatgaaagtaaactgcattgtattaaa------aat-aaaataaaagta-gtagg
gtgcataatcgaaaactagaaaagaaaagcaaa---------------------------
--agaa------------------------------------------------------
-----
>Chr12:32746674:32756752_3p 
-----------------tttgatagactg----gttttcacctagggtatcaattcccta
tgcagttgtaatacaaagggttatcaatccaaatggt--tgttatgctaacagataggat
gcaatcagaattaagcaagtcaagccaagcaataagggggtttggttctaacagttct-a
atataaacaaagtaaaagaatatagacaagtaaaccacacgacctaagcactcgatgaaa
gcaatcgagtacaagatcgagt-ggggtgatcgagtatgcaagtgaactatgaacagctc
gaggtattactcgatgcaggttatcgtgtacctgatcgggtaagtggtcgagtaagtaag
gaaaatgc-aag-gaatgaaatacgaaagttcctaaggataggggtaatcgattcctaag
tgttctagaccaatacag-atgccttacatgcctc-aagc-aattatttcctagacaatg
aacctctaaaacc-ttgtcaccacactgtcgcactagtaacaatcaaccttg-aacatac
taccac---actgtcgcactagcaatatgaacaagca-ggcattaagaac-aattcattt
ttg-tcagtacacgt-agacttatctgattttgtcactcaaagttaagtatacctctagc
attgacctaatcaagcattttatctactcctttcggcctgtagca-ttataaacgcccta
gatctagtctcaacctgtcga-tctgttgaccgcattaagaacatcaacctagaaggaaa
tttatctatca-tatcaatc-aactaatgcatcctaaccgatcaagaacacctaatcatc
tatcccatccctacaaactttgctacactactcggacataaaaatga-atgataaaacc-
gtagaaataaaagaaaatgacattat-taaaaa-----gat-agagtagagtagaaaaga
gtagggataaaagatctatgaaaa----------actacaaattaaaagtacaaaaacaa
gaagaaatatt--gagtcgctt-agttctctcacagaagctctc----------------
-----
>Chr12:32746674:32756752_5p 
------------------ttgatagactg----gttttcacctagggtatcaattcccta
tgcagttgtagtacaaagggttatcaatccaaatggt--tattatgctaacaaataggat
gcaatcagaatcaagtaagtcaagccaaacaataagggggtttggttctaacagttct-a
atataaacaaagtaaaagaatatagacaagtaaaccacacgacctaagcactcgatgaaa
gcaatcgagtacaggatcgagt-ggggtgatcgagtatgcaagtgaactatgaacagctc
taggtattactcgatgcaggttatcgtgtacctgatcgggtaagtggtcgagtaagtaag
gaaaatgc-aag-gaatgaaatacgaaagttcctaagcatgggggtaatcgattcctaag
tgttctagaccaatatgg-atgccttacatgcctc-aagc-aattatttcctagacaatg
aacctctaaaaca-ttgtcaccatactgtcgcactagtaacaatcaaccttg-aacatac
taccac---actatcacactagcaatatgaacaagca-ggcattaagaac-aattcattt
ttt-tcagtacactt-agacttatctgattttgtcactcaaagttaagtatacctctagc
attgacctaatcaagcattttatctactcctttcggcatgtagca-ttataaacgcccta
gatctagtctcaacctgtcgg-tctgttgaccgcattaagaacatcaacctagaaggaaa
ttaatctatca-tatcaatc-aactaaagcatcctaaccgatcaagaacacctaatcatc
tatcccatccctagaaactttgctacactactcggacatggaaacga-atgataaaacc-
gtagaaataaacgaaaatgacattat-taaaaa-----gat-agagtagagtagaaaaga
gtagggataaaagatctatgaaaa----------actacaaattaaaagtacaaaaacaa
gaagaaatgtt--gagtcgctc-agttctctcacagaagctctc----------------
-----
>Chr5:24786191:24795869_5p 
-----------------------------------------------tatcaattcccta
tgcagttatagtacaaagggttatcaatccaaatggttg-ttat-gctagcagatgagat
atgatcagaactatgcaagtcaagccaggcaataaatt-ggtttgatctaacagtcct-a
aaat-aattaaaagaaattaaataaacaag--aaccacacgacctaagcactcggtgcaa
gcattcgagtacaggatcgtgt-ggggtaatcgagtaaacaagaagagtatgaacaactc
gaaggtgtacacaaagctggtgatcgagtaccagttcgggtaagggatcgagttatgaat
aaaaatgt-aaacagtcaagatacgaaagctcctaaggat-ggggtaatgaactcctaaa
tgttcctgaccagtatgg-atgtcctacatgcctc-aagc-aaatattccctagacaatg
aatctctaaaagc-ttgttaaaaccctctcgtgatagaaacaatgaaccttg-atcactc
ccctacccaactctcgttggtgaaacatgaccaagca-ggcattacaaaccgattcatta
ttg-tcagtaaactccttacacatctaatctc-ttaggctaagt-gagtaaatctctagc
attgatttattcaagcattacatctacatctctcg----atggta-----aaatacccta
gatctaatctcaacctctcgg-tctattgataacattaagaacaccaatctagaaaggaa
tttataaaatgtaaacaaccaagctaagacatcctaaccgatcaagaacacataattgtc
tatctcatccctagaaactttgtttcactacacagatctcattgcagaaaaacataaaa-
acaaacataaacaaaaattgcattgtattgaaa-----aat-cagatagaagta-ag--a
gtacagagtagaaatctaaaaggatagcaaaaagaaataaaaataaatcctaccaaagta
g-aaaaagtgtttgagtcgctcaagatctctctcaggagctctcgctctagggcgagagg
aagaa
>Chr7:18575002:18583937_3p 
------------------------------------------------------------
-----------------gggttatcaatccaaatggttg-ttat-gctagcagataagat
atgattagaac-aaaaaagtcaagccaagcaatagttgaggtttgatctaacaatcct-a
aaat-aattaaaagaaaataaataaacaag--aaccacatgacctaagtactcgatgcga
gcattcgagtacatgatcgggt-ggagtgatcgggtaaagaagaaaagtaagaacagctt
gaaggtgtacacgaagctagtgatcgagtaccagttcaggtatagggtcgagttatgaat
aaaaacgt-aaacaatcaagatgcgaaagctcctaaggat-ggggtaatcgactcctaaa
tgttcctgaccagtatgg-atgtcctacatgcctc-aagc-aaatgttccctagacaatg
aatctccaaaacc-ttgttaaaacactctcgtgatagaaataatcaaccttg-atcactc
ccctacccaactctcgttggagaaacatgatcaagca-ggcaatacaaaccgattcatta
ttg-tcaataaactccttacacatctaatctc-ttaggctaagt-gagtaaatctctagc
attgattcattcaaacatttcaacaacatctctcg----atggca-----aaacacccta
gatctactctcaacctctcgg-tctgaaaatagcattaagaacatcaatctagaaggaaa
tttatataaaacaaacattcaagctaagacatcctatccgatcaagaacacttatttgtc
tatcccatccctagaaactttatttcactactcagatc-cgtgatag-aaagcataaaa-
acacaagaagatgaagattgaattgtattg-aa-----aat-aagataaaagta-ataaa
gtacaaaatcaaaactaaaaggaatagcaaa------agaaacgaaatc-----------
------------------------------------------------------------
-----
