# Supplementary material for: Transposon signatures of allopolyploid genome evolution
Source: Nat Commun. 2023 Jun 1;14:3180. doi: 10.1038/s41467-023-38560-z (PMC10235133; doi:10.1038/s41467-023-38560-z)
Supplement: Supplementary file 4 — Supplementary Data 1 [file 41467_2023_38560_MOESM4_ESM.zip › Camelina.LTR.families/Camelina.LTRFamily/Camelina.Aligned/gt10.fam_1219.Aligned.fa]

>Chr2:25895211:25896535_5p 
--------------------------------tgaaacatggaggtacaacaaagaggtg
taacacatagaggtgtgaaattaaaaggtgtaaaaattaatggatgtgatttttgaa---
---------------------------------------------------accaggagg
tacaacaaagagatgcaaagactaa-aaggtgtg-atttaaaaggtgtaaaaattaatgg
atgtgatttttgaaactaggaggtacaacaaagagatgcaaagactaagaggtgtgattt
-----
>Chr12:3632795:3634065_5p 
--------------------------------tgaaacatggaggtacaacaaagaggtg
taacacatagaggtgtgaaattaaaaggtgtaaaaattaatggatgtgatttttgaa---
---------------------------------------------------accaggagg
tacaacaaagagatgcaaagactaa-aaggtgtg-atttaaaaggtgtaaaaattaatgg
atgtgatttttgaaactaggaggtacaacaaagagatgcaaagactaagaggtgtgattt
-----
>Chr2:25895211:25896535_3p 
----------------------------gattaaaagttgaaaggtacaacaaagaggtg
taacacatagaggtgtgaaattaaaaggtgtaaaaattaatggatgtgatttttgaa---
---------------------------------------------------accaggagg
tacaacaaagagatgcaaagactaa-gaggtgtg-atttaataggtgtaaaaattaatgg
atgtgatttttgaaaccaggaggtacaacaaagagatgcaaagactaagaggtgtgattt
ttgaa
>Chr12:3632795:3634065_3p 
-------------------------------tggaaaccaggaggtacaacaaagagatg
caaagactaagaggtgtgatttaaaaggtgtaaaaattaatggatgtgatttttgaa---
---------------------------------------------------accaggagg
tacaacaaagagatgcaaagactaaagaggtgtg-atttaaaaggtgtaaaaattaatgg
atgtgatttttgaaaccaggaggtacaacaaagagatgcaaagactaagaggtgtgattt
ttgaa
>Chr5:5872884:5874591_3p 
--------------gtca-aaattaatagatgagaaacatggagataaaacaaagaggtg
taagacatagaggtatgaaataaaaatgtgttaaaattaagaggtatgatttttgaaaga
tgagggtgtaatgaaaagacatgaataataggtaaaacaaagagatgtaagacattgagg
tacaacaaagaggtgtaacacata--gaggtgtgaaattaaaaggtgtaaaaattaatgg
atgtggtttttgagaccaagaggtacaacaaagagatgcaaagactaagaggtgtgattt
-----
>Chr5:5872884:5874591_5p 
----------------------tatatagatgaaaaacatggagatacaacaaagaggtg
taagacatagaggtatgaaataaaaatgtgttaaaattaagagatgtgatttttgaaaga
tgggagtgtaatgaaaagacatgaataataggtaaaacaaagaggtgtaagacattgagg
tacaacaaagaggtgtaacaaata--gaggtgtgaaattaaaaggtgtataaattaatgg
atgtgatttttgagaccaagaggtacaacaaagagatgcaaagactaagatgtgtgattt
-----
>Chr7:31672451:31679999_5p 
----atataaatgtgtaa-aaattaatagatgtgaaacatggaggtacaacaaagaggtg
taacacatagatgtgtgaaattaaaaggtgtaaaaattaatggatgt-atttttgaa---
---------------------------------------------------accatgagg
tataacaaagagatgcaaagactaaggaggtgtg-atttaaaaggtgtaaaaattaatag
atgtgatttttgaaaccaggaggtacaataaagagatgcaaagactaagatgtgtgattt
aaa--
>Chr7:31672451:31679999_3p 
aaaaatgtaaatgtataa-aaattaatagatgtgaaacatggaggtacaacaaagaggtg
taacacatagaggtgtgaaattaaaaggtgtaaaaattaatggatgtgatttttgaa---
---------------------------------------------------accaggagg
tacaacaaagagatgcaaagactaa-gaggtgtg-atttaaaaggtgtaaaaattaatgg
atgtgatttttgaaaccaggaggtacaacaaagagatacaaaaattaagaggtgtgattt
-----
>Chr14:5093329:5096429_5p 
-gaaatgtaaatgtgtaa-aaattaatagatgtgaaacatggaggtacaacaaagaggtg
taacacatagaggtgtgaaattaaaaggtgtaaaagttaatggatgtgatttttgaa---
---------------------------------------------------accaagagg
tacaacaaagagatgcaaagactaaggaggtgtg-atttaaaaggtgtaaaaattaatgg
atgtgatttttgaaaccaggaggtacaacaaagagatgcaaagactaaga----------
-----
>Chr14:5093329:5096429_3p 
-gaaaagtttatatataataaacaaagaggtgtaagacatagaggtacaacaaagaggtg
taacacatagaggtgtgaaattaaaaggtgtaaaaattaatggatatgatttttgaa---
---------------------------------------------------accgtgagg
tacaacaaagagatgcaaagactaaggaggtgtg-atttaaaaggtgtaaaaattaatag
atgtgatttttgaaaccaggaggtacaacaaagagatgcaaagactaaga----------
-----
