# Supplementary material for: Transposon signatures of allopolyploid genome evolution
Source: Nat Commun. 2023 Jun 1;14:3180. doi: 10.1038/s41467-023-38560-z (PMC10235133; doi:10.1038/s41467-023-38560-z)
Supplement: Supplementary file 4 — Supplementary Data 1 [file 41467_2023_38560_MOESM4_ESM.zip › Camelina.LTR.families/Camelina.LTRFamily/Camelina.Aligned/gt10.fam_1431.Aligned.fa]

>Chr3:8489143:8492778_5p 
------------ggttagtgtagaagagac-aagagacacacaatttttaacgaggttca
gcaaatgcttacgtcctcaaactttgttggtaatacttcttgagaacaattacagttagt
gtttaatattggacttacacaaacctaagatcttttcttagcttgttcccaatctattcc
taacctactaagagatccctaagaacaacaacactgaactacactcaggactctcactta
gaaac-aaaaaccttcacccttttcct-ccaaagatgccaaaaggcttacaaggattttc
ctctc-ttttcacgttctaaagagataagtttttaagtcctagaccctctatatttaagg
gatttcgtgcctctcccaaggctaacaattttcctaaaatcaagaggaaatattccattt
aactttatcctttgttaaacgaatatttcttttttctattaaatcttctaaatatcttta
agcttcctttttcttcgtgttttacctccaagtaatatcacacaacgtaccttaactata
tcttcataaatcttc-aaaaccaagacatacaaacaaaatcaacaggcctctgatgctct
tttatcagacagacgcttgtgcatacatcagacgcctgtgtcgagacagaagcttgtgca
gacatattttgtatagcttcttgaacttcatcttcaacttgagcttgcccacatacactt
acattctccccc
>Chr3:8489143:8492778_3p 
-------------gttagtgtaaaagagac-aagagacacacaatttttaacgaggttca
gcaaatgcttccgtcctcaaactttgttggtaatacttcttgagaacaattacagttagt
gctcaatattggacttacacaaacctaagatcttttcttagcttgttcccaatctattcc
caacacattaagagatccctaagaacaacaacactgatctacactcatgactctcactta
gaaac-aaaaaccctcacccttttccc-ccaaagatgccaaaaggcttacaaggtttttc
ctctctttttcacgttctaaagagataagtttctaagtcctagaccctctatatttaagg
gatttcatgcctctcccaaggctaacaactttcctaaaatcaagaggaaatattccattt
aactttatcctttgttaaacgaatattacttttttccattaaatcttctaaatattttca
agctttttttttcttcgtgctttacctccaagtaatatccgaaaacgtgcattaactata
tcttcataaatcttc-aaaaccaagacatacaaataaaatcaacaagcctctgatgctct
tttatcatacagacgtttgtgcatacatcagacgcctgtgccgagacagaagcttgtgca
gacatattttgtatagcttcttgaacttcatcttcgacttgagcttgcccacatacactt
aca---------
>Chr10:24625011:24628674_5p 
-----------ttgttagtgtagaagagac-aagagatacacaatttttaacgaggttca
gcaaatgcctacgtcctcaaacttttttggtaatacttcttgagcacaattacaattagt
gctcaatattggacttacacaaacctaagatcttttcttaacttgttcctaatctattcc
caacccactaagagatccctaagatcaacaacactgatctacacccaggactctcattaa
gaaac-aaaaaccctcatccttttccc-ccaaagatgccaaaaggcttacaaggtttttc
ctctctttttcacgttctcaagagataagtttgtaagtcctagaccctctatatttaagg
gatttcgtgcctctcccaagactaacaactttcctaaaatcaagaggaaatattctattt
aactttattctttgttaaacgaatatttcctttttccattaaatcttctaaatatcttca
agctttttttttcttcgtgctttacctccaagtaatatcccaaaacgtgccttaagtata
tcttcataaatcttc-aaaaccaagacatacaaacaaaatcaacaggcctctgatgctct
ttaatcagacagacgcttgtgcatacatcagacgcctgtgccgagacagaagcttgtgta
gacatattttgtacagcttcctgaacttcatcttcaacttgagcttgcccacatacactt
acggtcttaaca
>Chr18:11796621:11801220_5p 
------------tgttagtgtagaaaagac-aaaagacacacaatttttaacgaggttta
gcaaatgtctacgttctcaaactttgttggtaatatttcttgagcacaattacagttagt
gctcaatattggacttacataaacctaagat-tttttttagcttgttcccaatctattcc
taacccactaagagatctctaagatcaacaatactgatctacac-caggactctcactta
gaaac-aaaaaccctcacccttttccc-ccaaagatgccaaaaggcttacaaggtttttc
ctctttttttcacgttctgaagagataagtttctaagtcctagaccctctatatttaagg
gatttcttgcctctcccaaggctaacaactttcctaaaatcaagaggaaatattccattt
aattttattctttgttaaacgaatatttcctttttccattaaatcttctaaatatcttca
agcttcctttttcatcgtgctttacctccaagtaatatcccaaaatgtgccttaagtata
tcttcataaatcttc-aaaaccaagacatacaaacaaaatcaacaggcctccgatgttct
tttatcagacagacgcttgtgcatacatcagacgcctgtgccgagacataagcttgtgca
gacatattttgtatagcttcctgaacttcatcttcaacttgagcttgcccacatacactt
aca---------
>Chr18:11796621:11801220_3p 
-----taccacttgttagtgtagaagagac-aagagacacacaatttttaacgaggttca
gcaaatgcctacgtcctcaaactttgttggtaatacttcttgagcacaattacagttagt
gctcaatattggacttacacaaacctaagatcttttcttagcttgttcccaatctattcc
caacccactaagagatccctaagatcaataacactgacctacacccaggactctcactta
aaaac-aaaaaccctcacccttttccc-ccaaagatgccaaaaggcttacaaggtttttc
ctctctttttcacgttctgaagaga-aagtttctaagtcctagaccctctatatttaagg
gatttcgtgtctctcccaaagctaaaaactttcctaaaatcaagaggaaatattccattt
aactttattctttgttaaacgaatatttcct-tttccattaaattttctaaatatcttta
agcttcctttttcatcgtgctttacctccaagtaatttctcaaaacgtgccttaagtata
tcttcataaatcttc-aaaaccaagacatacaaacaaaatcaacatgcctctaattcttt
tttatcagacagacgcttgtgcatacatcagacgcttgtgccgagacagaagcttgtaca
ta-atattttctacagattcctgaacttcatcttcaacttgagcttgcccacatacactt
aca---------
>Chr16:13983844:13988573_5p 
-----------gtgttagtgtagaagagac-aatagatacacaatttttaacgagtttca
acaaatacttacgttcttaaactttgttggtaatattttttgagcacaattacagttagt
gctcaatattggacttacacaaacctaaaatcttttcttagcttgttcccaatctattcc
caacccactaagagatccataagatcaacaacactaatctacacctaggactctcactta
gaaac-aaaaaccctgacccttttctc-ccaaagatgccaaaaggcttacaaggtttttc
ctctctttttcacgttctaaaaagataagtttttaagtcctaaatcctctatatttaagg
gatttcgtacctctcccaaggctaacaactttcctaaaatcaagaggaaatatttcattt
aactttattctttgttaaacgaatatttccttttttcattaaatcttctaaatatcttca
agcttcttttttctttgtgctttacctccaagtaatatctcaaaacgtgccttaagtata
tcttcataactcttc-aaaaccaagatatacaaacaaaatcaacaggcctctgatgctct
tttatcaaacagacgcttgtgcatacattagacgcctgtgccgagacagaagcttgtgca
gacatattttgtacagcttcctgaacttcatcttcaacttgagcttgcccacatacactt
acatt-------
>Chr4:18430339:18436143_3p 
-ctgatactacttgttagtgtagaagagac-aagagacacacaatttttaacgaggttca
gcaaatgcctacgtcctcaaactttgttggtaatgcttcttgagcacaattacagttagt
gctcaatattggacttacacaaacctaagatcttctcttagcttgttcccaatctattcc
caacctactaagtgacccctaagatcaacaacactgatctacatccaggactctcactta
gaaac-aaaaaccctcacccttttccc-ccaaagatgccaaaaggcttacaaggtttttc
ctctctcttttacgttctcaagagataagtttctaagtcctagaccctctatattaaagg
gatttcgtgcctctaccaaggctaacaaatttactaaaatcaagagaaaatatttcattt
aactttattctttgttaaacgaatatgtcgtaatcccattaaatcttctaaatatcttca
agctacctttttcttcgtgctttacctccaagtaatattccaaaatgtgccttaagtata
tcttcataaatcttc-aaaaccaagacatacagacgaaatcaacaggcctctgatgatct
ttcatcggatagacgcttgtgcatacatcagatgcctgtgctgagacagaagcttgtgca
gacatattttgtacagcttcctgaacttcatcttcaacttgagcttgcccacatacactt
acaaatacat--
>Chr10:24625011:24628674_3p 
-----------ttattagggtagaagaaat-aagagacacacaatttttaacgaggttca
acaaatgcctacgtcctcaaactttgttggtaatactttttaagcacaattacagttagt
gtttaatattggatttacacaaacctaagatctttttttcgcttgttcccaatctattcc
caacccactaagaaatccctaagatcaacaatactaatctacacccaggattctcactta
gaaac-aaaaacccccacctttttgcc-ccaaaaatgccaaaaggcttacaaggtttttc
ctctctttttcacgttctcaagaggtaagtttctaagtcctagaatctctatatttaaag
gatttcgtgcctctcccaag-ctaacaactttcctaaaatctagagaaaatattccattt
aactttattctttgttaaacgaatatttcctttctccattaaatcttctaaatatcttca
agcttcctttttcttcgtgctttacctccaagcaatatcccaaaatgtgccttaagtata
tcttcataaatcttc-aaaaccaaaacatacaaacaaaatcaacaggcctctgatgctct
tttatcagacagacgcttgtgcatacatcagacgtctgtgccgagacagaagcttgtgca
gacatattttgtacagcttcctgaactttatcttcaacttgagcttgcccacatacactt
acattct-----
>Chr16:13983844:13988573_3p 
------------tgttagtgtagaagagac-aagagacacacaatttttaacgaggttca
gcaaatgcctacgtcctcaaactttgttggtaatacttcttaaggacaattacagttagt
gctcaatattggacttacacaaacctaagattttttcttagcttgttcccaatctattcc
caacccactaagagatccctaagatcaacaacactgatctacacccatgactctcactta
gaaac-aaaaaccctcactcttttccc-ctaaagatgccaaaaggcttacaaggcttttc
ctctctttttcacgttctaaagagataagtttttaagtcctagaccctctatatttaagg
gatttcgtgcctctcccaagactaacaactttcctaaaatcaagagaaaatatttcattt
aactttattctttgttaaacgaatatttcctttttccattaaattttctaaatattttta
agtttcctttttcttcgtgttttatctccaagtaatatcccaaaacgtgctttaagtata
tcttcataaaccttc-aaaaccaagatatacaaacaaaatcaacagacatctgatattct
tttatcagacaaacgcttgtgcatacatgagatgcctataccaaaataaaaatttgtgca
gacatattttgtacagcttcgtgaacttcatcttcaacttaaacttgcccacatacactt
ac----------
>Chr4:18430339:18436143_5p 
ctagacaatactgtttagtgtacaagagacaaagaaacacacaatttttaacgaggttca
acaaatgcctacgtcctcaaactttgttggtaatacttcttaagcacaattacagttagt
gttcaatattggacttacacaaacct-agatcttctcttagcttgttcacaatctattcc
caacccactaagagatctctaagatcaacaacactgatctacatccaggactctcactta
gaaacaaaaaaccctcacccttttccc-ccaaagatgtcaaaaggcttacaaggtttttc
ttctctttttcacgttctcaagagatatgtttctaagtcctaaaccctctatattaaagg
gatttcctgactctaccaaggctaacaactttcctaaaatcaagagaaaatattccattt
aactttattctttgttaaacgaatatgtcctaatcctattaaatcttctaaatatcttca
agcttcctttttcttcgtgctttacctccaagtaatatcccaaaacatgctttaagtata
tcttcataaatcttc-aaaaccaagacatataaacgaaatcaacaggcctctgatgatct
ttcatcggacagacgtttgtgcatacatcagatgcctgtgccgagacagaagcttgtgca
gacatattttgtacagcttcctgaacttcatcttcaacttgagcttgcccacatacactt
aca---------
>Chr12:31137156:31140800_3p 
---------acttgttagtgtagaagagac-aagagacacaaattttttaacgaggttca
gcaaatgcctacgtcctcaatctttgttggaaatacttcttgaacacaattacagttagt
gttcaatattggacttacacaaccctaagatcttctcttagcttgttcccaatctattcc
caacccactaagagatccttaagatcaacacaaatgatctacacccaggactctcactta
gaaac--aaaaccctcacccttttctc-tcaaagatgccaaaaggcttacaaggtttttt
ctctcttttttacgttctgaagagataagtttctaagtcctagaccctctatatttaagg
gatttcgtgcctctcccaaggctatcaactttcctaaaatcaagaggaaatattccattt
aactttattctttgttaaacgaatatttcctaatcccactaaatcttctaaatatcttca
agcttcctttttcttcgtgctttacctccaaataatatcccaaaacgtgccttaagtata
tcttcacaaatcttc-aaaaccgagacatacgaacaaaatcaacaagcctctgatgctct
tttgtaggacagaggcttgagcatacatcagatgtctgtgccgagacagaagcttgtgca
gatatattttgtacagcttcctgaacttcatcttcaacttgagcttgtccacatacactt
aca---------
>Chr12:31137156:31140800_5p 
------------ttttagtgtagaagagac-aagagacacacaatttttaacgaggttca
gcaaatgcctacgtcctcaatctttgttggaaatacttcttgaacacaattacagttagt
gttcaatattggacttacacaaccctaagatcttctcttagcttgttcccaatctatttc
caacccactaagagatccttaagatcaacacaaatgatctacacccaggactctcactta
gaaac--aaaaccctcacccttttctc-tcaaagatgccaaaaggcttacaaggtttttt
ctctcttttttacgttctgaagagataagtttctaagtcctagaccctctatatttaagg
gatttcgtgcctctcccaaggctatcaactttcctaaaatcaagaggaaatattccattt
aactttattctttgttaaacgaatatttcctaatcccactaaatcttctaaatatcttca
agcttcctttttcttcgtgctttacctccaaataatatcccaaaacgtgccttaagtata
tcttcacaaattttc-aaaaccgagacatacggacaaaatcaacaagcctctgatgctct
tttgtaggacagaggcttgagcatacatcagatgtctgtaccgagacagaagcttgtgca
gatatattttgtacagcttcctgaacttcatcttcaacttgagcttgccgacatacactt
aca---------
>Chr17:21927571:21931163_5p 
-------------gtcagtgtagaataatt-aagagacacacaatttttaacgaggttca
gcaaatgcatacgtcctcaatctttgttgaaaatacttcttaaacacaattacagttagt
gttcaatattggacttacacaaccctaagatcttctcttagctttttcccaatctatttc
caacccactaagagatacctaaaatcaacacaaatgatctacacccaggactctcactta
gaaac--aaaaccctcatccttttctc-ccaaagatgccaaaaggcttataaggtttttc
ttctctttgttacgttctagagagataagtttctaagtcctagaccctctatatttaagg
aattttgtgcctttcccaaggctatcaactttcctaaaatcaagaggaaatattccattt
aactttattctttgttaaacgaatatttcctaatcccactaaatcttctaaatatcttca
agcttcctttttcttcgtgctttacctccaagtaatatcccaaaacgtgccttaagtata
tcttcacaaatcttc-aaaaccaagatatacagacaaaatcaacaagcctctgatgctct
tttgtaggacagaggcttgagcatatatcagatatctgtgccgagacagaagcttgtgca
gatatattttgtacagcttcctgaacttcatcttcaacttgagcttgcccacatacactt
acaa--------
>Chr17:21927571:21931163_3p 
-------------------------------aagagacacacaatttttaacaaggttca
gcaaatgtctacgtcctcaatctttgttgaaaatacttcttaaacacaattacagttagt
gctcaatattggacttacacaaccctaagatcttctcttagcttgttcccaatctatttc
caa-ccactaagagatccctaagatcaacacaaatgatctacacccaggactctcactta
gaaac--aaaaccctcacccttttctc-ctaaagatgccaaaaggcttacaaggtttttc
ctctctttgttacgttctagagagataagtttctaagtcatagaccctctatatttaagg
gatttcgtgcctctcccaaggctatcaactttcctaaaatcaagagaaaatattccattt
aactttattctttgttaaacgaatatttcctaatcccactaaatcttctaaatatcttca
agcttcctttttcttcgtgctttacctccaagtaatatcctaaaacatgccttaagtata
tcttcacaaattttc-aaaaccgagacaaacatacgaaatcaacaagcctctgatgctct
tttgtaggacagaggcttgagcatacatcagatatctgtgccgagatagaagcttgtgca
gatatattttgtacagcttcctgaacttcatcttcaacttgagcttgcccacatacactt
acaa--------
>Chr4:12782918:12786613_5p 
-----------ttgttagtgtagaaaagac-aagagacacacaatttttaacgaagttca
gcaaatgcctacgtcctcaaactttgttggtaatacttcttgagcacaattacagttagt
gctcaatattggacttacacaaacctaagatcttctcttagcttgttcccaaactattcc
caacccactaagagatctctaagatcaacaacactgatatacacccaagactctcactta
gaaac-aaaaacccccacccttttctctccaaagatgccaaaaggcttacaagttttttc
ctctctttttcacgttctcgagagctaggtttctaagtcctataccctctatatttaaga
gatttcgtgcctctcacaagactaacaactttcctaaaatcaagaggaaatatttcattt
aactttattctttgttaaacgaatatttcttagtcctattaaatcttctaaatatcttca
agcttcctttttcttcgtgctttacctccaagtaatatcccaaaacgtgtctcaaatata
tcttcataaatcttcaaaaaccgagacatacaaacaaaattaacaggcctctgatgctct
tttgtcggacagaggcttgtgcatacattaaatgtctatgccaagacatagac-------
----tattttttaccacttcttgaacttcatcttcaatttgagcttatgtatttcaaa--
------------
>Chr4:12782918:12786613_3p 
--------agattgttattgtagaagagac-aagagacacacaatttttaacgaagttca
gcaaatgcttacgttcttaaactttgttggtaatgtttcttgagcacaattaatattagt
gctcaatattggacttacacaaacctaaaatcttctcttagcttgtttccaaactattct
caacccactaagagatccctaagatcaacaacactgatctacacccaggactatcactta
gaaac-aaaaaccctcacctttttctccccaaagatgccaaaatgcttacaaggtttttc
ttctcttttttacgttctggagagctaagtttctaagttctctatcctctatatttaaga
gatttcgtgcctctcacaaggctaacaactttcctaaaatcaagaggaaatattccattt
aactttattctttgttaaacgaatatttcctaatcccattaaatcttctaaatatcttca
agcttcttttttcttcgtactttacctccaagtaatatcccaaaacgtgcctaaagtata
tcttcataaatcttcaaaaaccgagacatacacacaaaatcaacaggcctctgatgctct
tttgtcggacaaaggcttgtgcatacatcatatgcctgtgccaagatagaagc-------
----tattttgtaccgcttcttgaacttcatcttcaacttgagctt--------------
------------
