# Supplementary material for: Transposon signatures of allopolyploid genome evolution
Source: Nat Commun. 2023 Jun 1;14:3180. doi: 10.1038/s41467-023-38560-z (PMC10235133; doi:10.1038/s41467-023-38560-z)
Supplement: Supplementary file 4 — Supplementary Data 1 [file 41467_2023_38560_MOESM4_ESM.zip › Camelina.LTR.families/Camelina.LTRFamily/Camelina.Aligned/gt10.fam_8156.Aligned.fa]

>Chr13:9781740:9786317_5p 
--------------------tgttggatatgacttgaattggattgagcccatgaattta
ggccc-aatcagttgatggttaactagggttttatcttcctatatatatacttttgttaa
-cctagcctcaatgtatttttgaaatctctgtactttctccagtaataaaatctgtcttt
ttgtccgtggaggtagccaacagaaagtgttggtgaaccacgtt-aaatctgtgtcgt-t
tatctttgtttaatatcatcttgctcacatccgttataacaa-
>Chr13:9781740:9786317_3p 
----------ggtggagatttgtaggatatgacttgaattggattgggcccatgaattta
ggccc-aatcaattgagggttaactagggttttatcttcctatatatatactcttgttaa
-cctagcttccatgtatttttgaaatctctgtactttttccagtaataaaatctgtctct
ttgtccgtggaggtagccaacagaaagtgttggtgaaccacgtt-aaatctgtgtcgt-t
tatctttgttctatatcatctttctcacatccattataaca--
>Chr14:6149007:6154054_5p 
--------------------tgttggatatgacttgaattggattggacccatgaattta
ggccc-aattaaattagggttaactagagttttatcttcc--tatatatatttttattaa
-cctagcctccatgta-ttctgaaatctctgtactttctccaataataaaatctgtctct
ttgcccgtggaggtagccaacaaaaagtattggtgaaccacgtt-aaatctgtgtcgtgt
tctttacgttttctatcatcttgctcacatctgttataaca--
>Chr13:11202232:11206818_5p 
--------------------tgttggatatgacttgaattggattgggcccatgaattta
ggccc-aatcagtttagggttaactagggttatatcttcc--tatatatactcttgttaa
-cctagcctccatgta-ttctgaaatctctgtactttctccagtaataaaatttgtctct
tggtccgtggatgtagccaccagaaagtgttggtgaactacgtt-aaatctgtgtcttga
tctttacttttctttttatctcgctcacatccgttataaca--
>Chr14:6149007:6154054_3p 
--------------------tgttggatatgacttgaattagattggacccatgaattta
ggccc-aattagattagggttaactagagttttatcttcc--tatatatacttttattaa
-catagcttccatgta-ttctgaaatctctgtactttttccaataataaaatctgtcttt
ttgctcgtggaggtagccaacagaaagtgttggtgaaccacgtt-aaatctgtgtcgtgt
tctttacgttttctatcatcttgctcacatctgttataacaa-
>Chr13:11202232:11206818_3p 
----------------gatttgttggatatgacttgaattggattaggcccatgaattta
ggtcc-aatcagtttagggttaactagggttttatcttcc--tatatatactcttgttaa
-cctagcctccatgta-ttctgaaatatctgtactttctccagtaataaaatttgtcttt
ttgtccgtagatgtagccaacagaaagcgttggtgaactacatt-aaatctgtgtcttga
tctttacttttc-ttttatctcgctcacatccgttataaca--
>Chr14:27524954:27530152_5p 
--------------------tgttggatatgacttgaattggattggacccattatttta
ggcccaaatcagattaaggttaactagggttttatgttcc--tatatatactcttattaa
-cctagcctccatata-ttctgaaatatttgtactttctccagtaatataatctgtctct
ttgcccgtggacgtagccaacagaatgtattggtgaaccacgtt-aaatatgtgtcttgt
tctttacgtttt-tattatcttgctcacatctcttatacca--
>Chr14:27524954:27530152_3p 
--------------------tgttggatatgacttgatttggattgg-cctattatttta
ggtccaaatcagattagggttaactaaggttttatctttt--tatatatactcttgttaa
-cctagcttccatgta-ttctgaaatatctgtactttctccagtaatataatctgtctct
ttgcccgtggacgtagccaacagaaagtgttggtgaaccacgttaaaatctgtgtcttgt
tctttacgtttc-tattattttgttcacatctattataacaaa
>Chr13:20712370:20717060_5p 
---tgtccgatgttaaattctattggatatgacttgaatgtgattggacccataacttta
ggcct-agtccgttta-tgtcatctagggttgtttccc----tataaataccctcctaaa
ccctaacctccatgta-ttctgaaata--tgtattctcccaagtaatagagctt-tctct
ttgcccgtggaggtagccaacttagt---ttggtgaaccacgttaaaatctgtgtcgt-t
tatctttgttttatatcatcttgctcacatccgtcataacaaa
>Chr13:20712370:20717060_3p 
ttcaagtcaaggtggagatttgttggatatgacttgaatgtgattggccccataacttta
ggccc-agtccgttta-ggtcatctagggttgtttccc----tataaatactctcctaaa
ccctaacctccattta-ttctgaaata--tgtattctccc-agttataaagctt-tctct
ttgcctgtggaggtagccaacttagt---ttggtgaactatgttaaaatctgtgtcgt-t
tatctttgttttatatcatcttgctcacatccgtcataacaaa
