# Supplementary material for: Transposon signatures of allopolyploid genome evolution
Source: Nat Commun. 2023 Jun 1;14:3180. doi: 10.1038/s41467-023-38560-z (PMC10235133; doi:10.1038/s41467-023-38560-z)
Supplement: Supplementary file 4 — Supplementary Data 1 [file 41467_2023_38560_MOESM4_ESM.zip › Camelina.LTR.families/Camelina.LTRFamily/Camelina.Aligned/gt10.fam_561.Aligned.fa]

>Chr2:1873116:1880375_5p 
----------tgttaattgggtttgactaaacacacacattatgggctttaatgggccta
cgaaaatgacatgaagaagaacaatgtgatccatatgctacactaaaaatatctacaaag
atatgaga-agtggaggtaggtgagacaagatatacaaaaaggagctttctagaaaaagt
gagatacgagagaaacgagacagtttttcttattcttcaagctttcttcttcctcc-ttg
ttgtattggtgatccttgttcttcttgtgcaaaatctgtaaaccaaagaccaacctcaca
agtagttggtgtgtgtaatctctctttcatatagtgaagcttgggagcaagagttctccc
ccgagacgtagcggttatccgtgaactcggtgatcaattcttgtgtgttgtttcttttac
aagcaaccattcttactc-ttaactcaaca-
>Chr11:43961856:43967540_3p 
----------tgttaattgggtttgactaaacacacacattatgggctttaatgggccta
cgaaaatgacatgaagaagaacaatgtgatccatatgctacactaaaaatatctacaaag
atatgaga-agtggaggtaggtgagacaagatatacaaaaaggagctttctagaaaaagt
gagatacgagagaaacgagacagtttttcttattcttcaagctttcttcttcctcc-ttg
ttgtattggtgatccttgttcttcttgtgcaaaatctgtaaaccaaagaccaacctcaca
agtagttggtgtgtgtaatctctctttcatatagtgaagcttgggagcaagagttctccc
ccgagacgtagcggttatccgtgaactcggtgatcaattcttgtgtgttgtttcttttac
aagcaaccattcttactc-ttaactcaaca-
>Chr2:25002894:25008578_3p 
----------tgttaattgggtttgactaaacacacacattatgggctttaatgggccta
cgaaaatgacatgaagaagaacaatgtgatccatatgctacactaaaaatatctacaaag
atatgaga-agtggaggtaggtgagacaagatatacaaaaaggagctttctagaaaaagt
gagatacgagagaaacgagacagtttttcttattcttcaagctttcttcttcctcc-ttg
ttgtattggtgatccttgttcttcttgtgcaaaatctgtaaaccaaagaccaacctcaca
agtagttggtgtgtgtaatctctctttcatatagtgaagcttgggagcaagagttctccc
ccgagacgtagcggttatccgtgaactcggtgatcaattcttgtgtgttgtttcttttac
aagcaaccattcttactc-ttaactcaaca-
>Chr2:25002894:25008578_5p 
----------tgttaattgggtttgactaaacacacacattatgggctttaatgggccta
cgaaaatgacatgaagaagaacaatgtgatccatatgctacactaaaaatatctacaaag
atatgaga-agtggaggtaggtgagacaagatatacaaaaaggagctttctagaaaaagt
gagatacgagagaaacgagacagtttttcttattcttcaagctttcttcttcctcc-ttg
ttgtattggtgatccttgttcttcttgtgcaaaatctgtaaaccaaagaccaacctcaca
agtagttggtgtgtgtaatctctctttcatatagtgaagcttgggagcaagagttctccc
ccgagacgtagcggttatccgtgaactcggtgatcaattcttgtgtgttgtttcttttac
aagcaaccattcttactc-ttaactcaacaa
>Chr2:20374627:20380311_3p 
ggtggagatttgttaattgggtttgactaaacacacacattatgggctttaatgggccta
cgaaaatgacatgaagaagaacaatgtgatccatatgctacactaaaaatatctacaaag
atatgaga-agtggaggtaggtgagacaagatatacaaaaaggagctttctagaaaaagt
gagatacgagagaaacgagacagtttttcttattcttcaagctttcttcttcctcc-ttg
ttgtattggtgatccttgttcttcttgtgcaaaatctgtaaaccaaagaccaacctcaca
agtagttggtgtgtgtaatctctctttcatatagtgaagcttgggagcaagagttctccc
ccgagacgtagcggttatccgtgaactcggtgatcaattcttgtgtgttgtttcttttac
aagcaaccattcttactc-ttaactcaacaa
>Chr2:1873116:1880375_3p 
--------tttgttaattgggtttgactaaacacacacattatgggctttaatgggccta
cgaaaatgacatgaagaagaacaatgtgatccatatgctacactaaaaatatctacaaag
atatgaga-agtggaggtaggtgagacaagatatacaaaaaggagctttctagaaaaagt
gagatacgagagaaacgagacagtttttcttattcttcaagctttcttcttcctcc-ttg
ttgtattggtgatccttgttcttcttgtgcaaaatctgtaaaccaaagaccaacctcaca
agtagttggtgtgtgtaatctctctttcatatagtgaagcttgggagcaagagttctccc
ccgagacgtagcggttatccgtgaactcggtgatcaattcttgtgtgttgtttcttttac
aagcaaccattcttactc-ttaactcaaca-
>Chr2:20374627:20380311_5p 
-----------gttaattgggtttgactaaacacacacattatgggctttaatgggccta
cgaaaatgacatgaagaagaacaatgtgatccatatgctacactaaaaatatctacaaag
atatgaga-agtggaggtaggtgagacaagatatacaaaaaggagctttctagaaaaagt
gagatacgagagaaacgagacagtttttcttattcttcaagctttcttcttcctcc-ttg
ttgtattggtgatccttgttcttcttgtgcaaaatctgtaaaccaaagaccaacctcaca
agtagttggtgtgtgtaatctctctttcatatagtgaagcttgggagcaagagttctccc
ccgagacgtagcggttatccgtgaactcggtgatcaattcttgtgtgttgtttcttttac
aagcaaccattcttactc-ttaactcaacaa
>Chr11:43961856:43967540_5p 
------gatttgttaattgggtttgactaaacacacacattatgggctttaatgggccta
cgaaaatgacatgaagaagaacaatgtgatccatatgctacactaaaaatatctacaaag
atatgaga-agtggaggtaggtgagacaagatatacaaaaaggagctttctagaaaaagt
gagatacgagagaaacgagacagtttttcttattcttcaagctttcttcttcctcc-ttg
ttgtattggtgatccttgttcttcttgtgcaaaatctgtaaaccaaagaccaacctcaca
agtagttggtgtgtgtaatctctctttcatatagtgaagcttgggagcaagagttctccc
ccgagacgtagcggttatccgtgaactcggtgatcaattcttgtgtgttgtttcttttac
aagcaaccatttttactc-ttaactcaaca-
>Chr18:15010979:15016751_5p 
----------tgttaattgggtttgactaaacacacacattatgggctttaatgggctta
caaaaatgacataagaaggaataatgtgatccatttggttcacttaaaatatctacaaag
atatgggagagtggaggtaggtgagacaagatatacaaaaga--gctttctagaaaaagt
gaaaaacaagagaaacgagacagtttttcttattcttcaagctttcttcttcctccattg
ttgtattggtgatccttgttcttcttgtgcgaaatctgtaaaccaaagaccaacatcaca
agttagtggtgtgtgtaatctctctttcatatagtgaagcttgagagcaagagttctccc
ccgagacgtagcggttatccgtgaactcggtgatcaattcttgtgtgttgtttcttttac
aagcaaccattcttactctttaactcaacaa
>Chr18:15010979:15016751_3p 
----------tgttaattgggtttgactaaacacacatattatgggctttaatgggcctg
caaaaatgacataagaaggaataatgtgatccatttggttcacttaaaatatctacaaag
atatgggagagtggaggtaggtgagacaagatatacaaaaag-tgctttctagaaaaagt
gaaaaacgagagaaacgagacagtttttcttattcttcaagctttcttcttcctccattg
ttgtattggtgatccttgttctttttgtgcgaaatctgtaaaccaaagaccaacatcata
agttagtggtatatgtaatctctctttcatatagtgaagcttgggagcaagagttttccc
ccgagacgtagcggttatccataaactcggtgatcaattcttttgtgttgtttcttttac
aagcagtcattcttactctttatctcaaca-
