# Supplementary material for: Transposon signatures of allopolyploid genome evolution
Source: Nat Commun. 2023 Jun 1;14:3180. doi: 10.1038/s41467-023-38560-z (PMC10235133; doi:10.1038/s41467-023-38560-z)
Supplement: Supplementary file 4 — Supplementary Data 1 [file 41467_2023_38560_MOESM4_ESM.zip › Camelina.LTR.families/Camelina.LTRFamily/Camelina.Aligned/gt10.fam_2120.Aligned.fa]

>Chr4:8231492:8240610_5p 
ctggcagacgactgataactctctaatttacatgtttttagcatccttttttgtccatat
tttgcattgttcataaccttaacttagcatttttaggtcattaactgtaggagttcactt
ttagaccatttagggtcttgcatttttgcatttgcatgttttggatgaaaacatgtgcta
aaaagcctaaaa-tggggaaaaacaaggacaaactcgaacatgtacccgacggagccatt
aagctggaagaacaagtccgaaccccaacacgattgaggaggatccaagagcatgaagaa
caacccgaagatccacccgaggagtaaccccatttcatcctcgtgtaccccatcgagtag
accatcaggcaggtctaggaaactaggtcaaaagagtttccatatataaaccccctcctc
tcctagctcgcaaacgagcaccccgcagaccctcaaaccagagagcgagagcttctgcga
gag-aactgagcgtctcaaacacttttccttttgt-ttttacattttc-tttcattgttt
ttatcatt-------------------------tttctactttactcgaccactta----
------------------------------------------------
>Chr4:8231492:8240610_3p 
-----------ctgataactctctaatttacatgtttttagcatccttttttgtccatat
tttgcattgttcataaccttaacttagtatttttaggtcattaactgtaagaattcactt
ttagaccatttagggtgttgcattattgcattttcatgttttagatgaaaacaggtggta
aagagcctaaaa-tggggaaaaacaaggacaaactcgaacatgtacccgaaggatccatc
gagctggcagaacaagtccgaaccccaacacgatcgaggaggatccaagagcatgaagaa
caacccgaagatccacccgaggagtaacccgatttcatcctcgtgtaccccatcgagtag
accatcaggcaggtctaggaaactaggtcaaaagggtttccatatataaaccccctcctc
tcctagctcgcaaacgagcaccccgcagaccctcaaaccagagagcgagagcttctgcga
gag-aactgagggactcaaacacttttccttttgt-ttttacattttc-tttcattgttt
ttatcgtt-------------------------tttctactttactcaac----------
------------------------------------------------
>Chr15:25678492:25683671_5p 
----------------------ctaatttatatgtttttagcatccttttttgtccatat
tttgcattgttcatacctctaacttagcatttttaggtcactaactgtaagaattctctt
ttagaccatttagggtgttgcatttctgcatttgcatgttttggatgaaaacaggtgcta
aagagccaaaaaatggggaaaaacaaggac-aacctgagcatgtacccgaaagagccatc
gagctggaagaacaagtctgaaccccaacacgattgaggaggat-caagagcatgaagag
caacccgaagatccacccgaggagtaacccgacttcaccctcgtgtaccctatcgagtag
gccgtcaggcaggtctgggaagctaggtcaaaagggtttccatatataaaccccctcctc
tcctagctcgcaaacgagcacgccgcagaccctcaaactagagagcgagagcttctgtga
gag-aactgagcgactcaaacattttttctttttcattttacattttc-tttcatagttt
ttatagtttttcttagatctctatcttgtactctttctac--------------------
------------------------------------------------
>Chr15:25678492:25683671_3p 
------------tgataactcactaatttatttgtttttagcattcttttttgtctatat
tttgcattgttcatacctctaacttagcatttttatgtcattaattgtaggaattcactt
ttagaccatttagggtattgcatttctgcatttgcatgttttggatgaaaacatttgcta
aagagccaaaaa--tggggaaaacaaggac-aacccgagcatgtacccgaaggagccatc
gagctggaagaacaagtccgaaccccaacacgatcgaggaggatccaagagcatgaagag
caacccgaagatccacccgaggagtaacccgaattcaccctcgcgtatcctatcgagtag
gccgtcgggcaggtctgggaagctaggtcaaaagggtttccatatataaaccccctcctc
tcctagttcgcaaacgagcacgccgcagaccctcaaaccagggagcgagagcttctgtga
gag-aactgagcgattcaaacattttttccttttcattttacattttc-tttcatagttt
ttataggttttcttaaatctctatcttgtactctttct----------------------
------------------------------------------------
>Chr12:30880024:30891565_3p 
--------agattgataactctcctttttatatgtttttagcatccatttttgtccatat
tttgcattgttcataattctaacttagcatttttagatcattaactgtaggaattcactt
ttagagcatttagggtgttgcatttctgcatttgcatattttggatgaaaacaggtgcta
aagagccaaaaa-tggggaaaaacaagtac-aactcgagcatgtacccgaaggagccatc
gagctgcaagaacaagtccaaaccccaacatgatcgaggaggatccaagagcatgaagag
caacccgaagatccacccgaggagtaacccgacttcaccctcgtgtatcctatcgagtag
accatcgggcaggtctggaaagctaggtcaaacg-gtttccatatataaaccccctcttc
ccctaactcgcaaacgagcacgccgcagaccctcaaaccagagagcgagagcttctgtga
gag-aactgagcgactcaaacattttcttttcg---ttttgcatttttattttgtagttt
t----------cttagatttctatcttgtactccttctactctactctatcttttaatac
aa----------------------------------------------
>Chr13:17155466:17170022_3p 
------------tgataactctctaatttacatgtttttagcatc-ctttttgtccatat
tttgcattgtttttaccctaaccttagca-ttttaggtcatttactgtaggaatccacat
ttaggccatttagggtgttgcattcttgcatttgcatattttggatgaaaacaggtgctt
aagagccaaaaa-tagggagaaacaaggtcaaatccgagcatctacctgaaggagctatg
gaacaggaagaac-agcacgaacaccaactcgatcgaagaggatccaaggacagaaagaa
caatccgagagcctacccgaagagcaacccgagcacatcctcgtgcaccccatcgagcag
accctcaggcaggactgggaagctagggttaatgggtttccatatataaaccccc-cttc
ttcttccactcgccttagcacgccgcagaccctcagaacagagagcgagagcttctggga
gagaaactgagcgactcaaaactctttctacactt-tgttaggatttaatttcatttctt
tttgcatt----------ttcgattctatact-cttctagtct-----------------
------------------------------------------------
>Chr13:17155466:17170022_5p 
----------------------ctaatttacatgtttttagcatctttttttgtccatat
tttgcattgtttttatcctaaccttagcatttttaggtcatttactgtaggaatccacat
ttaggccatttagggtgttgcattcttgcatttgcatattttggatgaaaacaggtgctt
aagagccgaaaa-tggggagaaacaaggtcaaatccgagcatctacccaaaggagctatg
gaacaagaagaac-agcccgaacaacaacccgatcgaagaggatccaaggacagaaagaa
caatctgagagcctaaccgaa-aacaacccgagcacatcctcgtgcaccccatcgagcag
accctcgggcaggactgggaagctagggttaatgggtttccatatataaaccccc-cttc
ttcttccactcgccctatcacgccgtagaccctcagaacagagagcgagagcttctggga
gagaaactgagtgactcaaaaatctttctacactt-tgttaggatttaatttcatttctt
tttgcatt----------ttcgattctatact-cttctagtcta----------------
------------------------------------------------
>Chr12:30880024:30891565_5p 
------------tgataactctcctttttatatgtttttagcatccatttttgtccatat
tttgcattgttcatacttctaacttagcatttttaggtcattaactgtaagaattcactt
ttagagcatttagggtgttgcatttctgcatttgcatattttggatgaaaataggtgcta
aagagccaaaaa-tgggggaaaacaaggac-aactcgagcatgtacccgaaggagccatc
gagctgcaagaacaagtctgaaccccaacacgatcgaggaggatccaagagcataaagag
caacccgaagatccacccgaggagtaacccgacttcaccctcgtgtacaccatcgagtac
accatcgggcaggtctgggaagctaggtcaaatg-gtttccatatataaaccccctcttc
ccctagctcgcaaacgagcacgccgcagaccctcaaaccagagagcgagagcttctgtga
gag-aattgagttactcaaacattttcttttcg---ttttgcatttttattttgtagttt
t----------cgtagatttctatcttgtactccttctactctactctatcttttaatac
aangg-------------------------------------------
>Chr19:17190603:17196616_3p 
----gggatggttgataactctttaatttacatgtttttagcatccttttttgtccatat
tttgcattgttcataaccttaacttagcatttttaggtcattaactgtaggaattcactt
ttagaccatttatggtgttgcatttttgcatttgcatgttttggatgaaaacaagtgcta
aagagcctaaaa-tgggggaaaacaaggacaaactcgaacatgtacccgaaggagccatc
gagctggaagaacaagtccaaaccccaacacgatcgaggaggatccaagagcatgaagag
caacccgaagatccacccgaggagtaacccgacttcatcctcgtgtaccccatcgagtag
accatcaggcaggtctgggaagctaggtcaaaagggtttccatatataaaccccctcctc
tcctagcttgaaaacgagcatgccgcagaccctcaaaccagagagcgagagcttctgtga
gag-aactgagcgactcaaacacttttccttttgt-ttttacattttc-tttcataattt
ttatcgtttttcttagatttctatcttgtactctttctactttactctaccgtttaatac
aatgcaattttcattcttattcgttgttatgtttcttgttattatgtc
>Chr19:17190603:17196616_5p 
-----ggaagtctgataactctctaatttacatgtttttagcatccttttttgtccatat
tttgcatttttcataaccttaacttatcatttttaggccattaactgtaagaattcactt
ttagaccatttagggtgttgcatttttgcatttgcatgttttggatgaaaacaggtgcta
aagagcctaaaa-tggggaaaaacaaggtcaaactcgaacatgtacccgaaggagccatc
gagctggaagaacaagtccgaaccccaacacgatcgaggaggatccaagagcatgaagaa
caaccagaagatccacccgaggagtaacccgacttcatcctcgtgtacctcatcgagtag
accatcaggcaggtctaggaagctaggtcaaaagggtttccatatataaaccccctcctc
tcctagctcgaaaacgagcacgccgcagaccctcaaatcagagagcgagagcttctgtga
gag-aactgagcgactcaaacacttttccttttgt-ttttacattttc-tttcatagttt
ttatcgtttttcttagatttctatcttgtactctttctactttactctaatgtttaatat
aatgcaatt---------------------------------------
