# Supplementary material for: Transposon signatures of allopolyploid genome evolution
Source: Nat Commun. 2023 Jun 1;14:3180. doi: 10.1038/s41467-023-38560-z (PMC10235133; doi:10.1038/s41467-023-38560-z)
Supplement: Supplementary file 4 — Supplementary Data 1 [file 41467_2023_38560_MOESM4_ESM.zip › Camelina.LTR.families/Camelina.LTRFamily/Camelina.Aligned/gt10.fam_1718.Aligned.fa]

>Chr3:21047033:21053282_5p 
------------------------------------------------------------
------------ttgttggtttcataactttcttaatattgagaatttgagtttggttct
ttcttcaatattgtagatctttgatttatctttctaatgatgcaagtttcagtattttct
gggtttatgactttgttgttcatcatgtgttcttg--tgagtag-ttgcttaggatcttg
aggatgggttaggctgggttgtgtttgaggtttgtttgatttggtcaagtttgattgttg
tag-atctcttctaggctagatgttcttaatgctgatcctatatctgagagggtaggatc
tgatttcaagcctcttagcatcacaccaatgtctaaggagcatagataaggctagatcta
gagactatcattaggcttgctaagagattagaagtcttgtttgatttttgacatattgct
taatgcctgcttgtgtagattctttactttgtgagaacaagtctagagatgcatgagttt
gattgtttcttg-ccatgagagtggattaaacatgtcttagaaatatatgtctagagatt
agctcaag--ttgtttgagatttgttgaccaagttagatgacctcaatca-tagtccagc
ccatgaatccctcctcaagaccttccttgtttattgatttcttagcttaaatcctgttgt
ttgatcgttgtttgattcgttttggtattgctctgtttttcttgtgttgctctgttttgc
gtatttgtccagctcgaccctgcactcgatcagcactcgatcgagtgcttgctcgagttc
caacccagaacttgtgtttatgatttgtatttgtcctgtttcaccctagttgcatttctg
ttgcattcatttagtatcctgttcattacttaccttgcattagttcaatacttgcatt
>Chr3:21047033:21053282_3p 
------------------------------------------------------------
-----------------------------------atattaagaattcgtgtttgattcc
ttcttcaatattgtagatctttgctttatctatctaatcatgtaagtttcatcattttct
gggtttatgactttgatgttcatcatgtgttcttg--tgagtag-ttgcttaggatcttg
aggatgggttaggctgggttgtgtttgaggtttgtttgatttggtcaagcttgattgttg
tag-atctcttctaggctagatgttcttaatgctggtcctataactgagagggtaggatc
tgatttcaagcatcttagcatcacaccaatgtctaaggagcatagataaggctagatcta
gagactatcattaggcttgctaagagattagaagtcttgtttgatttttgacatattgct
taatgcctgcttgtgtagattctttactttgtgagaacaagtctagagatgcatgagttt
gattgtttcttg-ccatgagagtggattaaacatgtcttagaaatatatgtctagagatt
agctcaag--ttgtttgagatttgttgaccaagttagatgacctcaatca-tagtccagc
ccatgagtccctccttaagaccttccttgtttattgatttcttagcttaaatcatgttgt
ttgatcgttgtttgattcgttttggtattgctctgtttttcttgtgttgctctgttttgc
gtatttgtccagctcgaccctgcacttgatctacattcgatcgagtgcttgctcgagttc
caatacagaacttgtgtttatgatttgtgtttgtcttgtttcattctagttgcatttctg
ttgctttcatttagtatcatgttcattacttaccttgcattagtt-------------
>Chr5:20343021:20355003_3p 
tttgggaattattccttttgcagttttatttttcttagatcttgtacttgaaaaagacta
aattcctcaatattgttggtttcataactttcttaatattgagaatttgagtttgatcct
ttcattaatattgaagatcgttctttcatctttctgataatgcaagtttcattattttct
gggtttttgactt---tgttcatcctgtattgttg--tgagtagtttgcttaggatcttg
aggatgggttaggatggattgatcttgtggtttgtgtgatttggtcaagcttgattgttg
tag-atctcttctaggctagatgttcttaatgctgatcctg-aactgagaggttaggatc
tgatttcaagcttcttagcatcacaccaatgtttaagaagcatagataaggctagatcta
gagcttaccattaggcttgctaagagattagaggtcttgtttggtttgagatgtattgct
taatgcctgcttgtgtagattctttactgtgtgagaacaagtctagaattgcataggttt
gattgtttcttgaccatgagagtgggagaaacttgtcttagatttatatgtctagaggtt
agctcaaagtttgcttgagatttgttgaccaagttagataaccacaatgattagttcatc
ccatgaatccatcctcaggaccttctttgtttattgattttaaagtcttaatcctgttgc
ttgcttgttgtttgatttgttcttgtgttgctctgtttttattgtgttgctctgttttcc
agatttaaccaactcgacctcccactcgacctacactcggtcgagtgcttgctcgagttc
atccccagaactctggtttatgatttgtgattgtcctgtttc------------------
----------------------------------------------------------
>Chr20:20837581:20851406_5p 
------------------------------------------------------------
---------------------------------taatattgagaattcgagtttgattct
ttctccaatattgtagatctttgtttcatctttctaatgatgcaagtttcgtatttttct
gggtttttgactt---tgttcatcatgtgttcttg--tgagtag-ttctttaggatcttg
aggatgggttaggctggattgatcttgtggtttgtttgatttggtcaagcttgattgttg
tag-atctcttctaggctagatgatcttaatgctgatcctatatctgagagggtagggtt
tgatttcaagcttcttagcatcacaccaatgtttaagaagcatagataaggctagatcta
gagcttaccattaggcttgctaagagattagaggtcttgtttggtttgagatgtattgct
taatgcctgcttgtgtagattctttactgtgtgagaacaagtctagaattgcataggttt
gattgtttcttg-ccatgagagtggaagaaacttgtcttagatttatatgtctagagatt
agctcaaagtttgcttgagatttgttgaccaagttagataaccacaatgattagttcagc
ccatgaatccctcctcaaggccttctttgtttattgatttttaagtcttaatcctgttgc
ttgcttgttgtttgattcgaatttgcattgctctgtttttattgtgttgctctgtttccc
tgatttaaccagctcgaccctgcactcgaccgacactcggtcgagtgcttgctcgagttc
atcctcataactcttgtttatgatttgtgattgttctgtttcattcct------------
----------------------------------------------------------
>Chr20:20837581:20851406_3p 
------------------------------------------------------------
-----------------------------------atattgagaatttgagtttcatcct
ttcatcaatattgaagatctttgtttaatctttctaataatgcaagtttcaatattttct
gggtttttgactt---tgatcaccatgtattgttg--tgagtagtttccttaggatcttg
aggatgggttaggatggattgatcttgtggtttgtgtgacttggtcaagcttgattgttg
tag-atctcttctagggtagatgatcttaatgctgattctatatctgagagggtagagtc
tgatttcaagcttcttagcatcacaccaatgtttaaggagcatagataaggctagatcta
gagcttaccattaggcttgctaagagattagaggtcttgtttggtttgagatgtattgct
taatgcctgcttgtgtagattctttactgtgtgagaacaagtctagaattgcataggttt
gattgtttcttg-ccatgagagtggaagaaacttgtcttagatttatatgtctagagatt
agctcaaagtttgcttgagatttgttgaccaagttagataaccacaatgattagttcagc
ccatgaatccctcctcaaggccttctttgtttattgatttttaagtcttaatcctgttgc
ttgcttgttgtttgattcgtatttgcattgctctgtttttattgtgttgctctgtttccc
ggatttatccagctcgaccctgcactcgacctacactcggtcgagtgcttgctcgagttc
atccccagaactcttgtttatgatttgtgattgttctgtttcattcctatt---------
-----------------------------------tgca-------------------
>Chr20:15164667:15174748_5p 
------------------------------------------------------------
---------------------------------agatattgagaatttgagtttcatcct
ttcatcaatattgaagatctttgtttaatctttctaataatgcaagtttcaatattttct
gggtttttgactt---tgatcaccatgtattgttgtatgagtagtcttcttagga-cttg
aggat-ggttaggatgggttgatcttgtggtttgtgtgatttggtcaagcttgattgttg
tag-atctcttctaggctagatgttcttaatgctgatcctg-aactgagaggttaggatc
tgatttcaagctccttagcatcacaccaatgtttaagaagcatagataaggctagatcta
gagcttaccattaggcttgctaagagattagaggtcttgtttggtttgagatgtattgct
taatgcctgcttgtgtagattctttactgtgtgagaacaagtctagaattgcataggttt
gattgtttcttgaccatgagagtgggagaaacttgtcttagatttatatgtctagaggtt
agctcaaagtttgcttgagatttgttgaccaagttagataaccacaatgattagttcatc
ccatgaatccatcctcatgaccttctttgtttattgattttaaagtcttaaccttgttgc
ttgcttgtga-ttggttcgtatttgcattgctctatttttattgtgttgctctgttttcc
ggatttagccaactcgacctcccactcgacctacactcggtcgagtgcttgctcgagttc
atccccagaacttgtgtttatgatttgtgattgtctt-----------------------
----------------------------------------------------------
>Chr5:20343021:20355003_5p 
---------------ttttgcacttttatttttcttagatcttgtacttgaaaaagacta
aattcctcaatattgttagtttcataactttcttaatattgagaatttgagtttgatcct
ttgattaatattgaagatctttgtttcatctttctaataatgcaagtttcaatattttct
gggtttttgattt---gtttcatcatgtcttgttg--tgagtagtcttcttaggatcttg
aggatgggttaggaaggattgatcttgtggtttatgtgatttggtcaagcttgattgttg
tag-atctcttctaggctagatgttcttaatgctgatcttg-aactgagaggttaggatc
tgatttcaagcttcttagcatcacaccaatgtttaagaagcatagataaggctagatcta
gagcttaccattaggcttgctaagagattagaggtcttgtttggtttgagatgtattgct
taatgcctgcttgtgtagattctttactgtgtgagaacaagtctagaattgcataggttt
gattgtttcttgaccatgagagtgggagaaacttgtcttagatttatatgtctagaggtt
agctcaaagtttgtttgagatttgttgaccaagttagataaccacaatgattagttcatc
ccatgaatccatccacaggaccttctttgtttattgattttaaagtcttaatcctgttgc
ttgcttgttatttgatttgtttttgtgttgctctgtttttattctgttgctatgttttcc
ggatttaacaaactcgacctcccactcgacctacactcggtcgagtgcttgctcgagtgc
atccccagaactctggtttatgatttgtg-------------------------------
----------------------------------------------------------
>Chr20:15164667:15174748_3p 
------------------------------------------------------------
-----------------------------------atattgagaatttgagtttcatcct
ttgattaatattgaagatctcagttttatctttctaataatgcaagtttcaatattttct
gggtttttgattt---gtttcatcatgtcttgttg--tgagtagtcttcttaggatcttg
aggatgggttaggaaggattgatcttgtggtttatgtgatttggtcaagcttgattgttg
tag-atctcttctaggctagatgttcttaaggctgatcttg-aactgagaggttaggatc
tgatttcaagcttcttagcatcacaccaatgtttaagaagcatagataaggctagatcta
gagcttaccattaggcttgctaagagattagaggtcttgtttggtttgagatgtattgct
taatgcctgcttgtgtagattctttactgtgtgagaacaagtctagaattgcataggttt
gattgtttcttgaccatgagagtgggagaaacttgtcttagattcatatgtctagaggtt
agctcaaagtttgcttgagatttgttgaccaagttagataaccacaatgattagttcatc
ccatgaatccatcctcaggaccttctttgtttattgattttaaagtcttaaccctgttgc
ttgcttgtga-ttgattcgtatttgcattgctctgtttttattgtgttgctctgttttcc
ggatttagccaactcgacctcccactcgacctacactcggtcgagtgtttgctcgagttc
atccccagaactctggtttatgttttgca-------------------------------
----------------------------------------------------------
>Chr15:22608392:22615283_3p 
------------------------------------------------------------
-----------------ggttccataactttcaatatattgagaatttcagtttgattcc
ttttttattattgtagatctctgtcttatctttcatttgatgcaagtttcgagttttttt
gggtttacgattttgatgtttttcatgtgttcttg--tgagtag-tagcttaggatcttg
aggatgggttaagctgggctatgtttgaggtttgtttgctttggtcaagcttgattgtgg
tagaatctcttctagggtagatgttcttaatgctaatcatg-aactaagaagttagggtt
tgatttcaagcatcttagcatcacaccaatgtttaaggagcatagataaggctagatcta
gagcttaccattaggcttgctaagagattagaggtcttgtttggtatgagacatattgct
taatgcctgcttgtgtagattcttttctttgtgagaacaagtctagagatgcatgagttt
gattgtttcttg-ccatgagagtggattaaacttgtcttagatttatatgtctagagatt
agctcaaagtttgcttgagatttgttgaccaagttagataacctcaatcattagtccagc
ccatgaacccctcctcaaggccttccttgtttattgatttttaagtcttaatcctgctgt
ttgattggtgtttgattcgttcttgtgttgctctgtttttcttgtattgctctgtttcac
ggatttttccagctcgaccctgcaccctatctacactcgatcgagtgc-tgctcgagttc
atccccagaactcttgtt------------------------------------------
----------------------------------------------------------
>Chr15:22608392:22615283_5p 
------------------------------------------------------------
--------------------------actttcaatatattgagaatttgagtttgattcc
ttttttattattgtagatctctgtcttatctttcatttgatgcaagttttgagtttttct
gggtttatga-tttgatgttcatcatgtgttcttg--tgagtag-tagcttaggatcttg
aggatgggttaggctgggctatgtttgaggtttgttttctttggtcaagcttgattgtgg
tagaatctcttctagggtagatgttcttaatgctaatcctg-aactgagaagttagggtt
tgatttcaagcatcttatcatcacaccaatgtttaaggagcatagataaggctaaatcta
gaacttaccattaggcttgctaagggattagaggtcgtgtttggtataagacatatttct
taatgcctgcttgtgtagattcttttctttgtgagaactagtctagagatgcatgagttt
gattgtttcttg-ccatgagagtggattaaacttttcttagatttatatgtctagagatt
agctcaaagtttgcatgagatttgttgaccaagttagataacctcaatcattagtcaagc
ccatgaacccctccccaaggccttccttgtttattgatttttaagtcttaatcctgctgt
ttgattgttgtttgattcgttcttgtgttgctctgattttcttgtattgctctgtttcag
ggatttgtccagctcgaccctgcactcgatctacactcaatcgagtgc-ttctcgagttc
atccccagaactc-----------------------------------------------
----------------------------------------------------------
