# Supplementary material for: Transposon signatures of allopolyploid genome evolution
Source: Nat Commun. 2023 Jun 1;14:3180. doi: 10.1038/s41467-023-38560-z (PMC10235133; doi:10.1038/s41467-023-38560-z)
Supplement: Supplementary file 4 — Supplementary Data 1 [file 41467_2023_38560_MOESM4_ESM.zip › Camelina.LTR.families/Camelina.LTRFamily/Camelina.Aligned/gt10.fam_3263.Aligned.fa]

>Chr5:27753871:27766042_5p 
---------tctgttcattgatcttgagtaaagtcaataacccaaagcacactcaaccac
gatctagtggtgtcgtcgtagcacttcagggtcgaatccacagagaccaaacga-tacac
tatgaaattatatagaccgagtatagctaaagcaaagaggaagtttgat-ttgcaagtaa
cagaattaaaa--cagaaaataaataagagcttgtaaatttaagagaaagtattgggcgc
agggaatcaatcaagggttacgatcacgaaattgggtgatgg-attgggatagctttagg
aaccgctcttgaactcaaatctcaaatataaaactaacctactgtcgcagcattagtttt
ctatgcaaggaattgaatgaatcctaaaccgtcgtttgaatctaaacaatcctagcaagc
aatag---gttcaagtttgatt-tgttcacaaggtgccccaacttcaactgtcgttggct
gaggatcaccttgctcacctatgttc-tttcaagtaattcaacaacacttttgatgccta
gatgaattaaacctaagatcataaactaggtagctaatctagtttaagcaataa------
------------------------------------------------------------
-------------------------------------
>Chr5:27753871:27766042_3p 
----------------attgatcttgagtaaaatcaataacccaaagcacactcaaccac
gatctagtggtgtcgtcgtagcacttcagggtcgaatccacagagaccaaacga-tacac
tatgaaattatatagaccgagtttagctaaagcaaagaggaagtttgat-ttgcaagtaa
cagaattaaaa--cagaaaataaataagagcttgtaaatttaagagaaagtattgggcgc
agggaatcaatcaagggttaagatcacgaaattgggtgatgg-attgggatagctttagg
aaccgctcttgaactcaaatctcaaatataaaactaacctactgtcgcagcattagtttt
ctatgcaaggaattgaatgaatcctaaaccgtcgtttgaatctaaacaatcctagcaagc
aataa---gttcaagtttgatt-tgttcacaaggtgccccaacttcaactgtcgttggct
gaggatcaccttgctcacctatgttc-tttcaagtaattcaacaacacttttgatgccta
gatgaattaaacctaagatcataaactaggtagctaatctagtttaagcaataaga----
------------------------------------------------------------
-------------------------------------
>Chr17:28776680:28783396_3p 
------------------tgatctagagttaaataaataacccgaagcacactcaaccac
gatctagtggtctcgtcgtagcacttcagggtcgaatccacagaaaccaaacga-tacac
tatgaaattatatagaccgagtatagctaaagcaataagataa-ttttt-tttcaagtaa
ccgaa-caaaa--cagaaaataaataagggtttgtaaaattaagagaaagtattgggcaa
agggaatcaatcaggggttatgatcacaaaattgggtgatgg-attgggatagctttagg
aacctttctagaactcaaatctcaaatataaaaccaacctactgtcgcagcattagtttt
ctatgcaaggaattgaatgaaccctaaacagtcgtttgaatctaaacaatcctagcaagc
aataa---gttcaagtttgact-tgttcacaaggtgccccaacttcaactgtcgttggct
aaggatcaccttgctcacctatgttcttttcaagtaattcaacaacaattttgatgccta
gatgaatttaacctaagatcataaactaggtagctaatctagtttaagcaataagaacaa
caatagatgaagaacacaatagat------------------------------------
-------------------------------------
>Chr17:28776680:28783396_5p 
-----------------------------------aataacccgaagcacactcaaccac
gatctagtggtgtcgtcgtagcacttcaaggtcgaatccacagaaaccaaacga-tacac
tatgaaattatatagaccgagtatagctaaagcaataagagaa-ttgtt-tttcaagtaa
ccgaa-caaaa--caaaaaataaataagggtttgtaaaattaagagaaagtattgggcgc
agtgaatcaattaggggttatgatcacgaaattgggtgatgg-attgggatagctttatg
aacctttctagaactcaaatctcaaatataaaaccaacctactgttgcagtattagtttt
ctatgcaaggaattgaatgaaccctaaactatcgtttgaatctaaacaatcctagcaagc
aataa---gttcaagtttgact-tgttcacaaggtgccccaacttcaactgtcgttggct
aaggatcaccttgctcacctatgttcttttcaagtaattcaacaacaattttgatgccta
gatgaatttaacctaagatcataaactaggtagctaatctagtttaagcaataagaacac
caatagatgaagaacacagtagataaatcccaa---------------------------
-------------------------------------
>Chr16:6216697:6229476_5p 
--------------aaattgatctagagttaaatcaataacccaaagcacactcaaccac
gatctagtggtgtcgtcgtagcacttcagggtcaaatcctcagagaccaaacga-gacac
tatgaaattatatagaccgagtatagctaaagcaaagagagagtttgta-ttgcaagtaa
ccgaa-taaaa--cagaaaataaat-agagtttgttaatttaagagaaagtattgggctg
aaggaatcaatcaaggattatgatcacgaaagtgggtgatgg-gtttggaaagctttagg
aaccgttcttgaactcgaatctcaattataaaactaacctactgtcgcagtgttagttat
ctatgcaaggaattgaatgaaccctaaaccgtcgtttgaatctaaacaatcctagcaagc
attag---gttctagtccgattatgttcacaaggtgccccaacttcaactgtcgttggct
aaggatcaccttgctcacctatgttc-tttcaagtaattcaacaacacttttgatgccta
gatga-------------------------------------------------------
------------------------------------------------------------
-------------------------------------
>Chr11:38278341:38282173_3p 
------------------tgatc-aaaggtcaatt-a-aacccaatgtgtactccaccac
gatctagtggtatcgttgtaacacttcagggtcgaatccacagagaccaagcga-tgcac
tatgaaattatatagactgaatctagctaaggtaaagagaaagtttgtg-taacaagtaa
ctat--caaaa--cagaaagtaaataagtgttttaaatcaaaagagaaaacattgggtgc
agggaatc-attagggactatgatcacgaatttagatgatta-gatagggatgcattaaa
cacaattcttgaactcaaatcacgtttgtaaagctatcctacttccgcagcgataactac
ctaagcaatgaatttacaaaatcctaaacttccgtttgaatcc-agtaaatcaggcaagc
attaataggttcaggtttgatt-agttcacaaaatgcctcaacttcaacttccgttggct
aaggtccaccttgctcacctatgttgttttccagcaactcaacaacgcttttggtgcccc
gatgaattaaacctaaaatcagaaactaggtagctaatctagtttaagcattatgaacaa
caatagatgaagaacaaaatagatcaaccccaaatcta--aaacctagc-----------
-------------------------------------
>Chr9:16263577:16274738_5p 
atgcagctcctgtcctcttgatc-aaaggtcaattaa-aacccaaggtgcactcaaccac
gatctagtggtatcgtcgtagcactttagggtcgaatccacagagaccaaacaa-tgcac
tataaaattgtgaagatcaagtctagctaaggcaaaaggaaat-ttttg-tgacaagtaa
ttat--caaaa--caggaaaaataaaagagtgtttaaattcagagaaaagtattgggcgt
tgggagtttattaggagttatgatcactaattcagatgatagaattgggaaagcattaga
taccattcttgaactcaaatctcgaatgtaaaactaacctactgtcgcagcgttagttat
ctatgcaaggaattgatcaaactctaaaccgtcgtttgaatct-agcaatcctagcaagc
aataa---tttcaagtttgattttgttcacaagatgccttaacttcaactttcgttggct
aaggatcaccttgcgcacctatgttcttttcaagcaattcaacaacacttttgatgccta
gatgaat-----------------------------------------------------
------------------------------------------------------------
-------------------------------------
>Chr9:16263577:16274738_3p 
-----------------ttgatc-aaaggtcaattaa-aatccaaggtgcactcaaccac
gatctagttgtgtcgtcgtagcactttagggtcgaatccatagagaccaaacaa-tgcac
tataaaattgtgaagatcaagtctagctaaggcaaaaggaaat-ttgtg-tgacaagtat
ttat--ctaaa--catgaaaaa-aaaagagtgttgaaattcagagaaaagtattgggcgt
ctggagtctattaggagttatgatcactaattcagatgatag-attgggaaagtattaga
taccgttcttgaactcaaatctcgaatgtaaaactaacctactgtcgcagcattagttat
atatgaaaggaactgattaaaatctaaatcgtcgtttgaatct-agcaatcctagcaagc
aataa---gttcaagtttgattttgttcacaaggtgccttaacttcaactttcgttggct
aaggatcaccttgctcacctatgttcttttcaagcaattcaacaacacttttgatgccta
gatga-------------------------------------------------------
------------------------------------------------------------
-------------------------------------
>Chr16:6216697:6229476_3p 
----------------aatgatctagagttaaatcaataacccaaagcacactcaaccac
gatctagtggtgtcgtcgtagcacttcagggtcgaatcctcagagaccaaacga-tacac
tatgaaattatatagaccgagtatagctaaagcaaagagagagtttgta-ttgcaagtaa
ccgaa-caaaa--cagaaaataaat-agagtttgtaaatttcagagaaagtattgggctg
aaggaatcaatcaaggattatgatcacgaaagtgggtgatgg-gttgggaaagctttagg
aaccgttcttgaactcgaatctcaattataaaactaacctactgtcgcagtgttagttat
ctatgcaaggaattgaatgaaccctaaaccgtcgtttgaatctaaacaatcctagcaagc
attag---gttctagtccgattatgttcacaaggtgccccaacttcaactgtcgttggct
aaggatcaccttgctcacctatgttc-tttcaagtaattc--------------------
------------------------------------------------------------
------------------------------------------------------------
-------------------------------------
>Chr11:38278341:38282173_5p 
--------------------------aggtcaatt-a-aacccaatgtgtactccaccac
gatctagtggtatcgttgtaacacttcagggtcgaatccacagagaccaagcga-tgcac
tatgaatttatatagaccgaatatagctaaggcaaagagaaagtttgtg-ttacaagtaa
ctat--caaaa--cagaaagtaaataagtgttttaaatcaaaagagaaaacattgggtgc
agggaatt-attagggactatgatcacaaatttagatgatta-gatagggatgcattaaa
cacaattcttgaactcaaatcacgtttgtaaagctatcatacttccccagcgataactac
ctaagcaatgaatttactaaatcctaaacttccgtttgaatcc-agcaaattaagcaagc
attaataggttcaggtttgatt-agttcacaagatgcctcaacttcaacttccgttggct
aaggtccaccttgctcacctatgttcttttccagcaactcaacaacacttttggtgcccc
gatgaattaaacctaaaatcagaaattaggtagctaatctagtttaagcattatgaacaa
caatagatgaagaacaaaatagatcaaccccaaatcta--aaacctagcatcaatta---
-------------------------------------
>Chr20:29936847:29943192_3p 
------------------tgatcaacaggtcaattaa-aacccaatgtgtactccaccat
gatctagtggtattgttgtaacacttcaggatcgaatccacagagaccaaacaattgcac
tatgaaattatcaagatcaaatatagctaagacaaaagaaaagtttgtgtttgaaagtga
ctaa--caaaaagcagtaaataaaagagtgtttttaaggcaatagagaaatattgggcgc
agggaatc-tttagggtttatgatcacggatttagatgatta-gatagggatgcattaga
caccgttctagaactcaaatcattgttgtaaagctaacctactttcgcagcattaactat
ctatgcaatgaattcactaaaccctaaaccgtcgtttggatct-agcaaaccaagcaagc
aataacaagttcaagtttgatc-tgttcacaaggtgcctcaacttcaactttcattggct
aaggtccaccttgctcacctatgttcttttcaagcaactcaacaacacttttggtgcccc
gatgaattaaacctaagatcttaatctaggtgatcaatctagcttaagcattaagaacaa
ctatagatgaagaacaata-agatcaatccctaatctaacaaatctagcatcaataaatc
ataaaaacccttctgaaaccctaaacccaacagtgaa
>Chr20:29936847:29943192_5p 
------------------tgatcaacaggtcaattaa-aacccaatgtgtactccaccac
gatctagtggtatcgttgtaacacttcaggatcgaatccacagagaccaaacaattgcac
tatgaaattatcaagaccaaatatagctaagacaaaagaaaagtttgtgtttgaaagtga
ctaa--caaaaaacagtaaataaaagagtgtttttaaggcaatagagaaatattgggcgc
agggaatc-tttagggtttatgatcacgaatttcgatgatta-gatagggatgcattaga
caccgttctagaactcaaatcactattgtaaagctaacctacttttgcagcattaactat
ctatgcaatgaattcactaaaccctaaaccatcgtttggatct-agcaaaccaagcaagc
aataacaagttcaagtttgatc-tgttcacaaggtgcctcaacttcaactttcattggct
aaggtccaccttgctcacctatgttcttttcaagtaactcaacaacacttttggtgcccc
gatgaattaaacctaagatcttaatctaggtgatcaatttagcttaagcattaagaacaa
ctatagatgaagaacaata-acatcaatccctaatcttacaaatctagcatcaattaatc
atagaaactattcttaaactcta--------------
>Chr20:27714974:27725734_5p 
------------------tgatc-agagttcaattaa-aacccaaagcacactcaaccac
gatcaaatggtgtcgtcgtagtactttagggacgaatccacagagaccaagcaa-tgcac
tttgaaactatttagaccgattatagctaaagcaataaaaaga-ttgtt-tttctagtaa
ccgaa-caaaa--cagaaaataaataagagtttgtaaaattaagagaaagtattgggcgc
agggaatcaatcaagggttatgatcacgaatttgggtgatgg-attgggatagctttagg
aaccgttcttgaactcaaatctcaaatataaaaccaacctactgtcgcagcattagtttt
ctatgcaaggaattgaatgaaccctaagccgtcgtttgaatctaaacaatcctagcaagc
aataa---gttcaagtttgatt-tgttcacaaggtgccttaacttcaaccttcgttggct
-aggatcaccttgctcacctatgttc-ttttaagtaattcaacaacacttttgatgccaa
ggtgaattaaacctaagatcttaagctaggtagctaatctagtttaagcaataagaacaa
caatagatgaagaacacaatagatcaatcccaaatcta--acaacctaaatcaataaatc
ataaaacccccttttgaaacccgaaacccaa------
>Chr20:27714974:27725734_3p 
----------------------------ttcaattaa-aacccaaagcacactcaaccac
gatcaaatggtgtcgtcgtagtactttagggtcgaatccacagagaacaagcaa-tgcac
tttgaaactatttagaccgagtatagctaaagcaataagaaga-ttgtt-tttcaagtaa
ccgaa-caaaa--cagaaaataaataagagtttgtaaaattaagagaaagtattaggcgc
agggaatcaatcaagggttatgatcacgaaattgggtgatgg-attgggatagctttagg
aaccgttcttgaactcaaatctcaaatataaaaccaacctactgtcgcaacattagtttt
ctatgcaaggaattgaatgaaccctaaaccgtcgtttcaatcaaaacaatcctagcaagc
aataa---gttcaagtttgatt-tgttcacaaggtgccttaacttcaaccttcgttggct
-aggatcaccttgctcacctatgttc-tttcaagtaattcaacaacacttttgatgccaa
ggtgaattaaacctaagatcttaagctaggtagctaatctagtttaagcaataagaacaa
caatagatgaagaacacaatagatcaatcccaaatcta--acaacctaaatcaataaatc
ataaaacctccttttgaaacccga-------------
