# Supplementary material for: Transposon signatures of allopolyploid genome evolution
Source: Nat Commun. 2023 Jun 1;14:3180. doi: 10.1038/s41467-023-38560-z (PMC10235133; doi:10.1038/s41467-023-38560-z)
Supplement: Supplementary file 4 — Supplementary Data 1 [file 41467_2023_38560_MOESM4_ESM.zip › Camelina.LTR.families/Camelina.LTRFamily/Camelina.Aligned/gt10.fam_734.Aligned.fa]

>Chr2:7608287:7614154_5p 
------------------------------------------------------------
---------------------attccacagagactcaagatcacacacaatggattatag
agttttataattatgttaaacaaa----tt-gatttaaataaag-aaaagcaatgcaaaa
tatta--aat--aaaagctgttgtaaattcagaagatcaaaaagctaggcctagggaatt
tctcagaaaattatgaaatattaaatcaatcaataaattagg---attcaagcaattaag
aac-agatctagaactctaaacacttttgtaaattaaatcagttctcactgcaaataata
tctaaa-tttaaaaccagaaaatccaaatctctttgtaaaattctaggttaaaaatcagc
aataaaatcaggtttagat-tgttcacaaaattattaaatcaaatctctttgcaagaaat
aattttgctcatcaaaaggttttatcaggaaaatcaattatattctcatatcaatttatt
ttcctaaagtattaattctagatggccaatcaaggattaat-atgaagaacaacctaaga
tgaagatctagatagataaagaatcctaaat--aaacagatctaataattcataaaatcc
ctgtg-aaaaaccctaaacctaacaagcaaa-ctactcagacatgatcaatgaagaacaa
gacatg-attctgaataataagcaa-taga-----gattaaaagaataagaaggagttca
ag-aattcttctctacaaagcagatttgatctctctctctcca-aaagctctcaaaaa--
tctctcagggttgc----------------aggaaaaataaaacttgatagaataaaact
taagggtttg-gaaaacc-taaaaactatatatatatgt----cctaaaacacgt-cagg
gactagtcttgcaaatatggaaaacttc-gggcaactttgtaaaacttccaaatttg-gc
tctctcgtcg---------------------------------------
>Chr20:24324465:24331435_3p 
-----------------caaa--tt-taccctagagctactctctcaaattaagaggtc-
aatgcagtacttaggggtcgaattccacaaggactcaagac--tacacaataaattatag
agttttataattatgctaaacaga----ttaaattgaaataaaa-aatagcaatgctaaa
tatta--aat---aaagctgttgtaaatttagaagatcaaaaagctaggcctagggaatt
tctcaggaaattatgaaatattaaatcaatcaataaattagg---attcaaacaattaag
aac-agatctagaactctaaacacttttgtaaattaaatcagttctcactgcaaataata
tctaaa-tttaaaaccagaaaatccaaatctctttgtaaaattctaggttaaaaatcagc
aataaaatcaggtttagat-tgttcacaaaattattaaatcaaatctctttgcaagaaat
aattttgctcatcaaaaggttttatcaggaaaatcaattatattctcatatcaatttatt
ttcctaaagtattaattctaggtgaccaatcaagaattaat-atgaagaacaacctaaga
tgaagatctagatagataaagaatcctaaat--aaacagatctaataattcataaaatcc
ctgtg-aaaaaccctaaacctaacaaacaaa-ttactcagacataatcaatgaagaacaa
aacatc-tttctgaataataagcaattaga-----gattaaaagagtaaaagggagttca
ag-aattcttctctacaaagcagatttgatctctctctctcca-aaagctctcaaaaa--
tctctcagggttgc----------------aggaaaaataaaacttgatagaataaaact
taagggtttg-gaaaacc-taaaaactatatatatatgt----cctaaaacacgt-cagg
gactagtcttgcaaatatggaaaacttc-gggcaactttgtaaaacttccaaatttg-gc
tctctcgtcggtttggactgggtgtcgatcgatgct-------------
>Chr20:23222539:23228928_5p 
-----ggttgatatgctcaaa--tt-taccctagagctactctctcaaattaagagatc-
actgcagtacttaggggtcgaattccacagagactcaagatcacacacaatggattatag
agtttttcaattatgctaaacaga----ttaaattaaattaaaacaaaagaaatgcaaaa
tattaatatt--aaagactgttgtaaattcaggagatcaaaaagctaggtctagggaatt
tctcaggaaattatgaaatattaaatcaatcaataaattagg---attcaaacaattaag
aac-agatctagaactctaaacacttttgtaaattaaatcagttctcactgcaaataata
tctaaa-tttaaaaccagaaaatccaaatctctttgtaaaattctaggttaaaaatcagc
aataaaatcaggtttagat-tgttcacaaaattattaaatcaaatctctttgcaagaaat
aattttgctcatcaaaaggttttatcaggaaaatcaattatattctcatatcaatttatt
ttcctaaagtattaattctagatggccaatcaaggattaat-atgaagaacaacctaaga
tgaagatctagatagataatgaatcctaaat--aatcagatctaataattcataaaatcc
ctgtg-aaaaaccctaaacctaacaagcaaa-ctactcagacataatcaatgaagaacaa
aacatg-attctgaataataagcaattgag-----attaaaagagtaagaaaggagttta
ag-aattcttctct-caaagcagttcaga--tctctctctcca-atagctctcaaaaa--
tctctcagggttgc----------------a-gaaaaataaaacttgctagaataaaact
tgagggtttg-gaaaacc-taaaaactatatatatatgt----cctaaaacacgt-cagg
gacttatgttgcaaatatggaaaacttt-gggcaactttgtaaaacttccaaatttggct
ct-----------------------------------------------
>Chr20:23222539:23228928_3p 
-------ttgatatgctcaaa--tt-aaccctagagctactctctcaaattaagaggtc-
aatgcagtacttaggggtcgaattccacagagactcaagatcacacacaatggattatag
agttttataattatgctaaacaaa----ttgatttaaat--aaagaaaagcaatgcaaaa
tatta--aat--aaaagctgttgtaaattcagaagatcaaaaagctaggcctagggaatt
tctcaggaaattatgaaatattaaatcaatcaataaattagg---attcaaacaattaag
aac-agatctagaactctaaacacttttgtaaattaaatcagttctcactgcaaataata
tctaaa-tttaaaaccagaaaatccaaatctctttgtaaaattctaggtaataaatcagc
aataaaatcaggtttagat-tgttcacaaaattattaaatcaaatctctttgcaagaaat
aattttgctcatcaaaaggttttatcaggaaaatcaattatattctcatatcaatttatt
ttcctaaagtattaattctagatggccaatcaaggattaat-atgaagaacaacctaaga
tgaagatctagatagataatgaatcctaaat--aatcagatctaataattcataaaatcc
ctgtg-aaaaaccctaaacctaacaagcaaa-ctactcagacataatcaatgaagaacaa
aacatg-attctgaataataagcaattgag-----attaaaagagtaaagaaggagttta
ag-aattcttttct-caaagcagttcaga--tctctctc-aca-aaagctctc-aaaa--
tctcacagggttgc----------------aggaaaaataaaacttgatagaatacaact
taagggtttg-gaaaacc-taaaaacactatttatatgt----cctaaaacacgt-cagg
gacttatgttgcaaatatggaaaactttggggcagatttgtaaattttccaaaacttggg
tcttgagtcggc-------------------------------------
>Chr2:7608287:7614154_3p 
------------------------------------------------------------
-----------------------------------------actacacaataaattatag
agttttataattaagctaaacaga----ttaaattgaatttaaataaaagcaatgcaaaa
tatta--aat--aaaagctgttgtaaattcagaagatcaaaaagctaggcctagggaatt
tctcaggaaattatgaaatattaaatcaatcaataaattagg---attcaaacaattaag
aac-agatctagaactctaaacacttttgtaaattaaatcagttctcactgcaaataata
tctaaa-tttaaaaccagaaaatccaaatctctttgtaaaattctaggttaaaaatcagc
aataaaatcaggtttagat-tgttcacaaaattattaaatcaaatctctttgcaagaaat
aattttgctcatcaaaaggttttatcaggaaaa-caattatattctcatatcaatttatt
ttcctaaagtattaattctagatggccaatcaaggattaat-atgaagaacaacctaaga
tgaagatctagatagataaagaatcctaaaa--aaacagatctaataattcataaaatcc
ctgtg-aaaaaccctaaacctaacaagcaaa-ctactcagacataatcaatgaagaacaa
gacatg-attctgaataataagcaatagag-----attaaaagagtaagaaaggagttta
ag-aattcttctct-caaagcagttcaga--tctctctctcca-atagctctcaaaaa--
tctctcagggttgc----------------a-gaaaaataaaacttgctagaataaaact
taagggtttg-gaaaacc-taaaaactatatatatatgt----cctaaaacacgt-cagg
gacttatgttgcaaatatggaaaactttggggcagatttgtaaaacttccaaatttgtga
ttcttcatcg-cctaaagagggt--------------------------
>Chr15:18647604:18654619_5p 
---------------ctcaaa--tt-aactctagagctactctctcaaattaagagatc-
actgcagtacttaagggtcgaattccacagagactcaagatcacacacaatagattatag
agttttataattatgctaaacaaa----ttgatttaagt--aaagaaaagcaatgcaaaa
tatta--aat--aaaagctgttgtaaattcagaaaatcaaaaagttaggcctagagaatt
tctcagaaaagtataaaatattaaataaatcaataaattagg---attcaaacaattaag
aac-agatctagaactctaaacacttttgtaaattaaatcagttctcactgcaaataata
tctaaa-tttaaaaccagaaaatccaaatctctttgtaaaattctaggttaaaaatcagc
aataaaatcaggtttagat-tgttcacaaaattattaaatcaaatctctttgcaagaaat
aattttgctcatcaaaaggttttatcaggaaaatcaattatattctcatatcaatttatt
ttcctaaagtattaattctagatggccaatcaaggattaat-atgaagaacaacctaaga
tgaagatctagcaagataaggaatcctaaat--aatcagatctaataattcataaaatcc
ctgtg-aaaaaccctaaacctaacaagcaaa-ctactcagacataatcattgaagaacaa
aatatc-attctgaataataagcaatagag-----attaaaaagagtaagaaggagttca
agaaattcttctctacaaagcagatctga--tctctctctccc-aaagctctc-aaaa--
tctcacagggttgc----------------aagaaaaataaaacttgatagaat-aaact
taagggtttg-gaaaacc-taaaaactatatatatat-----------------------
------------------------------------------------------------
-------------------------------------------------
>Chr9:13770759:13777017_5p 
------------------------------------------------------------
------------------------------------------------------------
---------------------aaa----ttgaattgaaataaa-----agcaatgcaaaa
tatta--aag---aaaactgttgtaaattcagaagatcaaaaagctaggcctagggaatt
tctcaggaaattatgaaatattaaatcaatcaataaattagg---attcaaacaattaag
aac-agatctagaactctaaacacttttgtaaattaaatcagttctcactgcaaataata
tctaaa-tttaaaaccagaaaatccaaatctctttgtaaaattctaggttaaaaatcagc
aataaaatcaggtttagat-tgttcacaaaattattaaatcaaatctctttgcaagaaat
aattttgctcatcaaaaggttttatcaggaaaatcaattatattctcatatcaatttatt
ttcctaaagtattaattctagatggccaatcaaggattaat-atgaagaacaacctaaga
tgaagatctagatagataaagaatcctaaat--aaacagatctaataattcataaaatcc
ctgtg-aaaaaccctaaacctaacaagcaaa-ctactcagacatgtttaatgaagaacaa
agcatcttttctgaataataagcaattgaa-----attaaaaagagtaaaagggagttca
ag-aaattcttctctcaaagcaga-------tctctctctcc--aaagctctc-aaaa--
tctcacagggttgc----------------aggaaaaataaaacttgatagaataaaact
taagggtttg-gaaaacc-taaaaactatatatatatgt----cctaaaacacgt-cagg
gactagtcttgcaaatatggaaaacttc-gggcaactttgtaaaacttc-----------
-------------------------------------------------
>Chr17:18133385:18139606_5p 
------------------------------------------------------------
-----------------tcaaattccacaaagattcaagac--tacacaattaattatag
agtttttcaattatgctaaacaaa----ttaaattgaat--taaaataaacaatgcaaaa
tatta--aat--aaaagctgttgtaaattcagaagatcaaaaagctaggcctagggaatt
tttcaggaaattatgaaatattaaatcaatcaattaattagg---attcaatcaattaag
aac-agatctagaactctaaacacttttgtaaattaaatcagttctcactgcaaataata
tctaaa-tttaaaaccagaaaatccaaatctctttgtaaaattctaggttaaaaatcagc
aataaaatcaggtttagat-tgttcacaaaattattaaatcaaatctctttgcaagaaat
aattttgctcatcaaaaggttttatcaggaaaatcaattatattctcatatcaatttatt
ttcctaaagtattaattctagatggccaatcaaggattaat-atgaagaacaacctaaga
tgaagatctagatagataatgaatcctaaat--aatcagatctaataattcataaaatcc
ctgtg-aaaaaccctaaacctaacaagcaaa-ctactcagacataatcaatggagaacaa
gacatg-attctgaataataagcaatagag-----attaaaagaataaga-aggagttca
agaaattcttctct-caaagcagttcaga--tctctctc-cca-aaagctctc-aaaa--
tctctcagggttgc----------------aggaaaaagaaaacttgatagaataaaact
taagggtttg-caaaaac-ctaaaaaactatatatatat---------------------
------------------------------------------------------------
-------------------------------------------------
>Chr9:13770759:13777017_3p 
------------------------------------------------------------
------------------------------------------------------------
-----------------------------tgatttaaat--taa-aatagcaatgcaaaa
tatta--aat---aaagctgttgtaaattcagaagatcaaaaagctaggcctagggaatt
tctcagaaaattatgaaatactaaatcaatcaataaattagg---attcaagcaattaag
aac-agatctagaactctaaacacttttgtaaattaaatcagttctcactgcaaataata
tctaaa-tttaaaaccagaaaatccaaatctctttgtaaaattctaggtaataaatcagc
aataaaaacaggtttagat-tgttcacaaaattattaaatcaaatctctttgcaagaaat
aattttgctcatcaaaaggttttatcaggaaaatcaattatattctcatatcaatttatt
ttcctaaagtattaattctagatggccaatcaaggattaat-atgaagaacaacctaaga
tgaagatctagcaagataaagaatcctaaat--aatcagatctaataattcataaaatcc
ctgtg-aaaaaccctaaacctaacaagcaaa-ctactcagacataatcaatgaagaacaa
aacatc-tttctgaataataagcaattgaa-----attaaaagaataaag--ggagttca
agaaattcttctct-caaagcagatc-----tctttctc-tcc-aaagctctc-aaaa--
tctcacagggttgc----------------aggaaaaataaaacttgatagaataaaact
taagggtttg-gaaaacc-taaaaacactatttatatgt----cctaaaacacgt-cagg
gacttatgttgcaaatatggaaaactttggggcagatttgtaaattttccaaaacttggg
tct----------------------------------------------
>Chr15:18647604:18654619_3p 
--------tgatatgctcaaa--tt-taccctagagctactctctcaaattaagagatc-
aatgcagtacttaggggtcgaattccacaaggactcaagac--tacacaataaattatag
agttttataattaagctaaacaga----ttaaattgaattaaaataaaagcaatgcaaaa
tatta--aat--aaaagctgttgtaaattcagaagatcaaaaagctaggcctagggaatt
tctcaggaaattatgaaatattaaatcaatcaataaattagg---attcaaacaattaag
aac-agatctagaactctaaacacttttgtaaattaaatcagttctcactgcaaataata
tctaaa-tttaaaaccagaaaatccaaatctctttgtaaaattctaggtaataaatcagc
aataaaatcaggtttagat-tgttcacaaaattattaaatcaaatctctttgcaagaaat
aattttgctcatcaaaaggttttatcaggaaaa-caattatattctcatatcaatttatt
ttcctaaagtattaattctagatggccaatcaaggattaat-atgaagaacaacctaaga
taaagatctagcaagataaggaatcctaaat--aatcagatctaataattcataaaatcc
ctgtg-aaaaaccctaaacctaacaagcaaa-ctactcagacataatcattgaagaacaa
aacatc-attcggaataataagcaatagag-----attaaaaagagtaagaaggagttca
agaaattcttctctacaaagcagatctga--tctctctctccc-aaagctctc-aaaa--
tctcacaggattgc-----------------agaaaaataaaacttgctacaataaaact
taaggggttg-gaaaacc-taaaaactatatatat-------------------------
------------------------------------------------------------
-------------------------------------------------
>Chr5:17865152:17873220_5p 
-------------------aa--tt-taccctagagctactctctcaaattaagagatc-
actgcagtacttaggggtcgaattccacaaggactcaagac--tacacaataaattatag
agttttataattaagctaaacaga----ttaattaaaattaaaa---taacaatgcaaaa
tatta--aattaaaaaactgttgtaaattcagaagatcaaaaagctaggcctagggaatt
tctcaggaaattatgaaatattaaatcaagaaataaa-tagg---attcagacaattaag
aac-agatctagaactctaaacacttctgtaaaataaatcagttctcactgcaaatatta
tctaaa-tttaaaaccagaaaatccaaatctctttgcaaaattctaggtaacaaatcagc
tttaaaaacaagtttagat-tgttcacaaaattattaattcaaatctctttgcaagaaat
aattttgctcatcaaaaggttttatgaggaaaatcaattatattctcatatcaatttatt
ttcctaagttattaattctaggtgatcaatcaagaattaat-atgaagaacaacctaaga
tgaagatctagatagataaagaatcctaaat--aaacagatctaataattcataaaatcc
ctgtg-aaaaaccctaaacctaacaagcaaa-ctactcagacataatcaatgaagaacat
aacatc-tttttgaataataagcaattgaa-----attaaaaagagtaagaaagagttca
ag-aattcttctctacaaagcaga-------tctctctctcc--aaagctctc-aaaa--
tctcacaggattgc----------------a-gaaaaataaaacttgctagaataaaact
taatggtttgtaaaaacc-tgaaaatactatacatacat----cctaaaacacgtccagg
ggcttatgttgcaactagagaagacttt-gggcaaatttgtaaaacttccaattctt-gt
tctctcgtcggctaaacacgggtttcgatcgatgctcatgtggtgtcga
>Chr18:10426267:10433069_5p 
--------tgatatgctcaaa--ttaatccctagagctactctctcaaattaagagatc-
attgtaatacttagggatcgaattccacaaggactcaagtc--tacataataaattatag
agttttataattaagctaaacaaa----ttaatttaaaattgaa--ataacaatgcaata
taata--aat---aaaactgttgtaaattca-aggatcaaaaagctaggtctagggaatt
tctcaggaaattatgaaatattaaatcaatcaataatttagg---attcaaataattaaa
aatcagatctagaactctaaacacttttgtaaaataaatcagttctcactgcaaatatta
tctaaa-tttaaaaccagaaaatccaaatctctttgtaaaattcaaggttaaaaatcagc
tttaaaaacaggtttagataagttcacaaaattactaaatcaaatctctttgtacaaagt
aattttgctcatcaaaaggttttatcaggaaaatcaattatattctcatatcaatttatt
ttcctaaagtattaattctaggtgatcaatcaagaattaat-gtgaagaaaaacctaaga
tgaagatctagaaagataatgaatgctaaat--aaacaaatttaataaatcataaaatcc
ctgtg-aaaaaccctgaacctaacaagcaaa-ctattcagacatattcaatgaataacaa
aacata-attctgaataataagcaattgaa-----attaaaagagtaaaa-aggagttca
agaattcttcttctacaaagcagatc-----tctctctctcc--aaagctctc-aaaa--
tctcacaggattgc----------------a-ggaaaataaaacttgctagaaaataact
taagggtttg-taaaacc-taaaaatactatttatatgt----cctaaaacacgt-tagg
gacttgtgttgcaaatatggaaaacttt-gactgaat-----------------------
-------------------------------------------------
>Chr18:10426267:10433069_3p 
-gtgcaggtgatatgctcaaa--ttaatccctagagttactctctcaaattaagagatc-
actgtaatacttaggggtcaaattccacaaggactcaagtc--tacataataaattatag
atttttataattaagctaaacaaa----ttaatttaaaattgaa--ataacaatgcaata
taata--aat---aaaactgttgtaaattca-aggatcaaaaagctaggtctagggaatt
tttcaagaaattatgaaatattaaatcaatcaataatttagg---attcaagcaattaca
aataagatctagaactctaaacacttttgtaaaataaatcagttctcactgcaaatatta
tctaaa-tttaaaaccagaaaattcaaatctctttgtaaaattcaaggttaaaaaccagc
tttaaaaacaggtttagataagttcacaaaattactaaatcaaatctctttgcagaaagt
aattttgctcatcgaaaggttttatcagg-aaatcaattatattctcatatcaacttatt
ttcctaaagtattaattctacgtgatcaatcaagaattaat-gtgaagaacaacctaaga
tgaagatctagaaagataatgaatcctaaat--aaacagatctaataaatcataaaatcc
ctgtg-aaaaaccctgaacctaacaagcaaa-ctactcaaacatattcaatgaagaacaa
aacata-attatgaataataagcaattgaa-----attaaaagagtaaaa-gggagttca
agaattcttcttctacaaagctgatc-----tctctctctcc--aaagctctc-aaaa--
tctcacagggttgc----------------a-ggaaaataaaacttgctagaaaataact
taagggtttg-taaaacc-taaaaatactatttatatgt----cctaaaacatgt-cagg
gacttgtgttgcaaatatggaaaacttt-ggctgaatttgtgaaa---------------
-------------------------------------------------
>Chr10:24920230:24931832_5p 
atgaacaattatctgctcaaa--ttaaaccctagagctactctctcaaattaagaggtc-
aatgcagtacttaggggtcgaattccacaaagactctagat--tacacaataaattgtag
agttttataattatgctaaacata----ttaaattaaaa--gagaaataacaatgcaaaa
tatta--aat--aaaaactgttgtaaattcaaaatcttaaaaagctaggcctagggaatt
tctaaggaaattatgaaatattaaatcaataaataaa-tagg---attcaaacaattaag
aac-agatctagaactctaaacacttttgtaaattaaatcagttctcactgcaaataata
tctaaa-tttgaaaccagaaaattcaaatctctttgtaaaattttaggttaaaaatcagc
aataaaatcaggtttaaat-tgttcacaaaattattaaatcaaatctctttacaagaaat
aattttggtcatcaaaaggttttatcaggaaaa-caattatatttttatatcaatttatt
ttcctaaagtattaattctaggtgatcaatcaagaattaat-gtgaagaacaacctaaga
tgaagatttagaaagatattgaatcctaaat--aatcagatcaaataattcataaaaacc
ttatgaaaaaaccctgaacctaacaagcaaa-ctactcagacatattcaatgaagaacaa
aacata-attctgaataataagcaattgaa-----attaaaagagtaaag--ggagttca
ag-aattcttctctacaaagcaga-------tctctctctcc--aaagctctccaaaa--
tctcacagggttgc----------------aggaaaaataaaacttgatagaatacaacg
taagggtttgtaaaaacc-taaaaatactatatatatat---------------------
------------------------------------------------------------
-------------------------------------------------
>Chr11:30749402:30756008_5p 
---------------ctcaaattttaaaccctagagctactctctcaaattaagagagt-
actgcagtacttaggggtcgaattccacaaggacttaagtct--acacaataaattatag
agttttataattaagctaaacaag----ttgatttaaataagaa---aaacaatacaaaa
tatta--aat---aaaagtgttgtaaattcagaagatcaaaaagctaggtccagggaatt
tctcaggaaattacaaaatattaaatcaa-taattaaatagg---aatcaagcaattaaa
atc-agatctagaactctaaacacttttgtaaaataaatcagttctcactgcaaatatta
tctaaa-tttaaaaccagaaaatccaaatatctttgtaaaattttaggttaaaaatcagc
tttaaaaacaggtttagat-tgttcacaaaattactaaatcaaatctctttgcataaagt
aattttgatcatcaaaaggttttatcagaaaaatcaattatattttcatagcaatttatt
ttcctaggttattaattcaagatggctaatcaaggattaat-atgaagaacaacctatga
taaaggtctagaaagataatgaatcctaaaa--taacagatctaataaaccataaaatcc
ctgtg-aaaaaccctgaatctaacaagcaaa-ctactcaaacatattcaatgaagaacaa
aacata-attctgaataacaagcaattgaa-----attaaaagagtaaagagggagttta
tg-aattcttctct-caaagcagctaaga--tctctctctcccaaaagctctc-aaaa--
tctcacagggttgc----------------a--gaaaataaagcttcctagaaaaatact
tgtgggtttc-taaaacc-taaaaatactatatatatata---tatata-----------
------------------------------------------------------------
-------------------------------------------------
>Chr13:20783363:20790027_5p 
---------------ctcaaa--ttaaaccctagagctacactctcaaattaagaggtc-
actgtaatacttaggggtcaaattccacagagactcaagatcaaacataataaattatag
agttttgttagtacgctaaacaag----atgatttaaattaaaa---aggcaatgcaaaa
tatta--aat---taaactgttgtaaattcaaaatatcaaaaagctaggtccagggaatt
tctcaggaaattatacaatatcaaatcaagaaattaattagc---attaaagcaattaaa
atc-agatctagaactctaaacac-ttggtaaaataaagttgttctcactgcaaatatta
tctaaa-tttaaaaccagaaaatccaaatctctttgcaaaatactaggttaaaaatcagc
tttgaaaacacgtttagat-tgttcacaaaattactaaatcaaatctctttgcaagaagt
aattttgctcatcaaaaggttttttcaggaaaatcaattatattctcatatcaatttatt
tccctaggttattaattctagatggtcaatcaaggattaat-atgaagaacaacctttga
tgaagatctagaaagattaagaatcctaaat--aaacagatctaataattcataaaatcc
ctatg-aaaaaccctgaacctaacaagcaaa-ctactcagacataatcaatgaagcacaa
gacatc-attctgaataatatgcaatagaa-----attaaaaaagttaaaagggagttca
ag-aattcttctct-caaagcagttcaga--tctctccc-----aaaactcta-aaag--
tctcatagggtttc----------------a--gaaaatcaaacttgctagaaaataact
taagagtttc-taaaacc-caaaaacaatatatatat-----------------------
------------------------------------------------------------
-------------------------------------------------
>Chr12:14346739:14353379_3p 
--------tgatatgctcaaa--tt-taaccctgagctactctctcaaattaagagatca
attgtagtacttagggatcgaa-tccacaagaactctagatt-cacacaatagatttaat
aatcttttaattatgctaaacataaat----attttaattaaat----tgcaagattaaa
cagaa--aat---aaaagagatgtaaattcagatggaataaacgctaggcctagggaaat
tctcaggaaatcatggaaaatcagatcaattaattaagtaagcaggattcaacaattaag
cac-cgttcttgaactctaaacataattataaaataaatcagttctcactgcaaatatta
tctaagttttaaaacccaaaaatccaaatatctttgcaaaattc-aagttaaaaaccagt
aataaaatcaagtttagataagttcacaaaatcactaattcaagtctctttgcaaaaagt
aattttgctcaccaaagttttta-ttaggaaaatcaattatattctcataccaatcaata
atcctaagat-ctaaatccagatgactaatcaaagatctagcattaaaaacaacctatgg
tgaagaacaagaaagataatgaatcctaaataataacagatctaataatccatgaaatcc
ctaatgagaaaccctaaacctaacaagcagatctacttagacataatcaatgaaacacaa
aacatc--ttctgaataaattgcattaagaaagagactatagaagaagtaaaggagttct
---gaatcttctct--gaaggagtcttga--ttcttctctcca-aaagctctctaaaatc
tctcacagggttttgctctcaaaatttgcagggaaaaataaagct---taggtctaaac-
-----------aatgacc-caaaaatcctatttatat-----tcctaaaacacggctagg
gactaatgatgtaaatatggaaaactttggggcaattttgtaaatcttcaaaactta---
-----------tgggaaa--acttccaattc------------------
>Chr9:17720519:17727940_3p 
------tttgatatgctcaaa--tt-taccctagagctactctctcaaattaagagatca
attgtagtacttagggatcgaa-tccacaagaactctagatt-cacacaatagatttaat
aatcttttaattatgctaaaccaaaattgtaatttaaatagcaa----tgcaa----aaa
cagaa--aat---aaaggagttgtaaa-tcaataggaataaacgctaggcttcgggaaat
tctcaagaaatcatggaaaatcagatcaattaattaaccaagcaggattcaataattaag
cac-cgttcttgaactctaaacacaattataaaataaatcagttctcactgcaaatatta
tctaag-ttttaaaacagaaaatccaaatctctttgcaaaattc-aagttaaaaaccagc
aataaaatcaagtttagataagttcacaaaatcactaaatcaaatctctttgcaaaaagt
aattttgctcaccaaaggtttttgtcaggaaaatcaattatattctcatatcaatcaata
atcctaagat-ctaaatccagatgactaatcaaagatctatcattaaaaacaacctatgg
tgaagaacaagaaagataataaatcctaaat--taacagatctaacaatccatgaaatct
ctaatgagaaaccctaaacctaacaagcagatctactcagacataatcaatgaaacacaa
aacatc--ttctgaataaattgcattaagaaagagattaaagaagaagtaaatgagttct
---gaatcttctct--gaagtagtcttga--ttcttctctcca-aaagctctctaaaa-a
tttgtcaaggtttt-ctctcaaaagttgcagggaaaaataaaact---taggtctaaac-
-----------aatgatc-caaaaatcctttttatat-----tcct-aaacacgtccaga
gactaatgatgcaaatattgaaaactttggggcatttttgtaaatcttcaaaacttg---
-----------tggaaagggactaatgatgcaa----------------
>Chr9:17720519:17727940_5p 
---------------ctcaaa--tt-tactctaaaggtactctctcaaattaagagatca
attgtagtacttaggggtcgaa-tccacaagaattctagatt-cacacaatagatttaat
aatcttttaattatgctaaaccaaaattataatttaaatagcaa----tgcaa----aaa
cagaa--aat---aaaagagttgtaaa-tcaataggaataaacgctaggcttagggaaaa
tctcaagaaatcatggaaaatcagatcaattaattaaacaagcatgattcaacaattaaa
cac-cgttcttgaactctaaacacaattataaaataaatcagttctcagtgcaaatatta
tcaaag-tttaaaaccagaaaatgtaaatctctttgcaaaattc-aagttaaaaaccagc
aataaaatcaagtttagataagttcacaaaatcactaattcaaatctctttacaaaaggt
aattttgctcaccaaaggttttt-tcaggaaaattaattatattctcatatcaatcaata
atcttaagat-ctaaatccagatgactaatcaaagatctagcattaaaaataacctatgg
tgaagaacaagaaagataatgaatcataaat--taacagatctaacaatccatgaaatct
ctaatgaaaaaccctaaacctaacaagcagatctactcagacataatcaatgaaacacaa
aacatc--ttctgaataaattgcattaagaaggagattaaagaagaagtaaaggagttct
---gaatcttctct--gaaggagtcttga--ttcttctctcca-aaagctctctaaaa-a
tctgtcagggtttt-ctctcaaaagttgcagggaaaaataaagct---taggtctaaac-
-----------aatgatc-caaaaatcctatttatat-----tcct-aaacacgtccagg
gactaatgatgcaaatatggaaaactttggggcatctttgtaaatcttcaaaacttg---
-----------tgggaaa-------------------------------
>Chr20:24324465:24331435_5p 
--------tgatatgctcaaa--tt-taccctagagctactctctcaaattaagaggtc-
aatgcagtacttaggggtcgaattccacaaggactcaagac--tacacaataaattatag
agttttataattatgctaaacaga----ttaaattgaaataaaa-aatagcaatgctaaa
tatta--aat---aaagctgttgtaaattcagaagatcaaaaagctaggcctagggaatt
tctcaggaaattatgaaatattaaatcaatcaataaattagg---attcaaacaattaag
aac-agatctagaactctaaacacttttgtaaattaaatcagttctcactgcaaataata
tctaaa-tttaaaaccagaaaatccaaatctctttgtaaaattctaggttaaaaatcagc
aataaaatcaggtttagat-tgttcacaaaattattaaatcaaatctctttgcaagaaat
aattttgctcatcaaaaggttttatcaggaaaatcaattatattctcatatcaatttatt
ttcctaaattattaattctagatggccaatcaaagattaat-atgaagaacaacctaaga
tgaagatctagatagataatgaatcctaaat--aatcagatctaataattcataaaatcc
ctgtg-aaaaaccctaaacctaacaagcaaa-ctactcagacataatcaatgaagaaaaa
aacata-attctgaataataaacaattgaa-----attaaaagagtaaagagggagttca
ag-aattcttctctacaaagcagatctga--tctctctctcca-atagctcttaaaaa--
tctctcagggttgc----------------aagaaaaataaaacttgatagaataaaact
taagggtttg-gaaaacc-taaaaac--aatatatatgt----cctaaaacacgt-cagt
gactagtcttgcaaatatggaaaacttc-gggcaaaattgtaaaacttccaattttgtga
ttcttcatcg-tctgaagagggtgtcgatcg------------------
>Chr19:12993956:13000476_3p 
------------------------------------------------------------
--------------------------acaaggactctagac--tacacaataaattatag
agttttgtaattaagctaaataaa----ttaatttgaattaaaa--taaacaatgcaaaa
aaata--aat---aaaatctgtgaaaattcaatggatcaagaagctaggcctagggaatt
tctccggaaattatgaaatattaaatcaatcaataaattagg---attcaagcaattaag
aac-agatctaaaactctaaacacttttgtaaaataaatcagttctcactgcaaatatta
tataga-tttaaaaccagaaaatccaaatctctttgcaaaattctaggtaataaatcagc
tttaaaaacaggtttagat-tgttcacaaaattattaaatcaaatctctttgcaagaaat
aattttgctcatcaaaaagttttatcaggaaaattaattatattctcatattaatttatt
ttcctaggttattaattctagatggccaatcaaggattaataatgaaaaacaacctatga
tgaagatctagcatgataatgaatcctaaat--aaaaagatctaataaatcataaaatcc
ctgtg-aaaaaccctgaacctaacaagcaaa-ctactcagacatattcaatgaagaacaa
aacatcttttctgaataataagcaattaaa-----attaaaagagtaaaa-aagagttca
ag-aattcttctct-caaagcaga-------tctctctctcc--aaagctctc-ataa--
tctcacagggttgc----------------aggaaaaataaaactctctagaaaaagact
tcctggttta-caaaacc-taaaaactatatatatatatatgtcctaaaacacgt-cag-
------------------------------------------------------------
-------------------------------------------------
>Chr12:19760878:19767152_5p 
------------------------------------------------------------
------------------------------------------------------------
------------------------------------------------------------
---------t---aaaagagttgtaaattcaggtattaaaaacgctaggcctagggaaat
tctcaggaaatcatggaaaatcagatcaattaattaaacaagcaggattcaacaattaag
cac-cgttcttgaactctaaaaacaattaaaaaataaatcagttctccctgcaaatatta
tctaagttttaaaaccagaaaatccaaatctctttgcaaaattc-aagttaaaaaccagc
aataaaatcaggtttagataagttcacaaaattactaaatcaaatctctttgcaagaagt
aattttgcttaccaaaggttttg-tcaggaaaatcaattatattctcatatcaattaata
atcctaagat-ctaaatccagatgactaatcaaagatctagcattaagaacaacctatga
tgaagaacaagaaagataatgaatcctaaat--taacagatctaataatccatgaaatcc
ctaatcagaaaccctaaacctaacaagcagatctactcagacataatcaatgaaacacaa
aacatc--ttctgaataaattgcattaagaga---ttaaaggaagaaataaaggagttct
---gaatcttctct--gaaggagtcttga--ttcttctctcca-aaagctctctaaaa-a
tctctcagggttttgctctcaaaagttgcagggaaaaataaagct---taggtctaaac-
-----------aatgaccataaaaatcctatttatat-----tcct-aaacacggccagg
gaccaatgatgcaaatatggaagactttggggcaactttgtaaatcttcaaaacttg---
-----------tgggaaa--acttccaattt------------------
