# Supplementary material for: Transposon signatures of allopolyploid genome evolution
Source: Nat Commun. 2023 Jun 1;14:3180. doi: 10.1038/s41467-023-38560-z (PMC10235133; doi:10.1038/s41467-023-38560-z)
Supplement: Supplementary file 4 — Supplementary Data 1 [file 41467_2023_38560_MOESM4_ESM.zip › Camelina.LTR.families/Camelina.LTRFamily/Camelina.Aligned/gt10.fam_624.Aligned.fa]

>Chr2:4099221:4104049_5p 
---gttaaggatacaccttgatacgcaagcgatatgttctttattactcaatattc--cg
tat-----------catgctgtatatagaatattctgtttatactctttagtctagaatg
ttctttctgtacaactatatatatctttgtaaagctatcgtttatgaataagactcatct
tctaca---------
>Chr5:8171144:8175913_5p 
--tgttaaggatacaccttgatacgcaagcgatatgctcttcattactcaatattc--cg
tat-----------catgctgtatatagaatgttctgtttatactctttagtctagaatg
ttctttctgtacaactatatatatctttgtaaagctatcgtttatgaataagactcatct
tctaca---------
>Chr5:8171144:8175913_3p 
catgttaaggatacaccttgatacgcaagcgatatgctcttcattactcaatattc--cg
tat-----------catgctatatatagaatgttctgtttatactctttagtctagaatg
ttctttctgtacaactatatatatctttgtaaagctatcgtttatgaataagactcatct
tctaca---------
>Chr2:8118819:8122272_5p 
---gttaaggatacaccttgatacgcaagcgatatgctcttcattactcaatattc--cg
tat-----------catgctgtatatagaatgttctgtttatactctttagtctagaatg
ttctttctgtacaactatatatatctttgtaaagctatcgcttatgaataagactcatct
tctacat--------
>Chr2:4099221:4104049_3p 
--tgttaaggatacaccttgatacgcaagcgatatgctctttattactcaatattc--cg
tat-----------catgttgtatatagaatgttatgtttatactctttagtctagaatg
ttctttctgtacaactatatatatctttgtaaagctatcgtttatgaataagactcatct
tctacaa--------
>Chr2:8118819:8122272_3p 
--tgttaaggatacaccttgatacgcaaacgatatgctcttcattactcaatattc--tg
tat-----------catgctgtatatagaatgttctgtttatactctttagtctagaatg
ttctttctgtacaactatatatatctttgtaaagctatcgtttatgaataagactcatct
tctacat--------
>Chr6:9994236:9999497_5p 
--tgttaaggatacaccttgatatgcaagggatacgctcttcattactcaatattc--cg
tat-----------catgctgtatatagaatgttctgtttatactctctagtctagaatg
ttctctctgttcaactatatatacctctgtaacgatatcgtttatgaataagactcatct
tctaca---------
>Chr19:2488670:2494901_3p 
--tgttaaggatacaccttgatatgcaagggatacgctcttcattactcaatattc--cg
tat-----------catgctgtatataaaatgttctgtttatactctctagtctagaatg
ttctctctgttcaactatatatacctctgtaacgatatcgtttatcaataagactcatct
tctacatggtatcag
>Chr19:2488670:2494901_5p 
-atgttaaggatacaccttgatatgcaagggacacgctcttcattactcaatattc--cg
tat-----------catgctgtatatagaatgttctgtttatactctctagtctagaatg
ttctctctgttcaactatatatacctctgtaacgatatcgtttatcaataagactcatct
tctaca---------
>Chr6:9994236:9999497_3p 
-atgttaaggatacaccttgatatgcaagggatacgctcttcattactcaatattc--cg
tat-----------catgctgtatatagaatgttctttttatactctctagtctagaatg
ttctctttgttcaactatatatacctctgtaacgatatcgtttatgaataagactcatct
tctaca---------
>Chr6:4645516:4649082_5p 
-atgttaaggatacaccttgatacgcaagtgataagctcttcaatacacaatattt--cg
tat-----------catgatgtatatagaatgttctgtttata-tttctaacctagaatg
tttcctctgtacaactatatatatgtgtgtaaaggtctcgtatatgaataagactcatct
tctac----------
>Chr6:4645516:4649082_3p 
-atgttaaggacacaccttgatacgcaagtgatacgctcttcaatacacaatattt--cg
tat-----------catgttgtatatagaatgttctgtttata-tttctaacctagaatg
tctcctctgtacaactatatatatgtgtgtaaaggtctcgtatatgaataagactcatct
tctaca---------
>Chr2:12650275:12653700_5p 
--tgttagagatacaccttgatactcta----------ttcaatagctcaatattc-tcg
tatcactcccgtatcatgt-atttatagaacattctgtttata-gttgtattctaggata
ttctatgtacaag--tatatatagctgtgtaatatcttctgaataaaataagattgatct
tttaca---------
>Chr17:20331984:20336038_3p 
--tgtaagagatacgcaatgatacacta----------ttcaatagctcaatattc-tcg
tatcattctcgtatcatgtcacttatagaacattctgtttata-gttgtattctagggta
ttccatgtaccag--tatatatagctgtgtaaagtcttctgtataatacaagattcatct
tctacat--------
>Chr17:20331984:20336038_5p 
--tgtaagagatacgcaatgatacacta----------ttcaatagctcaatattc-tcg
tatcattctcgtatcatgtcacttatagaacattctgtttata-gttgtattctagggta
ttccatgtaccag--tatatatagctgtgtaaagtcttctgtataatacaagattcatct
tctaca---------
>Chr2:12650275:12653700_3p 
--tgttagagatacaccttgatactcta----------ttcaatagctcaatattc-tcg
tatcactcccgtatcatgt-atttatagaacattctgtttata-gttgtattctatggta
ttctatgtacaag--tatatatagctgtgtaatatcttctgaataaaataagattgatcc
tttaca---------
>Chr10:23473580:23478400_5p 
--tgtaagagatacgcaatgatacacta----------ttcaatagctcaatattc-tcg
tatcattcccgtatcatgtcatttatagaacattctgtttata-gttgtattctagggta
ttctatgtacaagtatatatatagctgtgtaaagtcttctgtataatacaagattcatct
tctata---------
>Chr10:23473580:23478400_3p 
--tgtaagagatacgcaatgatacacta----------ttcaatagctcaatattt-tcg
tatcattcccgtaccatgtcatttatagaacattctgtttata-gttgtattctagggta
ttctatgtacaag--tatatatagatgtgtaaagtcttctgtataatacaagattcatct
tctata---------
>Chr2:15644659:15649679_3p 
--tgtaagagatacgcaatgatacacta----------ttcaatagctcaatattc-tcg
tatcattctcgtatcatgttagttatagaacattctgtttata-gttgtattctagggta
ttccatgtaccag--tatatatagctgtgtaaagtcttcagtataatacaagattcatct
tct------------
>Chr2:15644659:15649679_5p 
--tgtaagagatacgcaatgatacacta----------ttcaatagctcaatattc-tag
tatcatttttatatcatgtcacttatagaacattctgtttata-gttgtattctagggta
tttcatgtaccag--tatatatagctgtgtaaagtcttcagtataatacaagattcatct
tctaca---------
>Chr5:15757252:15762009_5p 
--tgttagagatacactatgatacacca----------ttcaatagctcaatattc-tcg
tat-----------catgtcatttatagaacattttgttaata-gttgtattctagggta
ttctatgtacgag--tatatatatgtgtgtaaagtcttctgtataatataagattcatct
tctacatggtatca-
>Chr5:15757252:15762009_3p 
--tgttagagatacactatgatacacca----------ttcaatagctcaatattc-tcg
tat-----------catgtcattaatagaacattctgttaata-gtcgtattctagggta
ttctatgtacgag--tatatatatgtgtgtaaagtcttatgtatattataagattcatct
tctaca---------
>Chr8:1860862:1864887_5p 
--tgttagagatacgatacgatacactg----------ttcaatagctcaatattc-tcg
tat-----------catatcatttatggaacattcggtttata-gttgtaacctagggta
ttcgttgtacaag--tatatatagctgtgtaagatctttgtataataataagaaccatct
tctaca---------
>Chr8:1860862:1864887_3p 
---------gatatgatacgatacacta----------ttcaatagctcaatattcattg
tat-----------catatcatttatggaacattctttttata-gttgtaacctagggta
ttcgttgtacaag--tatatatagctgtgtaagatctttgtataataataagaaccatct
tctaca---------
