# Supplementary material for: Transposon signatures of allopolyploid genome evolution
Source: Nat Commun. 2023 Jun 1;14:3180. doi: 10.1038/s41467-023-38560-z (PMC10235133; doi:10.1038/s41467-023-38560-z)
Supplement: Supplementary file 4 — Supplementary Data 1 [file 41467_2023_38560_MOESM4_ESM.zip › Camelina.LTR.families/Camelina.LTRFamily/Camelina.Aligned/gt10.fam_1663.Aligned.fa]

>Chr3:19063826:19070149_5p 
------------------------caaggattcggcacctttgagttggtttatagagac
accttaa-tcaagagaaaatgaagccttaagaataaggatggtggaatgaatggtcgcac
aagagttgcagaaagactcttgatataccggtttgatctttcagcctcgcacc-aaaaag
atcggatatctcagtctcgcaccaaggagatcggggttttgactattggaatcacaccag
gtagtcggttttgattgttggaatcacaccaaacaatcggttttgttcacaaag-aacag
aagagaatcactct---caaaaagaaaaggttttg-ataaaaagttgga----tgattat
ttcattgatcttacatgagtttatatagga-aagaaaacttggtaacaaagccaagtatt
aactagtcttgaa-actaaaaataacatttaagatagatggttgaatgaagacccaattc
ttg-tgcatgtatcccttc----------------------------------------
>Chr3:19063826:19070149_3p 
----------tgatatgatcctcccaaggattcggcacctttgagttggttgatagagac
accttaa-taaagagacaatgaagccttaataataaggatggtggaatgaatggtcgcac
aagagttgcggaaagactcttgatataccggtttgatctttcagcctcgcacc-aaaaag
atcggatctctcagcctcacaccaaggagatcagggttttgactattggaatcacaccaa
gtagtaggttttgattgttggaatcacaccaagcaatcggttttgttcaaaaag-aacag
aagataatcactct---caaaaagaaaaggttatg-ataaaaagttgga----tgattat
ttcattgatcttacatgagtttagatagga-aagaaaacttggtaacaaagccaagtatt
aactagtcttgaa-actaaaaataatatttaagatagatggttgaatgaagacccaattc
ttt-tgcatgtatccctt-----------------------------------------
>Chr16:14579705:14586964_3p 
-------acttgatatgatcctcccaaggatacggcaccttcgagttggttgatagagac
acctttattcttaagacgatgaagcctcaaaaataaggatggtggaatgaatggttgcac
aagagttgcggaaagactcttgatataccggtttgatctttcagcctcacatc-aaaaag
atcggatctctcagcctcgcaccaaggagatcggggttttgactattggaatcacaccaa
gtagtcggttttgaatgttggaatcacaccaagcaatcggttttgttcacaaag-aacag
aagagaatcactct---aaaaaagaaaaggttttataaaaaaagttgga----ttattat
ttcattgatcttagatgagtttatatagga-aagaaaacttggtaacaaaaccaagtact
tattattcttgaagactaaa---aacattaaagatagatagttgaatgaagattcaactc
ttggtgca---------------------------------------------------
>Chr16:14579705:14586964_5p 
-tttcagacctgatatgatcctcccaagaattcgtcaccttcgagttggttgatagagac
acttttattctaaagacgatgaagcctcaaaaataaggatggtggaatgaatggttgcac
aagagttgcggaaagactcttgatataccggtttgatctttcagtctcacacc-aaaaag
atcggatctctcagcctcgcaccaagaaaatcggggttttgactattggaatcacaccaa
gtagtcggttttgattgttggaatcacaccaagcaatcggttttgtttacaaag-aacag
aagagaatcactct---aaaaaagaaaaggttttataaaaaaagttgga----ttattat
ttcattgatcttagatgagtttatatagga-aagaaaacttggtaacaaaaccaagtact
tattattcttgaagactaaa---aacattaaagatagatagttgaatgaagattcaactc
ttggtgcatg-------------------------------------------------
>Chr4:13052264:13055260_3p 
---------ttgatatgattctcccaaggaatcggcaccttcgagttggttgatagagac
accttgattctaaagacaatgagacctcaagaataaggatggtggaatgaatggtcgcac
aagagttgcggaaagactcttgatataccggtttgatctttcagcctcgcacc-aaaaag
attggatctctcagcctcgcaccaaggagatc-gggttttgactattggaatcacaccaa
gtagtcggtttttattgttgaaatcacaccaagcaatcggttttgttcacaaag-aacat
aagagaatcactct---c-aaaagaaaatgtttta-taaaaaagttgga---tttattat
ttctttgctcttacgtgagtttatataggataaggaaacttggtaacaaagccaagt---
-attattcttgaa-actaaaaagaacaataaagatagatagttgaatgaagattcaactc
ttgaagtttg----ccttcccaaggtga--gttaaactc--------------------
>Chr7:14783790:14787321_3p 
------------atatgattctcccaaggaatcagcatcttcgagttggtagatagagac
accatgactctaaagacgatgaagcctcaaaaataaggatggtggaatgaatggtcgcac
aagagttgcggaaagactcttgatataccggtttgatctttcagcctcgcaccaaaaaag
attggatctctcagcctcgcaccaaggacatc-gggttttgactgttggaatcacaccaa
gtagttggttttgattgttggaatcacaccaagcaatcggttttgttcacaaagaaacat
aagagaatcactctcaaagaaaagaaaatgttttg-ataaaaagtttga---ttgattat
ttcattgctcttacatgagtttaaatagaa-aaataaacttggtaacaaagcaaagtatt
aactagtcttgaa-actaaa---aacaataaagataaatagttgaacgaagattcaacta
ttggtgcatgtatcc--------------------------------------------
>Chr4:13052264:13055260_5p 
-------tattgatatgattctcccaaggaatcggcatcttcgagttggtagatagtgac
accttgattctaaagacaatgagacctcaagaataaggatggtggaatgaatggtcgcac
aagagttgcggaaagactcttgatataccggtttgatctttcagcctcacacc-aaaaag
atcggatctctcagcctcgcaccaaggagatc-gggttttgactgttggaatcacaccaa
gtagtcgtttttgattgtttgaatcacaccaagcaatcggttttgttctcaaag-aacag
aagagaatcactct---caaaaagaaaaagtttta-taaaaaagttggt---tttattat
ttatttgctcttacatgagtttatataggataagaaaacttggtaacaaaaccaaat---
-attattcttgaa-actaaaaagaacaataaagatagatggttgaatgaagattcaactc
ttgaagtttg----ccttcctaaggtg--------------------------------
>Chr7:14783790:14787321_5p 
----------tgatatgattttcccagggaatcggcaccttcgagttggtagatagagac
actttgactctaaagacgatgaagcctcaagaataaggatggtggagtgaatggtcgcac
aagagttgcggaaagactcttgatataccggtttgatctttcagcctcgcacaaaaaaag
attgaatctctcagcctcgcaccaaggacatc-gggttttgactgttggaatcacaccaa
gtagtcggttttgattgttggaatcacaccaagcaatcggttttgttcacaaagaaacat
aagagaatcactctcaaagaaaagaaaatgttttg-ataaaaagtttga---ttgattat
ttcattgctcttacatgagtttaaatagaa-aaataaacttggtaacaaagcaaagtatt
aactagtcttgaa-actaaa---aacaataaagataaatagttgaatgaagattcaacta
t----------------------------------------------------------
>Chr13:17911570:17917904_3p 
catcaagtcatgatatgatcattccaatgattcgacacctttgagttggttgatagagac
accttgattctaaagacgaagaagcctcaagaataaggatggtggaatgaatggttgcac
aagagttgcggaaagactcttgatataccggtttgatctttcagcctcacacc-aaaaag
atcggatctctcagcctcgcaccaaggagatcggggttttgactattggaatcacaccaa
gtagtcggttttgattgttggaatcacaccaagcaatcagttttgttcaaaaag-aatag
aagagaatcactctcaaagaaaagaaaaggtttcg-ataaaaagttgga----ttattat
ttcattgatcttacatgagtttatataaga-aaggaaacttggtcataaagccaaatact
aattattcttgaagact-aa---aacattaaagatagatagttgaatgaagattcaactc
tttgtgcatgtatctcttcccaaggtgactcttgaacttattttcgtcactcctcttgg
>Chr13:17911570:17917904_5p 
----------tgatatgatcctcccaaggattcggcacctttgagttggttggtagagac
atcttgattctaaagatgaagaagcctcaagaataaggatggtgaaaagaatggttgcac
aacagttgcggaaagactcttgatataccggtttgatctttcagcctcacacc-aaaaag
atcggatctctcagcctcgcaccaaggagatcggggttttgactattggaatcacaccaa
gtagtcagttttgattgttggaatcacaccaatcaatcggttttgttcacaaag-aacag
aagaaaatcactctcaaagaaaagaaaaggttttg-ataaaaagttgga----ttattat
ttcattgatcttacatgagtttatataaga-aaggaaacttggtaacaaagccaagtatt
aattattcttgaagact-aa---aacattaaagatagataattgaatgaagattcaactc
ttggtgcatgcatcccttcccaaggtgactcttgaatttagtttcgtcactcctctcgg
>Chr10:18104651:18107236_5p 
---------ttgatatgatcctcccaaggattcggcaccttcgagttggttgatagagac
accttgattctaaagacgacgaagcctcaagaataaggatggtggaatgaatggtcgcac
aagagttgcggaaagactcttgatataccggtttgatctttcagcctcacacc-aaaaag
atcggatctctcagcctcgcaccaaggagatcggggttttgactatcggaatcacaccaa
gtagtcggttttgattgttggaatcacaccaagcaatcggttttgttcacaaag-aacag
aagagaatcactct---caaaaagaaaaggttttg-ataaaaagttggattgttgattat
ttctttactcttacatgagtttatataagataagaaaacttggtaacaaagccaagt---
-attattcttgaa-actaaa---aacaataaaga--------------------------
-----------------------------------------------------------
>Chr10:18104651:18107236_3p 
---------ttgatatgatcctcccaaggattcggcaccttcgagttggttgatagagac
accttgattctaaagacgacgaagcctcaagaataaggatggtggaatgaatggtcgcac
aagagttgcggaaagactcttgatataccggtttgatctttcagcctcacacc-aaaaag
atcggatctctcagcctcgcaccaaggagatcggggttttgactatcggaatcacaccaa
gtagtcggttttgattgttggaatcacaccaagcaatcggttttgttcacaaag-aacag
aagagaatcactct---caaaaagaaaaggttttg-ataaaaagttggattgttcattat
ttctttactcttacatgagtttatataagataagaaaacttggtaacaaagccaagt---
-actattcttgaa-actaaa---aacaataaatatccata--------------------
-----------------------------------------------------------
