# Supplementary material for: Transposon signatures of allopolyploid genome evolution
Source: Nat Commun. 2023 Jun 1;14:3180. doi: 10.1038/s41467-023-38560-z (PMC10235133; doi:10.1038/s41467-023-38560-z)
Supplement: Supplementary file 4 — Supplementary Data 1 [file 41467_2023_38560_MOESM4_ESM.zip › Camelina.LTR.families/Camelina.LTRFamily/Camelina.Aligned/gt10.fam_746.Aligned.fa]

>Chr2:8276955:8283706_5p 
------------------------------------------------------------
---------------------------------------------atccggaaaacagag
caactcaagaaaaacatagcaatgcaaatacaaatcaaacaacaagcagataacaggatt
aagactttaaaatcaataaacaaag-aaggtcctgaggatggattcatgggatgaactaa
tcattgtggttatctaacttggtcaacaaatctcaagcaaactttgagctaacctctaga
catataaatctaag-acaagtttcttccactctcatggcaagaaacaatcaaacctatgc
atttctagacttgttctcacatagtaaagaagctacacaagcaggcattaagcaatacat
ct--------caaaccaaacaagacctctaatctcttagcaagcctaatggtaagctcta
gatctagccttatctatgcttcttaaacattggtgtgatgctaagaagcttgaaatcaga
tcctaccctctcag-ttcaggatcagcattaagaacatctagcctagaagagatctacaa
caatcaagcttgaccaaatcacacaaaccacaagatcaatccatcctaacccatcctcaa
gatcctaagcaaactactcacaacaatacatgatgaa---caaagtcaaaaacccagaaa
atattgaaacttgcattatcagaaagatgaaacaaagatcttcaatattgatgaaaggat
caaactcaaattctcaatattaagaaagttatgaaaccaacaatattgaggaatttagtc
ttttt--------------------caagtacaagatctaagaaaaataaaagtgcaaaa
ggaataa-tt-cccaaaagggtaaaa-actaggtttagagaata---tctaaaaagctgg
actcttttggtggctgcag-gtacaa-ggctttatata-ggagg-ggaggggaagcccta
aaaatacaaaaagtcaaagtagtca-----------------------------------
--
>Chr2:8276955:8283706_3p 
------------------------------------------------------------
------cgagtg-ta------------ggtcaagcta---gttaaatccggaaaacagag
caactcaagaaaaacatagcaatgcaaatacgaatcaaacaacaagcagataacaggatt
aagactttaaaatcaataaacaaag-aaggtcctgaggatggattcatgggatgaactaa
tcattgtggttatctaacttggtcaacaaatctcaagcaaactttgagctaacctctaga
catataaatctaag-acaagtttcttccactctcatggcaagaaacaatcaaacctatgc
atttctagacttgttctcacatagtaaagaagctacacaagcagacattaagcaatacat
ct--------caaaccaaacaagacctctaatctcttagcaagcctaatggtaagctcta
gatctagccttatctatgcttcttaaacattggtgtgatgctaagaagcttgaaatcaga
tcctaccctctcag-ttcaggatcagcattaagaacatctagcctagaagagatctacaa
caatcaagcttgaccaaatcacacaaaccacaagatcaatccatcctaacccatcctcaa
gatcctaagcaaactactcacaacaatacatgatgaa---caaagtcaaaaacccagaaa
atattgaaacttgcattattagaaagatgaaacaaagatcttcaatattgatgaaaggat
caaactcaaattctcaatattaagaaagttatgaaaccaacaatattgaagaattaagtc
ttttt--------------------caagtacaagatctaagaaaaataaaagtgcaaaa
agaataa-tt-cccaaaagggtaaaa-actaggtttagagaata---tctaaaaagctgg
acccctttggtggctgcag-gtacaa-ggctttatata-ggagg-ggagtggaagcccta
aaaatactaaaagacaaaatagtaca------ttctcaat--------------------
--
>Chr3:20927587:20935818_3p 
----------------------tcataaacacaagttctggggacgaactcgagca-gca
ctcgaccgagtg-taggtcgagtacagggtcgagcta---gactaaacgtgaaaacagag
caacacaagaaaaacagagcaatgctaaaactaatcaaacaacaaacaagcaatgatatt
tagactaagatttcaataaacaaag-aaggccttgaggagggattcatgggctgagctaa
tcattgtggttatctaacttggtcaacaaatctcaagcaaactttgagctgatctctaga
catactattctaag-acatgtttaatccactctcatggcaagaaacaatcaaacctatgc
atttctagacttgttctcacaaagtaaagaatctacacaagcaggcattaagcaatacat
ct--------caaaccaaacaagacttctaatctcttagcaagcctaatggtaagctcta
gatctagccttatctatgctccttagacattggtgtgatgctaagatgcttgaaatcaaa
ccctaccttctcagatataggatcagcattaagaacatctagcctagaagagatctacaa
caatcaagcttgaccaaatcaaataaaccacaagatcaacccagcctaacccatcctcaa
ggtcctaagcaaactactcacaagaacacatggtgaa---atatgtcaaaaacccagaaa
atattgaaacttgcatcattagaaagatgaaacagagatctacaatattgatgaagaaat
aaaactcgaaatcttaatattttgaaagttatgaaacaaacaaaatacaagaatctagtc
tttctttctt------------aaacaagtacaaaatctaaaataaaagaaagtgcaaaa
ggaataa-at-ctaaaaaaggtaaaa-actaggttt-tagactc---tctaaaaagctgg
actc-tttggtggctgcag-gtacaagggccttatata-ggaggtgaggtggaagcccta
aaaatacaaaaagtcaaagcagttaa------cggct-----------------------
--
>Chr16:9715305:9729339_3p 
------------------------------------------------------------
-----------g-tagattgagtgcagggtcgagctg---gacaaatccggaaaacagag
caatgcaagaaaaacagagcaatacaaaagcaaatcaaacaacgaacaaacaacaggatt
taagctaggaaatcaataaacaagg-aaggtcttgaggagggattcatgggatggactaa
tgattgaggtcttctaacttggccaacaaatctcaaacaa--cttgagctaatctctaga
caataatttctaagaacatgtttaatccactctcatggcaaaaaacaatcaaactcatat
atttctagacttgttctcacaaagtaaagaacctatacaagcaagcattaagcaatatgt
ca--------aaaatcaaacaagacttctaatctcttagcaagcctaatgatagtctcta
gatctagccttatctatgctccttagacattggcgtgatgctaagatgcttgagatcaga
tcctaccctctcggttataggaccagcattaagaacatctagcctagaagagatctacaa
caatcaagcttgaccaaatcaaacaaacctcaaacacaacccagcctaacccatcctcaa
gatcctaag-caactactcacaagaacacatgatgaacaacaaagtaataaacccagaaa
atactgaaacttgcatcaatagaaagataaaggaaagatctacaatattgaagaaggaat
caaacacgaattcttaatatcttgaaagttatggaaccaacaaaatccaagaatcttatg
tttttctcct----------tcaaggaggtacaagatcta---aaaataaaagtgcaaaa
ggaataa-tt-cccaaaagggtaaaa-actaggttt-ttgacta---tctaaaaagctgg
actc--ctggtggctgcagggtacaaggcctttaaata-gaaaaagtagtggaagcccta
aaaatgctaaaagacaaaacagccaggcggctcggccaactcgacccggtgctcggtc--
--
>Chr16:9715305:9729339_5p 
------------------------------------------------------------
-------------tagatcgagtgcagggtcgagctg---gacaaatccggaaaacagag
caatgcaagaaaaacaaagcaatacaaaagcaaatcaaacaacgatcaaacaacaggatt
taagctaggaaatcaataaacaagg-aaggtcttgaggagggattcatgggctggactaa
tgattgaggtcatctaacttggccaacaaatctcaaacaa--cttgagctaatctctaga
caataatttctaagaacatgtttaatccactctcatggcaaaaaacaatcaaactcatat
atttctagacttgttctcacaaagtaaaaaacctatacaagcaagcattaagcaatatgt
ca--------aaaatcaaacaagacttctaatctcttagcaagcctaatgatagtctcta
gatctagccttatctatgctccttagacattggtttgatgctaagatgcttgagatcaga
tcctaccctctcggttataggaacaacattaagaatatctagcctagaagagatctacaa
caattaagcttgaccaaatcaaacaaacctctaccacaacccaacctaacccatcctcaa
gatcctaag-caactactcacaagaacacatgatgaacaacaaagtaataaacccagaaa
ataccgaaacttgcatcaatagaaagataaaggaaagatctacaatattgaagaaggaat
caaacacgaattcttaatatcttgaaagttatggaacaaccaaaatccaagaatcttatg
tttttctcct----------tcaaggaggtacaagatcta---aaaataaaagtgcaaaa
ggaataa-tt-cccaaaagggtaaaa-actaggttt-ttgacta---tctaaaaagctgg
actc--tgggtggctgcagggtacaaggcctttaaata-gaaaaagtagtggaagcccta
aaaatgctaaaagacaaaacagccaggcggctcggccaactcgacccggtgctaggtcga
gt
>Chr13:17605322:17613135_3p 
------------------------------------------------------caagca
ctcgatcgagtg-tagatcgagtgcagggtcgagctg---gacaaaaacgtaaaacagag
caatgcagacaaaacagagcaagacaaaagtaaatcaaacaacgatcaaacaacaggatt
tagactaagaaatcaatagacaagg-aaggtcttagggatggattcatgggctgaactta
-gattgtggttatctaacttgatcaacaaacctcaatcaa--catgagctaatctctaga
cattaatctctaagaacatg-ttaatccactctcatggc-aaaaacaatcaagctcatat
atttctagacttgttctcacaaagtaaagaatctatacaagcaagcattaagcaatatgt
ca--------agaatcaaacaagacttctaatctcttagcaagcctaatgataatctcta
gatctagccttatctatgcaccttagacattggtgtgatgctaagaagcttgagatcaaa
ccctaccctctcagttataggatcagcattaagaacatctagtctagaagagatctacaa
caatcaagcttgaccaaatcaaat-aaccacaacatccatccagcctaaaccatccctaa
gagctaaga-aaactactcacaatcacacatgatgaacaacaaagtcataaacccataaa
aacacgaaacttgcatgattagaaagataaaacagagatctacaatattggagaaggaat
caaactcgaattcttgatactttgaaagttatgaaacaaacaagtatgaagaatcttgtg
ttttctcctt----------caaaagaggtacaagatccaa-gaaaataaaagtgcaaaa
agcataa-at-cccaaaagggtaaaatactaggttt-gagaata---tataaaaagctgc
tccc--tt-gtggctgcagagtacaaggtccttaaataggaaaaaggagaggaagcccta
aaaatgctaaaagaaaaaatagccaggcggctcggccaactcgacccggtgctcggtcga
gt
>Chr13:17605322:17613135_5p 
-------------------------------------------atgaactcgagcaagca
ctcgatcgagtg-tagatcgagtgcagggtcgatctg---ggcaaaaacgtaaaacagag
caatgcagacaaaacatagcaagacaaaagtaaatcaaacaacgatcaaacaacaagatt
tagactaagaaatcaatagacaagg-aaggtcttaggggtggattcatgggttgaactta
-ggttgtggttatctaacttgatcaataaacctcaatcaa--catgaactaatctctaga
cattaatctctaagaatatg-ttaatccactctcatggc-aaaaacaatcaagctcatat
atttctagacttgttctcacaaagtaaagaatctatacaagcaagcattaaacaatatgt
ca--------ataatcaaacaagacttctaatctcttagcaagcctaatgataatctcta
gatctagccttatctatgcaccttagacattggtgtgatgctaagaagcttgagatcaaa
ccctaccctctcagttataggatcagcattaagaacatctagtctagaagagatatacaa
caatcaatcttgaccaaatcaaat-aaccacaacatccatccagcctaaaccatccctaa
gagctaagg-aaactactcacaatcacacatgatgaacagcaaagtcataaacccagaaa
aacacgaaacttgcatgattagaaagataaaacagagatctacaatattggagaaggaat
caaactcgaattcttgatactttgaaagttatgaaacaaacaagtatgaagaatcttgtg
ttttctcctt----------caaaagaggtacaagatctaa-gaaaataaaagtgcaaaa
agcataa-atccccaaaacgataaaatactaggttt-gagaata---tctaaaaagctgc
tccc--tt-gtggctgcagggtacaaggtccttaaataggaaaaaggagaggaagcccta
aaaatgctaaaagaaaaaatagtcaggcggctcggccaactcgacccggtgctcgg----
--
>Chr3:20927587:20935818_5p 
aatgaaacaagacaatcacaaatcataaacacaagttctggggacgaactcgagca-gca
ctcgaccgagtg-taggtcgagtacagggtcgagcta---gactaaacgtgaaaacagag
caacacaagaaaaacagagcaatgcaaaaacgaatcaaacaacaagcaagcaatgatatt
tagactaagatattaataaacatag-aaggccttgaggagggattcatgggctgggctaa
tcattgtgcttatctaacttggtcaacaaatctcaagcgaactttgagctaatctctaga
catactattctaat-acatgtttaatccactctcatggcaagaaacaatcaaacctatgc
atttctagacttgttctcacaaagtaaagaatctacacaagcaggcattaagcaatacat
ct--------caaaccaaacaagacttctaatctcttagcaagcctaatggtaagctcta
gatctagccttatctatgctccttagacattggtgtgatgctaagatgcttgaaatcaaa
ccctaccttctcagatataggatcagcattaagatcatctagcctagaagagatctacaa
caatcaagcttgaccaaatcaaataaaccacaagatcaacccagcctaacccatcctcga
ggtcctaaacaaactactcacaagaacacatggtgaa---ataagtgaaaaacccagaaa
atattgaaacttgcatcattagaaagatgaaacagagatctacaatattgatgaagaaat
aaaactcgaaatcttaatattttgaaagttatgaaacaaacaaaatacaagaatctagtc
tttctttctt------------aaacaagtacaaaatctaaaataaaaaaaagtgcaaaa
ggaataatat-ctaaaaaaggtaaaa-actaggttt-tagactc---tctaaaaagctgg
actc-tttggtggctgcag-gtacaagggccttatata-ggaggtgaggtggaagcccta
aaaat-------------------------------------------------------
--
>Chr14:20414519:20422289_3p 
---------------------------------------cggaatgagctcgagcaagca
ctcgatcggatgctcgatcgagtggatggtcaagttgatgagcgaatgccagaaacagag
ca------------------catattgaaacagagcaagcagcaatcaattaacaatact
taaa-aaggaaatcaataaacaaagaaaggtcttaaggatggattcatgggatggactca
-agctatggttatctaaattggtcaacaaacctcaatcaa-caatgagat-atctctaga
caatgatcttctaatacatg-ttaatccattctcatgac-aataataatcaagctaagat
attcccagtctagctctcac-tagcaaagatcatataaaagcaggcattaaacaacaaat
cattaaaatcaaaaatcaacaaaacatctaatctcttagcatgcttcatgataatctcta
gatctagccttatcta-acaacttagacattggtgtgatgctaagaagcttaagatctaa
ccttaccctctcagatataagattagcatagagcatatctagcctagaagagatctataa
caaacaagtttgaccaatctaaac-aaccacaaccatcatccagcctaacccatccttaa
gatcctaaa-ccactactcacaatcacaaaacatgatgaacaaagtcataaatccagaaa
tcaatgaaactttcatatttagaaagatgagatgaagatctacaatattgaagaagaaat
caaactcaaatttttaatactttgatagttatgaaaccaacaagtatcaaagattt----
-------cttataaaataaacaaaagtggctaaagatctaa--gcaataaaaagcaaaaa
ggaatag-ttccccaaaagggtaaat-actaggtct-agaattgtactctaaaaagtctc
cccc-ctttgtggctgcagagtacaa-ggccttttata-ggaaaaggaagggaagcccta
aaaatgctaaaagacaaaataagtgggcggctcggtcaactcgaccaggt----------
--
>Chr14:22189911:22201087_3p 
---------------------------------------tcgaaggagctcgagcaagca
ctcgatcggatgctcgatcgagtggatggtcgagttgatgagcgaatgcaagaagcagag
ca------------------aatattgaaacagagcaagcaacaatcaattaacaatgct
taaa-aaggaaatcaataaacaaagaaaggtcttaaggatggattcatgggatggactca
-agctatggctatctaaattggtcaacaaacctcaatcaa-caatgagct-atctctaga
caatgatcttctaatacatg-ttaatccattctcatgac-aataacaatcaagctaagat
attcctagtctagctctcac-tagcaaagatcatataaaatcaggcattagacaacagat
cattaaagtcaaaaatcaacaaaacatataatctcttagcatgcttcatgataatctcta
gatctagccttatcta-acaacttagacattgatgtgatgctaagaagcttaagatctaa
ccttaccctctcagatataagattagcatagagcatatctagcctagaagagatctataa
caaacaagcttgaccaatctaaac-aaccagaatctttatccaccctaatccatcctcaa
gatcctaag-ccactactcacaaacacaaaacatgatgagcaaagtcataaacccagaaa
tcaatgaaacttgcatgtttagaaagatgagatgaagatctacaatattgaagaagaaat
caaactcaaattcttaatactttgaaagttatgaaaccaacaagtatcaaagattt----
-------cttagaaaataaacaaaagtggctaaagatctaa--gcaataaaaagcaaaaa
ggaataa-ttccccaaaaggttaaat-actaggtct-agaattgtactctaaaaagtct-
ctct-ttttgtggctgcagggtaaaa-ggccttttata-ggaaaaggaagggaagcccta
aaaatactaaaagacaaaataagtgggcggctcggtcaactcgacc--------------
--
>Chr14:22189911:22201087_5p 
------------------caaaacataaaacaggaactctcgaaggagctcgagcaagca
ctcgatcggatgctcgatcgagtggatggtcgagttgataagtgaatgccagaaacagag
ca------------------aatattgaaacagagcaagcagcaatcaattaacaatact
taaa-aaggaaatcaataaacaaagaaaggtcttaaggaaggattcatgggatggactca
-agctatgactatctaaattggtcaacaaacctcaatcaa-caatgagct-atctctaga
caatgatcttctaatacatg-ttaatccattctcatgac-aataacaatcaagctaagat
attcccaatctagctctcac-tagcaaagatcatataaaagcaggcattagacaatagat
cattaaagtcaaaaatcaacaaaacatataatctcttagcatgcttcatgataatctcta
gatctagccttatcta-acaacttagacattgatgtgatgctaagaagcttaagatctaa
ccttaccctctcagatataagattagcatagagcatatctagcctagaagagatctataa
caaacaagcttgaccaatctaaac-aaccagaatctttatccaccctaatccatcctcaa
gatcctaag-ccactactcacaaacacaaaacatgatgaacaaagtcataaacccagaaa
tcaatgaaacttgcatgtttagaaagatgagatgaagatctacaatattgaagaagaaat
caaactcaaattcttaatactttgaaagttatgaaaccaacaagtatcaaagattt----
-------cttagaaaataaacaaaagtggctaaagatctaa--gcaataaaaagcaaaaa
ggaataa-ttccccaaaagggtaaat-actaggtct-agaattgtactctaaaaagtct-
ctct-ttttgtggctgcagggtacaa-ggccttttata-gggaaaggaagggaagcccta
aaaatgctaaaagacaaaataagtgggcggctcggtc-----------------------
--
>Chr14:20414519:20422289_5p 
-----------------------cataaaacaggaactccggaatgagctcgagcaagca
ctcgatcggatgctcgatcgagtggatggtcgagttgatgagtgaatgccagaaacagag
ca------------------aatattgaaacagagcaagcagcaatcaattaacaatact
taaa-aaggaaatcaataaacaaagaaatgtcttaaagatggattcatgggatggactaa
-agctatggctatctaaattggtcaacaaacctcaatcaa-caatgagct-atctctaga
gaatgatcttctaatacatg-ttaatccattctcatgac-aataacaatcaagctaagat
attcccagtctagctctcac-tagcaaagatcatataaaagcaggcattaaacaacagat
cattaaagtcaaaaatcaacaaaacaactaatctcttagcatgcttcgtgataatctcta
tatctagccttatcta-acatcttagacattggtgtgatgctaagaagcttaaaatctaa
ccttaccctctcagatataagattagcatagagcatatctagcctagaagagatctataa
caaacaagcttgaccaatctaaac-aaccactaccatcatccagcctaacccatccttaa
gatcctaaa-ccactactcacaatcacaaaacatgatgaacaaagtcataaatccagaaa
tcaatgaaactttcatatttagaaagatgagatgaagatctacaatattgaagaagaaat
caaactcaaatttttaatactttgaaacttatgaaaccaacaagtatcaaagattt----
-------cttagaaattaaacaaaagtggctaaagatctaa--gcaataaaaagcaaaaa
agaataa-ttccccaaaagggtaaat-actaggtct-agaattgtactctaaaaagtct-
cccc-ttttgtgattgcagagtacaa-ggctttttata-ggaaaaggaagggaagcccta
aaaatgctaaaagacaaaataagtgggcggctcggtc-----------------------
--
