# Supplementary material for: Transposon signatures of allopolyploid genome evolution
Source: Nat Commun. 2023 Jun 1;14:3180. doi: 10.1038/s41467-023-38560-z (PMC10235133; doi:10.1038/s41467-023-38560-z)
Supplement: Supplementary file 4 — Supplementary Data 1 [file 41467_2023_38560_MOESM4_ESM.zip › Camelina.LTR.families/Camelina.LTRFamily/Camelina.Aligned/gt10.fam_639.Aligned.fa]

>Chr2:4583354:4588219_5p 
tgtcgtaattaatatgataaataaagaagagatcgatgaaagaactttctgtcttttcct
tcggacctagaggtcgagtatatatacaactttacaaaagaatattgtcttggagatcaa
ggcaataaaagatacgctaaatgtgaaactaaatatacacaaaactacaagatatgtaaa
cattttattctccatta--------
>Chr2:4583354:4588219_3p 
tgctctga-taccatgataaataaagaagagatcgatgaaagaactttctgtcttttcct
tcggacctagaggtcgagtatatatacaactttacaaaagaatattgtcttggagatcaa
ggcaataaaa-atacgctaaatgtgaaactaaatatacacaaaactacaagatatgtaaa
cattttattctccattat-------
>Chr18:15916460:15921229_5p 
--------------tgataaataaagaagagatcaatgaatgaattttctgtgtcttcct
ttagacctagaggtcgagtatatgtacaactttacaaaacgatcttgtcttgaagacaaa
gctaagaaaatatacgataagtac-aaactaaatatacacaaatct--aaattatgtaaa
tattctattctccatta--------
>Chr18:15916460:15921229_3p 
--------------tgataaataaagaacagatcaatgaatgaattttctgcgtcttcct
ttagacctagaggtcgagtatatatacaactttacaaaacgatcttgtcttgaagaccaa
gctaagagaatatacgataagtac-aaactaaatatacacaaatct--aaattatgtaaa
tattctattctccatta--------
>Chr3:24064682:24069485_3p 
------------aatgataaataaagaagagatcaaagactgaattttctgtgtattgct
ttggacctaaaggtcgagtatatatacaattttacaaaa---------cttggagatcaa
gctaagagaatatacgataagtat-aaactaaatatacacatatct--aaaatatgtaaa
cattctattctctattctccatta-
>Chr3:24064682:24069485_5p 
--------------tgataattaaagaagagatcaaagactgaattttctgtgtattgct
ttggacctaaaggtcgagtatatatacaattttacaaaa---------cttggagatcaa
gctaagagaatatacgataagtac-aaactaaatatacacatatct--aaaatatgtaaa
cattctattctctattctccatta-
>Chr19:26396709:26401512_5p 
--------------tgataaataaagaagagatcaaagactgaattttctgtgtattgct
ttggacctaaaggtcgagtatatatacaattttacaaaa---------cttgaagatcaa
gctaagagaatatacgataagtac-aaactaaatatacgcatatct--aaaatatgtaaa
cattctattctctattctccatta-
>Chr19:26396709:26401512_3p 
-------------atgataaataaagaagagatcaaagactaaattttctgtgtattgct
ttggacctaaaggtcgagtatatatacaattttacaaaa---------cttgaagatcaa
gctaagagaatatacgataagtac-aaactaaatatacgcatatct--aaaatatgtaaa
cattctattctctattctccatta-
>Chr13:21600802:21605251_5p 
--------------tgataaataaagaagagatcaaagtctgaattttctgtgtattgct
ttggacctaaaggtcgagtatatatacaattttacaaaa---------cttgaagatcaa
gctaagagaatatacgataagtac-aaactaaatatacgcatatct--aaaatatgtaaa
cattctattctctattctccattac
>Chr13:21600802:21605251_3p 
--ctctga-taccatgataaataaagaagagatcaaagactgaattttctgggtattgct
ttggacctaaaggtcgagtatatatacaattttacaaaa---------cttgaagatcaa
gctaagagaatatatgataagtac-aaactaaatatacgcatatct--aaaatatgtaaa
cattctattctctattctccatta-
