# Supplementary material for: Transposon signatures of allopolyploid genome evolution
Source: Nat Commun. 2023 Jun 1;14:3180. doi: 10.1038/s41467-023-38560-z (PMC10235133; doi:10.1038/s41467-023-38560-z)
Supplement: Supplementary file 4 — Supplementary Data 1 [file 41467_2023_38560_MOESM4_ESM.zip › Camelina.LTR.families/Camelina.LTRFamily/Camelina.Aligned/gt10.fam_1555.Aligned.fa]

>Chr3:14346903:14353600_5p 
-------------------------gtgtttattaaatactcatgcattgcaatatgtgt
ttgtggtgcaggtaaaggcaaagtgtgatcgtagaatcaaggcaatgaagaggagaatgt
tctagttgtttccttg---gttgtctagcttctgttaggttgctggagttgagtcctaga
atgttgtttaggattgctggttctctggtttatgttgt--ttggatcattagtttatgat
ttggaa---------------ttaatgttggttattgaattattattg-gttatttattg
gatattgatattggtatttctact-gttgattgtgattgtggctaggtggctagtgggta
tgggaccactagttgtagt--ttattattata--------ttatatttattatttattat
tta-----------------aaaaaaaacgggtcaggtcgttt-----------------
-----
>Chr3:14346903:14353600_3p 
--------------------actgagtgtttattaaatactcatgcattgtaatatgtgt
ttgtggtgcaggtaaaggcaaagtgtgatcgtgaaatcaaggcaatgaagaggaggatgt
tctagtggtttgcttg---gttgtctagcttctgttaggttgctggagttgagtcctaga
atgttgtttaggattgctgattctctggtttatgttgt--ttggatcattagtttatgat
ttggaa---------------ttaatgttggttattgaattattactg-gttatttattg
gatattgatattggtatttccgct-gttgattgtgattgtggctaggtggctagtgggta
tgggaccactagttgtagt--ttattattata--------ttatatttattatttattat
tta-----------------aaaaaaaacgggtcaggtcgtttcacaatctgtgcgttga
-----
>Chr11:23360280:23368760_3p 
----------------------------------------------------cattgtat
ttgtggtgcaggtagaggcaaagtgtgactgtgggatcatggcaataaagaggaggatgt
tctagtggctctcttggttgttgtctggcttttgttagattgctagagttggatcctaga
atgttgtttaggattgttggttttctggtttgtgttga--ttggatctttagtttatggt
tttgaaattattacgatttatttgatattggttattggtttattg----gttatttattg
gtt-------ttattatttccgct-gtttggtgtgatcgtggttaggtggctagtgggta
tgggaccactagcttagatg-taattattatattatatttatatatttattatttattaa
tta-----------------aaaaaaagg--gtcaggt----------------------
-----
>Chr14:26812192:26821295_5p 
atagatgggaggattgcctcactgagtgtttatcaaatacgcatgcatctcaatatgtgt
ttgtggtgcaggtaaaggcaaagtgtgatcgtggaatcaaggcgatgaagaggaggatgt
tctagggactcgattggatgttatctggcat-tgctaggttgctagagttgagtcattag
aaacattactaggttgctggtttcatgtttttcctgatgattggttatttggatattg-g
taa-------------------tgtttttgattattggttattt------atatttattg
gttattggtatt-gttattccgct-gttgattgtgattgtggttaggtggctagtgggta
tgggaccactagttgtagtt-tatat--------------------ttattatttattta
ttatt---------------aaaaaaaacgggttgggtcatttcagttt-----------
-----
>Chr14:26812192:26821295_3p 
----atgggaggattgcctcactgagtgtttatcaaatacgcatgcatctcaatatgtgt
ttgtggtgcaggtaaaggcaaagtgtgattgtggaatcaaggcgatgaagaggaggatgt
tctagggactcgattggatgttatctggcat-tgctaggattctagagttgagtcattag
aaacattactaggttgctggtttcatgtttttcctgatgattggttatttggatattg-g
tta-------------------tgtttttgattattggttattt------atatttattg
gttattggtatt-gttattccgct-gttgattgtgattgtggttaggtggctagtgggta
ttggaccactagttgtagtt-tatgt--------------------ttattatttattta
ttatt---------------aaaaaaaatgggtcgggttgtttcacctttt---tgtttg
gtctc
>Chr8:15286702:15296260_5p 
-------------------------------------tactcatgcattgcaatttgtgt
ttgtggtgcaggtaaaggcaaagtatgatcgtggaatcaaggcaatgaagaggaggatgt
tctagggactcaattggttgttgtctggcat-tgctag--------agttgggtcattag
aaacattgctagattgccggttttatgttttctgatg---tttagtatttggatatta-t
ttat--------------------gttacgattattggtttatt------------attg
gatattgatattagttattccgca-gttggttgtgactgtggttaggtgcctagtgggta
tgagaccactagttgtagtt-tatttattatt------------a-ttattattatttac
tatttattattaaaaaaaaaaaaaaaaaaaaaa---------------------------
-----
>Chr13:20745099:20751010_3p 
----------------------------tgcaatatgtgaacatcaattgcaatatgtgt
ttgtggtgcaggtaaaggcaaagtgtgatcgtggaatcaaggcaatgaagaggaggatgt
tctagggaatcgatgggttgttgtctgacat-tgctaggttgctagagttgggtcattag
aaacattgctaggttgccggttttatggttcctgatg---tttggtatttggatattgtt
ttatgatataata--------ttggtt--tattattggatattg-----------ttttg
gatattggtatttgtctttacgctggttatttctgattgtggttaggtggttagtggata
tgggaccactagttgtagtt-tatttattatt------------atttattattt-----
--------------------aaaaaaaa--------------------------------
-----
>Chr4:8927977:8933907_5p 
-------------------------gtgtttataaaatactcatgcattgcaatttgtgt
ttgtgatgcaggtaaaggcaaagtgtgatcgtggaatcaaggcaatgaagaggaagatgt
tctagggactcgattagttgttgtctggcat-tgctaggttgctagagttggatcattag
aaacattgctaggttgccggttttatgtttcctgatg---tttggtatttggatattg-t
ttatgatataata--------ttggttattattattgcttaatg------------tttg
gatattggtatctgtt-ttccgcg-gttggttgtg--tttggcttggtggctagtgggta
agagaccactagttatagtt-taattattat---------------ttattattttaa--
------------------------------------------------------------
-----
>Chr8:15286702:15296260_3p 
-------------------------------------tactcatgcattgcaatttgtgt
ttgtggtgcaggcaaaggcaaagtgtgatcgtggaatcaaggcaatgaagaggaggatgt
tctagggactcaattggttgttgtctggcat-tgctag--------agttgggtcattat
aaacattgctaggttgccggttttatgtttcctgatg---tttggtatttggatatta-t
ttat--------------------gttatgattattggtttatt------------attg
gatattgatatttgttattccgtt-gttggttgtgattttggttaggtggctagtggata
tgggaccactagttgtagtt-tat---ttatt------------a-ttattattttttac
tatttaatattaaaacaaataaaaaaaat-------------------------------
-----
>Chr13:20745099:20751010_5p 
-----------------------------------------catgcattgcaatatgtgt
ttgtggtgcaggtaaaggcaaagtgtgatcgtggaatcaagacaatgaagaggaggatgt
tctagggactcgattggttgttttctggcat-tgctaggttgctatagttgggtcattag
aaacattgctaggttgccggttttatggttcctgatg---tttggtatttggatattgtt
ttatgatataata--------ttggtt--tattattggatattg-----------ttttg
gatattggtatatgtctttccgctggttattttttattgtggttaggtggctagtggata
tggaagcactaattgtagtt-tatttattatt------------atttattattt-----
--------------------aaaaaaaa--------------------------------
-----
>Chr4:8927977:8933907_3p 
--------------------------------------actcatgcattgccatttgtgt
ttgtgatgcaggtaaaggcaaagtgtgatcgtggaattaaggcaatgaagaggaggatgt
tctagggactcaattggttgttgtctggcat-tgctaggttgctatagttgggtcattag
aaacattgctaggttgccggttttatgtttcctaatg---tttggtatttggatattg-t
ttataatataata--------ttggttagtattattggttaatg------------tttg
gatattggtatctgtt-ttccgtt-gttggttgtg--tttggttaggtggctagtgggta
tgggaccactagttatagtt-taattattatt------------a-ttattatttta---
------------------------------------------------------------
-----
>Chr10:15066957:15074596_5p 
-tagatgggaggattgctttactgagtgtttataaaatactcatgcattgcaatttgtgt
ttgtgatgcaggtaaaggcaaagtgtgatcgtggaatcaaggcaatgaagaggaggatgt
tctagtggttcgcttg---gttggctggcttctgttaggttgctagagttgagtcataga
atgttgtttaggattgttggttctctgatttatgctgt--ttggatcattagtttatgat
ttggaa---------------ttaatattggttattggcttatgattgtatcatttattg
gttattggtatctgtg-ttccgct-gttggttgtgtttgtggttaggtggctagtgggta
tgggaccactagctgtag-----------------------tgaatttatta--------
------------------------------------------------------------
-----
>Chr7:11226616:11234248_5p 
-------------------------------------tactcatgcattgcaatatgtgt
ttgtggtgcaggtaaaggcaaagtgtgaacgtggaatcaaggcaatgaagagaaggatgt
tctagggactcggttggatgttgtctggcat-tgttaagttgctagagttgggtctttag
aa--cttgctaggttgttggttccttgttttctgttatgttatggtattggtttatta-c
tgga-----------------ttattattgattatttattggat------attgttgttg
gttat------------ttccgct-gttgattgtgattgtggttaggtggctagtgagta
tgggaccactagttgtagtt-tatta--------------------ttattatatt----
------------------------------------------------------------
-----
>Chr11:23360280:23368760_5p 
------------------------------------------------------------
--gtggtgtaggtagaggcaaagtgtgaccgtgggatcatggcaatgaagaggaggatgt
tctagtggctcgcttggttgttgtctggcttttgttagattgctagagttgagtcctaga
atgttgtttaggattgctggttttctggtttgtgttga--ttggatctttagtttatggt
tttgaaattattacggtttatttgatattggttattggtttattg----gttatttattg
gtt-------ttattatttccgct-gtttggtgtgatcgtggttaggtggctagtgggta
tgggaccactagcttagatgtttattattatattatatttatatatttattatttattaa
ttt-----------------taaaaaaa--------------------------------
-----
>Chr12:26841635:26855695_5p 
------------------------------------------------------------
------------aaaaggcaaagtgtgatcatggaatcaaggcaatgaagaggaggatgt
tctagggactcggtttgatgttgtctggcat-tgctaggttgctagagttgggtcattag
aa-cattgctaggttgctggttctatgtttcatgtta---tttgattattggatattg-t
tga-------------------tgtta-tatttattggttatatcattggatatttattg
gatattgagattggttattccgct-gatgattgtgattgtggttaggtggctagtgagta
tgggacaactagttatagtt-tat----------------------ttactatattatat
ttatt---------------a--------------------tttattatt----------
-----
