# Supplementary material for: Transposon signatures of allopolyploid genome evolution
Source: Nat Commun. 2023 Jun 1;14:3180. doi: 10.1038/s41467-023-38560-z (PMC10235133; doi:10.1038/s41467-023-38560-z)
Supplement: Supplementary file 4 — Supplementary Data 1 [file 41467_2023_38560_MOESM4_ESM.zip › Camelina.LTR.families/Camelina.LTRFamily/Camelina.Aligned/gt10.fam_1061.Aligned.fa]

>Chr2:18743545:18751564_5p 
-------atgcagattgggtatcggtcgatgcaagttacacttgcatcggtcgatgcagc
ttctgtgtcgatcgatgc-ttccccatttggcatcggtcgatgcatgtgtggtgtcggtc
gatgctaagtcctggtttgtta-tggtcgtttgttgattgttgtgtgttggttattgat-
actctattgcttgtgtgtatagcccagtagatgggaggattgccttactgagtgtttata
aaatactcatgcattgcaatatgtgtttgtggtgcaggtaaaggcaaagtgtgatcgtgg
aatccaggcaatgaagaggaggatgttctagggactcggttttatgttgtctgacat-tg
ctaggttgctagagttgggtcattag-aacattgct--aggttgctggttctatgatttc
tgtta-tttggttattgaatgttgctcatgttatg-------------gatattggtgat
ttatatttattgga-ttattatttatgggatgttggt-----attg--------ctattc
cgctgttggttgagattgtggttaggtggctagtgggtatgggaccactacttgtagttt
atttataat-attattattatttattatt-tattatttaaaaaaaaaaaagg--------
--------------------------
>Chr2:18743545:18751564_3p 
-----------agactgggtatcggtcgatgcaagttacccttgcatcggtcgatgcagc
ttctgtgtcgatcgatgc-ttacccatttggcatcggtcgatgcatgtgtggtgtcggtc
gatgctacgtcctggtttgtta-ttgtcgtttgttgattattgtgtgttggttattgat-
actatattgcttgtgtgtatagcccagtagatgggaggattgccttactgagtgtttata
aaatactcatgcattgcaatatgtgtttgtggtgcaggtaaaggcaaagtatgatcgtgg
aatccaggcaatgaagaggaggatgttctagggactcggttttatgttgtctggcat-tg
ctaggttgctagagttgggtcattag-aacattgct--aggttgctggttctatgatttc
tgtta-tttggttattgaatgttgctgatgttatg-------------gatattggtgat
ttatatttattgga-ttattatttatgggatgttggt-----attg--------ctattc
cgctgttggttgagattgtggttagatggctagtgggtatgggaccactagttgtagttt
atttattat-attattattatttattatt-tattatttaaaaaaaaaaagg---------
--------------------------
>Chr17:19541796:19550507_5p 
-------atgcagattgggtatcggtcgatgcaagttacacttgcatcggttgatgcagc
ttctgtgtcgatcgatgc-ttccccatttggcattggtcgatgcatgtgtggcgtcggtc
gatgctaagtcatggtttgttatttgtcgtttgatgattgttatgtgttggttattgat-
actctattgcttgtgtgtatagcccagtagatgggaggattgccttactgagtgttttta
aaatactcatgcattgcaatatgtgttt-tggtgcaggtaaaggcaaagtatgatcgtgg
aatcaaggcaatgaagaggaggatgttctaaggactcggtttgatgttgtctggc-t-tg
ctaggttgctagagttgagtcattag-aacattgct--aggttgctggttctatgatttc
tgcta--ttgattattggatattgttgatgttatg-------------attattgg----
------ttattaaa-ggattattatttggatattgattggtattgg--------ttattc
cgctattggttgtgattgtagttaggtggctagtggatatgggaccactagttgtagttt
atttata-----tattattatttatta---------------------------------
--------------------------
>Chr17:19541796:19550507_3p 
--ggtcgatgcagattgggtatcggtcgatgcaagttacacttgcatcggtcgatgcagc
ttctgtgtcgatcgatgg-ttccccatttggcatcggtcgatgcatgtgtggtgtcggtc
gacgctgagtcctggtttgttatttgtcgtttgatgattgttgtgtgttggttattgat-
actctattgcttgtgtgtatagcccagtagatgggaggattgccttactgagtgttttta
aaatactcatgcattgcaatatgtgttt-tggtgcaggtaaaggcaaagtgtgatcgtgg
aatcaaggcaataaagaggaggatgttctaaggactcagtttgatgttgtctggc-t-tg
ctaggttgctagagttgagtcattag-aacattgct--aggttgctggttctatgatttc
tgcta--ttaattattggatattgttgatgttatg-------------attattgg----
------ttattaaa-agattattttttggatattgattggtattgg--------ttattc
cgctattggttgtgattttggttaggtggctagtggatatgggaccactagttgtaattt
atttata-----tattattatttattaa----------------aaaaaag---------
--------------------------
>Chr20:8350779:8359431_3p 
---------------tgggtgtcgatcgatgcaagtgtgacttgcatcagtcgatgcagc
ttctgtgtcagtcgatgc-atccccatgtggtgtcgatcgatgcatgt-tggtgtcggtc
gatgcacagtcctggtttgtcgattgttgattgttgattgttgtttgatggttagagatg
actctattgcttgtgtgtatagcccagtagatgggaggattgccttactgagtgtttata
aaatactcatgcattgcaatgtgtgtttgtggtgcaggtaaaggcaaagtgtgatcgtgg
aatcaaggcaatgaagaggaagatgttctagggactcggtttgatgttgtctggcat-tg
ctaggttgctagagttgagtcattag-aacattgct--aggttgctggttctatggtttt
tgtta-tttgattattagatattgctgatgttatg-------------aatattggttat
ttatatttattgga-gtattatt----ggatatttattggt-attg--------ttattc
cgttgttgattgtgattgtggttaggtggctagtggatatgggaccacaaattgtagttt
atttatta----ttatattatttattatt-tat--t------ataaaaaaggtcggtcct
ttca---ttttggtatcaga------
>Chr20:8350779:8359431_5p 
tcgtgttatgtcgagcatgcgttgatcgatgcaagtgtgacttgcatcggtcgatgcagg
ttctgtgtcagtcgatgc-atccccatgtggtgtcgatcgatgcatgt-tggtgtcggtc
gatgcacagttctggtttatcgattgttgattgttgattgttgtttgatggttatagatg
actctattgcttgtgtgtatagcctcgtagatgggaggattgccttactgagtgtttata
aaatactcatgcattgcaatgtgtgtttgtggtgcaggtaaaggcaaagtgtgatcgtgg
aatcaaggcaatgaagaggaggatgttctagggactcggtttgattttgtctggcat-tg
ctaggttgctagaattaagtcattag-aacattgct--aggttgctggttctatgatttt
tgtta-tttgattattggatattgctgatgttatg-------------aatattagttat
ttatatttattgga-gtattatt----gaatatttattggt-attg--------ttattt
cactgttgattgtgattgtggttaggtagcttgtgggtatgagaccactagttgtagttt
atttatta----ttatattatttattatt-tattat------ataaaaatggtcggtcct
ttca---atcttattt----------
>Chr12:28959284:28968553_5p 
---------------------------------------acttgcatcggtcgatgcagc
ttttgtgtcgatcgatgc-ttccccatttggcatcggtcgatgcatgtgtggcgtcggtc
gatgctgagtcctggtttgtta--tgtcgtttgttgattgttgtgtgttggttattgat-
actctattgcttgtgtgtatagcccagtagatgggaggattgccttactgagtatttata
aaatactcatgcattgcaatatgtgtttgtggtgtaggtaaaggcaaagtgtgatcgtgg
aatcaaggcaatgaagaggaggatgttctagggactcggttttatgttgtctggcat-tg
ctaggttgctagagttgggtcattag-aacattgct--aggttgctggttctatgattcc
tgttg-------ttttggatattgattatgttg-g-------------aatatggttata
tttta-ttattgga-ttattatc----gaatattggttggttat-------------ttc
cgctgttgattgtgagtgtggttaggtggctagtgggtatgggaccactagctgtagttt
att-------atatttattatttttttat-ttttttt-----------------------
--------------------------
>Chr15:19155895:19163166_3p 
----------------------------atgcaagttaaccttgcatcggtcaacgtaga
tcttgcgtcggtcgacgcaacctccatctggtgtcggtcgatgcatgt-tggtatcggtc
gatgcagagtcctggtttttta-ttgttgattgttgaatgttgtttgatggttagatatg
tctctattgcttgtgtgtatagcccaatagatgggaagattgccttactgagtatttata
aaatactcatgcattgcaatatgtgtttgtggtgcaggtaaaggcaaagtgtgatcgtgg
aatcaaggcaatgaagaggaggatgttctagtgtttcgcttg---gttgtctagcttcgg
ttaggttgctagagtttattc-ctag-aacattgtttaggattgctggttatttgattta
tgctg-ttggattattagtttacgattggattttataatggatattaatatattgg----
------ttattatatttattgga----tattatttattggttattggtattg--ttattc
cgctgttagttgtgattgtggttaggtggctagtggatatgggaccactagttgtagttt
a---------gttattataatatattcttatattatt-----------------------
-------attt---------------
>Chr7:10397500:10405639_5p 
---------gttagccttgcatcggtcgatgcaagttagccttgcatcggtcgatgcaga
tcttgcgtcggtcgacgcaacctccaactggtgtcggtcgatgcatgt-tggtatcggtc
gatgctgagtcctagtttgtta-ttgttgattgttgattgtttattgatggttagagatg
tttctattgcttgtgtgtatagcccagtagatgggagaattgtctgactgagtgtttata
aaatactcatgcattgcaatttgtgtttgtgatgcaggtaaaggcaaagtgtaatcgtgg
aatcagggtaatgaagaggaggatgttctagtggttcgtttg---gttgtctggcttcta
ttaggttgctagagttgagtc-ctag-aatgttgtttaggattgatggttctctggttta
tgttgtttggatcattagtttatgatttggaatta--------------atattgg----
------ttattgga-ttattatt----ggttatttattggttattgttattggttatttc
cactgttgattgtgattgtggttaggtggctagtgggtatgggaccactagttgtagttt
attattattactatttattatatattattttattattaaaaaaaaaacgggtcaggtcgt
ttca---gtttggta-----------
>Chr2:18936332:18943574_3p 
---------------------tcggtcgatgcagatc----ttgcatcggtcgacgca--
-------------------acatccatttggtgtcagtcgatgcatgt-tggtatcggtc
gatgcagagtcctggtttgtttattgttg-ttgtggattgttg-ttaatggttagagatg
actctattgcttgtgtgtatagcccaatagatgggaggattgccttactgagtatttata
aaatactcatgcattgcaatatgtgtttatggtgcaggtaaaggcaaagtgtgatcgtga
aatcaaggcaatgaagaggaggatgttctagggactcgattggatgttatttggcat-tg
ctaggttgctagagttgagtcattagaaacattgtt--aggttgctggtttcatgtttcc
tgtta-tttcagtattggatattgttgatg-----------------------tggt---
----------------tattatt----ggatatttattggt-attg--------ttattt
cgctgttggttgtgattgtggttaggtgggtagtggatataggaccactagttgtacttt
atttatta----tatgatatttttatatt-tatt--------aaaaaaaaggtcggtc--
--------------------------
>Chr7:10397500:10405639_3p 
------------------gcatcggtcgatgcaagttagccttgcatcgatcgatgcaga
tcttgcgtcggtcgacgcaacctccaactggtgtcggtcgatgcatgt-tggtatcggtc
gatgctgagtcctggtttgtta-ttgttgattgttgattgtttattgatggttagagatg
tctctattgcttgtgtgtgcagcccagtagatgggaggattgccttactaagtgtttata
aaatacttatgcattgcaatttgtgtttgtgatgcaggtaatggcaaagtgtgatcgtgg
aatcagggaaataaagaggaggatgttctagtggttcgtttg---attgtctggcttctg
ttaggttgctagagttgagtc-ctag-aatgttgtttaggattgctgattctctggttta
tgctgtttggatcattagtttatgatttggaatta--------------atattgg----
------ttattgga-ttattatt----ggttatttattggttattgttattggttatttc
cgctgttgattgtgattgtggttaggtggctaatgggtatgggaccactagttgttgttt
attattatt-ctatttattatatattattttattatt-aaaaaaaaacaggtcacatagt
ttcatgtgttaagtcaaaatgagcaa
>Chr2:18936332:18943574_5p 
-----------------------gtgttatgtcgagcatgttggtgtcggtcgacgca--
-------------------acctccatttggtgtcggtcgatgcatgt-tggtgtcggtc
gatgcagagtcctggtttgtttattgttg-ttgtggattgttg-ttgatggttagagatg
actctattgcttgtgtgtatagcccagtagatgggaggattgccttactgagtgtttata
aaatactcatgcattgcaatatgtgtttgtggtgcaggtaaaggcaaagtgtgatcgtga
tatcaaggcaatgaagaagaggatgttctagggactcgattggatgttttctggcat-tg
ctaggttgctagagttgattcattagaaacattgct--aggttgttggattcatgtttcc
tgtta-tttgagtattggatattgttgatg-----------------------tggt---
----------------tattatt----ggatatttattggt-attg--------ttattc
tgctgttggttgtgattgtggttaggtggctagtggatatgggaccactagttgtagttt
atttatta----tattatatttttatatt-tatt--------aaaaaaaa----------
--------------------------
>Chr12:24595114:24602453_5p 
----------------------------------------cttgcatcggtggacgca--
-------------------accaccatttggtgttggtcgatgcatgt-tggtgtcggtc
gatgcagagtcctggtttgtttattgttgtttgttgattgttg-ttgatggttagagatg
actctattgcttgtgtgtatagcccagtagatgggaggattgccttactgagtgtttata
aaatactcatgcattgcaatatgtgtttgtggtgcaggtaaaggcaaagtgtgatcatgg
aatcaaggcaatgaagaggaggatgttctagggactcgattggatgttgtatggcat-tg
ctaggttcctagatttgagtcattagaaacattgct--aggttgctggttttatgttttc
tgatg-attgggtattggatatgatttatgttatg--------------atattggt---
----------------tattatt----ggatttttattggt-attg--------ttattc
cgctgttggttgtgattgtggttaggtggctagtggatatgggaccactagttgtagttt
atttatat----atttattatttattatt-tattatt----aaaaaaaaagttcggtcct
ttca-------tgtaccatggggt--
>Chr12:28959284:28968553_3p 
--------------------------------------actgggcatcagtcgatgcagc
ttctgtgtcgatcgatgc-ttccccattttgcatcggtcgatgcatgtgtggcgtcggtc
gatgctgagtcctagtttgtta-ttgtcgtttgttgattgttgtgtgttggttattgat-
actctattgcttgtgtgtatagcccagtagatgggaggattgccttactgagtgtttata
aaatattcatgcattgcaatatgtgtttgtggtgtaggtaaaggcaaagtgtgatcgtgg
aatcaaggcaatgaagaggaggatgttctagggactcggttttatgttgtctggcat-tg
ctaggttgctagagttgggtcattag-aacattgct--aggttgttggttctatgattcc
tgtta-------ttttggatattgattatgttg-g-------------aatatggttata
tttta-ttattgga-ttattatc----gaatattggttggttat-------------ttc
cgctgttgattgtgagtgtggttaggtggctagtggatatgggaccactagctgtagttt
att-------atatttattatttt------------------------------------
--------------------------
