# Supplementary material for: Transposon signatures of allopolyploid genome evolution
Source: Nat Commun. 2023 Jun 1;14:3180. doi: 10.1038/s41467-023-38560-z (PMC10235133; doi:10.1038/s41467-023-38560-z)
Supplement: Supplementary file 4 — Supplementary Data 1 [file 41467_2023_38560_MOESM4_ESM.zip › Camelina.LTR.families/Camelina.LTRFamily/Camelina.Aligned/gt10.fam_1652.Aligned.fa]

>Chr3:18394962:18404786_5p 
----catgtcata-tgaaaca-cat-tattttgtgg----ttgtggtgaatga--tg-ta
tggaatgatgactta-tgaatgaatggatgtcagggtgtttcaattccccttatgcaatt
gtagtataagaggtgtcaatccaatctgagtgtttgtgatcaatcaagatgtgcatatga
gtctaagtcaagccagatgtaaaggttgtttgtcactaacaatcctatgatgaaa-tg--
--------------
>Chr3:18394962:18404786_3p 
--acgacgccaaattgaaaca-cat-tattttgtgg----ttgtggtgaatga--tg-ta
tggaataatgactta-tgaatgaatggatgtgagggtgtttcgattccccttatgcaatt
gtagtataagaggtgtcaatccaatctgagtgtttgtgaacaatcaagatgtgcatatga
gtctaagtcaagccagatgtaaaggttgtttgtcactaacaatcctatgatgaa------
--------------
>Chr15:20740516:20749948_3p 
----------aaattgaaaca-cat-atatttgtgg----gtgtgatgatgaa--tg-ta
tggaatgatgagatatgaaatgaatggatggcagggtgtttcaattcctcttatgcagtt
gtagtataagaggtgtcaatccaatctgagagtttgcaagcaatcaggatgtgcatatat
gtctaagtcaagccaaatgcaaaggatgtttgtcactaacaacctattgatgaa--tgta
aa-atgcagaaagt
>Chr5:25905581:25915013_3p 
-----------aattgaaaca-agg-ttatttgtgt-ggtgaatgatggtgga--tg-ta
tgcaatgatgatata-tgaatggaatgatggatgggtgtttcaattccccttatgctatt
gcagtacaagaggtatcaatcctaaatgagtgtttgtgaacaattaagatatgcatatga
atctaagttaagacaaatgtaaagattgtttgtcactaacaatcctaggaaga-------
--------------
>Chr17:11738804:11745566_3p 
--gaacgggactggtgaaaca-agctttatttgtatgggtgaatgatggtgga--tg-ta
tgcaatgatgatata-tgaatggaatgatggatgggtgtttcaattccccttatgctatt
gcagtacaagaggtatcaatcctaaatgagtgtttgtgaacagataagatgtgcatatga
atctaagttaagacaaatgtaatgattgtttgtcactaacaatcctaagatggaaatgta
aagatgca------
>Chr17:11738804:11745566_5p 
--------------tgaaaca-agctttatttgtatgggtgaatgatggtgga--tg-ta
tgcaatgatgaaata-tgaatggaatgatggatgggtgtttcaattccccttatgctatt
gcagtacaagaggtatcaatcctaaatgagtgtttgtgaacagataagatgtgcatatga
atctaagttaagacaaatgtaatgattgtttgtcactaacaatcctaagatggaaatgta
a-------------
>Chr5:25905581:25915013_5p 
--------catgaatgaaaca-agc-ttatttgtgt-ggtgaatgatggtgga--tg-ta
tgcaatgatgatata-tgaatggaatgatggatgggtgtttcaattccccttatgctatt
gcagtacaagaggtatcaatcctaaatgagtgtttgtgaacagataagatgtgcatatga
atctaagttaagacaaatgtaatgattgtttgtcactaacaatcctaaga----------
--------------
>Chr20:20881036:20892452_5p 
--------------tgaaaca-cat-atatttgtat----ggtggatgatggaattg-aa
tgatgtgatgatatgataaacaaatggagtgcagggtgtttcaattccccttatgcagtt
gcagtataagaggtgtcaatccaatctgagtg-ttgcaagcaatcaggttgtgcatatat
gtctaagtcaagccaagtatgaaggatgtttgtcactaacaacctaaag-----------
--------------
>Chr12:22663997:22671187_3p 
--------------tgaaacaagatctttttggtgt-ggtgaatgatgaatga--tgata
tgcaatggtgagata-tgaatggatagatggatgggtgtttcaattccccttatgctgtt
gcagtataagaggtatcaatcctaaatgagtgtttgtgaacaattaagatatgtatatga
atctaagttaagccaaatgcaaagattgtttgtcact-----------------------
--------------
>Chr12:22663997:22671187_5p 
----------------------gatctttttggtgt-ggtgaatgatgaatga--tgata
tgcaatggtgagata-tgaatggatagatggatgggtgtttcaattccccttatgctgtt
gcagtataagaggtatcaatcctaaatgagtgtttgtgaacaattaagatatgtatatga
atctaagttaagccaaatgcaaagattgtttgtcactaa---------------------
--------------
>Chr20:20881036:20892452_3p 
------------------aca-cat-atatttgtat----ggtggatgatggaatgg-aa
tgatgtgatgatatgataaacaaatggagtgcagggtgtttcaattccccttatgcagtt
gcagtataagaggtgtcaatccaatctgagtg-ttgcaagcaatcaggatgtgcatatat
gtctaagtcaagccaagtatgaaggatgtttgtcactaacaacct---------------
--------------
>Chr15:20740516:20749948_5p 
tattttaatgaatttgaaaca-cat-atatttgtgg----gtgtgatgatgaa--tg-ta
tggaatgatgagatatgaaatgaatggatggcagggtgtttcaattccccttatgcagtt
gtagtataaaaggtgtcaatccaatctgagagtttgcaagcaatcaggatgtgcatatat
gtctaagtcaagccaaatgcaaaggatgtttgtcactaacaacctattgatgaa--tgta
aa-atgcatgtaaa
