# Supplementary material for: Transposon signatures of allopolyploid genome evolution
Source: Nat Commun. 2023 Jun 1;14:3180. doi: 10.1038/s41467-023-38560-z (PMC10235133; doi:10.1038/s41467-023-38560-z)
Supplement: Supplementary file 4 — Supplementary Data 1 [file 41467_2023_38560_MOESM4_ESM.zip › Camelina.LTR.families/Camelina.LTRFamily/Camelina.Aligned/gt10.fam_2567.Aligned.fa]

>Chr4:28448217:28452968_5p 
--attgttctcaaa----------ttaagagttttaagattgaa--tataaagaacacct
tt-ctttatt--acttaagaaaactttctcaaaaacttaagt--ctttccaa--------
-------tctcacac----aactcat-aagttatgtcacacct-tgacatctccttatat
ataaaacttttagtcctaatcctattag-aaaacaccttgtgcttagatacctcctaa--
acactatgatccttatctct---taaccattgcccag-ttgaataaggattcctacactc
tttcaagttgacttcatgcttaagccaacat
>Chr4:28448217:28452968_3p 
-tattgttctcaaa----------ttaagagttttaagattgaa--tataaagaacacct
tt-ctttatt--acttaagaaaactttctcaaaaacttaagt--ctctccaa--------
-------tctcacac----aactcat-aagttatgtcacacct-tgacatctccttatat
ataaaacttttagtcctaatcctattagaaaaacaccttgtgcttagatacctcctaa--
acactatgatccttatctct---taaccattgcccag-ttgaataaggattcctacactc
tttcaagttgacttcatgcttaagccaacat
>Chr17:15413962:15418713_5p 
atattgttctcaaa-----------taaaagtttgaagattgaa--tataaagaacacct
tt-ctttatt--acttaagaaaactctctcaaaaacttaagt--ctctccaa--------
-------tctctctcac-aaactcat-aagttatgtcacacct-tgacatctccttatat
at-aaacttttagtcctaaacctattag-gaaacaccttgtgtctagataactcctaa--
acactttgatccttatctct---taaccattgcccgg-ttggataaggattcccacattt
cttcaagttgacttcatgcttaagccaaca-
>Chr17:15413962:15418713_3p 
-tattgttctcaaa-----------taaaagtttgaagattgaa--tataaagaatatct
tt-ctttatt--acttaagaaaactctctcaaaaacttaagt--ctctccaa--------
-------tctctctcac-aaactcat-aagttatgtcacacct-tgacatctccttatat
at-aaacttttagtcctaaacctattag-gaaacaccttgtgtctagataactcctaa--
acactttgatccttatctct---taaccattgcccgg-ttggataaggattcccacattt
cttcaagttgacttcatgcttaagccaaca-
>Chr8:3700051:3704822_3p 
-tattgttttgaagttga------ttaagaagtttaagattgtc--t-caaagaacacct
tc--tttatt--tcttaagaaaattatctc-aaaacttaagc---ctcacaa--------
-------tctctctctctcaaatgat-aagttatgtcacaact-aaacatctccttatat
a-taaaaccttcgtcctaatcctattag-gaaaacatttatg-ttagataactcctaa--
catccttagtctttatctct---taaccatagctcgg-ttatata--gattgtcctattt
a-tcaagttgacttcatgcttaagccaaca-
>Chr8:3700051:3704822_5p 
-tattgttttgaagttga-----tttaagaagtttaagattgtc--t-caaagaacacct
tc---ttatt--gcttaagaaaattatctc-aaaacttaagc---ctcacaa--------
-------tctctctctctcaaatcat-aagttatgtcacaact-agacatctcct--tat
a-taaaaccttagtcctaatcctaataa-gaaaaaacttatg-ttagataattcctaa--
catccttagtccttatctct---taaccatagctcgg-ttagataaggattatcctattt
t-tcaaattgacttcatgcttaagccaaca-
>Chr11:11689020:11694816_3p 
-tattgttttaaagcttg-----atttaagaacttaagatcaaa--t-caaagaacacct
tttctttatt--gcttaagaaaattatctc-aaaacttaagc--tctctcaat-------
------ctctctctctcttaaatcat-aagttatgtcacaagt-agacatctccttatat
agaaaaacctttgtcctaatcctactag-gaaaac-cttatg-ttagatagctcctaa--
catacatagtccttatatct---taaccataactcggtttggataaggcttttcctactt
c-ttaagttgacttcatgcttaagccaaca-
>Chr11:11689020:11694816_5p 
-tattgttttaaagcttg-----atttaagaacttaagatcaaa--t-taaagaacacat
tttctttatt--gcttaagaaaattatctc-aaaacttaagc--tctcccaa--------
-------tctctctctcttaaatcat-aagttatgtcacaagt-agacatctccttatat
agaaaaacctttgtcctaatcctattag-gaaaat-cttatg-ttagatagctcctaa--
catacatagtccttatgtct---taaccataactcggtttggataaggcttttcctactt
c-ttaagttgacttcatgcttaagctaaca-
>Chr11:30243182:30248001_5p 
------tattgaga----------ttaaaagatataagaataaaagtacaaagaataact
ct-ctttattcagcttaagaaaattctctc-aaaatttaagctgtatctcaa--------
------atatctctcac--aactcat-aaattatgctataactctagcatctccttatat
a-gaaaaactcaatcctaatcctattag-taaata-catatatttagataactcctaaat
atattatagtccttatctcttaataactataactcggttagaattaggatagcttcctcc
--tcaagtt-attacaagcttaagccaaca-
>Chr12:28103524:28108309_3p 
-tattgttcttaacacaaagataactttaatgattaagaactcaagaattaagaatcact
ct-ctttattaactttaggaaaatcactc--aaaacctaaag---ctct-----------
-cttggttttctcacag-aaccttac-aagttatgtcatgtct-cgacctctctatttat
aatagctcacatatcctaatcctattagaaaatctccctaagtttagatatctcctaaac
t-tatttgatccttatctcttt-gaatcataatactaataggattagtacaacttatttc
--tcaagttatctttaagcttaaaccaaca-
>Chr12:28103524:28108309_5p 
-tattgttcttaacacaaagataacttcaacgattaagaactcaagaattaagaatcact
ct-ctttattaactttaggaaaatcactc--aaaacctaaag---ctct-----------
-cttggttttctcacaa-aaccttac-aagttatgtcatgtct-cgacctctctatttat
aatagctcacctatcctaatcctattaggaaatctccctaagtttagatatctcctaaac
t-tacttgatccttatctcttc-gaatcataatactaataggatttgtacaacttatttc
--tcaagttatctttaagcttaaaccaaca-
>Chr18:19745760:19751416_3p 
-tcttgttttt------------------acgtttaagatctcactaaaaaacaatt-ct
tt-ttttattatctttaggaaaattctctcaaaaacctaaag---ttctcaaactcttaa
actctcttttctttaaa-gaccacacttatttgcgtcatgcct-cgac--acatatatat
agtaaaacacctaacctaatcctactaggaaaaaccccatagattagataactcctaact
tatctttgatccttatttctttagaatcataactctaataggattagtgtagcttatttc
--tcaagtcaacttcaaactt-aaccaaca-
