# Supplementary material for: Transposon signatures of allopolyploid genome evolution
Source: Nat Commun. 2023 Jun 1;14:3180. doi: 10.1038/s41467-023-38560-z (PMC10235133; doi:10.1038/s41467-023-38560-z)
Supplement: Supplementary file 4 — Supplementary Data 1 [file 41467_2023_38560_MOESM4_ESM.zip › Camelina.LTR.families/Camelina.LTRFamily/Camelina.Aligned/gt10.fam_4116.Aligned.fa]

>Chr7:11028941:11033988_5p 
------taatgtagcagctagaagcgtaaaagacaagaaacttaggatctgcagaacctt
tagtagcttgtcgataattcttgtttgaacatagaattcgaacaagagtttgaaaaagta
attctctttttattaatcaaaaaccgaagaacaataaagctccaaatcctctacttatac
tacttgtgcaataaactaaataaaaaccctaagctaatgtcggtaaattaacgaacacaa
aaggaaataattaaacaaccaaaagcccacaaataaaccaaaactagaactctcgcttca
gcccaggaaagtgtgtagttacgctgcatc-
>Chr18:12519937:12524947_3p 
------taatgtagcagctagaagcgtaaaagacaagaaacttaggatctgcagaacctt
tagtagcttgtcgataattcttgtttgaacagagaattcgaacaagagtttgaaaaagta
attctc-ttttattaatcaaaaaccgaagaacaataaagctccaaatcctctacttatac
tacttgtgcaataaactaaataaaaaccctaagctaatgtcggtaaattaacgaacacaa
aaggaaataattaaacaaccaaaagcccacaaataaaccaaaactagaactctcgcttca
gcccaggaaagtgtgtagttacgctgcatca
>Chr18:12519937:12524947_5p 
------taatgtagcagctagaagcgtaaaagacaaaaaacttaggatctgcagaacctt
tagtagcttgtcgataattcttgtttgaacagagaattcgaacaagagtttgaaaaagta
attctc-ttttattaatcaaaaaccgaagaacaataaagctccaaatcctctacttatac
tacttgtgcaataaactaaataaaaaccctaagctaatgtcggtaaattaacgaacacaa
aaggaaataattaaacaaccaaaagcccacaaataaaccaaaactagaactctcgcttca
gcccaggaaagtgtgtagttacgctgcatca
>Chr14:29997827:30002874_5p 
------taatgtagcagctagaagcgtaaaagacaagaaacttaggatctgcagaacctt
tagtagcttgtcgataattcttgtttgaacagagaattcgaacaagagtttgaaaaagta
attctc-ttttattaatcaaaaaccaaagaacaataacgctccaaatcctctacttatac
tacttgtgcaataaactaaataaaaaccctaagctaatgtcggtaaattaacgaacacaa
aaggaaataattaaacaaccaaaagcccacaaataaaccaaaactagaactctcgcttca
gcccaggaaagtgtgtagttacgctgcatca
>Chr14:29997827:30002874_3p 
------taatgtagcagctagaagcgtaaaagacaagaaacttaggatctgcagaacctt
tagtagcttgtcgataattcttgtttgaacagagaattcgaacaagagtttgaaaaagta
attctc-ttttattaatcaaaaaccaaaaaacaataacgctccaaatcctctacttatac
tacttgtgcaataaactaaataaaaaccctaagctaatgtcggtaaattaacgaacacaa
aaggaaataattaaacaaccaaaagcccacaaataaaccaaaactagaactctcgcttca
gcccaggaaagtgtgtagttacgctgcatca
>Chr7:11028941:11033988_3p 
accaactaatgtagcagctagaagcgtaaaagacaagaaacttaggatctgcagaacctt
tagtagcttgtcgataattcttgtttgaacagagaattcgaacaagagtttgaaaaagta
attctc-ttttattaatcaaaaaccaaaaaacaataacgctccaaatcctctacttatac
tacttgtgcaataaactaaataaaaaccctaagctaatgtcggtaaattaacgaacacaa
aaggaaataattaaacaaccaaaagcccacaaataaaccaaaactagaactctcgcttca
gcccaggaaagtgtgtagttacgctgcatca
>Chr18:549067:554053_3p 
------taatgtagcagctagaagcgtaaaagacaagaaacttaggatctgcagaacctt
tagtagcttgtcgataattcttgtttgaacagagaattcgaacaagagtttgaaaaagta
attctctttttattaatcaaaaaccgaagaacaataaagctccaaatcctctacttatac
tacttgtgcaataaactaaataaaaaccctaagctaatgtcggtaaattaacgaacacaa
aaggaaataattaaacaaccaaaagcccacaaataaaccaaaactagaactctcgcttca
gcccaggaaagtg------------------
>Chr18:19649895:19654926_3p 
-atttctaatgtagcagctagaagcgtaaaagacaagaaacttaggatctgcagaacctt
tagtagcttgtcgataattcttgtttgaacagagaattcgaacaagagtttgaaaaagta
attctc-ttttattaatcaaaaaccgaagaacaataaagctccaaatcctctacttatac
tacttgtgcaataaactaaataaaaaccctaagctaatgtcggtaaattaacgaacacaa
aaggaaataattaaacaaccaaaagcccacaaataaaccaaaactagaactctcgcttca
gcccaggaaagtgtg----------------
>Chr18:549067:554053_5p 
--------------cagctagaagcgtaaaagacaagaaacttaggatctgcagaatttt
tagtagcttttcgataattcttgtttgaacagagaattcgaacaagagtttgaaaaagta
attctctttttattaatcaaaaaccgaagaacaataaagctccaaatcctctacttatac
tacttgtgcaataaactaaataaaaaccctaagctaatgtcggtaaattaacgaacacaa
aaggaaataattaaacaaccaaaagcccacaaataaaccaaaactagaactctcgcttca
gcccaggaaagtgtgtagttacgct------
>Chr18:19649895:19654926_5p 
-----ctaatgtagtagctagaagcgtaaaagacaagaaacctaggatctgcagaacctt
tagtagcttgtcgataattcttgtttgaacagagaattcgaacaagagtttgaaaaagta
attctc-ttttattaatcaaaaaccgaagaacaataaagctccaaatcctctacttatac
tacttgtgcaataaactaaataaaaaccctaagctaatgtcggtaaattaacgaacacaa
aaggaaataattaaacaaccaaaagcccacaaataaaccaaaactagaactctcgcttca
gcccaggaaag--------------------
