# Supplementary material for: Transposon signatures of allopolyploid genome evolution
Source: Nat Commun. 2023 Jun 1;14:3180. doi: 10.1038/s41467-023-38560-z (PMC10235133; doi:10.1038/s41467-023-38560-z)
Supplement: Supplementary file 4 — Supplementary Data 1 [file 41467_2023_38560_MOESM4_ESM.zip › Camelina.LTR.families/Camelina.LTRFamily/Camelina.Aligned/gt10.fam_643.Aligned.fa]

>Chr2:4673230:4684280_5p 
tgaaat--tgatgtaaactataactataatacacttatatgtg-tatat-atattctata
aagt-aaaac-aaaaaatattaaagagagggagaagaag--gagaggctac------gag
agt-gggg-aaagtaaaaag----ctttgta-ttattattg-----------tatctttt
tctcatg-ttgtacaatttctattttatagtggaataaagaagttatgagtcataccact
tattaa-catggtgatgacagttgtaaaagtgtgatgaca--------------------
---------------------------tgtgttgatggattaatcacac--ttgttttac
aata--
>Chr5:30599261:30606512_5p 
--------tgatgtaaactataactataatacacctatatgta-tatataatattctata
aagt-aaaac-aagaaatactaaagagagggagaaggag--gagaggctac------gag
agtggggg-agagtaaaaag----cttttta-ttattattg-----------tgtcactt
tctcatg-ttgtacaattccta-tttatagtggaataaagaagttatgaatcataccact
tattaa-catggtaatgacagttgtaaaagtgtgatgaca--------------------
---------------------------tgtgttgatggattaatcacac--ttgttttac
aaca--
>Chr5:30599261:30606512_3p 
--------tgatgtaaactataactataatacacctatatgtg-tatataatattctata
aagt-aaaac-aagaaatactaaagagagggagagggag--gagaggctac------gag
agtggggg-agagtaaaaag----cttttta-tcattattg-----------tgtcactt
tctcatg-ttgtacaattccta-tttatagtggaataaagaagttatgagtcataccact
tattaa-catggtaatgacagttgtaaaagtgtgataaca--------------------
---------------------------tgtgttgatagattaatcatac--ttgttttac
aaca--
>Chr2:4673230:4684280_3p 
tgataacgtgatgtaaactataactataatacacctatatgtg-tatataatattctata
aagt-aaaacaaaaaaatactaaagagaaggagagggag--gagagactac------gag
agtggggg-aaagtaaaaag----ctttata-ttattattg-----------tatctctt
tctcatg-ttgtacaattccta-tttataatggaataaagaagttatgagtcataccact
tattaa-catagtaatgacagttgtaaaagtgtaatgaca--------------------
---------------------------tgtgttgatggattaatcatac--ttgttttac
------
>Chr15:16994441:17000101_3p 
--------tgatataaactataactataatacacctatatgtg-tatataatattctata
aagt-aaaac-aagaaatattaaagagagggagagggag--gagaggctacga----gag
agtggggg-agagt-aaaag----ctttgta-ttattattg-----------tgtcactt
tctcatg-ttgtgcaattccta-tttataggggaataaagaagttatgagtcataccact
tattaa-catggtaatgacagttgtaaaagtgtgatgaca--------------------
---------------------------tgtgttgatggattaatcacac--ttgttttac
aaca--
>Chr15:16994441:17000101_5p 
--------tgatagaaactataactataatacacctatatgtg-tatataatattctata
aagt-aaaac-aagaaatattaaagagagggagagggaa--gagaggctacga----gag
agtggggg-agagt-aaaag----ctttgta-ttattattg-----------tgtcactt
tctcatg-ttgtacaattccta-tttataggggaataaagaagttatgagtcataccagt
tattaa-catggtaatgacagttgtaaaagtgtgatgaca--------------------
---------------------------tgtgttgatggattaatcacac--ttgttttac
aaca--
>Chr9:4038798:4043715_5p 
--------tgttataaactataactataatacacctatatgtg-tatataatattctata
aagt-aaaac-aa-aaatactaaagagagggag--------gagaggctac-------aa
agtggaga-agagtaaaaag----ccttgta-ttattattg-----------tctctctt
tctcatgtttgtacaactccta-cttatagtggaataaagaagttatgagtcatactact
tattaa-cttggtaatgacacatgtaaaagtgtgatgaca--------------------
---------------------------tgtgttgatggatt-atcacac--ttgttttac
aa----
>Chr9:4038798:4043715_3p 
--------tgttataaactataactataatacacctatatgtg-tatataatattctata
aagt-aaaac-aagaaataataaagagagggtg--------gagagactac------gaa
agtggaga-agagtaaaaag----ccttgta-ttattattg-----------tctctctt
tctcatgtttgtacaactccta-cttatagtggaataaagaagttatgagtcatactact
tattaa-cttggtaatgacaaatgtaaagatgtgatgaca--------------------
---------------------------tgtgttgatggatt-atcacac--ttgttttac
aaa---
>Chr5:14030549:14035899_3p 
--------taatatgaactataactataatacacttatatgtg-tatatagttttctata
aagt-aaaac-aagaaatattaaagagagggagagagag--gagaggctacga----gag
agtgggggaagagtaaaagc----ttttgtc-gtcttatca-------------tcactt
tctcatg-ttgtacaattcata-tttatagtggaatgaaagagttatgagtcatactact
tattaa-catggtaatgacat--------gtgtgatgaca--------------------
---------------------------tgtgttgatggattaatc-aac--ttgttttac
aatac-
>Chr5:14030549:14035899_5p 
-------gtaatatgaactataactataatacacctatatgtg-tatatagttttctata
aagt-aaaac-aagaaacattaaagagagggagagagag--gagagactaaga----gag
agtggggggagagtaaaagc----ttttgtc-ttcttatca-------------tcactt
tctcatg-ctgtacaattcata-tttatagtggaatgaaagagttatgagtcatactact
tattaa-catggtaatgatat--------gtgtgatgaca--------------------
---------------------------tgtgttgatggattaatc-aac--ttgttttac
aaca--
>Chr17:17933974:17939622_5p 
--------taatataaactataactataatacacctatatgtg-tatatagttttttata
aagt-aaaag-aagaaatattaaagagagggagagagaa--gagag-ctacga----gag
agtggggg-agagtaaaggcttttttttgta-ttcttatta-------------acactt
tctcaca-ttgtacaattcata-tttatagtggaatgaaagggttatgagtcatcctatt
tattaa-catggtaaagacat--------gtgtgatgaca--------------------
---------------------------tgtgttgatggattaatc-aac--ttgttttac
aaca--
>Chr17:17933974:17939622_3p 
--------taatataaactataactataatacacctatatgtg-tatatagttttttata
aagtaaaaaa-aagaaatattaaagagagggagagagaa--gagag-ctacga----gag
agtggggg-agagtaaaggcttttttttgta-ttcttatta-------------acactt
tctcata-ttgtacaattcata-tttatagtggaatgaaagggttatgagtcatcctatt
tattaa-catggtaaagacat--------gtgtgatga----------------------
-----------------------------tgttgatggattaatctaac--ttgttttac
aaca--
>Chr16:6626540:6631461_5p 
--------tgtcgtgaattataactagaatatacttatatgtgttttgtaatattttgta
aagt--gaac-aagaaataataaagtgaaagagagggag--gaacagccacga----gag
agtgagag-agatt--agaa----ctctttc-ttttgatcaaagacaacttatgtatttt
actcttt-ttatacaactccttatttatagtgtactacaaaagacatgagtcaca-cact
tattca-cttggtaatgacaagtggtaagttatgtaa--------------------tat
tacatgaacaagtgtcatgacatgtg-tcttgtgatggattagtcataattatattttat
aata--
>Chr16:6626540:6631461_3p 
--------tgttgtgaattataactagaatacacttatatgtgttttgtaatattttgta
aagt--gaac-aagaaataataaagtgaaagagagggag--gagcagccacca----gag
agtgagag-agatt--aaaa----ctctttc-ttttgatcaaagacatcttgtgtatttt
tctattt-ttacacaactccttatttatagtgtactacgaaagacataaattaca-catt
tattca-cttgataatgacaagtgataagttatataa--------------------tat
tacatgaacaagtgtcatgacatatgtttttgtgatggattaatcacaattattttttat
aata--
>Chr15:6746740:6752525_3p 
-cattac-tgttgtgaattataagtagaatacaattatgtgtgttttacaatactttata
aaga--gtaa-aagaaataataaagagagggaaagagag--aagcatgcacgagagtgag
agtgagag-agattagagaa----ctctttctttttgatcaaggacaacat-cacctttt
actcttc-ttacacaa---cttatttatagtacacttacaaaagcatgagtcata-cacc
cattaattttggtaatgacaagtgttgtgtcatgtg------------------------
---------------------------tattatgatggattaatcaca---atatttcat
aata--
>Chr15:6746740:6752525_5p 
--ataacgtgttgtgaattataagtagaatacaattatgtgtgttttacaatactttata
aaga--gtaa-aagaaataataaagagagggaaagagag--aagcatgcacgagagtgag
agtgagag-agattagagaa----ctctttctttttgatcaaggacaacat-cacctttt
actcttc-ttacacaa---cttatttatagtacacttacaaaagcatgagtcata-cacc
cattaattttggtaatgacaagtgttgtgccatgtg------------------------
---------------------------tattatgatggattaatcaca---atatttcat
aataat
>Chr15:13490153:13495806_3p 
--------tgttgtgaattataaccaaaatacacttaacttatgtttgtaatactttgta
aagt--aaac-aagaaataataaagagagagagagagagaagagaggccacga----gaa
agggagag-agtttggaaag----c-------ttttgatcaaagaacttatgtattacta
actcttc-ttacacaacctcttatttatagtgtactacaaaacacatgagtcac--tacc
tattagttgtggtaatgacaagtggagagatgtaatgacaaatgttaacacttcaaatat
tacatagacaagtgttatgccatgtg-tcttgtgatggattaatcacaa-----------
------
