# Supplementary material for: Transposon signatures of allopolyploid genome evolution
Source: Nat Commun. 2023 Jun 1;14:3180. doi: 10.1038/s41467-023-38560-z (PMC10235133; doi:10.1038/s41467-023-38560-z)
Supplement: Supplementary file 4 — Supplementary Data 1 [file 41467_2023_38560_MOESM4_ESM.zip › Camelina.LTR.families/Camelina.LTRFamily/Camelina.Aligned/gt10.fam_676.Aligned.fa]

>Chr2:5750138:5751982_5p 
-----------------------------------------------------------t
ggtagtgatgatgaatgatcaggtggaatgcaaggtgtttcaattacccttatgtaattg
tagcataaaggatgtcaaaccataatgcgtgtgatgcaagcaatcaggatgtgaacacta
atttaagtcaagccaaatatgaaaatggttttgaactaacaacctaatgacaataatgaa
---atgcagaatgta-aaactactaagacaagagaaaaaatgcaag-tgaacagtataaa
caaagcagtaatgattctaa-gcaggagcaagaactac-----------------actac
tacaatgcaatgaatgaa-acatgatcaaacaggattgaatgcaatgaaacagaaatgaa
acaagaa------------agatgcagaacataaacaagaactctggaag-gagctcgag
caagcactcgatcgtatgctctatcgagtggcaggtcgagtgacttgata--cgaagaac
agaaccaaatttgacaatcaaaacagagccaattgcaagcaaatcaaacaggaagcgaat
aacaataatcaaacggagaaatcaataaaaaaagaaggctcctacggatggattcatggg
ctggactca-agctataattacctaaactgatcaacaaacctcag---------------
-----------------------------------------------------
>Chr2:5750138:5751982_3p 
----------------------------gtggtga-------------------agtgat
ggtagtgatgatgaatgatcaggtggaatgcaaggtgtttcaattacccttatgtaattg
tagcataaaggatgtcaatccataatgcgtgtgatgcaagcaatcaggatgtgaacacta
atttaagtcaag-caaatatgaaaatggttttgaactaacaacctaatgacaataatgaa
---atgcagaatgta-aaactaataagacaagagaaaaaatgcaag-tgaacagtataaa
caaagcagtaatgattctaa-gcaggagcaagaactac-----------------actac
tacaatgcattgaatgaa-acatgatcaaataggattgaatgcaatgaaacagaaatgaa
acaagaa------------agatgcagaacataaacaagaactctggaag-gagctcgag
caagcactcgatcgtatgctctatcgagtggcaggtcgagtgacttgata--cgaagaac
acaaccaaatttgacaatcaaaacagagccaattgcaagcaaatcaaacaggaagcaaat
aacagtaatcaaacagagaaatcaataaacaaagaaggctcctagggatggattcatggg
ctggactca-agctataattacctaaactgatcaacaaacctcagtcaa-c---------
-----------------------------------------------------
>Chr10:25287564:25296186_5p 
-------aattgaaacatatctttttgtgtggtgag-------aagaatgaatgaataat
agtagagatgatgaatgaacaggtgg-atgcaaggtgtttcaattacccttatgttgttg
tagcataaaggatgtcaatccataatgggtgtgatgcaggcaatcaggatatgaatcctt
atctaagtcaagccaaatatgatgaatgtgtttatctaacaacctaatgatgataatagt
---atgcaaaatgta-aagctactaagacaagatattaaatgcaagataaacag--tgaa
acaaacattaatgatactaa--caagaacataaactag-----------------actaa
tgcaggacaagtaatgaa-acaggattaaacaagaatttaatgaatgcaaccggaatgga
acaggaaatgaaactag-taaatgcagaacataaacaagaacattggatg-gtgctcgag
caagcactcgatcggatgctcgatcgagtggatggtcgagttaacttgcggctgcaaaac
agagacaga-gaaacaaccaaaacagaggaaaactaaagtaaatcaaacaggaaacaaat
aacaatacttgaaataggaaatcaataaacaaataaaggtcctaaggatggattcatggg
ctgggctca-agctatggttatctagactgatcaacaaacctcaatcaa-caatgagt--
-----------------------------------------------------
>Chr10:25287564:25296186_3p 
----------------------ttttatgtggtgag-------atgaatgaatgaatgat
agtagagatgatgaatgaacaggttg-atgcaaggtttttcaattacccttatgttgttg
tagcataaaggatgtcaatccttaatgggtgtgatgcaagcaatcaggatataaatactt
atctaagtcaagacaaatatgatgaatgtttttatctaacaacctaataatgataatagt
---atgcagaatgta-aagctactaagacaagatactaaatgcaagataaacag--tgaa
acaaacagtaatgatactaa--caagaacagaaactag-----------------actaa
tgcaggacaagtaatgaa-acaggattaaataggaacttaatgaatgcaacaggaatgga
acaggaaatgaaactag-taaatgcagaacataaacaagaacacttgatg-gtgctcgag
caagcactcgatcagatgctcgatcgagtggatggtcgagttaacttgcggctgcaaaac
agagacaga-gcaacaaccaaaatagaggaaaactaaagtaaatcaaacaggaaacaaat
aagaatacttgaaataggaaatcaataaacaaagaaaggtcctaaggatggattcatggg
cttggctca-agctatggttatctagactgatcaacaaaccacaatcga-caatgagtt-
atatctag---------------------------------------------
>Chr17:23268209:23277825_3p 
----------acaagaatctttttggtgtgcgtgatgaa-----------tgtatgcaat
ggtg-agat-atgaatggatggatgg----taaggtgtttcaattccccttatgctgttg
cagtataagaggtatcaatcctaaatgagtgt-ttatgaacaattaagatatgtatatga
ttctaagttaagcaaaatgtaaagattatttatcactaacaatcctaagatgaaaatgta
ag-atgcagaatgta-aaaccacaagaattaagagctaaatgcaaatagaacagaatgat
tgcagctaatatgaaacaagaacaaaaatagaaactat---------gctaatggactaa
tgcaagacaa-taatgaacagtacaataagtaaatgcaactggaatgcaaatagaatgag
actagagataagacaggacaactacaaatcataaaccaaagttctggggatgaactcgag
ctagcactcgatcgagtg-tagatcgagtgcagggtcgagctagataaat-ccgggaaac
agagcaaca-----caataaaaacagagcaatgcagatacaaatcaaacaacaagcaagc
aacaggattaagacttaaaaatcaataaacaaagaagg-ccttgaggagggattcatggg
ctagactaatgaatgaggttt---------------------------------gagct-
-----------------------------------------------------
>Chr20:23194055:23205302_3p 
------aaattgaaacacatattttg-attggtgatgggtggtatgatggaatgagatat
ggta-tgatgatgaatgaatggagtg----cagggtgtttcaattccctttatgatgttg
cagtataagaggtgtcaatctaatctgagtgt-ttgcaagcaatcaggatgtgcataaat
gtctaagtcaagccaagtacgcaggatgtttgtcactaacaa-cctattgatgaaatgta
aa-atgcagaaagtacaggctactaaga-tagatgctaaatgtaaagagaacagacttat
caaagctatgatgaagcaagaacagaaatagaaactatagtaatgcaagtaatgaactaa
tgcaaggcaagtaataaacaggatactaagtgaatgcaacagaaatgcaacttaaatgaa
acaggaattgagacaggacaaatacaaagcataaaccagaattctggggatgagctcgag
caagcactcgatcgagtg-tagatcgagtacatggtcgagctggacaaac-gcgagaaac
agagcaatg-----acaataaaacagagcaatacaaaggcgaatcaaacaacgatcaaac
agcagaatttaagctaggaaatcaataaacaaggaagg-tcttactgatggattcatggg
cttgactttttattgcggttatctaacttgatcaacaaacctcaatcaa--tatgagcta
atctctagacaataatctccaagaacatgttaatccactctcatggcaaaaac
>Chr12:25915903:25926334_5p 
---------ttgaaacaaggtttttatgtgggtgatgaatg--atgattgtgtatgcaat
ggtg-agat-atgaatgaatggatgg----taaggtgtttcaattccccttatgctgttg
cagtataagaggtgtcaatcctaaatgagtgt-ttgtgaacaattaagatgtgtatatga
gactaagtcaagccaaatgtaagga-tgtttgtcactaacaatcctatgaagaaaatgca
aa-atgcagaaagta-aaactacaagaactagatgctaaatgtaaatggaacagaatgat
tatgactaatatgaagctagaacagaaatagaaactac---------aataatgaaccaa
tgcaagacaa-taataaacagggcagtaagtaaatgcaacagaaatacaaatagaatgag
actagagataagataggacaactacaaatcataaaccaaagttctggggaagaactcgag
caagcactcgatcgagtg-tagatcgagtgcagggtcgagctggactaaa-cgcaaaaat
agagcgaca-----caataaaaacagagcaatgcaaaaacgaatcaaacaacaggcaagc
aacaggattaagacttaaaaatcaataaaaaaagaagg-tcctgaggagggattcatggg
ctgaactaatcattgtggttatctaacttggtcaacaaatctcaagcaaactttgagcta
atctctagacatataaat-----------------------------------
>Chr17:23268209:23277825_5p 
--------------gaatctttttggtgtgggtgatgaa-----------tgtatgcaat
ggtg-agat-atgaatggatagatgg----taaggtgttttaattccccttatgctgttg
cagtataagatgtatcaatcctaaatgaatgt-ttgtgaacaattaagatatgtatatga
atctaagttaagccaaatgtaaagattgtttgtcactaacaatcctaagatgaaaatgta
ag-atgcagaaagta-aaactacaagaactaagagctaaatgcaaatagaacagaatgat
tgcagctaatatgaaacaagaacagaaatagaaactat---------gctaatggactaa
tgcaagacaa-taatgaacagtacaataagtaaatgcaactggaatgcaaatagaatgag
actagagataagacaggacaactacaaatcataaaccaaagttctggggatgaactcgag
ctagcactcgatcgagtg-tagatcgagtgcagggtcgagctagataaat-ccgggaaac
agagcaaca-----caataaaaacagagcaatgcagatacgaatcaaacaacaagcaagc
aacaagattaagacttaaaaatcaataaacaaagaagg-ccttgaggagggattcatggg
ctagactaatgaatgaggtt----------------------------------------
-----------------------------------------------------
>Chr12:25915903:25926334_3p 
cctgaaggtttgaaacaaggtttttatgtgggtgatgaatg--atgattgtgtatgcaat
ggtg-agat-atgaatgaatggatgg----taaggtgtttcaattccccttatgcagttg
cagtataagaggtgtcaatcctaaatgagtgt-ttgtgaacaattaagatgtgtatatga
cactaagtcaagccaaatgtaagga-tgtttgtcactaacaatcctatgaagaaaatgca
aa-atgcagaaagta-aaactacaagaactagatgctaaatgtaaatggaacagaatgat
tatgactaatatgaagctagaacagaaatagaaactac---------aataatgaaccaa
tgcaagaaaa-taataaacagggcagtaagtaaataaaacataaatgcaaatagaatgag
actagagataaaacaagacaactacaaatcataaaccaaatttctagggaagaactcgag
caagcactcgatcgagtg-tagatcgagtgcaaggtcgagctggactaaa-cgcaaaaac
agagcaaca-----caatataaacagagcaatgcaaacacgaatcaaacaacaggcaagc
aacaggattaagacttaaaactcaataaaaaaagaagg-tcctgaggagggattcatggg
ctgaactaatcattgtggttatctaacttggt-aacaaatctcaagcaaactttgagcta
atctctagacatattattctaagacaa--------------------------
>Chr20:20903846:20915652_5p 
---------ttgaaacaaggtttatatggtggtgaatgatg--atgaa--tgtatgcaat
ggt---ggt-atgaatggaatgatgg----atgggtgtttcaattccccttatgctgttg
cagtataagaggtatcaatcctaaatgagtgt-ttgtgaacaattaggatatgcatatga
atctaagttaagacaaatgtaaagattgtttgtcactaacaatcctaagatagaaatgta
aagatgcagaaagt--aaactacaagaacgaagaactaaatgcaaatgaaactgaatgat
tgcaacagtagtgaagtaagaacagaaatagaaactac--------tactaatgaactaa
tgcaagacaattaatgaactgaaaactaaatgaatgcaac-----------tagaatgag
ac-aggaatgaaacaggacaatcacaaatcataaacaagagttctggggatgaactcgag
caagcactcgaccgagtg-taggtcgagtgggaggtcgagttggttaaat-tcggaaaac
aaagcaaca-----caataaaaacagagcaatgcaaatacgaatcaaacaacaagcaagc
aacatgattaagactttaaaatcaataaacaaaaaagg-tcctgaggatggattcatggg
atgaactaatcattgtggttatctaacttggtcaacaaatctcaagcaaactttgagcta
acctctagacatataaatctaag------------------------------
>Chr20:20903846:20915652_3p 
-------------------gtttatatggtggtgaatgatg--atgaa--tgtatgcaat
ggt---ggt-atgaatggaatgatgg----atgggtgtttcaattccccttatgctgttg
cagtataagaggtatcaatcctaaatgagtgt-ttgtgaacaattaggatatgcatatga
atctaagttaagacaaatgtaaagattgtttgtcactaacaatcctaagatagaaatgta
aagatgcagaaagt--aaactacaagaactaagaactaaatgcaaatgaaactgaatgat
tgcaacagtaatgaagcaagaacagaaatagaaactac--------tactaatgaactaa
tgcaagacaattaatgaactgaaaactaaatgaatgcaac-----------tagaatgag
ac-aggaatgaaacaggacaatcacaaatcataagccagagttctgtggatgaactcgag
caagcacccgaccgagtg-taggtcgagtgggaggtcgagttggttaaat-ccggaaaac
agagcaaca-----caataaaaacagagcaatgcaaatacgaatcaaacaacaagcaagc
aacatgactaagactttaaaatcaataaacaaagaagg-tcctgaggatggattcatggg
atgaactaatcattgtggttatctaacttggtcaacaaatctcaagcaaactttgagcta
acctctagacatataaatctaagacaagtttct--------------------
