# Supplementary material for: Transposon signatures of allopolyploid genome evolution
Source: Nat Commun. 2023 Jun 1;14:3180. doi: 10.1038/s41467-023-38560-z (PMC10235133; doi:10.1038/s41467-023-38560-z)
Supplement: Supplementary file 4 — Supplementary Data 1 [file 41467_2023_38560_MOESM4_ESM.zip › Camelina.LTR.families/Camelina.LTRFamily/Camelina.Aligned/gt10.fam_4274.Aligned.fa]

>Chr7:18532459:18543422_5p 
aaaaaattcatctcagcaacttgatata--tcatggtttttatg-gtttttaactatggt
ataagtgtg-tttttgagtcttttaatttgttttctaggttgtttttgagtctttatagg
tttaggtactcattggcatggatggaacactaaggagctaaaagaggatgatttggagca
taatcaaagcattaaggctgaa-aaacaaagttgggagacgagatcaagactatgcatcg
accgatgcaa----cctcagcatcgatcaatgcagctcctacaaga-caatcggaagttg
tctccacaagctttagaagatttacaaaatttgccc-aagtttcctttatttgcaat-ta
aggcccaatacgtgtttta-gagtatttata----------------
>Chr7:18532459:18543422_3p 
--------------------ttgatata--tcatggtttttatg-gtttttaactatggt
ataagtgtg-tttttgagtcttttaatttgttttataggttgtttttgagtctttatagg
tttaggtactcattggcatggatggagcactaaggagctaaaagaggatgatttggagca
taatcaaagcattaaggctgaa-caacgaagttgggagacgagatgaagactatgcattg
accgatgcaa----cctcagcatcgatcgatgcagctcctacaaga-caatcggaagttg
tctccacaagctttagaagatttacaaaatttgccc-aagtttcctttatttgcaat-ta
aggcctaatacgtgtttta-gagtatttataggcct-----------
>Chr9:21175346:21181323_5p 
---------------gttgattgatata--tcatggtttttgtg-gtttttaaccatggt
ataagtgtgctttttgaatcttttgatttgttttctaggttgtttttgagtctttatagg
tttaggtactcattggcatggatggaacactaaggagctaaaagaggatgatttggagca
taatcaaagcatgaaggctgat-caacaaagctgggagacgagtttaagagtatgcatcg
accgatgcaa----ccaaagcatcgatcgatgcaggtgccacaaagccaatcggatgttt
tctccataagctttagaagatttacaaaatttgccc-aagtttcccttatttgcaat-ta
aagcccaagacgtgtttta-gagtatttatgggattt----------
>Chr17:26254942:26265860_5p 
-----------------gagttgatatg--tcatggtttttgtg-gtttttaaccatggt
ataagtgtgctttttgagtcatttgatttgttttctaggttgtttttgagtctttatagg
tttaggtacacatttgcacggatggaacacaaaggagcttaaagaggatgatttggagca
taatcaaagcataaaggctgat-caacgaagctgggagacaagatcaagaccatgcatcg
accgatgcaa----tctcagcatcgatcgatgcagctgccataaagccaaacggaagttg
tctccacaagctttagaagatttacaaaatttgctc-aagttttccttattcgcaat-ta
aggcccaagacgtgtttta-gagtatttataggatttttatggtnaa
>Chr17:26254942:26265860_3p 
---------------------------a--tcatggtttttgtg-gtttttaaccatggt
ataagtgtgctttttgagtcttttgatttgttttctaggttgtctttgagtctttatagg
tttaggtactcagttgcacggatggaacacaaaggagcttaaagaggatgatttggagca
taatcaaaacataaaggctgat-caacgaagctgggagacgagatcaggaccatgcatcg
accgatgcaa----tctcagcatcgatcgatgcagctgccacaaagccaaacggaagttg
tctccacaagctttagaagatttacaaaatttgccc-aagttttccttattcgcaat-ta
aggcccaagacgtgtttta-gagtatttataggatttttatagt---
>Chr9:21175346:21181323_3p 
-----------------gagttgatata--tcatggtttttgtg-gtttttaaccttggt
ataagtgtgctttttgagtcttttgatttgttttctaggttgtttttgagtctttatagg
tttaggtactcattggcacggatagaacactaaggagctaaaagaggatgatttggagca
taatcaaagcatgaaggctgat-caacgaagctgagagacgagtttaagagtatgcatcg
accgatgcaa----ccaaagcatcaatcgatgcatgtgccacaaagccaatcagatgttt
tctccacaagctttagaagatttacaaaattttccc-aagtttcccttatttgcaat-ta
aggcccaagacgtgtttta-gagtatttatatgattttt--------
>Chr14:22096077:22102358_5p 
---------------------tgatata--tcatggtttttaggtgtttttagccatgat
ataagttttatttatagagtttttttggtatttttagagt--cttttgagtctttatagg
att----------tattatagatgagagcataatggagctaaataggaagatttggagct
taatc-aagcattgaggctgaagcggtgaagttgggagaccagttcaagagaaggaatcg
gtcgatgctt----catatgtgtcgatcgatgcatcatccaacagaagaatcggaagttt
tctc--acaagtttcgaagatttacaaaactgccccaaagttttccatatttgcaacatt
agtctccattcgtgttttaggaatatatatata--------------
>Chr14:22096077:22102358_3p 
------------------agttgatata--tcatggtttttaggtgtttttagccttgat
ataagtattatttatagagtctttttggtatttttagagt--cttttgagtctttatagg
att----------tattatagatgagagcataatggagctaaataggaagatttggagct
taatc-aagcattgaggctgaagcggtgaagttgggagaccagttcaagagaaggcatcg
gtcgatgctt----catatgtgtcgatcgatgcatcatccagcagaagaatcggaagttt
tctc--aaaagttttgaagatttacaaaactgtcccaaagtttttcatatttgcatcatt
agtccccatttgtgttttaggaatatatata----------------
>Chr15:24570923:24576729_3p 
------------------------------tcatggtttttatg-gtttttaaccatgat
ataaggagt-cttttagtgtcttttcatttgtttctagattgtttttgagtctttacagg
t---------ttttagcatggatagagca-----------aagtggagcgatttggatca
-gtttggagcaataattcggag-gaaaagaacttggattcagaacagagagggagtgtcg
atcgacactg----ccttagcatcgatcgacacccagtccaaaccgacgagagag-----
------ccaaatttggaagttttataaagttg-cccgaagttttccatatttgcaacata
agtccctg-acgtgtttta-ggacatacatatatatata--------
>Chr20:13296123:13302432_3p 
------------------------------tcatggtttttgtg-gtttttaaccatgat
ataaggagt-cttttagtgtcttttcatttgtttctagattgtttttgagtctttacagg
t---------ttttagcatggaaggagca-----------aagtggagcaatttggatca
-gtttggagcaataatccgcaa-gaaatcaacttggaatcgatcagaggagatggtgtcg
atcgacactg----ccttagcatcgatcgacaccccgtccaaaccgacgagagag-----
------ccaaatttggaaattttacaaagttg-cccgaagttttccatatttgcaagact
agtccctg-acgtgtttta-ggacacatatatata------------
>Chr12:28771384:28777775_3p 
---------------------tgatatatagcatggtttttgtg-gtttttaaacatgat
ataaggagt-cttttagagtctttgatgtgttttctaggatgttttggagtctttgcagg
ttttctaggattttagcacggatggagcg-----------aaatggagcaatttggatc-
-gtttggagcataaatc---------------------tcggatcaaagcatgggcatcg
atcgacaccaagatttggagcatcgatcgacaccctcttcagacgatgaaaaatc-----
------acaaaattggaagttttacaattctgccccaaagtcttccataattgcaacata
agtccctg-acgtgtttta-ggacatatatatatagttttta-----
