# Supplementary material for: Transposon signatures of allopolyploid genome evolution
Source: Nat Commun. 2023 Jun 1;14:3180. doi: 10.1038/s41467-023-38560-z (PMC10235133; doi:10.1038/s41467-023-38560-z)
Supplement: Supplementary file 4 — Supplementary Data 1 [file 41467_2023_38560_MOESM4_ESM.zip › Camelina.LTR.families/Camelina.LTRFamily/Camelina.Aligned/gt10.fam_3063.Aligned.fa]

>Chr5:19844889:19849819_5p 
ttttgtaacatccgcgaaccaatttttgtaaatttggtgtgggtgtcgatcgacaccctt
ggtggcatcgatcgacaccatctttttccggtttggtcgggtttgatttaattgtcg---
attggttcggtttggttcaatta-aaatccctaaatcgtgtgtaaaaggggaaaa-cgac
-----cctaggtcgtgttattttgttggtagtcgccgcttttgagagaaag-agaa-aga
gagaaaagagagaaaacgt----------ttctgtga----ctttctgggtttgttcttg
gggtttttggagagatctgaggctgtaggagggttagctgttgctggaaacgaaggggga
gcttctggaggtgttgttttccacgtttctcaatccaatcttcctgttcttgaggtgagt
gcttgaccatggttgatctaagcatgagatctctcttgtttgtgtgttttctttgttgtt
tgtgttgttttgttgcttgggttcgttgc---------------------------tttt
gtgattcccagtgttttctgaggta-attgggtgag-ttggtgacggattcgagatgatt
gagaaggagagttcgatgttcggtgtcgcgcagatcgtgtctgcagaggaggcatcgatc
gacac------tag-gaagcatcggtcgacaccatttggagtggcatcggtcgaca-ctg
tttag----catcggtcgacaccattgtttgtagcatcgatcgaca----ccgtgaggca
tcggtcgacactggtctc---------agtcgagacttg--ttttcctggtttgatgtat
tgttgtgtg-ttgtttgttt--tgcttaaacttggggg-tctcatatgcttgtgtgtata
acccagtagatgggaggacggcctcactaagtatttatgataatacttacgcatctcaat
tgttgtttgtggtgtgcaggta--------------------------------------
------------------------------------------------------------
------------------------------------------------------------
----
>Chr5:19844889:19849819_3p 
--ttgtaacatccgcgaaccaatttttgtaaatttggtgtgggtgtcgatcgacaccctt
ggtggcatcgatcgacaccatgtttttccggtttggtcgggtttgatttaattgtcg---
attggttcggtttggttcaatta-aaatccctaaatcgtgtgtaaaaggggaaaa-cgac
-----cctaggtcgtgttattttgttggtagtcgccgcttttgagagaaag-agaa-aga
gagaaaagagagaaaacgt----------ttctgtga----ctttctgggtttgttcttg
gggtttttggagagatctgaggctgtaggagggttagctgttgctggaaacgaaggggga
gcttctggaggtgttgttttccacgtttctcaatccaatcttcctgttcttgaggtgagt
gcttgaccatggttgatctaagcatgagatctctcttgtttgtgtgttttctttgctgtt
tgtgttgttttgttgcttgggttcgttgt---------------------------tttt
gtgattcccagtgatttctgaggta-attgggtgag-tttgagacggattcgagatgatt
gggaaggagagttcgatgttcggtttcgcgcagatcgtgtctgcagaggaggcatcgatc
gacac------tag-gaagcatcggtcgacaccatttggagtggcatcggtcgaca-ctg
tttag----catcggtcgacaccattgtttgtagcatcgatcgaca----ccgtgaggca
tcggtcgacactggtctc---------agtcgagacttg--ttttcctggtttgatgtat
tgttgtgtg-ttgtttgttt--tgcttaaacttgaggg-tctcatatgcttgtgtgtata
acccagtagatgggaggacggcctcactaagtatttatgataatacttacgcatctcaat
tgttgtttgtggtgtgcaggtatgtga-------------------------------cg
tgg---------------------------------------------------------
------------------------------------------------------------
----
>Chr17:6940938:6944986_5p 
---tgtaacatccgcgaaccaatttttgtaaatttggtgtgggtgtcgatcgacaccctt
ggtggcatcgatcgacaccatgtttttccggtttggtcgggtttgatttaattgtcg---
attggttcggtttggttcaatta-aaatccctaaatcgtgtgtaaaaggggaaaa-cgac
-----cctaggtcgtgttattttgttggtagtcgccgcttttgagagaaag-agaa-aga
gagaaaagagagaaaacgt----------ttctgtga----ctttctgggtttgttcttg
gagtttttggagagatctgaggctgtaggagggttagctgttgctggaaacgaaggggga
gcttctggaggtgttgttttccacgtttctcaatccaatcttcctgttcttgaggtgagt
gcttgaccatggttgatctaagcatgagatctctcttgttttggctgttttcttgtcttt
tgtggtgtttgcttgcttgggttctttgt---------------------------tttc
gtgattcccagtggtttctgaggtgttttgggtgag-tttgggacggtttcgaggtggat
tgaatcggaagttcatcgttcggattcgcgcagatcgtgtctgcagaaggggcatcgatc
gacacc---tttgg-tgggcatcggtcgacactgtttgtggt-gcatcggtcgaca-ctc
tct--------------------------------------------------tgtagca
tcggtcgataccagtctc---------aaccgagacttg--ttttcctggtttgatgtat
tgct-tgtg-tttgtttgat--tgcttagacttgagggttctcaaatgcttgtgtgtata
acccagtagatgggaggacggcctcactaagtatttatgataatacttacgcatctcaat
tgttatttgtggtgtgcaggtatgtga-------------------------------cg
tggaatc-atggcgatgaggaggaggatgaactagggtctcg------------------
------------------------------------------------------------
----
>Chr17:6940938:6944986_3p 
-----------------------------aattttggtgtgggtgtcgatcgacaccctt
gggggcatcgatcgacaccatg-tgttccggtttggtcgggttcgttttaattgccg---
attggttcggtttggttcaatta-aaatccctaaatcgtgtgtaaaaggggaaaa-cgac
-----cctaggtcgtgttattttgtcggtagtcaccgcctttgagagaaag-agaa-aga
gagaaaagagagaaaacgt----------ttctgtga----ctttctgggtttgttcttg
gagtttttggagagatctgaggctgtaggagggttagctgttgctggaaacgaaggggga
gcttctggaggtgttgttttccacgtttctcaatccaatcttcctgttcttgaggtgagt
gcttgaccatggttgatctaagcatgagatctctcttgttttggctgttttcttgtcttt
tgtggtgtttgcttgcttgggttctttgt---------------------------tttc
gtgattcccagtggtttctgaggtgttttgggtgag-tttgggacggtttcgaggtggat
tgaatcggaagttcatcgttcggattcgcgcagatcgtgtctgcagaaggggcatcgatc
gacacc---tttgg-tgggcatcggtcgacactgtttgtggt-gcatcggtcgaca-ctc
tct--------------------------------------------------tgtagca
tcggtcgataccagtctc---------aaccgagacttg--ttttcctggtttgatgtat
tgct-tgtg-tttgtttgat--tgcttagacttgagggttctcaaatgcttgtgtgtata
acccagtagatgggaggacggcctcactaagtatttatgataatacttacgcatctcaat
tgttgtttgtggtgtgcaggtatgtga-------------------------------cg
tggaatc-atggcgatgaggaggaggatgaactagggtctc-------------------
------------------------------------------------------------
----
>Chr17:18734796:18746074_5p 
aattgtaacatccgcgaaccaatttttgtggttttggtgtgggtgtcgatcgacaccctt
ggt-gtatcgatcgacaccatgtgtttccggtttggtcgggattattttaattgctg---
tttggttcggtttggttcaatta-aaatcctt-aatcgtgtttataagtgtctaa--gac
gaa-ttaagggttttggaaagtctcttttggtcgccttt-----aagtgag-aaaa-aga
gagaaaggagaaaaaacg-----------ttctatgattttttttctgggcttgttcttg
gtgatttgggagaggtctgaggctgtaggagtgttagctgttgctgggaacgaaggagaa
gcttctggaggtgttgattccatcgtttctcaatccaatcttcttgttttcgaggtgagt
gcttgaccatggttgatctaagcatgagatctctcttg-ttgggtgttttctttgttgtt
tgtgttgttttgttgcttgggtttgttgt---------------------------tttc
ttgattcccagaggtttccgaggta-attgggtgag-tttgagacggtttcgagatgaat
tggaaggagagatcgacgttcgtgttcgcgcagatcgtgtctgcagaagaggcatcaatc
gacac------tat-gaagcatcggtcgaaaccatttcgcaaggcatcggtcgaca-ctg
tatag----catcgatcgacacccgtgtttgtagcatcgatcggcacctcccttgtagca
tcggtcgacaccaatctc---------atccgagacttg-tttttcctggtttgatgtat
tgct-tgtgttttgtttgct--tgcttaaacttgaggg-tctcatatgcttgtgtgtata
acctagtagatgggaggatggcctcactaagtatttgtgataatacttacgcatctcaat
tgttgtttgtggtgtgcaggtaaagaaaaagtgtgat---------------------cg
tggaatcaaaggcgatgaggaggagtatgttctagaggcttgattg--------------
------------------------------------------------------------
----
>Chr17:18734796:18746074_3p 
------aacatccgcgaaccaatttttgtggttttggtgtgggtgtcgatcgacaccctt
ggt-gtattgatcgacaccatgtgtttccggtttggtcgggattattttagttgctg---
tttggtttggtttggttcaatta-aaatccct-aatcttgtttataagtgtctaa--gac
gaa-ttaagggttttggaaagtctcctttggtcaccgtt-----aagtgag-aaaa-aga
gagaaaggagagaaaacg-----------ttctgtgattttttttctgggcttgttcttg
gtgatttgggagagatctgaggctgtaggagtgttagctgttgctgggaacgaaggagaa
gcttctggaggtgttgattccatcgtttctcaatccaatcttcctgtttttgaggtgagt
gcttgaccatggttgatctaagcatgagatctctcttg-ttgggtgttttctttgttgtt
tgtgttgttttgtttcttgggttcattgt---------------------------tttc
ttgattcacagaggtttccgaggta-attgagtgag-tttgagacggtttcgagatgaat
tggaaggagagatcgacgttcgtgtttgcgcagatcgtgtctgcagaagaggcatcgatc
gacac------tat-gaagcatcggtcgacaccatttcgcgaggcatcggtcgaca-ctg
tatag----catcggtcgacacccgtgtttgtagcatcgatcggcacctcccttgtagca
tcggtcgacaccagtctc---------atccgagacttg-tttttcctggtttgatgtat
tgct-tgtgttttgtttgct--tgcttaaacttgaggg-tctcatatgcttgtgtgtata
acctagtagatgggaggacggcctcactaagtatttgtgataatacttacgcatctcaat
tgttgtttgtggagtgcaggtaaaggaaaagtgtgat---------------------cg
tggaatcaaaggcgatgaggaggaggatgttctagaggcttgattgattg----------
------------------------------------------------------------
----
>Chr5:22292508:22298507_3p 
--ttgtaacatccgcgaaccaaatattgtaattttggtgtgggtgtcgatcgacaccctt
ggt-gtatcgatcgacaccatgt-gtttcggtttggtcgggtttgttttaattgctg---
ttttgttcggattggttcaatta-gaatccctaaatcgcatttataagtgattaagcgac
gaa-ttaagggtttggagggtttttttt--ttcgccgtt-----aagtgag-aaaagaga
gaaaaaggagaggaagcattgtagagtggttctgtga----gtttctgggtttgttcttg
gcgtttttggagagatctgtggctggagaagggagagctgttgctgggaacgaaggagaa
gcttcctaggctgttgtttacaccgtttctcaatctaatcttcctgtatttgaggtgagt
gcttgaccatggttgatctaagcatgagatctcttttgtttggggggtttctttgttgct
tgtggtgtttgcttgcttgggtttgttgt---------------------------ttgt
gtgtttaccataggtttccgaggtg-ttagagtgag-tttgagacggtttcgaggtggat
tgaaacggaggttcgacaatcgtgttcgcgcagatcgtgtctgcagaagaggcatcgatc
cacac------cat-gaagcatcggtcggcaccatttcgtgaagcatcggtcgaca-cta
ttcag----cattggtcaacaccacgtcgtgtggcatcgatcggca---ccgatgtagca
tcggttgacacgagtctt---------atccgagacttg--ttttcctggtttgatgtat
tgttctgtg-tttgtttgtt--tgcttaaacatgagag-tctcaaatgcttgtgtgtata
acctagtagatgggaggacggcctcactaagtatttatgataatacttacgcatctcaat
tgttgtttgtggtgtgcaggtatgtga-------------------------------tg
tggaatc-atggcgatgaggaggaggatgaactagggtctcggttgtgtg----------
------------------------------------------------------------
----
>Chr5:22292508:22298507_5p 
-----taacatccgtgaaccaaatattgtagttttggtgtgggtgtcgatcgacaccctt
ggt-gtatcgatcgacaccatgt-gtttcggtttggtcgggtttgttttaattgctg---
tttggttcggtttggttcaatta-gaatccctaaatcgcatttataattgattaagcgac
gaa-ttaagggtttggagggtcttgttt--gccgccgtt-----aagtgagaaaaaaaga
gaaaaaggagaggaaacattggagagtggttctgtga----gtttctgggtttgttcttg
gcattttttgagagatctgtggctggagaaggaagagctgttgctgggaacaaaggagaa
gcttcctaggctgttgtttccaccgtttctcaatctaatcttcctgtatttgaggtgagt
gcttgaccatggttgatctaagcatgagatctcttttgttt-gggggtttctttgttgct
tgtggtatttgcttgcttgggttcgttgt---------------------------ttgt
gtgtttaccataggtttccgaggtg-ttagagtgag-tttgagacgggttcgaggtggat
tgaaacggaggttcgacgttcatgttcgcgcagatcgtgtctgcagaagaggcatcgatc
gacac------cat-gaagcatcggtcgacaccatttcgtgaagcatcggtcgaca-ctg
ttcag----catcggtcgacaccatgtcgtgtggtatcgatcggca---ccgatgtagca
tcggtcgacaccagtctt---------atccgagacttg--tttttgtggtttgatgtat
tgttgtgtg-tttgtttgtt--tgattaaacatgagag-tctcaaatgct--tgtgtata
acctagtagatgggaggacgacctcactaagtatatatgataatacttacgcatctcaat
tgttgtttgtggtgtgcaggtatgtga-------------------------------tg
tggaatc-atggcgatgaggaggaggatgaactagggtctcggttgtgtgt---------
------------------------------------------------------------
----
>Chr14:22972129:22979078_3p 
------------------------------------------gtgtcgatcgacaccctt
ggg-gtatcgatcgacaccaaca-ttcctggtttcgacaggtttgttttaattgatg---
tttagttcggtttggttcaattagaaattcctaaaccgactttataagtggagaagcgac
gaa-ttaagggttttttgtgttttgtctg-gtcgtcgtt-----gagtgag-aaaagaga
gaaagaagagaaaaaacgttggagagtgttcttgaga----gattttggcttgttcttgg
tggtttttggtgagatctgtagctgtagaagggagagctgttgttgggaacgaatgagaa
gcttcctaaggtgttgtttccaccgtttctcaatcaaatcttcctgcaaaagaggtgagt
gcttgaccatggatgatctaagcctgagatctctgttgttt-ggttgttctttgtttatt
tgtggtgtttgcttgcttgggtttgttgt---------------------------tttc
gtgtttcccataggttccttaggtg-tttgggagag-tttgggacggtttcgggatgatt
tgaaatggaggatcgacgttcaaattcgtgcagtttgcgtctgcagaagcagtgtcgatc
gacac----------------------------------------------------cag
tatgg----tgtcggtcgacaccctgttgtgt-----------------------tagcg
tcgattgacaccagtctt---------attcgatgttgagttttgccttgtttgatgtgt
tgat-tgtg-tttatttgtt--tagcttaacaatggaa-tctcagttgcttgtgtgtata
gcccaatagatgggaggatggcctcactgagtgtttattataatactcatgcatctcaat
atgtgtttgcg--gtgcaggtaaaggcaaagtntgttcagattcatgcagttcgcgtctg
caaaagca----------------------------------------------------
------------------------------------------------------------
----
>Chr14:22972129:22979078_5p 
-----------------------------------------------gatcgacaccctt
ggt-gtatcgatcgacaccaaca-ttcctggtttcgacaggtttgttttaattgctg---
tttggttcggtttggttcaattagaaatccttaaaccgactatataagtggagaagcgac
gaa-ttaagggtttttggtgttttgtctg-gtcgtcgtt-----gagtgag-aaaagaga
gaaagaagagaaaaaacgttggagagtgttcttgaga----gattttggcttgttcttgg
tggtttttggtgagatctgtagctgtagaagggagagctgttgttgggaacgaatgagaa
gcttcctaaggtgttgtttccaccgtttctcaatcaaatcttcctgcaaaagaggtgagt
gcttgaccatggatgatctaagcctgagatctctgttgttt-ggttgttctttgtttatt
tgtggtgtttgcttgcttgggtttgttgt---------------------------tttc
gtgtttcccataggttccttaggtg-tttgggagag-tttgggacggtttcgggatgatt
tgaaatggaggatcgacgttcaaattcgtgcagtttgcgtctgcagaagcagtgtcgatc
gacac----------------------------------------------------cag
tatgg----tgtcggtcgacaccctgttgtgt-----------------------tagcg
tcgattgacaccagtctt---------attcgatgttgagttttgccttgtttgatgtgt
tgat-tgtg-tttatttgtt--tagcttaacaatggaa-tctcagttgcttgtgtgtata
gcccaatagatgggaggatggcctcactgagtgtttattataatactcatgcatctcaat
atgtgtttgcg--gtgcaggtaaaggcaaagtgtgat---------------------tg
tagaatca----------------------------------------------------
------------------------------------------------------------
----
>Chr12:25285397:25294266_3p 
---tgtaacatccgcgaaccaatttttatggttttggtgtgggtgtcgatcgacaccctt
ggt-gtatcgatcgacaccatgt-tttccggtttggtccggtttgttttaattgatg---
tttggttcggtttggttcaatta-aaatccct-aatcgtgtttataagtgctaaa-cgac
aaa-ttgagggttttgggaaagagttgt--gtcgccgtt-----gagtgag-aaaagaga
gaaaaaggagagaaatcgt----------ttctgtga----atttctggg-ttgttcttg
gtgttttgggagagatctgaggctgtagaagggatagctgttgctgggaacgaagaagaa
gctcctggaggtgttgttccatcgatttatcaaccccaatcttctgttcttgaggtgagt
gcttgaccatggttgatctaagcatgagatctctcttgtttgggtgttttctttgttgtt
tgtgttgttttgttgcttgggttcgttgc---------------------------tttt
ttgattcccagtgatttccgaggta-attgggtgag-tttgggacggatttgagatgatt
tggaaggagagttcgacgttcgggttcgcgcagatcgtgtctgcagaagaggcatcgatc
gacac------tctaggagcatcggtcgacaccatttggtggagcatcggtcgacaccct
tgtgg----catcgatcgacaccttttggttgagcatcggtcgaca-ctctcttgtagca
tcggtcgacaccagtctc---------aaccaagacttt-tttttcctagtttgatgtat
tgct-tgtgttttgtttgct--tgctt-aacttgaggg-tctcatatgcttgtgtgtata
acctagtagatgggaggacggcctcactaagtatttatgataatacttacgcatctcaat
tgttgtttgtggtgtgcaggtaaaggaaaagtgtgat---------------------cg
tggaatcaaaggcgatgaggaggaggatgttctagaggcttgattgattgtggtctagct
at-------------------------------tgttaggttgctaattt---tgagagg
atag
>Chr12:25285397:25294266_5p 
-----------ccgcgaaccaatttttatggttttggtgtgggtgtcgatcgacaccctt
ggt-gtatcgatcaacaccatgt-tttccggtttggtctggtttgttttaattgttg---
tttggttcggtttggttcaatta-aaatccct-aatcatgtttataagtgctaaa-cgac
aaa-ttgagggtttggggaaagagttgt--gtcgctgtt-----gagtgag-aaaagaga
gaaaaaggagagaaatcgt----------ttctgtga----atttctgggcttgttcttg
gtgttttgggagagatctgaggctgtagaagggatagctgttgctaggaacgaagaagaa
gctcctggaggtgttgttccatcgatttctcaaccccaatcttctgttcttgagtagagt
gcttgaccatggttgatctaagcatgagatctctcttgtttgggtgttttctttgttgtt
tgtgttgttttgttgcttgggttcgttgc---------------------------tttt
gtgattcccagtgatttccgaggta-attgggtgag-tttaggacggattcgagatgatt
tggaaggagagttcgacgttcgggttcgtgcatatcgtatatgcagaagaggcatcgatc
gacac------tctaggagcgtcggtcgacaccatttggtggagcattggtcgacaccct
tgtgg----catcggacgacaccttttggttgagcatcggtcgaca-ctctcttgtagca
tcggtcgacaccagtctc---------aaccgagacttg-tttttccttgtttgatgtat
tgct-tgtgttttgtttgct--tgctt-aacttgaggg-tctcatatgcttgtgtgtata
acctagtagatgggaggacggcctcactaagtatttatgataatacttacgcatctcaat
tgttgtttgtggtgtgcaggtaaaggaaaagtgtgat---------------------cg
tggaatcaaaggcgatgaggaggaggatgttctagaggcttgattgattgtggtctagct
at-------------------------------tgttaggttgctagttt---tgagagg
atag
>Chr9:12080302:12087940_5p 
aattgtaacatccgcgaaccagaatttgggattttggaaggagtgtcgatcgacacccta
gtg-gcatcgatcgacaccactaatttctgggttcgaccggtttgatttaattgccga--
attggttcggtttggttcaatta-aaatccctaagtcgagt-tataagtgtctta-ggac
gaattttagggtttcagagtctcatttt--gtcgccgtt-----gagtgaa-aagaaaga
gagaaaagagagaaaaacg----------ttttctga---gttttctgggcttgttcttg
gtgattttggagagatctgaggctgtaggagggttagctgttgctggaatcgaaggggaa
gcttctggaggtgttgttttccacgtttctcaatccaaacttcttgttcttgaggtgagt
gcttgaccatggttgatctaagcatgagatctctcttgtttgagtgttttccttgctgtt
tgtgttgttttgttgcttgggttcgttgt---------------------------ttgt
gtgatttctagtgaattccgagatg-gttagacttg-attggagtcgattttgggttgat
tggagtcggagttcgtcgctgggattcgcgcagatcgtgtctgcagaggaggcatcgatc
gacac------tca-ggagcatcggtcgacaccaatttgatgggcatcggtcgaca-ctg
tttgg----catcggtcgacacc--ttgttgtagcatcgatcgaca----ccgtttggca
tcggtcgacactagtctt---------atccgagacttg--tttttctggtttgatgtat
tgttgtgtg-ttgtttgttt--tgcttgaacttgaggg-tctcatctgcttgtgtgtata
acccagtagatgggaggatggcctcactaagtatttatgataatacttacgcatctcaat
tgttgtttgtggtgtgcaggtaaaggaaaagtgtgat---------------------cg
tggaatcaagggctatgaggaggaggatgttctagagacttgattgattgtggtctagct
gt-------------------------------tgttaggttgctagattaagtcaaagg
----
>Chr9:12080302:12087940_3p 
-----------ccgcgaaccagaatttgggattttggaaggagtgtcgatcgacacccta
gtg-gcatcgatcgacaccactaatttctgggttcgaccggtttgatttaattgccga--
attggttcggtttggtttaatta-aaatccctaaatcgagt-tataagtgtctta-ggac
gaattttagggtttcagagtctcatttt--gtcgccgtt-----gagtgaa-aagaaaga
gagaaaagagagaaaaacg----------ttttctga---gatttctgggcttgttcttg
gtgattttggagagatctgaggctgtaggagggttagctgttgctggaatcgaaggggaa
gcttctggaggtgttgttttccacgtttctcaatccaaacttcttgttcttgaggtgagt
gcttgaccatggttgatctaagcatgagatctctcttgtttgagtgttttccttgctgtt
tgtgttgttttgttgcttgggttcgttgt---------------------------ttgt
gtgatttctagtgaattccgagatg-gttagacttg-attggagtcgattttgggttgat
tggagtcggagttcgtcgctgggtttcgcgcagatcgtgtctgcagaggaggcatcgatc
gacac------tca-ggagcatcggtcgacaccaatttgatgggcatcggtcgaca-ctg
tttgg----catcggtcgacacc--ttgttgtagcatcgatcgaca----ccgtttggca
tcggtcgacactagtctt---------atccgagacttg--tttttctggtttgatgtat
tgttgtgtg-ttgtttgttt--tgcttgaacttgaggg-tctcatctgcttgtgtgtata
acccagtagatgggaggatggcctcactaagtatttatgataatacttacgcatctcaat
tgttgtttgtggtgtgcaggtaaaggaaaagtgtgat---------------------cg
tggaatcaagggctatgaggaggaggatgttctagagacttgattgattgtggtctagct
gt-------------------------------tgttaggttgctagattaagtcaaagg
aaca
>Chr15:22204000:22219762_5p 
---tgtaacatccgcgaaccagattttgtgattttggaaggagtgtcgatcgacacccta
gtg-gcatcgatcgacaccactaatttctgggttgacc-ggtttgatttaattcgcgatt
tttcgattgggatggtttgatta-gtggttt--aaccgggtatttaaaggggaaatcaac
aaa-ataagggttttggtctttttcctct-gtcgccgtttctgtttttggagaggaaaag
gagaaaagag------------------------------tgttcttgagattcctaaga
gagatttt-gtgagattgctggctatccttgagttttctgttgctggaatcgaaggggaa
gcttctggaggtgttgttttccacgtttctcaatccaatcttcctgttcttgaggtgagt
gcttgaccatggttgatctaagcatgagatctctcttgttttgtgtgattccttgttgtt
tgtgttgtttgcttgcttgggtacgttgt---------------------------actt
gtgatttctagtgaattccgagatg-gttagacatg-attggagttgattttgggttgat
tggagtcggagttcgtcgctgagtttcgcgcagatcgtgtctacagaggaggcatcgatc
gataccacttttga-ggtgcatcggtcggctccatcttgagtagcatcgatgggta-ccg
tttgaggatcatcggtcggcactagttcttgaagcatcggtcgacg---ccgaagtagca
tcggtcgataccagtctt---------atccgagacttg--ttttcctggtttgatgtat
tgttgtgtg-ttgtttgttt--tgcttaaacttgaggg-tctcatatgcttgtgtgtata
acctagtagatgggaggacggcctcactaagtatttgtgataatacttacgcatctcaat
tgttgtttgtggtgtgctggtaaaggaaaagtgtgat---------------------cg
tggaatcaaaggcgttgaggaggaggatgttctagaggcttgattgattgtggtctagct
at-------------------------------tgttaggttgctagattaagtcaatgg
----
>Chr15:22204000:22219762_3p 
-----------ccgcgaaccagattttgtgattttggaaggagtgtcgatcgacacccta
gtg-gcatcgatcgacaccactaatttctgggttgacc-ggtttgatttaattcgcgatt
tttcgattgggatggtttgatta-gtggttt--aaccgggtatttaaaggggaaatcaac
aaa-ataagggttttggtctttttcctct-gtcgccgtttctgtttttggagaggaaaag
gagaaaagag------------------------------tgttcttgagattcctaaga
gagatttt-gtgagattgctggctatccttgagttttctgttgctggaatcgaaggggaa
gcttctggaggtgttgttttccacgtttctcaatccaatcttcctgttcttgaggtgagt
gcttgaccatggttgatctaagcatgagatctctcttgttttgtgtgattccttgttgtt
tgtgttgcttgcttgcttgggtacgttgt---------------------------actt
gtgatttctagtgaattccgagatc-gttagacatg-attggagtcgattttgggttgat
tggagtcggagttcgtcgctgagtttcgcgcagatcgtttctgcagaggaggcatcgatc
gataccacttttga-ggagcatcggtcggcaccatcttcagtagcatcgatgggta-ccg
tttgaggagcatcggtcggcactagttcttgaagcatcagtcgacg---ccgaagtagca
tcggtcgataccagtctt---------atccgagacttg--ttttcctggtttgatgtat
tgttgtgtg-ttgtttgttt--tgcttaaacttgaggg-tctcatatgcttgtgtgtata
acctagtagatgggaggacggcctcactaagtatttgtgataatacttacgcatctcaat
tgttgtttgtggtgtgctggtaaaggaaaagtgtgat---------------------cg
tggaatcaaaggcgatgaggaggaggatgttctagaggcttgattgattgtggtctagct
at-------------------------------tgttaggttgctagattaagtcaatgg
aa--
>Chr11:40189323:40200443_3p 
---tataacatccgcgaaccaaataatgtgatatgggggtgggtatcgatcgacaccagg
gggagtgtcgattgacaccaataaattatggtttgaccagattgatttaaactatcgat-
ttggttttgttttggttcaatta-gagtccctaaccaacgtattaaaaggagagg--gtc
gat-ttgatggtttagaaaacttgtttt--attgccgtt--------tgacagaaaaaag
aagagaaaggaggacgcgcttgaga----gttggtgat----------------------
---ttttggggaagattgctggctgttcttgagagatctgaagctaggagtgagttggaa
gcttgctatgagtgtgtaggcgtcagtttgggtcagaaacttcctgcaaaagaggtgagt
gtatgatcgtggctgatctaagcatgagatatcttttgttttgcttgttttgtgtt--gt
tgtggttttttattgttttgtattgttgtggtgttttttcttgtttgttttggatgctat
agggttcctttagtttcatgtggcc-tttgggcgagttttgggacgaattggaggtggtt
agagtcggagattcgatgatcggcgttgagcagaacgtgtctgcgaagtcactatcgatc
gacac------caggtggttgtcggtcgacactaa--ggagcagtatcgatcgaca-ctg
tgggg-tagtgtcggtcgacacc--------------------------aatagcctgtg
tcggtcgacacctcccttccagcgagcagatgatacttg--tttccctggtttg------
-----tgtg-attgttggttgatagcttaacattggaa-tctcaattccttttgcgtata
gcctagtagatggaaggattacctcactatgtatttgtgat-atacttacgcatctcaat
tgttgtttttggtgtgcagatatgtag-------------------------------cg
tggaatc-atggcgatgaggaggaggatgatctagggtctcggtta-tggtgttatggtt
atgatattgaggttggaaccttggatagagttatgctaggttgttagata----------
----
>Chr11:40189323:40200443_5p 
----------tccgtgaaccaaataatgtgatatgggggtgggtattgatcgacaccagg
gggagtgtcgattgacaccaataaattatggtttgaccagattgatttaaactatcgat-
ttggtttggttttggttcaatta-gagtccctaaccaacgtattaaaaggagagg--gtc
gat-ttgacggtttagaaaacttgtttt--gttgtcgtt--------tgagagaaaaaag
aagagaaaggaggacgcgcttgaga----gttggtgat----------------------
---ttttggggaagattgctggctgttcttgagagatctgaagctaggagtgagttggaa
gcttgctatgagtgtgtaggcgtcagtttgggtcagaaacttcctgcaaaagaggtgagt
gtatgatcgtggctgatctaagcatgagatatcttttgttttgcttgttttgtgtt--gt
tgtggttttttattgttttgtattgttgtggtgttttttcttgtttgttttggatgctat
agggttcctttagtttcatgtggcc-tttgggcgagttttgggacgaattggaggtggtt
agagtcggagattcgatgatcggcgttgagcagaacgtgtctgcgaagtcactatcgatc
gacac------caggtggttgtcggtcgacactaa--ggagcagtatcgatcgaca-ctg
tgggg-tagtgtcggtcgacacc--------------------------aatagcctgtg
tcggtcgacacctcccttccagcgagcagatgatacttg--tttccctggtttg------
-----tgtg-attgttggttgatagcttaacattggaa-tctcaattccttttgcgtata
gcctagtagatggaaggattacctcactatgtatttgtgat-atacttacgcatctcaat
tgttgtttttggtgtgcagatatgtag-------------------------------cg
tggaatc-atggcgatgaggaggaggatgatctagggtctcggtta-tggtgttatggtt
atgatattgaggttggaaccttggatagagttatgctaggttgttagatataaca-----
----
