# Supplementary material for: Transposon signatures of allopolyploid genome evolution
Source: Nat Commun. 2023 Jun 1;14:3180. doi: 10.1038/s41467-023-38560-z (PMC10235133; doi:10.1038/s41467-023-38560-z)
Supplement: Supplementary file 4 — Supplementary Data 1 [file 41467_2023_38560_MOESM4_ESM.zip › Camelina.LTR.families/Camelina.LTRFamily/Camelina.Aligned/gt10.fam_871.Aligned.fa]

>Chr2:12097098:12101809_5p 
-----tgttgaagataagcttgaa--taacttaagttagaagttatcctaatctc-acca
agtcatggtttccaaaagagattaggattataacaagttaggagttatctaattgt----
tatattaattaaagattattaaaggg-tctctctatatataaggagttgttaggttgtaa
caacacttgtgagatt---agagagattgagtttgagattgttt-tagttttgagaagtt
tctaa-agcaataa-aacgagagtcattcgttaatc-tcttgagct-ttgttttcattat
tcttgtgcttgaattcaataatt-
>Chr2:12097098:12101809_3p 
-----tgttgaagataagcttgaa--taacttaagttagaagttatcctaatctc-acca
agtcatggtttccaaaagagattaggattataacaagttaggagttatctaattgt----
tatattaattaaagattattaaaggg-tctctctatatataaggagttgttaggttgtaa
caacacttgtgagatt---agagagattgagtttgagattgttt-tagttttgagaagtt
tctaa-agcaataa-aacgagagtcattcgttaatc-tcttgagct-ttgttttcattat
tcttgtgcttgaattcaata----
>Chr18:7412464:7417202_5p 
----ttgttgaggataagcttgaa--tagcttgtggtagaagttatcctaatctc-acca
agtcatggtttccaaaagagattaggattataacaagttaggagttatctaattgt----
tattttaattaaagattattaaaggg-tctctctatatataaggagttgttgagatgtaa
caacgcttgtgagatt---agagaga------ttgagattgtttttagttttgggaagtt
tctaaaagcaata--aacgagagttattcgttaatc-ttttgagct-tgg--ttcaatat
tctttgtgtttaattcaata----
>Chr18:7412464:7417202_3p 
-----tgttgaggataagcttgaa--tagcttgtggtagaagttatcctaatctc-acca
agtcatggtttccaaaagagattaagattataacaagttaggagttatctaattgt----
tattttaattaaagattatcaaaggg-tctctctatatataaggagttgttgagatgtaa
caacgcttgtgagatt---agagaga------ttgagattgtttttagttttgagaagtt
tctaaaagcaata--atcgagagttattcattaatc-ttttgagct-tgg--ttcaatat
tctttgagcataattcaatatttt
>Chr3:23296037:23300749_5p 
-----tgttgaggataaacttgaa--taacttgtgatagaagttatcctaatctc-acca
agtcatggtttccaaaaaggattaggattataacaagttaggagttatctaattgt----
tattttaattaaagattattaaaggg---tctctatatataaggagttgttgagatgtaa
cacttcttgtgagatt---agagaga------ttgagattgtttatagttttgagaagtt
tctaagagcaata--aacgagagttattcattaatc-tattgagct-tga--ttcaatat
tctttgtgcttaattcaata----
>Chr7:1131277:1135950_5p 
---attgttgaggataagcttgaa--taacttatggtataagttatcctaatctc-acca
agtcatggtttccaaaagagattaggattataacaagttaggagttatctaattgt----
tattttaattaaagagt-----------ttctctatatataaggagttgttgagatgtaa
caacacttgtgagatt---agagaga------ttaagattgttt-tagttttgagaagtt
tctaa-agcaataagaacgagagttatttgttaatc-gtttgag-t-tag--ttcaatat
tctttgtgcttgattcaata----
>Chr7:1131277:1135950_3p 
-----agttgaggataagcttgaa--taacttatggtagaagttatcctaatctc-acca
agtcatggtttctaaaagagattaggattataacaagttaggagttatctaattgt----
tattttaattaaagact-----------ttctctatatataaggagttgttgagatgtaa
caacacttgtgagatt---agacaga------ttaagattgttt-tagttttgagaagtt
tctaa-agcaataagaacgagagttattcgttaatc-gtttgag-t-tag--ttcaatat
tctttgtgcttgattcaata----
>Chr3:23296037:23300749_3p 
-----tgttcagaataagcttgaa--taacttgtggtagaagttatcctaatctc-acca
agtcatgggttccaaaaaggattaggattataacaagttaggagttatctaattgt----
tattttaattaaagattattaaagag---tctctatatataaggagttgttgagatgtaa
cacttcttgtgagatc---agagaga------ttgagattgtttatagttttgagaagtt
tctaagagcaata--aacgagagttattcgttaatc-tattgagct-tga--ttcaatat
tctttctgcttaattcaatatt--
>Chr9:5097154:5101866_5p 
---attgttgaggataagcttgaa--taacttatgatagaagttatcctaatctc-acca
agtcatggtttccaaaagagattaggattataacaagttaggagttatctaattgt----
tattttaattaataagt-----------ctctctatatataagtagttgttgagatgtaa
caacacttgtgagatt---agagaga------taaacattgttt-tagttttgagaagtt
tctaa-agcaataagaacgagagttattcgttaatt-gtttgagtt-tag--ttcgatat
actttgtgcctgattcaata----
>Chr9:5097154:5101866_3p 
-----tgttgaggataagcttgaa--tgacttatgatagaagttatcctaatctc-acca
agtcatggtttccaaaagagattaggattataacaagttaggagttatctaattgt----
tattttaattaataagt-----------ctctctatatataagtagttgttgagatgtaa
caacacttgtgagatt---agagaga------taaacattgttt-tagttttgagaagtt
tctaa-agcaataagaacgagagttattcgttaatt-gtttgagtt-tag--ttcgatat
actttgtgcctgattcaata----
>Chr5:14091954:14097025_5p 
-----tgatgaggataagcttgaa-ttagcttgagcttgaagacatcctaatctc-acca
agatatggttcccaaaga-gattaggattaggacaaattaggagttatctaattgt----
tattttaattaaagaaaatattatgaatctctctatatataaggagttgttgagttgtaa
caacacttgtgagatt---agagaga------ttaaggaggctt-tagttttgagaagtt
tctaa-agcaataa-tacgagagttattcgttaaag-tcttgagtt-tga--ttcaataa
t-----------------------
>Chr4:27353497:27358223_3p 
-----tgttggggataagcttgaa-gaaacttaaggttgaacttatcctaatctc-accg
agttatggtttccaaagaagattaggattagaacaatataggagttatctatttgt----
tttattaaataagaattgttaaaaggatctctatatatataaggagttgttaggttgtaa
caacacttgtgagatt---agagaga------ttgagattgcat-tagttttgagaagtt
tctaa-ggcaat-a-aacgagagttattcgttaaag-ctttgtgtt-tga--ttcaata-
------------------------
>Chr20:12682260:12688909_5p 
-----tgttgaggataagcttgaa-ctagcttgaggtttaagttatcctaatccc-accg
agtaatggtttcctaagaggattaggattagaacaattgaggagttatctaattgt----
ttagttaaataagaaatattaaaagg-tctctctatatataaggagttgttgggttgtaa
caacacttgtgagatt---agagaga------ttgagattgcat-tagttttgagaagtt
tctaa-ggcaat-a-tacgagagttatttgtcaaagagtttgtgtt-tga--ttcaata-
------------------------
>Chr4:27353497:27358223_5p 
-----tgttggggataagcttgaa-aaagcttaaggttgaagttatcctaatctc-accg
agttatggtttccaaagaagattaggattaaaacaatataggagttatctatttgt----
tttattaaataaaaattgttaaaagggtctctctatatataaggagttgttaggttgtaa
taacacttgtgagatt---agagaga------ttaagattgcat-tagttttgaaaagtt
tctaa-ggcaat-a-aacaagagttattcgttaaag-ctttgtgtt-tga--ttcaata-
------------------------
>Chr20:12682260:12688909_3p 
-----tgttgaggataagcttgaa-ctagcttgaggtttaagttatcctaatccc-acca
agtaatggtttcctaagaggattaggattagaacaattgaggagttatctaattgt----
ttagttaaataagaaatattaaaagg-tctctctatgtataaggagttgttgggttgtaa
caacacttgtgagatt---agaaaga------ttgagattgcat-ttgttttgagaagtt
tctaa-ggcaat-a-tatgagagttattcgttaaagagtttgtgtt-tga--ttcaata-
------------------------
>Chr4:19944508:19950704_5p 
-----tgttgaagataagcttgaa-ttagcttaaggaataagttatcctaatctc-accg
agtcatggttcccaaaga-gattaggattaggactagttaggagttatctaattat----
tgttttaaataaag--aatattaagaatctctttatatataaggagttgttaggttgtaa
caacacttgtgagatt---agagaga------ttaagg-tgctt-tggttttgagaagtt
tctaa-agcaataa--acaagagttatttttttaaa-ctttgtgttaaga--ttcaatat
tt----------------------
>Chr4:19944508:19950704_3p 
-----tgttgaagataagcttgaa-ttagcttaaggaataagttatcctaatctc-accg
agtcatggttcccaaaga-gattaggattaggactagttaggagttatctaattat----
tgttttaaataaag--aatattaagaatctctctatatataaggagtttttaggttgtaa
caacacttgtgagatt---agagaga------ttaagg-tgctt-tggttttgagaagtt
tctaa-agcaataa--acaagagttatttgtttaaa-ctttgtgttaaga--ttcaata-
------------------------
>Chr5:13964353:13969496_3p 
----ttgttggggataagcttgaa-gaaacttaagtttgaagttattctaatctc-accg
agatatggtttccaaagaagatttggattagaacaatataggagttatcaatttgt----
tttattaaataagaaacattaaaagg-tctctctatatataaggagttgttaggttgtaa
taacacttgtgagatt---agagaga------ttgatattgcat-tagttttgagaagtt
tctaa-ggcaataa-aacgagagttattcgttaagt-ttctgtatt-taa--ttcaata-
------------------------
>Chr5:13964353:13969496_5p 
-----tgttggggataagcttgaa-gaagcttaaatttgaagttatcctaatctc-actg
agatatgatttccaaagaagattagaattagaacaatataggagttatctatttgt----
tttattaaataagaaacattaaaagg-tctctctatatataaggagttgttaggttgtaa
caacacttgtgagatt---agagaga------ttgatattgcat-tagttttgaaaagtt
tctaa-ggcaataa-aacgagagttattcgttaagt-ttctgtgtt-taa--ttcaata-
------------------------
>Chr13:12870963:12875516_5p 
-------ttgaggataagcttgaa-atagcttaagctataagtcatcctaatctcaaccg
agttatggttcctaaaga-gattaggattaggacaa-ttaggagttatctaattgc----
tatgtttaataaggaaatactataaggtatctctatatataaggagttgttggtgtgtaa
caacacttgtgagatt---agagaaa------ttaaggaggctt-tagttttgagaagtt
tctaa-agtaataa-aacgagagttattcgttaaa--ctgtgtgtt-tga--ttcaatat
tt----------------------
>Chr16:6267382:6274816_3p 
gagattgttgaagataagcttgaa-ttagcttaaggaataagttgtcctaatctc-accg
agtcatggttcccaaaga-gattaggaataggactagttaggagttgtctaattat----
tgtcttacata-----------aagaatctctctatatataaggagttgttgggttgtaa
caacacttgtgagatt---agagaga------ttaagg-tgctt-tggttttgagaagtt
tctaa-agcaataa--acaagagttatttgtttaaa-ctttgtgttaaga--ttcaata-
------------------------
>Chr16:6267382:6274816_5p 
-----tgttgaagataagcttgaa-ttagcttaaggaataagttgtcctaatctc-accg
agtcatggttcccaaaga-gattaggaataggactagttaggagttgtctaattat----
tgtcttacata-----------aagaatctctctatatataaggagttgttggattgtaa
caacacttgtgagatt---agagaga------ttaagg-tgctt-tggttttgagaagtt
tctaa-agcaataa--acaagagttatttgtttaaa-ctttgtgttaaga--ttcaata-
------------------------
>Chr14:2986812:2995122_3p 
-----tgttgaagataagcttgaa-ttagcttaaggaataagttgtcctaatctc-accg
agtcatggttcccaaaga-gattaggaatatgactagttaggagttgtctaattat----
tgtcttacata-----------aggaatctctctatatataaggagttgttggattgtaa
caacacttgtgagatt---agagaga------ttaagg-tgctt-tggttttgagaagtt
tctaa-agcaataa--acaagagttatttgtttaaa-ctttgtgttaaga--ttcaata-
------------------------
>Chr13:12870963:12875516_3p 
----ctgttgaggataagcttgaa-atagcttaagctataagtcatccttatctcaaccg
agttatggtttctaaaga-gattaggattaggacaa-ttagaagttatctaattgc----
tatgttcaataaggaaatactataaggtctctctatatataaggagttgttggtgtataa
caacacttgtgagatt---agagaga------ttaaggagactt-tagttttgaaaaatt
tctaa-aataataa-aacgatagttattcgttaaa--ctgtgtgtt-tga--ttcaatat
t-----------------------
>Chr14:2986812:2995122_5p 
--gattgttgaagataagcttgaa-ttagcttaaggaataagttgtcctaatctc-accg
aatcatggttcccaaaga-gactaggaataggactagttaggagttgtctaattat----
tgtcttacata-----------aagaatctctctatatataaggagttgttgggttgtaa
caacacttgtgagatt---agagaga------ttaagg-tgctt-tggttttgagaagtt
tctaa-agcaataa--acaagagttatttgtttaaa-ctttgtgttaaga--ttcaata-
------------------------
>Chr19:24652311:24661947_5p 
------gttg--gataagcttaaagttaacttgaggaataagttaac---gtcttaaccg
agcaatggtt----aaggagaataagaacaaacatgtttaggagtcatctaaacatataa
tgttttctattaggatt-----tggtttttggtgttataaataaaggtgttatgataaga
gaatttgtaagagtttgagagagaga------ttgag--tggtt-ttgttttgagagatt
ttcaaagctaat---aaaaggagtgattttataat--tcttaatct-tgatattcaaatt
ct--------agatttggta----
