# Supplementary material for: Transposon signatures of allopolyploid genome evolution
Source: Nat Commun. 2023 Jun 1;14:3180. doi: 10.1038/s41467-023-38560-z (PMC10235133; doi:10.1038/s41467-023-38560-z)
Supplement: Supplementary file 4 — Supplementary Data 1 [file 41467_2023_38560_MOESM4_ESM.zip › Camelina.LTR.families/Camelina.LTRFamily/Camelina.Aligned/gt10.fam_830.Aligned.fa]

>Chr2:11051901:11055360_5p 
-----------tgttagtttaagcggaacaagagtgaagaatt--gtgagtttagtatgg
taagagtaaatc-------gttgagagag-----tagggaagagaaaaggttggacaaag
ag---aatgaagaaaagagattct--attagaatagatgttttacaatgtcggctagaag
cctt-aaatagaaaataatactagggctacaccctttacaagcttgataacgacac----
aaagagagagagaggacgattccctatggtgatagtgacatctcgagatttcccttaagg
aaacatgtga--------------ctccaatggctacaagatgtgttctcgatccttctc
tt-ctcatgggcctttgtagaggagacactcggcctcttattcaagtc-ttggtgatcgg
gctcatggacttgtacggacggttt-aactcataatcgtacggacag-------------
tcgtacggacaagacca-atcacactcgacgttctcctgctcaatcacacttga------
-----------
>Chr2:11051901:11055360_3p 
-----------tgttagtttaagcggaacaagagtgaagaatt--gtgagtttagtatgg
taagagtaaatc-------gttgagagag-----tagggaagagataaggttggacaaag
ag---aatgaagaaaagagattct--attagaaaagatattttacaatgtcggctagaag
cctt-aaatagaaaataatactagggctacaccctttacaagcttgataacgatac----
aaagagagagagaggacgattccctatggtgatagtgacatctcgaggtttcccttaagg
aaacatgtga--------------ctccaatggctacaagatgtgttctcgatccttctc
tt-ctcatgggcctttgtagaggagacactcggcctcttattcaagtc-ttggtgatcgg
gctcatggacttgtacggacggttc-aactcataatcgtacggacag-------------
tcgtacggacaagaccg-atcacactcgacgttctcttgctcaatcacacttgacgttct
cttgctcaata
>Chr2:14900273:14910638_5p 
----------atgttaatttaagcggaacaagagtgaagaatt--gtgagtttagtatgg
taagagtaaatc-------gttgagagag-----tagggaagagataaggttggacaaag
ag---aatgaagataagagattat--attagaatagttgtattacaatgtcggctagaag
cctt-aaatagaaaataatactagggttacaccctttacaagcttgataacgacac----
aaagagagagaggggacgattccctatggtgatagtgacatctcgaggtttcccttaagg
aaacatgtga--------------ctccaacggctacaagatgtctactcgatccttctc
tt-ctcatgggcctttgtagaggagacactcggcctcttattcaagtc-ttggtgatcag
gctcatggacttgtacggacggtcc-aactcataaccgtacggacgg-------------
ttgtacggacaagactg-atcacactcgacgttctcttgctcaatcac------------
-----------
>Chr17:31324587:31330580_3p 
-----------tgttagtttaagcggaacaagagtgaagaatt--gtgagtttagtatgg
taagagtaaatcg----tggttgagagag-----tagggaagagataaggttggacaaag
ag---aatgaagaaaagagattct--attagaattgttgttttacaatgtcggctagaag
cctt-aaatagaaaataatactagggctacaccctttacaagcttgataacgacac----
aaagagagagagaggacgattccctatggtgatagtgacatcttggggtttcccttaagg
aaacatgtga--------------ctccaacggctacaagatgtcttctcgatccttctc
tt-ctcatgggcctttgtagaggagacacttggcctcttattcaagtc-ttggtgatcgg
actcatggacttgtacagacggtcc-aactcataaccgtatggacag-------------
ttgtacggacaagactg-atcacactcgacgttctctttcccaatactt-----------
-----------
>Chr2:14900273:14910638_3p 
ctatgataccatgttagtttaagcggaacaagagtgaagaatt--gtgagtttagtatgg
taagagtaaatc-------gttgagagag-----tagggaagagataaggttgaacaaag
ag---aatgaagaaaagagattct--attagaatagttgtattacaaggtcggctagaag
cctt-aaatagaaaataatactatggctacaccttttacaagcttgataacgacac----
aaagagagagagaggatgattccctatagtgatagtgacatctcgaggtttcccttaagg
aaacatgtga--------------ctccaacggctacaagatgtcttctcgatccttctc
tt-ctcttgggcctttgtagaggagacactcggcctcttattcatgtc-ttggtgatcgg
gctcatggacttgtacggacggtcc-aactcataaccgtacagacgg-------------
ttgtacagacaagaccg-atcacactcaacgttctcttgctcaat---------------
-----------
>Chr9:4804480:4810221_3p 
-----------tgttagtttaagcggaacaagagtgaagaatt--gtgagtttagtatgg
taagagtaaatc-------gttgaaagag-----tagggaagacataaggttgaacaaag
ag---aatgaagaaaagagattct--attagaatagtagtattacaatgtcggctagaag
cctt-aaatagaaaataatactagggctacaccctttacaagcttgataacgacacta--
agagagagagagaggacgattccctatagtgatagtgacatctcgaggtttgccttaagg
aaacatgtga--------------ctccaacggctacaagaattcttctcgatccttctc
tt-ctcat-ggcctttgtagaggagacactcggcctcttattcatgtc-ttggtgatcgg
gctcatggacttgtacggatggtcc-aactcataaccgtacggacgg-------------
ttgtacggacaagaccg-atcacactcgacgttctcttgctcaata--------------
-----------
>Chr17:31324587:31330580_5p 
-----------tgttagtttaagcggaacaagagtgaagaatt--gtgagtttagtatgg
taaaagtaaatcg----ttgttgagagag-----tagggaagagataaggttggacaaag
ag---aatgaagaaaagagattct--attagaattgttgttttacaatgtcagctagaag
cctt-aaatagaaaataatactagggttacaccctttacaagcttgataacgacac----
aaagagagagcgaggacgattccctatggtgatagtgacatctccgggtttcgcttaagg
aaacatgtga--------------ctccaacggctacaagatgtcttctcgatccttctc
tt-ctcatgggcctttgtagaggagaaactttgcctcttattcaagtc-ttggtgatcgg
actcatggacttgtacggacggtcc-aactcataactgtatggacag-------------
ttgtacggacaagaccg-atcacactcgacgttctctttctcaata--------------
-----------
>Chr9:4804480:4810221_5p 
-----------tgtttgtttaagcggaacaagagtgaagaact--gtgagtttagtatgg
taagagtaaatc-------attgagagag-----tagggaagagataaggttgaacaaag
ag---aatgaagaaaagagattct--attagaatagtagtattacaatgtcggctagaag
cctt--aatagaaaataataatagggctacaccctttacaagcttgataacgacacaaag
agagagagagagaggacaattccctatagtgatagtgacatctcgaggtttcccttaagg
aaacatgtga--------------ctccaacggctacaagaattcttctcgatccttctc
tt-ctcatgggcctttgtagaggagacactcggcctcttattcatgtc-ttggtgatcgg
gctcatggacttgtctggacggtcc-aactcataaccgtacggacgg-------------
ttgtacgaacaagaccg-atcacactcgacgttctcttgctcaata--------------
-----------
>Chr20:16626129:16637710_5p 
------------gttagtttaagcggaacaagagtgaagaatt--gtgagtttagtatgg
taagagtaaatt-------gttgagagag-----tagggaagagataaggttgaaaaaag
agaataatgaagaaaagagattct--attagaatagtagtattacaatgtcggctagaag
cctt-acatagaaaataagaatagggctacaccctttacaagcttgataacgacacaa--
--agagagagagagggcgattccctatagtgatagtgacatctcgaggtttcccttaagg
aaacatgtga--------------ctccaatggctacaagatgccttctcgatccttctc
tt-ctcttgggcctttgtagaggagaaactcggcctcttattcatgtc-ttggtgatcgg
gctcatggacttgtacggacggtcc-aactcgtaaccgtacggacga-------------
ttgtatggacaagaccg-attacactcgacgttatcttgctcaata--------------
-----------
>Chr9:9749422:9754818_3p 
--------ttttgttagtttaagcggaacaagagtgaagaatt--gtgagtttagtatgg
taagagtaaatc-------gttgagagaga---atagggaagatataaggttggacaaag
ag---aatgaagaaaagagattct--attagaatagttgttttacaatgtcgggtagaag
cctt-aaatagtaaatgatagtagggctacaccctttacaagcttgataacgacac----
aaagagagagaggggacgattccctatggtgatagtgacatctcggggtttcccttaagg
aaacatgtga--------------ctcatacggctacaagatgtcttcttgatccttctc
tt-ctcatgggcctttgtagaggagacacttggcctcttattcaagtc-ttggtgatcgg
gctcatgtacttgtacggacggtcc-aactcataaccgttcggacgg-------------
ttgtacggacaagaccg-atcatactc---------------------------------
-----------
>Chr9:9749422:9754818_5p 
-----------tgttagtttaagcggtacaagagtgaagaatt--gtgagtttagtatgg
taagagtaaatc-------gttgagagaga---atagggaagatataaggttggacaaag
tg---aatgaagaaaagagattct--attagaatagttattttacaatgtcggctagaag
cctt-aaatagaaaatgatactagggctacaccctttacaagcttgataatgacac----
aaagagagagaggggacgattccctatggtgatagtgacatctcggggtttcccttaagg
aaacatgtga--------------ctcatacggctacaagatgtcttcttgatccttctc
tt-ctcatgggcctttgtagaggagacacttggcctcttattcaagtc-ttggtgatcgg
gctcatggacttgtacggacggtcc-aactcataatcgtacagacag-------------
ttgtacggactagaccg-atc---------------------------------------
-----------
>Chr9:9384140:9390141_5p 
-----------tgttagtttaagcggaaaaagaatgaagaatt--gtgagttcaggatgg
taagagtaaatc-------gttgagagag-----tagggaagagataaggttgaacaaag
agaataatgaagaaaagagattgt--attagaatagttgtattacaatgtcggctagaag
cctt-aaatagaaaataagaatagggctacaccctttacaagcttgataacgacacaa--
--agagagagagaggccgattccctatagtgatagtgacatctcgaggtttcccttaagg
aatcatgtca--------------ctccaacggctacaagatgccttctcgatccttctc
tt-ctcttgggcctttgtagaggagaaactcggcctcttattcatgtc-ttggtgatcgg
gctcatggacttgtacggacggtcc-aactcgtaaccgtacggacgg-------------
ttgtacggataagattg-atcacactcgacgttatcttgctcaata--------------
-----------
>Chr4:895833:907989_3p 
-----ataccatgttggtttaagtggaacaagagtggagaat-----gagtttggtatgg
taagagtggatc-------gttgagtaggtagagaagagaagagataaggttgaacaaag
agaacaatggagaaaagggattct--attagaatagttgtattacaatgtcggctagaag
cctt-aaatagaaaataatactagggctacaccctttacaagcttgataacgacacaa--
--agagagagagaggacgattccctatggtgatagtgacatctcgaggtttcccttaagg
aaacatgtga--------------ctccaacggctacaagatgtcttctcgatccttctc
tt-ctcatgggcctttgtagtggagacactcggcctcttattcaagtc-ttggtgatcgg
gctcatggacttgtacggacggtcc-aactcataaccgtactgaagg-------------
ttgtacggacaagaccg-atcacactcgacattctcttgctcaata--------------
-----------
>Chr4:895833:907989_5p 
-----------tgttagtttaagcagaacaagagtggagaat-----gagtttggtatgg
aaagagtggatc-------gttgagtaggtagagaagagaagagataaggttgaacaaag
agaataatggagaaaagagattct--attagaatagttgtattacaatgtcggctagaag
ccgt-aaatagaaaataatactagggctacaccctttacaagcttgataacgacacaa--
agagagagagagaggacgattccctatggtgatagtgacatctcgaggtttcccttaagg
aaacatgtga--------------ctccaacggctacaaaatgtcttctcgatccttctc
tt-ctcatgggcctttgtagaggagacactcggcctcttattcaagtc-ttggtgatcgg
gctcatggacttgtacggatggtcc-aactcataaccgtactgacgg-------------
ttgtacggacaagaccg-atcacactcgacattctcttgctcaata--------------
-----------
>Chr20:16626129:16637710_3p 
----------atgttagtttaagcggaacaagagtgaagaatt--gtgagtttagtatgg
taagagtaaatt-------gttgagagat-----tagggaagagataaggttgaacaaag
agaataatgaagaaaatagattct--attagaatagtagtattacaatgtcggctagaag
cctt-aaatagaaaataagaatagggctacaccctttacaagcttcataacgacacaaag
agagagagagagagggcaattccctatagtgatagtgacatctcgaggtttcccttaagg
aaacatgtga--------------ctccagtggctacaagatgccttctcgatccttctc
tt-ctcttgggcctttgtagaggagaaactcggcctcttattcatgtc-ttggtgatcgg
gttcattgacttgtacggatggtcc-aactcgtaaccgtacggatgg-------------
ttgtacggacaagacta-atcacactcgacgttgtcttgctcaataa-------------
-----------
>Chr9:9384140:9390141_3p 
-----------tgttagtttaagcggaacaagaatgaagaatt--gcgagtttagtatag
taagagtaaatc-------attgagagag-----tagggaagagataaagttgaacaaag
agaataatgaagaaaagagattct--attagaatagttgtattacaatgtcggctagaag
cctt-aaatagaaaataagaatagggctacaccctttacaagctttatactgacacaa--
agagagagagagagggcgattccctatagtgatagtgatatctcgaggtttcccttaagg
aaacatgtga--------------ctccaacggctaccagatgccttctcgatccttttc
tt-ctctttggcctttgtagaggagaaactcggcctcttattcatgtc-ttggtgatcgg
gctcatggacttgtatggactgtcc-aactcgtaaccgtacggacag-------------
ttgtacggacaagaccg-atcacactcgacgttatctttctcaatactctctctcaa---
-----------
>Chr9:21436322:21441815_3p 
-----------tgttagtttaagcagaatgaaagtgaagagtt--gagggtttagtgtga
gaagagtgaatcggtgagagttgagagtt-----tagagaagagataaggttgaacaaag
agaataaaagagaaaagagattctatattagaatgtatatgttacaatgtcggctagaaa
cctt-aaatagcatgtgagactaaggcttcaccctttac-aaaacgatagcgacac----
aaagagagagagagggtggttccctatagcgatagcgacagctcgaggtttctcttaagg
aaacatgggactatttgactccatctctaacggctacaagctaccttctcgatccttctc
tt-ttcttgggcctttgtagaggagaaacctggcctcttattcatgtc-ttggtgattgg
gctcatggacttgtacggacggtct-aactcgtaaccatacggatgg-------------
ttgtacggacaagaccggatcacactcgacattatcttgatcaata--------------
-----------
>Chr9:21436322:21441815_5p 
-----------tgttagtttaagcagaatgagagtgaagagtt--gagggttttgtgtga
gaagagtgaatcggtgagagttgagagtt-----tagagaagaaataaggttgaacaaag
agaataaaagagaaaagagattctacattagaatgtatatgttacaatgttggatagaaa
ccttaaaatagcatgtgagaatagggcttcaccctttacaaaaacgatagcgacac----
aaagagagagagagggtggttccctatagcgatagcgacagctcgaggtttctcttaagg
aaacatgtgactgtttgactccatctctaacggctacaagctaccttctcgatccttctc
tt-ctcgtgggcctttatagaggagaaacccggcctcttattcatgtc-ttggtgattgg
gctcatggacttgtacggacggtcc-aactcgtaaccatacggacga-------------
ttgtacggacaagaccatatcacactcgacattatcttgatcaata--------------
-----------
>Chr18:8820825:8827786_3p 
-----------tgttagtttaggcggaatgagattgttggtttagattagtttggagtag
agaaag-aaatt-------gttgagagaat----tagtgaacaa--------gaacaaag
ag---aataaagagaagagattcagtattagaatagtatacatacaatgtcggctgtagg
cctt-aaatagaaat-aaaactagggctactcttattacaaacttgataacgacat----
agggagagaga-agggtgtgtccctatggtgatagcgacctctcgttgcttctcttaggg
gaacatgtga-------------tctctaacggctctttgccatcttctcgatccttctc
ttcctcatgggcctttgtaga--acactctcagccctttattcacatcattcgtgttcgg
-ctcaccaaaccgtacggacggccctaacacataaccgtacggacggccctatcacataa
ccgtacggac--ggccg-attacactcaacgttatcttgatcaata--------------
-----------
>Chr18:8820825:8827786_5p 
-----------tgttagtttaggcggaatgagattgttggtttagattagtttggagaag
agaaag-aaatt-------gttgagagaat----tagtgaacaa--------gaacaaag
ag---aataaagagaagagattcagtattagaatagcatccatacaatgtcggctgtagg
cctt-aaatagaaataaaaactagggctactcttattacaaacttgataacgacat----
aaggagagaga-agggtgtgtccctatggtgatagcgacctctcgttgcttctcttaggg
gaacatgtga-------------tctctaacggctctttgccatcttctcgatccttctc
ttcctcatgggcctttgtaga--acactctcagccctttattcacatcattcgtggtcgg
cctcaccaaaccgtacggacggccctaacacctaaccgtacggacggccctatcacataa
ccgtacggac--ggccg-attacactcaaggttatcttgatcaata--------------
-----------
