# Supplementary material for: Transposon signatures of allopolyploid genome evolution
Source: Nat Commun. 2023 Jun 1;14:3180. doi: 10.1038/s41467-023-38560-z (PMC10235133; doi:10.1038/s41467-023-38560-z)
Supplement: Supplementary file 4 — Supplementary Data 1 [file 41467_2023_38560_MOESM4_ESM.zip › Camelina.LTR.families/Camelina.LTRFamily/Camelina.Aligned/gt10.fam_599.Aligned.fa]

>Chr2:3203727:3208386_5p 
--attag-ggactagatgtgtaaatattatgttgtatctttgggtttccttatttgtct-
atatcctagggttctcttgcttgtatatatatcgactcatacatc-taata--aaggtcg
agccgttctattctcatctacatcttctcct
>Chr2:3203727:3208386_3p 
-tattag-ggactaaatgtgtaaatattatgttgtatctttgggtttccttatttgtct-
atatcctagggttctcttgcttgtatatatatcgactcatacatc-taata--aaggtcg
agccgttctattctcatcttctcat------
>Chr5:21302122:21306754_3p 
-tattaa-gggatggatttgtaaatattgtattgtctt--aggttttccttatttgtcta
atac-ctaggtctctcacgcttgtatatatactgtatgatacatc-taata--aagggca
agccgttctattcccatcttcacatg-----
>Chr3:22821400:22825908_3p 
-tattac-ggggttgatttgtaaatattatattgtatc--taggtttgcttatttgtcta
ataccctagggttctcacgcttgtgtatatatactttgtatcatcctaataataagtgtg
agccgttctattcctatcttcaca-------
>Chr3:22821400:22825908_5p 
-tattac-ggggttgatttgtaaatattacattgtatc--taggtttccttatttgtcta
ataccctagggttctcacgcttgtgtatatatactttgtatcatcctaataataaaagtg
agccattctattcctatctttaca-------
>Chr5:21302122:21306754_5p 
-tattaa-gggatggatttgtaaatattgtattgtctt--aggtttttcttatttgtcta
atac-ctaggtctctcacgcttgtatatatactgtatgatacatc-taata--aagggct
agccgttctattcccatctttaca-------
>Chr16:14828825:14833560_5p 
gtattag-ggggttgattggtaaatattacattgtatc--taggtttccttatttgtcta
ataccctaggattctcacgcttgtgtatatatactttgtatcatcctaataataaggctg
agccgttctattcctagccgtg---------
>Chr16:14828825:14833560_3p 
--attac-ggggttgatttgtaaatattacattgtatc--taggtttccttatttgtcta
ataccctagggttcttacgcttgtgtatatatactttgtatcatcctaataataaggctg
agccgttctattccta---------------
>Chr12:13660562:13665013_3p 
-tattagaggggttggtttgtaaatattaagttgtatc--taagtttccttatttgtcat
atactctagggttctcacgtttgtgtatatatactttgtatcatcataataataaggctg
agctgttctattactatctttacat------
>Chr12:13660562:13665013_5p 
gtattagaggggttggtttgtaaatattaagttgtatc--taagtttctttatttgtcat
atactctagtgttctcacgcttgtgtatatatactttgtatcatcataataataaggctg
agccgttctattactatctttaca-------
>Chr11:3269957:3274770_5p 
-tattaagggggtcggtttgtaaatattccattgtatc--taggtttccttatttctcgt
atactctagagatctcacgcttgtgtatatgtactttgtatcatcataataataagggta
agccgttctattactatctttaca-------
>Chr11:3269957:3274770_3p 
-tattaagggggtcggtttgtaaatattccattgtatc--taggttttcttatttctcgt
atactctagagatctcacgcttgtgtatatatactttgtatcatcataataataagggta
agctgttctattactatctttaca-------
