# Supplementary material for: Transposon signatures of allopolyploid genome evolution
Source: Nat Commun. 2023 Jun 1;14:3180. doi: 10.1038/s41467-023-38560-z (PMC10235133; doi:10.1038/s41467-023-38560-z)
Supplement: Supplementary file 4 — Supplementary Data 1 [file 41467_2023_38560_MOESM4_ESM.zip › Camelina.LTR.families/Camelina.LTRFamily/Camelina.Aligned/gt10.fam_986.Aligned.fa]

>Chr2:16454760:16460990_5p 
-----cataaagcgatttg--tctatgttgggatttaagcggaagaggttga---gaaga
agagaattgttggcaagaagaatgagagaaa--gttatattccataagtatatc-ttaca
aaggtttacaaaagactatatatactaagag-aactagggctacaccc-tttacaataaa
tcgcataagagata------aggaaagagaattggttcttcccaagattgaaagcgaccc
ctcc-ttgtttccttaaacgaagcacaacccgtgactccactctctcttcttctctaacg
gctacaaggaggatctcgaaccttctcatgggcttacac-caataaggcctcct------
----tattctcatagatgactcggccttgtcacatagttgt-acggacggcct---cata
g-ttgtacggac--------------------agggtgatc-ttggtcaatactc----
>Chr20:20173639:20180031_3p 
----------------------ccatgttgggatttaagcggaagaggttga---gaaga
agagaattgtcggcaagaagaatgagagaaa--gttatattccataagtatatc-ttaca
aaggtttacaaaagactatatatactaagag-aactagggctacaccc-tttacaataaa
tcgcataagagata------aggaaagagaattggttcttcccaagattgaaagcgaccc
ctcc-ttgtttccttaaacgaagcacaacccgtgactccactctctcttcttctctaacg
gctacaaggaggatctcgaaccttctcatgggcttacac-caataaggcctcct------
----tattctcatagataactcggccttgtcacatagttgt-acggacggcct---cata
g-ttgtacggac--------------------agggtgatc-ttggtcaata-------
>Chr20:20173639:20180031_5p 
-------------------------tgttgggatttaagcggaagaggttga---gaaga
agagaattgtcggcaagaagaatgagagaaa--gttatattccataagtatatc-ttaca
aaggtttacaaaagactatatatactaagag-aactagggctacaccc-tttacaataaa
tcgcataagagata------aggaaagagaattggttcttcccaagattgaaagtgaccc
ctcc-ttgtttccttaaacgaagcacaacccgtgactccactctctcttcttctctaacg
gctacaaggaggatctcgaaccttctcatgggcttacac-caataaggcctcct------
----tattctcatagataactcggccttgtcacatagttgt-acggacggcct---cata
g-ttgtacggac--------------------aaggtgatc-ttggtcaatactccc--
>Chr12:26304742:26309443_5p 
-------------------------tgttgggatttaagcggaagaggttga---gaaga
agagaattgtcggcaagaagaatgagaaaaa--gttatattccataagtatatc-ttaca
aaggtttacaaaagactatatatactaagag-aactagggctacaccc-tttacaataaa
tcgcataagagata------aggaaagagaattggttcttcccaagattgaaagcgaccc
ctcc-ttgtttccttaaacaaagcacaacccgtgactccactctctcttcttctctaacg
gctacaaggaggatctcgaaccttctcatgggcttacac-caataaggcctcct------
----tattctcatagataactcggccttgtcacatagttgt-acggacggcct---cata
g-ttgtacggac--------------------agggtgatc-ttggtcaata-------
>Chr2:16454760:16460990_3p 
agatcgaaaaactgctctgataccatgttgggatttaagcggaagaggttga---gaaga
agagaattgtcggcaagaagaatgagagaaa--gttatattccataagtatatc-ttaca
aaggtttacaaaagactatatatactaagag-aactagggctacaccc-tttacaataaa
tcacataagagata------aggaaagagaattggttcttcccaagattgaaagcgaccc
ctcc-ttgtttccttaaacaaagcacaacccgtgactccactctctcttcttctctaacg
gctacaaggaggatctcgaaccttctcatgggcttacac-caataaggcctcct------
----tattctcatagatgactgggccttgtcacatagttgt-acggacggcct---cata
g-ttgtacggac--------------------agggtgatc-ttggtcaa---------
>Chr12:26304742:26309443_3p 
-------------------------tgttgggatttaagcggaagaggttga---gaaga
agagaattgtcggcaagaagaatgagagaaa--tatatattccataagtatatc-ttaca
aaggtttacaaaagactatatatactaagag-aactagggctacaccc-tttacaataaa
tcgcataagagata------aggaaagagaattggttcttcccaagattgaaagcgaccc
ctcc-ttgtttccttaaacgaagcacaacccgtgactccactctctcttcttctctaacg
gctataaggaggatctcgaaccttttcat-ggcttacac-caataaggcctcct------
----tattctcatagataactcggccttgtcacatagttgt-acggacggcct---cata
g-ttgtacggac--------------------agggtgatc-ttcgtcaatac------
>Chr17:17385720:17391075_5p 
-------------------------tgttgggatttaagcggaagaggttga---gaaga
agagaattgtcggcaagaagaataagagaaaa-gttatattccataagtatatc-ttaca
aaggtttacaaaagtctatttatactaaacaaaactagggctacaccc-tttacagccga
tcgcataagagata------aggaaagagaattagttcttcccaagagtgaaagtgatcc
ctcc-ttgtttccttaaacgaagcacaacccgtgactcttctctctcttcttctctaacg
gctacaaggaggatctcgaaccttctcatgggcttcaatgcaaccaggcctcctcactac
tccatatattcgtagatgactcggccttatagcataattgt-acggacgctcttagcata
g-ttgtacggacgaccaatacttgtttggactagcatgatcacttgtcaata-------
>Chr9:20706783:20712524_5p 
--------------------------gttgggatttaagcggaagaggttgagaggaaga
agagaattgtcggcaagaagaatgagagaaa--gttatattccataagtatatc-ttaca
aaggtttacaaaaggttatttatactaagagaaattagggctacaccc-tttacagccga
tcgcataagagata------aggaaagagaattggttcttcccaagagtgaaagcgaccc
ctcc-ttgtttccttaaacgaagcacaacctgtgactcctctctctcttcttctctaacg
gttacaaggaggatctcgaaccttctcat-ggctttaatgcaaccaggtctcctcactac
tccatatatttgtagatgactcggcctcatagcataattgt-acggacgcccttagcata
gtttgtacggacaaccactacttgttcggactagcatgatcacttgtcaatactc----
>Chr15:20433455:20438908_5p 
-------------------------tgttgggatttaagcggaagaagttaa---gaaga
cgaggattgtcggcaagaagaatgagagaaaatgttgtattccataagtatgtc-ttaca
aaggtttacaaaagtctatttatactaagagaaactagggctacaccc-tttacagccga
tcgcataagagata------aggaaagagaatcggttcttcccaagagtaaaagcgaccc
ctcc-ttgtttccttaaacggagcacaacccgtgactcttctctctcttcttctccaacg
gctacaaggaggatctcgaaccttctcatgggcttaaatgcaatcaggcctcctcactac
tccatatattcgtagatgactcggccttatagcataattgt-acggacgcccttagcata
gtttgtacggacgaccgatacttgttcggactagcatgatcacttgtcaata-------
>Chr17:17385720:17391075_3p 
-------------------------tgttgggatttaagcggaagaggttga---gaaga
agagaattgtcgacaagaagaataagagaaaa-gttatattccataagtatatc-ttaca
aaggtttacaaaagtctatttatactaaacgaaactagggctacaccc-tttacagccga
tcgcataagagata------aggaaagagaattagttcttcccaagagtgaaagcgaccc
ctcc-ttgtttccttaaataaagcacaacccgtgactcttctctctcttcttctctaatg
gctataaggaggatctcgaaccttctcatgggctttaatgcaaccagacctcctcactac
tccatatattcgtagatgactcggccttatagcataattgt-acggacgctcttagcata
g-ttgtacggacgaccaatacttgttcggactagcatgatcacttgtcaata-------
>Chr12:26544015:26553630_3p 
-------------------------tgttggcatttaagcagaagagattga---aaaga
agagagttgtcggcaaagagaatgagataaaa-gttatattccattagtatatc-ttaca
aaggtttacaaaagtctatttatactaagagaaactagggctataccc-tttacggccga
tcacataagagata------aggaaagagaattggttcttcccaagagtgaaagcgaccc
ctcc-ttgtttccttaaacgaagcacaacccgtgactcctctctctcttcttctctaacg
gctacaaggaggatctcgaaccttctcatgggctttaatgcaaccaggcctcctcaatac
tccatatattcgtagatgactcggccttatagcataattgt-acggacgcccttagcata
g-ttgtacggacgaccaatacttgttcggactagcatgatcacttgtcaata-------
>Chr12:10979169:10984572_3p 
----------------------ccatgttgggatttaagcggaagagatgtgga-gaaga
tgagagaaatcggcaaagagaataagaataga-attgtattccataagttactc-ttac-
aaggtttacacaga-ctatatatatcaagag-aactagggctacaccc-tttacaataaa
tcgcatagggaata------aggaaagagaattggttcttcccaatattgaaaacgaccc
ctcc-ttatttccttaaa-agagcaccacccgtgactttactctctcttcttttctaacg
gctataaggaggatctcaaaccttctcatgggcttacac-caacaaggcctcct------
----tatacacatagataactcggccttatgacatagtcgt-acggacgacct---cata
g-ttgtacggtc--------------------caggtgatc-ttgatcaata-------
>Chr9:20706783:20712524_3p 
------------------------atgttgggatttaagcacaagaggttgagaggaaga
agagaattatcggcaagaagaatgagagaaa--gttatattccataagtatatc-ttaca
aaggtttacaaaaggttatttatactaagagaaactagggctacaccc-tttacacccga
tcgtataagagata------aggaaagagaattggttcttcccaagagtgaaagcgacct
ctcc-ttgtttccttaaacaaagcacaacccgtgactcctctctctcttcttctctaacg
gctacaaggaggatctcaaaccttctcatgggctttaatgcaaccaggcctcatcactac
tccatatattcgtagatgactcgacctcatagcataattgt-acggacgcccttagcata
gtttgtacggacgaccactacttgttcggactagcatgatcacttgtcaatac------
>Chr12:10979169:10984572_5p 
-------------------------tgttgggatttaagcggaagagatgtgga-gaaga
agagagaaatcggcaaagagaataagaataga-attgtattccataagttactc-ttac-
aaggtttacacaaa-ctatatatatcaagag-aactagggctacaccc-tttacaataaa
tcgcatagggaata------aggaaagaaaattggttcttcccaatattgaaaaagaccc
ctcc-ttatttccttaaa-agagcaccacccgtgactttactctctcttcttttctaacg
gctataaggaggatcttgaaccttctcatgggcttacac-caacaaagcctcct------
----tatacacatagataactcggccttatgacatagtcgt-acggacgacct---cata
g-ttgtacggtc--------------------caggtgatc-ttgatcaatactc----
>Chr15:20433455:20438908_3p 
-------------------------tgttgggatttaagcggaagaagttaa---gaaga
cgaggattgtcggcaagaagaatgagagaaaatgttgtattccataagtatgtc-ttaca
aaggtttacaaaagtctatttatactaagagaaactagggctacaccc-tttacagccga
tcgcataagagata------aggaaagagaatcggttcttcccaagagtgaaagcgaccc
ctcc-ttgtttccttaaacagagcacaacccgtgactcttctctctcttcttctccaacg
gctacaaggaggatctcgaaccttctcatgggctttaatgcaaccaggcctcctcactac
tccatatattcgtagatgactcggccttatagcataattgt-acggacgcctttagcata
gtttgtacggacgaccgatacttgttcggactagcatgatcacttgtcaata-------
>Chr11:9632868:9638640_5p 
-------------------------tgtt-ggttttaggcggaagagattg-----aaag
agagagaagtcggcaaagagaataatgtaaag-ataagattccataagtatatc-ttaca
aaggttaacaaaagactatttatactagggaaaactagggctacaccc-tttacagccga
tcgcataagtgataggaacatggagagagaaatggctcttcccaagagtgaaagcgaccc
ttcc-ttgtttccttaggagaagcaagactcgtgactcctctctttcttcttctctaacg
gctacaaggagaatctcgaaccttctcatgagcttaata-caaccaggcctccttactct
tccatacactcatagataactcggccttatcgcatggttgtaacggacggcctcaccata
g-ttgtacggaca--------------------agatgatc-acggtcaata-------
>Chr11:9632868:9638640_3p 
-------------------------tgtt-ggttttaggcggaagagactg-----aaag
agagagaagtcggcaaagagaataatgtaaag-ataagattctttaagtatatc-ttaca
aagtttaacaaaagactatttatactagggaaaactagggctacaccc-tttacagccga
tagcataagtgataggaacagggagagagaaatggctcttcccaagagtgaaagcgaccc
ttcctttgttttcttaagagaagcaagacccgtgactcctctctttcttcttctctaacg
gctataaggagaatctcgaaccttctgatggtcttaata-caaccaggcctccttactct
tccatacactcatagataactcgtccttatcgcatggttgt-acggacgacctcaccata
g-ttgtacggaca--------------------agatgatc-gcggtcaata-------
>Chr8:19210957:19221949_3p 
---------------------taattgtt-ggttttaggcggaagagatt----------
-gatagaagtcggcaaagagaataatgtaaga-ataagattccatatgtatatctttaca
aatgttaacataagactatttatactaaagaaaactagggctacaccc-tttacaaccga
tcgcctaagtgatagggacaaggagagagggaaggttattcccaagagtgaaagcgaccc
ttcc-ttgtttccttaagagaagcaaaacccgtgactcttctctttcttattctctaacg
gctacaaggagaatctcgaaccttctcatgggcttaaag-cgaccaggcctcctcactct
tccatacactcacagatgactcggccttattgcatagttgt-acggacggcctcagcata
g-ttgtacggacgacccatacttgttcagact-agatgatc-acggtcaata-------
>Chr2:18635566:18644875_5p 
-------------------------tgttgggatttaagcggaagagatg-----aaaaa
agagaa----cggcaaagagaatgaggataga-attaaatcccataagttactc-ttaca
aaggtttacaaagg-atataaataccaagag-aactagggctacaccc-tttacaataaa
tcacatagggaata------aggagggagaattagttcttcccaagattgaactcgtcct
ctaa-ttgtttccttaaa---tgcaccgcccaagactttattttctcttctcttctaacg
gctataaaga-gatttcgaaccttctcatggacttacac-caacaaggcctctt------
----tatccacacagataactcggcctt-----atagacga-acggacgtcca---cata
g-agatatgggc--------------------aatgtgatc-atggtcaa---------
>Chr2:18635566:18644875_3p 
-------------------------tgttgggatttaagcggaagagatg-----aaaaa
agagaa----cggcaaagagaatgaggataga-attaaatcccataaattactc-ttaca
aaggtttacaaagg-atataaataccaagag-aactagggctacaccc-tttacaataaa
tcacatagggaata------aagaaggagaattagttcttcccaagattgaactcatcct
ctaa-ttgtttccttaaa---tgcaccgcccaagactttattttctcttctcctctaacg
gctataaaga-gatttcgaaccttctcatggacttacac-caacaaggcctctt------
----tatccacacagataactcggcctt-----atagacga-acggacgtcca---cata
g-agatatgggc--------------------aatgtgatc-atggtcaattg------
>Chr12:26544015:26553630_5p 
-------------------ataccatgttgggatttaagcggaagagattga---aaaga
agagagttgtcggcaaagagaatgagataaaa-gttatattccattagtatatc-ttaca
aaggtttacaaaagtctatttatactaagagaaactagggctacaccc-tttacagccga
tcacataagagata------aggaaagagaattggttcttcccaagagtgaaagcgaccc
ctcc-ttgtttccttaaacgaagcacaacccgtgactcctctctctcttcttctctaacg
gctacaaggaggatctcgaaccttctcatgggctttaatgcaaccaggcctcctcactac
tccatatattcgtagatgacttggccttatagcataattgt-acggacgcccttagcata
g-ttgtacggacgaccaatacttgttcggactagcatgatcacttatcaata-------
>Chr17:17000530:17005954_5p 
--------------------taccatgttggcatttaagcggaagaggttga---gaaga
agagaattgtgggcaagaagaataagagaaaa-gttatattccataagtatatc-ttaca
aaggtttacaaaagtctatttatactaaacgaaactagggctacactc-tttacagccga
tcgcataagagata------aagaaagagaattggttcttcccaagagtgaaagcgaccc
ctcc-ttgtttccttaaacgaagcacaacccgtgactcttctctctcttcttctctaacg
gctacaaggaggatctcgaaccttctcatgggctttaatgcaaccaggcctcctcactac
tctatatatttgtagatgactcggccttatagcataattgt-acggacgcttttagcata
g-ttgtacggacgaccaatacttattcggactagcataatcacttgtcaata-------
>Chr11:25929083:25934409_3p 
-------------------ataccatgttgggttttaagcggaagaggttgatgaaaagt
agagagaagtcggcaatgagaataaca-aaat-ataagattctataagtatatgtttaca
aatgtt-acataagactatttatactaaagacaactagggctacacccttttacaaccga
tcgcctaagtgatagggactaggagagaggaaaggctattcccaagagtgaaagcgaccc
ttcc-ttgtttccttaagagaagcaaaacccgtgactcctctctttctacttctctaatg
gctacaaggagaatctcgaaccttctcatgggcttgatg-cggccaggcctcctcactat
tccatacactcatagatgactcgaccttattgcatagttgt-acgaacgacctcaaccta
g-tcgtacggacggctcatacttgttcggactagcatgatc-acggacaatat------
>Chr8:19210957:19221949_5p 
-------------------ataccatgtt-ggttttaggcggaagagatt----------
-gatagaagtcggcaaagagaataatgtaaga-ataagattccatatgtatatctttaca
aatgttaacataagactatttatactaaagaaaactagggctacaccc-tttacaaccga
tcgcctaagtgatagggacaagaagagagggaaggctattcccaagagtgaaagcgaccc
ttcc-ttgtttccttaagagaagcaaaacccgtgactcctctctttctttttctctaacg
gctacaaggagaatctcgaaccttctcatgggcttaaag-cgaccaggcctcctcactct
tccatacactcatagataactcggccttattgcatagttgt-acggacggcctcagcata
g-ttgtacggacgacccatacttgttcggactaagatgatc-acggtcaatagtaataa
>Chr11:25929083:25934409_5p 
--------------------------gttgggttttaagcggaagagattgatgaaaagt
agagagaagtcgacaatgagaataaca-aaag-ataagattccataagtatatgtttaca
aatgtt-acataagactatttatactaaagacaactagggctacacccttttacaaccga
tcgcctaagtgatagggactaggagagaggaaaggctattcccaagagtgaaagcgaccc
ttcc-ttgtttccttaagagaagcaaaacccgtgactcctctctttctacttctctaacg
gctacaaggagaatctcgaaccttctcatgggcttgatg-cggccaggcttcctcactat
tccatacactcatagatgactcggccttattgcatagtttt-acgaacggcctcaaccta
g-tcgtacggacggcccatacttgttcgaactagcatgatc-acggacaatactccc--
>Chr17:17000530:17005954_3p 
-------------------------tgttgggatttaagcggaagaggttga---taaga
agagaattgttggcaagaaaaataagagaaaa-gttatattccataagtatatc-ttaca
aaagtttacaaaagtctatttatactaaacgaaactagggctacaccc-tttacagccga
tcgcataagagata------aggaaatagaattggttcttcccaagagtgaaagcgaccc
ctcc-ttgtttccttaaacgaagcacaacccgtgactcttctctctcttcttctctaacg
gctacaaggaggatctcgaaccttctcatgggctttaatgcaaccaggcctcctcactac
tccatatattcgtagatgactcggccttatagcataattgt-acggacgctcttagcata
g-ttgtacggacgaccaatacttgttcggactagcatgaccacttgtcaatactcccc-
