# Supplementary material for: Transposon signatures of allopolyploid genome evolution
Source: Nat Commun. 2023 Jun 1;14:3180. doi: 10.1038/s41467-023-38560-z (PMC10235133; doi:10.1038/s41467-023-38560-z)
Supplement: Supplementary file 4 — Supplementary Data 1 [file 41467_2023_38560_MOESM4_ESM.zip › Camelina.LTR.families/Camelina.LTRFamily/Camelina.Aligned/gt10.fam_412.Aligned.fa]

>Chr1:18998641:19005258_5p 
--gaggacgcct---gagacgcgagagtgatgtgatcatggatggagctaaggaggagga
gcttgtagctgagcttgaacctgaggaactagtggctgagcttgaaccagaggagcttgt
agcggaggaaccattgcttgtacctgaaggaccattgactagagaaaaagctaag-----
aagctaagaaatgcaataaatgggcttattcaaaagcttatggctaaagagagcatggg-
aaaacctattggggatgatacctatcaagtccagcccactttgagcctaattcaagtcca
agaaagcccaaaataatcactatgttttgtggtcaaagaggaatgacgaaaatagagttc
aactcaccttggtaaggacaccttgggaagacaaacttc---aaagaattgaatcttcat
ttaactatctatctttattgtgttttagtttcaagaataat----acttggctttttgac
caagttttctatctctatataaactcatgtaatctcatttgagaatcatcaagtaatttt
cttttttattttatgaggttatctctttgttctttgtctagaatatttctttgtttcttg
gtgtgtaatatccaagcaacaacctccttttgttggactagtgtgtcatatctagcagtg
attggagttgggaatatcaacagccttccgcaactgctgtccaacccctcaatctatcaa
atctcccttgttgcaccttgcacattggcgagtttctatcttttttagtccggctgagtg
atcctcgaattttgggcgtatcaa------------
>Chr6:5235599:5242265_5p 
---------------------------tgatgtgatcatggatggagctagggaggagga
gcttttagctgagcttgaacccgaggaacttgtagctgagcttgaacccgaggagcttgt
agcggaggaatcattgcttgtacctgaaggaccaatgactagagcaaaagctaag-----
aagctaataaatgcattaaatgggcttattcaagagcttatggccaaagagagcatggga
aaaaactattggggatgatacctatcaagtccagcctactttgagtctaattcaagtcca
agaaagcccaaaataatcactttgttttgttgtcaaagaggagtgacgaaaattgagttc
aactcaccttgggaatgacaccttgggaagacaaagtta----aagaattgaatcttcat
taaactatctatctttattgtgttttagtttcaagaataat----acttggctttgtgac
caagttttctatctctatataaactcatgtaatctcatttgagaatcatcaatcaatttt
ccttttcattttatgagttgatctctttgttctttgtctagaacatttctttgtttcttg
gtgtgtaatatccaagcaacagcctccttttgttggactagtgtgtcatatctagcagtg
attggagttgggaatatcagcagccttccgaaactgctgtgcgacccctcaatccatcaa
atctcccttgttgcaccttgcaccttggcgagtttctatcctttttagtccggctgagtg
atcctcgaattttgggcgtatca-------------
>Chr10:8691765:8698054_5p 
-----------------------------atgtgatcatggatggagctagggaggagga
gcttttagctgagcttgaacccgaggaacttgtagctgagcttgaacccgaggagcttgt
agcggaggaatcattgcttgtacctgaaggaccaatgactagagcaaaagctaag-----
aggctaagaaatgcactaaatgggcttattcaagagcttatggccaaaaagagcatggg-
aagaactattggggatgatacctatcaagtccagcccactttgagcctaattcaagtcca
agaaagtccaaaataatcactttgttttgtggtcaaagaggagtgacgaaaattgagttc
aactcaccttgggaaggacaccttgggaagacaaagttc----aagagttgaatcttcat
taaactatctatctttattgtgttttagtttcaagaataat----acttggctttgtgac
caagttttctatctctatataaactcatgtaatctcatttgagaatcatcaatcaatttt
ccttttcatttta-gagtctatatctttgttctttgtctagaacatttctttgtttcttg
gtgtgtaatatccaagcaacaacctctttttgctggactagtgtgtcatatctagcagtg
attggagttgggaatatccgcagccttctgcaactgctgtgcgacccctcaatccatcaa
atctcctttgttgcaccttgcaccttggcgagtttctatcctttttagtccggctgagtg
atccttgaattttgggcgtatca-------------
>Chr18:822354:829947_5p 
--------------------aggaggatgatgtgatcatggatggagctagggaggagga
gcttttagctgagcttgaacccgaggaacttgtagctgagcttgaatccgaagagcttgt
agcggaggaatcattgtttgtacctgaaggaccaatgactagagcaaaagctaag-----
aggctaagaaatgcactaaatgggcttattcaagagcttatggccaaagagagcatggg-
aagaaatattggggatgatacctatcaagttcagcccactttgagcctaattcaagtcca
agaaagcccaaaataatcactttgttttgtggtcaaagaggagtgacgaaaattgagttc
aactcaccttgggaaggacaccttgggaagacaaagttc----aagagttgaatcttctt
taaattatctatctttattgtgttttagtttcaagaataat----aattggctttatgac
taagttttctatctctatataaactgatgtaatctcatttgagaatcatcaatcaatttt
ccttttcattttatgagtttttctctttgttctttgtctagaacatttctttgtttcttg
gtatgtaatatccaagcaacaacctccttttgctagactagtgtgtcatatctagcagtg
attggagttgggaatatcagcagtcttccgcaactgctgtgcaacccctcaatccatcaa
atctcctttgttgcaccttgcaccttggcgagtttctatcctttttagtccggctgagtg
atcctcgaattttgggcgtatc--------------
>Chr6:5235599:5242265_3p 
---------------------------tgatgtgatcatggatggagctatggaggatga
gcttttagctgagcttgaatccgaggaacttgtagctgagcttgaacccgaggagattgt
agcggaggaatcattgcttatacctgaaggaccaatg-ctagagcaaaagctaag-----
aagctaagaaatgcattaaatgtgcttattcaagagcttatggccaaagagagcatggg-
aaaaaatattggggatgatacttatcaagtccagcccactttgagcctaattcaagtcca
agaaagcccaaaataatcactttgttttgtggtcaaagaggagtgacgaaaattgagttc
aactcaccttgggaaggacaccttgggaagacaaagttc----aatagttgaatcttcat
taaactatctatctttattgtgttttagtttcaagaataat----acttggctttgtgac
caagttttttatctctatataaactcatgtaatctcatttgagaatcatcaatcaatttt
ccttttcattttatgagtttatctctttgttctttgtctagaacatttctttgtttcttg
gtgtgtaatatccaagcaacagcctccttttgctggactagtgtgtcatatctagcatta
tttggagttgggaatatcagcagccttccgaaactgctgtgcgacctctcaatccatcaa
atctcccttgttgcaccttgcaccttggcgagtttctatcatttttagtccggctgagtg
atcctcgaattttgggcgtatcaag-tg--------
>Chr1:18998641:19005258_3p 
---------------agaggagggggatgatgtgatcatggatggagctaagtaggagga
gcttgtagctgaacttgaacctgagaaactagtagctgagcttgaaccacaggagcttgt
agcggaggaaccatttcttgtacctgaaggaccattgactatagcaaaagctaag-----
aagctaagaaatgcactaaatggacttattcaagagcttatggccaaagagagcatgag-
aaaacctattagggatgatacctatcaagtgcagcccactttgagcctaattcaagtcca
agaaagcccaaaataatcactttgttttgtggtcaaagaggagtgacgaagatatagttc
aactctccttgggaaggacaccttgggaagacaaacttc---aaagagttgaatcttcat
tcaactatctatctttattgtgttttagtttcaagaataat----acttggctttgtgac
caagttttctatctctatataaactcatgtaatctcatttgagaatcatcaatcaatttt
cttttt-attttattagtttttctctttgttatttgtctagaacatttctttgtttttta
gtgtgtaatatccaagcaacagcctccttttgctggactagtgtgtcatatctagcagtg
attggagttgaaaatatcaacagccttccgcaactgttgtgcgacccctcaatccatcaa
atcttccttgttgcaccttgcaccttagcaattttttatcctttttagtctggttgagtg
attctcgaattttgggcgtatcaaa-gagcaa----
>Chr18:822354:829947_3p 
--------------------------atgatgtgatcatggatggagctagggaggagga
gcttttagctgagcttgaacccgaggaacttgtagctgcgcttgaacccgaggagcttgt
agcggaggaatcattgcttgtacctgaaggaccaatgactagagcaaaatctaag-----
aggctaagaaatgcactaaatgagcttattcaagagcttatggccaaagagagcatgag-
aacaactattggggacgatatctatcaagtccagcccactttgagcctaattcaagtcca
agaaaacccaaaataatcactttgttttgtggtcaaagaggagtaacgaaaattgagttc
aactcaccttgggaaggacaccttgggaagacaaagttc----aagagttgaatcttctt
taaattatctatctttattgtgttttaatttcaagaataat----aattggctttgtgac
caagttttctgtctctatataaactcatgtaatctcatttgagaatcatcaaccaatttt
ctttttcatttta---agtcatctctttgttctttgtctagaacatttctttgtttcttg
gtgtgtaatatccaagcaacagcctccttttgctggactagtgtgtcatatctagcagtg
attggagttgggaatatcagcagccttccgcaactgctgtgcgacccctcaatccatcaa
atcctccttgttgcaccttgcatctt-gcgagtttctatcctttttagtccgggtgagtg
atcctcgaattttgggcgtatca-------------
>Chr10:8691765:8698054_3p 
---------------------------taatgtgatcatgaatggagttagggaggagga
gcttttagctgagcttaaatctgagtaacttgtaactgagtttgaatctgaggagcttgt
agcggaggaatcattgtttgtacctgaaggaccaatgactagagcaaaagctaag-----
agactaagaaatgcactaaatgagcttgttcaagagcttatagccaaagagagcatgag-
aagaactattggggatgatacttatcaagtccagcccactttgagcctaattcaagtgca
agaaagcccaaaataatcactttgttttgtggtcaaagaagagtggcgaaaattgagttc
aactcactttgggaaggacaccttgggaagacaaagttc----aagagttgaatcttcat
taaactatctatctttattgtgttttagtttcaagaataat----acttggctttgtgac
caaattttctatctctatataaactcatctaatctcatttgagaaccatcaaccaatttt
ccttttcatttta-gagtctatctctttgttctttgtctagaacatttctttgtttcttg
gtgtgtaatatccaagcaacagcctccttttgctggactagtgtgtcatatctagcagtg
attggagttgggaatatccgcagccttctgcaactgctgtgcgacccttcaatccatcaa
atctcccttgttgcacctttcaccttggcgagtttctatcatttttagtccggctgagtg
atcctcgaattttgggcgtatcaag-tggtatcaga
>Chr7:14044525:14050395_5p 
-----------------------gggatgatgtgaccatggatggagctaatgaggagga
gcttgtatctgagcttgaacatgaggaacttatagctgagcttgaacctgatgagctttt
tgctgagaaaccattgcatgtacctggaggaccaatgactagagcaaaagctaag-----
aagctaagatatgcactaaatgggcttattcaagagcttatggccaaagagagcatgag-
aaaaactattggagatgatatctatcaagtccagcccactttgagcctaattcaagtcca
agaaagcccaaaataatcactttattttgtggtcaaagagggatgacgaaaatggagttc
aactcaccttgggaaggacaccttgggaagagaaacatgcaccaaaagttgaatcttcat
ttaacttactatctttattatcttttagtttcaagaataatcaa-acttggctttgttac
caagtttcttatcactatataaactcatgtaatcttatttgagaatcatcaatcaatttc
cttttc-attttatgagtctatctctttgttctttttctagaacatttctttgtttcttg
gtgtgtaatatccaagtaacagcctcctcttgctggactagtgtgtcatatctaacagtg
attggagttgggaatatcagcagccttctgcaactgctgtgtgacccctcaatccatcaa
atatcccttgttgcaccttgcaccttggcgagtttctatactttctaatccggctgagtg
atcctccaattttgggcgtatcaggattgt------
>Chr7:14044525:14050395_3p 
-------------------atgggatctgatgtgaccatggatggagctaatgaggagga
gcttgtatctgagcttgaacatgaggaacttgtagctgagcttgaacccgatgagctttt
tgctgagaaaccattgcttgtacctgaaggaccaatggctagagcaaaagctaag-----
aagctaagatatgcactaaatgggcttattcaagagcttatggccaaagagagcatgtg-
aaaaactattggagatgatatctatcaagtccagcctactttgagcctaattgaagtcca
agaaagcccaaaataatcactttattttggggtcaaagagggatgacgaaaatggagttc
aactcaccttgggaaggacaccttgggaagagaaacatgcaccaagagttgaatcttcat
tcaacttactatctttattatcttttagtttcaagaataatcaatacttggctttgttac
caagtttcttatcactatataaactcatgtaatctcatttgagaatcagcaatcaatttc
cttttc-attttatgagtctatctctttgttatttgtctagaacatttttttgtatcttg
gtgtgtaatatccaagtaacagcctcctcttgctggactagtgtgtcatatctaacagtg
attggagttgggaatatcagcagccttatgcaactgctgtgtgacccctcaatccatcaa
atctcccttgttgcacttttcaccttggcgaatttctatcatttctaatccggctgagtg
atcctcgaattttgggcgtatcaag-tggt------
>Chr14:19005190:19012148_3p 
--------------------------atgatatgatcatggatggagctaaggaggagga
gcttgtagctgagcttgaacctgaagaacttgtagctgagcttgaacccgaggagcttgt
agcggaggaaccattgcttgtacctgaaggaccaatgactagagcaaaagctaagcagct
aagctaaggaatgcactcaagaggctaattcaagagcttatggccaaagatagcatgag-
aaattatattggagatgatatctatcaagcccagcccactttgagcataatacaagtcca
aaaaagcccaaaataatcactttattttttggtcaaaagaggatgacgaaaatagagttc
aactcaccttgggaaagacaccttaggaagagaaacatgcaccaaggattgaatcttcat
tcaacttactatctttattatcttttagtttcaagaacaattaatacttggctttgttac
caagtttcttatccctatataaagacatgtaatctcatttgagaatcatcaatcaatttt
cctttttattttaagagtctatctctttgttctttgtctagaacactttcttgtttcttg
gtgtgtaatatccaagcaacaacctcctcttgctagactagtgtgtcatatctaacagct
attggagtttggaatatcatcagccttccgaaactgctgtgcgacccctcaatccatcaa
atctcccttgttgcaccttgcaccttggcgagtttctatcctttcgaatccggctgagtg
atcctcaaattttgggcgtatc--------------
>Chr7:3944725:3949165_5p 
---------------------------tgatgtgatcattgatggagctaatgaggagca
gcttgtagctgaggttgaacctgaagaacttgtagctgagcttgaacccgaggagcttgt
aacggaggaaccattgcttgtacctataggacctatgactagagaaaaagctaaa-----
caactaaggaatgcactaaatgggcttattcaagagattatggccaaaaagagcat-gg-
aaaatctattggagatgatacctatcaagtccagcccactttgagcctaatttaagtcca
aaaaagcctaaaataatcactttattttgtggtcaaagagggatgacgaaaatggagttc
aactcaccttgggaaagacaccttgggaagggaaacatgcaccaagagttgggtctccat
tcaactatctatatttattttcttttaatttcaagaacaattaatacttggccttgttac
caagtttcttatccctatataaacatatataatctcatttgagaataatcaatcaa-ttt
cttttttattttatgaatttatctctttgttctttgtctagaacacttctttgtttcttg
gtgtgtaatatccaagtaacagcctcttcttgttggactagtgtgtcatatctagcatcg
attggagttgagaatatcagcatccttccgcaactgatgtacgacccctcaatccatcaa
atctcctttgttgcactttgcaccttggcgagtttctaccctttctaatccggctgagtg
atcctcgaa-tttgggcgtatca-------------
>Chr14:19005190:19012148_5p 
--------------------------atgatatgatcatggatgcagctaaggaggagga
gcttgtagctgagcttgaacctgaggaacttgtagttaagcttgaacccgaggagcttat
agcggaggaatcattgcttgtacctgaaggaccaatgactagagtaaaagctaagcagct
aagctaaggaatgcactaaagaggctaattaaggagcttatggccaaaaatatcatgag-
aaattatattggggatgatatctatcaagtccagcccactttgagcataatacaagccca
agaaagcccaaaataatccctttattttgtggtcataagagggtgacgaaaatagtgttc
aactcactttggaaaagacacattgagaagagaaacatgcaccaaggattgaatcttcat
tcaacttactatctttattatcttttagtttcaagaacaattaatacttggctttgttac
caagtttcttatccctatataaagacatgtaatctcatttgagaatcatcaatcaatttt
tcttttcattttaagagtctatctctttgttctttgtctagaacactttcttgtttcttg
gtgtgtaatatccaagcaacagcctcctcttgctggactagtgtgtcatatctagcagcg
attggagttgggaatatcagcagccttccgcaactactgtgcgatccctcaatccatcaa
atctcccttgttgcaccttgcacattggtgagtttctatcctttctaatccggctgagtg
atcctcgaattttgggcgtatca-------------
>Chr14:17482474:17488563_5p 
--------------------------atgatgtgatcatggatggagctaatgaggatgt
gcttgtagctgagcttgaacttgaggaatatgtagctgagcttgaatcagaggagcttgt
agctgaggaaccattgtttgtacctgaaggaccaatgactagagcaaaagctagg-----
aagctaaggaatgcacttcatgggcttactcaagagattacggccaaagagagcatggg-
aaaatctattggggatgatacctatcaagtccagcccactttgagcctaattcaagtcca
agaaagcccaaaataatcactttcttttgtggtcaaagagggatgacgaaaatggagttc
aactcacattgggaaggacaccttgggaagggaagcatgcaccaagagttaggtctccat
tgaactacctatatttattttcttttagtttcaagaacaattaatatttggccttgttac
caagtttttaatccctatataaacacatgtaatctcatttgagaataatcaatcaatttt
ccttttcattttaagagtctatttttttgttctttgtctagaacacttccttgtttcttg
gtctataatatccaagcaataacctcctcttgctggactagtgtgtcatatctagcagcg
attggaattgggaatatcagctgttttccgcaactgctgtgcgacccctcaatccatcaa
atctcccttattgcaccttgcactttggtgagtttctatcctttctaatccggctgagtg
atccttgaattttggctgtatc--------------
>Chr7:3944725:3949165_3p 
---------------------------tgaagtgatcatggat-gagctattgaggagca
gcttgtagctgagcttgaacctgaagaacttgtagctgagcttgaacccgaggagcttgt
aacggaggaaccattgcttgtacctataggacctatgactagagaaaaagctaag-----
cagctaaggaatgcactaatggggcttattcaagagattattgccaaatagagcat-gg-
aaaatctattggagatgatacctatcaagtcatgcccactttgagcctaatttaagtcca
agaaagcccaaaataatcactttattttgtggtcaaagagggatgacgaaaatggagttc
aactcaccttgggaaggacaccttgggaagggaaacatgcaccaagagttgggtctccat
tcaactatctatatttattttcttttggtttcaagaacaattaatacttggccttgttac
caagtttcttatccctatataaacatatgtaatatcatttgagaataatcaatcaa-ttt
cctttccattttatgagtttatctctttgttctttgtctagaacacttctttgtttcttg
gtgtgtaatatccaagtaacaacctctttttgctcgactagtgtgtcatatctagcagcg
attggagtttggaatatcagcagccttccgcaattgttgtgcgacccctcaatccatcaa
atctcccttgttgcaccttgcatcttggcgagtttctatcatttctaatctggctgagtg
atcctcgaa-tttgggtgtatcaag-tggtatc---
>Chr14:17482474:17488563_3p 
--------------------------atgatttgatcatcgacggagctaacgaggatga
gcttgtagctgagtttgaacttgaggaatatgtagctgagcttgaatctggggagcttgt
agttgaggaaccattgtttgtacctgaaggaccaatgattagagcaaaagctagg-----
aagctaaggaatgcacttcatgggcttacccaagagattatggccaaagagagcatgaa-
aaaatctattagggatgatacttatgaagtccagcccactttgagcctaattcaagtcca
aaaaaacccaaaataatcactttcttttgtggtcaaagagggatgacgaaaatggagttc
aactccccttgagaaggacaccttgggaagggaagcatgcaccaagagttgggtctccat
tcaactacctatatttattttcttttagtttcaagaacaattaatacttggccttgttac
caagttttttatccctatataaacacatgtaatctcatttaagaataatcaatcaatttt
cctttttattttaagagtctatctctttgttctttgtctagaacacttccttgtttcttg
gtgtgtaatatccaagcaacaacctcctcttgctggactagtgtgtcatatctagcagcg
attggagttgggaatatcaacagccttccgcaactgttgtgcgacccctcaatccattaa
atctcccttgttgcaccttgcaccttggcgagtttctatcctttctaatccggctgagtg
aatctcgaattttgggcgtatca-------------
>Chr8:15615036:15619248_3p 
--gagacccatt---aaggaatgtgggtgatgtgatcatggatggagctaaggaggatga
gcttgtagatgagcttgaacctgaggaatatgtagctgagcttgaactagaggagcttgt
agctgaggaaccattgcttgtacctgtaggacctatgactagagaaaaagctaag-----
caactaaggaatgcactaaatgggcttgttcaagagcttattgtcgaagagagcatggg-
aaaatatattggggataataactatcaagttcagcccactttgaacctaattcaagccca
agaaagtcc-aaataatcattttattttgtggtcaaatagggatgacgaaaatggagttc
aactcaccttgggaaggacaccttgggaagagaaacatgcaccaagagttgggtcttcat
tcaactatctatatttattttcttttagttttaagaacaattaatacttggccttgttac
caagtttcttatccctatataaacacatgtaatctcatttgagaagcatcaatcaa-ttt
cctttttattttatgagtctatctcttcgttctttttctagaacactttcttgtttcttg
gtgtgtaatatccaagcatcagcctccttttgttggactagtgtgtcatatctagcagcg
attggagttgggaatatcagcagccttccgcaactgctgtgcgacccctcaatccatcaa
aactcccttgttg-----------------------------------------------
------------------------------------
>Chr8:15615036:15619248_5p 
gtcaaatccttttcaagaggaggggaatgatgtgatcatggatggagctaagtaggatga
gcttgtagctgagcttgaacctgaggaatatgtagctgagcttgaaccagaggagcttgt
agctgaggaaccattgcttgtacttgtaggacctatgactagagcaaaagctaag-----
caactaaggaatgcactaaatggacttattcaagagcttatggccaaagagagcatgga-
aaaatctattgggaagaataactatcaagttcagccc-ctttaagcctaattcaagccca
agaaattccaaaataatcactttattttgtggtcaaagagggatgacgaaaatggagttc
aactcacctt-ggaaggacaccttggaaagagaaacatgcaccaagagttgtgtctccat
tcaactatctatatat-tttttttttagttttaagaacaattaatacttggccttactac
caagtttcttatccctatataaacacatgtaatctcatttgagaatcatcaatcaa-tat
ccttttcattttatgagtctatctctttgttctttgtctataacactttcttgttttttg
gtgtataatatccaagcaacaacctcctcttcttggactagtgtatcatatctagcaacg
attggagttgggaatatcagcagccttccgcaactgctgtgcgatccctcaatccatcaa
atctcccttgttgggggta-----------------------------------------
------------------------------------
>Chr14:20015411:20020142_3p 
---------------------------tgatgtgatcatagatggagctaaggaggagga
tcttgtagctgagcttgaccctaaggaacttgtagctgagcttgaacccgaggagtttgt
agcggatgaaccattgcttgtacctgaaggaccaatgactagagcaaaagctaag-----
aagctaagaaatgcactaaatgggcttattcaagagcttatggcagaagagagcatggg-
aaaaactattggagatgatatctatcaagaccaacccactttgagcctaattcaagtcca
aaaaagcccaaaataatcactttattttgtggtcaaagagagatgacgaaaatggagttc
aact--------------caccttgggaaggtgaacatgcaccaagagttgggtctccat
tcaactatctatatttattttcttttagtttcaagaaaaattaatacgtggccatgttac
caagtttcttatccctatataaacacatgtaatctcatttgagaatcatcaatcaa-ttt
ccttttcattttatgagtttatctctttgttctttgtctagaacacttctttgtttcttg
gtgtgtaatattcaagcaatagcctcttcttgttggactagtgtgtcatatctagcagcg
attggagttggaaatatcagcagccttctacaacta------------------------
------------------------------------------------------------
------------------------------------
>Chr14:20015411:20020142_5p 
-----------------------------atgtgatcatggatggagctaaggaggagaa
acttgtagctgagcttgaaactgaggaacttgtagctgaggttgaacttgaggagcttgt
agcggaggaaccattgcttgtacctgaaggaccaatgactagagcaaaagctaag-----
aagctaagaaatgcactaaatgggcttattcaagagcttatggccaaagagagcatggg-
aaaaactattggagatgatatctatcaagtccagctcactttgagcttaattcaagtcca
agaaagcccaaaataatcactttattttgtggttaaagatggataacgaaaatggagttc
aact--------------caccttgggaagggaaacatgcatcaagagttgggtctccat
tcaactatctatatttattttcttttagtttcaagaaaaattaatatttggccttgttac
caagttttttatccctatataaacatatgtaatctcatttgagaatcatcaatcaa-ttt
tcttttcattttatgagtttatcaatttgttctttgtctagaacacttctttgtttcttg
gtgtgtaatatccaagaaacagcctcctcttgttggactagtgtgtcatatctagcagcg
attggagttgggaatatcagcagtcttc--------------------------------
------------------------------------------------------------
------------------------------------
