# Supplementary material for: Transposon signatures of allopolyploid genome evolution
Source: Nat Commun. 2023 Jun 1;14:3180. doi: 10.1038/s41467-023-38560-z (PMC10235133; doi:10.1038/s41467-023-38560-z)
Supplement: Supplementary file 4 — Supplementary Data 1 [file 41467_2023_38560_MOESM4_ESM.zip › Camelina.LTR.families/Camelina.LTRFamily/Camelina.Aligned/gt10.fam_3203.Aligned.fa]

>Chr5:25378008:25385780_5p 
------------------------------------------------------------
------------------------------------------------------------
-------------------------------------cggtcttcaccatcacacaaggg
tgaagacctccaagtctttaggg-tagtagtactctttttcctaccttgggtttgtccca
atg-ggtttaccgagggaagttttaacgaggctatgatccctaatgcaaggccatggccg
tgggccactttcggccacgtggccatcctatccttcttttatttttgctt----------
----------------atgaccgttttctttt-aaaactattttctagacgctgcgtttt
gttttgacccacgtgtttagggtttt-agagttccattgtaatggccagcctatataaag
gacctagactccatcatgtaaaggttag--cctggtaataaaaatcaaagtgttctc-tt
tatctctcattttcactgattgaaacg-aaaccttagaagcttcacgaaccgggttcata
atcttctagtccggccgtatcataaggagagtcatccctcgtgtgtagatacctcattcc
atttctatccctatctgttcgagattctaacgagttgagcatctcctcgtgaacctctat
ctgccggttccaatcatttgcttggagttgttcgtattcatatccc-------ctatcca
gtccgttcctctacgctctgcaacctaactaagtcgtcc-gtttgttctgttccgctggt
tgaagttccgtctgtacgttcgtaattcacgtccgtgggccagggtcatatcagttg---
-----------------
>Chr5:25378008:25385780_3p 
------------------------------------------------------------
------------------------------------------------------------
----------------------------ttttcctctcggtcttcaccatcacacaaggg
tgaagacctccaagtcgttaggg-tagtagtactctttttcctaccttgggtttttccca
atg-ggtttaccaagggaggttttaacgaagctatgatccctaatgc-atgccatggccg
tggaccactttcggccacgtggccatcctatcctttttttatttttgctt----------
----------------atgactgttatcttta-aaaactattttctggatgctgcgtttt
gttttgacccacgtgtttagggtttt-agaatttccttgttatggccagcctatataaag
gacctagactccatcatgtaaaggttag--actggtaacaaaaatcaaactgttctc-tt
tatctcttgtttttaatgattgaaacg-aaaccttagaagcttcacgaaccgggttcata
atcttctagtctggccgtatcacaaggagagtcatccctcgtgtgttgctaccttattcc
atatctatcccaatctgttcgagagtctaacgagtcgagcatctcctcgtgaacctctat
ccgcctgttcctatcgttcgcttggagttatttgtatccgcatccc-------ctatcca
gtctgttcctctacactccgcaacctaaccgagtcgtcc-gttcgttccgttccgctggt
tcaagtttcgtccgtacgtttgtgattcacgtctgtgggcctgggtcaaatcattgtg--
-----------------
>Chr11:43147751:43153387_3p 
------------------------------------------------------------
----------------------------------------------------gcggcccc
aaccgacccgacgagcagccaaccgaggctcttctaacggtcttcaccatctcacaaggg
tgaagacctccaagtcattagggaaagtagtactctttttcccaccttgggtttgtccct
acgtggtttaccaa-gggggttttaacgaggctatggaccctagtgcatggccat-----
-ggaccac-ttcggccgcgtggccattctatcctta------------------------
----------------gttttatttctcttttaaaaactatgtcttgaacgctgcgtttt
atctccacccacgtgtttagggttttgagagttcctctatgtaagcggccctatataaag
ggcctagaccctatcatgt-aaggcagactattaagaattaagaaccagaagttatc-ct
tctctctcgttttcagtgattgaaacg-aaaccctagaagctgcacgaaccgggttcgtt
agctactagtttggccgtatcgcaaggagatccatcccttgtgtgtcgctacctcattcc
acgtctatctccatctatccgagagacaaacgagtcgagcatctcctcgcgagtctctct
ccgtccgttcttgtcgttc-ctttgtgtcgtttccttccgtacatcgctccgaccgccga
ttccatccgctcacg-------gcccaaccgagtcgtacttttcgaatcgttccgctgag
tt-tgctccgtccgtacgtccgtggttcacgtccgtagtccggggtcacatcacaccat-
-----------------
>Chr11:43147751:43153387_5p 
------------------------------------------------------------
---------------------------------gaacaagcggaactcgaccgcggcccc
aaccgacccgacgagcagccaaccgaggctcttctaacggtcttcaccatctcacaaggg
tgaagacctccaagtcattagggaaagtagtactctttttcccaccttgggtttgtccct
acgtggtttaccaa-gggggttttaacgaggctatggaccctagtgcatggccat-----
-ggaccac-ttcggccgcgtggccattctatcctta------------------------
----------------gttttattttccttttaaaaactatgtcttgaacgctgcgtttt
atctccacccacgtgtttagggttttgagagttcctctatgtaagcggccctatataaag
ggcctagaccctatcatgt-aaggcagactattaagaattaagaaccagaagttatc-ct
tctctctcgttttcagtgattgaaacg-aaaccctagaagctgcacgaaccgggttcgtt
agctactagtttggccgtatcgcaaggagatccatcccttgtgtgtcgctacctcattcc
acgtctatctccatctatccgagagacaaacgagtcgagcatctcctcgcgagtctctct
ccgtccgttcttgtcgttc-ctttgtgccgtttccttccgtacatcgctccgaccgccga
ttccatccgctcacg-------gcccaaccgagtcgtacttttcgaatcgttccgctggg
tt-tgctccgtccgtacgtccgtggttcacgtccgtagtccggggtcacatca-------
-----------------
>Chr6:4424610:4434784_3p 
------------------------------------------------------------
------------------------------------------------------------
------------------------------cttctaacggtcttcaccatctcacaaggg
tgaagacctccaagtcattagggaaagtagtactctttttcccaccttgggtttgtccct
acgtggtttaccaa-gggggttttaacgaggctatggaccctagtgcatggccat-----
-ggaccac-ttcggccgcgtggccattctatcctta------------------------
----------------gttttatttctctttt-aagactatgtcctgtacactgcgtttt
atctccacccacgtgtttagggttttgggagttcccttatgtaagcagcccttaataaag
ggcctagaccctatcatgt-aaggtagactatcaagaataaagaacaagaagttatc-ct
tctctctcgttttcagtgattgaaacg-aaaccctagaagctgcacgaaacgggttcgtt
agctactagtttggccgtatcgcaaggagatccatcccttgtgtatcgctacctcattcc
acgtctatccccatctatccgagagacaaacgagtcgagcatctcctcgcgaatctctct
ccgtccgttcttgtcgttc-cttggtgctgtttccttccgtacatcgctccatctgccga
ttccattcgttcacg-------tcccaaccgagtcgaac-ttccgaatcgttccgctggg
tt-tgctccgtctgtacgtccgtggttcacgtccgtagtccggggtcacatca-------
-----------------
>Chr6:17539858:17547010_3p 
------------------------------------------------------------
----gcctcatctttgtccaagcttt-attcaagaacaagagacgcttgatcacgg----
-----acccaacggacagccgaccgaggcttttctaacggtcttcaacatcacccaaggg
tgaagacctccaagtcattaggggaattagtactctttttcccaccttgta-ttttccca
atg-ggtttaccaa-gggggttttaatgaggctatgatccctagtgcatggccatggcca
aggatcac-ttcggccacatgtccattctatccttagtttaatttcgctt----------
----------------atgaccgttgtctttt-aaaactatttcctggacgatgcgtttt
agttttacccacgtgtttagggttttgagagtccccttatgtaagccaccctatataaag
ggcctagaccttatcatgtgaaggtaaactatcaataataaagaaca--aagttatctct
ttcctctcgtttccagagattgaaacgaaaaccctagaagctacacgaaccgggttcgta
atcttctagcttggctgtatcacaaggagagtcatccctcgtgtgtcgctacttcgctcc
atctctatccccatctatccgagagccaaacgagtcgagcatctcctcgcgaatctctct
ccgtccgttcttgttgttc-cttggtgtcgtttccttccgtacatcgccccatccgccga
ttccattcgttcacg-------gcccaaccaagtcgtac-ttccgaatcgttccgctgag
tt-tgctccgtccgtacgtccgtggttcacgtccgtagtccggggtcgcatcatt-----
-----------------
>Chr6:4424610:4434784_5p 
------------------------------------------------------------
------------------------------------------------------------
-------------------------------------------------------aaggg
tgaagacctccaagtcattagggaaagtagtactctttttcccaccttgggtttgtccct
acgtggtttaccaaggggggttttaacgaggctatggactctagtgcatggccat-----
-ggaccac-ttcggccgcgtggccattctatcctta------------------------
----------------gttttatttttctttt-aagactatgtcctgaacgctgcgtttt
atctccacccatgtgtttagggttttgggagttcccttatgtaagcagccctatataaag
ggcctagaccctatcatgt-aaggtagactatcaagaataaagaacaagaagttatc-ct
tctctctcgttttcagtgattgaaatg-aaaccctagaagctgcacgaaccgggttcgtt
agctactagtttggccgtatcgcaaggagatccatcccttgtgtgttgctacctcattcc
acgtctatccccatctatccgagagacaaacgagtcgagcatctcctcgcgaatctctct
ccgtccgttcttgtcgttc-cttggtgccgtttccttccgtacatcgctccatccgccga
ttccattcgttcatg-------gcccaaccgagttgtac-ttccgaatcgttccactggg
tt-tgctccgtccgtacgtctgtggttcacgtccgtagtccggggtcacatca-------
-----------------
>Chr6:17539858:17547010_5p 
------------------------------------------------------------
-cggctctcatctttgtccaagctttcgttcaagaacaagagacgcttgatcacgg----
-----acccaacggacagccgaccgaggctcttctaacggtcttcaccatcacccaaggg
tgaagacctccaagtcattaggggaattagtactctttttcccaccttgggtttttccca
atg-ggtttaccaa-ggggattttaacgaggctatgatccctagtgcatggccatggtca
aggaccac-ttcggccacgtgtccattttatccttagtttaatttcgctt----------
----------------atgaccgttgtctttt-aaaactatttcctggatgctgcgtttt
agttttacccacatgtttagggttttgagagtccccttatgtaagtcaccctatataaag
ggcctagaccttatcatgtgaaggtagactatcaataataaagaaca--aagttatctct
ttcctctcattttcagagattgaaacgaaaaccctagaagctacacaaaccgggttcgta
atcttctagctt-gtcgtatcacaaggagagtcatccctcgtgtgttgctactttgctcc
atctctatccccatatatccgagagccaaacgagtcgagcatctcctcgcgaatctctct
ccgtccgttcttgtcgttc-cttggtgtcgtttccttccgtacgtcgccccatccgccga
ttccattcgttggcg-------gcccaaccgagtcgtac-ttctgaatcgttccgctggg
tt-tgctccgtccgtacgtccgtggttcacgtccgtagttcggggtcgtatcagttggta
tcag-------------
>Chr13:16143864:16154463_3p 
--------------------------------ccggaccgcagctaggaccgcaaggaag
aagtgcctcatctttgtccaagctttcgtccaggaacaagtggaactcgaccgcggcccc
aaccaacccgacgagcagccaaccgaggctcttctaacggtcttcaccatctcacaaggg
tgaagacctccaagtcattagggaaagtagtactctttttcccaccttgggtttgtccct
acgtggtttaccaa-gggggttttaacgaggctatggaccctagtgcatggccat-----
-ggaccac-ttcggccgcgtggccattctatccttagtttaattttctcttttttaaact
atctcctgaacgctgcgttttatttctctttt-acgactatgtcctgaacgctgcgtttt
atctccacccacatgtttagggttttgggagttcctttatgtaagcagccctatataaag
ggcctagaccctatcatgt-aaggtagactattaagaataaagaacaagaagttatc-ct
tctctctcgttttcagtgattgaaacg-aaaccgtagaagctgcacgaaccgggtccgtt
agctactagtttggccgtatcgcaaggagatccatcctttgtgtgtcgctacctcattcc
acgtctatccccatct-tccgagagacaaacgagtcgagcatctcctcgcgaatctctct
ccgtccgttcttgtcgttc-cttggtgctgtttccttccgtacatcgctccatccgccga
gtccattcgttcacg-------gcccaaccgagtcatac-ttctgaatcattccgctggg
tt-tgctccgtccgtacgtccgtggttcacgtccgtagtccggggtcacatcacctctcc
tccatgagcattgtgaa
>Chr13:16143864:16154463_5p 
ccgaacctgatgcccggagctacaacaaggagccggaccgcagataggaccg--------
--------catctttgtccaagccttcgtccaggaacaagcggaacttgaccgcggcccc
aaccgacccgacgagcagccaaccgaggctcttctaacggtcttcaccatctcacaaggg
tgaagacctccaagtcattagggaaagtagtactctttttcccaccttgggtttgtccct
acgtggtttaccaa-gggggttttaacgaagctatggaccctagtgcatggccat-----
-ggaccac-ttcggccgcgtggccattctatccttagtttaattttctctttttaaaatt
atctcctgaacgctgcgttttatttctctttt-aagactatgtcctgaacgctgcatttt
atctccacccacgtgtttagggttttgggagttcccttatgtaagcagccctatataaag
ggcctagaccctatcatgt-aatgtagactattaagaataaagaacaagaagttatc-ct
tctctctcgttttcagtgattgaaacg-aaaccctagaagctgcacgaaccgggttcgtt
agctactagtttggccgtatcgcaaggagatccatcctttgtgtgtcgctacctcattcc
acgtctatccccatctatccgagagacaaacgagtcgagcatctcctcgcgaatctctct
ccgtccgttcttttcgttc-cttggtgccgttcccttccgtacatcgctccaaccgccga
ttccattcgctcacg-------gcccaaccgagtcgtac-ttccgaatcgttccgctggg
tt-tcctccgtccgtacgtccgtggttcacgtccgtagtctggggtcacatca-------
-----------------
