# Supplementary material for: Transposon signatures of allopolyploid genome evolution
Source: Nat Commun. 2023 Jun 1;14:3180. doi: 10.1038/s41467-023-38560-z (PMC10235133; doi:10.1038/s41467-023-38560-z)
Supplement: Supplementary file 4 — Supplementary Data 1 [file 41467_2023_38560_MOESM4_ESM.zip › Camelina.LTR.families/Camelina.LTRFamily/Camelina.Aligned/gt10.fam_972.Aligned.fa]

>Chr2:15841526:15846254_5p 
-------tgttgagataagcttgaagcataagcaagtct-aaaaagatttggaaataaga
gtttaggaagttatgagaaataaggaaactatattcctagagagattaggaaaattgtgt
tg-agagttccttataaatagagttgtcaacgtgtgacttcctattg---tgatgaattg
agagattgtgagaactttagg--tttttgagatatttttcctaaag--aaataaag-gtg
atttgtttgagattgtgtttagctt-tgttcttgatttctaga-------------
>Chr2:15841526:15846254_3p 
-------tgttgagataagcttgaagcacaagcaagtct-aaagagatttggaaataaga
gtttaggaagttatgagaaataaggaaactatattcctagagagattaggaaaattgtgt
tg-agagttccttataaatagagttgtcaaagtgtgacttcctattg---tgatgaattg
agagattgtgagaactttagg--tttttgagatatttttcctatag--aaataaag-gtg
atttgtttgagattgtgtttagctt-tgttcttcatttctaga-------------
>Chr9:15927524:15932253_3p 
--gagaatgttgagataagcttgaagcacaagcaagtct-aaagagatttggaaataaga
gtttaggaagttatgagaaataaagaaactatattcctagagagattaggaaaattgtat
tg-agagttccttataaatagagttgtcaaggtgtgacttcctattg---tgatgaattg
agagattgtgagaactttagg--tttttgagatatttttcctaaat--aaataaag-gtg
atttgtttgagattgtgtttagctt-tgttcttgatttctagaa-tgcaacca---
>Chr9:15927524:15932253_5p 
---------------taagcttgaagcacaagcaagtct-aaagagatttggaaataaga
gtttaggaagttatgagaaataaggaaactatattcttagagagattaggaaaattgtgt
tg-agagttccttataaatagagttgtcaaggtgtgacttcctattg---tgatgaattg
agagattgtgagaactttagg--tttttgagatatttttcctaaag--aaataaag-gtg
atttgtttgagattgtgtttagctt-tgttcttgatttctagatttggtatcagag
>Chr11:44374052:44378692_3p 
atgtttctgttgggataatcttgacacacaagcaagcct-aaagaga-ttaggattagta
gtttaggaagttatcacaaataagtaag---tattcccagagaaattaggaatattgttt
tg-agagttccttataaatagagttgtcaaggtgtgacttcctatta---tgatgatttg
agagattgtgagaactttagg--tttttgagttatttttcctaaag--taataaag-gtg
atttctttgagattttgtttagctt-tgttcttgatttctagattt----------
>Chr11:44374052:44378692_5p 
-------tgttgggataagcttgacacacaagcaagcct-aaagaga-ttaggattagta
gtttaggaagttatcacaaataaggaag---tattcctagataaattaggaatattgttt
tg-agagttccttataaatagagttgtcaaggtgtgactttctatta---tgatgatttg
agagattgtgagaactttagg--ttttttagttatttttcctaaag--ttataaag-gtg
atttttttgagattgtgtttagctt-tgttcttgatttctagagtt----------
>Chr18:4427224:4432133_3p 
-----attgttgggataagct--tgacacaagcaagctt-aaagaga-ttaggattagta
gtttagaaagttatcacaaataaggaaa---tattcctagagaaattaggaatattgttt
tg-agagttctttataaatagagttgtcaaggtgtgacttcctatta---tgatgatttg
agagattgtgagaactttagg--tttttgagttatttttcctaaag--taataaag-gtg
atatctttgagattgtgtttagttt-tgatcttgatttctaga-------------
>Chr18:4427224:4432133_5p 
-----aatgttgggataagct--acacacaagcaagcct-aaagaga-ttaggattagta
gtttaggaagttatcacaaataaggaaa---tattcctagaaaaattaggaatattgttt
tg-agagttccttataaatagagttgttaaggtgtgacttcctatta---tgatgatttg
agagattgtgagaactttagg--tttttgagttatttttcctaaag--taacaaag-gtg
atttctttgagattgtgtttagttt-tgatcttgatttctagaa------------
>Chr15:5360893:5365605_5p 
-------tgttgagataagcttgaagcacaagcaagtttaaaagagatttggaaataaga
gtttaggaagttatgagagttaaggaaa-tatattcctagagagattaggaattgtgagt
tg-agggttccttataaatagagttgtcaagatgtgacttcctatta---acagagattg
agaga-agagagagctttaggtttttttgagttatttttcctaaagattaataaag-gtg
--ttctttgagattgtg-tgaactc-tgttcttagtttctaga-------------
>Chr15:5360893:5365605_3p 
-------tgttgagataagcttgaagcacaagcaagtttaaaagagatttggaaataaga
gtttaggaagttatgagagttaaggaaa-tatattcctagagagattagaaattgtgagt
tg-agggttccttataaatagagttgtcaagatgtgacttcctatta---acagagattg
agaga-agagagagctttaggtttttttgagttatttttcctaaagattaataaag-gtg
--ttctttgagattgtg-tgaactc-tgttcttagtttctaga-------------
>Chr4:11102017:11106709_5p 
------------------------------agcaagtct-aaggaga-ttgggattagta
gtttaggaagttatgagaaataaggaaattatattcctagagagattaggaaaagtgtgt
tg-agagatccttatatatagatttgtcaagatgtgacttcctatta---ttgagatttg
agaaa-agagagaactttagg---ttttgagtta-ttttcctaaag--taataaag-a-g
attttatcgagattgtgtgaaactt-tgttcttgatttctaga-------------
>Chr4:11102017:11106709_3p 
-----------------------tgttatgagaaagtct-aaagcca-ttgggattagta
gtttaggaagttatgagaaataagaaaattatatttctagagagattaggaaaagtgtgt
tg-agagatccttatatatagagttgtcaagatgtgacttcttatta---ttgagatttg
agaga-agagagaactttagg---ttttgagtta-ttttcccaaag--taataaag-a-g
atttcattgagattgtgtcaaactt-tgttcttgatttctagat------------
>Chr14:25713580:25718265_5p 
-------tgttgggataagcttgacgcataagcaagcct-aaagaga-ttaggattggta
gtttaggaagttatgagaaataaggaaattgtcttcctaaagagattaggaaagtgaatt
tgtgaagttccttatatatagagttgtcaagatgtgacttcctatta--ttcgagaattg
agag---aggagagctttacg--tttttgagttatttttcctaaag--taataaag-ag-
cttcttttgaggttgtgctaattct-ctttcttgaatcctagatttg---------
>Chr14:25713580:25718265_3p 
-------tgttgggataagcttgacgcataagaaagcct-aaagaga-ttaggattggta
gtttaggaagttatgagaaataaggaacttgttttcctaaagagattaggtaagtgattt
tgtgaagttccttatatatagagttgtcaatatgtgacttcctatta--ttcgagaattg
agag---aggagagctttagg-ttttttgagttatttttcttaaag--taataaag-aga
cttcttttatggttgtgctaattct-ctttcttgaatcctaga-------------
>Chr5:15332985:15337681_5p 
-------tgttggagtaagcttggtgctcaagcaagcct--aagaga-ttagaattggaa
gtttaggaagttgtgtgaaataagg-aattgtcttcctagagagattaggaaagagtgat
tgtaaggttccttataaatagagatgtcgggttgtgacttcctatta--ttcaagatttg
agag--tttgtgagctttagg--tttttgaggtatttttcctaaag--aaataaagaaga
gatattttgagattgtgttaattct-tcttcttgaatcctagatttg---------
>Chr11:32249858:32254568_3p 
------atgttggagtaagcttgatacacaagcaagtct-aaagaga-ttagaattggaa
gtttaggaagttgtgagaaataaagaaattgtcttcctagagagattaggaaaatgagat
tgtgaagttccttataaatagagatgtcgggttgtgacttcctatagattttaagatacg
agag--tttgtgagctttagg--tttttgaggtatttttcctaaaa--taataaag-aga
gttgtttagagtttgtgtcaattctcttttcttgaatcttagaa------------
>Chr11:32249858:32254568_5p 
------atgttggagtaagcttgatacacaagcaagtct-aaagaga-ttagaattggaa
gtttaggaagttgtgagaaataaggaaattgtcttcctag-gagattaggaaagtgagat
tgtgaagttccttataaatagagatgtcaggttgtgacttcctatagattttaagatacg
agag--tttgtgagctttagg--tttttgaggtatttttcctaaag--taataaag-aga
gttctttagagtttgtgtcaattctcttttcttgaatcttaga-------------
>Chr5:15332985:15337681_3p 
-------tgttggagtaagcttggtgctcaagcaagcct--aagaga-ttagaattggaa
gtttaggaagttgtgtgaaataagg-aattgtcttcctagagagattaggaaagagtgat
tgtaaggttccttataaatagagatgttgggttgtgacttcctatta--ttcaagatttg
agag--tttgtgagctttagg--tttttgaggtatttttcctaaag--aaataaagaaga
tatattttgagattgtgttaattct-tcttcttgaatcctag--------------
