# Supplementary material for: Transposon signatures of allopolyploid genome evolution
Source: Nat Commun. 2023 Jun 1;14:3180. doi: 10.1038/s41467-023-38560-z (PMC10235133; doi:10.1038/s41467-023-38560-z)
Supplement: Supplementary file 4 — Supplementary Data 1 [file 41467_2023_38560_MOESM4_ESM.zip › Camelina.LTR.families/Camelina.LTRFamily/Camelina.Aligned/gt10.fam_979.Aligned.fa]

>Chr2:16072790:16082058_5p 
------------tattgttaggggtagatcca-atcccaacaaaagggcccggcccagga
aaaagcccataaatatccctttcaagaga-aaagggtattatggtatttt-tcctagacg
aaccgacacgattccctataaa-tacgggcgtacggcctgtagaaa-aggggatcgg-ag
aa-aagcaggagaattcgtgcagcaagtacaaa--agcttagctcgtccaagcaaaagtc
aacggttc-taaactcatagcttggagaatcgacgagatatcagctcgtct-actatcct
cgtctacctttgtaacccgtttaagtcgcgttgtagcccgt-cttttgtgtttcgacatc
aatataatagaagagaacttcgaccctc-tttgaccgaactaaa--catattaattgtga
cca-aaagggacatcaa----------------------------
>Chr2:16072790:16082058_3p 
------------tattgttaggggtagatcca-accccaacaaaagggcccggcccagga
aaaagcccataaatatccctttcaagaga-aaagggtattatggtatttt-tcctagacg
aaccgacacgattccctataaa-tacgggcgtacggcctgtagaaa-aggggatcgg-ag
aa-aagcaggagaattggtgcagcaagtacaaa--agcttagctcgtccaagcaaaagtc
aacggttc-taaactcatagcttggagaatcgacgagatatcagctcgtct-actatcct
cgtctacctttgtaacccgtttaagtcgcgttgtagcccgt-cttttgtgtttcgacatc
aatataatagaagagaactttgaccctc-tttgaccgaactaaa--catattaattgtga
cca-aaaggg-catcaacac-------------------------
>Chr5:17396396:17408273_3p 
---------------tgttaggggtagatcca-accccaacaaaagggcccggcccagga
aaaagcccataaatatccctttcaagaga-aaagggtattatggtatttt-tcctagacg
aaccgacacgattccctataaa-tacgggcgtacggcctatagaaa-aagggatcgg-ag
aa-aagcaggagaattcgtgcagcaagtacaaa--agcttagctcgtccaagcaaaagtc
aacggttc-taaactcatagcttggagaatcgacgagatatcagctcgtct-actatcct
cgtctacctttgtaacccgtttaagtcgcgttgtagcccgt-cttttgtgtttcgacatc
aatataataaaaaagaacttcgaccctc-tttgaccgaactaaa--catattaattgtga
cca-aaagggacatcaaca--------------------------
>Chr5:17396396:17408273_5p 
---------------tgttaggggtagatcca-accccaataaaagggtccggcccagga
aaaagcccataaatatccctttcaagaga-aaagggtattatggtatttt-tcctagacg
aaccgacacgattccctataaa-tacgggcgtacggcctgtagaaa-aggggatcgg-ag
aa-aagcaggagaattcgtgcagcaagtacaaa--agcttagctcctccaagcaaaagtc
aacggttc-taaactcatagcttggagaatcgacgagatatcagctcgtct-actatcct
cgtctacctttgtaacccgtttaagtcgcgttgtagcccgt-cttttgtgtttcgacatc
aatataatagaagagaacttcgaccctc-tttgaccgaactaaa--caaattaattgtga
cca-aaagggacatcaaca--------------------------
>Chr17:14058936:14063847_5p 
-------------attgttaggggtagatcca-accccaacaaaagggcccggcccagga
aaaagcccataaatatccctttcgagaga-gaagggtattatggtatttt-tcctagacg
aaccgacacgattccctataaa-tacgggcgtacggcctttagaaa-aggggatcgg-ag
aa-aagcaggagaattcgtgcagcaagtacaaa--agcttagctcgtccaagcaaaagtc
aacggttc-taaactcatagcttggagaatcgacgagatatcagctcgtct-actatcct
cgtctacctttgtaacccgtttgagtcgcgttgtagcccgt-cttttgtgtttcgacatc
aatataatagaagagaacttcgaccctc-tttgaccgaactaaa--catactaattgtga
cca-aaagggacatcaagaa-------------------------
>Chr12:20982754:20995140_5p 
---------------tgttaggggtagatcca-accccaacaaaaggacccggcccagga
aaaagcccataaatatccctttcgagaga-gaagggtattatggtatttt-tcctagacg
aaccgacacgattccctataaa-tacgggcgtacggcctttagaaa-aggagatcgg-ag
aa-aagcaggagaattcgtgcagcaagtacaaa--agcttagctcgtccaaacaaaagtc
aacggttc-taaactcatagctcggagaatcgacgagatatcagctcgtct-actatcct
cgtctacctttgtaacccgtttgagtcgcgttgtagcccgt-cttttgtgtttcgacatc
aatataatagaagagaacttcgaccctc-tttgaccgaactaaa--catactaattgtga
cca-aaagggacatcaacaa-------------------------
>Chr15:23830009:23843424_3p 
------------cattgttaggggtaggtcca-accccaacaaaagggcccggcccagga
aaaaacccataaatattcctttcgagaga-gaagggtattatggtatttt-tcctagacg
aaccgacacgattccctataaa-tacgggcgtacggcctgtagaaa-aggggatcgg-ag
aa-aagcaggagaattcgtgtagcaagtacaaa--agcttagctcgtccaagcaaaagtc
aacggttc-taaactcatagctcggagaatcgacgagatatcagctcgtct-actatcct
cgtctacctttgtaacccgtttgagtcgcgttgtagcccgt-cttttgtgtttcgacatc
aatataatagaagagaacttcgaccctc-tttgaccgaactaaa--catactaattgtga
cca-aaagggtcatcaacaat------------------------
>Chr15:23830009:23843424_5p 
-------------attgttaggggtaggtcca-accccaacaaaagggcccgacccagga
aaaagcccataaatatccctttcgagaga-gaagggtattatggtatttt-tcctagacg
aaccgacacgattccctataaa-tacggacgtacggcctgtagaaa-aggggatcgg-ag
aa-aagcaggagaattcgggtagcaagtacaaa--agcttagctcgtccaagcaaaagtc
aacggttc-taaactcatagctcggagaatcgacgagatatcagctcgtct-actatcct
cgtctacctttgtaacccgtttgagtcgcgttgtagcccgt-cttttgtgtttcgacatc
aatataatagaagagaactttgaccctc-tttgaccgaactaaa--catactaattgtga
cca-aaagggacatcaacaatc-----------------------
>Chr17:14058936:14063847_3p 
----------aaatgtgttaggggtagatcca-acctcaacaaaagggtccggcccagga
aaaagcccataaatatccctttcgagaga-gaagggtattatggtatttt-tcttagacg
aaccgacacgattccctataaa-tacgggcgtacggcttttagaag-aggggatcgg-ag
aa-aagcaggagaattcgtgcagcaagtacaaa--agcttagctcgtccaagcaaaagtc
aacggttc-taaactcatagctcggagaatcgacgagatatcagctcgtct-actatcct
cgtctacctttgtaacccgtttgagtcgcgttgtagcccgt-cttttgtgtttcgacatc
aatataatagaagagaacttcgaccctc-tttgaccgaactaaa--catactaattgtga
cca-aaagggacatcaacaa-------------------------
>Chr12:20982754:20995140_3p 
---------------tgttaggggtagatcca-accccaacaaaagggtccggcccagga
aaaagcccataaatatccctttcgagaga-gaagggtattatggtatttt-tcctagacg
aaccgacacgattccctataaa-tacgggcgtacggcttttagaag-aggggatcgg-ag
aa-aagcaggagaattcgtgcagcaagtacaaa--agcttagctcgtccaagcaaaagtc
aacggttc-taaactcatagctcggagaatcgacgagatatcagctcgtct-actatcct
cgtctacctttgtaacccgtttgagtcgcgttgtagcccgt-cttttgtgtttcgacatc
aatataatagaagagaatttcgatcctc-tttgaccgaactaaa--catactaattgtga
cca-aaagggacatcaaca--------------------------
>Chr15:26677371:26691887_5p 
--------------ttgttaggggtagatcca-atcccaacaaaagggcccggcccagga
aaaagcccataaatatccctttcgagaga-gaagggtattatggtatttt-tcctagacg
aaccgacacgattccctataaa-tacgggcgtacggcctttagaaa-aagggatcgg-ag
aagaagcaggagaattcgtacagcaagtacaag--cgcttagctcgtccaagcaaaagtc
aacggttc-taagctcatagctcggagaatcgacgagatatcagctcgtct-actatcct
cgtctacttttgtaacccgtttaagtcgcgttgtatcccgt-cttttgtgtttcgacatc
aatataatagaagagaacttcgaccctc-tttgaccgaactaaa--catactaattgtga
ccg-aaagggacatcaac---------------------------
>Chr15:21498522:21508397_3p 
--------ggactattgttaggggtggatcca-accccaacaaaagggcccggcccagga
aaaagccca-aaatatccctttcaagaga-agagggtattatggtatttt-tcctagacg
aaccgacacgattccctataaa-tacgggcgtacggcctgtagaaa-gggggatcgg-ag
aaaaagcaggagaattcgtgcagcaagtacaaaa-agcttagctcgtccaagcaaaagtc
aacggttc-caaactcatagcttggagaatcgacgagatatcagctcgtct-attatcct
cgtctacttttgtaacccgttcaagtcgcgttgtagcccgt-cttttgtgttccgacacc
aatataataaaagagaacttcgaccctc-tttgaccgaactaaa--catattaattgtga
cca-aaagggacatcaaca--------------------------
>Chr20:26193383:26208297_5p 
---------------tgttaggggtagatcca-accccaacaaaagggcccggcccagga
aaaagcccataaatatccctttcgagaga-gaagggtattatggtatttt-tcctagacg
aaccgacacgattccctataaa-tacgggcgtacggcctttagaaa-aggggatcga-ag
aa-aagcaggagaagtcgtacagcaagtacaag--agcttagctcgtccaagcaaaagtc
aacggttc-taagctcatagctcgaagaatcgacgagagatcagctcgtct-actatcct
cgtctacttttgtaacccgtttaagtcgcgttgtagcccgt-cttttgtgtttcgacatc
aatataatagaagagaacttcgaccctc-tttgaccgaactaaa--catactaattgtga
ccg-aaagggacatcaaca--------------------------
>Chr15:21498522:21508397_5p 
---------------tgttaggggtggatcca-accccaacaaaagggcccggcccagga
aaaagctca-aaatatccctttcaagaga-agagggtattatggtatttt-tcctagacg
aaccgacacgattccctataaa-tacgggcgtacggcctgtagaaa-gggggatcgg-ag
aaaaagcaggagaattcgtgcagcaagtacaaaa-agcttagctcgtccaagcaaaagtc
aacggttc-caaactcatagcttggagaatcgacgagatatcagctcgtct-attatcct
cgtctacttttgtaacccgttcaagtcgcgttgtagcccgt-cttttgtgttccgacacc
aatataataaaagagaacttcgaccctc-tttgaccgaactaaa--catattaattgtga
cca-aaagggacatcaacaat------------------------
>Chr20:26193383:26208297_3p 
---------------tgttaggggtagattca-accccaacaaaagggcccggcccagga
aaaagtccataaatatccctttcgagaga-gaagggtattatggtatttt-tcctagacg
aaccgacacgattccctataaa-tacgggcgtacggcctttagaaa-aggggatcga-ag
aa-aagcaggagaagtcgtacagcaagtacaag--agcttagctcgtccaagcaaaagtc
aacggttc-taagctcatagctcgaagaatcgacgagagatcagctcgtct-actatcct
cgtctacttttgtaacccgtttaagtcgcgttgtagcccgt-cttttgtgtttcgacatc
aatataatagaagagaacttcgaccctc-tttgaccgaactaaa--catactaattgtga
ccg-aaagggacatcaaca--------------------------
>Chr12:31078845:31092998_3p 
--------------ttgttaggggtagatcca-accccaacaaaagggcccggcccagga
aaaggcccataaatatccctttcgagaga-gaaggatattatggtatttt-tcctagacg
aaccgacacgatttcctataaa-tacgggcgtacggcctttagaaa-aggggatcga-ag
aa-aagcaggagaagtcgtacagcaagtacaag--agcttagctcgtccaagcaaaagtc
aacggttc-taagctcatagctcgaagaatcgacgagagatcagctcgtct-actatcct
cgtctacttttgtaacccgtttaagtcgcgttgtagcccgt-cttttgtgtttcgacatc
aatataatagaagagaacttcgaccctc-tttgaccgaactaaa--catactaattgtga
ccg-aaagggacatcaacaa-------------------------
>Chr12:31078845:31092998_5p 
--------------ttgttaggggtagatcca-accccaacaaaagggcccggcccagga
aaaaccccataaatatccctttcgagaga-gaagggtattatggtatttt-tcctagaag
aaccgacacgattccctgtaaa-tacgggcgtacggcctttagaaa-aggggatcga-ag
aa-aagcaggagaagtcgtacagcaagtacaag--agcttagctcgtccaagcaaaagtc
aacggttc-taagctcatagctcgaagaatcgacgagagattagctcgtct-actatctt
cgtctacttttgtaacccgtttaagtcgcgttgtagcccgt-cttttgtgtttcgacatc
aatataatagaagagaacttcgaccctc-tttgaccgaactaaa--catactaattgtga
ccg-aaagggacatcaac---------------------------
>Chr15:26677371:26691887_3p 
--------------ttgttaggggtagatcca-accccaacaaaagggcccggcccagga
aaaagcccataaatatccctttcgagaga-gaagggtattatggtatttt-tcctagacg
aaccaacacgattccctataaa-tacgagcgtacggcctttagaaa-aagggatcga-ag
aagaagcaggagaattcgtacagcaagtacaag--cgcttagctcgtccaagcaaaagtc
aacgatcc-taagctcatagctcggagaatcgacgagatatcagctcgtct-actatcct
cgtctacttttgtaacccgtttaagtcgcgttgtatcccgt-cttttgtgtttcgacatc
aatataatagaagagaacttcgaccctc-tttgaccgaactaaa--catactaattgtga
ccg-aaagggacatcaacaa-------------------------
>Chr5:7339676:7351906_3p 
---------------tgttaggggtggatcca-accccaacaaaagggcccggcccagga
aaaagccca-aaatatccctttcaagaga-agagggtattatggtatttt-tcctagacg
aaccgacacgattccctataaa-tacgggcgtacggcctgaagaaa-aagggatggg-ag
aaaaagcaggagaattcgtgcagcaagtacaaaacagctaagctcgtccaagcaaaagtc
aacggttc-caaactcatagcttggagaatcgacgaaagatcagctcgtct-attatctt
cgtctacttttgtaacccgttcaagtcgcgttgtagcccgt-cttttgtgttccgacacc
aatataatagaagagaacttcgaccctc-tttgaccgaactaaa--catattaattgtga
cca-aaagggacatcaaca--------------------------
>Chr5:7339676:7351906_5p 
---------------tgttaggggtggatcca-accccaacaaaagggcccggcccagga
aaaagccca-aaatatccctttcaagaga-agagggtattatggtatttt-tcctagacg
aaccgacacgattccctataaa-tacgggcgtacggcctgaagaaa-aagggatggg-ag
aaaaagcaggagaattcgtgcagcaagtacaaaacagctaagctcgtccaagcaaaagtc
aacggttc-caaactcatagcttggagaatcgacgaaagatcagctcgtct-attatctt
cgtctacttttgtaacccgttcaagtcgcgttgtagcccgt-cttttgtgttccgacacc
aatataatagaagagaacttcgaccctc-tttgaccgaactaaa--catattaattgtga
cca-aaagggacatcaaca--------------------------
>Chr20:27159076:27174066_3p 
---------------tgttaggggtagatcca-actccaacaaaagggcccggcccagga
aaaagcccataaatatccctttcgagaga-aaagggtattatggtatttt-ttctagacg
aaccgacacgattccctataaa-tacgggcgtacggcctttagaaa-a-gggatcag-ag
aaaaagcaggagaattcgtacagcaagtacaag--agcctagctcgtccaagcaaaagac
aacggttc-taagctcatagctcggagaatcgacgagatatcagctcgtct-accatcct
cgtctatttttgtaacccgtttaagtcgcgttgtagcccgt-cttttgtgtttcgacatc
aatataatagaagagaagttcgaccatc-tttgaccgaactaaa--catactaattgtga
ccg-aaaaggacatcaacac-------------------------
>Chr20:27159076:27174066_5p 
----------------gttaggggtagatcta-accccaacaaaagggtccggcccagga
aaaaactcataaatatccctttcgagaga-aaagggtattatagtatttt-tcctagacg
aaccgacacgatttcctataaa-tacgggcgtacggcctttagaaa-a-gggatcgg-ag
aaaaagcaggagaattcgtacaacaagtacaag--agccttgctcgtccaagcaaaagac
aacggttc-taagctcatagctcggagaatcgacgagatatcagctcgtct-atcatcct
cgtctatttttgtaacccgtttaagtcgcgttgtagcccgt-cttttgtgtttcgacatc
aatataatagaagagaacttcgaccctc-tttgaccgaactaaa--catactaattgtga
ccg-aaagggacatcaacaatt-----------------------
>Chr15:26379184:26390477_5p 
--------------ctgttaggggtggatccc-accccaacaaagaggccaggcccagga
aaaagcccacaaatatccctttcaagaga-aaggggtattatggtatttt-tcctggacg
aaccgacacgatttcctataaa-tataggcgtacggcctcttaaaa-a-gggatcgg-ag
aaaaagcaggagaattggtacagcaagtacaag--gatccagctcatccaagcaaaagtc
aacggttt-caagcttatagctcgtagaatcgacgagatatcagctcgtct-attatcct
cgtccatctttgtaatccgtttaagtcgtgttgtaacccgtccttttgtgtctcggcacc
aatataataaaggagatcttcgaccctc--ttaaccgaactaaaacgatactaattgtga
cca-aaagggacatcaaca--------------------------
>Chr15:26379184:26390477_3p 
---------------tgttaggggtggatccc-accccaacaaagaggccagccccagga
aaaagcccacaaatatccctttcaagaga-aaggggtattatggtatttt-tcctggacg
aaccgacacgatttcctataaa-tataggcgtacggcctcttaaaa-a-gggatcgg-ag
aaaaagcaggagaattggtacagcaagtacaag--gatccagctcatccaagcaaaagtc
aacggttt-caagcttatagctcgtagaatcgacgagatatcagctcgtct-attatcct
cgtccatctttataatccgtttaagtcgtgttgtaacccgtccttttgtgtctcggcacc
aatataataaaggagatcttcgaccctc--ttaaccgaactaaaacgatactaattgtga
cca-aaagggacatcaacaatt-----------------------
>Chr9:29281206:29291715_5p 
---------------tgttaggggtggatcca-accccaacaaaagggcccggcccagga
aaaagccca-aaatatccctttcaagaga-agagggtattatggtatttt-tcctagacg
aaccgacacgattccctataaa-tacggacgtacggcctgaagaaa-aggggatcgt-ga
aaaaggcaactgaattcgtacagcaaaaaccag--agctcagctcgttcaagaaaaagtc
aacgtttg-caagcctatagctcggagagtcgacgagctatcagcccgtcg-cttacttt
-------gtctgtaactcgtttacattgtgttgtaacccgtcctttagtgcctcggcacc
gatataata-aagagaacttcgaccctcccttgaccgaactaaa--tattctaattgtga
cca-aaagggacatcaaca--------------------------
>Chr9:29281206:29291715_3p 
---------------tgttaggggtggatcca-accccaacaaaagggcccggcccagga
aaaagccca-aaatatccctttcaagaga-agagggtattatggtatttt-tcctagacg
aaccgacacgattccctataaa-tacggacgtacggcctgaagaaa-aagggatcgt-ga
aaaaggcaactgaattcgtacagcaaaaaccag--agctcagctcgttcaagaaaaagtc
aacgtttg-caagcctatagctcggagagtcgacgagctatcagcccgtcg-cttacttt
-------gtctgtaactcgtttacattgtgttgtaacccgtcctttagtgcctcggcacc
gatataata-aagagaacttcgaccctcccttgaccgaactaaa--tattctaattgtga
cca-aaagggacatcaaca--------------------------
>Chr12:11875328:11887890_5p 
--------ggactactgttgggggtagatccc--accccaacaaaaggcctggcccagca
aaaggcccaa-aataggcctctcaaggaaggaggggtataatggtctttt--gctggacg
aaccgacacgattccctataaa-tgcaggcgtacggcctttgaaaaagagga-tggg-aa
aaaaggcaagagaagtagtacagcaagtacaaga-gccccagctcgtccaagcagaagtc
aacggttttagaatcaatcgctcgaagaatcgacgagataacagctcgtct-attatcct
cgtccacgtttgtagctcgtttacgtcgtgttgtaacccgt-cttttgtgtctcggcacc
aatataataaaagagaacttcgaccctcctttgaccgaactaaa--catactaattgtga
ctg-atcctgacatcaaca--------------------------
>Chr20:25330929:25341745_5p 
---------------tgttaggggtagat-cccgccccaacaaaggggcctggcccagga
aaaaacccaa-aataaaccctttgaagaaagaggggtattatgggctttt-tcctagacg
aaccgacacgatttcctataaa-tacaggcgtacggcctttgg-aa-aggggatcg--ga
aaaaggcaagagaattcgtacagcaagtacacaa-gccccagctcgtccaagcaagagtc
aacgcatctagagtcaacagcttaa-ggatcgacgagggaatagctcgtcc-tttactct
cgtctgcgcctgtagctcgtttaagtcatgttgtagcccgt-cttttgtgcctcgtcacc
aataaaataaaagagaacttcgaccttcctttgaccgaactaaa--catactaattgtga
ccg-ataaggacatcaaca--------------------------
>Chr15:9943369:9954517_5p 
----------------gttgggggtagatccc--accccaacaaaaggcctgccccagta
aaaggcccaa-aataggcctctcaaggaaggaggagtattatggtctttt--gctggacg
aaccgacacgattccctataaa-tgcaggcgtacggcctttgaaaaaaggggatcgggaa
aaaaggcaagagaagtagtacagcaagtacaaga-gccccagctcgtccaagcagaagtc
aacggttttagaatcaatcgctcgaagaatcgacgagataacagctcgtct-attatcct
cgtccacgtttgtagctcgtttacgtcgtgttgcaacccgt-cttttgtgtctcggcacc
aatataataaaagagaacttcgaccctcctttgaccgaactaaa--catactaattgtga
ctg-atcccgacatcgacaat------------------------
>Chr20:25330929:25341745_3p 
----------actactgttaggggtagat-cccaccccaacaaagggccctggcccagga
aaaagcccaa-agtaaaccctttgaagaaagaggggtattatgggctttt-tcttggacg
aaccgacacgattccctataaa-tacaggcgtatggcctttggaaa-aggggatcg--ga
aaaaggcaggagaattcgtacagcaagtacacga-gccccagctcgtccaagcaagagtc
aacgcatctagagtcaacagcttaa-ggatcgatgagtgaatagctcgtcc-tttactct
cgtctgcgcctgtagctcgtttaagtcgtgttgtagcccgt-cttttgtgcctcggcacc
aataaaataaaaaagaactttgaccttcctttgaccgaactaaa--catactaattgtga
ccg-ataaggacatcaaca--------------------------
>Chr15:9943369:9954517_3p 
cgaaggggggactactgttgggggtagatctc--accccaacaaaaggcctggcccagca
aaaggcccat-aataggcctttcaaggaaggaggggtattatggtctttt--gctggacg
taccgacacgattccctataaa-tacaggcgtacggcctttgaaaaaggggatcgggaaa
aaaaggcaagagaagtagtacagcaagtacaaga-gccccagctcgtccaagcagaagtc
aacggtttcagaatcaatcgctcgaagaatcgacgagataatagctcgtct-attatctt
cgtccacgtatgtagctcgtttacgtcgtgttgtaacccgt-cttttgtgtctcggcacc
aatataataaaagagaacttcgaccctcctttaaccgaactaaa--catactaattgtga
ctg-atcccgacatcaacaa-------------------------
>Chr12:11875328:11887890_3p 
---------------cgtttggggtagatccc--accccaacaaaaggcctagcccagca
aaaggcccaa-aataggcctctcaaggaaggaggggtgttatggtctttt--gctgaacg
aaccgacacgattccctataaa-tgcaggcgtacggcctttgaaaaagagga-tgggaaa
aaaaggcaagagaagtagtacagcaagtacaaga-gccccagctcgtccaagcagaagtc
aacggttttagaatcaatggctcgaagaatcgacgagataacagctcgtct-attatcct
cgtccacgtttgtagctcgtttacgtcgtgttgtaacccgt-cttttgtgtctc-gcacc
aatataataaaagagaacttcgaccctcctttgaccgaactaaa--catactaattgtga
ctg-atcctgacatcaaca--------------------------
>Chr9:14144104:14157878_5p 
-------------gttgttaggggtggatcca-accccaacaaaagggcccggcccagga
aaaagccca-aggtatccctttcaagaga-agagggtattatggtctttt-atatggacg
aaccgacacgattccctataaa-tacaggcgtacggcccgcatttc-aagggatcgt-ga
aaaaggcagcagaattcgtacagcaaaaaccag--agctcagctcgtccaagaaaaagtc
aacgcttt-ccagcctatagctcggagagtcgacgagctatcagcccgtcg-attacttt
-------gtttgtaactcgtttacattgtgttgtaatccgtcctttagtgcctcggcacc
gatataata-aagagaacttcgaccctcccttgaccgaactaaa--tattctaattgtga
cca-aaagggacatcaaca--------------------------
>Chr9:14144104:14157878_3p 
---------------tgttaggggtggatcca-accccaacaaaagggcccggcccagga
aaaagctca-aggtatccctttcaagaga-agagggtattatggtctttt-atatggacg
aaccgacacgattccctataaa-tacaggcgtacggcccgcatttc-aagggatcgt-aa
aaaaggcagcagaattcgtacagcaaaaaccag--agctcagctcgtccaagaaaaagtc
aacgtttt-ccagcctatagctcggagagtcgacgagctatcagcccgtcg-attacttt
-------gtttgtaactcgtttacattgtgttgtaatccgtcctttagtgcctcggcacc
gatataata-aagagaacttcgaccctcccttgaccgaactaaa--tattctaattgtga
cca-aaagggacatcaacaat------------------------
>Chr2:20382812:20393462_3p 
----------actactattgggggtggatccacaccccaaacaagaggcctggcccagg-
aaaagcccat-aataaacctccaaaggaaggaagggcattatggtctttt-acatagacg
aaccgacacgattccctataaa-tgcaagcgtacggcctgcataaaacggggatcgagaa
aaaggcaaaaggaattggtacagcaagtacaaga-gccccagctcgtccaagcagaagtc
aacggttt-agattcaacgattcgaagaatcgacgagataacagcttgtct-attaccct
cgtctacctttgtaactcgtttaagtcgtgttgtaacctgt-cttttgtgtctcggcacc
aataaaatagaagagaacttcgaccttcctttgaccgaactaaa--catactaattgtaa
ccg-atttggacatcaaca--------------------------
>Chr2:18899403:18910802_3p 
---------------tgttgggggtggatccacaccccaaacaaaaggcccagctcagg-
aaaagcccat-aataagcccctaagggaaaggaaggtattatggtctttt-acatagacg
aaccgacacgattccctataaa-tacagacgtacggcctgcgtaaaaaggagatcggggg
aaaaaggaagagaagcagtacagtaagaacgaaa-gcctcagcttgtccaagcagaagtc
aacggttctggaaccaaccactcggagaatcgacgagagaacagctcgcct-attatcct
cgcctacttttgtaactcgtctaagtcgtgttaaagcccgt-cttttgtgtctcgacttc
aatataatataagagaacttcgaccctcccttgaccgaactaaa--catattaattgtga
ctg-atcccatcatcaaca--------------------------
>Chr2:20159218:20172138_5p 
---------------tgttgggggtagatccacaccccaaacaagaggtctggcccagg-
aaaagcccat-aataaacctccaaaggaaggaagggtattatggtctttt-acatagacg
aaccgacacgattccctataaa-tgcaagcgtacggcctgcataaaaagg-gatcgt-ga
aaaaggcaagagaaaaggaatagcaagtacaaga-gctccagctcgtccaaacagaagtc
aacggtttaagagtctacggctcga-gaatcgacgagataacagctcgtct-atcttcct
cgtttacatttgtaacttgtctaagtcgtgttataattcat-cttttgtgtctcggcacc
aataaaataaaagagaacttcgaccctcctttgaccgaactaaa--catactaattgtga
cca-aaagggacatcaaca--------------------------
>Chr2:20382812:20393462_5p 
---------------tgttgggggtggatccacaccccaaacaagaggcctggcccagga
aaaagcccat-aataaacctccaaaggaaggaagggcattatggtctttt-acatagacg
aactgacacgattccctataaa-tgcaaccgtacggcctgcataaagcggagatcgggaa
aaaggcaaaaggaattggtacagcaagtacaaga-gccccagctcgtccaagcagaagtc
aacggttt-agagtcaacgactcgaagaatcgacaagataacagcttgtct-attaccct
tgtctacctttgtaactcgtttaagtcgtgttgtaacccgt-cttttgtgtctcggcact
aataaaatagaagagaacttcgacctttctttgaccgaactaaa--catactaattgtaa
ccg-atttggacatcaaca--------------------------
>Chr17:30259840:30272956_3p 
---------------tgttgggggtggatccacaccccaaacaagaggcctggcccggg-
aaaagcccac-aataaacctccaaaggaaggaagggtattatggtctttt-acatagacg
aaccgacacgactccctataaa-tgcaggcgtacggcctgcgtaaaaaggggatcgg-ga
aaaaggcaaaggaattcgtatagcaagtgcaaga-gcccaagctcgtccaagtagaagtc
aacgattt-agagtcaacggcttgagaaatagacgagataccagctcgtct-attaccct
cgtctacttttgtaactcgtttaagtcgtgttgtaacccgt-ctttcgtgtctcgacacc
aataaaatagaagagaacttcgaccttcctttgaccgaactaaa--catactaattgtta
ccg-attaggacatcaaca--------------------------
>Chr17:30259840:30272956_5p 
---------------tgttgggggtggatccacaccccaaacaagaggcctggcccggg-
aaaagcccac-aataaacctccaaaggaaggaaggatattatggtctttt-acatagacg
aaccgacacgactccctataaa-tgcaggcgtacggcctgcgtaaaaaggggatcggaaa
aaaaggcaaaggaattcgtacagcaagtgcaaga-gcccaagctcgtccaagcagaagtc
aacggttt-agagtcaacggcttaagaaatagacgagatatcagctcgtct-attaccct
cgtctacttttgtaactcgtttaagtcgtgttgtaacccgt-ctttcgtgcctcggcacc
aataaaatagaagagaacttcgaccttcctttgaccgaactaaa--catactaattgttg
ccg-attaggacatcaaca--------------------------
>Chr2:18899403:18910802_5p 
---------------tgttgggggtggatccacaccccaaacaaaaggcccagctcagg-
aaaagttcat-aataagcccccaagggaagggagggtattatggtctttt-acatagacg
aaccgacacgattccctataaa-tacagacgtacggcctgcgtaaaaaggggatcggggg
aaaaaggaagagaagcagtacagtaagaacgaaa-gcctcagctcgtccaagcagaagtc
aacggttctggaaccaaccactcggagaatcgatgagagaacagctcgcct-attatcct
cgcctacttttgtaactcgtctaagccgtgttaaagcccgt-cttttgtgtctcgacttc
aatataatataagaaaacttcgaccctcccttgaccgaactaaa--catattaattgtga
ctg-atcccatcatcaaca--------------------------
>Chr2:20159218:20172138_3p 
---------------tgttgggggtagatccacacaccaaacaagaggcctagcccagg-
aaaatcccat-aataaacttccaaaggaaggaagggtattatgatctttt-atatagacg
aaccgacacgattccctataaa-tgcaagtgtacggcctgcgtaaaaagg-gatcgt-ga
aaaaggcaagagaaagggaatagcaagtacaaga-gccccagctcgtccaaacagaagtc
aacggtttaagagtcaacggctcgaggaatcgacgagataacagctcgtct-atcttcct
cgtttacatttgtaacttgtctaagtcgtgttgtaatccgt-cttttgtgtctcggcacc
aataaaataaaagagaacttcgaccctcctttgaccgaactaaa--catactaattgtga
cca-aaagggacatcaaca--------------------------
>Chr17:24168638:24181540_5p 
-------------actgttgggggtagatccccatcccaaacaagaggcctggcccagg-
aaaagcccat-gataaaccttcaaaggaaggaggggtaatacggtctttt-aaatagacg
aaccgacacgattccctataat-tacaggcgtacggccttcaagag-agaggatcgcaga
aaaaggcaagagaattcgtgcaacaagtacaaga-gccctagctcgtccaagcaagagtc
aacggcttcagagtcaacagcttag-gaatcgacgagttaacagctcgtct-attattct
catctgttcttgtaactcgtttaagtcgtgtcgtaatccgt-cttttgtgtctcggcaca
gattaaatagaagagaacttcgacctcc-ttttatcgaactaaa--catactaattgtga
ccg-atttggacatcaacaaaaaccgatagaagcacgacgaatag
>Chr20:27639813:27643514_3p 
---------------tgttaggggtggat-ctcaccctaaacaaaaggcctggcccagga
aaaagcccaa-aataaatctcctaaggaaggaggggtattatggtctttt-aagtggatg
aaccgacacgatttcctataaa-tacaggcgtacggtcttcgggag-cggggatcgcgga
aaaaggcaagagaattcatacag-aagtacaaga-gccctagctcgtccaagcaagagtc
aacggtttcaaagtcaacagcttag-gaatcgacgagttattagctcgtct-attatcct
caactgttcttgtaactcgtttaagtcgtgttgtaacccgt-cttttgtgtctcggcacc
gattaaatagaagagaacttcgacctcctttttaccgaactaaa--catactaattgtga
cc-------------------------------------------
>Chr12:25337250:25342188_3p 
---------------tgttgagggtggatccacacctcaaacaagaggcctggcccagga
aaaagccca-tgataaatctccaaaggaagggagggtattatggtctttt-atatggacg
aaccgacacgattccctataaa-tacaggcgtacggcccgcattta-gggggatcgt-ga
aaaaggcagcagaattcgtacagcaagaaccag--agctcagctcgtccaagaaaaagtc
aacgtttt-caagcctatagctcggagagttgacgagctatcagcccgtcg-attacttt
-------gtttgtaactcgtttacattgtgttgtagcccgtcctttagtgcctcggcatc
gatataata-aagagaacttcgaccctcccttgaccgaactaaa--cattctaattgtga
cca-aaagggacatcaacaa-------------------------
>Chr9:28233371:28246458_3p 
---------------tgttgggggtagatccacaccccaaacaacaggcctggcccaga-
aaaagcccat-gataaatctccaaaggaaggaagggtattatggtcttttcgtatagacg
aaccgacacgattccctataaa-gggagacgtacggtccgcagaaaaaggggatcg--ag
aaaaaggaaaagaatcgagatagcaagtacgaaa-gcctcagctcgtccaagtggaaatc
tacagttt-agactcaatagctcggaggatcgacgagatagcaactcgtcg-attattct
cgtttatacttgtaactcgtttaagtcgagttgtaatccgtccttttgtgtctcggcatc
aatataataaaagagaacttcgaccctcctttgaccgaactaaa--catactaattgtga
ccg-atctggacatcaaca--------------------------
>Chr12:25337250:25342188_5p 
---------------tgttgagggtggatccacacctcaaacaagaggcctggcccagga
aaaagccca-tgataaatctccaaaggaagggagggtattatggtctttt-atatggacg
aaccgacacgattccctataaa-tacaggcgtacggcccgcattta-gggggatcgt-ga
aaaaggcagcagaattcgtacagcaagaaccag--agctcagctcgtccaagaaaaagtc
aacgtttt-caagcctatagctcggagagttgacgagctatcagcccgtcg-attacttt
-------gtttgtaactcgtttacattgtgttgtagtccgtcctttagtgcctcggcatc
gatataata-aagagaacttcgaccctcccttgaccgaactaaa--cattctaattgtga
cca-aaagggacatcaaca--------------------------
>Chr5:22521253:22533119_3p 
-----------tagctgttgagggtggatccacacctcaaacaagaggcctggcccagga
aaaagccca-tgataaatctccaaaggaagggaggatattatggtctttt-atatggacg
aaccgacacgattccctataaa-tacaggcgtacggcccgcatttc-aggggatcgt-ga
aaaaggcagcagaattcgtacagcaagaaccag--agctcagctcgtccaagaaaaagtc
aacgtttt-caagcctatagctcggagagttgacgagctatcagcccgtcg-attacttt
-------gtttgtaactcgtttacattgtgttgtagcccgtcctttagtgcctcggcatc
gatataata-aagagaacttcgaccctcccttgaccgaactaaa--cattctaattgtga
cca-aaagggacatcaaca--------------------------
>Chr17:24168638:24181540_3p 
--------------ctgttgggggtagatccccaccccaaacaagaggcctggccgagg-
aaaagcccat-gataaaccttcaaaggaaggaggggtaatacggtctttt-aaatagacg
aacagacacgattccctataaa-tacaggcgtacggccttcagaag-aggggatcgcgga
aagaggcaagagaattcgtgaaacaagtacaaga-gccctagctcgtccaagaaagagtc
aacggcttcagagtcaacagcttag-gaatcgacgagttaacagctcgtct-attattct
catctgttcttgtaactcgtttaagccgtgtcgtaacccgt-cttttgtgtctcggcacc
gattaaatagaagagaacttcgacctcc-ttttaccgaactaaa--catacttattgtaa
ccg-atttggacatcaacaa-------------------------
>Chr9:28233371:28246458_5p 
---------------tgttgggggtagatccacaccccaaacaacaggcctggcccaga-
aaaagcccat-gataaatctccaaaagaagggagggtattatggtcttttcatatagacg
aaccgacacgattccctataaa-gggagacgtacggtccgcagaaaaaggggatcg--ag
aaaaaggaaaagaatcgagatagcaagtacgaaa-gcctcagctcgtccaagtggaaatc
tacagttt-agactcaatagctcggaggatcgacgagatagcaactcgtcg-attattct
cgtttatacttgtaactcgtttaagtcgagttgtaatccgtccttttgtgtctcggcatc
aatataataaaagagaacttcgaccctcctttaaccgaactaaa--catactaattgtga
ccg-atcaggacatcaaca--------------------------
>Chr17:27596906:27611164_3p 
---------------tgttgggggtggatccacaccccaaacaacaggcctggcccaga-
aaaagcccat-gataaatctccaaaggaagggagggtattatggtcttttcgtatagacg
aaccgacacgattccctataaa-gggagacgtacggtccgcagaaaaaggggatcg--ag
aaaaaggaaaagaatcgagatagcaagtacgaaa-gcctcagctcgtccaagtggaaatc
tacagttt-agactcaatagctcggaggatcgacgagatagcaactcgtcg-attattct
cgtttatacttgtaactcgtttaagtcgagttgtaatccgtccttttgtgtctcggcatc
aatataataaaagagaacttcgaccctcttttgaccgaactaaa--catattaattgtga
ctg-atctggacatcaaca--------------------------
>Chr5:22521253:22533119_5p 
----------actactgttgagggtggatccacacctcaaacaagaggcctggcccagga
aaaagccca-tgataaatctccaaaggaagggagggtattatggtctttt-atatggacg
aaccgacacgattccctataaa-tacaggcgtacggcccgcatttc-aggggatcgt-ga
aaaaggcagcagaattcgtacagcaagaaccag--agctcagctcgtccaagaaaaagtc
aacgtttt-caagcctatagctcggagagttgacgagctatcagcccgtcg-attacttt
-------gtttgcaactcgtttacattgtgttgtagcccgtcctttagtgcctcggcacc
gatataata-aagagaacttcgaccctcccttgaccgaactaaa--cattctaattgtga
cca-aaagggacatc------------------------------
>Chr5:27581357:27592915_3p 
------------tactgttgggggtggatccacaccccaaaccaaaggcccagctcagg-
aaaagcccat-aataaacccccaagagaagggagggtgttatggtctttt-acatagacg
aaccgatacgattctctataaa-tataaacgtacggcctgcgtagaaaaaaaaa---aaa
agaagggaagaaaagggatacagcaagtacaaga-acttcaactcgtccaagtagaagtc
aacggtt-tggaaccgatcgctcggagaattggcgagataacagctcgtct-attatcct
cacctacttttgtaactcgtctaagtcgtgttaaagcctgt-cttttgtgtctcgacatc
aatataatataagagaacttcgaccctcctttgaccgaactaaa--tatactaattgtga
ctg-atatcatcatcaaca--------------------------
>Chr2:22219687:22232536_5p 
------------tactgttgagggtggatccacacctcaaacaagaggcctggcccagga
aaaagccca-tgataaatctccaaaggaatggagggtattatggtctttt-atatggacg
aaccgacacgattccctataaa-tacaggcgtacggcccgcatttt-gggggatcgt-ga
aaaaggcagcagaattcgtacagcaagaaccag--agctcagctcgtccaagagaaagtc
aacgtttt-caagcctatagttcggagagttgacgagctatcagcccgtcg-attagttt
-------gtttgtaactcgtttacattgtgttgtagcccgtcctttagtgcctcggcatc
gatataata-aagagaacttcgaccctcccttgaccgaactaaa--cattctaattgtga
cca-aaagggacatcaacaat------------------------
>Chr9:3464778:3475635_3p 
---------------tgttgggggtagatctccaactcaaacaaaaggcctggcccagg-
aaaag-ccat-aataaacctccaaaaaaaggaggggtattatggtctttt-acatagacg
aaccgacacgattccccataaa-tacaggcgtacggccttgtgaaaagggatcgtgg--a
aaaaggcaaaagaagttgtacagcaagtattaga-gccccagctcgtccaagcaaaagtc
aacggtttcagagtcagcagcccgaagaatcgacgagataacagttcgtccgatcaacct
cgtccattcttgtaattcgtttaagtcatgttgtaacccgt-cttttgtgcctc-gcacc
aataaaattgaagagaacttcgaccctcttttgactgaactaaa--cacactaattgtga
ccg-atttggacatcaaca--------------------------
>Chr9:3464778:3475635_5p 
---------------tgttgggggtagatccccaacccaaacaaaaggcctggcccagg-
aaaagcccat-aataaacttccaaagaaaggaggggtattatggtctttt-acatagacg
aaccgccacgattccctataaa-tacaggcgtacggccttgtgaaaagggatcgtgg-aa
aaaaggcaaaagaagttgtacagcaagtattaga-gccccagctcgtccaagcaaaagtc
aacggtttcagagtcagcagcccgaagaatcgactagataacagttcgtccgatcaacct
cgtccattcttgtaattcgtttaagtcgtgttgtaacccgt-cttttgtgcctcggtacc
aataaaattgaaaagaactttgaccctcctttgaccgaactaaa--cacactaattgtga
ccg-atttggatatcaacaa-------------------------
>Chr17:22204184:22218481_3p 
---------------tgttgggggtggatccacaccccaaacaacaggcctggcccaga-
aaaagcccat-gataaatctccaaaggaagggagggtattatgttctttccgtatagacg
aaccgacacgattccctataaa-gggagacgtacggtccgcagaaaaaggggatcg--ag
aaaaaggaaaagaatcgagatagcaagtacgaaa-gcctcagctcgtccaagtggaaatc
tacagttt-agactcaatagctcggaggatcgacgagatagcaactcgtcg-attattct
cgtttatacttgtaactcgtttaagtcgagttgtaatccgtccttttgtgtctcggcatc
aatataataaaagagaacttcgaccctcctttgaccgaactaaa--catactaattgtga
ccg-atctggacatcaacaat------------------------
>Chr9:13506363:13516099_5p 
-------------------------ggat-ctcaccctaaacaaaaggcctggcccagga
aaaagcccaa-aataaacctcctaaggaaggaggggtattatggtctttt-aagtggacg
aaccgacacgattccctataaa-tacaggcgtacagtcttcgggag-cgaggatcgcgga
aaaaggcaagagaattcatacag-aagtacaaga-gccctagctcgtccaagcaagagtc
aacggcttcaaagtcaacagcttag-gaatcgacgagttattagctcgtct-atcatcct
caactgttcttgtaactcatttaagtcgtgttgtaacccgt-cttttgtgtctcggcacc
gattaaatagaagagaacttcgacctcctttttaccgaactaaa--catactaattgtga
ctg-attcggacatcaaca--------------------------
>Chr12:24556696:24563034_5p 
-------------------------------------------aaaggcctgacccagca
aaagacccaagaataggcctttcaaggaaagaggagtattatggtctttt--agtagacg
aaccgacacgattccctataaa-tatgagcgtacggtcttcgaga--cggggattgcgga
aaaaggcaagagaattcgtacaacaagtgcaaga-gccccagctcgtccaagcagaagtc
aacgacctcaaagtcaacagctttg-gaatcgacgagttaacagctcgtct-attattct
catccgctcttgtaactcgtttaagtcgtgttgtaacccgt-cttttatgcctc-gcatc
aataaaataaaagagaacttcgaccttcctttaaccgaactaaa--tatactaattgtga
ccgaagtcggacatcaacaatt-----------------------
>Chr17:27596906:27611164_5p 
---------------tgttgggggtggatccacaccccaaacaacaggcctgacccaga-
aaaagcccat-gataaatctccaaaggaagggagggtattatggtcttttcgtatagacg
aaccgacacgattccctataaa-gggagacgtacggtccgcaaaacagggggatcg--ag
aaaaaggaaaagaatcgggatagcaagtacgaaa-gcctcagctcgtccaagtggaaatc
tacagttt-agactcaatagctcggaggatcgacgagatagcaactcgtcg-attattct
cgtttatacttgtaactcgtttaagtcgagttgtaatccgtccttttgtgtctcggcatc
aatataataaaagagaacttcgaccctcctttgaccgaactaaa--catattaattgtga
ccg-atctggacatcaaca--------------------------
>Chr5:27581357:27592915_5p 
---------------tgttgggggtggatccacaccccaaaccaaaggcccagctcaga-
aaaagcccat-aataaacccccaagagaagggagggtgttatggtctttt-acatagacg
aaccgacacgattctctataaa-tataaacatacggcctgcgtagaaaaaaaaaa-gaaa
agaagggaagaaaagggatacagcaagtacaaga-acttcaactcgtccaagtagaagtc
aacggtt-tggaaccgatcgctcggagaattggcgagataacagctcgtct-attatcct
gacctacttttgtaactcgtctaagtcgtgttaaagcctgt-cttttgtgtctcgacatc
aatataatataagagaactttgaccctcctttgaccgaactaaa--tatactaattgtta
ctg-atatcatcatcaacaatt-----------------------
>Chr17:22204184:22218481_5p 
--------------ctgttgggggtggatccacaccccaaacaacaggcctggtccaga-
aaaagcccat-gataaatctccaaaggaagggagggtattatggtcttttcgtatagacg
aaccgacacgattccctataaa-gggagacgtacggtccgcagaaaaaggggatcg--ag
aaaaaggaaaagaatcgagatagcaagtacgaaa-gcctcagctcgtccaagtggaaatc
tacagttt-agactcaatagctcggaggatcgacgagatagcaactcgtcg-attattct
cgtttatacttgtaactcgtttaagtcgagttgtaatccgtccttttgtgcctcggcatc
aatataataaaagagaacttcgaccctcctttgaccgaactaaa--catactaattgtga
ccg-atctggacatcaaca--------------------------
>Chr9:13506363:13516099_3p 
---------------tgttaggggtggat-ctcaccctaaacaaaaggcctggcccagga
aaaaacccaa-aataaa-ctcctaaggaaagaggggtattatggtatttt-aaatggacg
aaccgacacgattccctataaa-tacaggtgtacagtcttcgggag-cgagtatcgcgga
aaaaggcaagagaattcatacag-aagtacaaga-gccctagctcgtcgaagcaagagtc
aacggcttcaaagtcaacagcttag-gaatcgacgagttattagctcgtct-atcatcct
caactgttcttgtaactcgtttaagtcgtgttgtaacccgt-cttttgtgtctcagcacc
gattaaatagaagagaacttcgacctcctttttaccaaactaaa--catactaattgtga
ccg-attcggacatcaacaattt----------------------
>Chr2:22219687:22232536_3p 
------------tactgttgagggtggatccacacctcaaacaagaggcctggcccagga
aaaagccca-tgataaatctccaaaggaagggagggtattatggtctttt-atatggacg
aaccgacacgattccctataaa-tacaggcgtacggcccgcatttt-gggggatcgt-ga
aaaaggcagcagaattcgtacagcaagaaccag--agctcagctcgtccaagagaaagtc
aacgtttt-caagcctatagttcggagagttgacgagctatcagcccgtcg-attacttt
-------gtttgtaactcgtttacattgtgttgtatcccgttctttagtgcctcggcacc
gatataata-aagagaacttcgaccctcccttgaccgaactaaa--cattctaattgtga
cca-aaagggacatcaacaat------------------------
>Chr12:24556696:24563034_3p 
-------------------------------------ccaacaaaaggcctgacccagca
aaaggcccaagaataggcctctcaaggaaggaggggtattatggtctttt--agtagacg
aaccgacacgattccctataaa-tatgagcgtacagtctacgaga--cggggatcacaga
aaaaggcaagagaattcgtacaacaagtgcaaga-gccccagctcgtccaagcagaagtc
aacgacctcaaagtcaacagctttg-gaatcgatgagttaacagctcgtct-attattct
catccgctcttgtaactcgtttaagtcgtgttgtaacccgt-tttttatgcctcggcatc
aataaaataaaagagaacttcgaccttcctttgaccgaactaaa--tatactaattgtga
ccgaagtcggacat-------------------------------
>Chr17:30040749:30050778_3p 
---------------tgttgggggtggatccataccccaaacaacaggcctgacccaga-
aaaagcccat-aataaatctccaaaggaagggagggtattatggtcttttcatatagacg
aaccgacatgattccctataaa-gggagacgtacggtccgcaaaat-gggggatcg--aa
aagaagaaaaggaatcgggatagcaagtacgaaa-gcctcagctcgtccaagtgaaaatc
tacagttt-agactcaataactcggaggatcgacgagatagcaactcgtcg-attattct
cgtttatacttgtaactcgtttaagtcgagttgtaatccgtccttttgtgtctcggcatc
aatataataaaagagaacttcgaccctcctttgaccgaactaaa--catactaattgtga
ccg-atcaggacatcaacaa-------------------------
>Chr17:30040749:30050778_5p 
---------------tgttgggggtggatctacaccccaaacaacaggcctggcccaga-
aaaagcccat-gataaatctccaaaggaagggagggtattatggtcttttcgtatagacg
aaccgacacgattccctataaa-gggagacgtacggtccgcaaaatggggggatcg--aa
aagaagaaaaggaatcgggatagcaagtacgaaa-gcctcagctcgtccaagtggaaatc
tacagttt-agactcaatagctcggaggatcgacgagatagcaactcgtcg-attattct
cgtttatacttgtaactcgtttaagtcgagttgtaatccgtccttttgtgtctcggcatc
aatataataaaagagaacttcgaccctcctttgaccgaactaaa--catattaattgtga
ccg-atctggacatcaaaa--------------------------
>Chr20:27639813:27643514_5p 
----------------gttaggggtggat-ctcaccctaaacaaaaggcctggcccagga
aaaagcccaa-aataaacttcctaaggaaggagaggtattatggtctttt-aagtggaca
aaccgacacgattccttataaa-tacaggcgtacggtcttcgggag-cggggatcgcgga
aaaaggcaagagaattcatacag-aagtacaaga-gccctagctcgtccaagcaagagtc
aacggcttcaaagtcaacagcttag-gaatcgacgagttattagctcgtct-attatcct
caactgttcttgtaactcttttaagtcgtgttgtaacccgt-cttttgtggctcggtacc
gattaaatagaagagaacttcgaccttctttttaccgaactaaa--catactaat-----
---------------------------------------------
>Chr12:27019573:27029837_3p 
-------------actgttgagggtggatccacacctcaaacaagaggcctggcccagga
aaaagccca-tgataaatctccaaaggaagggagggtattatggtctttt-atatggacg
aaccgacacgattccctataaa-tacaggcgtacggcccgcatttc-aagggatcgt-ga
aaaaggcagcagaattcgtacagtaaaaaccag--agctcagctcgttcaagaagaagtc
aacgtttt-caagcctatagctcggagagttgacgagctatcagcccgtcg-attacttt
-------gtttgtaactcgtttacattgtgttgtagcccgtcctttagtgcctcggcacc
gatataata-aagagaacttcgaccctcccttgaccgaactaaa--cattctaattgtga
gca-aaagggacatcaaca--------------------------
>Chr12:27019573:27029837_5p 
---------------tgttgagggtggatccacacctcaaacaagaggcctggctcagga
aaaagccca-tgataaatctccaaaggaagggagggtattatggtttttt-atatggacg
aaccgacacgattccctataaa-tacaggcgtacggtccgcatttc-aagggatcgt-ga
aaaaggcagcagaattcgtacagtaaaaaccag--agctcagctcgttcaagaagaagtc
aacgtttt-caagcctatagctcggagagttgacgagctatcagcccgtcg-attacttt
-------gtttgtaactcgtttacattgtgttgtagcccgtcctttagtgcctcggcacc
gatataata-aagagaacttcgaccctcccttgaccgaactaaa--cattctaattgtga
cca-aaagggacatcaaca--------------------------
>Chr15:27643077:27645926_3p 
---------gataaatgttgggggtggatccacaccccaaacaacaggcctggcccaga-
aaaagcccat-gataaatcttcaaaggaagggagggtattatggtcttttcgtatagacg
aaccgacacgattccctataaa-gggagacgtacggtccgcaaaacagggggatcg--ag
aaaaaggaaaagaatcgggatagcaagtacgaaa-gcctcagctcgtccaagtggaaatc
tacagttt-agactcaatagctcggaggatcgacgagatagcaactcgtcg-attattct
cgtttatacttgtaactcgtttaagtcgagttgtaatccgtccttttgtgtctcggcatc
aatataataaaagagaacttcgaccctcctttgaccgaactaaa--ca------------
---------------------------------------------
>Chr15:27643077:27645926_5p 
---------------tgttgggggtggatccacaccccaaacaacaggcctggcccaga-
aaaagcccat-gataaatctccaaaggaagggagggtattatggtcttttcgtatagacg
aaccgacacgattccctataaa-gggagacgtacggtccgcaaaaaaaggggatcg--ag
aaaaaggaaaagaatcgggatagcaagtacgaaa-gcctcagctcgtccaagtggaaatc
tacagttt-agactcaatagctcggaggatcgacgagatagcaactcgtcg-attattct
cgtttatacttgtaactcgtttaagtcgagttgtaatccatccttttgtgtctcggcatc
aatataataaaagagaacttcgaccctcctttgaccgaactaaa----------------
---------------------------------------------
>Chr17:23876482:23887102_5p 
---------------tgttaggggtagattctcaccctaa-caaggagcccggcccaag-
aaaagcccac-aataactctcctaaagag-gaagggtaatttggtcttttcttgaggaca
aaccgacacgattccctataaagggcagacgtacggccttcaaag--caagaatcgc-gg
aaaaggcaaaagaatttacacaacaagtacaag--gtttcaacccgtctagtaa------
--------------------------aagtcgacgagttcaccactcgtcc-tttagtct
cgtccatctttgtaactcgtctaagttgtattgtaattcgt-ctttcgtgcctcggcacc
gatttaatagaagagaacttcgacctcc-ttctatcgaactaaaa-catattaattgtga
ccg-atctggatatcaaca--------------------------
