# Supplementary material for: Transposon signatures of allopolyploid genome evolution
Source: Nat Commun. 2023 Jun 1;14:3180. doi: 10.1038/s41467-023-38560-z (PMC10235133; doi:10.1038/s41467-023-38560-z)
Supplement: Supplementary file 4 — Supplementary Data 1 [file 41467_2023_38560_MOESM4_ESM.zip › Camelina.LTR.families/Camelina.LTRFamily/Camelina.Aligned/gt10.fam_255.Aligned.fa]

>Chr1:12603946:12608028_5p 
------------------------------------------------------------
--------------t-aaa-aatatcgatcgacacca-a-tatttccagtttcgattagt
ttgt-ttt--------aactgttg--ttt--ggtttggtttggttcaattagaaacccct
aaaccaagtatataag----------tggagaagcgacgaa-ttaagggttttagggtgt
gttgttttgtcgtcgttgagtgag-----aaaagagag-aaaaaggagagaaagtgttg-
---------gagattgt-ttctgtgagattttgggtctgttcttggtg-tttttgga---
-----gagatctgtagctgtagaaa-ggagagttgttgttgggaacgaaggagaaggctc
ctaag-gtgttgg-ttccaccg-tttctcattc--aatcttcctgta-aaagaggtgagt
gcttgaccatggctgatctaagcctgagatcta----tttcctttgg-ttgttccttgtc
t-atttttggt---gtt---------------------------------tgctttcttg
g-gtttgttgttttagtgtttcccataggttcctgaggc-gattggg------agagttt
gagacggtttcgtggtgatttggaacggaggattgacattcggattcg-tgctgttcgcg
tct---------------------------------------------------------
gcagaggcagtgtcgaccgacac----caatgtggtgtcggtcgacaccatgt-------
---------------tgtgttagcgtcgatc-gacaccaa---tctg-------------
-----------------------
>Chr1:12603946:12608028_3p 
------------------------------------------------------------
----------------------tatcgatcgacacca-a-tatttccatcttcgattggt
ttgt-ttt--------aattgctg--ttt--ggtttggtttggttcaattagaaacccct
aaaccaagtatacaag----------tggagaagcgacgaa-ttaagggttttagggtgt
gttgttttgtcgccgttgagtgag-----aaaagagag-aaaaaggagagaaagtgttg-
---------gagagtgt-ttttgtgagattttgggtctaatcttggtg-ttttttga---
-----gagatctgtagctgtagaat-ggagagttgttgttgggaacgaaggagaaggttc
ctaag-gtgttgg-ttccaccg-tttctcattc--aatcttcctgta-aaagaggtgagt
gcttgaccatggctgatctaagcttgagatctc----ttttctttcg-ttgttccttgtc
t-atttttggt---gtt---------------------------------tgcttgcttg
g-gtttgttgttttagtgtttcccataggttcctggggc-gattggg------agagttt
gagacggtttcgtggtgatttggaacgaagaatcgacgttcggattcg-tgctgttagcg
tct---------------------------------------------------------
gcagaggcagtgtcgatcgacac----caatctggtgtcggtcaacaccaatc-------
---------------tg-----gtgtcggtc-gacaccac---tcttaac----------
-----------------------
>Chr10:15079289:15093073_3p 
----------------ttgtaacatcc-gcgaaccagattttgg-atttttagagtgagt
gtcgaccgacaccag-ggg-tgtgtcgatcgacacca-c-tctttctgggttcgtcgggt
ttgg-ttttaattcgcaattttgg--ttt--ggtt-ggtttggtttagtta------cct
aaaccgagtatataag----------aggggaagtgacaag-ttaagggttcttgg--gg
tttgtcttgtagccgttgagtgaga---aaaaagagag-gaaaaggagagaaaacattt-
---------gtgagtgt-tcttgagagatttt-ggcttgttcttggtggtttttggt---
-----gagatatgttgctgtggaag-ggagtgtggttgctgggaacgaaggagaagcttc
ttgtg-gtgttgt-ttccactg-tttctcaatca-aatctttctgca-gaagaggtgagt
gcttgaccatggctgatctaagcctgagatctct---ttttttttcg-ttgttctttgtc
t-atttgtggt---gtt---------------------------------tgcttgcttg
g-gtttgttgttttcgtggttcccataggttcctaaggc-gattggg------agaattt
gagatggtttcatggtgatttgaaatggaggattgacgtttggattcg-tgcagttcgcg
tct---------------------------------------------------------
gcagaagcagtgtcgatcaacac----tagtgtggtgtcggtcgacaccatgt-------
---------------tgtgctagcgtcgatc-gacacca---------------------
-----------------------
>Chr17:16740195:16744197_3p 
-----------------------------cgaaccaaatgttgt-ggttttggtgtgggt
gtcgatcgacaccct-tgg-tgtatcgatcaacacca-c-gtgtttcggtttggtagggt
ttgt-ttt--------aattgctg--ttt--ggtttggtttggttcaatta-taatccct
aaatcgtatttataag----------tgactaaacgacgaa-ttaaagggttttaggaga
gttttgttgtcgccgttgagtgag-----aaaagagag-aaaaaggagagaaaaagttta
---------------------tgtgagtttctgggcttgttcttggtg--ttttgga---
-----gagatctgtggctatagaag-gaatagttgttgctgggaacgaaggagaagctcc
tggag-gtgttgt-ttccatcgatttctcactcc-aatcttcctgta-tttgaggtgagt
tcttaaccatggttgatctaagcatgagatctc----ttttgtttgg-gtgtttctttgt
t-gtttgtgtt---gtt---------------------------------tgcttgcttg
c-gttcgttgttttcgtgattaccagagattcctgaggt-gtttggg------tgagttt
gagacggtttcgaggtggattaaaacggaagttcgacgttcgtgttcg-cgcagatcgtg
tct---------------------------------------------------------
gcagaagaggcatcgatcgacaccttattgtgtagcatcggtcga---------------
------------------------------------------------------------
-----------------------
>Chr16:13560283:13564441_5p 
------------------------------------------------------------
----------------------------tcaacacca-g-cttttctggttcgactagat
tgtt-tta--------ttcgtcat--ttt--gggtcggtttggtttagggaaaaccattg
aaccatcatatttaag----------tgggagaacgaccta-ggtcgtgttattagtggt
gttacgccgttt----------------gagacaaaga-gaaaaggagagaaagtgttc-
-------ttgagggt-t-ttgggagagattgtgggatt--tctaggct-tgtggggt---
-----gagatctgttcctgtggagt-ggagagctagagctaaggacgaaggggaagcttt
ctaag-gtgttgg-attcgtcatcttttggtcag-aatcttcctgca-gaagaggtgagt
gcttgaccatggctgatctaagcctgagatctc----ttttgtttgg-ttgttccttgtc
t-a-ttatgtt---gtt---------------------------------tgcttgcttg
g-ttttgttgttttagtgtttcccataggttcctgaggc-gtttggg------agagttt
gagacagtttcgtggtgactcgaaacggaggatcggcgttcagatttg-tgcagttcgcg
ttt---------------------------------------------------------
gcagagtcagtttcgatcgacac----atgtgtggtgttggtcgacacccttt-------
---------------tgtgctagcgtcgatc-gacaccaa---tgtggagtc--------
-----------------------
>Chr11:24444200:24446949_3p 
----------------------------------------------------------gt
gtcgatcgacaccat-ggggtgtgtcgatcgacacca-g-cttttctggttcgactagat
tgag-tttta------attgacgt--ttt--gggttggtttggtttgattg--gttccca
aaccgacgtatttaaa-------------------gaggaa-tccagggttttagtg---
--tttctcttcgccgtttagtgag----aaaaagagag-aaaaaagagagaaaacgttt-
---------gtgagtgt-tcttgagagatttt-ggcttgttcttgatggtttttggt---
-----gagatctgttgctttggaag-ggagtgtggttgctgggaacgaaagagaagcttc
tagtg-gtgttgt-ctccaccg-tttctcaatca-aatcttcctgaa-gaagaggtgagt
gcttgaccatggctgatctaagcctgagatctc----ttatgttttg-cttgtttggtgt
t-gttttggtg---ttt---------------------------------ttcttgttgg
t-tgtgattgctttag-ggtctctaatggtttctgtgactttttcgg------tgagttc
tagatggattggagatggattggaatggagattcgacgatcggcttcg-agcagagcgcg
tct---------------------------------------------------------
gcagagttggtgtcgaacgacac----caggttggtgtcgatcgaca-------------
------------------------------------------------------------
-----------------------
>Chr11:24444200:24446949_5p 
------------------------------------------------------ggttgt
gtcgatcgacaccat-gggttgtgtcgatcgacacca-a-cttttctggttcgaccagaa
tgag-tttta------attgacgt--ttt--gggttggtttggtttgattg--gttccca
aacctacgcatttaaa-------------------gaggag-tcgagggtttcagtg---
--tttctcttcgccgtttagagaga---aaaaagagag-aaaaaggagagaaaacgttt-
---------gtgagtgt-tcttgagagatttt-ggcttgttcttggtggtttttggt---
-----gagatctgttgctgtggaag-ggagtatggttgctgggaacgaaagagaagcttc
ttgtg-gtgttgt-ctccaccg-tttctcaatca-aatcttcctgca-gaagaggtgagt
gcatgaccatggctgatctaagcctgagatctc----ttatgttttg-cttgtttggtgt
t-gttttggtg---ttt---------------------------------ttcttgttgg
t-tgtgattgctttag-ggtctctaatggttcctgtgac-ttttcgg------tgagttc
tggatggattggagatcgattgaaatggagattcgacgatcagcttcg-agcagagcgcg
tct---------------------------------------------------------
gcggagttggtgtcgatcgacac----caggttggtgtcggtcgataccaact-------
---------------tgtg-----------------------------------------
-----------------------
>Chr10:15461285:15463438_3p 
--------------------------c-aggaaccaatttctgg-ttattgggaaggggt
gtcgatagacaccaa-ggggagcgtcgatcgacacca-tcaatgtttggttcgaccaggt
tgtt-ttt--------aattgtca--tttctggtttggtttgatttgattg-ggttgtct
aaaccatgtatataag----------agaaaactcgaccta-ggtcgtgga---aag-ag
gttgtcttggccgttctaagag-------aaaagagag-aagaaag--------------
-------------gtgt-tcttgagagtttgg-agacttttggagagattcttggcttgt
gtag-gagatatgttgctgtggagt-ggagatctggtgctaggaacaaaggaaaaggctt
ctgag-ggttgg--tttcgtct-ttgttgagtcagaatcttcctgca-aaagaggtgagt
gcatgaccatggcttatctaagcctgagaatcc-----tttgtttga-ttgatttgctgt
g-ttttgtggt---gtt--------------------------------gttcttgcttg
t-ggtggttgtgttat-ggttgttagaggttcctgaagc-ttttggg------tgagttt
ggggcggattggagatgattggaaacggagattcgacgatcggctttg-tgcagaacgcg
act---------------------------------------------------------
gcgaagtcggtttcgatcgacac----catgttcgtgtcggtcgacacca----------
------------------------------------------------------------
-----------------------
>Chr10:22099787:22103318_3p 
-------------------------tc-gcgaaccaatttctgg-ttattgggaaggggt
gtcgatcgacaccaa-ggggagtgtcgatcgacacca-tcaatgtatggttcgaccaggt
tgtt-ttt--------aattgtag--tttctagtttggtttgattttattg-ggttgttt
aaaccatgtatataag----------ggaaaacttgaccta-ggtcgtaga---agg-ag
gttgtcttggccgttctaagag-------aaaagagag-aagaaag--------------
-------------gtgt-tcttgagagtttgg-aggcttttggagagattcttggcttgt
gtggagtgatctgttgctgtggagt-ggagatctggtgctaggaataaaggagaaggctt
ctaag-ggttgg--attcgtct-ttgttgagtcagaatcttcctgca-aaagaggtgagt
gtatgatcatggcttatctaagcctgagaatcc-----tttgtttga-ttgatttgctgt
g-ttttgtggt---gtt--------------------------------gttcgtgcttg
t-ggtggttgtgttat-ggttgttataggttcctgaaac-ttttggg------tgagttt
ggagcggattggagatgattggaaacggagattcgacgagcggctttg-cgtagaacgcg
act---------------------------------------------------------
gcggagtcggtgtcgatcgacac----aatgttggtgtcggtcgacacca----------
------------------------------------------------------------
-----------------------
>Chr2:4310847:4314255_3p 
--------------------------------------------------ggggatgggt
gtcgatggacacat--aggtggtgtcggtcgacacca--ctaattccggttcgaccagat
tgtt-tta--------atcgtcga--ttt--ggacaggtttggtttaagg-aaaccattg
aaccaagtcttaaaag----------gaagaaaatgaccta-ggtcgtgtgttttg----
-ttgttctctcgccgttttcag-----ttgaggaagagaaaaagagagaaaacaagtgt-
-------tctagagttt-ttgagtgagattgg-gagatttcttggctg-ttcttg-----
--------------------------agagattggaggctgggaaggtgctagaagcttg
ctaggagtgaggg-attcgttg-ctcttggccta-aatcttcttgta-tttgaggtgagt
gcttgaccatggttgatctaagcatgaga-tctc---ttgtgtttgagtgatttgcttgt
t-gcttgtggt---gtt---------------------------------tggttgcttg
ggttcatttttttcat-gtttcttataggtttccgaggt---gtttggg----tgaatgt
gaggcggttttgagttgtattgagacggaggttcgtgatttcgcgtcg-tgcagttcgtg
gtt---------------------------------------------------------
gcag-tggagcatcgatcgacacctt-----gtggcatcggtcgacaccct---------
------------------------------------------------------------
-----------------------
>Chr2:4310847:4314255_5p 
---------------------------------------------tttttggggatgggt
gtcgatggacacat--aggtggtgtcggtcgacacca--ctaattccggttcgaccagat
tgtt-tta--------atcgtcga--ttt--ggacaggtttggtttaagg-aaaccattg
aaccaagtcttaaaag----------gaagaaaatgaccta-ggtcgtgtgttttg----
-ttgttctctcgccgttttcag-----ttgaggaagagaaaaagagagaaaacaagtgt-
-------tctagagttt-ttgagtgagattgg-gagatttcttggctg-ttcttg-----
--------------------------agagattggaggctgggaaggtgctagaagcttg
ctaggagtgaggg-attcgttg-ctcttggccta-aatcttcttgta-tttgaggtgagt
gcttgaccatggttgatctaagcatgaga-tctc---ttgtgtttgagtgatttgcttgt
t-gcttgtggt---gtt---------------------------------tggttgcttg
ggttcatttttttcat-gtttcttataggtttccgaggt---gtttggg----tgaatgt
gaggcggttttgagttgtattgagacggaggttcgtgatttcgcgtcg-tgcagttcgtg
gtt---------------------------------------------------------
gcag-tggagcatcgatcgacacctt-----gtggcatcggtcgacaccc----------
------------------------------------------------------------
-----------------------
>Chr5:21624167:21631848_5p 
------------------------------------------------------------
-------------aa-cattggtgtcgatcgacacca-ttaatttctggttcgactagtt
cgat-tta--------attatcga--ttt--gggtcggtttggtttaaggaaaaccattg
aaccgagatatttaaaggatttgt--cgagagaagggtttt-ggcaagttttgttt----
gtcgccgtttcatcgttt--------tgagaga------aaaagagagaaaagaagcgt-
-------tcttgagttt-ttgggagagtttgg-tgagatttcttggctgttcttg-----
--------------------------ggagatcagaagttaggaaggtgctacaagcttg
ctaggagggttgg-atttgttg-ttgttggttat-aatcttcctata--gag-ggtgagt
gcatgaccatggttgatctaagcctcaaatttcc---tttgtcttgc-ttgtttggtgtt
g--tttgtggt---gtt---------------------------------ttcttgcttg
t-tatggttgatatag-ggttcttacggattcatatggc---tttgg---gattgagtat
tggacggattggaggag-atgggaaacgagattcgactctcggcttcg-agtggttcgtg
att---------------------------------------------------------
gcagagtcagtgtcgatcgaaaccag-----tgagc----------------------ag
catcgattgacactgtggggtagtgtcggtc-gacaccaa-gagctagtgtcggtcgaca
c----------------------
>Chr5:29384400:29394670_5p 
------------------------------------------------------agtagt
gtcgatcgataccc--ttgtagcatcgatcgacacca-ctaattctgggttcatcgggtt
tgtt-tta--------atcgtcga--ttt--ggaccggtttggtttaagaaaaaccattg
aaccgagtcttaaaag----------gaaggaaacgaccta-ggtcgtgtttcaga----
tgttgttgt-cgccgttt---------gagagaataag--aaaaggag-aaaaacagtt-
-------tcaaaggttt-ttgagagagtttgt-ggga-tttcaaggcg-tttttggt---
-----gagatct--tgctatgggagtgaagatccaaggctaggaacgtgatagagggttg
ctgagagtgttgg-attcgttt-cctttggtcta-aatcttctttca--aagaggtgagt
gcatgaccatggctaatctaagcctttgattccc---ttgttcttgc-ttg-ttgttgct
t-gtttgtgtg---ttt---------------------------------ttcttgctag
gaattggttgataca--ggttcctacggaggtataaggc---ttggg---ttttgagtat
tggacgatttggaggagatt-gggagcgagattcgactctcgacttcg-cgcggatcgca
gtt---------------------------------------------------------
gcagagggagtgtcgatcgacaccac-----ttggt------------------------
------------------------------------------------------------
-----------------------
>Chr14:26165992:26169846_5p 
------------------------------------------------------------
--------------------ggtgtcggtcgacacca-atattctctggtttgaccagtt
tgat-tta--------attatcga--ttt--ggaccagtttggtttagggaaaaccattg
aatcgagatattaaag----------ggagaaaacgacctagggtcgtgtttttgt----
gtttgtct--cgccgttt---------gagagtgagag-aaagaggag-aaaacagttc-
-------ctaaaggttc-ttgagagagtttgt-ggga-tttcaaggtg-tttttggt---
-----gagatct--tgctgtgggagtgaagatccagcgccaagaacgtgttagaaggttg
ttgggagtgtagg-attcgttg-ctgttggtcca-aatcttcctgca--aagaggtgagt
gcatgaccatggctaatctaagcctttgatttcc---ttgttcttgc-ttgtttgttgtt
g-ttttgtgtg---ttt---------------------------------ttcttgctgg
g-attggttgcttca--ggttcttgtggatgtatttggc---ttggg---ttttgagtat
tgggcgatttggaggagatt-gggagcgagattcgactctatgctttg-agcggatcgcg
att---------------------------------------------------------
gcagagggagtgtcgatcgacaccac-----ttggtgccggtcgacaccagcaaattggg
catcgatcgacattgtggggta--------------------------------------
-----------------------
>Chr19:16594442:16609459_5p 
-------------------------------------------g-aatttggggttgggt
gtcgatcgccaccag-------------------------cttttttatttcgaccagat
tgtt-tta--------attcgcgg--ttttggggtt-gtttgggttaattg-gtttgtct
aaaccgagtatataag----------gggagaaacgaccca-tgtcgagggttttag-at
gttttgtcgccatttgcaagag-------aaaagagag-aaaagtgaga-----------
---------gtttgtgt-tcttgagagatttt-ggcttgtttttggtggttttgggt---
-----gagatctgttgttgtggaag-ggagtgtggttgctggaaacgaaggagaagcttc
ttgtg-gtgttg--ttccaccg-tttctcaatca-aatcttcctgca-gaagaggtgagt
gcatgaccatggcttatctaagtctgagaatcc-----ttggtttgc-ttgatttgttgt
g-ttttgtggt---gtt--------------------------------gttcttgtttg
t-ggtggttgtgttat-ggttcttataggttcctaaagc-ttttggg------tgagttt
ggggcggattggaaatgattgggaacggagatttgatgatcggcttcg-agcagaacgtg
tct---------------------------------------------------------
acggggtcagtgtcgatcga----------------------------------------
------------------------------------------------------------
-----------------------
>Chr19:16594442:16609459_3p 
----------------ttgtaacatcc-gcaaaccaaaaagtgg-aatttggggttgggt
gtcgatcgccaccag-------------------------cttttttatttcgaccagat
tgtt-tta--------attcgcgg--ttttggggtt-gtttgggttaattg-gtttgtct
aaaccgagtatataag----------gggagaaacgaccca-tgtcgagggttttag-at
gttttgtcgccatttgcaagag-------aaaagagag-aaaagtgaga-----------
---------gtttgtgt-tcttgagagatttt-ggcttgttcttggtggttttgggt---
-----gagatctgttgctgtggaag-ggagtgtgtttgctgggaacgaaggagaagcttc
ttgtg-gtgttg--ttccacgg-tttctctatca-aatcttcttgca-gaagaggtgagt
gcatgaccatggcttatctaagtctgataatcc-----tttttttgc-ttgatttgttgt
g-ttttgtggt---gtt--------------------------------gttcttgtttg
t-ggtggttgtgttat-ggttcttataggttcctaaagc-ttttggg------tgagttt
ggggcggattggagatgattgggaacagagatttgatgatcggcttcg-agcagaacgtg
tct---------------------------------------------------------
gcgggatcggtgtcgatcgactt----c--------------------------------
------------------------------------------------------------
-----------------------
>Chr2:10317954:10327495_3p 
--------------------------c-gcgcaccatttttg---ttatctggtgagggt
gtcgatcgacaccac-aggaggtgtcgatcgacactg-attgtttctggttcgactggtt
cgac-tta--------attgtcga--ttt--ggaccggtttggtttagggaaaaccacta
aaccgagatatttaagtg-ttttgtcgaccagaagggtttt-gggaagttct-ttt----
gtcgccgtt-tatcattt---------ttgggaa--aa-gaaagagag-aaaaagtgtt-
-------cttgagcttt-tgggaagagattgg-gaga-ttccttgctg-ttcttg-----
--------------------------agagatttggagctaggaaagagttagaagcttg
ctaggagggttgg-attcgttg-ctattggtctg-aatcttcctgca--aagaggtgagt
gcatgaccatggctaatctaagcctttgatttcc---ttgttcttgc-ttgtttgttgtt
g-ttttgtgtg---ttt---------------------------------ttcttgctgg
g-attggtggctaca--ggttcctttgaacgtatttggc---ttggg---ttatgagtat
tgggcgattgggaggag-tttgggagcgagattcgactctcggcttcg-agcggatcgcg
att---------------------------------------------------------
gcagagggagtgtcgatcgacaccaa-----ttggt------------------------
------------------------------------------------------------
-----------------------
>Chr7:10107425:10116072_3p 
aaaacaacatttagacttgtaacatcc-gcgaaccaattattgg-ttttctgggatgggt
gtcgatcgacacta--tggtggtgtcggtcgacacca-atattctctagttcgaccactt
cgat-tta--------attatcga--ttt--ggaccggtttggtttagggaaaaccattg
aaccgagattttaaag----------ggagaaaacaactta-ggtcgtg-ttttgt----
tttgtctca-cgccgttt---------ttgaga---aa-acaaaagag-aaaaaagtg--
-------tttgaggttc-tagagagagattgg-gagatttccttgctg-ttcttg-----
--------------------------agagatccaaggctaggaaggagttagaagcttg
ctaggaaggttgg-attcgttg-ttgttggtccg-aatcttcctgca--aagaggtgact
gcatgaccatgactaatctaagcctttgatttcc---ttgttattgc-ttgtttgttgtt
g-ttttgtgtg---ttt---------------------------------ttcttgctgg
g-attggttgctaca--ggtttctatgaacgtatttggc---ttggg---ttatgagtat
tgggcgatttggaggaggttggg-agcgagatttgactctcggctttg-agcggatcgcg
att---------------------------------------------------------
gcagagggagtgtcgatcgacaccac-----ttggtgtcggtcgacacc-----------
------------------------------------------------------------
-----------------------
>Chr11:16113137:16120484_3p 
-------------------------------------aactgtgcgttttgggggagggt
gtcgatcgacaccaa-ggggggtgtcggtcgacacca-ctaatttcgggttcgaccagat
cgag-ttt--------ttgatcgt--ttt--ggtccggtttggtttaaggaaaaccattg
aaccgaggtttaaaag----------ggggaaaatgacctagggtcgtgtttttgg----
ttgtttta--cgccgctt---------gagagtgagag-gaaaaggag-aaaatagttc-
-------ctaaaggttc-ttgagagagtttgt-gaga-tttcaaggtg-tttttggt---
-----gagatct--tgctgtgagagtgaagatccagggccaggaacgtgttagaaggttg
ctgggagtgtagg-attcgttg-ctgttggtcca-aatcttcctgca--aagaggtgagt
gcatgaccatggctaatctaagcctttgatttcc---ttgttcttgc-tggtgtgttgtt
g-ttttgtgtg---ttt---------------------------------tcttgctggg
g-attggttgctaca--ggtttctaaggatgtttccggc---ttggg---ttttgagtat
tggacgagttggtggagttt-gggagcgagattcgactctcgacttcgcagcggatcgca
gtt---------------------------------------------------------
gcaggtggagtgtcgatcgacaccac-----ttggtgtcggtcgacaccagcaaaat-gg
catcgatcgacactgtggggtagtgtcggtc-gacac-----------------------
-----------------------
>Chr16:13560283:13564441_3p 
------------------------------------------------------------
---------------------gtgtcgatcgacacca-g-cttttctggtacgaccaaat
tgtt-taa--------ttcgtcat--ttt--gggtcggtttggtttagggaaaaccattg
aaccatcatatttaag----------tgggagaacgaccta-ggtcgtgttattaatggt
gttatgccgttt----------------gagacaaaga-gaaaaggagagaaagtgttc-
-------ttgagggt-t-ttgggagagattgtgggatt--tctaggct-tgtggggt---
-----gagatctgttcctgtggagt-ggagagctagagctaaggacgaaggggaagcttt
ctaag-gtgttgg-attcgtcatcttttggtcag-aatcttcctgca-gaagaggtgagt
gcttgaccatggctgacctaagcctgagatctc----ttttgtttgg-ttgttccttgtc
t-a-ttgtgtt---gtt---------------------------------tgcttgcttg
g-ttttgttgttttagtgtttcccataagttcctgaggt-gtttggg------agagttt
aagacagtttcgtggtgattcgaaacggagaatctacgttcagattcg-tgcagttcgtg
tct---------------------------------------------------------
gcaaagtcagtttcgatcgacac----atgtgtggtgtcggtcgacacccttt-------
---------------tgtgctagcgtcgatc-gacaccaa---tgtggtgtcg-------
-----------------------
>Chr14:17927426:17939730_3p 
------------------------------------------------------------
-------------------gggtgtcggtcgacaccactgattttctggttcgaccaaat
tgag-ttt--------ttaatcga--ttt--ggttcgggttggttttagg-aaaccattg
aaccggggtatttaagtgagtttcggcgcaagaagggtttt-gggaagtttatttt----
gtcgccgctttgttgttt---------ttgagag-----aaaagagagaaaagcattgt-
-------tcttgagctt-ttgagagagattgg-tgagtttccttgttg-ttcttg-----
--------------------------agagatccaaggctgggaaggagttagaagcttt
ctaggagggttgg-attcgttg-ctgttggtatg-aatcttcctgca--aagaggtgagt
gcatgaccatggttaatctaagcccttgattccc---ttgttcttgc-ttgtttgttgtt
t-ttttgtgtg---ttt---------------------------------tcttgctggg
g-attggattataca--ggttcctaatgatgtttccggc---atggg---ttttgagtat
tggatggtttggaggagattgggaagcgagattcgactctcggcttca-tgcggatcgca
gtt---------------------------------------------------------
gcaggtggagtgtcgattgacaccac-----tt---------------------------
------------------------------------------------------------
-----------------------
>Chr19:22668376:22672430_3p 
------------------------------------------------------------
---------------------gtgtcggtcgacacca-atagtttctggttcgaccagat
tgac-taa--------attgtcga--ttt--tggtcggtttgatttagggaaaaccattg
aaccgaagtatttaggtg-ttttgtcgcagaagagggtttt-ggcaagttgtgttt----
gtcgccgttctcttgttt---------ttgggag--aa-aagagagaa-aaaccttgtt-
-------cttgagattt-tggtgttttctgag-aaga-ttgttggctg-ttcttg-----
--------------------------agagatttgaggctaaggaggagatagaagcttg
ctaggagggttgg-attggttg-cttttggtctg-aatcttcctaca--aagaggtgagt
gcatgaccatggctaatctaagcctttgatttcc---ttgttcttgt-ttgtttgttgtt
g-ttttgtgtg---ttt---------------------------------ttcttgctgg
g-attggttgctaca--ggttcttatagatgttttcggc---ttggg---ttttgaatat
tggacgatttggtggagttttgggagcgagattcgactctcggcttcg-tgtggatcgca
gtt---------------------------------------------------------
gcagagtgagtgtcgatcgacaccag-----caaa-------------------------
------------------------------------------------------------
-----------------------
>Chr10:19810751:19814436_3p 
---------------attgtaacatcc-gcaaaccagaatttgc-atttttggtctgagt
gtcgatcgacaccat-ggg-tgtgtcgatcgacacca-t-catttccaatttcgattggt
ttgt-ttt--------aattgctg--ttt--ggttcggtttggttcaattggaaatccct
aaaccaagtatataag----------aggagaagcgacgaa-ttaagggtttgaggttgt
cttgttttgtcgtcgttgagagag-----aaaaagaga-gaaaaggagagaaagtgttgg
agagcctttgagagtgt-tcttgagagatttttgtcttgttcttggtg--ttttgga---
-----gggatctgtggctgtggaag-ggagagctgttattgggaacgaaggagaagcttc
ctaag-gtgttgg-ttccaccg-tttcttattca-aatcttcctgta-aaagaggtgagt
gcttgaccatggctgatctaagcctgagatatc----ttttgtttgg-ttgttctttgtc
t-atttgtggt---ttt---------------------------------tgcttgcttg
g-gtttgttgttttagtgattcccataggttcctgagac-gattggg------agagttt
gagacggtttcgtagtgatttggaacggagtttcgacgttcggattct-tgcagatcgcg
tct---------------------------------------------------------
gcagagtcagtgttgatcgacac----tagtgtagtgtcggtcgacaccct---------
------------------------------------------------------------
-----------------------
>Chr19:22668376:22672430_5p 
--------------------------------------------------------gggt
g-------------------ggtgtagaccgacacca-atagtttctggttcgaccagat
tgac-tta--------attgtcga--ttt--tgctcggtttggtttagggaaaacaattg
aaccgaactatttaggtg-ttttgttgcagaagagggttct-ggcaagttgtgttt----
gtcgccgttctcttgttt---------ttgggag--aa-aagagagaa-aaaccttgtt-
-------cttgagattt-tggtgttttttgag-aaga-tttttggctg-ttcttg-----
--------------------------agagatttgaggctaagaaggagatagaagcttg
gtaggagggttgg-attcgttt-cttttggtctg-aatcttcctgca--aagaggtgagt
gcatgaacatggctaatctaagcctttgattttc---ttgttcttgc-ttgtttgttgtt
g-ttttgtgtg---ttt---------------------------------ttccttctgg
g-attggttgctaca--ggttcctatggatgttttcggc---ttgag---ttttgagtat
tggacgatttggtggagttttgggagcgagattcgattctcggcttcg-tgcggatcgca
gtt---------------------------------------------------------
gcagagtgagtgtcgatcgacacca-----------------------------------
------------------------------------------------------------
-----------------------
>Chr14:17927426:17939730_5p 
------------------------------------------------------------
-------------------------cgatcgacaccactgattttctggttcgaccaaat
tgag-ttt--------ttaatcga--ttt--ggttcgggttggttttagg-aaaccattg
aaccggggtatttaagtgggtttcgacgcaagaagggtttt-gggaagtttatttt----
gtcgcctctttgttgttt---------ttgagag-----aaaagagagaaaagcattgt-
-------tcttgagctt-ttgagagagattgg-tgagtttccttgctg-ttcttg-----
--------------------------agagattcaaggctgggaaggagttagaagcttg
ctaggagggttgg-atgcgttg-ctgttggtctg-aatcttcctgaa--aagaggtgagt
gcatgaccatggctaatctaagcacttgattccc---ttgttcttgc-ttgtttgttgtt
g-ttttgtgtg---ttt---------------------------------tcttgttggg
a-attggattataca--ggttcctaatgctgtttccggc---atggg---ttttgagtat
tggatggtttggaggagatagggaagcgagattcgactctcggcttcg-tgcggatcgca
gtt---------------------------------------------------------
gcagatggagtgtcgatcgacacca-----------------------------------
------------------------------------------------------------
-----------------------
>Chr2:10317954:10327495_5p 
------------agaattgtaacaccc-gcgaaccatttttg---gtatttggtgagggt
gttgatcaacaccac-aggaggtgtcgatcgacaatg-attgtttctggttcgaccggtt
cgat-tta--------attatcga--ttt--ggaccggtttggtttagagaaaactatta
aaccgagatatttaagtg-ttttgtcgaccagaagggtttt-gggaaggtct-ttt----
gtcaccgtt-tatcgttt---------ttgagaa--aa-gaaagagag-aaaaagtgtt-
-------cttgagcttt-tgggaagagattgg-gaga-ttccttgctg-ttcttg-----
--------------------------agagatttgaagctaggaaagagttagaagcttg
ctaggagggttgg-attcgttg-ctattggtctg-aatcttcctgca--aagaggtgagt
gcatgaccatggctaatctaagcctttgatttcc---ttgttcttgc-ttgtttgttgtt
g-ttttgtggg---ttt---------------------------------ttcttgctgg
g-ataggttgctaca--ggttcctatggacgtatttggc---ttggg---ttatgagtat
tgggtgattgggaggag-tttgggagcgagattcgactctcggcttcg-agcggattgcg
ctt---------------------------------------------------------
gcagagggagtgtcgatcg-----------------------------------------
------------------------------------------------------------
-----------------------
>Chr17:18717008:18722161_3p 
--------------aattgtaaactcc-gcgaaccaaaaattgg-tttttggggatgggt
gtcgatcgacacca--agggggtgtcggtcaacaccactaattttctggttcgaccagtt
cgat-tta--------attatcga--ttt--ggaccgggttggtttaggaaaaaccatta
aaccgagatatttaag----------tgtgtggtcgaccag-aagggttttgggaag--t
tttctcttgtcgccgtttaac-----gtttttgagagaaaaaggaagagaaag-agagt-
-------tcttgagatt-ttg-gtgagactgg-tgagattccttgctgt-tcttg-----
--------------------------agagatctaaggctgggaaggtgctagaagcttg
ctaggagtgaggg-attcgttt-ttattggtcag-aatcttcctaca--gagaggtgagt
gcatgaccatggctaatgtaagcctttgattccc---ttgttcttgc-ttgtttgttgct
t-gtttgtgtg---ttt---------------------------------ctcttgctgg
g-attggttgataca--ggttcctacggaggtataaggc---ttggg---ttttgagtat
tggacgatttggaggagatttgggagcgagattcgactctcgacttcg-tgcggatcacg
gtt---------------------------------------------------------
gcagagggagtgtcgatcaataccac----------------------------------
------------------------------------------------------------
-----------------------
>Chr17:18717008:18722161_5p 
----------------------------------------------ttttggggatgggt
gtcgatcgacacca--agggggcgtcggtcgataccactaattttctggttcgaccagtt
cgat-tta--------attatcga--ttt--agaccgggttggtttaggaaaaactatta
aaccgagatatttaag----------tgtgtggtcgaccag-aagggttttgggaag--t
tttctcttgttaccgtttaac-----gtttttgagagaaaaaggaagagaaag-agagt-
-------tcttgagatt-ttg-gtgagattgg-tgagattccttgctgtatcttg-----
--------------------------agagatctaaggctgggaaggtgctagaagcttg
ctaggagtgaggg-attcgttt-ttattggtcag-aatcttcctata--gagaggtgagt
gcatgaccatggctaatctaagcctttgattccc---ttgttcttgc-ttgtttgttgct
t-gtttgtgtg---ttt---------------------------------ctcttgctgg
g-attggttgataca--ggttcctacggaggtataaggc---ttggg---ttttgagtat
tagacgatttggaggagatttaggagcgagattcgactctcgac-tcg-tgcggatcgcg
gtt---------------------------------------------------------
gcagaggga--gtcgatcgat---------------------------------------
------------------------------------------------------------
-----------------------
>Chr15:22429175:22438498_5p 
-----------gagaattgtaacaccc-gcaaaccaatttgtac-gttttgggtgagggt
gtcgatcgacacca--agggggtgtcggtcgacaccattgtttttcctgttcgatcgaat
tgat-tta--------attgtcga--ttt--tagtcggtttggtttaaggaaaatcacta
aaccaagatatttaaa----------ggaattgtcgaccat-aagggttttggaag----
tggtgtttgttgccgtttgtt-----tgtttttgagaagaaaagagagaaaac-attgt-
-------tcttgagctt-atgagagagattgg-tgagattcctcgctgt-tcttg-----
--------------------------ggagatctaaggctggaaaagtgctagaagcttg
ctaagagtgagggaattcgttc-ttattggtcag-aatctttctgca--gagaggtgagt
gcatgaccatggctaatctaagcctttgatttcc---ttgttcttgc-ttgtttgttgct
t-gtttgtgtg---ttt---------------------------------ttcttgctgg
g-attggttgataca--ggttcctacggatgtataaggc---ttggg---tttcgagtat
tggacgatttggaggagatttgggagcgagattcgactctcgacttcg-tgcggatcgca
gtt---------------------------------------------------------
gcagaaggagtgtcga--------------------------------------------
------------------------------------------------------------
-----------------------
>Chr7:10107425:10116072_5p 
------------agaactgtaacatcc-acgaaccaattattgg-ttttctaagatgggt
gtcaatcgacacca--tgttggtatgggtcgacacca-atattctatggttcgaccagtt
cgat-tta--------attatcga--ttt--ggaccggtttggtttagggaaaaccattg
aacggagattttcaag----------ggagaaaacgaccta-ggtcgtg-ttttgt----
tttgtctca-cgccgttt---------tttaga---aa-acaaaagag-agaaaagtgt-
-------tttgaggttc-tagagagagattgg-gagatttccttgctg-ttcttg-----
--------------------------agagatccaaggctaggaaagagttagaagcttg
ctaggaaggttgg-attcgtta-ctgttggtctg-aatcttcctgca--aagaagtgagt
gcatgaccatggctaatttaagcctatga-ttca---ttgtttttgc-ttatttgttgtt
g-ttttgtgtg---ttt---------------------------------ttcttgctga
g-attggttgataca--ggttcccatggacatatttggc---ttggg---ttatgagtat
tgggcaatttggaggaggttggg-agtgagattcgactctcggctttg-agcggatcacg
att---------------------------------------------------------
gcagagggagtgtcgatcgacaccac-----ttggtgtccgtcgac--------------
------------------------------------------------------------
-----------------------
>Chr15:22429175:22438498_3p 
------------gatattgtaacaccc-gcaaaccaatttgtac-gttttgggtgagggt
gtcgatcgacacca--agggggtgtcagtcaacaccattgtttttccggttcgatcgaat
tgaa-tta--------atcgtcga--ttt--tggtcggtttggtttaaggaaaaccacta
aaccgagatatttaaa----------agaattgtcgaccat-aatggttttggaag----
tggtgtttgtcgccgtttgtt-----tgtttttgagaagaaaagagagaagac-attgt-
-------tcttgagctt-ttgagagagattgg-tgagattccttgctgt-tattg-----
--------------------------ggagaactaaggctggaaaagtgctagaagtttg
ccaagagtgagggaattcgttc-ttattggtcag-aatctttctgca--gagaggtgagt
gcatgaacatggctgatctaagcctttgatttcc---ttgttcttgc-ttgtttgttgct
t-gtttgtgtg---ttt---------------------------------ttcttgctgg
a-attggttgataca--ggttcctacggatgtataaggc---ttggg---tttcgagtat
tggacgatatggaggagatttgggagcgagatttgactctcgacttcg-tgcggattgca
gtt---------------------------------------------------------
gcagaaggagtgttgattgacacca-----------------------------------
------------------------------------------------------------
-----------------------
>Chr11:39854641:39862794_5p 
-----------attttgtgtaacaccc-gcgaaccaaacgctgc-gtttt-ggggtggat
gtcgatcgacaccac-ccttggtgttggtcgacacca-ctaaattctggttcgaccagat
tgct-tca--------attgtcga--ttt--tggtcagtttggtttaagaaaaaccattg
aaccgagatacttaagtgga------aatcgacgaaaagaagggttttggcttttg----
-tttttg-gtcgccgtttatcg----tttgtgagagga-aaaagagagaaaacaagtgt-
-------tcttgagatt-gagagtgagattgg-gatattccttggctg-ttcttg-a---
-----gagtttt----------------------ggagctaggaaggatctagaggcttg
ctaggtggggtgg-attcgttg-ctattggtctg-aatcttcctgca--aagaggtgagt
gcatgatcatggcttatctaagcctttga-ttcc---ttgttcttgc-ttgtttgttgct
gtgtttgtgtg---ttt---------------------------------ttcttgctgg
g-attgattactaca--ggttcccacggaagaatatggc---ttggg---ttttgagtat
tgggcgatttggtggag-ttgggaagcgagattcgactctcgttttcg-tttggatcgtg
gat---------------------------------------------------------
gtagagggagtgtcgatcgacacca-----------------------------------
------------------------------------------------------------
-----------------------
>Chr11:39854641:39862794_3p 
-----------------tgtaacaccc-acgaaccaaatgctgc-gttttgggggtgggt
gtcgatcgacaccac-ccttggtgtcagtcgatacca-ctaaattctggttcgaccagat
tgct-tca--------attgttga--ttt--tggtcggtttggtttaaggaaaaccattg
aaccgagatacttaagtgga------aatcgacgaaaaaaagggttttggcttttg----
-tttttg-gtcgccgtttatcg----tttgtgagagga-aaaagagagaaaacaaatgt-
-------tcttgagatt-gagagtgagattgg-gagattccttggctg-ttcttg-a---
-----gagtttt----------------------ggagctaggaaggatctagaggcttg
ctaggagggtttg-attcgttg-ctatt-gtctg-aatcttcctgca--aagaggtgagt
gcatgaccatggcttagctaagcctttga-ttac---ttgttcttgc-ttgtttgttgct
gtgtttgtgtg---ttt---------------------------------ttcttgctgg
g-attgattgctaca--ggttcccacggaagaatatagc---ttggg---ttttgagtat
tgggcgaattggtggag-ttgggaagcgagattcgactctcgttttcg-tttggatcgcg
gat---------------------------------------------------------
gcagagggagtgtcgatcgac---------------------------------------
------------------------------------------------------------
-----------------------
>Chr11:29236856:29244409_3p 
--------------------------------------------------------gggt
gtcgatcgacacca--agggggtatcggtcgacacca-atattctctggttcgaccagtt
cgat-tta--------attatcga--ttt--ggatcggtttggtttagggaaaaccattg
aaccaggattttaaag----------ggggaaaacgaccta-ggtcgtgttttgtt----
ttgtctca--cgccgttt---------ttgagagaaac-aaaaggggg-aaaagtttgt-
-------tcttgagttt-ttggtgagttttgt-gaga-tttcaaggct-ttgtgggt---
-----gagatct--tgctgcgggagtgaggattcaaggctaggaacgtgtgggaagcttt
ctgggagtgtgga-ttcgttct-ttgtggttcag-aaacttcctgca--aagaggtgagt
gcatgaccatggctaatctaagcctttgatttca---ttgttcttgc-ttgtttgttttt
g-ttttgtgtg---ttt---------------------------------ttcttgctag
g-attggttgctaca--ggttcctatggacgtctttggc---ttggg---ttatgagtat
cgggagatttggaggag-tttgggagcgagattcgactctcggcttcg-agcggatcacg
att---------------------------------------------------------
gcaaagggagtgtcgatcgataccag-------------------------aaaattggg
ca----------------------------------------------------------
-----------------------
>Chr11:29236856:29244409_5p 
---------------------------------------------------cgagggggt
gtcgatcgacaccg--agggggtgtcggttgatacca-atattctctggttcgaccagtt
cgat-tta--------attatcga--ttt--ggaccggtttggtttagggaaaaccattg
aaccgagattttaaag----------ggggaatatgaccta-ggtcgtattttgtt----
ttgtctca--cgccgttt---------ttgagagaaac-aaaaggggg-aaaagtttgt-
-------tcttgagttt-ttggtgagttttgt-aaga-tttcaaggct-ttgtgggt---
-----gagatct--tgctgtgggagtgaggattcaagactaggaacgtgtgggaagcttt
ctgggagtgtgga-ttcgttct-ttgtggttcag-aaacttcctgca--aagaggtgagt
gcatgtccatggctaatctaagcctttgatttca---ttgttcttgc-ttgtttagtgtt
t-tttggtgtg---ttt---------------------------------ttcttgcttg
g-attggttgctaca--ggttcctatggacatatttggc---ttgtg---ttatgagtat
tgggtgatttggaggag-tttgagagcgagattcgactctcggcttcg-agcgaattgcg
att---------------------------------------------------------
gcagagggagtgtcgatcaacacca-----------------------------------
------------------------------------------------------------
-----------------------
>Chr6:6166934:6173839_3p 
--------------aattgtaacgcca-gcgaaccaaaactctgcgttttgggggtgggt
gtcgatcaacaccaa-gggtggtgtcggtcgacacca-cttatttctggttcgaccagat
tgat-tta--------attgtcaa--ttt--tggtcagtttggtttagggaaaatcatag
aatcgagatattaaag----------tgagaaaaagaccta-ggttgtgtttttgt----
-gggatgt--cgccgctt---------gaaacagagagaaaagaggag-aaaacaattt-
-------ctaaaggttc-ttgagagagtttgt-gaga-tatcaaggtg-tttttggt---
-----gagatct--tgctgtgggagtgaagatctagggctagaaacgtgttagaaggttg
ctgggagtgtagg-attctttg-ctgttggtctg-aatcttcttgta--aagaggtgagc
gcatgaccatggctaatctaagcctttgatttcc---ttgttcttgc-ttgtttgttgtt
g-ttttgtgtg---ttt---------------------------------tcttgct-gg
g-attggttgctaca--ggttcttatggacgtatttggc---ttgag---ttttgagtat
tggacgatttggaagagtttggggagcgagattcgactctcggcttcg-agcggatcgtg
gtt---------------------------------------------------------
gcaaagggagtgtcgatcgacactac-----ttggtg-----------------------
------------------------------------------------------------
-----------------------
>Chr20:21119841:21122605_3p 
--------------------aacatcc-gcgaaccgaaaattag-tttttggggatgggt
gtcgatggacacca--aggtggtgtccgtcgacaccact-tatttccggttcgaccagat
tgga-ttt--------ttgatcaa--ttt--ggttcggtttggtttaagg-aaaccattg
aaccgagacttaaaag----------gaaggaaacgaccta-ggtcgtgttgttg-----
ctgttagtctcgccgttttca-----ttggagaaagaggaaaagagagaaaacaagtgt-
-------tcttgagatt-ttg-gtgagattgg-tgagtttccttgctgattcttg-----
--------------------------ggagatctaaggctgggaaggtgctagaagcttg
ctaggagtgagggaattcgttc-ttgttggtcag-aatcttcttgca---agaggtgagt
gcatgaccatggctaatctaagcctttgattccc---ttgttcttgc-ttg-ttgttgct
t-gtttgtgtgtttttt---------------------------------ttcttgctgg
g-attggttgataca--ggttcctacggaggtataagac---ttggg---ttttgagtat
tggacgatttagaggagattggga------------------------------------
------------------------------------------------------------
---------gcgagattcgactc-------------------------------------
------------------------------------------------------------
-----------------------
>Chr10:11623224:11628689_5p 
gaagaagaacaaataattgtaacatcc-acgaaccaaaactctgggttttggggatgggt
gtcgatggacaccaa-gagtggtgtcgacctacacca-cttatttctggttcgaccaaat
tgag-ttt--------ttgatcga--ttt--ggttcagtttggtttatgg-aaaccattg
aaccgagtattaaagg----------aggaaaatcgaccta-ggtcgtgttttttg----
-ttgttta--cgccgctt---------gagagagagag-aaagaggag-aaaacagttt-
-------ccaaaggttc-ttgagagagtttgt-gaga-tttcaaggtg-tttttggt---
-----gagatct--tgttgttggagtgaagatctagggctaggaacgtgttagaaggttg
ctcggagtgtagg-attcgtca-ttgttggtcag-aaacttcctaaa--aatagatgagt
acatgaccatggctaatctaagcctttgatttcc---ttgttcttgc-ttgtttgttgtt
g-ttttgtgtg---ttt---------------------------------ttcttgctgg
g-attggttgctaca--ggttcctacggatgtataagga---ttggg---ttttgagtat
tggacgatttggtggagtttttggagcgagattcgacttttggcttcg-tgcggatcgcg
gtt---------------------------------------------------------
gctgaggtagtgtcgatcgacaccag-----tgaagc---------------------cg
cattgatcgacactgtggagtagtgtcggtc-gacac-----------------------
-----------------------
>Chr7:11457776:11465486_3p 
------------agaattgtaacaccctgcgaaccaaaactgtgcattttgggggagggt
gtcgatcgacaccaagggggggtgtcggtcgacacca-ctaatttctggttcgaccagat
cgag-ttt--------ttgatcgt--ttt--ggtccggtttggtttaaggaaaaccattg
acccgaggtttaaaag----------ggggaaaacgacctagggtcgtgtttttg-----
-tttttta--cgccgctt---------gagagtgagag-gaagaggag-aaaacagttc-
-------ctaaaggttc-ttgagagagtttgt-gata-tttcaaggtg-tttttggt---
-----gagatct--tgctgtgggagtgaagatccagggccaggaacgtgttagaaggttg
ctgggagtgtagg-attcgttg-ctgttggtcca-aatcttcctgca--aagaggtgagt
gcatgaccatggctaatctaagcctttgagttcc---ttgttcttgc-ttgtgtgttgtt
g-ttttgtgtg---ttt---------------------------------tcttgctggg
g-attggttgctaca--ggtttctaaggatgtttccggc---ttggg---ttttgagtat
tggacgagttggtggagttt-gggagcgagattcgactctcgactt--------------
------------------------------------------------------------
------------------------------------------------------------
------------------------------------------------------------
-----------------------
>Chr5:29384400:29394670_3p 
---------------attgtaacatcc-gcgaaccagaatttgc-gttgttggtagtagt
gtcgatcgataccc--ttgtagcatcgatcgacacta-ctaattctgggttcgccgggtt
tgtt-tta--------atcgtcga--ttt--ggaccggtttggtttaagaaaaaccattg
aaccgggtcttaaaag----------gaaggaaacgaccta-ggtcgtgtttcaga----
tgttgttgt-cgccgttt---------gagagaaaaag--aaaaggag-aaaaacagtt-
-------tcaaaggttt-ttgagagagtttgt-ggga-tttcaaggcg-tttttggt---
-----gagatct--tgctgtgggagtgaagatccaaggctaggaacgtgatagagggttg
ctgagagtgttgg-attcgttt-cctttggtcta-actcttctttta--aagaggtgagt
gcatgaccatggctaatctaagcctttgattccc---ttgttcttgc-ttg-ttgttgct
t-gtttgtgtg---ttt---------------------------------ttcttgctgg
gaattggttgataca--ggttcctacagaggtataaggc---ttggc---ttttgagtat
tggacgatttggaggagatt-gggagcgagattcgactctcgacttcg-cgcggatcgca
gtt---------------------------------------------------------
gcagagggagtgtcgatcgacaccac----------------------------------
------------------------------------------------------------
-----------------------
>Chr9:4887834:4896840_3p 
---------gggagaattgtaacatcc-gcgaaccaaaaattgg-tttttggggatgggt
gtcgatggacacca--aggtggtgtccgtcgacacca-cttatttccggttcgaccagat
tgga-ttt--------ttgatcga--ttt--ggttcggtttggtttaaggagaaccatta
aaccgtgatatttaag----------tgggagaacgaccta-ggtcgtgttttgtt----
gtggtcca---gccgctg---------aaaacaaaggg-aaagaggagaaaaacatcgt-
-------tcttgagttt-ttgggag-ttttgt-gaga-tttcaaggct-ttgtgggt---
-----gagatct--tgctgtgggagtgaggattcaaggctaagaacgtgtgggaagcttg
ctgggggtgtgga-ttcatcca-ttgttggtcag-aaacttccttca--aagaggtgagt
gcatgaccatggctgatctaagcccttgattccc---ttgttcttac-ttg-ttgttgct
t-gtttgtgtg---ttt---------------------------------ttcttgctgg
g-attggttaataca--ggttcctacggtggtataaggc---ctggg---tttcgagtat
tggacgatttggaggatatatgggagtcagattcgactctcaacttcg-cgtggattgca
gtt---------------------------------------------------------
gcagaaagggtgtcgatggacaccac-----ttggtatcgat------------------
------------------------------------------------------------
-----------------------
>Chr7:11457776:11465486_5p 
-------------acactgtaacgccc-gcgaaccaaaactgtgcattttgggggagggt
gtcgatcgacaccaagggggggtgtcggtcgacacca-ctaatttctggttcgaccagat
ctag-ttt--------ttgatcgt--ttt--ggtccggtttggtttaaggaaaaccattg
aaccgaggtttaaatg----------ggggaaaacgacctagggtcgtgttttta-----
-tttttta--cgccgctt---------gagagtgagag-gaagaggag-aaaacagttt-
-------ctaaaggttc-ttaagagagtttgt-gaga-tttcaaggtg-tttttggt---
-----gagatct--tgctgtgggagtgaagatccagggccaggaacgtgttagaaggttg
ctgggagtgtagg-attcgttg-ctgttggtcca-aatcttcctgca--aagaggtgagt
gcatgaccatggctaatctaagcatttgatctcc---ttgttcttac-ttgtgtgttgtt
t-ttttgtgtg---ttt---------------------------------tcttgctggg
g-attggttgctaca--ggtttctaaggatgtttccggc---ttggg---ttttgagtat
tggacgagttggtggagttt-gggagcgagattcgactc---------------------
------------------------------------------------------------
------------------------------------------------------------
------------------------------------------------------------
-----------------------
>Chr9:4887834:4896840_5p 
-------------aatctgtaacatcc-gcgaaccaaaaatttg-tttttggggatgggt
gtcgatggacacca--aggtggtgtccgtcgacacca-cttatttccggtttgaccagat
tgga-ttt--------ttgatcga--ttt--ggttcggtttggtttaaggagaaccatta
aaccgtgatatttaag----------tgggagaacgaccta-ggtcgtgttttgtt----
gtggtcca---gccgctg---------aaaacaaaggg-aaagaggagaaaaacatcgt-
-------tcttgagttt-ttggaag-ttttgt-gaga-tttcaaggct-ttgtgggt---
-----gagatct--tgctgtgggagtgaggattcaaggctaggaacgtgtgggaagcttg
ctgggggtgtgga-ttcatcca-ttgttggtcat-aaacttccttca--aagaggtgagt
gcatgaccatggctgatctaagcccttgattccc---ttgttcttgc-ttg-ttgtttct
t-gtttgtgtg---ttt---------------------------------ttcttgctgg
g-attggttgataca--ggttcctacggtggtataaggc---ctggg---tttcgagtat
tggacgagttggaggagatttgggagtcagattcgactctcaacttcg-cgcggatcgca
gtt---------------------------------------------------------
gcagaaggggtgtcgatggacaccaa-----gtggtgtc---------------------
------------------------------------------------------------
-----------------------
>Chr10:11623224:11628689_3p 
--------------aattgtaacatcc-gcgaaccaaaactctgcgttttggggatgggt
gtcgatggacaccaa-gagtggtgtcggtcgacacca-ctta-ttctggttcgaccagat
tgag-ttt--------ttgatcga--ttt--ggtttggtttggtttatgg-ataccactg
aaccgagtattaaatg----------aggaaaatcgaccta-ggtcgtgttttttg----
-ttgttta--cgccgctt---------gagagagagag-aaagaggag-aaaacagttt-
-------ccaaaggttc-ttgagaaagtttgt-gaga-tttcaatgtgttttttggt---
-----gagatct--tgctgtgggagtgaagatccagggctaggaacatgctagaaggttt
ctgggaatgtagg-attcgtca-ttgttggtcag-aaacttcctgca--aagaggtgagt
tcatgaccatggctaatctaagcctttgatttcc---ttgttcttgctttttttgttgtt
g-gtttgtgtg----tt---------------------------------ttcttgctgg
g-cttggttgctata--ggttcctacgaatgtatacgga---ttggg---ttttgagtat
tggacgatttggtagagttttgggagcaagattcgactttcggcttcg-tgcggatcgcg
gtt---------------------------------------------------------
gcagaggtagtgtcggtcgacaccag-----tgaagc---------------------tg
cattgatcgacattgtggggtagtgtcggtc-gacacttg-gc-----------------
-----------------------
>Chr7:12441684:12444980_5p 
------------------------------------------------------------
-----------------ggtggtgtcggtcgacacca-tggtttcctggttcgaccagaa
tgtt-gta--------atcatcgt--ttt--ggttcggtttggttttggg-aaaccattg
aaccgggttacttaagtgtttgtcgatgaaaggaagggttt-ttgggtttgtcttt----
gtcgcca-tttatcgttt---------ttgagag-----tcaaagggagaaaactttgt-
-------tcttgagctt-ttgagagagatttg-tgagattccttgctgtttcttg-----
--------------------------agagatccaaggctgggaaggagttagaagcttg
ctaggaaggttgg-attcgttc-ttgttggtctg-aatcttcctgca--aagaggtgagt
gcatgaccatggctaatctaagcctttgatgtgc---ttgttcttgc-ttgtttgttgtt
g-ttttgagtg---ttt---------------------------------ttcttgctgg
g-attggttcctaca--ggttcctaaggatgtatttggc---ctggg---ttttgagtat
tggacggtttggaagaggttggggagcgagattcgactctcggctttg-agcggatcgcg
agt---------------------------------------------------------
gcaaagggagtgtcgatcgacaccac-----ttggtgtcg--------------------
------------------------------------------------------------
-----------------------
>Chr14:26165992:26169846_3p 
------------------------------------------------------------
--------------------------gatcgacacca-atattctctggttcaaccagtt
tgat-tta--------attatcga--ttt--agaccggtttgatttagggaaaaccattg
aaccgagatattaaag----------gaagaaaacgacctagggtcgtgtttttgt----
gtttgtct--cgccgttt---------gagagtgagag-aaagaggag-aaaacagttc-
-------ctaaaggttc-ttgagagagtttgt-ggga-tttcaaggtg-tttttggt---
-----gagatct--tgttgtgggagtgaagatccagggcctggaacgtgttagaaggttg
ttgggagtgtagg-attcgttg-ctgttggtcca-aatcttcctgca--aagaggtgagt
gcatgaccatggctaatctaagcctttgatttcc---ttgttcttgc-ttgtttgttgtt
g-ttttgtgtg---ttt---------------------------------ttcttgctgg
g-attggttgcttca--ggttcttgtggacgtatttggc---ttggg---ttttgagtat
tgggcgatttggaggaggtt-ggaagcgagattcgactctcggcttcg-agcggaccgcg
att---------------------------------------------------------
gcagagggagtgtcgatcgacaccac-----ttggtgtcggtcgacaccagcaaattggg
catcgatcgacactgtggggtattg-----------------------------------
-----------------------
>Chr9:9906389:9914446_3p 
------------------------------------------------------------
-----------cca--aggtggtgtccgtcgacacca-cttatttccggttcgaccagat
tgga-ttt--------ttgatcga--ttt--ggttcggtttggtttaa-ggaaaccattg
gaccgaggtttaaaag----------aaagaaaacgacgtagggtcgtgtttttag----
ttgtcttg--cgccgttt---------gagagaaaaag---aaaggaa-aaaaacagtt-
-------cctaaggttc-ttgagagagtttgt-gaga-tttcaaggcg-tttttggt---
-----gagatct--tgctatgggattgaagatccaaggctaggaacgtgttggagggttg
ctgggagtgttgg-atttgttt-cttttggtcta-aatcttccttca--aagaggtgagt
gcatgaccatggctaatctaagcctttgattccc---ttgttcttgc-ttg-ttgttgct
t-gtttgtgtg----tt---------------------------------ttcttgctgg
gaattggttgacaca--ggttcctacggaggtataaggc---ttggg---ttctgagtat
tggacgatttggaggagatt-gggagcgagattcgactctcgacttcg-ctaggatcgca
gtt---------------------------------------------------------
gcagagggagtgtcgatcgacaccac-----ttggtgtcggtcga---------------
------------------------------------------------------------
-----------------------
>Chr9:9906389:9914446_5p 
------------------------------------------------------------
----------------aggtggtgtccgtcgacacca-cttatttccggttcgaccagat
tgga-ttt--------ttgatcga--ttt--ggttcggtttggtttaa-agaaaccattg
gaccgaggtttaaaag----------aaagaaaacgacctagggtcgtgtttttgg----
ttgtcttg--cgccgttt---------gagagaaaaag---aaaggag-aaaaacagtt-
-------cctaaggttc-ttgagagagtttgt-gaga-tttcaaggcg-tttttggt---
-----gagatct--tgctgtgggattgaagatccaaggctaggaacgtgttggagggttg
ctgggagtgttgg-attcgttt-cttttggtcta-aatcttccttca--aagaggtgagt
gcatgaccatggctaatctaagcctttgattccc---ttgttcttgc-ttg-ttgttgct
t-gtttgtgtg----tt---------------------------------ttcttgctgg
gaattggttgacaca--ggttcctacggaggtataaggc---ttggg---ttctgagtat
tggacgatttggaggagatt-gggagcgagattcaactctcgactttg-cgaggatcgca
gtt---------------------------------------------------------
gcagagggagtgtcgatcgacaccac-----ttggtgtcggtcgacacca----------
------------------------------------------------------------
-----------------------
>Chr12:31549023:31555387_5p 
-------------------------------------aaattgg-ttttt--ggatgggt
gtcgatcgacaccat-tgtt-----------------------ttctggttcgaccagat
tgct-ata--------attgtcga--ttt--ggaccggtttggtttaagg-aaaccattg
aaccgag--tcttaaaagag------agagaaaacgacctagggtcgtgttttttg----
-tgtttgtctcgccgctttgag-------------aga-aaaacaaagtgagagtttgt-
-------tcttgaggttctagagagagtttgt-gagatttcaaagctt-tatggg-a---
-----gagatct--tgctgtgggagtgaggattgaaggctaggaacgtgtgggaagcttg
ctgggagtgtaga-ttcgtcca-ttgttggtcag-aaactccctgca--aagaggtgagt
gcatgaccatggcttatctaagcctttga-ttcc---ttgttcttgc-ttgtttgttgct
gtgtttgtgtg---ttt---------------------------------ttcttgctgg
g-attgattgctaca--ggttcctacggacgaaaatgac---ttggg---ctttgagtat
tgggcgagttggtggag-ttgggaagcgagattctactctcgtttttg-tctggatcgcg
aat---------------------------------------------------------
gcagagggagtgtcgatcgacccca-----------------------------------
------------------------------------------------------------
-----------------------
>Chr5:21624167:21631848_3p 
------------------------------------------------------------
---------------------gtgtcgatcgacacca-ttaatttctggttcgaccagtt
caat-tta--------attatcga--ttg--gggtcggtttggtttaaggaaaaccattg
aaccgagagatttaaaggatttct--cg-cagaagggtttt-ggcaagttttgttt----
gtcgcggtttcatcgttt--------tgagaga------aaaagagagaaaagaagcgt-
-------tcttgagttt-ttgggagagtttgg-tgagatttcttggctgttcttt-----
--------------------------ggagatcagaagctaggaaggtgctagaagcttg
ctaggagggttgg-attcgttg-ctgttggtcag-aatcttcctgca--gagaggtgaat
gcatgaccatgactgatctaagcctgagatttcc---tttgtcttgc-ttgtttggtgtt
g--tttgtggt---gtt---------------------------------ttcttgcttg
t-tatggttgctatag-ggttcctacggattcatatggc---tatgg---aattgagtat
tggtcagattggaggag-atgggaagcgagattcgactttcggctttg-agtggttcgcg
att---------------------------------------------------------
gcagagtcagtgtcgattgacactag-----tgagc----------------------ag
catcgatcgacactgtggggtagtgacggtc-gacaccaa-gagccagtgtcggtcgaca
cctccc-----------------
>Chr15:22406105:22416346_5p 
------------------------------------------------------------
------------------------------------a-gttatttctggttcggccagtt
cgat-tta--------attatcga--ttt--ggaccggtttggtttagggaaaaccattg
aacagagatattatag----------tgggaaaacgactta-ggtcgtgttttgtt----
ttgtctca--cgccgttt---------ttggagaaaac-aaagagag--aaaaagtgtt-
-------cttgatcttt-tgggaagagtttgg-taagattcttggctg-ttcttg-----
--------------------------agagatttgaagctaggaaggatctagaagcttg
ctagaaaggttgg-attcgttg-ttgttggtcag-aatctttctgca--gagaggtgagt
gcataaccatggctgatctaagcctgtga-ttcc---ttgttcttgc-ttgtttgttgct
gtttttgtgtg---ttt---------------------------------ttcttgctgg
g-attgattgttaca--ggttcctacggacgtatatggc---ttgggtttttttgagtat
tgggcgatttggtggag-tttgggagcgagattcgactctcggcttcg-tgcggatcgcg
gtt---------------------------------------------------------
gcagaggtagtgtcgatcaacaccaa-----ttggtgtcagtcgacaccagtgaagt-gg
catcgatcgacactgtggggtagtgtcggtc-gacaccaa-gagccagtgtcggtcgaca
c----------------------
>Chr15:22406105:22416346_3p 
------------------------------------------------------------
---------------------------------------ttatttctggttcggccagtt
taat-tta--------attatcga--ttt--ggaccagttaggtttagggaaaaccattg
aaccgagatattaaag----------tggaaaaacgacata-ggtcgtgttttgtt----
ttgtctca--cgccgttt---------ttggagaaaac-aaagagaga-aaaaagtgtt-
-------cttgagcttt-tgggaagagtttgg-tgagattcttggctc-ttcttg-----
--------------------------agagatttgaagctaggaaagatgtagaagcttg
ctaggaaggttgg-actcgttg-ctggttgtcat-aatctttctgca--gagaggtgagt
gcatgaccatggctgatctaagcttgtga-ttcc---ttgttctttc-ttgtttattgct
gtttttgtgtg---ctt---------------------------------ttcttgatgg
g-attgattgctaca--ggttcctacggacgtatatggc---ttagg-ttttttgagtat
tgggcgatttggtggag-tttgggagcgagattcgactctcggcttcg-tgcggattgcg
gtt---------------------------------------------------------
gcagaggtagtgtcaatcaacaccaa-----ttggtgtcagttgacaccagtgaagg-gg
catcgatcgacactgtggggtagtgtcggtc-gacaccaa-gagccagtgtcggtc----
-----------------------
>Chr7:14468492:14477223_3p 
-----------------tgtaacaccc-gtgaaccaaaactgggagttttggagaagggt
gtcgatcaacacca--agggggtgtcggtcgacacca-ttgttctctggttcgaccaatt
cgat-tta--------attatcga--ttt--ggaccagtttgatttaggaaaaaccattg
aactgagtttttaaag----------ggagaaaacgaccta-ggtcgtgtttttgt----
tttgtctca-cgccgttt---------ttgagaa--aa-acaaaagag-agaaaagtgt-
-------tttgaggttc-tagagagagattgg-gagatttccttgctg-ttcttg-----
--------------------------agagatccaaggctgggaaggagttagaagcttg
ctacaaaggttgg-attcgttg-ctgttggtctg-aatcttcctgca--aagaggtgagt
gcatgaccatggctaatctaagcctttgatgtcc---ttgttcttgc-ttgtttgttgtt
g-ttttgtgtg---ttt---------------------------------ttcttgctgg
g-attggtagctaca--ggttcctaaggatgcatttggc---cgggg---atttgagtat
tggatgatttggaagaggttgggaagcgagattcgactcttggcttcg-agcggatcgtg
gtt---------------------------------------------------------
gcagagggagtgtcgatcgacaccac-----ttggtgtcggtcgacaccagcaaattagg
catcgatcgacactgtggggtagtgtccgtc-gacaccaa-gt-ccagtgtcggtcg---
-----------------------
>Chr7:14468492:14477223_5p 
--------------------------c-gtgaaccaaaactaggagttttggggaagggt
gtcgatcaacacca--agggggtgtcggtcgacacca-ttgttctctggttcgaccaatt
cgat-tta--------attatcga--ttt--ggaccggtttagtttagggaaaaccattg
aaccgagtttttaaag----------agagaaaacgaccta-ggtcgtgtttttgt----
tttgtctca-cgccgttt---------ttgagaa-gaa-aaaaaagag-agaaaagtgg-
-------tttgaggttc-tagagagagattgg-gagatttccttgctg-ttcttg-----
--------------------------agagatccaaggctgggaaggagttagaagcttt
ctagaaaggttgg-attccttg-ctgttggtctg-aatcttcctcca--aagagatgagt
gcatgaccatggctaatataagcctttgatgtcc---ttgttcttgc-ttgtttgttgtt
g-ttttgtgtg---ttt---------------------------------ttcttgctgg
g-attggttgctaca--agttcctaaggacgtatttggc---ctggg---atttgagtat
tggatgatttggaagaggttgggaagcgagattcgactctcggcttcg-agcggatcgtg
gtt---------------------------------------------------------
acagagggagtgtcgatcgacaccac-----ttggtgtcggtcgacaccagcaaattagg
catcgatcgacactgtgggctagtgtcggtc-gacaccaa-gg-ccagtttcggtcgaca
c----------------------
>Chr20:26561356:26569644_3p 
------------------------------------------------------------
-----------------------------cgacaccgct-tatttcttgttcgaccagat
tgga-ttt--------ttgatcaa--ttt--ggttcggtttggtttaagg-aaaccattg
aaccgagtcttaaaag----------gaaggaaacgaccta-ggtcgtgttgttg-----
ctgtttgtctcgccgttttca-----tttgagaaagaggaaaagagagaaaacaagtgt-
-------tcttgagatt-ttg-gtgagattgg-tgagattccttgctgtttcttg-----
--------------------------ggagatctaaggctgggaaggtgctaggagcttg
ctaggagtgagggaattcgttc-ttattggtcag-aatctttctgca--gagaggtgagt
acatgaccatggctgatctaagcctttgattccc---ttgttcttgc-ttg-ttgttgct
t-gtttgtgtg---ttt---------------------------------ttcttgctgg
g-attggttgataca--ggttcctacggtggtataaggc---ctggg---tttcgagtat
tggacgatttggaggagatatgggagtcagattcgactctcaactttg-cgcggacacca
cttggtgtcgatggacaccacttggtatcgatggacaccacttggtatcggtggacacca
gcaaattgggaatcgatcgacactgt-----ggggta-----------------------
----------------------gtgtcggtc-gacaccaa-gg-cca-------------
-----------------------
>Chr20:26561356:26569644_5p 
------------------------------------------------------------
--------------------------catcgacaccact-tatttctggttcgaccagat
tggatttt--------ttgatcaa--ttt--ggttcggtttggtttaagg-aaaccattg
aaccgagacttaaaag----------gaaggaaacgaccta-ggtcgtgttgttg-----
ctgttagtctcgtcgttttca-----tttcagaaagaggaaaagagagaaaacaagtgt-
-------tcttgagatt-ttg-gtgagattgg-tgagattccttgctgtttcttg-----
--------------------------ggagatctaaggctgggaaggtgctaggagcttg
ctaggagtgagggaattcgttc-ttattggtcag-aatctttctgca--gagaggtgagt
acatgaccatggctgatctaagcccttgattccc---ttgttcttgc-ttg-ttgttgct
t-gtttgtgtg---ttt---------------------------------ttcttgctgg
g-attggttgataca--ggttcctacggtggtataaggc---ctggg---tttcgagtat
tggacgatttggaggagatatgggagtcagattcgactctcaactttg-cgcggacacca
cttggtgtcgatggacaccacttggtatcgatggacaccacttggtatcggtggacacca
gcaaattgggaatcgatcgacactgt-----ggggta-----------------------
----------------------gtgtcggtc-gacacca---------------------
-----------------------
>Chr17:26824424:26834147_5p 
------------------------------------------------------------
---------------------------------------------caanttcgaccggtt
cgat-tta--------attatcgattttt--tggtcggtttggtttgaggagaaccatta
aacagtgatatttaag----------tgggggaacgaccta-ggtcatgttttgtg----
gttgtcca---gccgctg---------aaaacaaagag-aaagaggag-aaaacatcgt-
-------tcttgagttt-ttgggagtttttgt-gaga-tttcaaggct-ttgtgggt---
-----gagatct--tgctgtgggagtgaggattcaaggctaggaacgtgtgggaagcttg
ctgggagtgtgga-ttcgtcca-ttgttggtcag-aaacttcctgca--aagaggtgagt
gcatgaccatggctaatctaagcctttgattccc---ttgttcttgc-ttgtttgttgct
t-gtttgtgtg---ttt---------------------------------ttcttgctag
g-attggttgataca--tgttcctacggatgtataaggc---ttggg---tttcgagtat
tggacgatttggaggagatttgggagtgagattcgactctcgacttcg-cgcggatcgca
gtt---------------------------------------------------------
gcagaaggagtgtcgatcgacaccac-----ttggtgttggtcgacaccaacaagttggg
catcgatcgacactgtggggtagtgtcggtc-gacac-----------------------
-----------------------
>Chr17:26824424:26834147_3p 
------------------------------------------------------------
-------------------------------------------------ttcgaccggtt
cgat-tta--------attatcgattttt--tggtcggtttggtttgagtagaaccatta
aaccatgatatttaag----------tgggggaacgaccta-ggtcgtgttttgtg----
gttgtcca---gccgctg---------aaaacaaagag-aaagaggag-aaaacatcgt-
-------tcttgagttt-ttgcgagtttttgt-gaga-tttcaaggct-ttgtgggt---
-----gaaatct--tgctgtgggtgtgaggattcaaggctaggaacgtgtgggaagcttg
ctgggagtgtgga-ttcgtcaa-ttgttggtcag-aaacttcctgca--aagaggtgagt
gcatgaccatggctaatctaagcctttgattccc---ttgttcttac-ttgtttgttgct
t-gtttatgtg---ttt---------------------------------ttcttgctgg
g-attggttgataca--ggttcctacggatgtttatggc---ttggg---tttcgagtat
tggaagatttggaggagatttgggagtgagatttgactctcgacttcg-cgcggatcgca
gtt---------------------------------------------------------
gcagaaggagggtcgatcgacaccac-----ttggtgtcggtcgacaccagcaagttggg
catcgatcgacactatggggtagtgtcggtc-----------------------------
-----------------------
>Chr18:7229496:7235947_3p 
-------------------------------------aactctgcgttttggggataggt
gtcgatggacaccaa-gagtggtgttggtcgacaccacttaatttctggttcgaccagat
ggat-tca--------attggtga-attt--tggacggtttggttaagga-aaaccacag
aaccggactattaagt----------gaggaaaacaaccta-ggtcgtgtttt-------
attgttctctcgccgctg---------aataaaagagg-aaaaagatgagaaaagttgt-
-------tcttgagttt-atgtgagttttggt-taga--ttcaaggct-ttctgggt---
-----gagatct--tgctgagggagtgaggattcaaggctaggaacatgtgggaggtttg
ctgggagtgtgag-attcatca-ttgttggtcag-aaacttcctgca--aaaaggtgagt
gcatgatcatggctgatctaagcctttga-ttcc---ttgttcttgc-ttgtttttgctg
tttttggtgtg---ttt---------------------------------ttcttgctgg
g-attggttgctaca--ggttcctatggacatatttggc---ttggg---ttttgagtat
tggatgatttggaagaggttggggagcgagattcgactctcggcttcg-agcggatcatg
gtt---------------------------------------------------------
gcagagggagtctcgatcgacaccac-----ttggtgtcggtcgacaccagcaaaac-ga
catcgatcgacactgtgggttagtgtcggtttgaca------------------------
-----------------------
>Chr5:24194163:24206707_3p 
-----------------------------------------tgt-gattttgggaggagt
gtcgatcgacaccct-agt-ggcatcgatcgacacca-ctaatttctgggttcgaccggt
ttga-ttt-------aattcgcga--tttttcgattgggatggtttggtta---gtggtt
taaccgggtatttaaa----------gggaaaatcgacaaa-ataagggttta-----gt
ctttttcctctgtcgccgtttgtgtttttgagagaaaa-aaaaaggaagaaaagt-----
-------------gtgt-tcttgaga------------ttcctaagagagatttagt---
-----gagattgctggctattcttg-agttttctgttgctgggaacgaaggagaagcttc
ctaag-gagttg--ctctactg-ttcttcgacct-tttccttctgtattttgaggtgagt
gcttgaccatggcttatctaagcctgagaatcctttgttgttcttgc-ttgattggtggt
g-ctttgtggt---gttgttcttgcttgattggtggtgttagtggtgttgttcttgcttg
t-ggtggttgtgttat-ggttcttataggttcctgaagg-ttttggg------tgaggtt
ggaacggattggagatgattggaaacggaggttcgtcgttcggattcg-tgcagttcgcg
tct---------------------------------------------------------
gcgaagggagtgtcgatcgacac----cagttaggtgtcggtcgacaccatgt-------
---------------ttggccagtgtcgatc-gacacctc---tctggtgtcggtcgaca
ccaagttgcttgtt---------
>Chr10:15461285:15463438_5p 
---------------------taacac-ccgaaccaatttctgg-ttattgggaaggggt
gtcgatcgacaccaa-ggggagcgttgatcgacacca-tcaatgtttggttcgaccaggt
tgtt-ttt--------aattgtcg--tttctggtttggtttgatttgattg-ggttgtct
aaaccatgtatataag----------ggaaaactcgaccta-ggtcgtgga---aag-ag
gttgtcttggccgttctaagag-------aaaaaagag-aagaaag--------------
-------------gtgt-tcttgagagttagg-aggcttttagagagattcttggcttgt
gtggtgagatttgttgctatggagt-ggagatttggtgctaggaacaaaggagaaggctt
ctgag-ggttgg--tttcgtct-ttgttgagtcagaatcttcctgca-aaagaggtgagt
gcatgaccatggcttatctaagcctgagaatcc-----tttgtttga-ttgatttgctgt
g-ttttttggt---gtt--------------------------------gttcttgcttg
t-ggtggttgtgttat-ggttgttagaggttcctgaagc-ttttggg------tgagttt
ggggcggattggagatgattggaaacggagattcgacgatcggctttg-cgcagaacgcg
act---------------------------------------------------------
gcggagtcggtttcgattgacac----catgttcgtgtcggtcg----------------
------------------------------------------------------------
-----------------------
>Chr20:21119841:21122605_5p 
-----------------tgtaacatcc-gcgaaccaaaaattag-tttttggggatgggt
gtcgatggacacca--aggtggtgtccatcaacaccact-tatttccggttcgacaagat
tgga-ttt--------ttgttcaa--ttt--ggttcagtttggtttaagg-aaaccattg
aaccgagacttaaaag----------gaaggaaacgaccta-ggtcgtgttgttg-----
ctgttagtctcgccgttttca-----ttggagaaagaggaaaagagagaaaacaagtgt-
-------tcttgagatt-ttg-gtgagattgg-tgagtttccttgctgtttcttg-----
--------------------------ggaggtctaaggctgggaaggtgctagaagcttg
ctaggagtgagggaattcgttc-ttgttggtcag-aatcttcttgca---agaggtgagt
gcatgaccatgactaatctaagcctttgattccc---ttgttcttgc-ttg-ttgttgct
t-gtttgtgtgtttttt---------------------------------ttcttgctgg
g-attggttgataca--ggttcctacggaggtataagac---ttggg---ttttgagtat
tggacgatttagaggagattgggacg----------------attttg------------
------------------------------------------------------------
---agtcaggcatcgatcgacactgt-----ggggt------------------------
------------------------------------------------------------
-----------------------
>Chr12:22988493:22999871_5p 
--------------------------c-gcgaaccaaactttgc-gtttt-ggggtgggt
gtcgatcgacaccaa-gggtggtgtcggtcgacacca-ctaaattctagtttgaccagat
tgct-tca--------attgtcga--ttt--tggtcggtttggtttaaggaaaaccattg
aaccgagatacttaagtgga------aatcgacgaaaggaagggttttggcttttg----
---tttg-gtcgccgtttatcgt---tttgtgagagga-aaaagagagaaaacaagtgt-
-------tcttgagatt-gtgagtgagattgg-gagattccttggctg-ttcttg-a---
-----gagattt----------------------ggagctgggaaggatctagaggcttg
ctaggagggttgg-attcgttg-ctaatggtctg-aatctttctgca--aagatgtgagt
gcatgaccatggcttatccaagcctttga-ttcc---ttgttcttgc-ttgttttttgct
gtgtatgtgtg---ttc---------------------------------ttcttgctgg
g-attgattgctaca--ggttcctactgacgaatatggc---ttggg---ttttgagtat
tgggcgatttggtcgag-ttgggaagcgagatttgactcttgttttcg-tctggatcgcg
aat---------------------------------------------------------
gcagagggagtgtcgatcgacaccac-----ttggtgtcggtcaacaccattgaagcaag
catcgattgacactgtggggtagtgttggtc-gacaccgttgagccagtgtcgatcgaca
cttggctggtatcggtcgacacc
