# Supplementary material for: Transposon signatures of allopolyploid genome evolution
Source: Nat Commun. 2023 Jun 1;14:3180. doi: 10.1038/s41467-023-38560-z (PMC10235133; doi:10.1038/s41467-023-38560-z)
Supplement: Supplementary file 4 — Supplementary Data 1 [file 41467_2023_38560_MOESM4_ESM.zip › Camelina.LTR.families/Camelina.LTRFamily/Camelina.Aligned/gt10.fam_802.Aligned.fa]

>Chr2:10078418:10085189_5p 
------------------------aggacgggagcccgaccaagacgaccagcagacgga
gaacttgaccgagacttgagacctagacgcatcgaaggtagccgaga---------cgca
agcggccaaggcaccagtgatcctcccaggagccatgacacgctccaagagttcagcaaa
ggcggccaagcaacggctcaacc-tgttcgtccggtcattcacccaacgccaacctatcc
atgaagactccgaaggctcagttcgcttagtcttcactcttacccaagagtgaaggcgat
caagtcgcttaagcaaggaagtgtactctttttccttactccgggtttttcccaa-tggg
tttaccagagaaggttttaacgaggcatggagct-aagtgcacaatgcccaaaggttaag
tcgtttcccgcgtgtaagcctaaggcggttc--tttctt----tcccttagtcttttggt
taaa-atttgaactt--ggaatattcctttta----------------aaacgttgag--
--------agtgttgcgtttaaagtcattaggggcgacgtgttccatttacaagggaaac
acgtctaaggacgattgtgcggatcatagcgaatccgcgtgtccctaagccctctctaga
cctaatgtatttaaaccctctcttagcctttgttctccttcagacttcaatttaaat-aa
aactttt-ctcaagagagattcttg--acttgtctacatcctttcattagcacaatccga
gattgtctaagggaaagaaccctagcaaaccatgaaccgggttcatcgtttgttagcgac
cgtatcaagaggagagccaaacctcttgtgtcgtcattcaatccatcctcg---------
------------------------------------------------------------
-------tcgttccatctcatc-tcatttccaccatcgctttccacc-------------
---------------------
>Chr2:10078418:10085189_3p 
------------tgatgtgatccaaggacgggagcccaaccaagatgaccatgagacggc
gaccttgaccgagactcgagacctagacgcatcgaaggtagccgaga---------cgca
agcgcccaaggcactagtgatcctcccaggagccatgacatgctccaagagttcagctaa
ggcggccaagcaacggctcaacc-tgttcgtccggccattcacccaacgccaaccgatcc
atgaagactccaaaggctcagttcgcttagtcttcactcttacccaagagtgaaggcgat
caagtcgcttaagcaaggaagtgtactttttttccttactccgggtttttcccaa-tggg
tttaccggagaaggttttaacgaggcatggagct-aagtgcacaacgcccaaaggttaag
ttgttttccgcgtctctgcctaaggtggttc--tttctt----tcccttagtcttttggt
ttaa-atttgaactt--agaatattcctttta----------------aaacgttgag--
--------agtgttgcgttgaaagtcattaggggcgacgtgttccatttacaagggaaac
acgtctaaggacgattgtgcggatcataacgaatctgcgtgtccctaagccctatcttga
cctaatgtatttaaaccctctcttagcctttgttctccttcagacttgaatgaaaat-aa
aactttt-ctcaagagagattcttg--acttgtctccatcctttcattagcacaatccgg
tattgtctaagggaaagaaccctagcaaaccttgaaccgggttcatcgtttattagcgac
cgtatcaagaggagagccaaacatcttgtgttgtcatttaatccatcctcgcattc----
------------------------------------------------------------
------attgttccatctcatc-tcgtttccaccatcgctttccaccgc-----------
---------------------
>Chr5:18583755:18590561_3p 
------------tgatgtgatcgcaggacgcgacctcggccaagaagaccaagacacgcc
ggacgcgaccgagacgcctgaccaacacgcatcggacgcggccaagacaaccacttcggg
cgcggccaaagcaccagcaatccttcccggagccaccacacgctcaaacagctcagcata
ggcggccaagcaatggctcaacc-tgttcgtccggtcattcacccaacgccagccgtccc
atgaagactccgaaggctcagttcgcttagtcttcactcttacccatgattgaagacgat
caagtcgcttaagcaaggaagtgtactgtttttcctcactccgggtttttcccaa-tggg
tttaccggagaaggttttaaagaggcatggagct-aagtgcacaacgcc-aaaggctaag
ttgcttcccgcg--caaggccaagtcggtta--tctctc-ttctctctta--tctttggt
ttaa-atttgaacttcgggaatattcctcttgtgatccttttgcttttgaacgttggg--
--------agctttgcattgaaagtcaattgaggcgacgtgttccatttacaagggaaac
acgtctaaggacgattgtgcagatcataaagaatccgtgtgtccctaagccctcacttga
ccaaatgtatttaaactctctcttagcatatgttcctccttagacttgaatgaaaat-aa
aactttt-ctcaagagagattcttg--acttgtct-cactcttctctttcttcaatccgg
gattgaac-attgaggaaaccctaacaagactcgaaccgggttcgac-cttgttagtgac
cgtatcaagatagaagcctc----------------------------------------
------------------------------------------------------------
------------------------------------------------------------
---------------------
>Chr20:29054556:29062730_5p 
-------------gatgtgatcgcaggacgcgacctcagccaagaagaccaagacacgcc
ggacgcgaccgagacgcctgaccaagacgcatcggatgcgaccagggcaacctcttcaga
cgcggccaaggctccaacgatccttcccggagccaccacacgttccaagagctcagcaaa
ggcggccaaacagcggctcaacc-tatttgtccgaacctacgtccaacaccagccacccc
acgaagactccgaaggctcagtccgcttagtcttcactcttacccaagagtgaagacggt
caagtcg-ttaagcaaggaagtgtactctttttcctcactccgggtttgtcccaa-tggg
tttaccggaggaggttttaacgaggcatggagct-aaacgcaaaacgcctaaaggctaag
ttgcttcacgcg--caaggccaaggcggtta--tctctctttccctctta--tttttggt
ttaa--ttttgaacttgagaatatt-ctcttttgat-cctatgtttgtgaacgttggaga
gtgtttgtggctaagcgtgttagtcaaaaggtggcgatgtgttctctttgtaaaggggac
acgtcaaaaggacgatgtgcggatcaagatgaatccgcgtgtccttaagctcctatctag
acctagctatttaaactctccttaagcccttgttcctccttagacttgtatgaaaat-aa
aacttttcctcaagagagattcttgaaacttgtct-cactcttctctttcttcaatccgg
gattgaac-cttgagaaaaccctaacaagtcgcgaaccgggttcgcc-cttgttagcgac
cgtatcaagaggagagccaaacctcttgtgtcgtcaaacgatccatccgta--ttttctc
tcatcacgtttccatctgtcctctt-----------------------------------
------------------------------------------------------------
---------------------
>Chr20:29054556:29062730_3p 
------------tgatgtgatcgcaggacgcgacctcagccaagaagaccaagacacgcc
ggacgcgaccgagacgcctgaccaagacgcatcggacgcgaccagggcaacctcttcaga
cgtggccaaggctccaacgatccttcccggagccaccacacgttccaagagctcagcaaa
ggcggccaaacagcggctcaacc-tatttgtccgaacctacgtccgacaccagccaccca
acgaagactccgaaggctcagtccgcttagtcttcactcttacccaagagtgaagacggt
caagtcg-ttaagcgaggaagtgtactctttttcctcactccgggtttgtcccaa-tggg
tttaccggaggaggttttaacgaggcatggagct-aaacgcaaaacgcctaaaggctaag
ttgcttcacgcg--caaggccaaggcggtta--tctctctttccctctta--tttttggt
ttaa--ttttgaacttgagaatatt-ctcttttgat-cctatgtttgtgaacgttggaga
gtgtttgtggctaagcgtgttagtcaaaaggtggcgatgtgttctctttgtaaaggggac
acgtcaaaaggacgatgtgcggatcaagatgaatccgcgtgtccttaagctcctatctag
acctagctatttaaactctccttaagcccttgttcctccttagacttgtatgaaaat-aa
aacttttcctcaagagagattcttgaaacttgtct-cactcttctctttcttcaatccgg
gattgaac-cttgagaaaaccctaacaagccgcgaaccgggttcgcc-cttgttagcgac
cgtatcaagaggagacccaaacctcttgtgtcgtcaatcgatccatccgta--tttcccc
tcacctcgtttccatctgtcct--------------------------------------
------------------------------------------------------------
---------------------
>Chr9:9046021:9053017_5p 
-----------gtgatgtgatcgcaggacgcgacctcagccaagaagaccaagacacgcc
ggacgcgaccgagacgcctgaccaagacgcatcggacacgaccagggcaacctcttcaga
cgtggccaaggctccaacgatccttcccggagccaccacacgttccaagagctcagcaaa
ggcggccaaacagcggctcaacc-tatttgtccgaacctacgtccgacaccagccaccca
acgaagactccgaaggctcagtccgcttagtcttcactcttacccaagagtgaggacggt
caagtcg-ttaagcgaggaagtgtactctttttcctcactccgggtttgtcccaa-tggg
tttaccggaggaggttttaacgaggcatggagct-aaacgcaaaacgcctaaaggctaag
ttgcttcacgcg--caaggccaaggcggtta--tctctctttccctctta--tttttggt
ttaa--ttttgaacttgagaatatt-ctcttttgat-cctatgtttgtgaacgttggaga
gtgtttgtggctaagcgtgttagtcaaaaggtggcgatgtgttctctttgtaaaggggac
acgtcaaaaggacgatgtgcggatcaagatgaatccgcgtgtccttaagctcctatctag
acctagctatttaaactctccttaagcccttgttcctccttagacttgtatgaaaat-aa
aacttttcctcaagagagattcttgaaacttgtct-cactcttctctttcttcaatccgg
gattgaac-cttgagaaaaccctaacaagccgcgaaccgggttcgcc-cttgttagcgac
cgtatcaagaggagagccaaacctcttgtgtcgtcaatcgatccatccgta--tttcccc
tcacctcgtttccatctgtcctctt-----------------------------------
------------------------------------------------------------
---------------------
>Chr9:9046021:9053017_3p 
------------tgatgtgatcgcaggacgcgacctcagccaagaagaccaagacacgcc
ggacgcgaccgagacgcctgaccaagacgcatcggacgcgaccagggcaacctcttcaga
cgtggccaaggctccaacgatccttcccggagccaccacacgttccaagagctcagcaaa
ggcggccaaacagcggctcaacc-tatttgtccgaacctacgtccgacaccagccaccca
acgaagactccgaaggctcagtccgcttagtcttcactcttacccaagagtgaagacggt
caagtcg-ttaagcgaggaagtgtactctttttcctcactccgggtttgtcccaa-tggg
tttaccggaggaggttttaacgaggcatggagct-aaacgcaaaacgcctaaaggctaag
ttgcttcacgcg--caaggccaaggcggtta--tctctctttccctctta--tttttggt
ttaa--ttttgaacttgagaatatt-ctcttttgat-cctatgtttgtgaacgttggaga
gtgtttgtggctaagcgtgttagtcaaaaggtggcgatgtgttctctttgtaaaggggac
acgtcaaaaggacgatgtgcggatcaagatgaatccgcgtgtccttaagctcctatctag
acctagctatttaaactctccttaagcccttgttcctccttagacttgtatgaaaat-aa
aacttttcctcaagagagattcttgaaacttgtct-cactcttctctttcttcaatccgg
gattgaac-cttgagaaaaccctaacaagtcgcgaaccgggttcgcc-cttgttagcgac
cgtatcaagaggagagccaaacctcttgtgtcgtcaatcgatccatccgta-ttttcccc
tcaccacgtttccatctgt-----------------------------------------
------------------------------------------------------------
---------------------
>Chr12:10834406:10840833_5p 
------accagctgatgtgatcgtaggacgggagctcggcaaggacgaccaagacacgcc
ggacgcaaccgagatgcctgaccaagatgcaccgaacgcggccaagacgcctacctcgaa
cgcggccaaggcaccaacgatcctcccaggagccacgactcgatcaaggagttcggcaaa
ggccgccaagcaacagaccaacc-tctttgttcgatcattcgtccatcatcaattaaccg
attaagactccgaaggcttagttcgcttggtcttcactcttacccaagagtgaagacaac
aaagtcacttaagcaaggatttctactctttttcctcactccgggtttttcccat-tggg
tttaccagagaaggttttaacgaggcattgagct-tggtgcaaaacgtg-taaggccaag
tcgcttcccgcgtcaaggccaaaggtggtta--tctctc-ttccctctta-tcttttggt
ttaa-attgaacatt--ggaatattccttttg----------------gaccgttgagag
tgttttgtggctaagcttgttag-tcaaaggaggcgacgtgttctcattgcaaacagaac
acatcaaaggacga-tgtgcggaccaagatgagtccgcgtgtccttaagccccttcctta
acctagctatttaaacacctcttagctctttgtttctccttagacttgaatgaaaat-aa
aacttttctcaaagagagattctttgatcttgtct-cactcttctctttcttcaatccga
gattgagc-atcgagaaaaccctaacaagctccaaaccgggttcgac-cttgttagtgac
cgtatcaagaggacagccaaacctcttgtgtcgtcaatcgatctatctcttgtccatcgt
tcgcatccttt------------------------------------------------g
ttctccatcgaaacatttccacatcgcttccatctccgcatcttaccgtatcctcc----
---------------------
>Chr9:10392333:10400320_3p 
------------tgatgtgatcgcaggacgcgacctcagccaagaagaccaagacacgcc
ggacgcgaccgagacgcctgaccaagacgcatcggacgcgaccagggcaacctcttcaga
cgtggccaaggctccaacgatccttcccggagccaccacacgttccaagagctcagcaaa
ggcggccaaacagcggctcaacc-tatttgtccgaacctacgtccaacaccagccaccca
acgaagactccgaaggctcagtccgcttagtcttcactcttacccaagagtgaagacggt
caagtcg-ttaagcgaggaagtgtactctttttcctcactccgggtttgtcccaa-tggg
tttaccggaggaggttttaacgaggcatggagct-aaacgcaaaacgcctaaaggctaag
ttgcttcacgcg--caaggccaaggcggtta--tctctctttccctctta--tttttggt
ctaattttttgaacctgagaatatt-ctcttttgat-cctatgtttgtgaacgttggaga
gtgtttgtggctaagcgtgttagtcaaaaggtggcgatgtgttctctttgtaaaggggac
acgtcaaaaggacgatgtgcgaatcaagatgaatccgcgtgtcctaaagctcctatctag
acctagctatttaaactctccttaagcccttgttcctcctttgacttgtatgaaaat--a
aacttttcctcaagagagattcttgaaacttgtct-cactcttctctttcttcaatccgg
gattgaac-cttgagaaaaccctaacaagccgcgaaccgggttcgcc-cttgttagcgac
cgtatcaagaggagagccaaacctcttgtgtcgtcaatcgatccatccgta--ttccccc
tcacctcgtttccatctgtcctcttct-taaattcgagtcctctttcatcagttctcgag
tcccc--tcgaatcacctcaaa-tc-----------------------------------
---------------------
>Chr12:10834406:10840833_3p 
------------tgatgtgatcgtaggacgggagctcggccaagacgaccaagacacacc
ggacgcaaccgagacgcctggccaagacgcaccggacgcggccaagacgcctacctcgaa
cgcggccaaggcaccagcgatcctcccaagagccacgactcgatcaaggagttcggcaaa
ggcggccaagcagcggatcaacc-tcttcgttcgaccattcgtccagcatcaatcaaccg
atgaagactccgaaggctcagttcgcttggtcttcactcttacccaagagtgaagacaac
aaagtcacttaagcaaggatttgtactctttttcctcactccgggtttttcccat-tagg
attaccggagaaggttttaacgaggcattgagct-tggtgcaaaactta-taaggccaag
tcgcttcccgcgtcaaggccaaaggcggtta--tctctc-ttccctctta-tcttttggt
ttaa-attgaacact--ggaatattccttttg----------------gaccgttgagag
tgttttgtggctaagcttgttag-tcaaaggaggcaacgtgttctcattgcaaacagaac
acgtcaaaggacga-tttgcggaccaagatgagtctgcgtgtccttaagctccttcctta
accttgctatttaaactcctcttagcactttgtttctccttagacttgtatgataat-aa
aacttttctcaaagagagattctttgatcttgtct-cactcttctctttcttcaatccgg
gattgagc-atcgagaaaaccctaacaagctccaaacggggttcgac-cttgttagtgac
catataaaaaggagagccaaacctcttgtgtcgtcaatcgatccatctcttatgcatcgt
tcgcatccttt------------------------------------------------g
ttctccatcgaaacgtttccacatcgcttccatctccgcatcttaccgttctccatcgaa
aagatggtgtttttgccct--
>Chr5:18583755:18590561_5p 
-----------------------------------tcggccaggaagaccaagacacgcc
ggatgcgaccgagacgcctgaccaagatgcatcggacgcggccaagacaaccacttcggg
cacagccaaagcaccagcaatccttcccagagccaccacatgctccaagagctcagcaaa
ggcggccaagcaacggctcaacc-tgttcatccggtcattcacccaacgccagccgtccc
atgaagactccgaaggctcagttcgcttagtcttcactcttacccatgattgaagacgat
caaatcgcttaagcaaggaagtgtactctttttcctcactccgggtttttcccaa-tggg
tttaccggataaggttttaatgaggcatggagct-aagtgcacaacgcc-aaaggctaag
ttgcttcccgcg--caaggccaaggcggtta--tctctc-ttctctctta--tctttggt
ttaa-atttgaacgttgtgaatattcctcttgtgatccttttgcttttgaacgttggg--
--------agctttgcgttgaaagtcaattgaggcgacgtgttcaatttacaagggaaac
atgtctaaggacgattgtgcggatcataaagaatccgcgtgcccctaagccctcacttga
cctaatgtatataaactctctcttagcatttgttcctccttagacttgaatgaaaat-aa
aactttt-ctcaagagagattcttg--acttgtct-cacttttctctttcttcaatccgg
gattgaac-attgaggaaaccctaacaagactcgaaccgggttcgac-cttgttagtgac
cgtatcaagaggagagcc------------------------------------------
------------------------------------------------------------
------------------------------------------------------------
---------------------
>Chr20:29956144:29970565_3p 
------------tgatgtgatcgcaggacgcgacctcagccaagaagaccaagacacgcc
ggacgcgaccgagacgcctgaccaagacgcatcggacgcgaccagggcaacctcttcaga
cgtggccaaggctccaacgatccttcccggagccaccacacgttccaagagctcagcaaa
ggcggccaaacagcggctcaacc-tatttgtccgaacctacgtccgacaccagccaccca
acgaagactccgaaggctcagtccgcttagtcttcactcttacccaagagtgaagacggt
caagtcg-ttaagcgaggaagtgtactctttttcctcactccgggtttgtcccaa-tggg
tttaccggagaaggttttaacgaggcatggagct-aaacgcaaaacgcctaaaggctaag
ttgcttcacgcg--caaggccaaggcggtta--tctctctttccctctta--tttttggt
ttaa--ttttgaacttgagaatatt-ctcttttgatccctatgtttgtgaacgttggaga
gtgtttgtggctaagcgtgttagtcaaaaggtggcgatgtgttctctttgtaaaggggac
acgtcaaaaggatgatgtgcgtatcaagatgaatccgcgtgtccttaagctcctatctag
acctagctatttaaactctccttaagcccttgttcctccttagacttgtatgaaattaaa
aacttttcttcaagagagattcttgaaacttgtct-cactcttctctttcttcaatccgg
gattgaac-cttgagaaaatcctaacaagcctcgaaccgggttcgac-------------
------------------------------------------------------------
------------------------------------------------------------
------------------------------------------------------------
---------------------
>Chr20:29956144:29970565_5p 
gtggatatctagtgatgtgatcgtaggacgcgatctcggccaagaagaccaagacacgcc
ggacgcgaccgagacgcctgaccaagacgcatcagacacgaccagggcaacctcttcaga
tgcggccaaggctccaacaatccttcctggagccaccacacgttccaagagctcagcaaa
ggcggccaagcagcgtctcaacc-tatttgtcctaactttcatccaacgccagccacccc
atgaagactccgaaggttcagtccgcttagtcttcactcttacccaagagtgaagacggt
caagtcg-ttaagcaaggaagtgtactctttttccccactccgggtttgtcccaa-tggg
tttaccggagaaggttttaacgaggcatggagct-aaacgcaaaacgcctaaaggctaag
ttgcttcacgcg--caaggccaaggcggtta--tctctctttcccacttatttttttggt
ttaa--ttttgaacttgagaatatt-ctcttttgatccctatgtttgtgaacattggaga
gtgtttgtggctaagcgtgttagtcaaaaggtggcgatgtgttctctttgtaaaggggac
acgtcaaaaggatgatgtgcggatcaagatgaatccgcgtgtccttaagctcctatctag
acctagctatttaaactctccttaagcccttgttcctccttagacttgtatgaaattaaa
aacttttcttcaagagagattcttgaaacttgtct-cactcttctctttcttcaatccgg
gattgaac-cttgagaaaatcctaacaagcctcgaaccgggttcg---------------
------------------------------------------------------------
------------------------------------------------------------
------------------------------------------------------------
---------------------
>Chr17:30241699:30249653_3p 
--------------------------------------gccaagaagaccaagacacgcc
ggacg---------------------------------cgaccagggcaacctcttcaga
cgtggccaaggctccaacgatcctccccggagccaccacacgttccaagagctcagcaaa
ggcggccaaacagcggctcaacc-tatttgtccgaacctacgtccgacaccagccaccca
acgaagactccgaaggctcagtccgcttagtcttcactcttacccaagagtgaggacggt
caagtcg-ttaagcgaggaagtgtactctttttcctcactccgggtttgtcccaa-tggg
tttaccggaggaggttttaacgaggcatggagctaaaacgcaaaacgcctaaaggctaag
ttgcttcacgcg--caaggccaaggcggtta--tctctctttccctctta--tttttggt
ttaa--ttttgaacttgagaatatt-ctcttttgat-cctatgtttgtgaacgttggaga
gtgtttgtggctaagcgtgttagtcaaaaggtggcgatgtgttctctttgtaaaggggac
acgtcaaaaggacgatgtgcggatcaagatgaatccgcgtgtccttaagctcctatctag
acctagctatttaaactctccttaagcccttgttcctccttagacttgtatgaaaat-aa
aacttttcctcaagagagattcttgaaacttgtct-cactcttctctttcttcaatccgg
gattgaac-cttgagaaaaccctaacaagccgcgaaccgggttcgcc-cttgttagcgac
cgtatcaagaggagacccaaacctcttgtgtcgtcaatcgatccatccgta--tttcccc
tcacctcgtttccatctgtcctctt-----------------------------------
------------------------------------------------------------
---------------------
>Chr20:29491567:29498536_3p 
--------------------------------------gccaagaagaccaagacacgcc
ggacg---------------------------------cgaccagggcaacctcttcaga
cgtggccaaggttccaacgatcctccccggagccaccacacgttccaagagctcagcaaa
ggcggccaaacagcagctcaacc-tatttgtccgaacctacgtccgacaccagccaccca
acgaagactccgaaggctcagtccgcttagtcttcactcttacccaagagtgaggacggt
caagtcg-ttaagcgaggaagtgtactctttttcctcactccgggtttgtcccaa-tggg
tttaccggaggaggttttaacgaggcatggagctaaaacgcaaaacgcctaaaggctaag
ttgcttcacgcg--caaggccaaggcggtta--tctctctttccctctta--tttttggt
ttaa--ttttgaacttgagaatatt-ctcttttgat-cctatgtttgtgaacgttggaga
gtgtttgtggctaagcgtgttagtcaaaaggtggcgatgtgttctctttgtaaaggggac
acgtcaaaaggacgatgtgcggatcaagatgaatccgcgtgtccttaagctcctatctag
acctagctatttaaactctccttaagcccttgttcctccttagacttgtatgaaaat-aa
aacttttcctcaagagagattcttgaaacttgtct-cactcttctctttcttcaatccgg
gattgaac-cttgagaaaaccctaacaagtcgcgaaccgggttcgcc-cttgttagcgac
cgtatcaagaggagagccaaacctcttgtgtcgtcaatcgatccatccgta--tttcccc
tcacctcgtttccatctgtcctctt-----------------------------------
------------------------------------------------------------
---------------------
>Chr20:21572778:21579865_3p 
------------tgatgtgatcgcaggacgcgacctcagccaagaagaccaagacacgcc
ggacgcgaccgagacgcctgaccaagacgcatcggacgcgaccagggcaacctcttcaga
cgtggccaaggctccaacgatccttcccggagccaccacacgttccaagagctcagcaaa
ggcggccaaacagcggctcaacc-tatttgtccgaacctacgtccaacaccagccaccca
acgaagactccgaaggctcagtccgcttagtcttcactcttacccaagagtgaagacggt
caagtcg-ttaagcgaggaagtgtactctttttcctcactccgggtttgtcccaa-tggg
tttaccggaggaggttttaacgaggcatggagct-aaacgcaaaacgcctaaaggctaag
ttgcttcacgcg--caaggccaaggcggttatctctctctttccctctta--tttttggt
ttaa--ttttgaacttgagaatatt-ctcttttgat-cctatgtttgtgaacgttggaga
gtgtttgtggctaagcgtgttagtcaaaaggtggcgatgtgttctctttgtaaaggggac
acgtcaaaaggacgatgtgcggatcaagatgaatccgcgtgtccttaagctcctatctag
acctagctatttaaactctccttaagcccttgttcctccttagacttgtatgaaaat-aa
aacttttcctcaagagagattcttgaaacttgtct-cactcttctctttcttcaatccgg
gattgaac-cttgagaaaaccctaacaagccgcgaaccgggttcgcc-cttgttagcgac
cgtatcaagaggagagccaaacctcttgtgtcgtcaatcgatccatccgta--tttcccc
tcacctcgtttccatctatcctcttct-taagctcgagtcctctttcatc-tttctcgag
ccccc--tcgaaccacctcaaa-tcattcccgctatcgtttccttcgaagacgtcc----
--acccgctcgtt--------
>Chr9:10392333:10400320_5p 
------------tgatgtgatcgcaggacgcgacctcagccaagaagaccaaggcacgcc
ggacgcgaccgaggcgcctggccaagacgcatcggacgcgaccagggcaacctcttcaga
cgcggccaaggatccaacgatccttcccggagccaccacacgttccaagcgctcagcaaa
ggcagccaaacagcggctcaacc-tatttgtccgaacctacgtccaacaccagccacccc
acgaagactccgaaggctcagtccgcttagtcttcactcttacccaagagtgaagacggt
caagtcg-ttaagcgaggaagtgtactctttttcctcactccgggtttgtcccaa-tggg
tttaccggaggaggttttaacgaggcatggagct-aaacgcaaaacgcctaaaggctaag
ttgcttcacgcg--caaggccaaggcggtta--tctctctttccctctta--tttttggt
ttaattttttgaacttgagaatatt-ctcttttgat-cctatgtttgtgaacgttggaga
gtgtttgtggctaagcgtgttagtcaaaaggtggcgatgtgttctctttgtaaaggggac
acgtcaaaaggacgatgtgcggatcaagatgaatccacgtgtcctaaagctcctatctag
acctagctatttaaactctccttaagcccttgttcctccttagacttgtacgaaaat--a
aacttttcctcaagagagattcttgaaacttgtct-cacacttctctttcttcaatccgg
gattgaac-cttgagaaaaccctaacaagccgcgaaccgggttcgcc-cttgttagcgac
cgtatcaagaggagagccaaacctcttgtgtcgtcaatcgatccatccgta--tttcccc
tcacctcgtttccatctgtcctcttct-taaactcgagtcctctttcatc-tttctcgag
tcccc--tcgaatcacctcaaa-tcatccccgct--------------------------
---------------------
>Chr17:30241699:30249653_5p 
------------------------------------------------------------
-------------------gaccaagacgcatcggacgcgaccagggcaacctcttcaga
cgtggccaaggctccaacgatccttcccggagccaccacacgttccaagagctcagcaaa
ggcggccaaacagcggctcaacc-tatttgtccgaacctacgtccgacaccagccaccca
acgaagactccgaaggctcagtccgcttagtcttcactcttacccaagagtgaagacggt
caagtcg-ttaagcgaggaagtgtactctttttcctcactccgggtttgtcccaa-gggt
tttaccggaggaggttttaacgaggcatggagct-aaacgcaaaacgcctaaaggctaag
ttgcttcacgcg--caaggccaaggcggtta--tctctctttccctctta--tttttggt
ttaa--ttttgaacttgagaatatt-ctcttttgat-cctatgtttgtgaacgttggaga
gtgtttgtggctaagcgtgttagtcaaaaggtggcgatgtgttctctttgtaaaggggac
acgtcaaaaggacgatgtgcggatcaagatgaatccgcgtgtccttaagctcctatctag
acctagctatttaaactctccttaagcccttgttcctccttagacttgtatgaaaat-aa
aacttttcctcaagagagattcttgaaacttgtct-cactcttctctttcttcaatccgg
gattgaac-cttgagaaaaccctaacaagtcgcgaaccgggttcgcc-cttgttagcgac
cgtatcaagaggagagccaaacctcttgtgtcgtcaaacgatccatccgta--ttttctc
tcatcacgtttccatct--------------------gtcctctttcatc-tttctcgag
tcccc--tcgaatc----------------------------------------------
---------------------
>Chr20:29491567:29498536_5p 
------------------------------------------------------------
-------------------gaccaagacgcatcggacgcgaccagggcaacctcttcaga
cgtggccaaggctccaacgatccttcccggagccaccacacgttccaagagctcagcaaa
ggcggccaaacagcggctcaacc-tatttgtccgaacctacgtccgacaccagccaccca
acgaagactccgaaggctcagtccgcttagtcttcactcttacccaagagtgaagacggt
caagtcg-ttaagcgaggaagtgtactctttttcctcactccgggtttgtcccaatgggt
tttaccggaggaggttttaacgaggcatggagct-aaacgcaaaacgcctaaaggctaag
ttgcttcacgcg--caaggccaaggcggtta--tctctctttccctctta--tttttggt
ttaa--ttttgaacttgagaatatt-ctcttttgat-cctatgtttgtgaacgttggaga
gtgtttgtggctaagcgtgttagtcaaaaggtggcgatgtgttctctttgtaaaggggac
acgtcaaaaggacgatgtgcggatcaagatgaatccgcgtgtccttaagctcctatctag
acctagctatttaaactctccttaagcccttgttcctccttagacttgtatgaaaat-aa
aacttttcctcaagagagattcttgaaacttgtct-cactcttctctttcttcaatccgg
gattgaac-cttgagaaaaccctaacaagtcgcgaaccgggttcgcc-cttgttagcgac
cgtatcaagaggagagccaaacctcttgtgtcgtcaaacgatccatccgta--ttttctc
tcatcacgtctccatct--------------------gtcctctttcatc-tttctcgag
tcccc--tcgaatc----------------------------------------------
---------------------
>Chr20:21572778:21579865_5p 
-------------------------ggacgcgacctcagccaagaagaccaagacacgcc
ggacgcgaccgagacgcctgaccaagacgcatcggacgcgaccagggcaacctcttcaga
cgtggccaaggctccaacgatccttcccggagccactacacgttccaagagctcagcaaa
ggcggccaaacagcggctcaaccttatttgtccgaacctacgtccaacaccagccaccca
acgaagactccgaaggctcagtccgcttagtcttcactcttacccaagagtgaagacggt
caagtcg-ttaagcgaggaagtgtactctttttcctcactccgggtttgtcccaa-tggg
tttaccggaggaggttttaacgaggcatggagct-aaacgcaaaacgcctaaaggctaag
ttgcttcacgcg--caaggccaaggcggtta--tctctctttccctctta--tttttggt
ttaa--ttttgaacttgagaatatt-ctcttttgat-cctatgtttgtgaacgttggaga
gtgtttgtggctaagcgtgttagtcaaaaggtggcgatgtgttctctttgtaaaggggac
acgtcaaaaggacgatgtgcggatcaagatgaatccgcgtgtccttaagctcctatctag
acctagctatttaaactctccttaagcccttgttcctccttagacttgtatgaaaat-aa
aacttttcctcaagagagattcttgaaacttgtct-cactcttctctttcttcaatccgg
gattgaac-cttgagaaaaccctaacaagccgcgaaccgggttcgcc-cttgttagcgac
cgtatcaagaggagagccaaacctcttgtgtcgtcaatcgatccatccgta--ttttccc
tcacctcgtttccatctgtcctcttct-taagctcgagtcctctttcatc-tttctcgag
ccccc--tcgaaccacctcaaa-tcattcccgctatcgtttccctcgtagacgtcc----
--acccgctcgttccgcatcc
>Chr12:11449131:11456078_5p 
------------------------------------------------------------
-----------------------aagatgcctcggacgcagccaaaacaacctcttcgga
cgcggccaaagctccagcaatccttcccggatccaccacacgctccaagagctcagcgaa
ggcggccaagcaacagctcaacc-tattcgtccggtcatttgctcaacaccagccatccc
atgaagactccgaaggcgcaattcgcttagtcttcactcttacccaagagtgaagacgat
caagtcgcttaagcaaggatgtgtactctttttcctcactccggatttttctcag-tggg
tttaccggagaaggttttaacgaggcatggagct-aagtgcacaacgcc-aaaggctaag
ttgcttcccgcg--caaggccaaggcggtta--actctc-ttctctctta--tctttggt
ttaa-atttgaactttgggaatattcctcttgtgattcttttgcttttgaacgttggg--
--------agctttgcgttgaaagtcaattgaggcgacgtgttccatttacaagggaaac
acgtctaaggacgattgtgcggatcataaagaatctgcgtgtccctaagccctcacttga
cctaatgtatttaaactatctcttagcatttgttcctccttagacttgtatgaaaat-aa
aacttttcctcaagagagattcttgaaacttgtct-cactcttctctttcttcaatccgg
gattgacc-ctccagaaaaccctaacaagcctcaaactggtttcgac-cttgttagtgac
cgtatcaagaggagagccaaacctcttgtgtcgtgactcgatccacttatcgtttccccc
tcgcttcacttccatcgttccactttcgcaacctcgagtcctcttccacaagttctcgag
tccttcatcattccatctccac-tcatttccaccgtcgcttccatcactttcatcc----
--gatagc-------------
>Chr12:11449131:11456078_3p 
------------------------------------------------------------
-------------------------gacgcgactgagacgcccgaccaagatgcctcaga
cgcggccaaagctccagcaatccttcccggagccaccacacgctccaagagctcagcgaa
ggcggccaagcaacagctcaacc-tattcgtccggtcattcgctcaacaccaaccatccc
atgaagactccgaaggcgcaattcgcttagtctttactcttacccaagagtgaagacgat
caagtcgcttaagcaaggaagtgtacactttttcctcactctggg-ttttcccaa-tggg
tttactggagaaggttttaacgagacatggagct-aagtgcacaacgcc-aaaggctaag
ttgcttcctgcg--caaggccaaggcggtta--actctc-ttctctctta--tctttggt
ttaa-atttgaactttgggaatattcctcttgtgattcttttgcttttgaacgttggg--
--------agctttgcgttgaaagtcaattgaggcgtcgtgttccatttacaaggtaaac
acgtctaaggacgattgtgcggatcataaagaatccgcgtgtccctaagccctcacttga
cctaatgtatttaaactctctcttagcatttgttcctccttagacttgtatgaaaat-aa
aacttttcctcaagagagattcttgaaacttgtct-cactcttctctttcttcaatccgg
gattgaac-cttgagaaaaccctaacaagcctcgaaccgggttcgac-cttgttagtgac
cgtatcaagaggagagccaaacctcttgtgtcgtcactcgatccacatatcgttttcccc
tcgcttcacttccatcgttccaccttcgcaacctcgagtcctctcccacaagttctcgag
tccttcatcgttccatctccac-tcatttccatcgtcgcttccatcgctttcatct----
--gatagcat-----------
