# Supplementary material for: Transposon signatures of allopolyploid genome evolution
Source: Nat Commun. 2023 Jun 1;14:3180. doi: 10.1038/s41467-023-38560-z (PMC10235133; doi:10.1038/s41467-023-38560-z)
Supplement: Supplementary file 4 — Supplementary Data 1 [file 41467_2023_38560_MOESM4_ESM.zip › Camelina.LTR.families/Camelina.LTRFamily/Camelina.Aligned/gt10.fam_299.Aligned.fa]

>Chr1:14719619:14724632_5p 
--------------------tgtaagcttca------------acacctcaaacctagtc
cagcaacaaagcaagttgggctttgacaa---caataagcccactgcagtctgcaatatg
catcttgctttagctgg---------------taacggtaacattgaacagtccttgtcg
c------------catgtgctcagttccgtacgactaaagctccaaagacagctcacact
acaatacaaactgtgaaccgcttctctgcccttacatcaccgatcctgtgcaactgatgg
tgacattttggcagagatctaccta------------ctcttgtaacccattaggttt--
--------acatcgttttcactataaaaagacaatgtaatgcaatcgttatcaac-aaga
atgaagatacact-ttgagcctc-cccttctctg--tattatctaaggtt--ctgctctt
gctttcatggta
>Chr1:14719619:14724632_3p 
-------------------atgtaagcttca------------acacctcaaacctagtc
cagcaacaaagcaagttgggctttgacaa---caataagcccactgcagtctgcaatatg
catcttgctttagctgg---------------taacggtaacattgaacagtccttgtcg
c------------catgtgctcagttccgtatgactaaagctccaaagacagctcacact
acaatacaaactgtgaaccgcttctctgcccttacatcaccgatcctgtgcaactgatgg
tgacattttggcagagatctaccta------------ctcttgtaacccattaggttt--
--------acatcgttttcactataaaaagacaatgtaatgcaatcgttatcaac-aaga
atgaagatacact-ttgagcctc-cccttctctg--tattatctaaggtt--ctgctctt
gctttca-----
>Chr2:4213418:4218491_5p 
--------------------tgtaagcttca------------acacctccaacccagtc
cagcaacaaagcaagttgggctttgacaa---caataagcccactgcagtctgcaatatg
catcttgctttagctgc---------------taacggtaacattgaacagtcattgtcg
c------------cctgtgctcagtaccgtacaactgaagggataaagacagctcacact
gcaatacagactgtgaaccgcttctctgctcttacatcactgattctctgcaactgatgg
tgacattttggcagagttctacctactcttttacctgctcttgtaacccattaggtta--
--------acaccactattgctatataaagacaatgtaatgcaactgctatcaac-aaga
atgaagatacact-ttgagcctt-ccttactctg--tattatctaaggtt--ctgctctt
gctttca-----
>Chr2:4213418:4218491_3p 
--------------------tgtaagcttca------------acacctccaacccggtc
cagcaacaaatgaagttgggctttgacaa---caataagcccactgcagtctgcaatatg
catcttgctttagctgc---------------taacggtaatattgaacagtcattgtca
c------------cctgtgctcagtaccgtacgactgaagggataaagacagctcacact
gcaatacagactgtgaaccgcttctctgctcttacatcaccggttctctgcaactgatgg
tgacattttggcagagttctacctactcttttacctgctcttgtaacccattaggtta--
--------acaccactattgctatataaagacaatgtaatgcaactgctatcaac-aaga
atgaagatacact-ttgagcctt-ccttactctg--tattatctaaggtt--ctgctctt
gctttca-----
>Chr1:14947759:14952456_3p 
-------------------ttgtaagttgta------------aagccccaaatagagtc
caacaacaagctaaattgggacttgagga---tgctaagccgaatgttgttgcctatgtt
caaatggcatctcttgt---------------taacggtaacagaggacagtcacacacc
a------------catatgcttt---tcgtacaatcaaacaacccaagccagctcatact
acgctctaaactcagaacaggttcagtcctcttgcgccaccgatcgcctgctgctgatga
tgaca-tccgtcagcaatctaccta------------gtattgtaa-tctttaggtta--
--------aacatcactccattatataaggatgatgctatgt-aatcgtttctcaaaaga
aagaagatatatatttgagcctctcttttctctg--tattatctagtgttctaagctctt
gctttcatggt-
>Chr1:14947759:14952456_5p 
-----------------ggatgtaagttgta------------aagccccaaatggagtc
caacaacaagctaaattggaccttgagga---tgctaagtccactgttgttgcctatgtt
caaatggcatctcttgt---------------taacggtaacagaggacagtcacacacc
a------------catgtgcttt---tcgtacaatcaaataacctaagcgagctcatact
acgctccaaactcagaacaggttcagtcctcttgcgtcaccgatcgcctgctgatgatga
tgaca-tctgtcagcaatctaccta------------atattgtaa-tttttaggtta--
--------aacatcactctattatataagaatgatgctatgt-aatcgtttctcaaaaaa
atgaagatatatatttgagcctctcttttttctg--tattatctagtgttctaagctctt
gctttc------
>Chr2:10376800:10382092_5p 
--------------------tgtaagctgta------------aagccccaaatggagtc
caacaacaagctgatttgggccttaagga---tactaagcccaccgttgttgcttatgtt
caaatggcatctctcat---------------taacggtaacagaggacagtcacacacc
a------------cttgtgctgt---tcgaacggtcaaacaaccaaagccagctcatact
acgctccaaacacagaacaagttcagtcctcttgcgtcaccgatcgcctgctgctgatga
tgaca-tttgtcagcaatctaccta------------gtattgtaa-cctttaggtta--
--------aacatcactccattatataaggatgatgcaatgt-aatcctttttaataaga
ataaagatacacttttaagcctctcttctctttg--tattaccttgtgttctaaactc-t
gctttca-----
>Chr10:20502305:20507366_3p 
--------------------tgtaaggagtatcaccactggactcactgaaaactcagtc
---cagcaaacaaagttgggcctcgaagaagttatcaagcccactgcagtttgc------
tttctcactacagtctc---------------taatggtaacagagagaagattctcgtc
c------------catgtgctctgcaacgtacggaggtaatgccaaatacagctcacact
gtggtccaaacaaaaaatcaatttgctgctcttgcctcaccgatcctatgcagctgatgg
agaca-cttggcagatatctaccta------------cctttgcaa-tcattaggtcgtt
gtgttctctcatgttgtctcctatataaagacaa-atgatgtattctgaaatctttatca
atgaagaaatatatttgagccac-cttctctctggttctaacctagagct-atagctctt
gctttcatgg--
>Chr2:10376800:10382092_3p 
--------------------tgtaagctgta------------aagccccaaatagagtc
caacaacaagctgatttgggacttaagga---tactaagccgaccgttgttgcttatgtt
caaatggcatctctcgt---------------taacggtaacagaggacagttacacacc
a------------cttgtgttgt---tcgtacggtcaaacaaccaaagccagctcatact
acgctccaaacacataacaggttcagtcctcttacgtcaccgatcgcctgctgctgatga
tgaca-tttgtcagcaatctaccta------------gtattgtaa-cctttaggtta--
--------aacatcactccattatataaggatgatgcaatgt-aatcctttttaataaga
atgaagatacacttttaagcctgtcttctctctg--tattaccttgtgttctaaactc-t
actttca-----
>Chr4:13750581:13755591_5p 
ccaaagttt---gcgagggatgtaagatgta------------tagacccaagttcagtc
caacaacaagctaaaatgggctcaatgga---agtaaagcccactgctgttgcttatgtc
caactagcttcagtctc---------------caacggtaacagaggaaagtctctcacc
g------------cgtattcttc---ccgtacggtcaaggatccaaggccagctcatact
acaatccaaatgaggaacatgtttagtcctttagcgtcaccaacagtctgtttttgatga
tgaca-cttgtctacaatccatcta------------g-cttgtaa-tcattaggttt--
--------atcattgctccactataaaaggacaatgtgatgtaaaacctaacttcgatga
atgaagatacacttttgaacctc-ctcttacaag--tatttactaggtttcatagctctt
cctttc------
>Chr4:13750581:13755591_3p 
-------------------ctgtaagatgta------------tagacccaagttcagtc
caacaacaagctaaaatgggctcaatgga---agtaaagcccactgctgttgcttatgtc
caactagcttcagtctc---------------caacggtaacagaggaaagtctctcacc
g------------catgttcttc---ccgtacggtcaaggatccaaggccagctcatact
acaatccaaatgaggaacatgttcagtcctttagcgtcaccaacagtctgtttttgatga
cgaca-cttgtgtacaatccatcta------------g-tttgtaa-tcattaggttt--
--------atcattgctccactataaaaggacaatgtgatgtaaaacctaacttcgatga
atgaagatacacttttgagcctc-ctcttacaag--tatttactaggtttcataactatt
cctttcatgg--
>Chr19:22869690:22874719_5p 
-------------------atgtaagctgta------------aagccccaaatccaatc
catcaacaagctaagatgggctctatgga---tacaaagcccattgctgttgctcatgtt
caaatgacatcaatctctgcatcatgtcctaacggtaacaacaaagcaaagtcttttgtc
gtatcccctgtctcgtgtgctct---ccgtacggtcaa---------gccagctcaggct
acaatccaaacagggaacatgttcagtcctcttgcgtcacctatagtttgtttttgatga
tgaca-cttgtctgcaatccgcata------------gacttgtaa-ccattagggta--
--------accattgatccaatatataaggacaatgtgatgt-aaacctttctcttaagg
atcaagatatatttttgagcctc-caatcatgaa--cacttactagggttcttagctcat
gctttca-----
>Chr8:22844435:22849489_3p 
------------cgcaagagtgtaaggagta------------tcactgaaaacttagtc
---caacaaacaaagttgggccttga---------taagtccactgcagtttgt------
ttccttgccttagtctc---------------caacggtaatgaggaagagagatatgct
c------------catgtgctctacaaagtacggttgtgacatcaaacacagctcatgct
acagtccaaacagggaaccgattctctgctcttacctcacctatcttgtgcaactagtga
tgaca-cttgtcagtcatcaatcta------------cctttgtaa-tcattaggtta--
--------tcatgtctccttctatataaagacaa-acaatgtaatctctaaaatctatga
atgaagaaatattattgagccgc-ttttactcta--ttttatcttgagct-actgctcta
gctttcat----
>Chr8:22844435:22849489_5p 
------ttttgaggggaggatgtaaggagta------------tcactgaaaactcagtc
---caacaaacaaagttgggccttga---------taagcccactgcagctttt------
ttccttgccttagtctc---------------caacggtaatgaggaagagagatatgct
c------------catgtgctctgcaaagtacggttgtgacatcaaacacagctcatgct
acaatccaaataggaaaccgattctctgctcttacctcatctatcttgtgcaactagtga
tgaca-cttgtcagtcatcgatcta------------cctttgtaa-ttattaggtta--
--------tcatgtctccttctatataaagacaa-acaatgtaatctctaaaatctatga
atgaaaaaatattattgagccgc-ttttactctg--ttttatcttgagct-actgctcta
gctttc------
>Chr19:22869690:22874719_3p 
--------------------tgtaagctgta------------gagccccaaatccaatc
catcaacaagctaagattggctctatgga---tacaaagcccattgctgttgctcatgtt
caaatggcatcaatctctgcatcaggtcctaacggtaacaacaaagcaaagtcttttgtc
gtatcccctgtctcgtgtgctct---ccgtacggtcaa---------gccacctcaggct
acaatccaaacagagaacatgttcagtcctcttgcgtcacctatagtttgtttttgatga
tgaca-cttgtctgcaatccgcata------------gacttgtaa-ccattagggta--
--------accattgatccaatatataaagacaatgtgatgt-aaacctttcttttaagg
atcaagatatatttttgagcctc-caatcatgaa--cacttactagggttcttacctcat
gctttca-----
