# Supplementary material for: Transposon signatures of allopolyploid genome evolution
Source: Nat Commun. 2023 Jun 1;14:3180. doi: 10.1038/s41467-023-38560-z (PMC10235133; doi:10.1038/s41467-023-38560-z)
Supplement: Supplementary file 4 — Supplementary Data 1 [file 41467_2023_38560_MOESM4_ESM.zip › Camelina.LTR.families/Camelina.LTRFamily/Camelina.Aligned/gt10.fam_1086.Aligned.fa]

>Chr2:19737194:19745620_5p 
----------------cttgatatgctcaaatt-aaccctagagctactctctcaaatta
agagatcaatgcagtactta-ggggtcaaattctacaaggactcaagact--acacaata
aa--ttatagag-ttttataattaagctaaacagattaatttg--aattga--------a
ata-acaatgcaaaatatta--aataaaagctgttgtaaattcagaagatcaaaaagcta
ggtctagggaatttcttaggaaattatgaatattaaaatca-atcaataaattaggattc
aagcaattaagaa-cagatctcgaactctaaacac-ttttgtaaattaaatcagttctca
ctgcaaataatacctaaatttaaaaccagaaaatccaaatctctttgtaaaattctaggt
tagaaatcagcaataaaat-----------------------------------------
---------------------------
>Chr9:34330086:34338360_5p 
----------------tttgatatgctcaaatt-aaccctagagctactctctcaaatta
agaggtcaatgcagtactta-ggggtcgaattccacaaggactcaagact--acacaata
aa--ttatagag-ttttataattaagctaaacagattaaattg--aattaaaa-----ta
aaa-gcaatgcaaaatatta--aataaaagctgttgtaaattcagaagatcaaaaagcta
ggcctagggaatttctcaggaaattatgaaatattaaatca-atcaataaattaggattc
aaacaattaagaa-cagatctagaactctaaacac-ttttgtaaattaaatcagttctca
ctgcaaataatatctaaatttaaaaccagaaaatccaaatctctttgtaaaattctaggt
taaaaatcagcaat----------------------------------------------
---------------------------
>Chr2:19737194:19745620_3p 
-----------------ttgatatgctcaaatt-aaccctagagctactctctcaaatta
agagatcaatgtagtactta-ggggtcgaattccacaaagactcaagact--acacaata
aa--ttataaag-ttttata---aagctaaacagattaatttg--aattga--------a
ata-acaatgcaaattatta--aataaaagctgttgtaagttcagaagatcaaaaagctt
ggtctagggaa-ttcttaggaaattatgaatatt-aaatca-atcaataaattaggattc
aagcatttaagaa-cagatcttgaactctaaacac-ttttgtaaattaaatcatttctca
ctgcaaataatacctaaatttaaaaccagaaaatccaaatctctttgtaaaattctaggt
tagaaatcagcaataacat-----------------------------------------
---------------------------
>Chr5:26762977:26769039_3p 
------------------tgatatgctcaaatt-aaccctagagctactctctcaaatta
agagatcaatgcagtactta-ggggtcgaattccacaaggactcaagact--acacaata
aa--ttatagag-ttttataattatgctaaacagattaaattg--aattaaa-------a
ata-gcaatgcaaaatatta--aataaaac-tgttgtaaattcagaagatcaaaaagcta
ggcctagggaatttctcaggaaattatgaaatattaaatca-atcaataaattaggattc
aaacaattaagaa-cagatctagaactctaaacac-ttttgtaaaataaatcagttctca
ctgcaaataatatctaaatttaaaaccagaaaatccaaatctctttgtaaaattctaggt
taaaaatcagcaataaaatcaagtttagatt-gtt-------------------------
---------------------------
>Chr5:26762977:26769039_5p 
-----cacgaagagagtctgatatgctcaaattaaaccctagagctactctctcaaatta
agagatcaatgcagtactta-ggggtcaaattccacaaggactcaagact--acacaata
aa--ttatagag-tttttcaattatgctaaacagattaaattg--aattaaa-------a
ata-gcaatgcaaaatatta--aataaagcttgttgtaaattcagaagatcaaaaagcta
ggcctagggaatttctcaggaaattatgaaatattaaatca-atcaataaattaggattc
aaacaattaagaa-cagatctagaactctaaacac-ttttgtaaattaaatcagttctca
ctgcaaataatatctaaatttaaaaccagaaaatccaaatctctttgtaaaattctaggt
taaaaatcagcaataaaatcaggtttagatt-g---------------------------
---------------------------
>Chr9:34330086:34338360_3p 
-------------gcctttgatatgctcaaatt-taccctagagatactctctcaaatta
agagatcactgcagtactta-ggggtcgaattccacaaggactcaagact--acacaata
aa--ttatagag-ttttataattatgctaaacagattaaattg--aattaaa-------a
ata-gcaatgcaaaatatta--aataaagctttttgtaaattcagaagatcaaaaagcta
ggcctagggaatttctcaggaaattatgaattat-aaatca-atcaataaattaggattc
aagcaattaagaa-cagatctaaaactctaaacac-ttttgtaaattaaatcagttctca
ctgcaaataatatctaaatttaaaaccagaaaatccaaatctctttgtaaaattctaggt
aataaatcagc-------------------------------------------------
---------------------------
>Chr9:8205220:8210623_5p 
------------------taataagctaaaattaaaccctagagctactctctcaaatta
agagatcactgtaatactta-ggggtcgaattccacaaggacacaagtct--acacaata
aa--ttatagag-tttttcaattatgctaaacagattaaattg--aattaaa-------a
taa-acaatgcaaaatatta--aataaaagctgttgtaaattcagaaaatcaaaaagcta
ggcctagggaatttctcaggaaattatgaaatattaaatca-atcaataaattaggattc
aaacaattaagaa-cagatctagaactctaaacac-ttttgtaaattaaatcagttctca
ctgcaaataatatctaaatttaaaaccagaaaatccaaatctctttgtaaaattctaggt
taaaaatcag--------------------------------------------------
---------------------------
>Chr9:4027330:4034285_3p 
------------------tgatatgctcaaatt-taccctagagctactctctcaaatta
agagatcactgcagtactta-ggggtcgaattccacaaggactcaagact--acacaata
aa--ttataaag-tttttcaattatgctaaacagattaaattg--aataaaa--------
--a-gcaatgcaaaatatta--aataaaa-ctgttgtaaattcaattgatcaaaaagcta
agcctagggaatttctcaggaaattatgaattat-aaatca-atcaataaattaggattc
aaacaattaagaa-cagatctagaactctaaacac-ttttgtaaattaaatcagttctca
ctgcaaataatatctaaatttaaaaccagaaaatccaaatctctttgtaaaattctagg-
------------------------------------------------------------
---------------------------
>Chr11:26164152:26170309_3p 
--tttcac-----cgccatgatatgctcaaattaaaccctagagctactctctcaaatta
agagatcactgcagtacttagggggtcaaattccacaagaactcaagtct--acacaata
aa--ttattgag-ttttgttattacgctaaacagattaagttg--aattaaaaattaaaa
aaatgcaatgcaaaatatta--aataaaa-gtgttgtaaattcagaggatcaaaaagcta
ggcctaggaaatttctcaggaaattatggaatatcaaatca-atcaattaattaggattc
aaacaattaaaaatcagatctagaactctaaacac-ttttgtaaattaaatcagttctca
ctgcaaatattatctaaatttaaaaccagaaaattcaaatctctttgtaaaattctaggt
taaaaatcagctttaaattcaggtttt---------------------------------
---------------------------
>Chr9:8205220:8210623_3p 
--------------------ataagctcaaattaaaccctagagctactctctcaaatta
agagatcactgtaatactta-ggggtcgaattccacaaggacacaagtct--acacaata
aa--ttatagag-tttttcaattaggctaaacagattaaattg--aattaaa-------a
taa-acaatgcaaaatatta--aataaaagctgttgtaaattcagaagatcaaaaagcta
ggcctaggaaatttctcagaaaattatgaaatattaaatca-atcaattaattaggattc
aagcaattaagaa-cagatctagaactctaaacac-ttatgtaaaataaatctgttctca
ccgcaaatattatctaaatttaaaaccagaaaacccaaatctctttgtaaaattctaggn
tt----------------------------------------------------------
---------------------------
>Chr9:4027330:4034285_5p 
-------------------------------tt-taccctagagctactctctcaaatta
agagatcactgcagtactta-gaggtcgaattccacaatgactcaagact--acacaata
aa--ttataaag-tttttcaattatgctaaacagattaaattg--aataaaa--------
--a-gcaatgcaaaatatta--aataaaa-ctgttgtaaattcaatggatcaaaaagcta
ggcctagggaatttctcaggaaattatgaattat-aaatca-atcaataaattaggattc
aaacaattaagaa-cagatctagaactctaaacac-ttttgtaaattaaatcagttctca
ctgcaaataatatctaaatttaaaaccagaaaatccaaatctctttgtaaaattctaggt
ta----------------------------------------------------------
---------------------------
>Chr11:26164152:26170309_5p 
------------------tgatatgctcacattaaaccctagagctactctctcaaatta
agagaccactgcagtactta-ggggtcgaattccacaaggactcaagtct--acacaata
aa--ttatagag-ttttgttattacgctaaacagattaagttg--aattaaaaattaaga
aaa-gcaatgcaaaatatta--aataaaa-gtgttgtaaattcagaggataaaaaagcta
ggcctaaggaatttctcaggaaattatggaatatcaaatca-ataaattaattagaattc
aagcaattaaaattccgatctagaactctaaactc-ttttgtaaaataaatcagttctca
ttgcaaatattatctaaatttaaaaccagaaaattcaaatctctttgtaaaattataggt
taaaaataagctttaaattcaggttttgtt------------------------------
---------------------------
>Chr6:3155601:3162041_3p 
---------------------------------------------------ctcaaatta
agaggtcattgtaatactta-ggggtcgaattccacaaggactcaagtct--acacaata
aa--ttatagag-ttttataattaagctaaacaagttgattta--aataaag-------a
aaa-gcaatgcaaaatatta--aataaaa-ctgttgtaaatttagaatatcaaaaagcta
ggtccaggaaatttctcaggaaattacaaaatattaaatca-at-aattaaataggattc
aagcaattaaaat-cagatctagaactctaaacaa-ttttgtaaaataaatcagttctca
ctgcaaatattatctaaatttaaaaccag-aaatccaaatctctttgtaaaattctaggt
taaaaatcagatttaaaaacaagtttagata-agttaacaaaattactaaa---------
---------------------------
>Chr9:1979766:1985351_5p 
-----------------ttgataggctcaaattaa-ccctagagctactctctcaaatta
agagatcaatgcagtactta-ggggtcgaattccacaaggactcaagatcaaacacaata
ga--ttgtagag-ttttgttattacgctaaacaagttaatttg--aattaaa-----ata
aaa-gcaatgcaaataatta--aattaaa-gtgttgtaaattcagaaatcaaaagagcta
agcctagggaatttctcaggaaattatgaaatattaaatcagataaattaattaaggttc
aagcaataaaaaa-cagatctagaactctaaa-ct-tttggtaaaataa-tcagttctca
ctgcaattataatctaaattt-aaaccagaaaatccaaatctctttgtaaaatttcaagt
aataaatcagctttaagaacaggtttagataagttcacagaa-ttattaattc-------
---------------------------
>Chr10:19198197:19205716_5p 
---------------atttgatatgctcaaattaa-ccctagagctactctctcaaa-ca
agagatcaatgtagtactta-ggggtcgaa-tccacagagactcaagatcaaacacaata
aa--ttatagagtttttgatattacgctaaacagattaaattg--tattaaaaacaaaag
aag-acaatgcaaaatatta--aatcaaa-gggtggtgaattcagaaaatcaaaatgtta
ggcttagggaatttctcaggtaattatgaagtattaaatca-atatattaattatggtta
atgcaataaaaat-cagatccagaactctaaactt-tttggtaaaataattcagttctca
ctgcaattattatctaaatttaaaaccagaaaatccaaatctctttgtaaaattctaagt
taaaaatcagctttaaaagcaggtttagataagttcacaaaa-tcactaat---------
---------------------------
>Chr17:25635187:25645800_5p 
------------------tgagaagctcaaattaatctctagagctactctctcaaa-ca
agagatcaatgtagtactta-ggggttgaa-tccacagagactcaagatcaaacacaatg
ga--ttatagag-ttttgttattacgctaaacaagttaatttaattattgaa--------
aaa-gcaatgcaaatattca--gataaaa-gtgttgtgaattcagaaaatcaaaaggtta
agcctagggaatttctcaggtaattatgaaatattaaatca-ataaaataattaaggttc
aagcaatgaaaat-cagatctagaactctaaaact-tttggtaaaataaatcagttctca
ctgcaattattatctaaatttaaaaccagacaatccaaatctctttgtaaaattctaagt
taaaaatcagctttaagaacaggtttagataagttcacaaaa-tcactaaa---------
---------------------------
>Chr10:19198197:19205716_3p 
-------------------------------ttaa-ccctagagctactctctcaaa-ca
agagatcaatgtaatactta-ggggtcgaa-tccacaaagactcaagatcaaatacaata
aa--ttatagagtttttgatattacgctatacagattaaattg--tattaaaaacaaaag
aag-acaatgcaaaatatta--aatcaaa-ggattgtgaattcagaaaatcaaaaggtta
ggcttaggggatttctcaagtaattatgaagtattaaatca-atatattaattagggtta
atgcaatgaaaat-cagatctagaactctaaattt-tttggtaaaattattcagttctca
ctgcaattattatctaaatttaaaaccagaaaatccaaatctctttgtaaaattctaagt
taaaaatcagctttaaaaacaggtttagataagttcacaaaa-tcattgat---------
---------------------------
>Chr9:3240251:3248439_5p 
------------------tgatatgctcaaatt-taccctagagctactctctcaaatta
agagatcactgcagtactta-ggggtcgaattccacaaggactcaagact--acacaata
aa--ttatagag-tttttcaattatgctaaacagattaaatta--aattaaaa-----ca
aaa-gcaatgcaaaatattaatattaaagactattgtaaattcaggagatcaaaaagcta
ggcctagggaatttctcaggaaattatgaaatattaaatca-atcaataaattaggattc
aaacaattaagaa-cagatctagaactctaaacac-ttttgtaaattaaatcagttctca
ctgcaaataatatctaaatttaaaaccagaaaatccaaatctctttgtaaaattctaggt
aataaatcagcaataaaatcaggtttagatt-gttcacaaaa-ttattaaatcaaatc--
tctttgcaagaaataattt--------
>Chr9:3240251:3248439_3p 
---------------------------aaatta-aaccctagagctactctctcaaatta
agaggtcaatgcagtactta-ggggtcgaattccacagagactcaagact--acacaata
aa--ttatagag-tttttcaattatgctaaacagattaaatta--aattaaaa-----ca
aaa-gcaatgcaaaatattaatattaaagactgttgtaaattcaggagatcaaaaagcta
ggcctagggaatttctcaggaaattatgaaatattaaataa-attaataaattaggattc
aaacaattaagaa-cagatctagaactctaaacac-ttttgtaaattaaatcagttctca
ctgcaaataatatctaaatttaaaaccagaaaatccaaatctctttgtaaaattctaggt
taaaaatcagcaataaaatcaggtttagatt-gttcacaaaa-ttattaaatcaaatc--
tctttgca-------------------
>Chr9:1979766:1985351_3p 
attttcttg----atgattgataggctcaaattaa-ccctagagctactctctcaaatta
aaagatcaatgcagtactta-ggggtcgaattccacaaggactcaagatcaaacacaata
ga--ttgtagag-ttttgttattacgctaaacaagttaatttg--aattaaa-----ata
aaa-gcaatgcaaataatta--aattaaa-gtgttgtaaattcagaaatcaaaagagcta
agcctagggaatttctcaggaaataatgaaatattaaatcagataaattaattaaggttc
aagcaataaaaat-cagatctagaactctaaa-ct-tttggtaaaataa-tcagttctca
ctgcaattataatctaaatttaaaaccagaaaatccaaatctctttgtaaaattccaagt
aataaatcagctttaagaacaggtttagataagttcacagaa-ttattaattcaaa----
---------------------------
>Chr17:25635187:25645800_3p 
-------------------------------ttaatccctagagctactctctcaaa-ca
agagatcaatgtagtactta-ggggttgaa-tccacagagactcgagatcaaagacaatg
ga--ttatagag-ttttgttattacgctaaacaagttaatttaattattgaa--------
aaa-gcaatgcatatattca--aataaaa-gtgttgtgaattcagaaaatcaaaaggtta
agcctaggaaatttctcaggtaattatgaaatattaaatca-ataaaataattaaggttc
aagcaatgaaaat-cagatctagaactctaaaact-tttggtaaaataaatcagttctca
ctgcaattattatctaaatttaaaaccagacaatccaaatctctttgtaaaattttaagt
taaaaatcagttttaagaacaggtttagataagttcacaaac-taaatcaaatc------
---------------------------
>Chr6:3155601:3162041_5p 
---------------------------------------------------------tta
agaggtcattgtaatactta-ggggtcgaattctacaatgactcaagtct--acacaata
aa--ttatagag-ttttataattaagctaaacaagttgattta--aataaag--------
aaa-gcaatgcaaaatatta--aataaaa-ctgttgtaaattcagaatatcaaaaagcta
ggtccaggaaatttctcagaaaattacaaaatattaaatca-at-aattaaataggattc
aagcaattaaaat-cagatctagaactctaaacaa-ttttgtaaaataaatcagttctca
ctgcaaatattatctaaatttaaaaccagaaaatccaaatctctttgtaaaattctaggt
taaaaatcagctttaaaaacaagtttagata-aattanacaagactcaaaa---------
---------------------------
>Chr10:14012309:14018324_3p 
------------------------------------------------------------
----------gtaatactta-ggggtcgaattccacaatgactcaagtct--acacaata
aa--ttatagag-ttttatgattacactaaagagaataatttg--aattaaa-------a
taa-acaatgcaaaatatca--aatgaaa-gttgtgtaaattcaaataatcaaaaagcta
ggtctacgaaatttctcaggaaattatgaaatattaaatca-ataaattaattaggattc
aataaattaaaat-cagatctagaactctaaacaa-ttttgtaaaataaatcagttctca
ctgcaaatattatctaaatttaaaaccagaaaatccaaatctctttgtaaaattctaggt
taaaaatcagctttaaaaacaagtttagatt-gttcacaaaa------------------
---------------------------
>Chr10:14012309:14018324_5p 
------------------------------------------------------------
----------gtaatattta-ggggtcgaattccacaagaattcaagtct--acacaata
aa--ttaaagag-tttgatgattacgttaaacagaataatttg--aattaaa-------a
taa-acaatgcaaaatatca--aatgaaa-tctgtgtaaattcaaatgatcaaaaagcta
ggtctagggaatttctcaggaaattatgaaatattaaatca-ataaattaattaggattc
aatcaattaaaac-catatctagaactctaaaaaa-atttctaaaataaatcagttctca
ctgcaaatattatctaaatttaaaaccagaaaattcaaatctctttgtaaaattctaggt
taaaaatcagctttaaaaacaagtttagatt-gttcacaaaa------------------
---------------------------
>Chr20:15656508:15664193_3p 
------------------tgatatgctcaaatt-taccctagagctactctctcaaatta
agagatcactgcagtactta-ggggtcgaattccacaaggactcaagact--acacaata
aa--ttatagag-ttttataattaagctaaacagattaatttc--aattaaaa-----ta
aaa-gcaatgcaaattatta--aataaaa-ctgttgtaaattcagaagatcaaaaagcta
ggtctagtgaatttctcaggtaattatgaaatattaaatca-ggaaataaat--atattc
aagcaattaagaa-cagatctagaactctaaacac-ttttgtaaaataaatcagttctca
ctgcaaatattatctaaatttaaaaccagaaaatccaaatctctttgtaaaattctaggt
taaaaatcagctttaaaaacaggtttaggtt-gttcacaaaa-ttactaaatcaaatc--
tctttgcaagaagtaattttgctca--
>Chr20:15656508:15664193_5p 
-------------------------------tt-taccctagagctactctctcaaatta
agagatcaatgcagtactta-ggggtcgaattccacaaggactcaagact--acacaata
aa--ttatagag-ttttataattaagctaaacatattaatttc--aattaaaa-----ta
aaa-gcaatgcaaattatta--aataaaa-ttgttttaaattcagaagatcaaaaagcta
ggtctagggaacttctcaggtaattatgaaatattaaatca-ggaaataaat--agattc
aagcaattaagaa-cagatctagaactctaaacac-ttttgtaaaataaatcagttctcg
ctgcaaatattatctaaatttaaaaccagaaaatccaaatctctttgtaaaattctagat
taaaaatcagctttaaaaacaggtttagatt-gttcacaaaa-ttactaaatcaaatcaa
ctcttgccataagtctttttcctctca
>Chr11:30430590:30442417_5p 
--------------------atatgctcaaattaaaccctagagctactctctcaaatta
agagatcaatgtagtactta-aaggtcgaattccacaaggactcaatact--acacaata
aaatttatagag-ttttataattacgctaaacagattaagttg--aattaaaaattaaga
aaa-gcaatgcaaaatatta--aataaaa-gtg-tgaaaattcaaaggatcaaaaagcta
ggcctagggaatttcttaggaaattatgaaatattaaatca-ataaattaattaaggttc
aagcaattaaaat-cagatctagaactctaaacacaatttataaaataaatcagttctca
ctgcaaatattatctaaatttaaaaccagaaaatccaaatctctttgtaaaattctaagt
taaaaatcagctttaaatttaggtttagataagttcacaaaa-ttactaaatcaaatc--
tctttgtaaaaagtaattt--------
>Chr11:30430590:30442417_3p 
----------------------------aaattaaaccctagagctactctctcaaatta
agagatcaatgtagtactta-aaggtcgaattccacaaggactcaatact--acacaata
aaatttatagag-ttttataattacgctaaacagattaagttg--aattaaaaattaaga
aaa-gcaatgcaaaatatta--aataaaa-gtg-tgaaaattcaaaggatcaaaaagcta
ggcctagggaatttcttaggaaattatgaaatattaaatca-ataaattaattaaggttc
aagcaattaaaat-cagatctagaactctaaacacaatttataaaataaatcagttctca
ctgcaaatattatctaaatttaaaaccagaaaatccaaatctctttgtaaaattctaagt
taaaaatcagctttaaatttaggtttagataagttcacaaaa-ttactaaatcaaatc--
tctttttaaaaagtaattttgctcat-
