# Supplementary material for: Transposon signatures of allopolyploid genome evolution
Source: Nat Commun. 2023 Jun 1;14:3180. doi: 10.1038/s41467-023-38560-z (PMC10235133; doi:10.1038/s41467-023-38560-z)
Supplement: Supplementary file 4 — Supplementary Data 1 [file 41467_2023_38560_MOESM4_ESM.zip › Camelina.LTR.families/Camelina.LTRFamily/Camelina.Aligned/gt10.fam_530.Aligned.fa]

>Chr2:507266:513992_5p 
------------------tgttatgaatataga----gtttaggga-taaagctcttgt-
---------gattcttattg--atta----ttcccaaag-ttacatgc--atatatatag
tagagttacaagtc-t-tagcttaaaccgacctaag---tact-aatggccgagtaaggc
ttcgg--------ctaatgggtcgaagctgtatggactgagtatagcca-atggaccgag
actccatgga-----------------taataggtgggccggtc--tagtgagtccac-t
aagtgtttcacaaca-----------------
>Chr2:507266:513992_3p 
---------------acgtgttatgaatataga----gtttaggga-taaagctcttgt-
---------gattcttattg--atta----ttcccaagg-ttacatgc----atatatag
tagagttacaagtc-t-tagcttaaaccgacctaag---tact-aatggccgagtaaggc
ttcgg--------ctaatgggccgaagctgtatggactgagtatagcca-atggaccgag
actccatgga-----------------taataggtgggccggtc--tagtgagtccac-t
aagtgtttcacaaca-----------------
>Chr9:11711430:11717366_5p 
------------------tgttatgaatataga----gtttaggga-taaagctcttgt-
---------gattcttatta--atta----ttcccaagg-ttacatgc--atatatatag
tagat-tacaagtc-t-tagcttaaaccgacctaaga--gagt-aatggccgagtaaggc
ttcgg--------ctaatgggccgaagctgtatggactgagtatagcca-atggaccgag
actccatgga-----------------taagatacgggccggtc--tagtgagtccac-t
aagtgtttcacaa-------------------
>Chr2:8634324:8641893_5p 
------------ataacgtgttatgaatataga----gtttaggga-taaagctcttgt-
---------tattcttattg--atta----ttcccaagg-ttacatgc--atatatatag
tagag-tacaagtc-t-tagcttaaaccgacataagg--aagt-aatggccgagtaaggt
ttcgg--------ccaatgggccgaaggtgtgcggactgagtatagccg-atggaccgag
actccatgga-----------------taataggtgggccggtc--tagtgagtccac-t
aagtgtttcacaaca-----------------
>Chr2:8634324:8641893_3p 
------------------tgttatgaatataga----gtttagaga-taaaactcttgt-
---------tattcttattg--atta----ttcccaagg-ttacatgc--atatatatag
tagag-tacaagtc-t-tagtttaaaccgacataagg--aagt-aatggccgagtaaggc
ttcgg--------ccaatgggccgaaggtgtgcggactgagtatagccg-atggaccgag
actccatgga-----------------taataggtgggccggtc--tagtgagtccac-t
aagtgtttcacaaca-----------------
>Chr12:32416326:32422346_3p 
------------------tgttatggaagtaga----gtttaggga-taaagctcttat-
---------gtttcttattg--atta----ttcccaagg-ttacatac--atatatatag
tagggttacaagtc-t-tagcttaaaccgacctaagt--acta-atgggccgagtaaggc
ttcgg--------ctaatgggccgaagctgtatggactgagtaaagcct-atggaccgag
actccatagc-----------------ttatagacgggccggtc--tagtgagtccac-t
aagtgtttcacaaca-----------------
>Chr12:32416326:32422346_5p 
------------------tgttatgaaagtaga----gtttaggga-taaagctcttat-
---------gtttcttattg--atta----ttcccaagg-ttacatac--atatatatag
cagggttacaagtc-t-tagcttaaaccgacctaagt--acta-ataggccgagtaaggc
ttcgg--------ctaatgggccgaagctgtatggactgagtaaagcct-atggaccgag
actccatagc-----------------ttatagacgggccggtc--tagtgagtccac-t
aagtgtttcacaaca-----------------
>Chr9:21316125:21322484_5p 
------------------tgttatgaatataga----gtttaggga-taaagctcttgtg
---------tattcttattg--atta----ttctcaagg-ttacatgc--atatatatag
tagag-tacaagtc-t-aggcttaaaccgacataagg--aagt-aatggccgagtaaggc
ttcgg--------ctaatggaccgaaggtgtgcggactgagtatagccg-atggaccgag
actccatgga-----------------taatatgtgggccggtc--tagtgagtccac-t
aagtgtttcacaaca-----------------
>Chr9:11711430:11717366_3p 
------------------tgttatgaatataga----gtttatgga-taaagctcttgt-
---------gattcttatta--atca----ttcccaagg-ttacatgc--atatatatag
tagat-tacaagtc-t-tagcttaaaccgacctaaga--gagt-aatggccgagtaaggc
ttcgg--------ctaatgggccgaagctgtatggactgagtatagcca-atggaccgag
actctgtgga-----------------taggatacgggccggtc--tactgagtccac-t
aagtgtttcacaaga-----------------
>Chr5:11071653:11077812_3p 
------------------tgttatgaatataga----gtttaggga-taaagctcttgt-
---------tattcttattg--atta----ttcccaagg-ttacatgc--atatatatag
tagag-tacaaatctt-tagtttaaaccgacataagg--aagt-aatggccgagtaaggc
ttcgg--------ctaatgggccgaaggtgtgcggactgagtatagccg-atggaccgag
actccatgga-----------------taatatacgggccggtc--tagtgagtccac-t
aagtgtttcacaacatt---------------
>Chr17:19823083:19828349_5p 
------------------tgttatgaatataga----gtttaggga-taaaactcttgt-
---------gattcttattg--atta----ttcccaagg-ttacatgc--atatatatag
tagtg-tacaagtc-t-aggcttaaaccgacataagg--aagt-agtggccgagtaaggc
ttcgg--------ctaatgggccgaaggtgtgcggactgagtataacca-atggaccgag
actccatgga-----------------taatatacgggccggtc--tagtgagtccac-t
aagtgtttcacaacactccc------------
>Chr9:21316125:21322484_3p 
------------------tgttatgaatataga----gtttaggga-taaagctcttgtg
---------tattcttattg--atta----ttctcaagg-ttacatgc--atatatatag
tagag-tacaagtc-t-agacttaaaccgacataagg--aagg-aatggccgaataaggc
ttcgg--------ctaatgggccgaaggtgtgcggactgagtatagccg-atggaccgag
actccatgga-----------------taatatgtgggccggtc--tagtgagtccac-t
aagtgtttcacaaca-----------------
>Chr5:11071653:11077812_5p 
------------------tgttatgaatataga----gtttaggga-taaagctcttgt-
---------tattcttattg--atta----ttcccaagg-ttacatgc--atatatatag
tagag-tacaagtctt-tagcttaaaccgacataagg--aaat-aatgaccgagtaaggc
ttcgg--------ctaatgggccaaaggtgtgcggactgagtatagccg-atggaccgag
actccatgga-----------------taatatacgggccggtc--tagtgagttcac-t
aagtgtttcacaaca-----------------
>Chr17:19823083:19828349_3p 
------------ataacgtgttatgaatataga----gtttaggga-taaagctcttgt-
---------gattcttattg--atta----ttcccaagg-ttacatgc--atatatatag
tagtg-tacaagtc-t-aggcttaaaccgacataagg--aagt-agtggccgagtaaggc
ttcgg--------ctaatggaccgaaggtgtgcggactgagtatagcca-atgaaccgag
actccatgga-----------------taatatacgggccggtc--tagtgagtccacat
aaatgtttcacaaca-----------------
>Chr17:16289972:16296095_3p 
-----------------atgttatgaatataga----gtttaggga-taaagctcttgt-
---------gattcttattg--atta----tgctcgagg-ttaca----aatatatatag
tagag-tacaaaggctaaagcctaaaccgacataaa---gagt-aatggccgagtaaggc
ttcgg--------ctaatgggccgaagctgtatggactgagtatagcca-atggaccgag
actccatgaa-----------------taagatacgggccggtc--tagtgagtccac-t
aagtgtttcacaacactc--------------
>Chr17:16289972:16296095_5p 
-----------------atgttatgaatataga----gtttaggga-taaagctcttgt-
---------aattcttattg--atta----tgctcgagg-ttaca----aatatatatag
tagag-tacaaaggctaaagcctaaaccgacataaa---gagt-aatggccgagtaaggc
ttcgg--------ctaatgggccgaagctgtatggactgagtatagcca-atggaccgag
actccatgaa-----------------taagatacgggccggtc--tagtgagtccac-t
aagtgtttcacaacatcttaaactatattagt
>Chr12:709293:715691_3p 
------------------tgttatgaaagtaga----gtttaggga-taaagctcttgt-
---------gattcttattg--ataa----ttcccaaggattacatgc--atatatatag
tagag-tacaatgtct-agggttaaactgacttaag---aatt-aagggccgagtaaggc
ttcgg--------ccaatgggccgaagctgtatggactgagtaaagcct-atggaccgag
actccatagct----------------tagtacatgggccggtc--tagtgagtccac-t
aagtgtttcacaacact---------------
>Chr12:709293:715691_5p 
-----------------gtgttatgaaagtaga----gtttaggga-taaagcttttgt-
---------gattcttattg--ataa----ttcccaaggattacatgc--atatatatag
tagag-tacaatgtct-agggttaaaccgacttaag---gatt-aagggccgagtaaggc
ttcgg--------ccaatgggccgaagctgtatggactgagtaaagcct-atggaccgag
actccatagct----------------tagtacatgggccggtc--tattgagtccac-t
aagtgtttcacaaca-----------------
>Chr17:28011617:28018705_3p 
---------------acgtgttatgaaagtaga----gtttaggga-taaagctcttgt-
---------gtttcttattg--ataa----ttcccaaggattacatgc--atatatatag
tagaa-tacaaagtct-aggtctaaaccgacttaag---gatt-aagggccgagtaaggc
ttcgg--------ctaatgggccgaagctgtatggactgagtaaagcct-atggtccgag
actccatagct----------------tagtacatgggccggtc--tagtgagtccac-t
aagtgtttcacaaca-----------------
>Chr12:27201794:27207369_3p 
-----------------gtgttatgaatagaga----gtttaggga-taaagctcttgt-
---------gattcttattg--atta----tcattgagg-ttacatgt--atatatatag
tggat-tacaagtc-t-tagtataaaccgac--aaag--agag-tatggccgagtaaggt
ttcgg--------ctaatgggccgaaggtatatggactgagtataacta-atggaccgag
actccatgga-----------------taagatatgggccggtc--tagtgagtccac-t
aagtgtttcacaaca-----------------
>Chr12:27201794:27207369_5p 
-----------------gtgctatgaatagaga----gtttaggga-taaagctcttgt-
---------gattcttattg--atta----tcattgagg-ttacatgt--atatatatag
tggat-tacaagtc-t-tagtataaaccgac--aaag--agag-tatggccgagtaaggc
ttcgg--------ctaatgggccgaaggtatatggactgagtataacca-atggaccgag
actccatgga-----------------taagatacgggccggtc--tagtgagtccac-t
aagtgtttcacaac------------------
>Chr9:7178911:7186715_3p 
------------------tgttataaatataga----gtttaggga-taaagctcttgt-
---------gattcttatta--ataa----ttcccaaggattacatgc--atatatatag
tagag-tacaatgtct-agggttaaaccgacttagag--agtt-aatggccgagcaaggc
ctcgg--------cccgtgggccgaagctatatggactgagtatggccg-atggaccgag
actccatggc-----------------tagtatatgggccggtc--tagtgagtccac-t
aagtgtttcacaaca-----------------
>Chr9:7178911:7186715_5p 
------------------tgttatgaatataga----gtttagcga-taaagctcttgt-
---------gattcttatta--ataa----ttcccaaggattacatgc--atatatatag
tagag-tacaatgtct-agggttaaaccgacttagag--agtt-aatggccgagcaaggc
ttcgg--------cccgtgggccgaagctatatggactgagtatggccg-atggaccgag
actctatggc-----------------tagtatatgggccggtc--tagtgagtccac-t
aagtgtttcacaaca-----------------
>Chr17:28011617:28018705_5p 
------------------tgttatgaaagtgaa----gtttaggga-taaagctcttgt-
---------gtttcttattg--ataa----ttcctaaggattacatgc--atatatatag
tagaa-tacaaagtct-aggtctaaaccgacttaag---gatt-aagggccgagtaaggc
ttcgg--------ctaatgggccgaagctgtatggactgagtaaagcct-atggaccgag
actccatagct----------------tagtacatgggccggtc--tagtgagtccac-t
aagtgtttcacaacactccccctt--------
>Chr20:15062682:15069218_3p 
------------------tgttatgaaagtaga----gtttaggga-taaagctcttgt-
---------gtttcttattg--ataa----ttcccaaggattacatgc--atatatatag
tagat-taca------------taaaccgacctaag---acct-aatggccgagtaaggc
ttcgg--------cccatgggccgaagctatatggactgagtaaagcct-atggaccgag
actccatagct----------------tagtacatgggccggtc--tagtgagtccac-t
aagtgtttcacaaca-----------------
>Chr2:8867582:8873566_3p 
------------------tgttatgaaagtaga----gtttaggga-taaagctcttgt-
---------gtttcttattg--ataa----ttcccaaggattacatgc--atatatatag
tagat-taca------------taaaccgacctaag---acct-aatggccgagtaaggc
ttcgg--------ctaatgggccgaagctatatggactgagtatggccg-atgggccgag
accccatggct----------------tagtatatgggccggtc--tagtgagtccac-t
aagtgttttacaacact---------------
>Chr12:9905330:9912561_5p 
-------------taacgtgttatgaaagtaga----gtttaggga-taaagctcttat-
---------gtttcttattg--ataa----ttcccaaggattacatgc--atatatatag
tagag-tacaatgtct-agggctaaaccgacttaga---gagt-tatggccgagcaaggc
ttcgg--------ctaatgggccaaagctgtatggactgagtaaagcct-atggaccgag
actccatagct----------------tagtacatgggccggtc--tagtgagtccac-t
aagtgtttcacaaca-----------------
>Chr9:26263832:26270227_3p 
------------------tgttatgaaagtaga----gtttaggga-taaagctcttgt-
---------gtttcttattg--ataa----ttcccaaggattacatgc--atatatatag
tagag-tacaaagctt-agggttagaccgactaaag---agtt-aatggccgagtaaggc
ttcgg--------cccgtgggccgaagctatatggactgagtaaagcct-atggaccgag
actccatagct----------------tagtacatgggccggtc--tagtgagtccac-t
aagtgtttcacaaca-----------------
>Chr2:10002132:10009279_3p 
------------------tgttataaaagtaga----gtttaggga-taaagctcttgt-
---------gttttttatta--ttga----ttcccaaagattacatgc--atatatatag
tagat-tacaa-gtct-agggttaaaccgactaagga--aagt-aatggccgactaaggt
ttcgg--------ctaatgggccgaagctatatggactgaatatggccg-atggaccgag
actccatggct----------------tagtatatgggccggtc--tagtgagtccac-t
aagtgtttcacaaca-----------------
>Chr2:10002132:10009279_5p 
------------------tgttatataagtaga----gtttaggga-taaagctcttgt-
---------gtttcttatta--ttga----ttcccaaagattacatgc--atatatatag
tagat-tacaa-gtct-agggttaaaccgactaagga--aagt-aatggccgactaaggc
ttcgg--------ctaatggaccgaagctatatggactgaatatagccg-atggaccgag
actccatggct----------------tagtatatgggccggtc--tagtgagtccac-t
aagtgtatcacaaca-----------------
>Chr20:13321925:13328364_3p 
------------------tgttatgaaagtaga----gtttaggga-taaagctcttgt-
---------gattcttattg--ataa----ttcccaaggattacatgc--atatatatag
tagat-taca------------taaaccgacctaag---acct-aatggccgagtaaggt
tt-gg--------ctaatgggcctaagctatatggactgagtaaagcct-atggaccgag
actccatagct----------------tagtacatgggccggtc--tagtgagtccac-t
aagtgtttcacaaca-----------------
>Chr20:15062682:15069218_5p 
------------------tgttatgaaagtaga----gtttatgga-taaagctcttgt-
---------gtttcttattg--ataa----ttcccaaggattacatgc--atatatatag
tagat-taca------------taaaccgacctaag---acct-aatggccgagtaaggc
ttcgg--------cccatgggccgaagctatatggactgagtaaagcct-atggaccgag
actccatagct----------------tagtacatgggccggtc--tagtgagtccac-t
aagtgtttcacaaca-----------------
>Chr2:8867582:8873566_5p 
------------------tgttatgaaagtaga----gtttaggga-taaagctcttgt-
---------gtttcttattg--ataa----ttcccaaggattacatgc--atatatatag
tagat-taca------------taaaccgacctaag---acct-aatggccgagtaaggc
tttgg--------ctaatgggccgaagctatatggactgagtatggccg-atgggccgag
accccatggct----------------tagtatatgggccggtc--tagtgagtccac-t
aagtgttttacaaca-----------------
>Chr9:26263832:26270227_5p 
---------ctgataacgtgttatgaaagtaga----gtttaggga-taaagctcttgt-
---------gtttcttattg--ataa----ttcccaaggattacatgc--atatatatag
tagag-tacaaagctt-agggttagaccgactaaag---agtt-aatggccgagtaaggc
ttcgg--------cccgtaggccgaagctatatggactgagtaaagcct-atggaccgag
actccatagct----------------tagtacatgggccggtc--tagtgagtccac-t
aagtgtttcacaaca-----------------
>Chr2:13352589:13357905_3p 
---------------acgtgttatgaaagtaga----gtttaggga-taaagctcttgt-
---------gtttcttattg--ataa----ttcccaaggattacatgc--atatatatag
tagag-tacaaagctt-agggttagaccgactaaag---agtt-aatggccgagtaaggc
ttcgg--------cccgtgggccgaagctatatggactgagtaaagcct-atggaccgag
actccatagct----------------tagtacatgggccggtc--tagtgagtccac-t
aagtatttcacaaca-----------------
>Chr2:13352589:13357905_5p 
------------------tgttatgaaagtaga----gtttaggga-taaagctcttgt-
---------gtttcttattg--ataa----ttcccaaggattacatgc--atatatatag
tagag-tacaaagctt-agggttagaccgactaaag---agtt-aatggcctagtaaggc
ttcgg--------cccgtgggccgaagctatatggactgagtaaagcct-atggaccgag
actccatagct----------------tagtacatgggccggtc--tagtgagtccac-t
aagtgtttcacaaca-----------------
>Chr20:13321925:13328364_5p 
------------------tgttatgaaagtaga----gtttaggga-taaagctcttgt-
---------gattcttattg--ataa----ttcccaaggattacatgc--atatatatag
tagat-taca------------taaaccgacctaag---acct-aatggccgagtaaggc
tt-gg--------ctaatgggcctaaggtatatggactgagtaaagcct-atggaccgaa
actccatagct----------------tagtacatgggccggtc--tagtgagtccac-t
aagtgtttcacaaca-----------------
>Chr12:13520852:13524979_3p 
------------------tgttatgaaagtaga----gtttaggga-taaagctcttgt-
---------gtttcttattg--ataa----ttcccaaggattacatgcatatatatatag
tagat-tacaa-gtct-agggctaaaccgactaagga--aata-catggccgactaaggc
ttcgt--------ccaatgggccgaagctatatggactgagtatggccg-atgggccgag
accccatggct----------------tagtatatgggccggtc--tagtgagtccac-t
aagtgtttcacaaca-----------------
>Chr12:13520852:13524979_5p 
-----------gataacttgttatgaaagtaga----gtttaggga-taaagctcttgt-
---------gtttcttattg--ataa----ttcccaaggattacatgcatatatatatag
tagat-tacaa-gtct-agggctaaaccgactaagga--aata-catggccgactaaggc
ttcgt--------ccaatgggccgaagctatatggactgagtatggccg-atgggccgag
accccatggct----------------tagtatatgggccggtc--tagtgagtccac-t
aagtgtttcacaaca-----------------
>Chr12:9905330:9912561_3p 
------------------tgttatgaaagtaga----gtttagaga-taaagctcttat-
---------gtttcttattg--ataa----ttcccaaggattacatgc--atatatatag
tagag-tacaatgtct-agggctaaaccgacttaga---gagt-tatggccgagcaaggc
ttcgg--------ctaatgggccaaagctgtatggactgagtaaagcct-atggaccgag
actccatagct----------------tagtacatgggcc-gtc--tagtgagtccac-t
aagtgtttcacaaca-----------------
>Chr12:28807255:28813658_5p 
-----------tataatgtgttatgaaagtaga----gtttaggga-taaagctcttgt-
----------attcttattg--attc----aaacttgaggttacaagg--atatatatag
tagat-tagaaagc-t-agggttaaaccgacataag---tgtg-tatggccgagtaaggc
tt-gg--------ctaatgggcctaagctatatggactgagtaaagcct-atggaccgag
actccatagct----------------tagtacatgggccggtc--tagtgagttcac-t
aagtgtttcacaaca-----------------
>Chr5:3817748:3823124_3p 
--------------aaattgttatgaaagtaga----gtttaggga-taaagctcttgt-
---------gtttcttattg--ataa----ttcccaaggattacatgc--atatatatag
tagat-tacaaagctt-agggttagaccgactaaag---agtt-aatggccgagtaaggc
ttcgg--------cccataggccgaagctatatggactgagtaaagcct-atggaccgag
actccatagct----------------tagtacatgggctggtc--tagtgagtcc----
--------------------------------
>Chr12:28807255:28813658_3p 
------------ataacgtgttatgaaaataga----gtttaggga-taaagctcttgt-
----------attcttattg--attc----aaacttgagattacaagg--atatatatag
tagat-tacaaagc-t-agggttaaaccgacataag---tgtg-tatggccgagtaaggc
tt-gg--------ctaatgggcctaagttatatggactgagtaaaacct-atggaccgag
actccatagct----------------tagtacatgggccggtc--tagtgagtccac-t
aagtgtttcacaac------------------
>Chr9:17838932:17845516_3p 
------------------tgttatgaaagtaga----ggtttaggg-ataaactcttgt-
---------gtttcttatta--ttga----ttcccaaaggttacatgc--atatatatag
tagat-tacaaagc-t-agggttagaccgacataag---agtg-tatggccgagtaaggc
tttgg--------ccaatgggccgagcctatatggactgagtatggccg-atgggcctaa
gctccatggct----------------tagtatatgggccggtc--tagtgagtccac-t
aagtgtttcacaacaat---------------
>Chr9:17838932:17845516_5p 
--------------------ttatgaaagtaga----ggtttaggg-ataaactcttgt-
---------gtttcttatta--ttga----ttcccaaaggttacatgc--atatatatag
tagat-tacaaagc-t-agggttagaccgacataag---agtg-tatggccgagtaaggc
tttgg--------ccaatgggccgagcctatatggactgagtatggccg-atgggcctaa
gctccatggct----------------tagtatatgggccggtc--tagtgagtccac-t
aagtgtttcacaacactc--------------
>Chr11:42935227:42942522_3p 
tctatcgtgctgataacgtgttatgaatataga----gtttaggga-taaagctcttgta
---------tattcttattg--atta----aactcgaggtt---acat--gcttatatag
tagag-tacaaaggct-aaaactaaaccgacataggattaggg-tgttgccgagaaggct
-tcgg--------ccgatgggccgatggtacatgagccgaa-----------ggaccaag
aacataagaa-----------------ccgtatatggaccggtctgtacgaagtctac-t
aagtgttttacaacata---------------
>Chr3:3092531:3098870_5p 
------------------tgttatgaatataga----gtttaggga-taaagctcttgtt
----------atttttattg--atca----aactcgaggtttacatgt--ttatatatag
tataa-tacaaggtca-aaactaagaccgacgtaagactagtg-cattgccgagaaggcc
atcgg--------ccgatgggccgatagtacatgggccgta-----------aggccaag
gacataagga-----------------cattatatggcccggtccgtacggagtccac-t
aaccgttttacaaca-----------------
>Chr2:13674704:13682210_5p 
---------------------ttgtaaactagaga--gtttagg---gaaatctcttgt-
---------tcttattaatg--atca-aa----cttgaggttacaac---atatatataa
aga-t-tacaaggacttaagt-taaaccgacataagactaagg--atcgccgac--gggc
ttcag--------ctaatgagcctaatgcgcatagactaagtatggctg-ataggccgag
tatggacggactagata----------------gtgggccggtc--gatggagtccac-t
aagtgttttacaacaaccccatta--------
>Chr14:27446429:27456351_5p 
------------------tgttatgaatataga----gtttaggga-taaagctcttgtt
attcttattgattcttattg--atag----aactcaaggtttaaatgt--atatatatag
tacaa-tacaa-gcca-aagctaagaccgacgtaagactaggg-tatcgccgagaaggcc
atcggccgatgcgccgatgggccaatagtacatgggccgaa-----------agaccaag
gacataagga-----------------cagtatatgggccggtccgtacgaagtccac-t
aagcgttttacaacac----------------
>Chr20:8793761:8801451_5p 
------------------tgttatgaaactagaga--gtttagga--gaaatctcttgt-
---------tcttattattg--ataatga----atcgaggtcacaac---atatatatag
tg--t-tacaaatccaaagctataaaccgatat---actaatgttatcaccgac--gggc
tttgg--------ctaatgggcctaatgcgtgcggactgagtatagccg-ataggccgag
tatagacggactggata----------------atggaccggtc--gatggagtccac-t
aagtgttttacaaca-----------------
>Chr7:12767849:12774173_5p 
--------------aacgtgttatgaatataga----gtttaggg--taaagctcttgtt
----------gttcttattc--atag----taatcgaggtttacatgt--ttatatatag
tacaa-tacaaggcca-aagctaagaccgacgtaagactaggg-tatcgccgagaaggcc
atcgg--------ccgatgggccgatagtacatgggccgta-----------aggccaag
gacataagga-----------------cagtatatgggccggtccgtacgtagtccac-t
aagtgttttacaaca-----------------
>Chr2:13674704:13682210_3p 
--------------------------aactagaga--gtttagg---gaaatctcttgt-
---------tcttattaatg--atca-aa----cttgaggttaaaac---atatatataa
aga-t-tacaaggacttaagt-taaaccgacataagactaagg--atcgccgac--gggc
ttcgg--------ctaatgggcctaatgcgcgtagactaagtatggctg-ataggccgag
tatggacagactggata----------------gtgggccggtc--gatggagtccac-t
aagtgttttacaacactccccctt--------
>Chr7:12767849:12774173_3p 
------------------tgttatgaatataga----gtttagag--taaagctcttgtt
----------gttattattc--atag----taatcgaggtttacatgt--ttatatatag
tacaa-tacaaggcca-aagctaagaccgacgtaagactaggg-tatcgccaagaaggcc
atcgg--------ccgatgggccgatagtacatgggccgta-----------aggccaag
gacataagga-----------------cagtatatgggccggtccgtacgtagtccac-t
aagtgttttacaaca-----------------
>Chr17:13465096:13471456_3p 
------------------tgttgt--aaatagaga---tttaggt--taaagctcttgt-
---------tcttattattgataatg-aa----tccgagattacat------atatatag
gttcc-cata-gggaccaagtacaaaccgacataagtaaagga-catagccg--------
---------------aatgggc-tta------------agtaatggccg-atgggcctta
gtacaatggactgtagactactaaggctaatagatgggccggtc-agatagagtccat-c
aagtgttttacaaca-----------------
>Chr12:7278077:7284264_3p 
---------------atgtgttgt-aaactagaga--gtttagg---gaaatctcttgt-
---------tcttattattg--aatg-aagtctcaagaggttacat------atatatag
gttcc-cataagggattaagt--aaaccgacctaagactaata-catagccg--------
---------------catgggcttta------------ggacatggccg-atgggcctaa
gtacaatggaccgt-aacta-tagagctaatacacgggccggtc-agatagagtccac-t
aagtgttttacaaca-----------------
>Chr12:7278077:7284264_5p 
------------------tgttgt-aaactagaga--gtttagg---gaaatctcttgt-
---------tcttattattg--aatg-aagtctcaagaggttacat------atatatag
gttcc-cataagggattaagt--aaaccgacctaagactaata-catagccg--------
---------------catgggcttta------------ggacatggccg-atgggcctaa
gtacaatggaccgt-aacta-tagagctaatacacgggccggtc-agatagagtccac-t
aagtgttttacaacac----------------
>Chr17:13465096:13471456_5p 
-------------taacgtgttgt--aaatagaga---tttaggt--taaagctcttgt-
---------tcttattattgataatg-aa----tccgagattacat------atatatag
gttcc-cata-gggaccaagtacaaaccgacataagtaaagga-catagccg--------
---------------aatgggc-tta------------agtaatggccg-atgggcctta
gtacaatggactgtaaactactaaggctaatagatgggccggtc-agatagagtccat-c
aagtgttttacaaca-----------------
>Chr5:27867144:27873505_3p 
------------------tgttgt--aaatagagg---tttaggt--taaagctcttgt-
---------tcttattattgataatg-aa----tccgagattacat------atatatag
gttcc-cata-gggaccaagtacaaaccgacataagtaaagga-catagccg--------
---------------aatgggc-tta------------agtaatggccg-atgggcctta
gtacaatggactgtaaactactaaggctaatagatgggccggtc-agatagagtccat-c
aagtgttttacaaca-----------------
>Chr5:27867144:27873505_5p 
------------------tgttgt--aaatagagg---tttaggt--taaagctcttgt-
---------tcttattattgataatg-aa----tccgagattacat------atatatag
gttcc-cata-gggaccaagtacaaaccgacataagtaaagga-catagccg--------
---------------aatgggc-tta------------agtaatggccg-atgggcctta
gtacaatggactgtaaactactaaggctaatagatgggccggtc-agatagagtccat-c
aagtgttttacaaca-----------------
>Chr5:23805728:23815112_5p 
------------------tgttgt--aaatagagg---tttaggt--taaagctcttgt-
---------tcttattattgataatg-aa----tccgagattacat------atatatag
gttcc-cata-gggaccaagtacaaaccgacataagtaaagga-catagccg--------
---------------aatgggc-tta------------agtaatggccg-atgggcctta
gtacaatggactgtaaactactaaggctaatagatgggccggtc-agatagaatccat-c
aagtgttttacaaca-----------------
>Chr9:34721838:34728004_3p 
------------ataacgtgttat-aaactagagg--atttagggacgaaatctcttg--
---------tcttattattg--atca-aa----ctcgaggttacaac---atatatatag
agtcc-cataagagactaagttcaaaccgacata--actaa-------------------
--------------------------------------ggacatggccgaatgggcctta
gtacaatgggccgtaatcta-ctaggctaatagacgggccggtc-agatagagtgcac-t
aagtgttttacaaca-----------------
>Chr9:34721838:34728004_5p 
------------------tgttat-aaactagagg--atttagggacgaaatctcttg--
---------tcttattattg--atca-aa----ctcgaggttacaac---atatatatag
agtcc-cataagagactaagttcaaaccgacata--actaa-------------------
--------------------------------------ggacatggccgaatgggcctta
gtacaatgggccgtaatcta-ctaggctaatagacgggccggtc-agatagagtccac-t
aagtgttttacaaca-----------------
>Chr9:16481184:16487384_3p 
---------------acgtgttgtgaaactagaga--gtttagga--gaaatctcttgt-
---------tcttattattg--aatg-aa-----tggaggttaca-------------ac
atatt-tatagagttaaaagt--agaccgacataagactaa-------------------
---------------------------------------gacttggccg-atgggcctta
gtacaatggaccgtaaagta-tagagctaatagacgggccggtc-agatagagtccac-t
aagtgttttacaaca-----------------
>Chr5:23805728:23815112_3p 
------------------tgttgt--aaatagaga---tttaggt--taaagctcttgt-
---------tcttattattgataatg-aa----tccgagattacat------atatatag
gttcc-cata-gggaccaagtacaaactgacataagtaaagga-catagccg--------
---------------aatgggc-tta------------agtaatggccg-at-ggcctta
gtacaatggactgtaaactactaaggccaatagatgggccggtc-agatagaatccat-c
aagtgttttacaaca-----------------
>Chr14:27446429:27456351_3p 
------------------tgttatgaatataga----gtttaggga-taaagctcttgtt
attcttattgattcttattg--atag----aactcgaggtttacatgt--atatatatag
tacaa-tacaa-gcca-aagctaagaccgacgtaagactaggg-tatcgccgagaaggcc
atcggccgatggaccgatgggccaatagtatatgggccgaa-----------aggccaag
gacataagga-----------------cagtatatgggccggtccgtacg--gtccac-t
aagcattttacaaca-----------------
>Chr17:31980279:31988197_3p 
------------------agttataaaactagagagagtttatg---gaaatctcttgt-
---------tcttattaatg--atca-aa----ctcgaggttacaac---atatatatag
agtcc-cgta-ggaacaaagtacaaaaccgactaagacaagga-catggccg--------
---------------aatgggccttaa----------catatatagccg-atgggcctaa
ctctaatggaccgtaac----aagaactgataggtgg-tcggtc-aggtcgagtccac-c
aagtgttttacaacac----------------
>Chr5:3817748:3823124_5p 
-----aaatattccaaattgttatgaaagtaga----gtttaggga-taaagctcttgt-
---------gtttcttattg--ataa----ttcccaaggattacatgc--atatatatag
tagat-tacaaagctt-agggttagaccgactaaag---agtt-aatggccgagtaaggc
ttcgg--------cccatgggccgaagctatatggactgagtaaagcct-atggaccgag
actccatagct----------------tagtacatgggccggtc----------------
--------------------------------
