# Supplementary material for: Transposon signatures of allopolyploid genome evolution
Source: Nat Commun. 2023 Jun 1;14:3180. doi: 10.1038/s41467-023-38560-z (PMC10235133; doi:10.1038/s41467-023-38560-z)
Supplement: Supplementary file 4 — Supplementary Data 1 [file 41467_2023_38560_MOESM4_ESM.zip › Camelina.LTR.families/Camelina.LTRFamily/Camelina.Aligned/gt10.fam_836.Aligned.fa]

>Chr2:11207549:11212498_5p 
------------------------------------------------------------
-------------------------cggaagcattgatcg-cccggcgggtcctataaca
aggtctaaatcaaagaggttcaaccaagttgtcaatggactaatcaaggagctg-gacaa
gaagcaggaagatgcagttcaaaccatttggacgttgctcacagctcaaggtgctcggta
aagggtaaagtgtcgctttggtgctctttttcccttggtcaagttttgtgccattgggtt
ttcttgacaaggtttttaacgaggcctcagtaacatttttagatccccattcccagtcca
agtcgtggtccaaagttcattacaaaagccttggcccattttctatctctttctcattca
aaaacaatgtatttaatgt--tttgtcatttcctagacatttttgaattagcttgacttt
gttaaagctctttcaaagctgtctaggg-----ttttct---------cttgtctccttc
gt-ccccccttctactataaaaagattatttatctctcttttatttcttatcaaacattt
taatcaaaaacctct-ttctacttgtttgatctgagaagtgtgtaatatcttctcaactt
gttttcttcttagtgtgtcatatctaagttgaattcgagcctgaagtctaagagatttcc
atctctcttagaagttcattttgatccccttttc-atccgctgcatcattt--catccct
ttcatcttcttcaatccgctgca-aatcta-acccttcgccttc---ttcgtcgatcttg
tctttgcatcttcgactcattgatcatcatcattctgaca-gttcatcttcaagaccttg
c-tagtgtgttcttggg-agcagattccttacca--------ggagtctatcatgtag--
----------
>Chr2:11207549:11212498_3p 
------------------------------------------------------------
--------------------------ggaagcattgatcgtcccggcgggtcctataaca
aggtctaaatcaaagaggttcaaccaagctgtcaatggactaatcatggagctg-gacaa
gaagccggaagatgtggttcaaaccatttggacattgctcacagctcaaggtgctcggta
aagggtaaagtgttgctttggtgctctttttcccttggtcaagttttgtcccattgggtt
ttcttgacaaggtttttaacgaggcctaagtaatatctttagatcccctttcccagccca
agtcgtggtccaaagttcattacaaaagccttggcccattttctatctctttctcattca
aaaacaaagtatttaatgt--tttgtcatttcctagacatttttgaattagcttaacttt
gttaaagctctttcaaggctgtctaggg-----ttttct---------cttgtctccttc
gt-ccccccttctactataaaaagactatgtatctctctttaatttcttatcaaacattt
taatcaaaaacctct-ttctacttgtttgatctgagaagtgtgtaatatcttctcaactt
gttttcttcttagtgtgtcatatctaagttgaattcgagcctgaagtctaagagatttcc
atctctcttagaagttcatttcgatccccttttc-atccgctgcatcattt--catccct
ttcatcttcttcgatcagctgca-aatcca-acccttcgccttc---ttcatcgatcttg
tctttgcatcttcgactcattgatcatcatcattctgacc-gttcatcttcaagaccttg
c-gagtgtgttcttggg-agcagattcctt------------------------------
----------
>Chr12:24982948:24988810_5p 
---------------------ccggaggaccagcttgaaccagaggaagcaccggaggaa
cagcttgtaccagcagaagcatcggaggaagcactgattgtcccggcgggtcctataacc
aggtcacggtccaagaggttcaaccaagtcatcactggactactcaaggagctg-aacaa
gaaccaagaagacgtggctcaaaccactatgactttgctcacagctcaaggtgctcggta
aagggtaaagtgttgctttggtgctctttttcccttggtcaagttttgtcccattgggtt
ttcttgacaaggtttttaatgaggcctaagtaacattttcaag-cccctttgccagccca
attcgtggtccaaggttccccacaaaggccttggcccattttctatctctttctcattc-
-aaactttgcatttattgct-tttgtaatttcctagac-atcttgcatgagct----tga
acttgaacttgcaagttg--tctagggt-----tttctctcctctatctcgtcct-----
-----ctccttctcctatttaaagaccatgtatctcttctttgtttttcatcaaacattt
taatcaaaaacctttcttttacttgtttgatctgaggagtgtgtaatatcttctcaactt
gttttcttcttagtgagtcatatctaagttgaactcgagcttgaagtctaagagattttc
aactctcttggaagttcacttcaatccccctttctatcggctgcatcattt---caccat
tccatctctttcaatccgctgcataaacca-tcctttcaccttccatttcgtggatcc--
--attgcatcttcgaccctttgatcatcatcaatccgtcc-gttcatcttcaaaaccttg
c-gagtgtgttcttgggaagcagattcctctcca--------ggagtctatcat------
----------
>Chr12:24982948:24988810_3p 
------------------------gaggagcagcttgaaccagaggaagcaccggaggag
cagcttgtaccagcggaagcagcggaggaagcattaaccgttccggcgggtcctataaca
aggtcacggtccaagaggttcaaccaagccatcactggactactcaaggagctg-gacaa
gaaccaagaagacatggctcaaaccactatgacgttgctcacagctcaaggtgctcggta
aagggtaaagtgttgctttggtgctctttttcccttggtcaagttttgtcccattgggtt
ttcttgacaaggtttttaatgaggcctaagtaacattttcaag-cccctttgccagccca
attcgtggtccaaggttccccacaaaggccttggcccattttctatctctttctcattc-
-aaactttgcatttattgct-tttgtaatttcctagac-atcttgcatgagct----tga
acttgaacttgtaagttg--tctagggt-----tttctctcctctatctcgtcct-----
-----ccccttctcctatttaaagaccatgtatctcttctttgtttttcatcaaacattt
taatcaaaaacctttcttttacttgtttgatctgaggagtgtgtaatatcttttcaactt
gttttcttcttagtgagtcatatctaagttgaactcgagcttgaagtctaagagattttc
atctctcttggaagttcacttcaatccccctttctatcggctgcatcattt---caccat
tccatctctttcaatccgctgcataaacca-tcctttcaccttccatttcgtggatcc--
--attgcatcttcgacccttcgatcatcatcaatccgtcc-gttcatcttcaaaaccttg
c-gagtgtgttcttggg-------------------------------------------
----------
>Chr9:17920536:17926804_3p 
------------------------------cagcttgaaccagaggaagcaccggaggag
cagcttgaaccagcggaagcagcggaggaagcattaatcgttccggcgggtcctataaca
aggtcacggtccaagaggttcaaccaagctatcaatggactactcaaggagctg-gacaa
gaaccaagaagacatggctcaaaccactaagacgttgctcacagctcaaggtgctcggta
aagggtaaagtgttgctttggtgctctttttcccttggtcaagttttgtcccattggatt
ttcttgacaaggtttttaatgaggcctaagtaacattttcaag-cccctttgccagccca
attcgtggtccaaggttccccacaaaggccttggcccattttctatctctttctcattc-
-aaactttgcatttattgct-tttgtaatttccaagac-tttgtgcatgagcttgcatga
gtgtggactcttgcatga--gctccacc-----tcttct-cttctagatccttctccttc
gt--cccccttctcctatttaaagaccttgtatctcttctttgtttttcatcaaacattt
taatcaaaaacctttcttttacttgtttgatctgagaagtgtgtaatatcttctcaactt
gttttcttcttagtgtgtcatatctaagttgaactcgagcctgaagtctaagagattttc
atctctcttggaagttcacttcaatcccccttttcatccactgcatcattt---caccat
tccatttctttcaatccgctgcataatcaacccccttcaccttccatttgtccgatct--
--attgcatctttggtctcttgatcttcatcagtccgacc-catcatcttcaagaccttg
c-gagtgtgttcttgggaagcagattcctcttca--------ggagtctatca-------
----------
>Chr12:23358542:23366288_5p 
-------------aggaagaaccggaggaccagcttgaaccagaggaagcaccggaggaa
cagcttgtaccagcagaagcatcggaggaagcactgattgtcccggcgggtcctataacc
aggtcacggtccaagaggttcaaccaagtcatcactggactactcaaggagctg-aacaa
gaaccaagaagacgtggctcaaaccactatgactttgctcacagctcaaggtgctcggta
aagggtaaagtgttactttggtgctctttttcccttggtcaagttttgtcccattgggtt
ttcttgacaaggtttttaatgaggcctaagtaacattttcaag-cccctttgccagccca
attcgtggtccaaggttccccacaaagggtttggcccattttctatctctttctcattc-
-aaactttgcatttattgc--tttgtaatttccaagac-tttgtgcatgagcttgcatga
gtgtggactcttgcatga--gctccacc-----tcttct-cttctagatccttctccttc
gt--tccccttctcctatttaaagaccttgtatctctcatttgtttctcatcaaacattt
taatcaaaaacctttcttttacttgtttgatctgagaagtgtgtaatatcttctcaactt
gttttcttcttagtgtgtcatatctaagttgaactcgagcctgaagtctaagagattttc
atctctcttggaagttcacttcaatccccctttctatccgctgcatcattt---caccat
tccatctctttcaatccgctgcatgatcaacccccttcaccttccatttgtccgatct--
--attgcatctttggtctcttgatcttcatcagtccgatc-catctccttcaaagccttg
c-gagtgtgttcttggg-agcagattcctcacca--------ggagtctatcat------
----------
>Chr9:17920536:17926804_5p 
------------------------gaggagcagcttgaaccagaggaagcaccggaggag
cagcttgtaccagcggaagcagcggaggaagcattaaccgttccggcgggtcctataaca
aggtcacggtccaagaggttcaaccaagccatcactggactactcaaggagctg-gacaa
gaaccaagaagacatggctcaaaccactatgacgttgctcacagctcaaggtgctcggta
aagggtaaagtgttgctttggtgctctttttcccttggtcaagttttgtcccattgggtt
ttcttgacaaggtttttaatgaggcctaagtaacattttcaag-cccctttgccagccca
attcgtggtccaaggttccccacaaaggccttggcccattttctatctctttctcattc-
-aaactttgcatttattgct-tttgtaatttccaagac-tttgtgcatgagcttgcatga
gtgtggactcttgcatga--gctccacc-----tcttct-cttctagatccttctccttc
gt--cccccttctcctatttaaagaccttgtatctcttctttgtttttcatcaaacattt
taatcaaaaacctttcttttacttgtttgatctgagaagtgtgtaatatcttctcaactt
gttttcttcttagtgtgtcatatctaagttgaactcgagcctgaagtctaagagattttc
atctctcttggaagttcacttcaatcccccttttcatccactgcatcattt---caccat
tccatgtctttcaatccgctgcataatcaacccccttcaccttccatttgtccgatct--
--attgcatctttggtctcttgatcttcatcagtccgacc-catcatcttcaagaccttg
c-gagtgtgttcttgggaagcagattcctcttc---------------------------
----------
>Chr12:23358542:23366288_3p 
------------------gaacatgaggagcagcttgaaccagaggaagcaccggaggag
cagcttgtaccagcagaagcagcggaggatgcactaatcgttccggcgggtcctataaca
aggtcacggtccaagaggttcaaccaagctatcagtggactactcaaggagctg-gacaa
gaaccaagaagacatggctcaaaccactatgacgttgctcacagctcaaggtgctcggta
aagggtaaagtgttgctttggtgctctttttcccttggtcaagttttgtcccattgggtt
ttcttgacaaggtttttaatgaggcctaagtaacattttcaag-cccctttgccagccca
attcgtggtccaaggttccccacaaaggccttggcccattttctatctctttctcattc-
-aaactttgcatttattgc--tttgtaatttccaagac-tttgtgcatgagcttgcatga
gtgtggactcttgcatga--gctccacc-----tcttct-cttctagatccttctccttc
gt--tccccttctcctatttaaagaccttgtatctctcatttgtttctcatcaaacattt
taatcaaaaacctttcttttacttgtttgatctgagaagtgtgtaatatcttctcaactt
gtcttcttcttagtgtgtcatatctaagttgaattcgagcctgaagtctaagagattttc
atctctcttagaagttcacttcaatccccttttctatccgctgcatcattt---caccat
tccatctctttcaatccgctgcatgatcaacccccttcaccttccatttgtccgatct--
--attgcatctttggtctcttgatcttcatcagtccgatc-catctccttcaaagccttg
c-gagtgtgttcttggg-agcagattcctc------------------------------
----------
>Chr17:33022116:33028638_3p 
agctccactcaaccacacgaacttgaggagcagcttgaaccagaggaagcaccggaggag
cagcttgaaccagcggaagcagcggaggaagcattaatcgttccggcggatcctataaca
aggtcacggtccaagaggttcaaccaagctatcaatggactactcaaggagctg-gacaa
gaaccaagaagacatggctcaaaccactaagacgttgctcacagctcaaggtgctcggta
aagggtaaagtgttgctttggtgctctttttcccttggtcaagttttgtcccattgggtt
ttcttgacaaggtttttaatgaggcctaagtaacattttcaag-cccctttgccagccca
attcgtggtccaaggttccccacaaaggccttggcccattttctatctctttctcattc-
-aaactttgcatttattgc--tttgtaatttccaagac-tttgtgcatgagcttgcatga
gtgtggactcttgcatga--gctccacc-----tcttct-cttctagatccttctccttc
gt--cccccttctcctatttaaagaccatgtatctcttctttgtttttcatcaaacattt
taatcaaaaacctttcttttacttgtttgatctgagaagtgtgtaatatcttctcaactt
gttttcttcttagtgagtcatatctaagttgaactcgagcttgaagtctaagagattttc
atctctcttggaagttcacttcaattcccctttctatccgctgcatcattt---caccat
tccatctctctcaatccgctgcataatcaacccccttcaccttccatttgtccgatct--
--attgcatcttcggtctcttgatcttcatcagtccgtcc-atctctctccaaaaccttg
c-gagtgtgttcttgggaaacagattcctctcta--------ggagtctatca-------
----------
>Chr15:28714751:28718265_3p 
---------------------------------cttgaaccagaggaagcaccggaggaa
cagcttgtaccagcggaagcagcggagaaagcattaaccgttccggcgggtcctataaca
aggtcacggtccaagaggttcaaccaagccatcactggactactcaaggagctg-gacaa
gaagctagaagacgtgactcaaaccactcggacgttgctcacagctcaaggtgctcggta
aagggtaaaatgttgctttggtgctctttttcccttggtcaagttttgtcccattgggtt
ttcttgacaaggtttttaatgaggcctaagtaacattttcaag-cccttttgccagccca
attcgtggtccaaggttccccacaaaggccttggcccattttctttctatct--------
----ctttgcatttattgc--tttgtaatttccaagac-tttgtgcatgagcttgcatga
gtgtggactcttgcatga--gctcgacc-----tcttctccttctagactcttctccttc
gt--tccccttctcctatttaaagaccatgtatctctcttttatttctcatcaaacattt
taatcaaaaacctttcttttacttgtttgatctgagaagtgtgtaatatcttctcaactt
gttttcttcttagtgagtcatatctaagttgaactcgagcctgaagtctaagagattttc
atctctcttggaagttcacttcaatccacctttctacccgctgcatcatttcccccccct
ttcatcatcttcaatccgctgcataaacca-ccctttcaccttccatttcgttgatcc--
--attgcatcttcggtctcttgatcttcatcagtccgatc-catctccttcaaagccttg
c-gagtgtgttcttggg-agcagattccttacca--------ggagtctatcat------
----------
>Chr9:57450:65299_3p 
---------------------------------------------gaagcaccggaggaa
cagcttgtac---------tagcggaggaagcattaaccgtcccggcgggtcctataaca
aggtcacagtccaagaggttcaaccaagccatcgctggactaatcaaggagctg-gacaa
gaagctagaagacgtgactcaaaccatttggacgttgctcacagctcaaggtgttcggta
aagggtaaagtgtcactttggtgctctttttccgttggtcaagttttgtcccattgggtt
ttcttgacaaggtttttaatgaggtctaagtaacattttcaagccccctttgccagccca
attcgtggtccaaggttccccacaaaggccttggcccattttctttctatct--------
----ctttgcatttattgc--tttgtaatttccaagac-tttgtgcatgagcttgcatga
gtgtggactcttgcatga--gctcgacc-----tcttctccttctagactcttcttcttc
gt--tccccttcttctatttaaactccttgtatctttcatttgtttctcatcaaacattt
taatcaaaaacctttcatttacttgtttgatctaagaagtgcgtaatatcttctcaactt
gttttcttcttagtgagtcatatctaagttgaactagagcctgaagtctaagagattttc
atctctcttggaagttcacttcaatccccctttctatccgctgcatcattt--cacccct
ttcatcttctccaatccgctgcataaacca-ccccttcaccttccatttgatcgatcc--
--attgcatcttcgtcccttcgatcttcatcaaaccgtacgaatcatcttcaagaccttg
c-gagtgtgttcttggg-agcagattcctctcta--------ggagtctatcatgtggta
t---------
>Chr9:57450:65299_5p 
------------------------------------------------------------
--------------------agcggaggaagcattaaccgtcccggcgtgtcctataaca
aggtcacggtccaagaggttcaaccaagccatcgctggactaatcaaggagctg-gacaa
gaagctagaagacgtgactcaaaccatttggaccttgctcacagctcaaggtgttcggta
aagggtaaagtgtcactttggtgctctttttcccttgttcaagttttgtcccattgggtt
ttcttaacaaggtttttaatgaggcctaagtaacattttcaagcccccttttccagccca
attcgtggtccaaggttccccacaaaggccttggcccattttctttctatct--------
----ctttgcatttattgt--tttgtaatttccaagac-tttgtgcatgagcttgcatga
gtgtggactcttgcatga--gcttgacc-----tcttctccttctagactcttcttcttc
gt--tccccttcttctatttaaactccttgtatctctcatttgtttctcatcaaacattt
taatcaaaaacctttcttttacttgtttgatctgagaagtgtgtaatatcttctcaactt
gttttcttcttagtgagtcatatctaagttgaactcgagcctgaagtctaagagattttc
atctctcttggaagttcacttcaatccccctttctatccgctgcatcattt--cacccct
ttcatcttctccaatccgctgcataaacca-ccccttcaccttccatttgaccgatcc--
--attgcatcttcgtcccttcgatcttcatcaaaccgtccgaatcatctttaagaccttg
c-gagtttgttcttggg-agcagattcctctcta--------ggagtctatcacgttggg
attcgctcat
>Chr20:4684219:4690174_5p 
------------------------------------------------------------
-----------------------------------------------------tataaca
aggtcacggtccaagaggttcaaccaagctatcagtggactactcaaggagctg-gacaa
gaaccaagaagacatggctcaaaccactatgacgttgctcacagctcaaggtgctcggta
aagggtaaaatgttgctttggtgctctttttcccttggtcaagttttgtcccattgggtt
ttcttgacaaggtttttaatgaggcctaagtaacattttcaag-cccctttgccagccca
attcgtggtccaaggttccccacaaaggccttggcccattttctatctctttctcattc-
-aaactttgcatttattgc--tttgtaatttccaagac-tttgtgcatgagcttgcatga
gtgtggactcttgcatga--gctccacc-----tcttct-cttctagatccttctccttc
gt--cccccttctcctatttaaagaccttgtatctcttctttgtttttcatcaaacattt
taatcaaaaacctttcttttacttgtttgatctgagaagtgtgtaatatcttctcaactt
gttttcttcttagtgtgtaatatctaagttgaactcgagcttgaagtctaagagattttc
atctctcttggaagttcacttcaatccccctttctatccgctgcatcattt---caccat
ttcatctctttcaatccgctgcataatcaacccccttcaccttccatttgtccgatct--
--attgcatctttggtctcttgatcttcatcagtccgatc-catctccttcaaagccttg
caaagtgtgttcttggg-agcagattcctctcca--------ggagt-------------
----------
>Chr14:28349726:28354740_5p 
-------------------------------agtttgtaccgg-aggagcatcaaaggag
caacttgtat------------tggaggaggcattgatcattccggcgggtccgctaaca
aggtccaaagcgaagaggttcaaccaagccatccaaggactactcaaggagctgaaaaaa
ggaccaagaagacgtggctcaaaccactatgacattgctcacagcttaaggtgctcggta
aagggtaaaatgttgctttcgtgctctttttcccttggtcaagttttgtcccattcggtt
ttcttgacaaggtttttaatgaggcctaagtaacattttcaag-cccctttgccagccca
agtcgtggtccaaggtccattacaaa-gccttggcccattttctttctatct--------
----ctttgcatttattgt--tttgtaatttccaagac-tttgtgcatgagcttgcatga
gtgtggactcttgcatgt--gctcgacc-----tcttctccttctagactcttctccttc
gt--tccctcttttctatttaagcaccatgtatctctcatttgtaactcatcaaacattt
taatc-aaaacttcttttctacttgtttgatctgagaagtgtgtaatatcttctcaactt
gtcttcttcttagtgtgtaatatctaagttggattcgagcctgaagtctaagagatttcc
atctctcttggaagttcatttcaatccccttttc-atccgctgcatcattt---caccat
tccatctctttcaatccgctgcataaacca-ccccttcaccttccatttgatcaatct--
--attgtatcttcgatccattgatcatcatcaatccatcc-gatcatcttcaataccttg
c-aagtgtgttcttggg-agcagattcctttcca--------ggagtctatca-------
----------
>Chr14:28349726:28354740_3p 
-----------------------------gcagcttgtaccagcggaagcatcaaaggag
cagcttgtac------------tggaggaggcattgatcattccggcgggtccgctaaaa
aggtccaaagtgaagaggttcaaccaagccatccaaggactactcaaggatctg-aaaaa
gaaccaagaagacgtggctcaaaccactatgacattgctcacagcttaaggtgctcggta
aagggtaaaatgttgctttcgtgctctttttcccttggtcaagttttgtcccattgggtt
ttcttgacaaggtttttaatgagacctaagtaacattttcaag-cccctttgccagccca
agtcgtggtccaaggtccattacaaa-gccttggcccattttctttctatct--------
----ctttgcatttattgt--tttgtaatttccaagac-tttgtgcatgagcttgcatga
gtgtggactcttgcatgt--gctcgacc-----tcttctccttctagactcttctccttc
gt--tccctcttttctatttaagcaccatgtatctctcatttgtaactcatcaaacattt
taatc-aaaacttcttttctacttgtttgatctgagaagtgtgtaatatcttctcaactt
gtcttcttcttagtgtgtaatatctaagttggattcgagcctgaagtctaagagatttcc
atctctcttggaagttcatttcaatccccttttc-atccgctgcatcattt---caccat
tccatctctttcaatccgctgcataaacca-ccccttcaccttccatttgatcaatct--
--attgtatcttcgatccattgatcatcatcaatccatcc-gatcatcttcaataccttg
c-aagtgtgttcttggg-agcagattcctttcca--------ggagtctatcaa------
----------
>Chr15:28714751:28718265_5p 
-----------------------ggaggaccagcttgaaccagaggaagcaccagaggaa
cagcttgtactagcggaagcagcggaggaagcattaaccgttccgacgggtcctataaca
aggtcacggtccaagaggttcaaccaagccatcactggactactcaaggagctg-gacaa
gaagctagaagacgtgactcaaaccactcggacgttgctcacagctcaaggtgctcggta
aagggtaaaatgttgctttggtgctctttttcccttggtcaagttttgtcccattgggtt
ttcttgacaaggtttttaatgaggcctaagtaacattttcaag-cccctttgccagccca
attcgtggtccaaggttccccacaaaggccttggcccattttctttctatct--------
----ctttgcatttattgc--tttgtaatttccaagac-tttgtgcatgagcttgcatga
gtgtggactcttgcatga--gctcgacc-----tcttctccttctagactcttctccttc
gt--tccccttctcctatttaaagaccatgtatctctcttttatttctcatcaaacattt
taatcaaaaacctttcttttacttgtttgatctgagaagtgtgtaatatcttctcaactt
gttttcttcttagtgagtcatatctaagttgaactcgagcctgaagtctaagagattttc
atctctcttggaagttcacttcaatccacctttctacccgctgcatcatttcccccccct
ttcatcatcttcaatccgctgcataaacca-ccctttcaccttccatttcgttgatcc--
--attgcatcttcggtctcttgatcttcatctatctgatc-catctccttcaaagccgtg
c-gagtgtgttcttggg-agcagattcctt------------------------------
----------
>Chr18:6828571:6834470_3p 
------------------------------------------------------------
--------------------------ggaagcattgatcgtcccggcgggtcctataaca
aggtcacggtctaagaggtttaaccaagccatcaatgcaatacttaaggagttg-gacaa
gaagctaggagacatgactcaaaccacattcaccatgctcacagctcaaggtgctcggta
aaggataaagtgttactttggtgctctttttcccttggtcaagttttgtcccattgggtt
ttcttgacaaggtttttaatgaggcctaagtaacatttttagaccccttttgccagccca
agtcgtggtccaaggtcaaatacaaaagccttggcccattttctatcttttctcttatt-
-caaacttgcatttaatgt--tttgtaatttcctagac-attatgcatgagctagacctt
ggaaaagctcttgcatgatttcctaggc-----ctttatttct-----ctcctctatctc
gtccaccccttctcctataaaaagacaatgtaactcttctttgtaaaccatcaaacattt
taatcaaaaacttct-ttctacttgtttgatctgaggagtgtgtaatatcttctcaactt
gtttatttcttagtgtgtcatatctaagatatatccaagcctgtagtctaagagactttc
acctctcttggaagtacatctcaattccccttcaaatccgctgcatt-----ccacctat
ttcac--------------------------cttcatcaccattcatctctccattcc--
--gctgcatcttcaatccattgatcatcatcaatccgtct-gtttatcttcaagaccttg
c-aagtgtgttattggg-agcagattccttgcca--------ggagtctatc--------
----------
>Chr18:6828571:6834470_5p 
------------------------------------------------------------
----------------------------------tgatcgtccctgcaggtcctataaca
aggtcacggtctaagaggttcaaccaagccatcaatgcaataattaaggagttg-gacaa
gaagctagaagacatgactcaatccacattcaccatgctcacagctcaaggtgctcggta
aaggataaaatgttactttggtgctctttttcccttagtcaagttttgtcacattgggtt
ttcttgacaaggtttttaatgaggcctaagtaacatttttagaccctttttgccagccca
agtcgtggtccaaggtcaaatacaaaagtcttggtccattttctatcttttctcttatt-
-caaacttgcatttaatgt--tttgtaatttcctagac-attatgcatgagctagacctt
agaaaagctcgtgcatgatttcctaggc-----ctttatttct-----ctcctctatctc
gtccaccccttctcctataaaaagacaatgtaactcttctttgtaaaccatcaaacattt
taatcaaaaacttct-ttctacttgtttgatctgaggagtgtgtaatatcttctcaactt
gtttatttcttagtgtgtcatatctaagatatatccaagcctgtagtctaagagactttc
acctctcttggaagtacatctcaattccccttcaaatccgctgcatt-----ccacctat
ttcac--------------------------cttcatcgccattcatctctccattcc--
--gctgcatcttcaatccattgatcatcatcaatccgtct-gtttatcttcaagattttg
c-aagtgtgttcttgag-agcagattccttgcca--------ggagtctatca-------
----------
>Chr14:30754653:30759459_3p 
------------------------------------------------------------
----------------------ctgcggaagcattgatcgttccggcgggtcctctaaca
aggtcaaaatcaaggaggttcaaccaagccatcaatggtctacttagagagctg-gacaa
gaagcaagaagacatggctcaagccatcctaacaatgatcacagctcagggtgtttgatg
aagggttaagtgttgcttatgcactctttttccctgg-tcaagttttgtcccattgggtt
ttcttgacaaggtttttaatgaagcttaagtgacattttcaaggcccctttgtcacccca
tttcgtggtccaaggcccatctcttt-atcttgacccattttctatttctctcttgttc-
-aaactttgcatttattgct-tttgtattttcctaggc-attgtgcatgagcttgacttt
gttaatgctcttgcatgatttcctaggcattgatttctcccttctctcctcttctccttc
tt-cctcccttctcctataaaaagaaaatgtagttctcatttgtttctcatcaaacattt
tatcaaaaaccttcttttctacttgtttgatctgaggagtgtgtaatatcttctcaactt
gtttacttcttagtgtgtaatatctaagttgtaatcaagcctgtagtctaagagatcttc
atctctcttagaagtacacttcgttctccccttcaatctgctgcaat-----tccacctc
ttcac--------------------------cttctccgccgatcatctctccattcc--
--gctgcatcttccacccattcatcatcatcattccgtcc-attcctcttcaagaccttg
caaagtgtgtccttggg-aatagatcctcatcca--------ggagtctatcactgatgg
agca------
>Chr14:30754653:30759459_5p 
------------------------------------------------------------
-----------------------------------gatcgttacggcgggtcctctaaca
aggtcaaaatcaaggaggttcaaccaagccatcaatggtctacttagagagctg-gacaa
gaagcaagaagacatggctcaagccatcctaacaatgatcacagctcaggatgttcgatg
aagggttaagtgttgcttatgcactcttttttcctgg-tcaagttttgtcccattgggtt
ttcttgacaaggtttttaatgaggcttaagtgacactttcaaggcccctttgtcacccca
tttcgtggtccaaggcccatctcttt-gccttggcccattttctatttctctcttgttc-
-aaactttgcatttattgct-tttgtcttttcctaggc-attgtgcatgagcttgacttt
gttaatgatcttgcatgatttcctaggcattgatttctcccttctctcctcttctccttc
gt-cctcccttctcctataaaaagacaatgtagttctcatttttttctcatcaaacattt
tatcaaaaaccttcttttctacttgtttgatttgaggagtgtgtaatatcttctcaactt
gtttacttcttagtgtgtaatatctaagttgtaatcaagcctgtagtctaagagatcttc
atctctcttaaaagtacacttcgttctccctttcaatccgctgcaat-----tccacctc
ttcac--------------------------cttctccgccgatcatctctccattcc--
--gatgcatcttccacccattcatcatcatcattccgtcc-attcctcttcaagaccttg
caaagtgtgtccttggg-aatagatcctcatcca--------ggtgtctatc----atgt
ggtatcag--
>Chr19:26536356:26543974_3p 
------------------------------------------------------------
---cttgtaccagcggaagcatcggaggaagcattgatcgttctggcgggtcctctaaca
aggtcaaaatccaggaggttcaaccaagccatcaatggtctacttagagagctg-gacaa
gaagcaagaagacatggttcaagccatcctaacaatgatcacagctcagggtgttcgatg
aagggttaagtgttgcttatgcactctttttcccttg-tcaagttttgtcccattgggtt
ttcttgacaaggtttttcatgaggcttaagtgatactttcaaggcccttttgtcacccca
tttcgtagtccaagacccatctcttt-gccttggcccattttctatttctctcttgttc-
-aaac-ttgcatttattgct-tttgtattttcctaggc-attgtgcatgagcttgacttt
gttaatgctcttgcatgatttcctatgcatttatttctcccttctctcctcttctccttc
at-ccccccttctcctataaaaagacaatgtagttctcatttgtttctcatcaaatattt
taatcaaaaacttcttttctacttgtttgatctgaggagtgtgtaatatcttctcaactt
gtttacttcttagtgtgtaatatctaagttgtaatcaagcctgtagtctaagagatcttc
atttctcttagaagtacacttcgttctccctttcaatccgctgcaat-----tccacctc
ttcac--------------------------cttctccgcaattcatctcttcattcc--
--gctgcatctttcacccatccttcatcatcatttcgttc-atccttcttcaagaccttg
caaagtgtgtccttggg-catagatcctcatcaaacataagaaaattatattatcg----
----------
>Chr19:26536356:26543974_5p 
------------------------------------------------------------
----ttgtaccagcggaagcatcggaggaagcattaatcgttctggcgggtcctctaaca
aggtcaaaatccaggaggttcaaccaagccatcaatggtctacttagagagctg-gacaa
gaagcaagaagacatggttcaagccatcctaacaatgatcacagctcagggtgttcgatg
aagggttaagtgttgcttatgcactctttttcccttg-tcaagttttgtcccattgggtt
ttcttgacaaggtttttcatgaggcttaagtgatactttcaaggcccttttgtcacccca
tttcgtagtccaagacccatctcttt-gccttggcccattttctatttctctcttgttc-
-aaac-ttgcatttattgct-tttgtattttcctaggc-attgtgcatgagcttgacttt
gttaatgctcttgcatgatttcctaggcatttatttctcccttctctcctcttctccttc
at-ccccccttctcctataaaaagacaatgtagttctcatttctttctcatcaaacattt
taatcaaaaacttcttttctacttgtttgatctgaggagtgtgtaatatcttctcaactt
gtttacttcttagtgtgtaatatctaagttgtaatcaagcctgcagtctaagagatcttc
atctctcttagaagtacactttgttctccccttcaatctgctgcaat-----tccacctc
ttcac--------------------------cttctccgcaattcatctcttcattcc--
--gctgcatctttcacccatccttcatcattatttcgttc-atccctcttcaagaccttg
caaagtgtgtccttggg-catagatcctcatcaa--------------------------
----------
>Chr8:21318051:21322645_5p 
------------------------------------------------------------
------------------------------------------------------------
-------------------------------tcaatggtctacttagagagctg-gacaa
taagcaagaatacatgactcaagcaatcctaacgatgatcacagctcaaggtgttcgatg
aagggttaagtgttgcttatgcactctttttcccttg-tcaagttttgtcccattgggtt
ttcttgacaaggtttttaacgaggcttaagtgacactttcaa-gcctctttgtca-ccca
tttcgtggtctaaggcccatctcttt-gccttgacccaatttctatttctctttggttc-
-aaactttgcatttattgctatttgtatttttctaggc-attgtgcatgagcttgacttt
gttaatgctcttgcatgatttcttaggcattgatttctcctttctctcctcttctccttc
gt-ccccccttctcctataaaaatacaatgtagttctcatttgtttctcatcaaacattt
caatcaaaaatcttctttttacttgtttgatcaaagaagtgtgtaatatcttctcaactt
gtttacttcttagtgtgtcatatctaagttgtaatcaatcctgtagtctaagagatttcc
atctctcttagaagtacacttcgttctccccttcaatccgctgcaat-----tccacctc
ttcac--------------------------cttctccgccgatcatctctccattcc--
--gcttcatcttccacccattcatcctcatcatttcgtcc-attcatcctcaagaccttc
caaagtgtgttcttggg-agtagatcctcatcaa--------gga---------------
----------
>Chr8:21318051:21322645_3p 
------------------------------------------------------------
------------------------------------------------------------
------------------------------------------cttagagagctg-taaaa
taagcaaaaagacatgactcaagcaatcctaacgatgatcacagctcagggtgttcgatg
aagggttaagtgttgcttatgcactctttttcccttg-tcaagttttgtcccattgggtt
ttcttgacaaggtttttaacgaggcttaagtgacactttcaa-gcccctttgtca-ccca
tttcgtggtccaaggcccatctcttt-gccttggcccattttctatttctctctgattc-
-aaactttgcatttattgctttttgtatttttctaggc-attgtgcatgagcttgacttt
gttaatgctcttgcatgatttcctagacattgatttctcccttctctcctcttttccttc
gt-ccccccttctcctataaaaagacaatgtagttctcatttgtttctcatcaaacattt
caatcaaaaatcttctttttacttgtttgatcaaagaagtgtgtaatatcttctcaactt
gtttacttcttagtgtgtcatatctaaattgtaatcaagcctgtagtctaagatatctcc
atatctcttagaagtacacttcgttctccccttcaatccgctgcaat-----tccacctc
ttcac--------------------------cttctccgccgatcaactctccattcc--
--gctgcatcttccatctattcatcatcatcattccgtcc-attcatcctcaagaccttg
caaagtgtgttcttggg-agtagatcctcatcca--------ggagtctatc--------
----------
