# Supplementary material for: Transposon signatures of allopolyploid genome evolution
Source: Nat Commun. 2023 Jun 1;14:3180. doi: 10.1038/s41467-023-38560-z (PMC10235133; doi:10.1038/s41467-023-38560-z)
Supplement: Supplementary file 4 — Supplementary Data 1 [file 41467_2023_38560_MOESM4_ESM.zip › Camelina.LTR.families/Camelina.LTRFamily/Camelina.Aligned/gt10.fam_2295.Aligned.fa]

>Chr4:15631652:15636901_5p 
---gttaagaaaagaactctccttttattaactgtgaatgaatgaaagaatgatacagat
cataacagaatgtaacagagtaactaagagaaactctaggcgcagctagatcatattcct
ctccaacaaagacacat-aagtctcgtattc-tcacaacaaacaacatgacttctctctt
-ttacaaac-aaggtttatataacattt-tcctcttga---tcgcacgtgtctccctcca
agtccgcacgtgcta------ctctgttattccttcttgtgtatacttgtagaggcctat
caataccccctccaccccttc
>Chr4:15631652:15636901_3p 
--tgttaagaaaagaactttccttttattaactgtgaatgaatgaaagaatgatacagat
cgtaacagaatgtaacagagtaactaagagaaactctaggcgcagctagatcatattcct
ctccaacgaagacacat-aagtctcgtattc-tcacaacaaacaacataacttctctctt
-ttacaaac-aaggtttatataacattt-tcctcttga---tcgcacgtgtctccctcca
agtccgcacgtgcta------ctctgttcttccttcttgtgtatacttgtagaggcctat
cac------------------
>Chr7:27758956:27765435_5p 
--tgataagaaaaagactctctttttattatctgtgaacgaatgaatgtttgatacaaag
agtaaccgaatgtaac----------tagagaactctagacgcagctagaaaatattctc
t-ccaacgaagactcat-atgtctcgtttcc-tcacaacaaacaacatgaacttctctat
attacaaag-acagtttatataacaaat-caatcttgt---acgcatgtgtctccctcca
agtccgcacgtgctgtagccactctgttcttccttctagtgtatacctgtaaaggcttat
ca-------------------
>Chr7:27758956:27765435_3p 
--tgataagaaaaatactctctttttattatatgtgaacgaatgaatgtttgatacaaag
agtaaccgaatgtaac----------tagagaactctagacgcagctagaaaatattctc
t-ccaacgaagactcat-atgtctcgtttcc-tcacaacaaacaacatgaacttctctat
tttacaaag-acagtttatataacaaat-caatcttgt---atgcacgtgtctccctcca
tgtccgcacgtattgtagccactctgttcttccttctagtgtatacctgtagaggcttat
ca-------------------
>Chr14:10547944:10553698_5p 
--tgataagaagaagactctctttttattatctgtaaacgaatgaatgtttgatacaaag
agtaaccgaatgtaac----------tagagaactctagacgcagctagaaacaattctc
tcccaacgaagactcat-atgtctcgtgttt-tcacaacaaacaacataacctcttctat
tttacaaac-aagctttatatatcagttgctattttga---acgcacgtgtctccctcta
agtccgcacgtgctgaacttgctctgttcttccttctagtgtaaacctacagaggcttat
ca-------------------
>Chr15:24487573:24492846_5p 
tttgataagaaaaagactctctttttattatctgtgaaagaatgaatg-----tacaaat
cctaacagaatgtaac----------cagagaactctagacgcagctagacataattctc
t-ccaacaaagactcacaatgtctcgtttttctcacaacaaacaacataacgaatgctat
-ttacaact-caagcttatatatgacaatctaatttac---tcgcacgtgtctccttcct
cgtccgcacgtgctgcaaatcctctgttcttccttctggtatacacttgcataggcttat
ca-------------------
>Chr14:10547944:10553698_3p 
tttgataagaagaagactctctttttattatctgtgaacgaatgaatgtttgatacaaag
agtaactggatgtaat----------tagaaaactttagacgcagctcgaaacaattctc
tcccaacgaagactcat-atgtctcttgttt-tcacaacaaacaacataacctcttctat
tttacaaac-aaacttaatatatcagttgctattttga---acgcacctgtctccctcta
agtccgcacgtgctgaacttgctctgttcttccttctagtgtaaacctccataggcttat
ca-------------------
>Chr15:24487573:24492846_3p 
--tgataagaaaaatactttctttttattatctgtgaaagaatgaatg-----tacaaat
cgtaacagaatgtaac----------cagagaactctagacacagctagacataattctt
t-ccaacgaagacttacaatgtctcgtttttctcacaacaaacaacataacgaatgctat
-ttacaact-caagcttatatatgacaatctaattcac---tcgcacgtgtctccctcct
cgtccgcacgtgctgcaaatcctctgttcttccttctagtatacactttaataggcttat
ca-------------------
>Chr9:15978976:15984158_5p 
--tgataagaaaagaactcttcctttattatct------gaatgattc--tgttaca---
--------gggataacgg--------aaacgatctcaagacgcagcttgacataatcgca
t-tcccc-aagtcacat-aagact----ttt-caataacaaacaacatacccgactcact
-ctgtttttacaagtttatatacaattgacttctttga--ctcgcacgtgttctcttctc
agctcacacgtgctccttcttctctgttcttcctccttatgtagacttgatgaggcttat
ca-------------------
>Chr9:15978976:15984158_3p 
--tgataagaaaagaactcttcctttattatct------gaatgattc--tgttaca---
--------gggataacgg--------aaacgatctcaagacccagcttgacataatcgca
t-tcccc-aagtcacat-aagact----ttt-caataacaaacaacatacccgactcact
-ctgtttttacaagtttatatacaattgacttctttga--ctcgcacgtgttctcttctc
agctcacacgtgctccttcttctccgttcttcctccttatgtagacttgatgaggcttat
caat-----------------
>Chr19:13355740:13360955_5p 
---gataagaactgaatcactcctttattatat------gaatcactc--tgttacaa--
-------cgagataacaa--------gagaggtcactaggcacagctagtcataaccgtc
t-ctcccaaagtcatat-acgactc---ttt-tcacaacaaacaacataacctcttcttt
-ctgttttc-taattttatatacaatttcttgttttcacgctcgcacgtgtgtcacttct
cctccacacgtgttatatcttcactcttcttcttccttgtgtacacttgaaatcgcttat
ca-------------------
