# Supplementary material for: Transposon signatures of allopolyploid genome evolution
Source: Nat Commun. 2023 Jun 1;14:3180. doi: 10.1038/s41467-023-38560-z (PMC10235133; doi:10.1038/s41467-023-38560-z)
Supplement: Supplementary file 4 — Supplementary Data 1 [file 41467_2023_38560_MOESM4_ESM.zip › Camelina.LTR.families/Camelina.LTRFamily/Camelina.Aligned/gt10.fam_845.Aligned.fa]

>Chr2:11408374:11419690_5p 
------------------------------------------------------------
--------------------actgtcgcactagtaacaatcaaccttgaaca----tact
accacactgtcgcactagcaatatgaacaagcaggcattaagaacaa-ttcatttttgtc
aataca-cttagacttatctgattttgtcactcaaagttaagtatacctctagcattgac
ctaatcaagcattttatctactcctttcggcctgtagca-ttataaacgccctagatcta
atctcaacctgtcggtctgttgaccgcattaagaacatcaacctagaaggaaatttatca
atca-taacaatc-aactaaagcatcctaaccgatcaagaacacctaatcatctatccca
tccctagaaactttgctacactactcggacatagaaacgaatgataa-agccatagaaat
aaacgaaaatgacattat-taaaaagat-agag-tagagtagaaaagagtagggataaa-
agatctaagaaaa----------actaca-aaataaaagtacaaaaacaag-aagaaaat
g-ttgagtcgctcagt-tctctcacagaagctctcgctctctggtttgagggtctgcggc
gtgctcgtttgcgagctagggaa--agagggggtttatatatggaaacccatttgaccta
gcttcccagacctgcccgatggtctactcgatggggtacacgaggcttgagtcgggtaac
tcctcgggtggatcttcgggttgctcttcgcgctcttggatcctcttcgatcgtgttggg
gttcggacttgttcttgtagctcgatggctccttcgggtacatgctcgag-ttgtccttg
-tttttccccatttttggctctttagcacctgttttcatccaatatatgcaaatgcagaa
atgcaacaccctaaatgctctaaaacttgattcctacagtaaatggtctaaaaatgctaa
gttagag--gtatgaacaatgcaaaatatggacaaaaaaggatgctaaaaacatgtaaat
tagagtgttatca--------------
>Chr2:11408374:11419690_3p 
------------------------------------------------------------
ctctaaaaccttgtcaccacattatcgcactagtaacaatcaaccttgaaca----tact
accacactgtcgcactaccaatatgaacaagcaggcattaagaacaa-ttcatttttgtc
aatata-cttagacttatctgattttgtcactcaaagttaagtatacctctagcattgac
ctaatcaagcattttatctactcctttcggcctgtagca-ttgtaaacgccctagatcta
gtctcaacctgtcggtctgttgaccgcattaagaacatcaacctagaaggaaatttatct
atca-tatcaatc-aactaaagcatcctaaccgatcaagaacacctaatcatctatccca
tcccttgaaactttgctacactactcggacatagaaacgaatgataa-aaccatagaaat
aaacgaaaacgacattat-taaaaagataagag-tagagtagaaaagagtagggataaa-
agatctaagaaaa----------actaca-aattaaaagtacaaaaacaag-aagaaaat
g-ttgagtcgctcagt-tctctcacagaagctctcgctctctggtttgagggtctgcggc
gtgctcgtttgcgagctaaggaa--agagggggtttatatatggaaacccatttgaccta
gcttcccagacctgcccgatggtctactcgatggggtacacgaggcttgagtcgggtaac
tcctcgggtggatcttcgggttgctcttcgcgctcttggatcctcttcgatcgtgttggg
gttcggactttttcttgtagctcgatggctcctttgggtacatactcgag-ttatccttg
-tttttcctcatttttggctctttagcacctgttttcatccaatatatgcaaatgcagaa
atgcaacaccctaaatgctctaaaacttgattccaacaataaatggtctaaaaatgctaa
gttagag--gtatgaacaatgcaaaatatggacaaaaagagatgctaaaaacatgtaaat
tagagtgttatc---------------
>Chr12:16576858:16588149_5p 
----------------------------------------------------------ac
ctctaaaaccttgtcaccacactgtcgcaatagtaacaatcaaccttgaaca----tact
accacactgtcacactagcaatatgaacaagcagacattaagaacaattttttttttgtc
aatata-cttagacttatctgattttgtcactcaaagttaagtatacctctagcattgac
ctaatcaagcattttatctactcctttcggcctgtagca-ttgtaaacgccctagatcta
gtctcaacctgtcggtctgttgaccgcattaagaacatcaacctagaaggaaatttatct
atca-taacaatc-aactaaagcatcctaaccgatcaagaacacctaatcatctatccca
tccctagaaactttgctacactactcggacatagaaacgaatgataa-agccatagaaat
aaacgaaaatgacattat-taaaaagat-agag-tagagtagaaaagagtagggataaa-
agatctatgaaaa----------actaca-aattaaaagtacaaaaacaag-aa-aaaat
g-ttgagtcgctcatt-tctctcacataagctctcgctttacggtttgagggtctgcggc
gtgctcgtttgcgagctagggaa--agagggggtttatatatggaaacccatttgaccta
gcttcccagacctgcccgatggtctactcgatggggtacacgaggcttgagtcgggtaac
tcctcgggtggatcttcgggttgctcttcgcgctcttggatcctcttcgatcgtgttggg
gttcggacttgttcttgtagctcgatggctccttcgggtacatgctcgag-ttgtccttg
-tttttccccatttttggctctttagcacctgttttcatccaatatatgcaaatgcagaa
atgcaacaccctaaatgctctaaaacttgattcctacagtaaatggtctaaaaatgctaa
gttagag--gtatgaacaatgcaaaatatggacaaaaaaggatgctaaa-----------
---------------------------
>Chr20:17892453:17903180_5p 
------------------------------------------------------------
------------------------------------------------------------
---------tcgcactagcaatatgaacaagcaggcattaagaacaa-ttcatttttgtc
agtata-cttagacttatctgattttgtcactcaaagttaagtatacctctagcattgac
ctaatcaagcattttatctactcctttcggcctgtagca-ttgtaaacgccctagatcta
atctcaacctttcggtctgttgacagcattaagaacatcaacctagaaggaaatctatca
atca-tcacaatc-aactaaagcatcctaaccgatcaagaacacctaatcatctatccca
tccctagaaactttgctacactactcggacatagaaacgaatgataa-agccatagaaat
aaacgaaaatgacattat-taaaaagat-agag-tagagtagaaaagagtagggataaa-
agatctatgaaaa----------actaca-aattaaaagtacaaaaacaag-aa-aaaat
g-ttgagtcgctcagt-tctctcacagaagctctcgctctctggtttgagggtctgcggc
gtgctcgtttgcgagctagggaa--agagggggtttatatatggaaacccatttgaccta
gcttcccagacctgcccgatggtctactcgatggggtacacgaggcttgagtcgggtaac
tcctcgggtggatcttcgggttgctcttcgcgctcttggatcctcttcgatcgtgttggg
gttcggacttgttcttgtagctcgatggctccttcgggtacatgctcgag-ttgtccttg
-tttttccccatttttggctctttagcacctgttttcatccaatatatgcaaatgcagaa
atgcaacaccctaaatgctctaaaacttgattcctacagtaaatggtctaaaaatgctaa
gttagag--gtatgaacaatgcaaaatatgggcaaaaaaggatgctaaaaacatgtaaat
tagagtgttatca--------------
>Chr2:19749690:19758986_3p 
------------------------------------------------------------
------------------------------------------------------------
------------------------------------------------------tttgtc
agtata-cttagacttatctgattttgtcactcaaagttaagtatacctctagcattgac
ctaatcaagcattttatctactcctttcggcctgtagca-ttgtaaacgccctagatcta
atctcaacctgtcggtctgttgaccgcattaagaacatcaacctagaaggaaatttatct
atca-taacaatc-aactaaagcatcctaaccgatcaagaacacctaatcatctatccca
tccctagaaactttgctacactactcggacatagaaacgaatgataa-agccatagaaat
aaacgaaaatgacattat-taaaaagat-agag-tagagtagaaaagagtagggataaa-
agatctatgaaaa----------actaca-aattaaaagtacaaaaacaag-aa-aaaat
g-ttgagtcgctcagt-tctctcacagaagctctcgctctctggtttgagggtctgcggc
gtgctcgtttgcgagctagggaa--agagggggtttatatatggaaacccatttgaccta
gcttcccagacctgcccgatggtctactcgatggggtacacgaggcttgagtcgggtaac
tcctcgggtggatcttcgggttgctcttcgcgctcttggatcctcttcgatcgtgttggg
gttcggacttgttcttgtagctcgatggctccttcgggtacatgctcgag-ttgtccttg
-tttttccccatttttggctctttagcacctgttttcatccaatatatgcaaatgcagaa
atgcaacaccctaaatgctctaaaacttgattcctacagtaaatggtctaaaaatgctaa
gttagag--gtatgaacaatgcaaaatatagacaaaaaaggatgctaaaaacatgtaaat
tagagtgttatca--------------
>Chr12:16576858:16588149_3p 
------------------------------------------------------------
--ataaaaccttgtcaccacactttcacactagcaacaatcaaccttgaaca----tact
accacactgtcgcactagaaatatgaacaagcaagcattaagaacaa-ttcatttttgtc
agtaaa-cttagacttatctgattttgtcactcaaagttaagtatacctctagcattgac
ctaatcaagcattttatctactcctttcggcctttagca-ttgtaaacgccctagatcta
atctcaacctttcagtccgttgacagcattaagaacatcaacctagaaggaaatttatct
atca-taacaatc-aactaaaaaatcgtaaccgatcaagaacacctaatcatctatccca
tccctagaaactttgctacactactcggacatagaaacgaatgacaa-agccatagaaat
aaacgaaaatgatattat-taaagagat-agag-tagagtagaaaagagtatgggatag-
agatctaagagaa----------actata-aaataaaagtacaaaaacaag-aaaaaaat
g-ttgagtcgctcagt-tctctcacagaagctcccgctctctggtttgagggtctgcggc
gtgcacgtttgtgagctagggaa--agagggggtttatatatggaaacccatttgaccta
gcttcccagacctgcccgatggtctactcgatggggtacacgagggtgaagtcgggtaac
tcctcaggtggatctttgggttgctcctcgcgctcttggatcctcttcgatcgtgttggg
gttcggacttgttcttgtatctcgatggctccttcgggtacatgctcgaa-ttgtccttg
-tttttccccatttttggctttttagcacctgttttcatccaatatatgcaaatgcagaa
atgcaacaccctaaatgctctattacttgattgttacagtaaatgacctaaaaatgctaa
gttagaa--gtgtgaacaatgc-aaatatggacaaaaa-ggatgctaaaaacatgtaaat
tagagtgttatc---------------
>Chr20:17892453:17903180_3p 
------------------------------------------------------------
------------------------------------------------------------
-----------gcactagcaatatgaacaagcaggcattaagaacaa-ttcatttttgtc
aatata-cttggacttatctgattttgtcactcaaagttaagtatacatttagcattgac
ctaatcaagcattttatctactcctttcggcctgtagca-ttataaacgtcctagatcta
gtctcaacctgtcggtctgttgaccgcattaagaacatcaacctagaaagaaatttattt
atca-tagcaatc-aactaaaacatcctaaccgatcaagaacacctaatcatctatccca
tccctagaaactttgctacactactcggacatagaaacgaatgataa-agccatagaaat
aaacaaaaatgacattat-taaaaagat-agag-tagagtagaaaagagtagggataaa-
agatctatgaaaa----------actaca-aattaaaagtacaaaaagaag-aa-aaaat
g-ttgagtcgctcagt-tctctcacagaagctctcgctctatgatttgaggatctgcggc
gtgctagtttgcgagctagggaa--agagggggtttatatattgaaacccatttgaccta
gcttcccagacctgccagatggtctactcgatggaatacacgagtcttgagtcgggtaac
tcctcgggtggatcttcgggttgctcttcgcgcttttggatcctctttgatcgtgttggg
gttcggacttgttcttgtaactcgatggctccttcgggtacatgctcgag-ttgtccttg
--ttttccccatttttggttctttagcacctgttttcatccaatatatgcaaatgcagaa
atgcaataccctaaatgctctaaaacttgattcctacagtaaatggtctaaaaatgttaa
gttagag--gtatgaacaatgcaaaatttggacaaaaaaggatgctaaaaacatgtaaat
tagagtgttatcattgattcacaattt
>Chr13:15738842:15751892_3p 
---------------------------------------------------------aac
ctctaagaccttgtcaccacactttcgcactagcaacaatcaaccttgaaca----catt
accacactgtcgcactagcaatatgaacaagcaggcattaagaacga-ttcattattgtc
agtaga-cttaaactcatctaattttgttactcagagttaagtaaacctctagcattggc
taaatcaagcattttatctactcctttcggcctgtagcatttgtaaacgccctagatcta
atctcaacctttcggtctgttgacagcattaagagcaccaacctagaaggaaatctatca
atcatttacaatc-aactaaagcatcctaaccgatcaagcacacaaaatcatctatctca
tccctagaaactttactacagtattcggacatagaagcgaataacaa-agcaatcaaaat
gaatgaaaatgacattgtattaaaagat-agag-tagagtagagaa-agtaaaggatag-
aaatctaaga-aa----------actaca-aaataaaaatgcaaaacaaga-agaaaaat
g-ttgagtcgctcagt-tctctcacagaagctctcgctctctggtttgagggtctgcggc
gtgctcctttgcaagctagggga--agagggggtttatatatggaaacccatttgaccta
gcttcccagacctgcccgatgatctactcgatggggtacacgagggtgaagtcgggttac
tcctcgggtggatcttcgggttgctcttcatgctcttggatcctcctcgatcgtgttggg
gttcggacttgttcttgcagctcgatggctccttcgggtacatgctcgag-ttgtccttg
-tttttccccatttttggctctttagcacctgttttcatccaatatatgcaaatgcagaa
atacaacaccctaaatgctctaaaacttgattcctacagtaaatggtctaaaaatgctaa
gttagag--gtatgaacaatgcaaaatatggacaaaaaaggatgctaaaaacatgtaaat
ta-------------------------
>Chr13:15738842:15751892_5p 
------------------------------------------------------------
------------gtcaccacactttcgcactagcaacaatcaaccttgaaca----catt
accacactgtcgcactagcaatatgaacaagcaggcattaagaacga-ttcattattgtc
agtaga-cttaaactcatctaattttattactcagagttaagtaaacctttagcattggc
taaatcaagcattttatctactcctttcggcttgtagcatttgtaaacgccctagatcta
atctcaacctttcggtctattaacagcattaagagcaccaatatagaaggaaatctatca
attatttacaatc-aactaaagcatcctaaccgatcaagaacacaaaatcatctatccca
tccctagaaactttactacactactcggacatagaagcgaataacaa-atcaatcaaaat
gaattaaaatgacattgtattaaaagat-agag-tagagtagagaa-agtaaaggatag-
aaatctaaga-aa----------actaca-aaataaaaatgcaaaacaaga-agaaaaat
a-ttgagtcgcccagt-tctctcacaggagctctcgctctctggtttgagggtctgcggc
gtgctactttgcaagctagggga--agaggggttttatatatggaaacccatttgaccta
gcttcccagacctgcccgatgatctactcgatggggtacacgagggtgaagtcgggttac
tcctcgagtggatcttcgggttgctcttcatgctcttggatcctcctcgatcgtgttggg
gttcggacttgtttttgcagctcgatggctccttcgggtacatgctcgag-ttgtccttg
-tttttccccatttttggctctttagcacatgttttcatccaaaatatgcaaatgcagaa
atgcaacaccctaaatgctttaaaagtgaatttctacagtaaatgacctaaaaatgttaa
gctagag--gtatgaacaatgcaaaatatggacaaaaaagaatgctaaaca---------
---------------------------
>Chr17:22150910:22163276_5p 
------------------------------------------------------------
----------------ccacactctcgcactagc--------------------------
-------------------aatatgatcaagcaggcattaagatcaa-ttcattattgtc
agtaaa-cttaaactcatctaatctc-ttactcagagtcaagtaaacctctagcattggc
taaatcatgcatcttatctacacctctcggtcgcta--------aaacg-cctagatcta
atctcaacctctcagtctgttgacagcattaagaacaccaacctagaaggaaatctatca
gaaatataagatcaaactaaggcatcctaaccgatcaagaacacaaaatcatctatccca
tccctagaaactttactacactactcggacatgataacaagaaacaa-aacaacgaaaat
gaatgaaaattgcattgtattaaacggt-aaagatagagtagaagg-agtacaagatag-
aaatctaagaaaaactat-aaaaactatg-aaagaaaatgtaaaaaaaaaa-ggaaaaat
gtttgagtcgctcagt-tctctcacagaagctctcgctctctggtttgagggtctgcggc
gtgctcgtttgcgagctagggga--agagggggtttatatatggaaacccttttgaccta
gcttcccagacctgtccgatggtctactcgatggggtacacgaaggtgaagtcgggttac
tcctcgggtggatcttcgggttgctcttcatgctcttggatcctctttgatcgtgttggg
gttcggacttgttcttgtagctcgaaggctccttcgggtacatgctcgag-ttgtccttg
-ttttcccccatttttggctctttagcacctgttttcatccaaaatatgcaaatgcagaa
atgcaacaccctaaatggtttaaaagtgaattcctacagttaatgacctaaaaatgctaa
gttagag--gtatgaacaatgcaaaatatggacaaaaaaggatgctaaaaacatataaat
tagagagttatcagaccc---------
>Chr16:11197629:11208480_3p 
------------------------------------------------------------
------------------------------------------------------------
-------------------------------caggcattaagaacga-ttcattattgtc
agtaaa-ctcaaactcatctaatccc-ttactcagagtcaagtaaacctctagcgttggc
taattcacgtatctcatctacacctctcggtcgctg--------aaacaccctagatcta
atctcaacctctcagtctgttgacagcattaagaacaccaacctagaaggaaatctatca
atcatttacaatcaaactaaggcatcctaaccgatcaagaacacaaaatcatttatccca
ttcctagaaactttactacactactcggacatgataacaaggaacaa-aataacgaaaat
gaatgaaacttgcattgtattaaaagat-agag-tagagtagaaag-agtacaagatag-
aaatctaagaaaa-ctat-aaaaactatg-aaataaaaatgcaaaacgaaa-aggaaaat
gtttgagtcgctcagt-tctctcacagaagctctcgctctctggtttgagggtctgcggc
gtgctctcttgcgagataggaga--ggagggggtttatatatggaaacccttttgaccta
gcttcccagacctgcccgatggtctactcgatggggtacacgagggtgaagtcgggttac
tcctcgggtggatcttcgggttgttcttcatgctctcggatcctcctcgatcgtgttggg
gttcggacttgttcttgcagctcgatggctccttcgggtacatgctcgga-ttgtccttg
-tttttccccatttttggctctttagcacctgttttcatccaaaatatgcaaatgcagaa
atgcaacaccctaaatggtctaaaagtgaattcctacagttaatgacctaaaaatgctaa
gttagag--gtatgaacaatgcaaaatatggacaaaaaaggatgctaaaaacatataaat
tagagagttatca--------------
>Chr16:11197629:11208480_5p 
------------------------------------------------------------
---------------accacactctcgcactagc--------------------------
-------------------aatatgaacaagcatgcatcaagaacga-ttcattattgtc
agtaaa-ctcaaactcatctaatccc-ttactcagagtcaagcaaacctctagcattggc
taattcatgcatctcatctacacctctcggtcgctg--------aaatgccctagatcta
atctcaacctctcggtctgttgacagcattaagaacaccaacctagaaggaaatctatca
atcatttacaatcaaactaacgcatcctaaccgatcaataacataaaatcatctatccca
tccctagaaactttactacactactcggacattataacaaggaacaa-aataacgaaaat
gaatgaaacttgcattgtattaaaatat-agag-taaagtagaaag-agtacaagatag-
aaatctaagaaaa-ttat-aaaaactatg-aaataaaaatgcaaaacgaaa-atgaaaat
gtttgagtcgctcagt-tctctcacagaagctctcgctctctggtttgagggtcagcggc
gtgctcccttgcgagctaggaga--ggtgggggtttatatatcgaaacccttttgaccta
gcttcccagacctgcccgatggtcaactcgatggggtacacgagggtgaagtcgggttac
tcctcgggtggatcttcgggttgttcttcatgctctcggatcctcttcgatcgtgttggg
attcggacttggtcttgcatctcgatggctccttcgggtaaatgctcgga-ttgtcctta
-tttttccccatttttggctctttagcacatgttttcatccaaaatatgcaaatgcagaa
atgcaacaccctaaatggtctaaaagtggattcctagagttaatgacctaaaaatgctaa
gttagaa--gtatgaacaatgcaaaatatggacaaaaaaggatgctaaaaacatataaat
tagataattatcatct-----------
>Chr17:22150910:22163276_3p 
------------------------------------------------------------
------------------------------ctan--------------------------
-------------------aatatgatcaagcaggcattaagatcaa-ttcattattgtc
agtaaa-cttaaactcatctaatctc-ttactcagagtcaagtaaacctctagcattggc
taaatcatgcatcttatctacacctctcggtcgcta--------aaacg-cctagaccta
atctcaaactctcagtctgttgacagcattaagaacaccaacctagaaggaaatctatca
gaaatataagatcaaactaaggcatcctaaccgatcaagaacacaaaatcatctatccca
tccctagaaactttactacactactcggacatgataacaagaaacaa-aacaacgaaaat
gaatgaaaattgcattgtattaaacagt-aaagatagagtagaagg-agtacaagatag-
aaatctaagaaaacttat-aaaaactatg-aaagaaaatgtaaaaacaaaa-ggaaaaat
gtttgagtcgctcagt-tctctcacagaagctctcgctctctggtttgagggtctgcggc
gtgctcgtttgcgagctagggga--agagggggtttatatatggaaacccttttgaccta
gcttcccagacatgcctgatggtctactcgatggggtacacgaggataaagtcgggttac
tcctcgggtggatcttcgggttgctcttcatgctcttggatcctcctcgatcgtgttggg
gttcagacttgttcttgcagctcgatggctccttcaggtacatgctcgag-ttgtccttg
-tttttccccaattttcgctctttagcacctgttttcatcgaaaatatgcaaatgcagaa
atgcaacaccctaaatggtttaaaagtgaattcctacagttaatgacctaaaaatgctaa
gttagag--gtataaacaatgcaaaatatggacaaaaagggatgctaaaaacatataaat
tagag----------------------
>Chr11:4774101:4784694_5p 
------------------------------------------------------------
---------tttgtcaccacactcccgtactagcaacaatcaaccttggtcac-ttccct
acccaactctcgttggagaaacatggccaagcaggcattaagatcaa-ttcattattgtc
agtaca-ccctaactcatctaatccc-ttactcagag-cgagtgaacctctagcattggt
tgattcaagcacctcatctacacctctcggtgg-ta--------aaacaccctagatcta
atctcaacctcccggtctgttgacaacattaagaacaccaacctagaaggaaatctatca
aaaatatacaatcaaactaaggcatcctaaccgatcaagaacacaaaatcatctatccca
tccctagaaactttaccacactactcagacatagtaacaaagaacaa-aacaacgaaata
gagtgaaaattgcattgtattaaacggt-aaagatagagtagaaag-agtacaagatag-
agatctaagaaaaactat-aaaaactatg-aaagaaaatgtaaaaacaaaa-gaaaaatt
gtttgagtcgctcagt-tctctcacaaaagctctcgctctctggtttgagggtctgcggc
gtgctcgtttgcgagctaggaga--gaagggggtttatatatggaaactcttttgaccta
gctttccagacctgcccgatggtctactcgatggggtacacgagggtgaagtcgggttac
tcctcgggtggatcttcgggttgttcttcatgctcttggatcttcctcgatcgtgttggg
gttcggacttgttcttccagctcgatggctccttcgggtacatgctcgggtttgtccttg
-tttttccctatttttggctctttagctcctgttttcatccaaaatatgcgaatgcagaa
atgcaacagcctaaatggtctaaaagtgaattcctatagttaatgacctaaaaatgctaa
gttagag--gtatgaacaatacaaaacatggacaaaaaaagatgctaaaaacatataaat
tagagagttatca--------------
>Chr11:4774101:4784694_3p 
------------------------------------------------------------
------aactttgtcaccacactcccgcactagcaacaatcaaccttggtcac-ttccct
acccaactctcgttggagaaacatgaccaagcaggcattaagatcaa-ttcattattgtc
agtaca-ccctaactcatctaatccc-ttactcagag-cgagtgaacctctagcattggt
tgattcaagcacctcatctacacatctcggtgg-ta--------aaacaccctagatcta
atctcaacctttcggtctgttgacagcattaagaacaccaacctagaaggacatctatca
aaaatatacaatcaaactaaggcatcctaaccgatcaagaacacaaaatcatctatccca
tccctagaaactttaccacactactcagacatagtaacaaagaacaa-aacaacgaaata
gagtgaaaattgcattgtattaaacggt-aaagatagagtagaaag-agtacaagatag-
agatctaagaaaaactat-aaaaactatg-aaagaaaatgtaaaaacaaaa-gaaaaatt
gtttgagtcgctcagt-tctctcacaaaagctctcgctctctggtttgagggtctgcggc
gtgctcatttgcgagctaggaga--gaagggggtttatatatggaaactcttttgaccta
gctttccagacctgcccgatggtctactcgatggggtacacgagggtgaagtcgggttac
tcctcgggtggatcttcgggttgttcttcatgctcttggatcctcctcgatcgtgttggg
gtttggacttgttcttccagctcgatggctccttcgggtacatgctcgggtttgtccttg
-ttttcccctatttttggctctttagcacttgttttcatccaaaatatgcgaatgcagaa
atgcaaccgcctaaatggtctaaaaatgaattcctatagttaatgacctaaaaatactaa
gttagag--gtatgaacaatgcaaaatatggacaaaaaaagatgcta-------------
---------------------------
>Chr20:22265170:22272869_3p 
------------------------------------------------------------
-------atcttgttaaaacactctcgcgacagaaacaatcaaccttgaatcacttccct
acccaactctcgttggagaaacatgaccaagcaggcaataggatccgattcattattgtc
agtaaaccccttactcatctaatctc-ttaggctaag-tgagtaaacatctagcattgat
tgattcaagcatctcatctacacctctcgg----tggta-----aaacaccttagatcta
atctcaccctctcagtttgttgacagcattaagaatacaaacctagaaggaaatctatta
aaaatatacaatc-aactaagacatcctaaccgatcaagaacacaaaatcatctatccca
tccctagaaactttactacactactcggacataataacaagaaacat-aacaacaaataa
gaacgaaaattgcattataataaatggt-agag-tagagtagaaag-aatacaggatag-
aaatctaaag-aaatgataaaagtttatgaaaataaaatgtaaaaacaaaa-ggaaaagt
gtttgagtcgctcagt-tctctcatagaagccctcgctctctggtttgagggtctgcggc
gtgctcgtttgcgagttaggaga--ggagggg-tttatatatggaaacccctttgaccta
gcttcccagacctgcccgatggtctactcgatggggtacacgaagacaa-gtcgggttac
tcctcaggtagatcttcggg-tgttcttattgctcttggattttcctcgatcgtattggg
gtttggacttgttcttccagctcgaaggctccttcaggtacatgctcggatttgtccttg
-ttttcccctattttaggctctttagcacctgttttcatccaaaacatgcacatgcaaaa
atgcaacaccctaaatggtctaaaagtgaattcctacagttaatgacctaaaaatgctaa
cttagag--gtatgaacaatacaaaatatggacaaaaaaagatgctaaaaacatgtaaat
tagagagttatca--------------
>Chr20:22265170:22272869_5p 
------------------------------------------------------------
-----aaatcttgttaaaacgctctcgcgacagaaacaatcaaccttgaatcactttcct
acccaactcttgttggagaaacatgaccaagcaggcaataggatccgattcattattgtc
agtaaaccccttagtcatctaatctc-ttaggctaag-tcagtaaacctctagcattgat
tgattcaagcatctcatctacacttctcag----tggta-----aaacaccttagatcta
atctcaccctctcggtttgttgacagcattaagatcaccaacctataaggaaatcagtta
aaaatatacaatc-aactaagacatcctaaccgatcaagaacacaaaatcatctatccca
tccctagaaattttactacactactcggacataataacaaaaaacat-aacaacaaataa
gaacgaaaattgcattataataaatggt-agag-tagagtagaaag-aataaaggatat-
aaatctaaag-aaatgataaaagtttatgaaaataaaatgtaaaaacaaaa-ggaaaagt
gtttgagtcgctcagt-tctctcacagaagctctctctctctggtttgagggtctgcggc
gtgctcgtttgcgagttaggaga--ggagggg-tttatatatggaaacccctttgaccta
gcttcccagacatgcccgatggtctactcgatggggtacacgaagacga-gtcgagttac
tcctcgggtagatcttcagg-tgttcttattgctcttggatcttcctcgaccgtgttggg
gttcggacttgttcttccagctcgaaggctccttcaggtacatgctcggatttgtccttg
-ttttcccccattttaggctctttagcacctgttttcatccaaaacatgcaaatgcaaaa
atgcaacaccctaaatggtctaaaagtgaattcctgcagttaatgacctaaaaatgctaa
gttagag--gtatgaacaatgcaaaatattgacaaaaaaggatg----------------
---------------------------
>Chr11:35954004:35963623_3p 
------------------------------------------------------------
------------------------------------------------------------
-----------------------tgaccaagcaggcattaagatccgattcattattgtc
agtaaaccccttactcatctaatctc-ttaggctaag-tgagtaaacctctagcattggt
tgattcaagcatctcatctacacctctcgg----tggta-----aaacaccttagatcta
atctcaccctctcggtttgttgacagcattaagaacaccaatctagaaggaaatctatta
aacatatacaatc-aactaagacatcctaaccgatcaagaacacaaaatcatctatccca
tccctagaaactttactacactactcggaaatcatagcaggaaacat-caaagcaaatat
aaatgaaaattgcattatattaaacgat-aaag-tagagggataag-agtacaagataa-
aaatctaaagaaaatgataaaaagttatg-aaataaaatctaaaacaaaag-agaaaagt
gtttgagtcgctcagt-tctctcacagaagctctcgctctctggtttgagggtatgcggc
atgctcttttgcgaggaagaaga--agaggag-tttatatatggaaacccctttgaccta
acttcccagacctgcccgagggtatacttgatggggtacacgaggatgaggtcgagttag
tcttcgtgtagatcttcgggttggtcttcatgctcttggatcctccttgatcgtgttggg
gttcagactcgttcttccagctcgatggctccttcggggacatcttcgggtttgtccttg
-tttttctccattttaggctcttaagcaccagttttcatccaaaatatgcaaatgcaaaa
atgcaacaccctaaatggcctaaaagtgaattcctatagttaatgacctaaacatgctaa
gttaagg--gtatgaataatgcaaaatatggacaaaaaggaatgctaaaaacatgtaaat
tagagagttatcag-------------
>Chr11:35954004:35963623_5p 
------------------------------------------------------------
------------------------------------------------------------
-----actctcgttggagaaacatgaccaagcaggcattaagatccgattcattattgtc
agtacaccccttactcatctaatctc-ttaggctaag-tgagtaaacctctagcattggt
tgattcaagcatctcatctacacctctcgg----tgata-----aaacaccttagatcta
atctcaccctctcggtttgttgacaacattaagaacaccaatctagaaggaaatctatta
aacatatacaatc-aactaagacatcctaaccgatcaagaacacaaaatcatatatccca
tccctagaaacttcactacactactcggaaatcatagtaggaaacat-caaagcaaatat
aaacaaaaattgcattatattaaacgat-aaag-tagagggataag-agtacaaaatag-
aaatctaaagaaaataataaaaagttatg-aaaaaaaatctaaaacaaaag-ggaaaagt
atttgagtcgctcagt-tctctcacagaagctcttgctctccggttcgagggtctgcggc
gtactcgtttgtgaggaagaaga--ggagggg-tttatatatggaaacccctttgaccta
gcttcccagacctgcccgagggtctactcgatggggtacacgaggatgaggtcgagttag
tcttcaggtagattttcgggttggtcttcatgctcttggatcctccttgatcgtgttgga
gttcggacttgttcttccagctccatggctccttcgggtacatcttcgggtttgtccttg
-ttttcccccattttaggctcctaagcacc-tttttcatccaaaatatgcaaattcaaaa
atgcaacaccctaaatggcctaaaagtgaatttctacagttaatgacctaaaaatgctaa
gttaagg--gtatgaataatgcaaaatatggacaaaaaaggatgctaa------------
---------------------------
>Chr14:17903904:17909633_5p 
------------------------------------------------------------
------------------------------------------------------------
--------------------------------aggcaatacaaaccgattcattattgtc
aataaactccttacacatctaatctc-ttaggctaag-tgagtaaatctctagcattgat
tgattcaagcatttcatctacatctctcga----tagca-----aaacacccgagatcta
atctcaacctctcggtctattgatagcattaagaacaccaatctagaaatgaacttatat
aacataaacaaccaagctaagacatcctaaccgatcaagaacacataattgtctatgtca
tccctagaaactttgtttcactactcagatctcattgcagaaaacataaaaaacaaagac
aaacgaaaattgcattgtattgaaaata-agat-agaagtaaaag--agtacaaagtc--
gaatctaaaaggatagcaaaagaaatgta-aaataaatcctaacaaagtgg--aaaaaga
gttttagttgctcagtctctcgttcagaagttctcgctctctgttctgagtgtctgcggt
gtgctaaggcgagaggaagaaga-----gggggtttatatatggaaacccttttaacctt
gcttccaagtcctgcccgagggtctactcgatgaggtgcacgaggatgaggtcgggttac
tcctaggataggtcttcgggttgttcttcctgttcttggatcctcttcgatcgggttgag
gttcggact-gttcttcctgctcaatagctccttcgggtacatgctcggatttggccttg
-tttctccccattttaggctctaaagcacctatttttatccaaaatgtgcaaatgcaaga
atgcaacacccgaaatagcctaaaagcgaattcttacagtaaatgacctaaaaatgctaa
ggttagg--gtatatataatgcaaaatatggacaaataaagatgcttaaaacatgtaaat
tagagagttatcacctac---------
>Chr11:13845259:13854893_5p 
------------------------------------------------------------
------------------------------------------------------------
----------------agaaacatgaccaagcaggcaatacaaaccgattcattattgtc
aataaaccccttactcatctaatctc-ttaggctaag-tgagtaaatctctagcattgat
tgattcaagcatttcatctacat--------------------------------atcta
atctcaacctctcggtctgttgataggatcaagatcaccaatctagaagggaatttataa
aacacaaatatcaaagctaagacatcctaaccgatcaagaacacaaaatcatctatccca
tccctagaaactttgtttcactattcagatctcattgcagaaaaaac-aagagcatagat
aaaagaaaattgcattatattaaaaata-tagt--aaagtggaag--agtatagaatcg-
---------aaaatataaaaataaatg-a-aattaaatcctaacaaagtgt-agaaagag
ttttgagtcgctccgtttctctcccagaagctctcgctctctgttttgagggtctgcggc
gtgctagggcgaaaggaagaaga--ggggggggtttatatatggaaacccattaacccta
gcttcccagtcctgcccgagggtctgctcgatggggtgcacgaggatgagctcaggttac
tcttcgggtaggctctcggattgttctgtctgttcttagatcctccttgatcgggttggt
gttcggatt-gttcttcctactccatagctccttcggatacatgctcgaattcgaccttg
-ttcctccccatttttggctcttaagcacctgttttcatccaaaatatgcaaatgcaaga
atgcaacaccctaaatggcgtaaatgtggattcctacagtaaatgacctaaaaatgctaa
ggttagg--gtaaaaacaatgcaaaatatggacaaaaggagatgcttaaaacgtgtaaat
tagagagttatc---------------
>Chr14:17903904:17909633_3p 
------------------------------------------------------------
------------------------------------------------------------
----------------------------cgttaggcaatacaaaccgattcattattgtc
aataaactttttacacatctaatctc-ttaggttaag-tgagtaaatctctagcattgat
tgattcaagcatttcaactacatctctcga----tagca-----aaacaccctagatcta
atctcaatctctcggtctattgatagcattaagaacaccaatctagaaaagaacttatat
aagataaacaaccaagctaagacatcctaaccgatcaagaacacataattgtctatcccg
tccctagaaactttgtttcactactcagatctcattgcagaaaacat-aaaaacaaagac
aaacgaaaattgcattgtattgaaaata-ggat-agaagtaaaag--agtacaaagtc--
aaatctaaaaggatagcaaaagaaatgta-aaataaatcctaacaaagtgg--aaaaaga
gtttgagtcgctcagtctctcgttcacaagctctcgctctctgttctgagtgtctacggc
gtgctagggagagaggaagaaga----ggggggtttatatatgaaaacccttttaaccta
gattcccagtcctgcccgagggtctgctcgatgaggtgcacgaggatgaggtcgggttac
tcctcggataggtcttcgggttgttcttcctgttcttggatcctcttcaatcgggttgag
gttcggact-gttcttcctgctcaatagctccttcgggtacatgctcggatttggccttg
-tttctccccattttaggctctaaagcacctattttcatccaaaatgtgcaaatacaaga
atgcaacacccgaaatggcctaaaagcgaattcctactgttaatgacctaaaaatgctaa
ggttagg--gtatatataatgcaaaatatgaacaaaaaaggatgattaaaacatataagt
tagagagttatca--------------
>Chr11:13845259:13854893_3p 
---------------tggggagtacacaagtcaca-------------------------
------------------------------------------------------------
----------ctttcaagcagcatgaccaagcaggcaatacaaaccgattcattattgtc
aataaaccccttactcatctaatctc-ttaggctaag-tgagtaaatctctagcattgat
tgattcaagcatttcatctacat--------------------------------atcta
atctcaacctctcggtctgttgataggattaagatcaccaatctagaagggaatttataa
aacacaaatatcaaagctaagacatcctaaccgatcaagaacacaaaatcatctatccca
tccctagaaactttgtttcactattcagatctcattgcagaaaaaac-aagagcatagat
aaaagaaaattgcattatattaaaaata-tagt--aaagtggaag--agtatagaatcg-
---------aaaatataaaaataaatg-a-aattaaatcctaacaaagtgt-agaaagag
ttttgagtcgctccgtttctctcccagaagctctcgctctctgttttgagggtctgcggc
gtgctagggcgaaaggaagaagaggggggggggtttatatatggcaacccattaacccta
gcttcccagtcctgcccaagggtctgctcgatggggtgcacgaggatgagctcaggttac
tcttcgggtaggctctcggattgttctgtctgttcttagatcctccttgatcaggttggt
gttcggact-gttcttcctgctccatagctccttcggatacatgctcggattcgaccttg
-ttcctctccatttttggctcttaagcacttgttttcatctaaaatatgcaaatgcaaga
atgcaacaccctaaatggcctaaatgtggattcctaaagtaaatgacctaaaaatgccaa
ggttagg--gtaaaaacaatgcaaaatatggacaaaaagagatgcttaaaacgtgtaaat
tagagagttat----------------
>Chr19:22356474:22363140_3p 
--ttcctgaccagtatggatgtcctacatgccacaagcaaatattccctagacaatgaat
ctctaaaatcttgttaaaacactctcatgatagaaacaatcaaccttgatcac-tcccct
acccaactctcgttggagaaacatgaccaagcaggcaatacaaaccgattcattattgtc
aataaactccttacacatctaatctc-ttaggctaag-tgagt-aatctctagcattgat
tgattcaagcatttcaacaacatctatcga----tggca-----aaacaccctagatcta
ctctcaacctctcggtctgaaaatagcattaagaacaccaatctagaaaggaatttatat
aacataaacaatcaagctaagacatcctaaccgatcaagaacacatatttgtctatccta
tccctaaaaactttgtttcactactcagatcttattgcagaaa-cat-aaaaatacaaat
aaacgaaaattgcattgtattgaaaata-gaaa-tagagtagaag--agtacagaatcg-
aaatctaaaagaatagcaaaagaaatgaa-aaataaatcctaacaaagtggaaaaaaaga
gtttgaatcgctcagtctctcattcagaagctctcgctctctgttctgagggtctgcggc
gtgcttctgcgagaggaagaaga----ggggggtttatatacggaaaccctttaaaccta
gctgcccagtcctgcccgaagctctgctcgaggcggtgctcgaggatgaggtcgggttac
ttctcgaataggtctttgggttgttcttccttctctcggatcttccttgatcgggttgag
gttcggact-gttcttcctgctcataagctccttcgggtacatgctcggatttgaccttg
-tttctccccattttagactctaaagcacctgttttcatccaaaatgtgcaaaagcaaga
atgcaacaccctaaatagcctaaatgcggattcctacggttaatgaccgaaaaatg----
------------------------------------------------------------
---------------------------
>Chr19:22356474:22363140_5p 
tgttcctgaccagtatggatgtcctacatgcctcaagcaaatattccctagacaatgaat
ctctaaaatcttgtaaaaacactcttgtgatagactcaatcaaccttgatcac-tcccct
acccaactctcgttggagaaacatgaccaagcaggcaatacaaaccgattcattattgtc
aataaactccttacacatctaatctc-ttaggctaag-tgagtaaatctctagcattgat
tgattcaagcatttcaacaacatctctcga----tggca-----aaacaccctagatcta
ctctcaacctctcggtctgaaaatagcactaagaacaccaatctagaaaggaatttatat
aacataaacaatcaagctaaggcatcctaaccgatcaagaacacatatttgtctatccca
tccttagaaactttgtttcactactcagatctcattgcagaaa-cat-aaaaatacaaat
aaacgaaaattgcattgtattgaaaata-gaaa-tagagtagaag--agtacagaatcg-
aaatctaaaagaatagcaaaagaaatgaa-aaataaatcctaacaaagtggaaaaaaaga
gtttgaatcgctcagtctctcgttcagaagctctcgctctctgttctgagggtccgcggc
gtgcttctgcgagaggaagaaga----ggggggtttatatacggaaaccctttaaaccta
gctgcctagtcctgcccgagggtctgctcgagatgatgctcgaggatgaggtcgggttac
ttctcggataggtctttgggttgttcttccttctctcggatcttcctcgatcaggttgag
gttcggact-gttcttcctgctcataagctccttcaggtacatgctcggatttgaccttg
-tttctccccattttagactctaaagcacatgttttcatccaaaatgtgcaaaagcaaga
atgcaacaccctaaatggcctaaatgcggattcctacggttaatgaccgaaaaatgctaa
ggttag------------------------------------------------------
---------------------------
>Chr2:19749690:19758986_5p 
------------------------------------------------------------
------------------------------------------------------------
------------------------------------------------------------
--------ttagacttatctgattttgtcactcaaagttaagtatacctctagcattgac
ctaatcatgcattttatctactcctttcagcctgtagca-ttgtaaacgccctagatcta
gtctcaacctgtcggtctgttaatcgcattaagaacatcaacctagaaggaaatttatct
atca-taacaatc-aactaaggcatcctaaccgatcaagaacacctaatcatctatcccg
tccctagaaactttgctacactactcggacatagaaacgaatgataa-agccatagaaat
aaaaaaaaatgacattat-taaaaagat-agag-tagagtagaaaagagtagggatgaa-
agacctatgaaaa----------actaca-aaataaaagtacaaaaacaag-aaaaatat
g-ttgagtcgctcagt-tctctcacagaagctctcgctctctggtttgagggtctgcggc
gtgctcgtttgcgagctaaggaa--agagggggtttatatatggaaacccatttgacata
gcttcccagacttgcctgatggtctactcgatggggaacacgaggcttgagtcgggtaac
tcctcgggtggatcttcgggttgctcttcgcgctcttggatcctcttcgatcgtgttggg
gttcggacttgttcttgtagctcgatggctccttcgggtaaatgctcgag-ttgtccttg
-tttttccccatttttggctctttagcacctgttttcatccaatatatgcaaatgcagaa
atgcaacaccctaaatgctctaaaacttgattcctacagtaaatggtctaaaaatgctaa
gttagag--gtatgaacaatgcaaaatatggacaaaaaaggatgctaaaaacatgtaaat
tagagtgtta-----------------
>Chr15:13930012:13942365_5p 
------------------------------------------------------------
------------------------------------------------------------
------------------------------------------------------------
-----a-cttagacttatctgattttgtcactcaaagttaagtatacctctagcattgac
ctaatcaagcattttatctactcctttcggcctgtagca-ttataaacgccctagatcta
gtctcaacctgtcggtctgttgaccgcattaagaacatcaacctagaaggaaatttatct
atca-tatcaatc-aactaaagcatcctaaccgatcaagaacacctaatcatctatccca
tccctagaaactttgctacactactcgtacatagaaacgaatgataa-aaccatagagat
aaacgaaaatgacattat-taaaaagat-agag-tagagtagaaaagagtagggataaa-
agatctaagaaaa----------actaca-aaataaaagtacaaaaaaaag-aagaaaat
g-ttgagtcgctcagt-tctctcacagaag-tctcgctctctggtttgagggtctgtggc
gtgctcgtttgcgagctagggaa--agagggggtttatatatggaaacccatttgaccta
gcttcccagacctgcccgatggtctactcgatggggtacacgaggcttgagtcaggtaac
tcatcgggtggatctttgggttgctcttcgcgctcttggatcctcttcgatcgtgttggg
gttcggacttgttcttgtagctcgatggctccttcgggtacatgctcgag-tcgtccttg
ttttttccccatttttggctctttagcacctgttttcatccaatatatgcagatgcagaa
atgcaacaccctaaatgctctaaaacttgattcctacaataaatggtataaaaatgctaa
gttagag--gtatgaacaattcaaaatatggacaaaaaaagatgctaaaaacatgtaaac
tagagtg--------------------
>Chr4:12230719:12239901_5p 
------------------------------------------------------------
------------------------------------------------------------
----------------------------------------------gattcat-----tc
aataaactccttacacatctaatctc-ttcggctaag-tgagtaaatctctagcattgat
tgattcaagcatttcaacaatatatgtcga----tggca-----atacaccctagatcta
gtctcaacctctcggtctgaaaatagcattaagaacatcaatctagaaggaaatttatat
aaaataaacattcaagctaagacatcctaactgatcaagaacatttatttgtctatccca
tccctagaaactttatttcactactcagatctcatggaagaaagcat-aaaaacacaaat
aagcgagaattgcattgtattg-aaata-taat-aaaagtagaag--agtacaaaattga
aaactagaaagaatagcaaaagaaatgaa-aactgaatcttaacaaagtgg--aaaaaga
gttttagtcgctcagtttctcttccagaagctctcgctctctattctgagggtctgcggc
gtgctagggcgaaaggaagaaga----gggggatttatatatggaaacccttttaaccta
gctgctcagtcctgcccgagggtctgctcgacggggtgcacaaggataaggtcgggttgt
tcctcgggtaggtcttcgggttgttcttcctgatcttagatcctccttgatcgggttgag
gtttggact-gttcttcctgctcaatagctccttcgggtacatgcttggatttgtccttg
-tttcttcccattttaggctctaaagcacctattttcatccaaaatgcacaaatgcaaga
atgcaacaccctaaatggcataaatgcaaattcctacagttaatgacctaaaaatgctaa
ggttaggatatatatataatgcaaaatatggacaaaaaatgatgcctaaaac--------
---------------------------
