# Supplementary material for: Transposon signatures of allopolyploid genome evolution
Source: Nat Commun. 2023 Jun 1;14:3180. doi: 10.1038/s41467-023-38560-z (PMC10235133; doi:10.1038/s41467-023-38560-z)
Supplement: Supplementary file 4 — Supplementary Data 1 [file 41467_2023_38560_MOESM4_ESM.zip › Camelina.LTR.families/Camelina.LTRFamily/Camelina.Aligned/gt10.fam_2204.Aligned.fa]

>Chr4:11662332:11667253_5p 
------------------------------------------------------------
----------cgatacaggttatgtcttctgcg-gtttgacgtaagttaaacgctgcgtt
ttgggttagggaaaa----------cccttaagtcgtgtttt---gtctcattaggcg-a
gtttggccgcttttgagagaaatgaaaaggagaaaaggtgttcttgagtgttcttgaggt
-ttttgggagatttgaggctgttactgtagagatatgtagctgggatcgttgtaggagct
tcctaggaacattttcttcctgtgtttgggtcggatttcttttgtggcaaaggtaagtgc
atgaccatggcttatctaagctagaga-ttctctgatctgtgtgtttttgtgttgtgtag
cttgttagaacgttgtttaagttcgtgtgaggctttcttgtggcttaggatcgagtct-t
gtggttgtaggaacgaagatctggtgagaagctttggggaaaaaacgatgctcggcatgt
gcattggtcaatgcactttgtgcgtcggtcgatgcaagtgcgaggacggcgcgtgaaacc
ttagggttttcgtgctatgtcgagcatgtgtcggtcgatgcaatgggagcatcgg-tcga
tgcaagttagccttgcatcggtcgatgcatacc---------
>Chr4:11662332:11667253_3p 
------------------------------------------------------------
-tgcatcggttgatgtatgttcagttttctgcg-gtttgacttaagttaaacgctgcgtt
ttgggttagggaaaa----------cccttcagtcgtgtttt---gtctcattaggcg-a
gtttggccacttttgagagaaacgaaaaggagaaaaagtgttcttgagtgttcttgaggt
-ttttgggagatgtgaggctgttcctgtagggatctgtagctgggatcgttgtaggagct
tcctaggaacattttcttcctgtgtttgggtcggatttcttctgtgacaaaggtaagtgc
atgaccatggcttatctaagcaagaga-ttctctgatctgtgtgtttttgtgttgtgtag
cttgttagaacgttgtttaagatcgtctgaggctttcttgtggcttgggatcgagtct-t
gtggttgcaggaacaaagatccggcaagaagctttgggg-aaaaacgatgctcgacatgt
gcattggtcgaagcactttgtgcgtcggtcgatgcaagtgcgaggacggcgcatgaaccc
ttagggttttcgtgctatgtcgagcatgcgtcggtcgatgcaatgggagcatcgg-tcga
tgcaagttagccttgcatcagtcgacgcaaccccaactggtg
>Chr11:21214305:21224740_3p 
------------------------------------------------------------
-----tcggtcgatgcaaggttg-ttttctgcg-gaccagtttaagtgaaacgctgcgtt
ttgggcaaaggaaaaggggaaaaa-cccttaagtcgtttctttt-gtttcattagttg--
ttttggccgcttttgagagagaaaaaagagagaaagag-tgttcttggtgttcttggaga
ttttctggagatttgaggcagttcctgtagagatctgtagctgggatcgttgtaggagct
tcctaggagcgttgttttgcttgt-tgaggttcaaattcgtct-tggcaaaggtaagtgc
aggaccatggcttatctaagctagagatctctctaatttgcgtg-ttatgtgttgttaga
cttgttagattggtatttgggacgattggaagctttcttgtggcttgggattgtgttt-t
gtggttacaggaacaaaaatccggcgagaagctttgggggaa-aacgatgctcggcat-t
gcatcggtcgatgcactgtgtgcgtcggttgatgcaaatgcgaggacggcgcat-aaaat
ctagggttttcgtgctctgtcgagcatgcgtcggtcgatgcaatgggagcatcgg-tcga
tgcaagttagccttgcatcggtcgatgcagatcttgc-----
>Chr11:21214305:21224740_5p 
----------------------------------------------------------at
gtgcatcgttcgatgcaaggttg--tttctgcg-gatgagtttaagtgaaacgctgcgtt
ttgggcaaagaaaaaagggaaaaa-ccctttagtcgtttttttt-gtctcattagttg--
ttttggccgcttttgagagagagaaaagagagaaagag-tgttcttggtgttcttggaga
ttttctggagatttgaggctgttcctgtagagatctgtagctgggatcgttgtaggagct
tcctaggagcgttgttttgcttgt-tgaggttcagattcgtct-tggcaaaggtaagtgc
aggaccatggcttatctaagctagagatctctctaatttgcgtg-ttatgtgttgttaga
cttgttagattggtatttgggacgattggaagctttcttgtggcttgggattgtgttt-t
gtggttacaggaacaaaaatccggcgagaagctttgggggaa-aacgatgctcggcat-t
gcatcggtcgatgcactctgtgcgtcggtcgatgcaaatgcgaggacggcgcgt-aaaat
ctagggttttcgtgctctttcgagcaggcgtcggtcgatgcaatgggagcaacgg-tcga
tgcaagttagctttgcatcggtcgatgcagatc---------
>Chr7:9828450:9837278_5p 
------------------------------------------------------------
-tgcatcggtcaatgcaagttcaattttctgcg-ttttgacttaagttaaacgctgcgtt
ttaggcaaagggagaagggaa----cccctaagtcaagctttt--gtctcattcgacgtg
ttttggccgttttagagaaa-aagaaagagagaaagag-ttttgtgagtgttcttgagga
-tttctggagatttgaggctgttcctgtagagatctgtagctgggatcgttgtaggagct
tcctagaagtgttttcttgcttgtttgaggttcagattcttct-tggcaaaggtaaatgc
atgaccatggcttatctaagctagagatctctctaatttacgtg-ttttgtgttgttagg
cttgttagattggtgtttgggatgattggaaactttcttgtggcttgggatcgagtct-t
gtggttacaggaacaaaaattcggcaagaagcttcgggggaa-aacgatgctcagcat-t
gcatcggtc---------------------gatgcaagtgcgaggacggcgcgtaaaaca
ttagggttttcgtgttatgtcgagcatgcgtcagtcgatgcaatgggagcatcgg-ccga
tgcatgtgtaacttgcatcggtcgatgcagcccttgcg----
>Chr7:9828450:9837278_3p 
-------------------------------ttgggg----------------------a
ttgcatcggtcgatgcaggttcaaatttctgcg-ttttaacttaagttaaacgctgcgtt
ttgggcaaagggagaagggaa----cccctaagtcgagctttt--gtctcattcgacgtg
ttttggccgttttcgagaaa-aagaaagagagaaagag-ttttgtgagtgttcttgagga
-tttctggagatttgaggttgttcctgtagagatctgtagctaagatcgttgtaggagct
tcctagaagtgttttcttgcttgtttgaggttcaaattcttct-tggcaaaggtaagtgc
atgaccatggcttatctaagctagagatctctctaatttacgtg-ttttgtgttgttagg
cttgttagattggtttttgggacgattggaagctttcttgtggcttgggatcgagtca-t
gtggttacaggaacaaaaatccggcaagaagcttcgggggaa-aacgatgctcggcat-t
gcatcggtc---------------------gatgcaagtgcgaggacggcgcgtaaaact
ttagggttttcgtgttatgtcgagcatgcgtcagtcgatgcaatgggagcatcgg-ccga
tgcatatgtaacttgcatcggccgatgca-------------
>Chr16:5803013:5811402_3p 
gtgtgtaacatccgtgaaccgaaatcccggtttggggaattgcatcggtcgatgcagggg
gtgcatcggtcgatgcaggttcaattctctgcg-ttttgacttaagttaaatgctgcgtt
ttgggcaaaggaaaggggtaaaa---cccttaatcgtttctttt-gtctcattatgcg-a
ttttggccgcttttgagagaaacaaaagagagaaagag-cgttcttggtgttcttggtgg
-tttctggagagttgaggctgttcttgtagagatctgtagctgggatcgttgtaggagct
tcctaggagcgttgctttgcttgtgtgaggttcagattcttct-tggcagaggtaagtgc
aggaccatggcttatctaagctagagaactctttaatctgcttg-ttgtgtgctgttaga
cttgttagaatgataattgggacgttaggaagctttcttgtggcttgggatcgagtct-t
gtggttgcaggaacgaagatccggcgagaagctttgggggaa-aacgatgctcggaat-t
gcatcggtcgatgcactttgtgcatcggtcgatgcaaatgcgaggacggcgcgt-aaact
ttaggg-tttcgtgctatgtcgagcatgcgtcggtcgatgcaacgagagcatcgg-tcga
tgcaagttagccttgcatcggtcgatgcaacctccatc----
>Chr16:5803013:5811402_5p 
---tgtaatatccgtgaaccaaaatcccagtttgggg-attgcatcggtcgatgcagggg
gtgcatcggtcgatgcaggttcaattctctgcg-ttttgatttaagttaaatgctgcgtt
tagggcaaaggaaaggggtaaaa---cccttaatcgtttctttt-gtctcattatccg-a
ttttggccgcttttgagagaaacaaaagagagaaagag-cgttcttggtgttcttggtgg
-tttctggagagttgaggctgttcttgtagagatctgtagctgggatttttgtaggagct
tcctaggagcgttgttttgcttgtgtgaggttcagattcttct-tggcaaaggtaagtgc
aggaccatggcttatctaagctagagaactctttaatctgcttg-ttgtgtgctgttaga
cttgttagaatgataattgggacgttaggaagcattcttgtggcttgggatcgagtct-t
gtggttgcaggaacgaagatccgtcgagaagctttgggggaa-aacgatgctaggcat-t
gcatcggtcgatgcactttgtgcgtcggtcgatgcaaatgcgaggacggcgcgt-aaact
ttaggg-tttcgtgctatgtcgagcatgcgtcggtcgatgcaacgagagtatcgg-tcga
tgcaagttagccctgcatcggtcgatgcagatcttgca----
>Chr17:19420883:19423513_5p 
-----caacatccgtgaactgaaatcctggtttggca-tgtgcatcgatcaatgcagtag
gagcagcggtcgatgctggttcaatttcatgcg-ttttgacttaagtcaaacgctgtgtt
ttgggcaaaggggaatggaaaac---ccttaagtcgttctttttggtctcattagacg-a
ctttagccatttttgagaaacaaaagaaagagagaact-gttcttgaacgtttttggtaa
-tttctggagatttatggcgtttcttggtgagatttgtagctgggatcattgtaggagct
tcctaggagcttgttcttggttgtttgaggttcagtttcttctgtggcaaaggtaagtgc
aggaccaaggcttatctaagctagagaactctttaatctgcttg-ttgtgtgatgttaga
cttgttatattgttgctatggatgttaggaagctttcttgtggcttgggatcgagttt-t
gtggttgtaggaaggaagatccggcgagaagcttcggaggaa-aatgatgctcggcat-t
gcatcggtcgatgcactttgtgcgtcggtcgatgcagatgcgaggacggcgcgt-aaact
ctagggttttcgtgctatgtcgagcatgcgtcggtcgatgcattgggagcatcgg-tcga
tgcaagttaaccttgcattgg---------------------
>Chr17:19420883:19423513_3p 
---tgtaacatccgtgaaccgaaatcccggtttggga-tgtgcatcgaacgatgcagtag
gagcagcggtcgatgctggttcaatttcatgcg-ttttgacttaagtcaaacgctgtgtt
ttgggcaaaggggaatggaaaac---ccttaagtcgttctttttggtctcattagacg-a
ctttagccatttttgagaaacaaaagaaagagagaact-gttcttgaacgtttttggtaa
-tttctggagatttatggcgtttcttggtgagatttgtagctgggatcattgtaggagct
tcctaggagcttgttcttggttgtttgaggttcagtttcttctgtggcaaaggtaagtgc
aggaccaaggcttatctaagctagagaactctttaatctgcttg-ttgtgtgatgttaga
cttgttatattgttgctatggatgttaggaagctttcttgtggcttgggatcgagttt-t
gtggttgtaggaaggaagatccggcgagaagcttcggaggaa-aatgatgctcggcat-t
gcatcggtcgatgcactttgtgcgtcggtcgatgcagatgcaaggacgacgcat-aatct
ctagggttttcatgctatgtcgagcatgcgtcgatcgatgcattgggagcatcgg-tcga
tgcaagttaatcttgcatcggtcgacgcagatc---------
>Chr20:8154764:8161751_3p 
----------------gtncggaatcccggtttaggg-tgtgcatcgatcgatgcagtgg
tagcatcggtcgatgctggctcaattctctgtg-ttttgacttaagtcaaacgctgcgtt
ttggggcaaaagagaaaaggaaaatccttagggtcgtgtctttt-gtctcattagacg-t
gggtggccgtttttgagagaaaagagaagggagaaaga-gttcttgaaagttcttggtgt
tttcttggagatttggggc-gttcctgtagagatctgtagctgggatcgttgtaggagct
tcctgggagcgtgttcttgattgtttaaggtttggtttctcctgtggcaaaggtaagtgc
atgaccatggcttatctaagctagataactcattaatcttctta-ttgtgtgttgttaga
cgtattaggatgttgctatggacgttaggaagctttcttgtggcttgggatcgagttt-t
gtggttgtaggaacgaagatccggcaagaagtttcggagaaatcacggtgctcgacgt-t
gcgtcgatcgatgaataccttgcatcagtcgatgcaagtgcgaggacggcgtgt-aaact
ctagggttttcgtgttacgtcgagcatgcgtcggtcgatgcagactgggtatcggaccga
tgcaagtt----------------------------------
>Chr20:8154764:8161751_5p 
-------------------cggaatcccggtttaggg-tgtgcatcgatcgatgcagtgg
tagcatcggtcgatgctggctcaattctctgcg-ttttgacttaagtcaaacgctgcgtt
ttggggaaaaagagaaaagaaaaacccttagggtcgtgtctttt-gtctcattagacg-t
gggtggccgtttttgagagaaaatagaagggagaaaga-gttcttgaaagttcttggtgt
tttcttggagatttggggc-gttcctgtagagatctgtagctaggatcattgtaggagct
tcctgggagcgtgttcttgattgtttaaggtttggtttctcctgtggtaaaggtaagtgc
atgaccatggcttatctaagctagagaactcattaatcttctgg-ttgtgtgttgttaga
cgtattaggatgttgctatggacgttaggaagctttcttgtggcttgggatcgagttt-t
gtggttgtaggaacgaagatccggcaagaaatttcagggatatcacggtgctcgacgt-t
gcgtcgatcgatgcataccttgcaccagtcgatgcaagtgcgaggacggcgcgt-aaact
ctagagttttcatgttacgtcgagcatgcgttggtcgatgcagactgggtatcgg-tcga
tgcaagttacact-----------------------------
>Chr15:22376380:22384617_3p 
---tgtaacatccgtgcaccaaaatcccggtttagta-tctgcatcggtcgatgcaagtt
gtgcatcggttgatgcaaggttgtttctctgca-ttttgacttaagtcaaacgctgcgtt
ttgggttaggg-gaaa---------cccttaactcgacttttgt-gtctcattcggcg-a
gtttggccgtttttgagatagaacgaaagagagaaaga-attcttgagagtttctggaga
-----------tttgaggctgttcctgtagagatctgtagctaggattgttgtaggtgct
tcctagaagcgttttcttgcttgtttgttgttcagattcgtct-tggcacaggtaagtgc
atgaccatggcttatctaagctagagaaacctttaacttgcttg-ttttgtgttgttagg
tttgttagattgttggtatggacgttaggaagctttcttggggcttgggaatgagtttct
gtggttgtaggaacg-aaatccggcgagaagcttcggggaaatcacggtgctcgacgt-t
gcgtcgatcgatgcatagcttgcatcggtcgatgcaagtgcgaggatggcgcaataaact
ttacggtttttgtgttgcgtcgagcatgcgtcggtcgatgcagattgggtattgg-tcga
------------------------------------------
>Chr5:32979657:32982624_3p 
--ttgtaacatccgtgaaccaaaatcccggtttaggt-tctgcatcggtcgatgcaagtt
gtgcatcggtcgatgcaaggttgttcctgtgcgtttttgacttaagtagaacgctgcgtt
ttgggttagggaaaaa---------cccttaagtcgactttt-t-gttccattagtgt-t
gtttggccgtttttgagagaaaacgaaagagaggaaaa-gttcttgagagtttctggaga
-tttcttggagttttggtgcgttcctgtagagatctgtagctgggatcgttgtaggagct
tcctagaggcttgttcttgcttgtttattgttcagattcgtct-tggcacaggtaagtgc
atgaccatggcttatctaagctagaggaacctttaacttgcctg-tttggtgttgttaga
tgtgttagatcgtagttaaggacgttaggaagctttcttgtggcttgggaatgagtttct
gtggttgtaggaacg-agatccggcgagaagcttcggggaaatcacggtgctcgacgt-t
gcgtcgatcgatgcattgcttgcgtcggtcaatgcaagtgcgaggacggcgcgataaact
ttagggtttttgtgttgcgtcgagcatgcgtcggtcgatgcagactgggtattgg-tcga
tgcaggttgcacttgcattgcat-------------------
