# Supplementary material for: Transposon signatures of allopolyploid genome evolution
Source: Nat Commun. 2023 Jun 1;14:3180. doi: 10.1038/s41467-023-38560-z (PMC10235133; doi:10.1038/s41467-023-38560-z)
Supplement: Supplementary file 4 — Supplementary Data 1 [file 41467_2023_38560_MOESM4_ESM.zip › Camelina.LTR.families/Camelina.LTRFamily/Camelina.Aligned/gt10.fam_629.Aligned.fa]

>Chr2:4345313:4351445_5p 
------------------------------------------------------------
--------------------------------------aaaataattccaataatatcca
-aca--------------------taataatccaataacatcat-----aatccaaacaa
agaaataaccaaaagctaacatcctacaatgttcctttgacttaat-ctagcaacctaac
aacagctagaccacaatcaatcaagtctctagaacatcctcctcctcatagcccttgatt
ccacgatcacacttttcctttacctgcacaccacaaacaacaattgagatgcgtaagtat
tatcataaatacttagtgaggccatcctcccatctactgggttatacacacaagcagatg
ag-accctcaagttcaagcaaaacaaacaacacacaacaatacatcaaacca---gaaaa
acaagtctcggataagactagtgtcgaccgatgccaa---acggtgtcgatcgatgct-a
caa--caaggtgtcgaccgatgcca---aacagtgtcgaccgatgcccatcaaattggtg
tcgaccgatgctcctga------gtgtcgatcgatgcctcctctgcagacacgatctgcg
cgaatcccagcgacgaactccgactccaatcaacccaaaatcgactccaatcaagtctat
ccatctcggaattcactagaaatcac-acaaacaacgaacccaagcaacaaaacaacaca
aacagcaaggaaaacactcaaacaagagagatctcatgcttagatcaaccatggtcaagc
actcacctcaaga-acaagaagtttggattgagaaacgtggaaaacaacacctccagaag
cttccccttcgattccagcaacagctaaccctcctacagcctcagatctctccaaaa-tc
accaagaacaagcccagaaatctcagaaaac--gtttttctctcttttctctctttcttt
tcactcaacggcgacaaaatgagact
>Chr2:4345313:4351445_3p 
------------------------------------------------------------
------------------------------------------------------------
-------------------------aataa-ccaataacatc--------aatcaaataa
agagataaccaacaactaacatcctacaatgttcctttgacttaat-ctagcaacctaac
aacagctagaccacaatcaatcaagtctctagaacatcctcctcctcatagcccttgatt
ccacgatcacacttttcctttacctgcacaccacaaacaacaattgagatgcgtaagtat
tatcataaatacttagtgaggccatcctcccatctactgggttatacacacaagcagatg
ag-accctcaagttcaagcaaaacaaacaacacacaacaatacatcaaacca---gaaaa
acaagtctcggataagactagtgtcgaccgatgccaa---acggtgtcgatcgatgct-a
caa--caaggtgtcgaccgatgcca---aacagtgtcgaccgatgcccatcaaattggtg
tcgaccgatgctcctga------gtgtcgatcgatgcctcctctgcagacacgatctgcg
cgaaacccagcgacgaactccgactccaatcaacccaaaatcgactccaatcaagtctaa
ccatctcggaattcactagaaatcac-acaaacaacgaacccaagcaacaaaacaacaca
aacaacaaggaaaacactcaaacaagagagatctcatgcttagatcaaccatggtcaagc
actcacctcaaga-acaagaagtttggattgagaaacgtggaaaacaacacctccagaag
cttccccttcgattccagcaacagctaaccctcctacagcctcagatctctccaaaa-tc
accaagaacaagcccagaaatcacagaaaac--gttttcctctcttttctctctttcttt
tcactcaacggcga------------
>Chr2:12203351:12211806_3p 
-cccttccc------atttttttttaatgccttaatttactagtggtcccatacccacta
acatcctaacaacaatcaataaccgcagataaccaaataaaacaatttccattaaaccaa
-aagaataccaacaa---------caataatctaataa---------------ccaacaa
tgaaatagcaaggttccaacatcctacaatgctctatcaactcaatactagcaacctaac
aatagctagaccacaatcaatcaagcctctagaacatcctcctcctcatcgcctttgatc
ccacgatcacacttttcctttacctgcacaccacaaacaacaattgagatgcgtaagtat
tatcacaaatacttagtgaggccgtccccccatctactgggttatacacacaagcatatg
ag-actcccaagtt-aacaaacaacaagaacata-atcagtacatcaaacca---ggaaa
ataagactcggcaggtactagtgttgaccgatgctaa--ctcggtgtcgaccgatgct-a
caggaactgatgccgaccgatgctg--caatggtgccgatcgatgctactcaagacggtg
ccgatcgatgctcctcacaagtggtattgatcgatgcctcttctgcagacacgatctgcg
cgaaactcaacgacgagctctgattccaatcaacacaaattcgactccaaacacgtctaa
ccatctcggaattcactagaaatcac-aaatacaatgtacccaagcaagcaaacaccaca
aaccacaaggaatcacacaaaacaaaggagatctcatgcttagatcaaccatggtcaagc
actcacctcaaga-acagaagattggggttgagaaaacgatggaacaacacctccaggag
cttctccttcgttcccagcaacagctatcacttctacagcctcagatctctccaaaa-tc
tccaagaacaagcc----------------------------------------------
--------------------------
>Chr2:12203351:12211806_5p 
----------------tttttttttaatgccttaatttactagtggtcccatacccacta
acatcctaacaacaatcaataaccgcggataaccaaatacaacaatttccattaaaccaa
-aagaataccaacaa---------caataatccaataa---------------ccaacaa
taaaatagcaaggtttcaacatcctacaatgctctatcaactcaatactagcaatctaac
aacagctagaccacaatcaatcaagcctctagaacatcctcctcctcatcgcctttgatc
ccacgatcacactttgcctttacctgcacaccacaaacaacaattgagatgcgtaagtat
tatcacaaatacttagtgaggccgtcctcccatctactgggttatacacacaagcatata
ag-actcctaagtc-aacaaacaacaagaacata-atcagtacatcaaacca---ggaaa
ataagactcggcaggtactagtgtcgaccgatgctaa--ctcggtgtcgaccgatgct-a
caggaactggtgccgaccaatgcta--aaatggtgccgatcgatgctactcaagacggtg
ccgatcgatgctcctcacaagtggtatcaatcgatgcctcttctgcagacacgatctgcg
cgaaactcagcgacgagctccaattccaatcaacacaaattcgactccaaacacgtctaa
ccatctcggaattcactagaaatcac-aaatacaatgtacccaagcaagcaaacaccaca
aaccacaaggaatcacacaaaacaaaggagatctcatgcttagatcaaccatggtcaagc
actcacctcaaga-acagaagattggggttgagaaaacgatgggacaacacctccaggag
cttctccttcgttcccagcaacagctatcacttctccagcctcagatctctccaaaa-tc
tccaag------------------------------------------------------
--------------------------
>Chr13:11622269:11625298_5p 
------------------------------------------------------------
-----------------aacaacagcggataacaaaacaa------ttccattaaaccaa
taagaattccaataataa-caatccaataa-ccaacagtgcaataatccagaaccaacaa
tgaaataaccaagttccaacatcctacaatgttctatcaactcaacaccagcaacctaac
aatagctataccacaatcaatcaagcctctagaacatcctcctcctcatcgcc-ttgatt
ccacgatcacactttgcctttatctg--caccacaaacacatattgagatgcatgagtat
tgtcataaacactcagtgaggccatcctcccatctactgggatatacacacaagcaactg
ag-attccattgttaagctaaacaaataaacaca-atcaacacatcaaaacaaggcaaaa
ctcaacatcggataagactggtgtcgaccgacagcag--gttggtgtcgatcgacgctaa
cacaacagggtgtcgaccgacacca-----------------------------------
-----------------------gt----------------------gacgcgaactaca
tgaatccgaacgtcgatcctccatttcaaatcatcccgaaaccgtcccaaactctcccaa
acacctcaggaacctatgggaaacac-gaaaacaacaaacccaagaaagcaaacaccaca
aataaacaaagaacaacc-aaacaacagagatctcaggcttagatcagccatggtcaagc
actcacctctttt-gcaggaatatttgattgagaaacggtggaaacaacaccttaggaag
attctccttcgttctcaacaacagctctcccttctacagctacagatctcaccaaaaacc
accaagaacaagct---aaaatctcaaaaaccaaaatttctctcctttctctctttttcg
tctgcaaacggcgacaagac------
>Chr13:11622269:11625298_3p 
------------------------------------------------------------
------ctagaataatcaacaacagcggataacaaaacaa------ttccattaaaccaa
taagaattccaataataa-caatccaataa-ccaacagtgcaataatccagaaccaacaa
tgaaataaccaagttccaacatcctacaatgttctatcaactcaacaccagcaacctaac
aatagctataccacaatcaatcaagcctctagaacatcctcctcctcatcgcc-ttgatt
ccacgatcacactttgcctttatctg--caccacaaacacatattgagatgcatgagtat
tgtcataaacactcagtgaggccatcctcccatctactgggatatacacacaagcaactg
ag-attccattgttaagctaaacaaataaacaca-atcaacacatcaaaacaaggcaaaa
ctcaacatcggataagactggtgtcgaccgacagcag--gttggtgtcgatcgacgctaa
cacaacagggtgtcgaccgacacca-----------------------------------
-----------------------gt----------------------gacgcgaactaca
tgaatccgaacgtcgatcctccatttcaaatcatcccgaaaccgtcccaaactctcccaa
acacctcaggaacctatgggaaacac-gaaaacaacaaacccaagaaagcaaacaccaca
aataaacaaagaacaacc-aaacaacagagatctcaggcttagatcagccatggtcaagc
actcacctctttt-gcaggaatatttgattgagaaacggtggaaacaacaccttaggaag
attctccttcgttctcaacaacagctctcccttctacagctacagatctcaccaaaaacc
accaagaacaagct---aaaatctcaaaaaccaaaatttctctcctttctctctttttcg
tctgc---------------------
>Chr17:29401796:29415104_3p 
--ccttcccg--tttttttttttttaataccataatttactagtggtcccatacccacta
acatcccaacaacaaccaataaccacggataaccaaataaaacagtttccatttaatcca
-ataaaattccaaaattaataaaccaatac-tcaataacaccat-----aatccaaataa
agaaataaccaaaagctaacatcctacaatgttccattgatttaat-ctagcaacctaac
aatagctagaccacaatcaatcaagcctctagaacatcctcctcctcatcgcctttgatt
ccacgatcactcttttcctttatctgcacaccacaaacaacaattgagatgcgtaagtat
tatcataaatacttagtgaggccgtcctcccatctactaggttatacacacaagcatatg
ag-accctcaagtt-aggcaaaacaaaaaacacacaacaatacatcaaaccaa-ggaaaa
acaagtctcggatgagaccagtgtcgaccgatgccac---acggtgtcgatcgatgct-a
caaacaatggtgtcgaccgatgctt---aacagtgttgaccgatgcccctccaaatggtg
tcgaccgatgcttccta------gtgtcgatcgatgcctcttctgcagacatgatctacg
cgaacacgaacgttgatctctccttccaaatcacctcgaaaccgtctcaaactcacccaa
tctcctcagaaaccactgggaaacac-gaaaacaacgaacccaagcaacaaaaacacaca
aacaacaaagaaaacacccaaacaaaagagatctcatgcttagatcaaccatggtcaagc
actcacctcaaga-acaggaagattggattgagaaacgtggaaaacaacacctcccgaag
ctcccccttcgtttccagcaacagctatcacttctacagcctcagatctctccaaaa-tc
tccaagaacaagcccagaaaatctcagaaac--gtttttctctcttttctctctttcttt
tcactcaa------------------
>Chr17:29401796:29415104_5p 
---------------ttttttttttaataccttaatttactagtggtcccatacccacta
acatcctaaaaacaaccaataaccacggataaccaaataaaatagtttccatttaatcca
-ataaaattccaaaattaataaaccaatac-tcaataacaccat-----aatccaaataa
agaaataaccaaaagctaacatcctacaatgttccattgatttaat-ctagcaacctaac
aatagctagaccacaatcaatcaagcctctagaacatcctcctcctcatcgcctttgatt
ccacgatcactcttttcctttatctgcacaccacaaacaacaattgagatgcgtaagtat
tatcataaatacttagtgaggccgtcctcccatctactaggttatacacacaagcatatg
ag-accctcaagtt-aggcaaaacaaaaaacacacaacaatacatcaaaccaa-ggaaaa
acaagtctcggatgagaccagtgtcgaccgatgccac---acggtgtcgatcgatgct-a
caaacaatggtgtcgaccgatgctt---aacagtgttgaccgatgcccctccaaatggtg
tcgaccgatgcttccta------gtgtcgatcgatgcctcttctgcagacatgatctacg
cgaacacgaacgttgatctctccttccaaatcacctcgaaaccgtctcaaactcacccaa
tctcctcagaaaccactgggaaacac-gaaaacaacgaacccaagcaacaaaaacacaca
aacaacaaagaaaacacccaaacaaaagagatctcatgcttagatcaaccatggtcaagc
actcacctcaaga-acaggaagattggattgagaaacgtggaaaacaacacctccagaag
ctcccccttcgtttccagcaacagctttcacttctacagcctcagatctctccaaaa-tc
tccaagaacaagcccagaaaatctcagaaac--gtttttctctcttttctctctttcttt
tcactcaacggcg-------------
>Chr17:5712123:5716732_5p 
------------tttttttttttttaataccttaatttactagtggtcccatacccacta
acatcctaacatcaatcaataaccgcggataatcaaataaaacaaattccattaaaccaa
-aagaattccaacattca--aatccaataa-ccaataacatc--------aatcaaataa
agagataaccaacaactaacatcctacaatgttcctttgacttaat-ctagcaacctaac
aacagctagaccacaatcaatcaagtctctagaacatcctcctcctcatagcccttgatt
ccacgatcacacttttcctttacctgcacaccacaaacaacaattgagatgcgtaagtat
tatcataaatacttagtgaggccgtcctcccatctactaggttatacacacaagcatttg
agaacccccaagtctaagcaagcaaacaaacaca-agcaatacatcaaacca--ggaaaa
acaagtctcggttgagactggtatcgaccgatgctacaagagagtgtcgaccgatgct-c
caca-aacagtgtcgaccgatgccacaagagagtgtcgaccgatgctccacaaa-cagtg
tcgaccgatgctccacccaag--gtgtcgatcgatgcctcttctgcagacacgatctgcg
cgaatccgaacaacgaacttccgattcaatccaccccgaaatcgtcttaaactcacccaa
atgcctcagaaatcactgggaatcacgaaaaacaaagaacccaagcaagcaaacaccaca
aaagacaaggaaacagccaaaacaagagagatctcatgcttagatcaaccatggtcaagc
actcacctcaaaatacagaaggaaaaaggtcgaagaacagtagagcaactctttaggaag
cttctccttcgttcccagcaacagaaaactcaagaatagccagcaatctcacttag----
------------------------------------------------------------
--------------------------
>Chr17:5712123:5716732_3p 
acccttcccgtttttttttttttttaaaaccttaatttactagtggtcccatacccacta
acatcctaacatcaatcaataacagcggataaccaaataaaacaaattccattaaaccaa
-aagaattccaacattca--aatccaataa-ccaataacatc--------aatcaaataa
agagataaccaacaactaacatcctacaatgttcctttgacttaat-ctagcaacctaac
aacagctagaccacaatcaatcaagtctctagaacatcctcctcctcatagcccttgatt
ccacgatcacacttttcctttacctgcacaccacaaacaacaattgagatgcgtaagtat
tatcataaatacttagtgaggccgtcctcccatctactaggttatacacacaagcatttg
agaacccccaagtctaagcaagcaaacaaacaca-agcaatacatcaaacca--ggaaaa
acaagtctcggttgagactggtatcgaccgatgctacaagagagtgtcgaccgatgct-c
caca-aacagtgtcgaccgatgccacaagagagtgtcgaccgatgctccacaaa-cagtg
tcgaccgatgctccacccaag--gtgtcgatcgatgcctcttctgcagacacgatctgcg
cgaatccgaacaacgaacttctgattcaatccaccccgaaatcgtcttaaactcacccaa
atgcctcagaaatcactgggaatcacgaaaaacaaagaacacaaactagcaaacaccaca
aaagacaaggaaacagccaaaacaagagagatctcatgcttagatcaaccatggtcaagc
actcacctcaaaatacagaaggaaaaaggtcgaagaacagtagagcaactctttaggaag
cttctccttcgttcccagcaacagaaaactcaagaatagccagcaatctcact-------
------------------------------------------------------------
--------------------------
