# Supplementary material for: Transposon signatures of allopolyploid genome evolution
Source: Nat Commun. 2023 Jun 1;14:3180. doi: 10.1038/s41467-023-38560-z (PMC10235133; doi:10.1038/s41467-023-38560-z)
Supplement: Supplementary file 4 — Supplementary Data 1 [file 41467_2023_38560_MOESM4_ESM.zip › Camelina.LTR.families/Camelina.LTRFamily/Camelina.Aligned/gt10.fam_879.Aligned.fa]

>Chr2:12442387:12449496_5p 
------ttggagtaagcttctagaagattgaagcttgaagcccaaaa-tatcattag-ca
agtcggttaatgacaagataggcttaaaaggaaaagttccaattgtaataggtttaggaa
aagagaagttttccattatcaaaataggaataacaa----gg-tgtgttatgactataaa
tatctttgattgagttgtgatcaaa-ggtat------------gagagattgagaacttt
ggtgtttagttttgagttagtttctaaacat--aataaagagagttattctttattcaaa
gtttcttagttctctttatttggtatc-----
>Chr2:12442387:12449496_3p 
----tgttggagtaagcttctagaagattgaagcttgaagcccaaga-tatcattag-ca
agtcggttaatgacaagataggcttaaaaggaaaagttccaattgtaataggtttaggaa
aagagaagttttccattatcaaaataggaataacaa----gg-tgtgttatgactataaa
tatctttgattgagttgtgatcaaa-ggtat------------gagagattgagaacttt
ggtgtttagttttgagttagtttctaaacat--aataaagagagttattctttattcaaa
gtttcttagttctctttacattggatctccct
>Chr5:28027711:28032719_3p 
--aatgttggagtaagcttctagaagattgaagcttgaagcccaaga-tatcattag-ca
agtcggttaatgacaagataggtttaaaaggaaaagttccaattgtaataggtttaggaa
aagagaagttttccattatcaaaataggaataacaa----gg-tgtgttatgactataaa
tatctttgattgagttgtgatcaaa-ggtat------------gagagattgagaacttt
ggtgtttagttttgagttagtttctaaacat--aataaagagagttattctttattcaaa
gtttcttagttctctttatt------------
>Chr5:28027711:28032719_5p 
--aatgttggagtaagcttctaaaagattgaagcttgaagcccaaga-tatcattag-ca
agtcggttaatgacaagataggtttaaaaggaaaagttccaattgtaataggtttaggaa
aagagaagttttccattatcaaaataggaataacaa----gg-tgtgttatgactataaa
tatctttgattgagttgtgatcaaa-ggtat------------gagagattgagaacttt
ggtgtttagttttgagttagtttctaaacat--aataaagagaattattctatattcaaa
gtttcttagttctctt----------------
>Chr4:3593281:3601019_3p 
----tgttggagtaagcttctagaagattgtatcttgaagcccaaga-tatcattaa-ca
agttggttaatgacaagatagacttaaaaggaaaagttccaattgtattaggattaggaa
aagagaagttttccattatcaaaataggaataacaa----agttgtgttatgactataaa
tatctttgattgagttgtgatcaaa-ggtac------------gaaagattgagagcttt
ggtgtttagttttgagttagtttctaaacat--aataaagagagttattctttattcaaa
gcttgttagttctcttta--------------
>Chr4:3593281:3601019_5p 
----tgttggagtaagcttctagaagattgtatcttgaagcccaaga-tatcattaa-ca
agttggttaatgacaagataggcttaaaaggaatagttccaattgtattaggattaggaa
aagagaagttttccattatcaaaataggaataacaa----agttgtgttatgactataaa
tatctttgattgagttgtgatcaaa-ggtat------------gagagattgagagtttt
ggtg--tagttttgagttagtttctaaacat--aataaagagagttattctttattcaaa
gcttgttagttctcttta--------------
>Chr4:19838202:19842964_3p 
----tgttggggtaagcttctagaagattgtatcttgaagcccaata-tatcattaa-ca
agttggttaatgaaaagataggt-taaaaggaaaagttccaattgtattaggatcaggaa
aagagaagttttccattatcaaaataggaataacaa----agttgtgttatgactataaa
tatctttgattgagttgtgatcaaa-ggtat------------gagagattgagagcttt
ggtgtttagttttgagttattttctaaacat--aataaagaaagttgttctttattcaaa
gctttcttaattctata---------------
>Chr17:30627720:30632567_5p 
----tgttggggtaagcttctagaagattgtatcttgaagtccaaga-tatcattaa-ca
agttggttaatgacaagataggc-taaaaggaaaagttccaattgtattaggattaggaa
aagagaagttttccattatcaaaataggaataacag----agttgtgttatgactataaa
tatctttgattgagttgtgatcaaa-ggtat------------gagagattgagagcttt
ggtgtttagttttgagttattttctaaatat--aataaagagagttgttctttattcaag
ctttcttaatttctata---------------
>Chr13:18910772:18915517_5p 
----tgttag-gtaagcttctagaagattgtgtcttgaagcccaaga-tatcattaa-ca
agttggttaatgacaagataggcttaaaaggaaaagttccaattgtattaggattaggaa
aagagaagttttccattatcaaaataggaataacaa----agttgtattatgactataaa
tatctttgattgagttgtgatcaaa-ggtac------------gagggattgagagcttt
ggtgtttagttttgagttattttctaaacat--aataaagagagttattctttattcaaa
gctttctaaacttata----------------
>Chr17:30627720:30632567_3p 
----tgttggggtaagcttctagaagattgtctcttgaagtccaaga-tatcattaa-ca
agttggttaatgacaagataggc-taaaaggaaaagttccaattttattaggattaggaa
aagagaagttttccattatcaaaataggaataacag----agttgtgttatgactataaa
tatctttgattgagttgtgatcaaa-ggtat------------gagagattgagagcttt
ggtgtttagttttgagttattttctaaacat--aataaagagagttgttctttattcaag
ctttcttaatttctata---------------
>Chr13:18910772:18915517_3p 
----tgttgg-gtaagcttctagaagattttgtcttgaagcccaaga-tatcattaa-ca
agttggttaatgacaagatagacttaaaaggaaaagttccaattgtattaggattaggaa
aag-gaagttttccattatcaaaataggaataacaa----agttgtgttatgactataaa
tatctttgattgagttgtgatcaaa-tgtat------------gagagattgagagcttt
ggtgtttagttttgagttattttctaaacat--aataaagagagttattctttattcaaa
gctttctaaacttatat---------------
>Chr4:19838202:19842964_5p 
----tgttggggttagcttctagaagattgtatcttgaagcccaaga-tattattaa-ca
agttggttaatgaaaagataggc-taaaagtaaaagttccaattgtattaggattaggaa
aagagaagttttccattatcaaaataggaataacaa----agttgtgttatgactataaa
tatctttgattgagttgtgatcaaa-ggtac------------gagagattgaaagcttt
ggtgtttagttttgagttattttttaaacat--aataaagaaagttgttctttattcaaa
gctttcttaattctata---------------
>Chr12:28742244:28748129_3p 
----tgttgg-gtaagcttctagaatgttc--------agcctaaga-tttccttaacca
agttgagttaaga-----------gaaaaggaaaagttctatt-----taggattaggaa
aagagtagttttccattatcaaaataggaataagaa-ctaagtcgagttcc--ctatata
tacgtttga-tgggttgtatcaaac-gatatcg-aaacacaaagagagtttgtgagt---
--tgtttagttttgagagattttctaaacattcaataaagagagttattctttatac-aa
gcttagtgtgtttaagaaactttat-------
>Chr5:16135393:16140210_5p 
----tgttgg-gtaagcttctagaagattc--------agcctaagt-tttccttaacca
agttgagttaaga-----------gaaaaggaaaagttttatt-----taggattaggaa
aagagtagttttccattatcaaaataggaataggag-ctaagtagagttcc--ctataaa
tacgtttga-tgggttgtatcaaac-gatatcg-aaacacaaagagagtttgtgagt---
--tgtttagttttgagagattttctaaacattcaataaagagagttattctttatac-aa
gcttagtgtgtttaagaaacttta--------
>Chr12:28742244:28748129_5p 
----tgttgg-gtaagcttctagaatgttc--------agcctaaga-tttccttaacca
agttgggttaaga-----------gaaaaggaaaagttctatt-----taggattaggaa
aagagtagttttccattatcaaaataggaataagaa-ctaagtcgagttcc--ctatata
tacgtttga-tgggttgtatcaaac-gataccg-aaacataaagagagtttgtgagt---
--tgtttagttttgagagattttctaaacattcaataaagagagttattctttatac-aa
gcttagtgtgtttaagaaacttta--------
>Chr16:10854416:10856609_5p 
tgattgttgg-gtaagcttctagaagattc--------agcctaaga-tttccttaacca
agttgggttaaga-----------gaaaaggaaaagttctatt-----taggattaggaa
aagagtagttttccattaccaaaataggaataggaagctaagttgagttcc--ctataaa
tatgtttga-taggttgtatcaaac-aacattg-aaacacaaagagagtttgtgagt---
--tgtttagttttgagagattttctaaactttcaataaagagagttattttttatac-aa
actaagtgtgtttaagaaactt----------
>Chr5:16135393:16140210_3p 
----tgttgg-gtaagcttctagaagattc--------agcctaagt-tttccttaacca
agttgagttaaga-----------gaaaaggaaaagttctatt-----taggattaggaa
aagagtagttttccattatcaaaacaggaataggag-ctaagtcgagttcc--ctataaa
tacgtttga-tgggttgcatcaaac-gatatcg-aaacacaaagagagtttgtgagt---
--tgtttagttttgagagattttctaaacattcaataaagagagttattctttatac-aa
gcttagtgtgtttaagaaactttat-------
>Chr14:9361159:9365892_5p 
-----gttgg-gtaagcttctagaatgttc--------aacctaaga-tttctttaacca
agttggatcaaga-----------gaaaaggaaaagttctatt-----taggattaagaa
aagagtagttttccattatcaaaataggaataggaa-ctaagtcgagttcc--ctataaa
tacgtttga-tgggttgtatcgaac-gatatcgaaaacacaaagagagtttgtgagt---
--tgtttagttttgagagattttttaaacattcaataaagagagatattctttatac-aa
actaagtgtgtttaagaaactttat-------
>Chr7:569873:575795_5p 
----tgttgg-gtaagcttctagaatgttc--------agctcaaga--ttccttaacca
agttgggttaaga-----------gaaaagggaaagttctatt-----taggattaggaa
aagagtagttttccattatcaaaataggaataggaa-ataagtcgagttct--ctataaa
tatgtttga-tgggttgtatcaaacagatatcggaaacacaaagagagtttgtgagt---
--tgtttagttttgacagattttctaaacaatcaataaagatagttattctttatac-aa
gctaagtgtgtttaagaaactttat-------
>Chr14:9361159:9365892_3p 
-gattgttgg-gtaagcttctagaatgttc--------aacctaaga-tttccttaacca
agttgggttaaga-----------gaaaaggaaaagttctatt-----taggattaggaa
aagagtaattttccattatcaaaataggaataggaa-ctaagtcgagttcc--ctataaa
tacgtttaa-tgggttgtatcaaac-gatatcgaaaacacaaagaaagtttgtgaat---
--tgtttagttttgagagattttctaaacattcaataaagagagatattctttatac-aa
actaagtgtgtttaagaaactttat-------
>Chr16:10854416:10856609_3p 
--gttgttgg-gtaagcttctagaagattc--------agcctaaga-tttccttaacca
agttgggttaaga-----------gaaaaggaaaagttctatt-----taggattaggaa
aagagtagttttccattaccaaaataggaataggaagctaagttgagttcc--ctataaa
tatgtttga-taggttgtatcaaac-gacaatg-aaacacaaagagagtttgtgagt---
--tgtttagtcttgagagattttctaaacattcaataaagagagttattctttatac-aa
actaagtgtgtttaagaaaatttatttg----
>Chr11:31793457:31797698_3p 
----tgttgt-gtaagcttctataaggttc--------agcctaagaatttccttaacca
agttgggttaaga-----------gaaaaggaaaagttctatt-----taggattaggaa
aagagtagttttccattatcaaaataggaatagaaagctaagttaagttcc--ctataaa
tatgtttga-tgggttgtatcaaac-gatatcg-aaacacaaagagagtttgtgagt---
--tgtttagttttgagttattttctaaacat--aataaagagagttattctttatacaaa
actaagtgtgtttaagaaacttta--------
>Chr7:569873:575795_3p 
-gattattgg-gtaagcttctagaatgttc--------agctcaaga-tttccttaacca
agttgggttaaga-----------gaaaagggaaagttctatt-----taggattaggaa
aaaagtagttttccattattaaaataagaataggaa-ctaagtcgagttcc--ctataaa
tatgtttga-tgggttgtatcaaacagatattggaaacacaaagagagtttgtgagt---
--tgtttagttttgagatattttctaaacaatcaataaaaagagttattctttatac-aa
gctaagtgtgtttaagaaacttta--------
>Chr11:31793457:31797698_5p 
----tgttgg-ataagcttttagaaggttc--------agcctaaaaatttccttaacca
agttgggttaaga-----------gaaaaggaaaagttctatt-----taggattaggaa
aagagtagttttccattatcaaaataggaataaaaagctaagttaagttcc--ctataaa
tacgtttga-tgggttgtatcaaac-gatatcg-aaacacaaaaagagtttgtgagt---
--tgtttagttttgaattattttcttaacat--aacaaagaggattgttctttatac-aa
actaagtgtgtttaagaaacttta--------
