# Supplementary material for: Transposon signatures of allopolyploid genome evolution
Source: Nat Commun. 2023 Jun 1;14:3180. doi: 10.1038/s41467-023-38560-z (PMC10235133; doi:10.1038/s41467-023-38560-z)
Supplement: Supplementary file 4 — Supplementary Data 1 [file 41467_2023_38560_MOESM4_ESM.zip › Camelina.LTR.families/Camelina.LTRFamily/Camelina.Aligned/gt10.fam_1600.Aligned.fa]

>Chr3:16455824:16468673_5p 
-----------------------ataaaagcttgaagatagcttgaggtgcaagctatac
taatcctaccgagttacggaataagaattaattttatttaggagttatctaaatatgtta
gtttaccggtttagaataggaaaattgttaactctagggttgagccattgttatagatac
caaaagagcgtttcatagagaggtgcgcgtcttagg----tattattaagagatacacac
aa-ggtgtgtggcgtcgccccatcaataagatattgagatatgttgatggtattgttg-g
agttctacttctagctaatgaattctggacttggtcccgcggatgtaggttatccgaacc
ccgttaacaaagcttgaatcttgtttacttttatgttgttacatac-----------cgt
tctcgtactttaac--atatatatg-tagccacatatatgtgctttattt--------gg
tatcag----
>Chr3:16455824:16468673_3p 
---------------------------aagcttgaagatagcttgaggtgcaagctatat
tagtcctaccgagttatggaattatgattaattttatttaggagttatctaaatatgtta
gtttaccggtttagaataggaaagttgttaactctagggttgagccattattataaagac
caagagagtgtttcatagagaggtgcacgtcttagg----tattattgagagatacacac
aa-ggtgtgtggcgtcgctccatcaataagatagtgagatatgttgatggtattgttg-g
agttctacttctaactaatgaattttggacttggtcccggggatgtaggttatccgaact
cctttaacaaagcttgaatcttgtttatttttatgctgttacatac-----------cgt
tctcgtactttaac--atatatatg-tagccacatatatgtgctttacttctgctcccag
tat-------
>Chr13:11162230:11166429_5p 
gagaa-------------tgttggcatacgcttgaagatagcttgaggtgcaagctatat
taatcctaccgagttatggaattaggattaattctatttaggagttatctaaatatgtta
gtttaccagtttagaataggaaagttgtcaactctagggttgagcaattgttataaatat
caagagagcgtttcatgaaaaggtgcgcgtcttagg----tattattgagagatatccac
aa-ggtgtgtggcgtagccccatcaataaaatagagagatctgttgatggtattgttg-a
atttctacttctagttaatgaattctggacttggtcccggggatgtaggttatccgaacc
ccgttaacaaagcttatgtcttgtttacttttatgctcttatatac-----------cgt
tctcgtactttaacatatatatatc-tagccacatatatgtgcttta-------------
----------
>Chr11:26722910:26727166_5p 
------------------tgttggcataagcttgaagatagcttgaggtgcaagctatac
taatcctaccgagttatggaattaggattaattctatttaggagttatctaaatatgtta
gtttaccggtttagaataggaaagttgttaactctagggttgagcctttgttataaatac
caagagagcgtttcataaaaaggtgtgtgtcttagg----tattattgagagatgcacac
aa-actgtgtagcgttgccccatcaataagatagagagatccgtttatggtattattg-a
agttctacttctagttaataaattctgtacttggtcccggagatgtaggttatccgaacc
ccgttaacaaagcttgtgtcttgtttacttttattctcttacatac-----------cat
tctcgtactttaac--atatatatcttagccacatatatgtgcttta-------------
----------
>Chr11:26722910:26727166_3p 
------------------tgttggcataattttgaagatagcttgaggtgcaagctatac
taatcctaccgagttattgaattaggattaattctatttaggagttatctaaatatgtta
gtttaccggtttagaataggaaatttgttaactctagggttgagccttttttataaatac
caagagagcgtttcataaagaagtgcgcatcttaag----tattattgagagatgaacac
aa-agtgtgtggcggtgccccattaataaaatagagagatccgttgatggtattattg-a
agttctatttctagttaataaattctggacttggtctcggggaggtaggttatctgaacc
ccgttaacaaagcttgtgtcttgtttacttttatgctcttacatac-----------cgt
tctcgtactttaac--atatatatcttagccacatatatgtgctttattt--------gg
tatcag----
>Chr13:11162230:11166429_3p 
------------------tgttggcataatcttgaagatagcttgaggtgcaagctatat
taatcctaccgagttatggaattaggattaattctatttaggaattatctaaatatgtta
atttaccggtttagaataggaaagttgtcaactctatggttgagcaattgttataaatac
caagagagcatttcatgaagaggtgcgcgtcttatg----tattattgagagatatccac
aa-ggtgtatggcgtcgccctatcaataaaatagagagatctgttgatggtattgttg-a
agttctacttctagttaataaattctggacttggtcccagggatataggttatccgaacc
ctgttaacaaagcttgtgtcttgtttacttttatgctcttacatac-----------agt
tctcgtactttaac--atatatatc-tagccacatatatgtgcttta-------------
----------
>Chr18:7546882:7551002_5p 
--gacttgccgctattcttgttggcataagcttgaagatagcttaaggtgcaagctatac
taatcctaccgagttatggaattatgattaattctatttaggagttatctaaatatgtta
gtttaccggtttagaataggaaagtagtcaactttagggttgagcaattgttataaatac
caagagagcctttcataaagaggtgcgcgtcttagg----tattattgagagatacacac
ag-ggtgtgtggcgtcgccccatcaataagatggagagatccgttgatggtattgttg-a
agttctacttctaattaatgaattctagacttggtccaggggatgtaggttatccgaacc
ccgttaacaaaacttgtgtcttgtttacttttatgctcttacatac-----------cgt
tcttgtactttaac--atatatat------------------------------------
----------
>Chr5:19898049:19902843_5p 
------------------tgttggcataagcttgaagatagcttgaggtgcaagctatac
taatcctaccgagttatggaattaggattaattctatttaggagttatctaaatatgtta
gtttaccggttcagaataggaaagttgttaactctagggttgagccattgttataaatac
caagagagcgtttcatagagaggtgcgcgtcttaggg---tatta-ggagagatgcacac
aa-ggtgtgtggcgtcgccccatcaataagata--gagatcttttgatggtattgttg-a
agttctacttctaatcaatgaattctggacttggtcccggagatgtaggttatccgaa-c
ccgttaacaaagc-tgtgtcttctttactattatgttctttcatacacgcacatgaacgt
tatcgtactttgac--atatagatc-tagccacatatatgtgcttta-------------
----------
>Chr5:19898049:19902843_3p 
-------------gagaatgttggcataagcttgaagatagcttgaggtgcaagctatac
taatcctaccgagttatggaattaggattaattctatttaggagttatctaaatatgtta
gtttaccggttcagaataggaaagttgttaactctagggttgagccattgttataaatac
caagagagcgtttcatagagaggtgcgcgtcttaggg---tatta-ggagagatgcacac
aa-ggtgtgtggcgtcgccccatcaataagata--gagatcttttgatggtattgttg-a
agttctacttctaatcaatgaattctggacttggtcccggagatgtaggttatccgaa-c
ccgttaacaaagc-tgtgtcttctttactattatgttctttcatacacgcacatgaacgt
tatcgtactttgac--atatagatc-tagccacatatatatgcttta-------------
----------
>Chr18:7546882:7551002_3p 
------------------tgttggcgtaagcttgaaaatagcttaaggtgcaagctatac
taatcctaccgagttatggaattaggattaattctatttaggagttatctaaatatgtta
gtttaccggtttagaataggaaattagtcaactttagggttgagcaattgttataaatac
caagaaagcctttcattaagaggtgtgcgtcttagg----tattattgagagatacacac
ag-ggtatgtggcgtcgccttatcaataatatggagagatccgttgatggtattgttg-a
agttctacttctaattaatgaattctagacttggtcccggggatgtaggttatccgaacc
ccgttaacaaagcttgtgtcttgtttacttttatgctcttacatac-----------tgt
tctcgtactttaac--atat----------------------------------------
----------
>Chr12:21016671:21021501_5p 
---------------gaatgttggcataagcttgaagatagcttgaagtacaagttatac
caatcctaccgatttatggaattaggattaattatatttacgagttatctaaatatgtta
gtttaccggtttagaataggaaagtagtcaactctagggttgagcaattgttatagatac
caagagagcgtttcatgaagaggtgcgcgtcttagga---tattcttgagagatgcacac
aatggtgtgtggcgtcgccccatcaataagatagagagatctgctgaaggtattgttgaa
agttctagttttagttaatgaattctggacttggtcccggggatgtaggttatctaaaac
ccgttaacaaagcttgtgtcttgtttacttttatgctcttacatacacgtactcgaacgt
tctcgtactttaac--atatagatc-taaccacatatatttgctt---------------
----------
>Chr12:21016671:21021501_3p 
----------------agtgttggcataaacttaaagatagcttgaagtacaagctatac
caatcctaccgagttatggaattaagattaattatatttagaagttatctaaacatatta
-tttaccggtttaaaataggaaagttgtcaactctagggttgagcaattgttataaatac
caagagagcatttcatgaagaggtgcgcgtcttaggg---tattcttgagagatgcacac
aatggtatgtggcgtcgccccatcaataagatagagagatctgttgatggtattgttgaa
agttctatttctagttaatgaattatggacttgatcccgaggatgtaggttatccgaact
ccgttaacaaaacttgtgtcttgtttacttttatgctcttacatacacgtactcgaatgt
tctcgtactttaac--atatagatc-tagccacatatatttgctttattt--------gg
ta--------
>Chr8:9437413:9441593_5p 
--------tagtctccattgttggcataagcttgaagatagcttgaggtgcaagctatat
taattctaccgagttatggaattaagattaattatatttaggagttatctaaatatgtta
atttaccggtttagaataggaaagttgtcaactctagggttgagcaattgctataaatac
caagagagcgtttcatgaagaggtgcgcgtcttaagg---tattcttgagagatgcacac
aa-ggtgtgtggcgttcccccatcaataagata--gagatcttttgatggtattgttg-a
agttctatttctaactaatgaattctggacttggtctcggggatgtaggttatccgaacc
ccgttaacaaagcttgtgtcttatttactattatgctcttccatacactcacatgaacat
c-tcatacttcaacatatatagatc-tagccacatatatatgtg----------------
----------
>Chr12:31595920:31604339_3p 
------------------tgttggcataagcttgaagatagcttgaggtgcaagctatac
taatcctaccgagttatggaattaggattaattatatttaagagttatctaaatatgtta
gtttaccggtttagaataggaaagttgtcaactctagggttgaacaattgttataaatac
caagagagcgtttcatgaagaagtgcgcgtcttaggg---tattc-tgatagatgcacac
aa-ggtgtgtggcgtcgcaccctcaataaaata--gagatcttttgatggtattgttg-a
agttctacttctaattaatgaattatggacttggtcccggggatgtaggttatccgaacc
ccgttaacaaagcttgtgtcttctttactattatgctctt--------------------
-----tactttaac--atatagatc-tagccacatatatgtgcttta-------------
----------
>Chr12:31595920:31604339_5p 
------------------tgttggcataagcttgaagatagcttgaggtgcaagctatat
taatcctaccgagttatgaaattaggattaattatatttaggagttatctaaatatgtta
gtttatcggtttagaataggaaagttgtcaactctagggttgagcaattgttataaatac
caagagagcgtttcatgaagaggtgcgcgtcttagag---tattc-tgatagatgcacac
aa-ggtgtgtggcgtcgccccatcaataagata--gagatcttttaatggtattgttg-a
agttctacttctaattaatgaattatggacttggttccggggatgtaggttatccgaa-c
ccgttaacaaagcttgtgtcttctttactattatgctctt--------------------
-----tactttaac--atatagatc-tagccacatatatgtgcttta-------------
----------
>Chr17:22814635:22818683_3p 
-----------------atgttggcataagcttgaagatcgcttgaggtgcaagctatac
taatcctaccgagttatggaattaggattaattctatttaggagttatctaaatatgtta
gtttaccggtttagaataggaaagttgtcaactctagggttgagaaattgttataaatac
caagagagtgttttttgaaaaggtgcgcgtcttaggg---tatttttgagagatgcacac
aa-ggtgtgtagcgttgccccatcaataagata--gagatcttttgatggtattggtg-a
agttcta-ttctagttaatgaaatctggacttgatcccggggatgtaggttatccaaacc
ctgataacaaagcttgtgtcttgtttactactatgctcttacatacacgcactcgaacgt
tctcatactttaac--atatagatt-tagccacatatatgtcttta--------------
----------
>Chr17:22814635:22818683_5p 
------------------tgttgacataagcttgaagatagcttgaggtgcaagctatac
taatcctaccgagttatggaattaggattaattctatttaagagttatctaaatatgtta
gtttatcggtttagaataggaaagttatcaactctagggttaagaaattgttataaatac
caagagagcgttttatgaagagatgcgcatcttagggtattattcttgagaaatgcacac
aa-gatgtgtggcgttgccccatcaataagata--gagatcttttgatggtattattg-a
agttcta-ttctagttaatgaaatctggacttggtcccggggatgtaggttatccgaact
ccgttaacaaagcttgtgtcttgtttactattatgctattacatacacgcactcgaacgt
tctcatactttaac--atatagatt-tagccacatatatgtcttta--------------
----------
>Chr14:14805799:14809863_5p 
------------------tgttggcataagc----ttgaagcttgaggtgcaagctatac
taatcctaccgagttatggaactaggattaattatatttaggagttatctaaatatgtta
gtttaccgttttagaataggaaagttgacaactctagggttgagcaattgttataaatac
caagagagcgttttatgaagaggtgcgcgtcttaggg---tattcttgagagatgcacac
aa-ggtgtgtggcattgccccatcaataaaata--tagatcttttgatggtattgttg-a
agttcta-ttctagttaatgaactctggacttggtcccagggatgtaggttatccgaacc
ccattaacaaagcttgtgtcttgtttactactatgctcttacatacacgcactcgaacgt
tctcgtactttagt--atatagatc-tagccacatatatgtcttta--------------
----------
>Chr9:18683475:18688381_3p 
------------------tgttggcataagcttgaaaatagcttgaggtgcaagctatac
caatcctaccgagttatggaattaggattaattctatttaggagttatctaaatatgtta
gtttaccggtttagaataggaaagttgtcaattctagggttgaacaattgttataaatac
caagagagcgtttcatgaagaggtgcgcgtcttaggg---tatta-ggggagatgcacac
aa-ggtgtgtggcgttgccccatctataagata--gagatcttttgatggtattgttg-a
agttctacttctaatcaatgaattctggactaggtcccggggatgtaggttatccgaacc
ccgttaacaaagtttgtgtattctttactattatgctctttcatacacgcacatgaa---
-----------aac--atatagatc-tagccacatatatgtgcttta-------------
----------
>Chr9:18683475:18688381_5p 
--------------agaatgttggcataagcttgaagataacttgaggtgcaagctatac
caatcctaccgagttatggaattaggattaattctatttaggagttatctaaatatgtta
gtttaccggtttagaataggaaagttgtcaattctagggttgaacaattgttataaatac
caagagagcgtttcatgaagaggtgcgcgtcttaggg---tatta-ggagagatgcacac
aa-ggtgtgtggcgttgccccatctataagata--gagatcttttgatggtattgttg-a
agttctacttctaatcaatgaattctggactaggtcccggggatgtaggttatccgaacc
ccgttaacaaagtttgtgtattctttactattatgctctttcatacacgcacatgaa---
-----------aac--atatagaac-tagccacatatatgtgcttta-------------
----------
>Chr8:9437413:9441593_3p 
------------------tgttggcataagcttgaagatagcttgaggtgcaagctatac
taatcctaccgagttatggaattaggattaattatatttaggagttatctaaatatgtta
atttaccggtttagaataggaaagttgtcaactctagggttgaacaattgttataaatat
caagagaccgtttcatgaagaggtgcacgtcttaggg---tatttttgagagatgcacaa
aa-ggtgtgtggcgttgccccatcaataagata--gagatcttttgatggtattgttg-a
agttctatttttaactaatgaattctggacttggtcccggagacgtaggttatccgaacc
ccgttaacaaagcttgtgtcttgtttactattatgctcttccatacactcacatgaatgt
c-tcatacttcaacatatatagatc-tagcca----------------------------
----------
>Chr14:14805799:14809863_3p 
------------------------------------gatagcttgaggtacaagctatac
taatcctaccgagttatggaactaggattaattatatttatgagttatctaaatatgtta
gtttaccggtttagaataggaaagttgacaacactagggttgagcaattgttataaatac
caagagagtgttttacgaagatgtgcgcgtcttaggg---tattcttgagagatacacac
aa-ggtgtgtggcgttgccccatcaataaaata--gagatcttttgatggtattgtta-a
agttcta-ttctatttaataaactctgaatttggtcccggggatgtaggttatccgaacc
ccattaacaaagcttgtatcttgtttacgactatgctcttacatacacgcactcgaacgg
tctcgtactttagc--atatagatc-tagccacatatatctcttta--------------
----------
>Chr20:27766385:27770530_3p 
------------------tgttggcataagcttgaagatagcttgaggtgcaagctatac
taatcctaccgagttatggaattaggattaattctatttaggagttatctaaatatgtta
gtttaccggtttagaataggaaagttgtcaattctaggtttgagcaattgttataaatac
caagagagggtttcatgaagaggtgtgcgccttaggg----------------ttcagac
aa-ggtgtgtggcgtcgccccatca----------gatacaattgtatgatgcaattt--
--------ttctagttaatgaattctggacttggtcccggggatgtaggttatcggaacc
ccattaacaaagtttgcg------------------------------------------
tctcttactttaac--atatagatc-tagccacatataagttttatattt--------gg
tatca-----
>Chr11:20759609:20763505_3p 
--------------------ttggcataagcttgaagatagcttgaggtgcaagctatac
taagcctaccgagttatggaattaggattagttctatttaggaattatctaaatatgtta
gtttaccagtttagaaaaggaaagttgtcaactctagagttgaacaattcttataaatat
catgagggtgtttcataaagaggtgcgcgccttaggg---------------attcacac
at-ggtgtgtggcgtcgccccatca----------gatacaattgtatgatgcaactt--
--------ttctagctaatgaattctagtcttggttccgaggatgtaggttatccgaacc
ccgttaacaaagtttgtgtc---------------------------------------g
tctcatactttaac--atatagatc-tagccacatataagtcttatattt--------gg
tagcagagct
>Chr11:20759609:20763505_5p 
--------------------ttggcataagcttgaagatagcttgaggtgtaagctatag
taatcctaccgagttatggaattaggattagttctatttaggagttatctaaatatgtta
gtttaccgatttagaaaaggaaagttgtcaactctaggtttgagcaattcttataaatat
caagagggtgtttcataaagaggtgtgcgccttaggg----------------ttcacac
at-ggtgtgtggcgtcgccctatca----------gatacaattgtatgatgcaactt--
--------ttctagctaatgaattttggacttggtctcggggatgtaggttatccgaatc
ccgttaacaaagtttgtgtc---------------------------------------t
tctcatactttaac--atatagatc-tagccaaatataagtcttatact-----------
----------
>Chr20:27766385:27770530_5p 
------------------tgttggcataagcttgaagatagcttgaggtgcaagctatac
taatcctaccgagttatggaattaggattaattctatttaggagttatctaaatatgtta
gtttaccgatttagaataggaaagttgtcaattctaggtttgagcaattgttataaatac
caagagagggtttcatgaagaggtgtgcgccttaggg----------------ttcagac
aa-ggtgtgtggcgtcgccccatca----------gatacaattgtatgatacaactt--
--------ttctagttaatgaattctggacttggtcccggggatgtaggttatccgaacc
ccgttaacaaagtttgcg------------------------------------------
tttcttactttaac--atatagatc-tagccacatataagttttata-------------
----------
