# Supplementary material for: Transposon signatures of allopolyploid genome evolution
Source: Nat Commun. 2023 Jun 1;14:3180. doi: 10.1038/s41467-023-38560-z (PMC10235133; doi:10.1038/s41467-023-38560-z)
Supplement: Supplementary file 4 — Supplementary Data 1 [file 41467_2023_38560_MOESM4_ESM.zip › Camelina.LTR.families/Camelina.LTRFamily/Camelina.Aligned/gt10.fam_3093.Aligned.fa]

>Chr5:21117624:21126724_5p 
-------------------------------------gtccctcatcgcctcacacccga
ttaaagattcatagatcaaaaacatgaacatgacacatgatgacacaagagaatttgatc
accgagttcccggcctctaactggtacgtctcgggtgggaaccgtctcccacaacttcca
ctatatgaagaggttacacacaccactaacttgtgatgttctttggtttacagattttgg
cacacaagaggatacaagaacaagaacacaacaaagaaaagagaaagcttcttgaagaag
aaccctcttttcttctc--tctctagaactctctttgatgtcttgtctctcacctacctc
cactttcttgatcgatgaaacacacttatacatgtatgcatatgggccaaatcattttca
gaatcttcttctcctttccttaatgccaatttcgtctggcccattaaggcccatttgttt
tgtgtttgtcaaacccaacaaca-----
>Chr5:21117624:21126724_3p 
-------------ttgtgaggataattgttgcatttggtccctcatcgcctcacacccga
ttaaagattcatagatcaaaaacatgaacatgacacatgatgacacaagagaatttgatc
accgagttcccggcctctaactggtacgtctcgggtgggaaccgtctcccacaacttcca
ctatatgaagaggttgcacacaccactaacttgtgatgttctttggtttacagattttgg
cacacaagaggatacaagaacaagaacacaacaaagaaaagagaaagcttcttgaagaag
aaccctcttttcttctc--tctctagaactctctttgatgtcttgtctctcacctacctc
cactttcttgatcgatgaaacacacttatacatgtatgcatatgggccaaatcattttca
gaatcttcttctcctttccttaatgccaatttcgtctggcccattaaggcccatttgttt
tgtgtttgtcaaacccaacaac------
>Chr13:1835287:1839731_5p 
-------------ctgtgaggataattgttgcttttggtccctcatcgcctcacacccga
ttaaagattcacatatctaaaacttgaacatgacacatgatgacacaagagaatttgatc
accgagttcccggcctctaacccgtacgtctcgggtgggaattgtctcccacaacttcca
ctatatgaagaggttacacacaccactaacttgtgatgttctttggtttacagattttgg
tacacaagaggatacaagaacaagaacacaacaaat-aaggagaaagcttcttgaagaag
aaccctcttttcttctctttctctagaactctccttgatgtcttgtctctcacctacctc
cactttattgatcgatgaaacacacttatacatgtatgcatatgggccaaatcatttcca
gaatcttattctcctttccttaatgccaatttcgtctggcccattaaggcccatttgttt
tgtgtttgtcaaacccaacaaca-----
>Chr19:21133383:21137826_3p 
--------------tgtgaggataattgttgcttttggtccctcatcgcctcacacccga
ttaaagattcacatatctaaaacttgaacatgacacatgatgacacaagagaatttgatc
accgagttcccggcctctaacccgtacgtctcgggtgggaattgtctcccacaacttcca
ctatatgaagaggttacacacaccactaacttgtgatgttctttggtttacagattttgg
tacacaagaggatacaagaacaagaacacaacaaag-aaggagaaagcttcttgaagaag
aacccttttttcttctctttctctagaactctctttgatgtcttgtctctcacctacctc
cactttattgatcgatgaaacacacttatacatgtatgcat-tgggccaaatcatttcca
gaatcttattctcctttccttaatgccaatttcgtctggcccattaaggcccatttgttt
tgtgtttgtcaaacccaacaaca-----
>Chr19:1990667:1995118_3p 
--------------tgtgaggataattgttgcttttggtccctcatcgcctcacacccga
ttaaagattcacatatctaaaacttgaacatgacacatgatgacacaagagaatttgatc
accgagttcccggcctctaacccgtacgtctcgggtgggaattgtctcccacaacttcca
ctatatgaagaggttacacacaccactaacttgtgatgttctttggtttacagattttgg
tacacaagaggatacaagaacaagaacacaacaaag-aaggagaaagcttcttgaagaag
aacccttttttcttctctttctctagaactctctttgatgtcttgtctctcacctacctc
cactttattgatcgatgaaacacacttatacatgtatgcat-tgggccaaatcatttcca
gaatcttattctcctttccttaatgccaatttcgtctggcccattaaggcccatttgttt
tgtgtttgtcaaacccaacaacaat---
>Chr19:1990667:1995118_5p 
--------------tgtgaggataattgttgcttttggtccctcatcgcctcacacccga
ttaaagattcacatatctaaaacttgaacatgacacatgatgacacaagagaatttgatc
accgagttcccggcctctaacccgtacgtctcgggtgggaattgtctcccacaacttcca
ctatatgaagaggttacacacaccactaacttgtgatgttctttggtttacagattttgg
tacacaagaggatacaagaacaagaacacaacaaat-aaggagaaagcttcttgaagaag
aaccctcttttcttctgtttctctagaactctccttgatgtcttgtctctcacctacctc
cactttattgatcgatgaaacacacttatacatgtatgcatatgggccaaatcatttcca
gaatcttattctcctttccttaatgccaatttcgtctggcccattaaggcccatttgttt
tgtgtttgtcaaacccaacaaca-----
>Chr20:2104847:2109290_5p 
gctctgataccacttgtgaggataattgttgcttttggtccctcatcgcctcacacccga
ttaaagattcacatatctaaaacttgaacatgacacatgatgacacaagagaatttgatc
accgagttcccggcctctaacccgtacgtctcgggtgggaattgtctcccacaacttcca
ctatatgaagaggttacacacaccactaacttgtgatgttctttggtttacagattttgg
tacacaagaggatacaagaacaagaacacaacaaag-aaggagaaagcttcttgaagaag
aacccttttttcttctctttctctagaactctctttgatgtcttgtctctcacctacctc
cactttattgatcgatgaaacacacttatacatgtatgcat-tgggccaaatcatttcca
gaatcttattctcctttccttaatgccaatttcgtctggcccattaaggcccatttgttt
tgtgtttgtcaaacccaacaac------
>Chr20:2104847:2109290_3p 
-------------ctgtgaggataattgttgcttttggtccctcatcgcctcacacccga
ttaaagattcacatatctaaaacttgaacatgacacatgatgacacaagagaatttgatc
accgagttcccggcctctaacccgtacgtctcgggtgggaattgtctcccacaacttcca
ctatatgaagaggttacacacaccactaacttgtgatgttctttggtttacagattttgg
tacacaagaggatacaaaaacaagaacacaacaaag-aaggagaaagcttcttgaagaag
aacccttttttcttctctttctctagaactctctttgatgtcttgtctctcacctacctc
cactttattgatcgatgaaacacacttatacatgtatgcat-tgggccaaatcatttcca
gaatcttattctcctttccttaatgccaatttcgtctggcccattaaggcccatttgttt
tgtgtttgtcaaacccaacaaca-----
>Chr13:1835287:1839731_3p 
--------------tgtgaggataattgttgcttttggtccctcatcgcctcacacccga
ttaaagattcacatatctaaaacttgaacatgacacatgatgacacaagagaatttgatc
accgagttcccggcctctaacccgtacgtctcgggtgggaattgtctcccacaacttcca
ctatatgaagaggttacacacaccactaacttgtgatgttctttggtttacagattttgg
tacacaagaggatacaaaaacaagaacacaacaaag-aaggagaaagcttcttgaagaag
aacccttttttcttctctttctctagaactctctttgatgtcttgtctctcacctacctc
cactttattgatcgatgaaacacacttatacatgtatgcat-tgggccaaatcatttcca
gaatcttattctcctttccttaatgccaatttcgtctggcccattaaggcccatttgttt
tgtgtttgtcaaacccaacaacaatctc
>Chr19:21133383:21137826_5p 
--------------tgtgaggataattgttgcttttggtctctcatcgcctcacacccga
ttaaagattcacatatctaaaacttgaacatgacacatgatgacacaagagaatttgatc
accgagttcccggcctctaacccgtacgtctcgggtgggaattgtctcccacaacttcca
ctatatgaagaggttacacacaccactaacttgtgatgttctttggtttacagattttgg
tacacaagaggatacaaaaacaagaacacaacaaag-aaggagaaagcttcttgaagaag
aacccttttttcttctctttctctagaactctctttgatgtcttgtctctcacctacctc
cactttattgatcgatgaaacacacttatacatgtatgcat-tgggccaaatcatttcca
gaatcttattctcctttccttaatgccaatttcgtctggcccattaaggcccatttgttt
tgtgtttgtcaaacccaacaaca-----
