# Supplementary material for: Transposon signatures of allopolyploid genome evolution
Source: Nat Commun. 2023 Jun 1;14:3180. doi: 10.1038/s41467-023-38560-z (PMC10235133; doi:10.1038/s41467-023-38560-z)
Supplement: Supplementary file 4 — Supplementary Data 1 [file 41467_2023_38560_MOESM4_ESM.zip › Camelina.LTR.families/Camelina.LTRFamily/Camelina.Aligned/gt10.fam_3680.Aligned.fa]

>Chr6:14586414:14587899_5p 
----------ttgttaatgatctcaaaagttgcaatgtttcggtccaacaattgtgtttc
ttcgttgcacccccatctttccatgttggcacccgtta-gttttcacaccatttt-tttt
acacctatttatttatataaagttgcaatgttttgatccaacaattgtgtttattcgtcg
tactcctagctttcaatggttgcacttgttagttttcacacttttttgtttcacacctct
ttgttttcacactctttgtttt-------
>Chr17:21107359:21108896_5p 
actaaaccctttgttaatgatctcaaaaattgcaatatttcggtccaacaattgtgtttc
ttcgttgcatccccagctttccatgttggcacccatta-gttttcacatccttttgtttt
acacctctttgtttatataaatttgcattgttttgatccaacaattgtgttttttcgtcg
tacccctagctttcaatggttgcacttgttagttttcgcacctttttgtttcacacctct
ttgttttcacactctttattt--------
>Chr6:14586414:14587899_3p 
----------ttgttaatgatctcaaaagttgcaaagtttcggtccaacaattgtgtttc
ttcgttgcacctccaactttctatgttggcacccgtta-gttttcacacccttttgtttt
atacctctttgtttatataaagttgcaatgttttgatccaacaattgtgtttcttcgtcg
taacactagctttcaatggttgcacttgttagttttcgcacctttttgtttcacacattt
g---tttcacacttttttgtttt-cac--
>Chr17:21107359:21108896_3p 
-----accctttgttaatgatctcaaaagttgcaaagtttcggtccaacaattgtgtttc
ttcgttgcacctccaactttctatgttgacacccgtta-gttttcacatccttttgtttt
acacctctttgtttatataaaattgtaatgttttgatctaacaattgtgtttcttcgtcg
tacccctagctttcaatggttgcacttgttagttttcacacctttttgtttcacaccttt
g---tttcacacctttcttt---------
>Chr14:9656788:9658809_3p 
-------------ttaatgatctcaaaatttgcaaaatttcgatccaacaattgtgtttc
ttcgtcgcacccccagttttccatgttggcacccgtta-gttttcacatctttttgtttt
acaccttttggtttatataaagttgcaatgttttaatccaacaattgtgtttcttcgtcg
tacccctagctttcaatgtttgcacttgttagttttcgaacctttttgtttcacacctct
ttgttttcacacttttttgttt-------
>Chr9:17030658:17034592_3p 
--------atttgttaataatctcaaaagttgcaaagttttgatccaacaattgtgtttc
ttcgtcgcaccctcagctttccatgttggcacccgtta-tttttcgcacctttttgtttt
acacctctttgtttatataaagttgcaatgttttgatccaacaattgtgtttcttcgtcg
tacccctagctttcaatgtttgcatttgttagttttcgcatctttttgcttcacacgtct
ttgttttcacacttttttgtttt------
>Chr14:9656788:9658809_5p 
---------tttgttaatgatctcaaaagttgcaaagtttcgatccaacaattgtgtttc
ttcgtcgcatccccaattttccatgttggcacccgttaggttttcacacctttttgtttt
acacctttttgtttatataaagttgcaatgttttaatccaacaattgtgtttcttcgtcg
tacccctagatttcaatgtttgcacttgttagttttcgcatctttttgttttacaccttt
ttg-tttcacacctttttgtttcacacct
>Chr9:17030658:17034592_5p 
-------atattgttaataatctcaaaagttgcaaagttttgatccaacaaatgtgtttc
ttcgtcgcatccccagctttgcatgttggcacctgtta-gttttcgcacatttttgtttt
acacctctttctttatataaagttgcaatgttttgatccaacaattgtgtttcttcgtct
tacccctagctttcaatgtttgtacttgttagttttcacacctttttgtttcatatattt
ttg-tttcacacctctttgtttt------
>Chr15:16968446:16970036_5p 
--------------------------aagttgcaatgttttgatccaacaattgtgtttc
ttcatcgcacccccaactttccatgttggcatccgtta-gttttcacacctttttgtttt
acacctctttgttcatataaagttgcaatgttttgatccaacaattgtgtttcttcatct
tacccctaactttcaatgtttgcacttgttagttttcacatgtttttgtttcatactttt
tg--tttcacacctctttgtttt-ca---
>Chr15:16968446:16970036_3p 
-------------------------aaagtggcaaagtttcgatccaacaattgtgtttc
ttcatcgcacccccagctttccatgttggcgcccgtta-gttttcacacctttttgtttt
acacctctttgtttatataaagttgcagtgttttgatccaacaattgtatttcttcatcg
tacccctaactttcaatgtttgcacttgttagtattcacatgtttttgtttcacactttt
tg--tttcacacctctttgtttt-c----
