# Supplementary material for: Transposon signatures of allopolyploid genome evolution
Source: Nat Commun. 2023 Jun 1;14:3180. doi: 10.1038/s41467-023-38560-z (PMC10235133; doi:10.1038/s41467-023-38560-z)
Supplement: Supplementary file 4 — Supplementary Data 1 [file 41467_2023_38560_MOESM4_ESM.zip › Camelina.LTR.families/Camelina.LTRFamily/Camelina.Aligned/gt10.fam_654.Aligned.fa]

>Chr2:5080838:5088343_5p 
--------------------------------acggctagctagctactagcgtgaccgc
tacatgacgatgtagctta----tgtatgggctca-tgctggtgacctttgtggtctcgg
catggagaaggagatggaacggaacagattatcgagggcccttaggag-aaagagtctag
ggtatttcaagcgatccttgttgtattctagacgtctttatatggtggat----------
-----tggtgatggagtctaggatagttcaagtg-tttcttgtttattctagtcgtcctt
gcatgttgtgtatgagttaggagtctaaagtat------------------tctttagtc
atccttgaggt--gtgtagcga-gtgtagaacgtt-gagtccagtcgttttgatctaatc
tctctcgcttgtgtgttggtta-tttgcttccgctattgttt-cggctgcgttgctttga
tgac--ttgctagtt-ttgttacttgcttgttttctttgcttgcc-gggtagtcgggttg
gggaaagtagaatcctgtttaggat---aaaggggtacccaggctcactgagtaatctta
gattactcatgtttcatttgttgtggtcttgcagggaagcctaagtgagtctagagccgg
agcaaacgttagggtaccggataggg-ttttcttgtgttttttgtaaaaccctatatttt
cttaaacgaataagtgtaaagttttccgactatc--tttatatattgctttaatgattta
tttgccatgaattattttattaaagtgatatatatacggttttcaggaaaacatggcaag
ttgcaaatgatactcgaccttgtccgggctaacacaacgcac----cagaccgcgagggt
tgcaaagcctaagt-aacctcggttgcgggtggggttgtgctagggaggaccggtcggga
agtctgcagcttccgtccctcgaccggatcacctcggcgcagttct----gcaagtggcg
tctcgtggctgtccgacggccttcgtggtcataggacggttcgggggcgttacaa----
>Chr2:5080838:5088343_3p 
----------ccactcacgtggggacactgtcacggctagctagctactagcgtgaccgc
tacatgacgatatagctta----tgtgtgggctca-tgctggtgacctttgtggtctcgg
catggagaaggagatggaacagaatagattatcgagggcccttaggag-aaagagtctag
ggtatttcaagcgatacttgttgtattctagatgtctttatatggtggat----------
-----tggtgatggagtctaggatagttcaagtg-tttcttttttattttagtcgtcctt
gcgtgttgtgtatgagttaggagtctaaagtat------------------tctttagtc
gtccttgaggt--gtgtagcga-gtgtagaacgtt-gagtcaagtcgttttgatctaatc
tctctcgcttgtgtgttggtta-tttgcttccgctactgttt-cggctgcgttgctttga
tgac--ttgctagtt-ttgttacttgcttgttttctttgcttgcc-aggtagtcgggttg
gggaaagtagaatcctgtttaggat---aaaggggtaccgaggctcactgagtaatctta
gattactcatgtttcatttgttgtggtcttgcagggaagcctaagtgagtctagagccgg
agcaaacgttagggtactggataggg-ttttcttgtgtttcttgtaaaaccctatatttt
cttaaacgaataagtgtaaagttttccgactatc--tatatatatgtctttaatgattta
tttgcgatgaattattttattaaagtgatatatatacggttttcaggaaaacatggcaag
ttgcaaatgatactcggccttgtccgggctaacacaacgcac----cagaccgcgagggt
tgcaaagcctaagt-aacctcggttacgggtgggattgtgctagggaggaccggtcggga
attctgcagcttccgtccctcgaccggatcacc-cggcgcagttcc----gtaagtggcg
tctcgtgg---------------------------------------------------
>Chr15:17699460:17706749_5p 
------------------------atactgtcacggctggctagctaccggcgtgactgc
tgcatgacgatgtggcttgagtgtgtgtgggctca-tgctggtgacctgtgtggtctcgg
catggagcaggtgttggaatggaacagggtatcgaagggccctaggtgtaaagagtctag
agta-ttcaagtgttccttgtttatgtctagtcgtctttgcatgttgcgtgttgcgtgtt
gcgtgtggtctaagagtctacggtatttcaag------------tatactagacgtctta
gcaagt-gggtctaag-taagagtctaaagtgt------------------tctttagtc
gtcttgcatggt-gagtagcga-gtcgagatcttccgagttggttcgtagtgatcgaatc
tgcctcgcttggttgtggtttgttttgcttccgctaaagcttccagctgtgttgctttga
tgtta-tcgctagct-ttgtggcttgctagctttctttggttgccggggtagtcggctta
ggaagagtagtatcctgtttaggata-gaaaggggtacccagactcactgagtaatccta
gattactcatgactc-ttcgttttggccttgcaggaaagcctaagtgagtctagagccgg
agcaaacgttagggtaccggataggg-ttttcttgcgtttcttgtaaaaccctatatttt
cttaaacgactaagagtaaagttttccgactatc--tatatatattactttgatgattta
ttttcgaggaaatattttattaaagtg--atatattcggttttcaggaaagcatggcaag
ttgcaaatgatactcggccttgtccgggccaacacaacgcac----caggccgcgagggt
tgaaaagcctaagt-aacctcggtagcgggtgggattgtgctagggaggaccggtcggga
agtctgcagcttccgtccctcggccggatcacctcggtgcagttcc----gcaagtggcg
tctcgtggctgcccgatgacctttgtggtcatagagcggttcgggggcgttaca-----
>Chr5:16776277:16783517_3p 
----------------gcgtgagacta-tgttacggttggctagctaccagcgtaaccgc
tacatgacgatgtagctc-----tttgtgggctca-tgccggtgaactttgtggtctcgg
catg--ggaagtgttggaacggaacagattatcgaagggccctaggtgtaaagagtctag
agta-tccaagcgtcccttatttatgtctagtcgtctttgcatgttgtgt----------
----gttgtctaagagtctagggtatttcaagta-tccttgtcttattctagacgtcttt
gtaagtcgtgtaggagttaagaatctaaggtgtccaagtagttccttgttcccttaggtc
gtctttctcata-gagtagcaa-gtttagatcgttcgaaataagtcgtagtgatctaacc
tctcttgtgtgtttattgtttg-attgcttctgcaatagctt-ttgttgcgttgctttga
ta-------------------acttgcttgttttctttgcttgctggggtagtcgggttg
gag-aagtagaatcctgtttaggat---aaaggggtacccaggctcactgagtaatctaa
gattactcatgat---attattttggtcttgcagggaagcctaagtgagtctagagctgg
agcaaactttagagtgccggatagggtttttcttgtgttctttgtaaaaccctatatttt
tataaatggttatgtataaa-gtttccgactatc--tttatatattgctttaatgattta
ttttcgatgaattattttattaaagta--atatatacggttttcaggaaaacatggcaag
ttgcaaatgatactcggccttgtccgggctaacacaacgcac----caggccgcgagggt
tgcaaagcctaagt-aacctcggttgcgggtggagttgtgccaaggaggaccggttggga
agtctgcagcttccgtccctcaaccggatcacctcggtgaaattct----gcaagtggcg
tcctgtggctgtccgatggcctttgtggtcatagaacggttcgggggcgtta-------
>Chr2:10150576:10157963_3p 
------acgaccactcacgcggggacattgttacggctggctagctaccggcgtaaccgc
tacatgacgatgtagctaaag-----gtgggttca-tgccggagaactttgtggtctcgg
catg--ggaaggattggaacggaacagattatcgaagggccctaggagtaaagagtctag
agta-atcaagtgtcccttgtttatgtctagtcgtctttacatgttgtgt-------gtt
gcgtgttgttaaagagcttagggtatttcaagcgatccttgttgtactctagacgtcttg
tttggttat---tcggtcaaggagttaggatagttcaagagttccttgtttatcctagtt
gtccttgctagtcgtgtagagg-acttagagcgtc-gagacgagtcgcgttgatctaacc
tctcttgcatgt-tgtagtttgaattgcttccgcta-agctt-ttgttgcgttgctttga
tgttatttgctagttgttgtggcttgctagcttcttgggattgccggggtagtcggtttg
ggg-aagtaatatcctgttgaggatagaaagggggtacccagactcactgagtaatctta
gattactcatgtctcatttgttgtggttttgcagggaaacctaagtgagtctagagccgg
agcaaacgttagggtaccggataggg-ttttcttgtgtttcttgtaaaaccctatatttt
cttaaaagaacaagtgtaaagttttccgactatctttatatatattactttaatgattta
ttttcgatgaagtatcttattaaagtgatatatatacggttttcaggaaagcatggcaag
ttgcaactgatactcggcctagtccgggctaacacaacgcac----caggccgcgagggt
tgcaaagcctaagt-aacctcggctgcgggtgggactgtgctagggaggaccggtcggga
agtctgcagcttccgtccctcgaccgggtcaccttggtgcaattcc----acaagtggcg
tcccgtggctgtccg--------------------------------------------
>Chr15:17699460:17706749_3p 
--------------------ggggatactgtcacggctggctagctaccggcgtgactgc
tgcatgacaatgtggcttaagtgtgtatgggctca-tgctggtgacctgtgtggtctcgg
catggagcaggtgttggaatggaacagggtatcgaagggccctaggtgtaaagagtctag
agta-ttcaagtgttccttgtctatgtctagtcgtctttgcatgttgcatgttgcgtgtt
gcgtgtggtctaagagtctacggtatttcaag------------tatactagacgtctta
gcaagt-gggtctaag-taagagtctaaagcgt------------------tctttagtc
gtcttgcatggt-gagtagcga-gtcgagatcttccgagttggttcgtagtgatcgaatc
tgcctcgcttggttgtggtttgttttgcttccgctaaagcttccagctgtgttgctttga
tgtta-tcactagct-ttgtggcttgcttgctttctttggttgccggggtagtcggcttg
ggaagagtagtatcctgtttaggata-gaaaggggtacccagactcactgagtaatcctg
gattactcatgtctc-ttcgttttggccttgcaggaaagcctaagtgagtctagagccgg
agcaaacgttaggctaccggatagga-ttttcttgcgtttcttgtaaaaccctatatttt
cttaaacgactaagagtaaagttttccaactatc--tatgcatattactttgatgattta
ttttcgaggaaatattttattgaagtg--atatattcggttttcaggaaagcatggcaag
ttgcaaatgatactcggccttgtccgggccaacacaacgcac----caggccgcgagagt
tgaaaagcctaagt-aacctcggtagcgggtgggattgtgctagggaggaccggtcggga
agtctgcagcttccgtccctcagccggatcacctcggtgcagttct----gcaagtggca
tctcgtggctgcccgatgacctttgtggtcatagagcggtt------------------
>Chr5:16776277:16783517_5p 
----------------gcgcgagacta-tgttacggttggctagctaccagcgtaaccgc
tacatgacgatgcagctc-----tttgtgggctca-tgccggtgaactttgtggtctcgg
catg--ggaagtgttagaatggaacagattatcaaagggccctaggtgtaaagagtctag
agta-tccaagtgtcccttgtttatgtctagtcgtctttgcatgttgtgt----------
----attgtctaagagtctagggtatttcaagta-tccttgtcttattctagacatctta
gtaagtcatgtaggagttaagaatctaaggtgtccaagtagttccttgttcccttaggtc
gtctttctcatt-gagtagcaa-gtttagatcgttcgaaataagtcgtagtgatctaacc
tctcttgtgtgtttattgtttg-attgcttccgttatagctt-ttgttgcgttgctttga
ta-------------------acttgcatgttttctttgcttgctggggtagtcgggttg
ggg-aagtagaatcctgtttaggat---aaaggtgtacccaggctcactgagtaatctta
gattactcatgat---attattttggtcttgcagggaagcctaagtgagtctagagctga
agcaaactttagggtgccggatagggtttttcttgtattctttgtaaaaccctatatttt
tataaatggttatgtataaa-ttttccgactatc--tttatatattgctttaatgattta
ttttcgatgaattattttattaaagta--atatatacggttttcaggaaaacatggcaag
ttgcaaatgatactccgccttgtccaggctaacacaacgcac----caggccgcgagggt
tgcaaagcctaagt-aacctcggttgcgggtggagttgtgccaaggaggaccggtcggga
agtctgcagcttctgtccctcgaccggatcacctcggtgcaattct----gcaagtggcg
tcccgtggctgtccgatggccttcatggtcatagaaaggtttgggg-------------
>Chr2:10150576:10157963_5p 
ttccggacgaccactcatgcggggacattgttacggctggctagctaccggcgtaaccgc
tacatgacgatgtagctaaag-----gtgggttca-tgccggagaactttgtggtctcgg
catg--ggaaggattggaacggaacagattatcgaagggccctaggagtaaagagtctag
agta-atcaagtgtcccttgtttatgtctagtcgtctttacatgttgtgt-------gtt
gcgtgttgttaaagagcttagggtatttcaagcgatccttgttgtactctagacgtcttg
tttggttat---tcggtcaaggagttaggatagttcaagagttccttgtttatcctagtt
gtccttgctagtcgtgtagagg-acttagagcgtc-gagacgagtcgcgttgatctaacc
tctcttgcatgt-tgtagtttgaattgcttccgcta-agctt-ttgttgcgttgctttga
tgttatttgctagttgttgtggcttgctagcttcttgggattgccggggtagtcggtttg
ggg-aagtaatatcctgttgaggatagaaagggggtacccagactcactgagtaatctta
gattactcatgtctcatttgttgtggttttgcagagaaacctaagtgagtctagagccgg
agcaaacgttagggtaccggataggg-ttttcttgtgtttcttgtaaaaccctatatttt
cttaaaagaacaagtgtaaagttttccgactatctttatatatattactttaatgattta
ttttcgatgaagtatcttattaaagtgatatatatacggttttcaggaaagcatggcaag
ttgcaactgatactcggcctagtccgggctaacacaacgcac----caggccgcgagggt
tgcaaagcctaagt-aacctcggctgcgggtgggactgtgctagggaggaccggtcggga
agtctgcagcttccgtccctcgaccggatcaccttggtgcaattcc----acaagtggcg
-----------------------------------------------------------
>Chr5:18616151:18623512_5p 
------------------------acactgtcacggctaactagctactagcgtgaccgc
tacatgacgatgtagctaa----gttgcgggctcattgctggtgacctttgtggtctcgg
catgggagatggtacggaacggaatagattatcgaagggccctaggtgtaaagagtttag
agca-ttcaagtattccttgtctaagtctattcgtctttacatg---------------c
gtgtgttgtctaagattttaggatagttcaagta-tcccttgtttattctagtcgtctta
gagagttgcgtttggttcaagagtctaag-------------------tgctctttagtc
gtcttgtgctgt-gtatagcgatgtctagatcatc-gagtcaagtcgttg-aatctaact
tttctcgcttgtgtatggtttaaattgcttccgctatgactt-ttgttgcgttgctttga
ttac--ttgctagcttgtttgccttgcttgttttctttgcttgccggggtagttgggttg
gga-agttagtatcctgtttaggag---aaaggggtacccagactcactgagtaatctta
gattactcatgat---aatattttggtcttgcagggaagcctaagcgagtttagagccgg
agcaaacattagggtaccggataggg--ttttacgtgttctttgtaaaatcttatatttt
-gtaaacggttatgtttat--tttcccgactatctttttatatattgctttaatgattta
tttatgatgaattattttattaaagtgatatatatacggttttcaggaaaacatggcaag
ttgcaaacgatactcggccttgtccgggccaacacaacgcgtgctgtgggacgcaagggt
tgcaaagcctaagcgaacctcggccgtgggcggagtcgcgtccaggaggactggtcggga
ag-ctgcagcttccgtccctcgaccggaccaccagggtgcggttcccacaacaagtagcg
tctcggcgccgtccgatggcctccgtggtcatagagcggttcgggggcgttacaacggt
>Chr5:18616151:18623512_3p 
---------------cacgcggggacactgtcacggctaactagctactagcgtgaccgc
tacatgacgatgtagctaa----gttgcgggctcattgctggtgacctttgtggtctcgg
catgggagatggtacggaacggaatagattatcgaagggccctaggtgtaaagagtttag
agca-ttcaagtattccttgtctaagtctattcgtctttacatg---------------c
gtgtgttgtctaagattttaggatagttcaagta-tcccttgtttattctagtcgtctta
gagagttgcgtttggttcaagagtctaag-------------------tgctctttagtc
gtcttgtgctgt-gtatagcgatgtctagatcatc-gagtcaagtcgttg-aatctaact
tttctcgcttgtgtatggtttaaattgcttccgctatgactt-ttgttgcgttgctttga
ttac--ttgctagcttgtttgccttgcttgttttctttgcttgccggggtagttgggttg
gga-agttagtatcctgtttaggag---aaaggggtacccagactcactgagtaatctta
gattactcatgat---aatattttggtcttgcagggaagcctaagcgagtttagagccgg
agcaaacattagggtaccggataggg--ttttacgtgttctttgtaaaatcttatatttt
-gtaaacggttatgtttat--tttcccgactatctttatatatattgctttaatgattta
tttatgatgaattattttattaaagtgatatatataccgttttcaggaaaacatggcaag
ttgcaatcgatactcggccttgtccaggccaacacaacgcgtgttgtgggacgcaagggt
tgcaaagcctaagcgaacctcggccgtgggcggagtcgcgtccaggaggactggtcggga
ag-ctgcagcttccgtccctcgaccggaccaccagggtgcggttcccacaacaagtagcg
tctcggcgccgtccgatggcctccgtggtcatagagcggtt------------------
