# Supplementary material for: Transposon signatures of allopolyploid genome evolution
Source: Nat Commun. 2023 Jun 1;14:3180. doi: 10.1038/s41467-023-38560-z (PMC10235133; doi:10.1038/s41467-023-38560-z)
Supplement: Supplementary file 4 — Supplementary Data 1 [file 41467_2023_38560_MOESM4_ESM.zip › Camelina.LTR.families/Camelina.LTRFamily/Camelina.Aligned/gt10.fam_1589.Aligned.fa]

>Chr3:16051359:16056396_5p 
------gataatagaacaatgacaaaacaagagtttttggttacacctcaaaatggtgaa
agcc------------------------------caacgaagccca------acaaggtt
aaagaggctaagtccaacaaaacagaatcatctctttcaacggtcacattgcaagaagac
-aaacgacgaggcaaggaaccagtcgttatcagtagtacggagacattgaagctgtcaaa
cag-atttgccacccttgatccttccagctcaagaggatcatgacatctggcagaacact
ctaggcttctctagaacacatctagggtttatggtttaag-----------tataaataa
gcttgtcagaactctcttgaatcttaagcagaattaaaaagatt-aaaacttcaatcttg
ttaaagtgtc-tttactttcatgg---
>Chr3:16051359:16056396_3p 
-----tgataatagaacaatgacaaaacaagagtttttggttacacctcaaaatggtgaa
agcc------------------------------caacgaagccca------acaaggtt
aaagaggctaagtccaacaaaacagaatcatctctttcaacggtcacattgcaagaagac
-aaacgacgaggcaaggaaccagtcgttatcagtagtacggagacattgaagctgctaaa
cag-atttgccacccttgatccttccagctcaagagtatcatgacatatggcagaacact
ctaggcttctctagaacacatctagggtttatggtttaag-----------tataaataa
gcttgtaagaactctcttgaatcttaagcagaaataaaaagatt-aaagcttcaatcttg
ttaaggtgtcttttactttcag-----
>Chr10:12382371:12395985_5p 
ggggatgataacataacaacaacaaaacaagagtttttggttcctgctcaaaatggtgtc
gcttgggaaaaggaagtaatgggccagaccaatctgat----------------------
--------gaagcccaccaagactcattcatctcctccaacggtactatcgctagaagac
aaaaaaacgaggcaaacaaccagtcattgaagactatacggaga---tcaagctgtcaaa
ccg-cttcaccaccctcgatccatcaagctcaagaggattgtgacatctggcagaatact
ctagagcaatccataaggcatctaggatttatggggtttatggttctttagtataaataa
gattgtaaagatactcttgaaggttaagc---aatgagaaatta-aaagcttcaatcttg
ttaaagtgtt-cttactttcacggtgg
>Chr10:12382371:12395985_3p 
--------------aacaacaccaaaacaagagtttttggttcctgctcaaaacggtgtc
gcttgggaaaaggaagtaatgggccagaccaatctgat----------------------
--------gaagctcaccaagactcattcatctcctccaacggtaatattgcaagaagac
-aaaagacgaggcaaacaaccagtcattgaagactgtacggaga---tcaagctgtcaaa
ccg-cttcaccaccctcgatccatcaagctcaagaggattgtgacatctggcagaatact
ctagagcaatccataaggcatctagggtttatggggtttatggttctttagtataaataa
gattgtaaagatactcttgaaggctaagc---aatgagaaatta-aaagcttcaatcttg
ttaaagtgtt-cttactttcatggt--
>Chr17:32369806:32374867_3p 
--ggatgtcaacagaacaacaccaaaacaagagtttttggttcctggcaaaaacgatgtc
gcttgggaaaaggaagtaatgggccagacaaatttgatgaagcccatcaagactcagaca
aatttgacgaagcccaccaagactcagtcatctcctccaacagtacgatcgcaagaagac
-aaaagaagaggcaagcaaccagtcattaaagaccgtagggaga---tcaagctgtcaaa
ccg-tttcaccaccctcgatccatcaagctcaagaggattgtgacatctggcagaatact
ctag----------aagacatctagggtttatggggtttatggttc-ttagtagaaataa
gattgtaaagaaactcttgaatgttaagc---aatgagaaattagaaagcttcagtcttg
ttaaagtgtt-cttactttca------
>Chr17:32369806:32374867_5p 
-----tgtcaacagaacaacaccaaaacgagagtttttggttcctggcaaaaacgatgtc
gcttgggaaaaggaagtaatgggccagacaaatttgatgaagcccatcaagactcagaca
aatttgacgaagcccatcaaaactcagtcatctcctccaacggtatgatcacaagaagac
-aaaagaagaggcaagcaaccagtcattgaagaccgtacggaga---tcaagctgtcaaa
ccg-tttcaccaccctcgatccatcaagctcaagaggattgtgacatctggtagaatact
ctag----------aagacatctagggtttatgaggtttatggttc-ttagtataaataa
gattgtaaagaaactcttgaatgttaagc---aatgagaaattagaaagcttcagtcttg
ttaaagtgtt-cttactttca------
>Chr18:16470969:16476477_3p 
-----tgataacagaacaacaccaaaacaagagtttttggttcctgctcaaaacaacagc
actttggaaaaggaagcgatgggccaaaccaaatcatcgaagccca------acaagaca
aaccaagaaaaacccaacaagcttgaatcatcctctccaacggttctctcacaagaagac
-aaacgacgaagcaa---acaacctgtcgaagaccgtacggagacaatcaagctgtcaaa
tcgtttttgccacccttgatccgtcctgctcaagaggatcatgacacctggaggaacact
ctagactaatgtagaagacatctagggtttatggttttgag----------tataagtaa
agttgtaaacactctcttgtgggttaagcagaaatgataaatta-aaagcttcaaacttg
--aaaacaacttttactttca------
>Chr18:16470969:16476477_5p 
-----tgataacagaacaacaccaaaacaagagtttttggttcctgctcaaaacggcagc
actttggaaaaggaagcgatgggccaaaccaaatcatcgaagcccaa----cacaagaca
aaccaagaaaaacctaacaagcttgaatcatcctctccaacggttctctcacaagaagac
-aaacgacgaagcaa---acaacctgtcgaagactgtacggagacaatcaagctgtcaaa
tcg-ttttgccacccttgatccgtcctgctcaagaggatcatgacacttggaggaacact
ctagactaatgtagaagacatctagagtttatggttttgag----------tataaataa
agttgtaaacactctcttgtgggttaagaagaaatgataaattg-aaagcttcaaacttg
--aaaacaacttttactttca------
>Chr12:12499312:12505056_5p 
-----tgataacagaacaacaccaaaatcagaatttttggtttctgctcaaaatggtgtc
gatctgggaaaggaagctatgggcctaaacaagttaacaaagccca------atcgagtt
aaccaaagccagtccaagagttt---aatatctcctgcaacggtaatgtcacaagaagac
-aagaaacgaggcaaagcaaaactcgttgaggacagtacggagacagtcaagctgtcaaa
cca-ttttgcagcccttgatccgtcctgctcaagaagatcatgacagctggcggaagact
ctagaatcatcgagaaaacatctaggatttatgtttctaag---------atataaataa
gcttgtaaactctctcttgtaatctaagcagaaatgagaaattg-aaagcttc-aaccta
--aaaacaacttttactttcat-----
>Chr12:12499312:12505056_3p 
------tgaaacagaacaacaccaaaatcagaatttttggtttctgctcaaaacggtgtc
gatctgggaaaggaagctatgggcctaaacaagttaacaaagccca------atcgagtt
aaccaaagccagtccaagagttt---aatatctcctgcaacggtaatgtcacaagaagac
-aagaaacgaggcaaagcaaaactcgttgaggacagtacggagacagtcaagctgtcaaa
ccg-ttttgcagcccttgatccgtcctgctcaagaagaacatgacagctggcagaagact
ctagaatcatcgagaaagcatctagggtttatgtttctaag---------atataaataa
gcttgtaaactctctcttgtaatctaagcagaaatgagaaattg-aaagcttc-aaccta
--aaaacaacttttactttca------
