# Supplementary material for: Transposon signatures of allopolyploid genome evolution
Source: Nat Commun. 2023 Jun 1;14:3180. doi: 10.1038/s41467-023-38560-z (PMC10235133; doi:10.1038/s41467-023-38560-z)
Supplement: Supplementary file 4 — Supplementary Data 1 [file 41467_2023_38560_MOESM4_ESM.zip › Camelina.LTR.families/Camelina.LTRFamily/Camelina.Aligned/gt10.fam_274.Aligned.fa]

>Chr1:13504872:13515321_5p 
------tgttgatgtctaaatcggt-ccaattaaagtgttttagttcggtattta-gagg
gtcgaagttctctttt-atatat-------------gaaaaagtcaggctacaa--ttgg
taacgacgagctacgaaatgacgaaaaagaaacaattgacgaactttgagctcgtcaatt
cgatactgc------gagaacctgttctcttgtacgaatttcct-cccgttttctg---t
gtccctgcgtcgtatgccgtacattcactatttatagattactgtgttggttcgtca-tc
tgaaaagaccaaagta--ccctgctcggcctattaatcctt-ttgggctttttctggact
aggcctattatt--ggggtgaaatccacccctaacag---
>Chr1:13504872:13515321_3p 
------tgttgatgtctaaataggt-ccaattaaagtgttttatttcggtattta-gagg
gtcgaagttctctttt-atatat-------------gaaaaagtcgggctacaa--ttgg
taacgacgagctacgaaatgacgaaaaagaaacaattgacgaacttcgagctcgtcaatt
cgatactgc------gagaacctgttctcttgtacgaatttcctccccgttttctg---t
gtccctacgccgtaagccgtacattcactatttatagattactgtgtcggttcgtca-tc
tgaaaagaccaaagta--ccctgctcggcctattaatcttt-ttgggttttttctggact
aggcctattgtt--ggagtgaaatccacccctaaca----
>Chr3:28105895:28116603_5p 
ccaaattgttcatgtccagatcggt-ccaattagagagttttagttcggtattta-gagg
gtcgaagttctcattt-atatat-------------gaaaaagtcgggctacag--ttgg
taacgacgagatataaaatgacaaaaaggaaacaattatcgagctgagagctcgtc-aat
cgatattgc------gagaacctgttctcttgtacgaatttcctctccgtttttcg---t
gtcctttcgtcgtatgccgtacattcactatttataaattactgtgtcggttcgtca-tc
cgaaaagaccaaaata--ccctgctcggcctattaattctt-ttgggccttttctgggtt
gggcctattgtt--ggggtgaaatccacccctaaca----
>Chr3:28105895:28116603_3p 
------tgttgatgtttagatcggt-ccaactagagagttttagtttggtattta-gaga
gtcgaagttctctttt-atatat-------------gaaaaagtcgggttacaa--ttgg
taacgacgagctataaaatgacgaaaaggaaacaattgtcgagctgagagctcgtcaaat
cgatactgc------gagaacctgttctcttgtacaaatttcctctccgtttttcg---t
gtcctttcgtcgtacgccgtacattcactatttatagattattgtgtcggttcgtca-tc
cgaaaagaccaaaata--cgctgctcggcctattaattctt-ttggacctttactgggct
gggcctattgtt--ggggtgaaatccacccctaaca----
>Chr6:682496:696319_5p 
------gtttgatgtccaaatcggt-ccaattaaaatgttttagttcggtgttta-gaga
gttgaagttctctttt-atatat-------------ggaaaagtcgggctacaa--ttag
taacgacaagctataaaatgacgaaaaggaaacaattgacgaactgtgagctcgtcaagt
cgatattgc------gagaacttgttctcttgtacgaatttcctccctgtttatcg---t
gtcctctcgccgtacaccgtacattcactatttataggttactgtgtcggttcgtaa-tc
tgaaaagatcaaaata--ccctgctcggcctattaattctt-ttgggccttttctgggct
aggcctattgtt--ggggtgaaatctacccctaacag---
>Chr6:682496:696319_3p 
------tgttgatgtccaaatcggt-ccaattaaaaatttttagttcggtgttta-aatg
gtcgaagttctctttt-atttat-------------gaaaaagtcgggctacaa--ttgg
taacgacgagctataaaatgacgaaaaggaaacaattgacgaactgtgagctcgtcaagt
cgatactgc------gagaacatgttctcttgtacgaatttcctctccgtttttcg---t
gtcctctcgccgtacgccgtacattcattatttataggttactgtgtcggtttgtca-tc
cgaaaagaccaaaata--ccttgttcggcctattaattctt-ttgggccttttctaggct
aggcctattgtt--ggggtgaaatccacccccaaaag---
>Chr6:4747795:4758854_5p 
------tgttgatgtccagatcggt-ctaattagagtattttagttcggtattta-gagg
gtcgaagttttctttt-atatat-------------g-aaaagtcgggctacaa--ttga
taacgacgagctataaaatgacgaaaaggaaacaattgacgaactgcgagctcgtcgaat
cgatgctcc------gagaaccggttctctagtataaatttcctctccgtttttcg---t
gtcctttcaccgcacgccgtacaatcactatttatagattaatgtgtcggtttgtca-tc
taaaaagaccaaaata--ccctgctcggtctattaactctt-ttgggcctattctgggct
ggacctattgtt--ggggtaaaatccacccctaacagta-
>Chr6:4747795:4758854_3p 
------tgttgatgtccatatcggt-ccaattagagtattttagttcggtattta-gagg
gtcaaagttctctttt-atatat-------------g-aaaagtcaggctaaaa--ttga
taacgacgagctataaaatgacgaaaaggaaacaattaacgaactgcgagctcgtcgaat
cgatgctca------gagaaccgtttctctagtataaatttcctctctgttttttg---t
gtcctttcgtcgtacgccgtacaatcactatttatagattattgtgtcggtttgtca-tc
caaaaagactaaaata--ccttgttcggcctattaactctt-ttgggtcttttctgggct
gggcctattgtt--ggggtgaaatccatctctaaca----
>Chr6:2928186:2935704_5p 
-------gttgatgtacagatcggt-acaattagagagttttagttcggtgtttg-gagg
gtcgaaattctctttt-atatat-------------gaataagtcaggctacaa--gtaa
taactacgagctataaaacgatgagaaggaaacaattatcaagctgagagctcgtcgaat
cggtactgc------gagaacctgttctcttgaacgaattccttcttcgttttttg---t
gtcctttcaccgtacgctgtatattcactatttatagattcctgtgtcggttcatca-tc
tgaaaagaccaaaata--ccctgctcgacctattaatttcc-ttgggccttttctagatt
gggcctgttgtt--ggggtgaaatccacccctaacaatt-
>Chr6:2928186:2935704_3p 
---tacagttgatgtccagatcggt-acaattagagagttttagttcggtgtttg-gaga
ttcgaagttctctttt-atatat-------------gaataagtcgggttacaa--gtaa
taactacgagctataaaacgacgagaaggaaacaattatcaagctgagagctcgtcgaat
cagtactgc------tagaacctgttctcttgtacgaattccttccccgtttttcg---t
atcctttcaccgtacgttgtatattcactatttattgattcctgtgtcggttcatca-tc
tgaaaagaccaaaata--ccctgctcgacctattaatttcc-ttgggccttttctagact
gagcctgttgtt--gggatgaaatccacccctaaca----
>Chr10:24749749:24760287_5p 
-caaattgttgatgtccaaatcggt-acaattagagta-tttagttcggtataaattggg
gtcgaagttctcttta-ttatat-------------gaaaatgacgggctacag--ctgg
taattacgagctagaaaa-gacaagggaaagactatcgccgagctacgagctcatt-att
ctatattg-------gagaaccggttcttttgtacgaattctttctctgctttttc---c
tctctttgcccgtacaccgtacaatcactatttataggatactgtgtcggttcttcc-tt
cgagaagaccaaattaaccctcctttggcctgctgaattct-ttgggccttttctgggcc
aggcctgttc----ggtgcagtatccacccctaaca----
>Chr10:24749749:24760287_3p 
------tgttgatgtccaaatcagt-acaattagagta-tttagtttgatataaattggg
atcgaagttttattta-ttatat------------ggaaaatgacgggctacac--ttga
taattacgagctagatta-gacaagggaaagactatcgccgagctacgagctcgtt-att
ctatatgg-------gagaaccggttatcttgtacgaattctttctctgctttttc---c
tccctttgcccgtacgccgtacaatcactatttataggatactgtgtcggttcgtcc-tt
cgaaaagaccaaattaactctcctttggcctgctgaattct-ttgggccttttctgggcc
gggcctgttg----ggtgcaggatccacccctaacagtat
>Chr3:23305006:23313663_3p 
-taaattgttgatgttcaaatcggtcacaattagaata-tttagttcggtaaaaa-ggag
gtcaaagttttcttt--agagatcggta-agagatacaaaagg-cgggttacaaggctaa
cttagacgagttaaagta-acttgattaggaaccgaagacgaactgcaagctcgtcgttc
agaactatttggcgagttatcttgtacttttcttgtccttttttcccttttttctg---a
accctttttacggacgctgtacgtccg-tatttatggggaactgtgtcggttcattc-cc
taagaagaccaaaata-cccttccttccta-ggaaatttat-ttgggcctttaatgggcc
gagccttttgttaagggtgtggatccacccctaaca----
>Chr17:26723869:26738213_5p 
---aattgttgatgtccagatcggtcacaattagaata-ttttaattcggttaaa-ggag
gtcgaagttctcttctatttaatcggtgccgaggcacaaaaga-cgggttacaacacaac
t-tagacgagttacaaga-at--gaacgggaacaatggacgagctacaagctcgtcgact
cttgctagacgggttgaaaccttgtacttactgtaccaattctctacctttttccg-cga
tctcctcctccaaaagccgtacgcttg-tacttatagggaatcgtgtcggttcgtct-at
ttaaaagaccataata-cccctccttctttaggaggtttatattgggattttcctgggct
aggattcttgtt-agggtagggatctatccctaac-----
>Chr8:17503209:17510698_3p 
------tgttgatgctaggatcagtcacaattagaatg-tttagtttggaaaaat-gggg
gtcgaaaagatcttt--attaattggtgccggggtacaaaaggacgagttacaaggcgag
c-tgaacgagctaaaata-gcgaaaagtaaggtgaaggacgagctgcgagctcgtcgatt
caagacttcgaatgagggaattaatgcttatgactcgtctcttttcctactttctgccaa
tccccttttacagacactctacgtctg-tatttatggggaactatgtcggttcttcctct
tgagaagaccaaaata-cccctccttcctt-ggaggtttat-ttgggcctttaatgggtc
gagcc-----------------------------------
>Chr8:17503209:17510698_5p 
---aattgttgatgctaggatcggtcacaattagaatg-tttagttaggcaaaat-gggg
gtcgaaaagatcttt--attaattggtgtcggggcacaaaaggacgggttacaaggcgag
c-tgaacgagctaaaata-gcgaaaagtaaggtgaaatacgagctgcgagctcgtcgatt
caagacttcgaatgagggaattaatgcttatgactcctctcttttcctaatttctatcta
tccccttttacggacaatgtacgtcca-tatttatggagaactgtgtcggtttatcctct
tgagaagaccaaaata-cccctccttcctt-ggaggtttat-ttgggcttattatgggt-
----------------------------------------
