# Supplementary material for: Transposon signatures of allopolyploid genome evolution
Source: Nat Commun. 2023 Jun 1;14:3180. doi: 10.1038/s41467-023-38560-z (PMC10235133; doi:10.1038/s41467-023-38560-z)
Supplement: Supplementary file 4 — Supplementary Data 1 [file 41467_2023_38560_MOESM4_ESM.zip › Camelina.LTR.families/Camelina.LTRFamily/Camelina.Aligned/gt10.fam_256.Aligned.fa]

>Chr1:12612822:12622937_5p 
----------------------------------------------------------tg
taaaggtatagagataacacaacacac-aaaaactacacttgg-aatgcgtcaagcaaac
acttt--taatcaatcttata--aaaaccctcgtttcttacaaaacttgaaaaacaaagc
tcactctcctatcta-tcaaacac--caccctgtgtagatctaaaa-gagaa-taccaca
cacactcaccttcaaa-gc--ttt-tgtac-ttgcttgaaggtttac-aaaactcac-aa
cttttatcccacgagtgctaacttt-ttttgcggctagccctcgtaat-tttataaccc-
--cacacacgatctttaacctagatc--ttgtgtat-cctaactaaaaggaaatattct-
ttatccctaagagaatatcttcccttatctcatctaatcaaatatactctcaatatcttc
gagtatatcttgatc-tctacttccttccttctcacgcatcttgtcatcgta-cccacaa
tattactccacgtcaacacgccatgccacgtcagtatttcagccctctgagatacttcac
agctgcctgttccctttagagctttgttgcactttcaatctcccccttttt-----
>Chr1:12612822:12622937_3p 
----------------------------------------------------------tg
taaaggtataaagataacacaacacac-aaaaactacacttgg-aacgcgccaaacaaac
gcttt--taatcaatcttata--aaaaccctcatttcttacaagacttgaaaaacaaagc
tcactctcctgtcta-tctaacac--caccctgtgtagatctaaaa-gagta-taccaca
cacactcatcttaaaa-gc--ttt-tgtac-ttgcttgaaagtttac-aaaactcac-aa
cttttatcccacgagtgctagctcg-ttttgcggctagccctcgtcat-tttataaccc-
--cacacacgatctctaacctagatc--ttgtgtat-cctaactaaaaggaaatattcc-
ttatccctaagagaatatcttcccttatctcatctaatcaaatatactctcaatatcttg
gagtatatcttgatc-tctacttccttccttctcacgcatcttgtcatcgta-cccacaa
tattactccacgttaacatgccatgccacgtcagcatttcagccctctgagatacttcac
agctgcatgttcccttcagagctatgttgcactttca-------------------
>Chr6:9740495:9751089_3p 
------------------------------------------------------------
taaaggtatagagataacacaacacac-aaaaactacacttgg-aacgcgccaagcaaac
gcttt--taatcaatcttata--aaaaccctcgtttcttacaagacttgaaaaacaaagc
tcactctcctatcta-tctaacac--caccctgtgtagatctaaaa-gagta-taccacc
cacactcaccttcaaa-gc--ttt-tatac-ttgcttgaaggtttac-aaaactcac-aa
a-tttatcccacgagtgctaactct-ttttgcggttagccctcgtcat-tttataacccc
-acacacacgatctctaacctagatc--ttgtgtat-cctaactaaaaggaaatattcc-
ttatccctaagagaatatcttcccttatcccaactaatcaaatatactctcaatatattc
gagtatatcttgatc-tcttcttccttcctgctcacgcaccttgtcattgtg-tccacaa
tatttctccacgtcagcacgtcaagccacgtcagcatatcagccctctgagacacttcac
aactgcttgttcccttcagagctctgttgcactttcagctactt------------
>Chr6:9740495:9751089_5p 
----------------------------------------------------------tc
taaagacatagagataacacaacacac-aaaaactacattagg-aacgcgccaagcaaac
gcttt--taatcaatcttata--aaaaccctcgttttttacaaaacttgaaaaacaaagc
tcactctcctatcta-tctaacac--taccctgtgtagatctataa-gagta-taccacc
cacactcaccttcaaa-gc--ttt-tatat-ttacttgaaggtttac-aaaactcac-aa
a-tttatcccacgagtgctaactct-ttttgcggctagccctcgtcat-tttataacccc
-acacacacgatctctaacctagatc--ttgtgtat-cctaactaaaaggaaatattcc-
ttatccctaagagaatatcttcccttatccc-actaatcaaatatactctcaatatcttc
gagtatatcttgatc-tcttcttccttccttctcacgcaccttgtcattgtg-tccacaa
tatttctccacgtcagcacgtcacaccacgtcagcatatcagccctctgagacacttcac
agctgcctgttcccttcagagctctattgcactttcgatctccctct---------
>Chr13:14918299:14926744_5p 
-------------------------------------------------gataccaattg
ttatggtatagagaacata-aacacac-aaaaatcacacttgg-aacgcgccaagcaaac
acttt--taatcaaaattata--aaaaccttcgtttcttacaagacttg-aaacaaaagc
tcactctcctatcta-tctaacacaacaccctgtgtagatctaaaa-gagta-taccaca
cacactcaccttcaaa-gc--tttttgtac-ttgcttgaaggtttac-aaaactcac-aa
actttatcccacgagtgctaactct-ttttgcggctagccttcgtctt-tttataaccc-
--cacaaactatctctaacttagatc-tttgtgaat-cctaactaaaaagaaatattcc-
ttatccctaagaaaatatcttcccttatctcttcttatcaaatatactctcaatatcttc
gagtatatcttgatc-tcttcttccttccttctcacgcatcttgtcatcgta-cccacaa
tatttctccacgtcagcacgccatgccacgtcagtatatcagtcctctgagacacttctc
agctacctgccatcttcagagctctgttgcactttc--------------------
>Chr13:14918299:14926744_3p 
---------------------------------------------------------atg
ttatggtatagagaacaca-aacacac-aaaaatcacatttgg-aatgcgccaaacaaac
gcttt--taatcaatcttata--aaaatcctcgtttcttacaaaacttg-aaaccaaagc
tcattctcctattta-tctaacacaacaccctgtgtatatctaaaa-gagta-taccaca
cacactcaccttcaaa-gc--tttctgtat-ttgcttgaaggtttgc-aaaactcac-aa
actttatcccacgagtgctaacttt-ttttgcggctagccctcgtcat-tttataaccc-
--cacaaacgatctctaacctagatc-tttgtgaat-cctaactaaaaggaaatattcc-
ttagccctaagaaaatatattcccttatctcttctgatcaaatatactctcaatatcttc
gagtatatccttatc-tcttcttccttccttctcacgcatcttgtcatcgta-cccacaa
tatttctccacaacagcacgccatgccacgtcagcatatcagtcctc-gtgacacttctc
agctacctgccatcttcagagctttgttgcactttca-------------------
>Chr7:13399673:13408440_5p 
--------------------------------------------------------attg
ttatggtatagagaacaca-aacacacaaaaaaacacacttgg-aacgcgccaagcaaac
gcttt--taatcaatcttata--aaaaccctcgtttcttacaagacttg--aaccaaagc
tcactctcctatcta-tctaacacaacaccctatgtagatctaaaa-gagta-taccaca
cacactcaccttcaaa-gc--tttttgtat-atgcttgaaggtttac-aaaactcac-aa
actttatcccacgagtgctgacttt-ttttgcggctagccctcgtcat-tttataaccc-
--cataaacgatctctagcctagatc-tttgtgaat-cctaactaaaaagaaatattcct
ttatccctaagaaaatatcttttcttatctcttcttatcaaatatactctcaatatcttc
gagtatatcctgatc-tcttcttccttccttctcacgcatcttgtcatcgta-tccataa
tatttctccacgtcagcacgtcatgctacgtcagcatatcagtcctctgagacacttcac
agctacctgttaccttgagagc--tgttgcaatttcaatatactcca---------
>Chr7:13399673:13408440_3p 
------------------------------------------------------------
-----------agaacaca-aacacac-aaaaaacacacttga-aacgcgccaagtaaac
gcttttataatcaatcttata--aaaaccctcgtatcttacaagacttg-aaactaaaac
tcactctcctatcta-tctaacacaacaccctgtgtagatctaaaa-gagta-tgccaca
cacacttaccttcaaa-gc--tttttgtat-ttgcttgaaggtttat-agaactcac-aa
actttatcccacgagtgctgactct-ttttgcggctaggcctcgtcat-tttataaccc-
--cacaaacgatctctaacctagatc-tttgtaaat-cctaactaaaaggaaatattcc-
ttatctctaagaaaatatgttcccttatctcttcttatcaaatatactctcaatatcttc
gagtatatcctgatc-tcttcttccttccttctcacgcatcttgtaatcgta-tccacaa
tatttttccacgtcagcacgtcatgccacgtcagcatatcagtcctttgagacacttcac
agctacctgttaccttcagagctctgttgcactttcaatctccccc----------
>Chr17:24072138:24080816_3p 
------------------------------------------------------------
--------------caacacaacacac-aaatattacacttgg-aacgcgccaagcaaac
gcttt--taatcaatcttata--aaaacccttgtttcttacaagacttaaaaaacaaagc
tcactctcctatcta-tcaaacacaacaccttgtgtagatctaaaa-gagta------ta
cacactcaccttcaaa-gc--tttttgaat-tcgctagaaggtttac-aaaactctcaaa
ctcttattccacgagtgctagctct-ttttgcggctagccctcgtcac-tttataccc--
--cacaaacgatctctaacttagatc-tttgtaaat-cctaactaaaaggaaatattcc-
ttatccctaag-aattatcttctcttatctcttctcaccaaatatactctcaatatcttc
gagtatatcttgatc-ccttcttctttccttctcacgaatcttgtcatcgaa-tccacaa
tatttctccacgtcatcacgtcattccacatcagcatgtcagccttctgaaacacttcac
agctgcctgttcccttcagagctctattgcaccttcaatctcc-------------
>Chr14:16788172:16797084_5p 
----------------------------------------------------------tg
taaaggtatagagaacacaacacacac--aataaaacacttgg-aacgcgccaagcaaac
gcttt--aat-caatcttata--aaaactttcgtttcttacaagacttg--aaactaagc
tcactctcctatcta-tctaacacaacaccctgtgtagatctaaaa-gagtt----aaaa
cacactcaccttcaaa-gc--tttttgtgt-ttgcttgaaggtttac-aaatctcac-aa
cttttatcccacgagtgctagctct-ttttgcggctagccctcgtcta-cttataaccc-
--cacaaacgatctctaacctagatc-tttgtgtat-cctaactaaaaggaaatattcc-
ttatctctaagaatatatccttccttatcttttcttatcaaatatattctcaatatcttt
gagtatatcttgatc-tcttcttccttccttctcacgcaccttgtcaccgcgttccacaa
tatttctccacatcagcacgccatgccacatcatcatatcagacctctgagacacttcac
agcttcctgttaccttcagagctctgttgcactttcatatactccttctgtctcac
>Chr14:16788172:16797084_3p 
------------------------------------------------------------
------------aagcacagcacacat--aataaaacacttgg-aacacactaagcaaac
gcttt--aat-caatcttata--aaaattttcgtttcttataacgcttg--aaactaagt
ttactctcctatcta-tctaacacaacatcctgtgtagatctaaaa-gagtt----aaaa
cacactcaccttcaaa-ac--tttttgtgt-ttgcttgaaggtttac-aaatctcac-aa
cttttatcccacgagtgctagctct-ttttgcggctagccctcgtcta-cttataaccc-
--cacaaacgatctctaacctagatc-tttgtgtat-cctaactaaaaggaaatattct-
ttatctctaagaaaatatcattccttatctcttcttatcaaatatactctcaatatcttc
gagtatatcttgatc-tcttcttccttccttctcacgcaccttgtcaccgcgttccacaa
tatgtctccacatcagcacgccatgccacgtcatcatatcagacctctgagacacttcac
agcttcctgttaccttcagagctctgttgcactttctatctccccctttttgac--
>Chr17:24072138:24080816_5p 
------------------------------------------------------------
--------------------aacacac-aaatactacacttgg-aacgcgccaatcaaac
gcttt--taatcaatcttata--aaaaccctcgtttcttacaagacttaaaaaacaaagc
tcactctcctatcta-tctaacacaacaccttgtgtagatctaaaa-gagta------ta
catactcaccttcaaa-gc--tttttgaat-tcgctagaaggtttac-aaaactctcaaa
cttttatcccatgagtgctagttct-ttttgcggctagtcctcgtcac-tttataccc--
--cacaaatgatctctaaactagatc-tttgtaaat-cctaactaaaaggaaatattcc-
ttatccctaag-aattattttcccttatctcttctcaccaaatatactctcaatatcttc
gagtatatcttgatc-ccttcttccttccttcccacgaatcttgtcatcgag-tccacaa
tatttctccacgttatcacgtcattccacatcagcatgtcagccctctgaaacacatcac
aactgcctgttcccttcagaactctgttgcaccttcaatttccac-----------
>Chr11:32594256:32602973_3p 
----------------------------------------------------------tg
ttaaggtatagagatcaccacacacac-aaataacacacttgg-aacgtgccaagcaaac
gcttt--aat-caatcttata--aaaactcttgtttcttacaagacttc--aaactaagc
tcactctcatatcta-tctaacacaacaccctgtgtagatctaaga-gagtt-----aga
cacactgaccttccaa-gc--tttttgtgc-taacttgaaggtttac-aaaactcac-aa
cttttatcccacgagtgctagctct-ttttgcggctagccctagtcta-cttataaccc-
--cacaaacgatctctaacctagatc-tttgtgtat-cctaactaaaaggaaatattcc-
ttatctctaagaaaatat-----------cttccttatcaaatatactctcaatatcttc
gagtatatcttgatc-tcttcttccttccttctcatgcatcttgtcaccgcgttccacga
tctttctccacatcagcgcatcacgccacgtcagcatatcagacctctgagacacttcac
agcttcctgttaccttcagagctctgttgcactttaa-------------------
>Chr11:32594256:32602973_5p 
---------------------------------------------------------ttg
ttaaggtatagagatcaccacacacac-aaataacacacttgg-aacgcgccaagcaaac
gcttt--aat-caatcttata--aaaactctcgtttcatacaagactta--aaactaagc
tcactctcctatcta-tctaagacaacaccctgtgtagatctaaga-gagtt-----aga
cacacgcaccttccaa-gc--tttttgtgc-taacttgaaagtttac-aaaactcac-aa
cttttatcccacgagtgctagctct-ttttgcggctagccctagtcta-cttataaccc-
--cacaaacgatctctaacctagatc-tttgtgcat-cctaactaaaaggaaatattcc-
ttatctctaagaaaatat-----------ttttcttatcaaatatactctcaatatcttc
gagtatatcttgatc-tcttcttccttccttctcacgcatcttgtcaccgcgttccacaa
tctttctccacatcagcgcatcacgccacatcagcatatcagacatgtgagacacttcac
agcttcctgttacctttagagctctgttgcactttca-------------------
>Chr14:15899119:15907975_5p 
-------------------------------------------------gataccaaatg
taaaggtatagagaccacacaattca---aacaacccgcttgaaaacgcgccaagcaaac
acttt--tattcaatcttata--aaaacttccgtttgttacaagaaatg--aacctaagc
ctactctcctgtcta-tctagcacaacaccctgtgtagatctaaaa-gagt--aaaacaa
cacactcaccttctaa-gcc-tttttgaga-atgcttgaaggtttac-aaatctcac-aa
ctttatccccacgagtgctagctct-ttttgcggctagctctcgtcac-tttataaccc-
--cataaacgatgtctaacctagatc-tttgtgtat-cctaactaaaaggaaatattcc-
ttgttcctagg-aaatatccttccttatctcttctaagaaaatatactctcaataacttc
gagtatatcttgatc-tcttcttccttccttctcacgcatcttgtca-cgcgttccaaaa
tctttctccacgtcagcacatcacgtcacgtcagcatatcagcactctgagacacttcgc
aggctcctgtcaccttcagagctctgatgcactttca-------------------
>Chr20:12186387:12194978_5p 
----------------------------------------------------------tg
taaaggtatagagaacacacaattca---aacaacccacttggaaacgcaccaagaaaac
gcttt--tattcaatcttata--aaaactctcgtttgttacaagatatg--aaactaagc
tcactctcctatcta-tctagcacaacaccctgtgtagatctaaaa-gagta-----aaa
catactcaccttctaa-gcc-tttttgaga-atgcttgaaggtttac-aaatcttac-aa
ctttatccccacgagtgctagctct-ttttgtggctaaccctcgtcta-cttataccca-
--cacaaacgatctctaacctagatc-tatgtgtat-cttaactaaaaggaaatattcc-
ttatctctaagaaaatatccttccttatctctctcgatcaaatatactctcaatatcttc
gtgtatttcttgatc-tcttcttccttccttctcacgcatcttgtcaccgcgttccacaa
tctttctccacatcagcacatcacgccacatcagcatatcagccctctgagacacttcac
aagctcctgtcaccttcagagctctgatgcactttca-------------------
>Chr14:15899119:15907975_3p 
----------------------------------------------------------tg
taaaggtatagagaccacacaattca---aacaacccgcttggaaatgcgccaagcaaac
gcttt--tattcaatcttata--aaaacttccgtttgttacaagaaatg--aacctaagc
ctactctccattcta-tctagcacaacaccctgtgtagatctaaaa-gagt--aaaacaa
cacactcaccttctaa-gcc-tttttgaga-atgcttgaaggtttac-atatctcac-aa
ctttatccccacgagtgctggctct-ttttgcggctagtcctcgtcac-tttataaccc-
--cacaaacgatctctaacctagatc-tttgtgtat-cctaactaaaaggaaatattcc-
ttgttcttagg-aaatatacttccttatctcttctaagaaaatatactctcaataacttc
gagtatatcttgatc-tcttcttccttccttctcacgcatcttgtca-cgcgttccacaa
tctttctccacgtcagcacatcacgccacatcagcatatcagcactctgagacacttcgc
aggctcctgtcaccttcagagctctgatgcactttca-------------------
>Chr14:27276870:27285620_5p 
----------------------------------------------tctgataccaattg
taaaggtatagagaacacacaattca---aacaacccacttggaaacgcgtcaagtaaac
gcttt--tatttaatcttata--aaaaatctcgtttgttacaagatatg--aacctaagc
tcactctcctatcta-tctagcacaacaccctgtgtagatctaaaa-gagta-----aaa
caaactcaccttctaa-gccttttttgaga-atgcttgaaggtttac-aaatctcac-aa
ctttatccccacgagtgctagctct-ttttgtggctaaccctcgtata-cttataccca-
--cacaaatgatctctaacctagatc-tatgtgtat-cttaactaaaaggaaatattcc-
ttatccctaagaaaatatccttccttatctctctcgatcaaatatactctcaatatcttc
gtgtatatcttgatc-tcttcttccttccttctcatgcatcttgtcatcacgctccacaa
tctttctccacatcagcacgtcacgccacgtcagcatatcagacctctgagacacttcac
agcctcatgttaccatcaaaactctaacgcac------------------------
>Chr20:12186387:12194978_3p 
----------------------------------------------------------tg
taaatgtatagagaacacacaattta---aacaatccgcttggaaacgcgccaagaaaac
acttc--tattcaatcttata--aaaacttttgtttgttacaagatatg--aaactaagc
tcactctcctatcta-tctagcacaacaccctgtgtagatctaaaa-gagta-----aaa
cacactcaccttctaa-gcc-tttttgaga-atgcttgaaggtttac-aaatctcac-aa
ctttatccccacgagtgctagctct-ttttatggctaaccctcgtcta-cttataccca-
--cacaaacgatctctaacctagatc-tatgtatat-cttaactaaaaggaaatattcc-
ttatctctaagaaaatatccttccttatctctctcgatcaaatatactctcaatatcttc
gtatatatcttgatc-tcttcttccttccttctcacgcatcttgtcaccgcgttccacaa
tctttcttcacatcaacacatcacgcgacgtcagcatatcagccctctgagacacttcac
aagct-ctgtcaccttcagagctctgatgcactttcaatct---------------
>Chr14:27276870:27285620_3p 
--------------------------------------------------gatcttactg
taaaggtatagagaacacacaattca---aacaa-ccacttggaaacgcgccaagcaaac
gcttt--tatttaatcttata--aaaactctcgtttgttacaagatatg--aacctaagc
tcactttcctatcta-tctagcacaacaccctgtgtatatctaaaa-cagta-----aaa
cacactcaccttctaa-gcc-tttttgaga-atgtttgaaggtttac-aaatctcac-aa
ctttatccccacgagtgctagctct-ttttgtggctaaccctcttata-cttataccca-
--cacaaacgatctctaacctagatc-tatgagtat-cttaactaaaaggaaatattcc-
ttatccctaagaaaatattcttccttatctctctcgatcaaatatactttcaatatctcc
gtgtatatcttgatc-tcttcttccttccttctcacgcatcttgtcatctcgctccacaa
tctttctccacatcagcacgtcaagccacatcagcatatcagacctctaagacacttcac
agcctcctgttaccatcaaaactctgacgcactttca-------------------
>Chr18:10278459:10287049_5p 
--------------------------------------------------ataccaattg
taaaggtatagagaccacacaattca---aacaacccgcttggaaacgcaccaagcaaac
gcttt--tattcaatcttata--aaaactctcgtttgttacaagatata--aaactaagc
tcactctcctatcta-tctaacacaacacccagtgtagatctgaaa-gagta-----aaa
cacactcaccttctaa-gcc-tttttgaga-atgattgaaggttaac-aaatctcac-aa
ctttatccccacgagtgctagctct-ttttgcggctagccctcgtcta-cttataccca-
--cacaaacgatctctaacctagatc-tatgtatat-cttaactaaaagaaaatattcc-
ttatccttaagaaaatatccttccctatctctcttgatcaaatatactctcaatattttt
gtgtatatcttgatc-tcttcttccctccttctcacgcgtcttgtcaccgcgttccacaa
tctttcaccacgtcagcccatcacgccatgtcagcatatcaaacctctgagacacttcac
agtctcctgttatcatcagagctctgacgcactttcaccgtgga------------
>Chr18:10278459:10287049_3p 
------------------------------------------------------------
--aaggtatagaaaccacaccattca---atcaacccgcttggaaacgcgccaagcaaac
gcttt--tactcaatcttata--aaaactctcgtttgttacaagatatg--aaactaagc
tcactctcctatcta-tctaacacaacaccctgtgtagatctaaaa-gagta-----aaa
cacactcaccttctaa-gcc-tttttgaga-atgattgaaggtttac-aaa--tcac-aa
ctttatccccacaagtgctagctct-ttttgcggctagccctcgtcta-attataccca-
--cacaaatgatctctaacctagatc-tatgtgtat-cttaactaaaatgaaacattcc-
ttatccctaagaaaatattcttccttatctctcttgatcaaatatactctcaatatcttc
gtgtatatcttgatc-tcttcttccctccttctcacgcatcttgtcaccgcgttccacaa
tctttcaccacgtcagcccatcacgccacgtcagcatatcaaacctctgagacacttcac
aatctcctgttatcatcagagctctgacgcactttca-------------------
>Chr9:4469882:4475892_3p 
-----------------------------------------------------------g
taaaggtatagtgaat-----gcaaatctaccaaacagcttggaaacgcgccaagcaaac
gcttt--tattcaatcttata--aaaatctccgtttgttacaagatatg--aatctaagc
ctactctcttgttta-tctaacacaacaccctgtgtagatctaaaa-gagta-aaatgaa
cacactcaccttcaaa-gccttt-tttaga-ttgcttgaaggtttac-aaatctcac-aa
ctttatccccacgagtgctaactct-ttttgcggctagccctcgtcac-tttataccctt
--cacaaacgatctctaacatagatc-tttgtgaatccctaactaaaaggaaatattcc-
ttatcctaag--aaatatcctaccttatctctctcgatcaaatatactctcaatatcttc
gtgtatgtcttgatcttcttcttccttccttctcacgtatcttgtcatggcatcccataa
aatttctccacgtcagctcatc-tgccatgtcagcatatcagcactctgagacacttcgc
aagctcctgtcaccttcagagctctgatgcactttca-------------------
>Chr9:21295258:21307526_5p 
-------------------------------------------------gataccaattg
taaaggtatatagtaca--caacacacactataaaacccttgg-aatgcgccaagcaaac
gc-tt--tattcaatcttata--aaatcttctgtttcttacaagactta--aacctaagc
ttactctcttatcta-tctaacacaacaccctgtgtagatctaaaa-gagtt-aaaaaca
cacactctccttcaag-gcttttt-------tttcttgaaggtttac-aattctcac-ca
ctttatccccacgagtgctgactct-ttttgtggctagccctcatctc-tttatacccta
--cacaaatgatctctaacctagatc-tttgtgaatccctaactaaaaggaaattttcc-
ttatcctaag--aaatatcctaccttatctctctcgatcaaatatactctcaatattttc
gtgtatatcttgatcctctactttcttccttcccacgcatcttgtcacggc-atccataa
tatttctccacgtcagtccatc-agccacgtcagcaaattagcactctgagacacttcac
aggctcctgtcgtcttcagagctctgatgcactttca-------------------
>Chr9:21295258:21307526_3p 
----------------------------------------------------------tg
taaaggtatagagaaca--caacacacactataaaacccttgg-aacgcgccaagcgaac
gc-tt--tatttaatcttata--aaatcttccgtttcttacaagacttg--aacctaagc
ttactctcttatcta-tctaacacaacaccccgtgtagatctaaaa-gagtt-aaaaaca
cacactctccttcaag-gctttttg------tttcttgaaggtttac-aattctcac-ca
ctttatccccacgagtgctgactct-ttttgtggctagccctcgtctc-tttatacccta
--cacaaatgatctctaacctagatc-tttgtgaatccctaactaaaagaaaatattct-
ttatcctaaa--aaatatcctaccttatctctctcgatcaaatatactctcaatatttac
gtgtatatcttgatcctctactttcttccttcccacgcatcttgtcacggc-atccataa
tatttctccacgtcagtccatc-agccacgtcagcaaatcagcactctgagacacttcac
aggctcctgtcgtcttcagagctctgatgcactttca-------------------
>Chr17:28711358:28719617_3p 
------------------------------------------------------------
taaaggtatagagaaca--caacacacactataaaacccttgg-aacgcgccaagcaaat
gc-tt--tattcaatcttata--aaatcttctgtttcttacaagacttg--aacctaagc
ttactctcttatcta-tctaacacaacaccctgtgtagatctaaaa-gagtt-aaaaaaa
cacactctccttcaag-gttttttg------tttcttgaaggtttacaaattctcac-ca
ctttatccccacgagtgctagctct-ttttgtggctagccctcgtctc-tttataccctt
--cacaaatgatctctaacctagatc-tttgtgaatccctaactaaaaggaaatattcc-
ttatcctaag--aaatatcctaccttatctctctcgatcaaatatactctcaatattttc
gtgtatatcttgatcctctactttcttccttcccacgcatcttgtcacagc-atccataa
tatttctccacgtcagtccatc-agccacgtcagcaaatcagcactctgagacacttcat
aggctcctgtcgtcttcagagctctgatgcactttcaat-----------------
>Chr9:4469882:4475892_5p 
------------------------------------------------------------
---aggtatagagaat-----gcaaatctaccaaaccgcttggaaacgcgccaagcaaac
gcttt--tattcaatcttata--aaaacctccgtttgttacaagatatg--aacctaagc
ctactctcttgttta-tctaacacaacaccctgtgtagatctaaaa-gagta-aaatgaa
caaactcaccttcaaa-gccttt-tttaga-ttgcttgaaggtttac-aaatctcac-aa
ctttattcccacgagtgctaactct-ttttgcggctagccctcgtcac-tttataccctt
--cacaaacgatctctaacctagatc-tttgtgaattcctaactaaaaggaaatattcc-
ttatcctaag--aaatatcctaccttatctctctcgatcaaatatactctcaatatcttc
gtgtatattttgatcttcttcttccttccttctcacgtatcttgtcacggcatcccataa
actttttctacgtcagctcatc-tgccacgtcagcatatcaacactctgagacacttcgc
aagctcctgtcaccttcagagctatgatgcactttca-------------------
>Chr15:13839840:13851577_3p 
------------------------------------------------------------
taaaggtatagagaac-----acaaatctaccaaaccgcttgg-aacgcgccaagcaaac
gcttt--tattcaatcttata--aaaacctccatttgttacaagatatg--aacctaagc
ctactctcttgttta-tctaccataacaccctgtgtagatctaaaa-gagta-aaatgaa
cacactcaccttcaaa-gccttt-tttcaatttgcttgaagatttac-aaatctcac-aa
ctttatccccacgagtgctaactct-ttttgcggctagccctcgtcac-tttataccctt
--cacaaactatctctaacctagatc-tttgtgaatccctaactaaaaggaaatattcc-
ttatcctaag--aaatatcctacattatctctctcgatcaaatatactatcaatatcttc
gtgtatatcttgatcttcttcttccttccttctcatgtatcttgtcaccgcatcccataa
actttctccacgtcagctcatc-taccacgtcagcatatcagcactttgagacacttcgc
aagctcctgtcaccttcagagctctgatgcacttt---------------------
>Chr5:19665864:19674762_3p 
-------------------------------------------------------aattg
taaaggtatagatgac----aacaaatcactcaaactgcttggaaacgcgccaagcaaac
gcttt--tattcaaacttata--aaaactccc---ttttacaagttatg--aatctaagc
ctactctcttgccta-tctatcacaacacactgtgtagatctaaaa-gagta-aaatgaa
cacactcaccttcaaa-gctttt---ctga-ttgtttgaaggcttacaaaatctcac-aa
cttt-tatccacgagtgctaactct-ttttgcggctagccctcgtctc-tttaaaccctt
--cacacacgatctctaacctagatc-tttgtgaatccctaactaaaaggaaatattcc-
gtatcctaag--aaatatcctcccttaactctctcgatcaaatataccctcaatatcttc
gcatatatcttgatcttcttcttccttccttctcatgcttcttatcacgac-ttctataa
tcttcttccacgtcagcccacc-tgccacgtcagcatatcagcactctgagacacttcac
aagctcctgtcaccttcagagctctgatgcactttcag------------------
>Chr17:30192743:30201659_5p 
----------------------------------------------------------tg
taaaggtatagaggac----aacaaatcactcaaactgcttggaaacgtgccaagcaaac
gcttt--tattcaaacttata--aaaactcct---ttttacaagttatg--aatctaagc
ctactctcttgtcta-tctatcacaacaccctgtgaagatctaaaa-gagta-aaatgaa
cacactcaccttcaaa-gcctttttttcga-ttgcttgaaggtttacaaaaactcac-aa
cttt-tatccacgagtgctgacact-ttttgcggctagccctcgtctc-tttaaacccct
cacacacacgatctctaacctagatc-tttgtgaatccctaagtaaaaggaaatattcc-
ttatcctaag--aaatatcctcccttaactctctcgatcaaatataccctcaatatcttc
gcgtatatcttgatcttcttcttccttccttctcacgcttcttatcacgac-ttccataa
tcttcttccacgtcagcccact-tgccacatcagcatatcagcactctgagacacttcac
aagctcctgtcaccttcagagctctgatgcactttcaat-----------------
>Chr17:28711358:28719617_5p 
------------------------------------------------------------
taaaggtatagagaaca--caacacacactataaaacccttgg-aacgcgccaagcaaac
gc-tt--tattcaatcttata--aaatcttctgtttcttacaagacttg--aacctaagc
ttactctcttatcta-tctaacacaacaccctgtgtagatctaaaa-gagtt--aaaaaa
cacactctccttcaag-actttttg------tttcttgaaggtttacaaattctcac-ca
ctttatccccacgagtgctagctct-ttttgtggctagccctcgtcac-tttataccctt
--cacaaatgatctctaacctagatc-tttgtgaatccctaactaaaaggaaatattcc-
ttatcctaag--aaatatcctaccttatctctctcgatcaaatatactttcaatattttc
atgtatatcttgatcctctactttcttccttcccacgcatcttgtcacagc-atccataa
tatttctccacgtcagtccatc-agccacgtcagcaaatcagcactctgaaacacttcat
aggctcctgtcgtcttcagagctc--------------------------------
>Chr17:15241042:15250705_5p 
--------------------------------------------------------attg
taaaggtatagaggac----aacaaatcactcaaactgcttggaaacgcgccaagcaaac
gcttt--tattcaaacttata--aaaactccc---ttttacaaattatg--aatctaagc
ctactctcttgccta-tctatcacaacac---ctgtagatctaaaa-gagta-aaatgaa
cacactcaccttcaaa-gctttt---ttaa-ttgtttgaaggcttacaaaatctcac-aa
cttt-tatccacgagtgctaactct-ttttgcggctagccctcgtctc-tttaaaccctt
--cacaaacaatctctaacctagatc-tttgtgaatccctaactaaaaggaaatattca-
ttatcctaag--aaatatcctctcttaactctctcgatcaaatataccctcaatatcttc
gcatatatcttgatcttcttcttccttccttctcacgcttcttatcacgac-ttccataa
tcttcttccacgtcagcccacc-tgccacgtcagcatatcagcactctaagacacttcac
aagctcctgtcacctctagagctctgatgcactttc--------------------
>Chr9:22071509:22080941_5p 
----------------------------------------------------------tg
taaaggtatagaggac----agcaaatcactcaaactacttggaaatgcgccaagcaaac
gcttt--tattcaaacttata--aaaattccc---ttttacaagttatg--aatctaagc
ctactctcttgtcta-tctaacacaaacccctgtgtagatctaaaa-gagt----aaaaa
cacactcaccttcaaa-gctctt--tttgt-ttgcttgaaggtttac-aaatctctc-aa
actt-ttcccacgagtgctagctct-ttttgcggctagccctcgtctcttttaaaccctt
--cactcacgatctctaacctagatc-tt-gtgaatccctaactaaaaggaaatattcc-
ttatcctaag--aaatatcctcccttaactctctcaatcaaatatacactcaatatcttc
gtgtatatcttgatcttcttcttccttcctcttcacgcttcttatcacggc-gtccataa
tcttcttccacgtcagcccatc-tgccacgtcagcatatcagcactctgagacacttcgc
aagctcctgtcactttcagagctctgatgcactta---------------------
>Chr5:19665864:19674762_5p 
------------------------------------------------------------
-------atataggac----aagaaatcactcaaactgcttggaaacgcaccaagcaaac
gcttt--tattcaaacttata--aaaacttcc---ttttacaagttatg--aatctaagc
ctactctcttgccta-tctatcacaacacactgtgtagatctaaaa-gagta-aaatgaa
cacactcaccttcaaa-gctttt---ctga-ttgtttgaaggcttacaaaatctcac-aa
cttt-tatccacgagtgctaactct-ttttgcggctagccctcgtctc-tttaaaccctt
--cacacacgatctctaacctagatc-tttgtgaatccctaactaaaaggaaatattcc-
ttatcctaag--aaatatcctcccttaactctctcgatcaaatataccctcaatatcttc
gcatatatcttgatcttcttcttccttccttctcacgcttcttatcacgac-ttccataa
tcttcttccacgtcagcccacc-tgccacgtcagcatatcagcactctgagacacttcac
aagctcctgtcaccttcagagctctgatgcgctttca-------------------
>Chr17:14591220:14601092_5p 
----------------------------------------------------------tg
taaaggtatagaggac----agcaaatcactcaaactgcttggaaatgcgccaagcaaac
gcttt--tattcaaacttata--aaaattcct---ttttacaagttatg--aatctaagc
ctactctcttgtcta-tctaacataaacccctgtatagatctaaaa-gagta---aaaaa
cacactcaccttcaaa-gctctt--tttgt-ttgcttgaaggtttac-aaatctctc-aa
actt-ttcccacgagtgctagctct-ttttgcggctagtcctcgtctcttttaaaccctt
--cactcacgatctctaacctagatc-tt-gtgaatccctaactaaaaggaaatattcc-
ttatcctaag--aaatatcctcccttaactctctcaatcaaatatacactcaatatcttc
gtgtatatcttgatcttcttcttccttcctcttcacgcttcttatcacggc-gtccataa
tcttcttccacgtcagcccatc-tgccacgtcagcatatcagcactctgagacacttcgc
aagctcctgtcaccttcagagctctgatgcacttacaa------------------
>Chr20:10557393:10567202_5p 
-----------------------------------------------------------g
taaaggtatagaggat----agcaaatcactcaaactgcttggaactgcgccaagcaaac
gcttt--tattcaaacttata--aaaactccc---ttttacaagttatg--aatctaagc
ctactctcttgtcta-tctaacacaaacccctgtgtagatctaaaa-gagt-----aaaa
cacactcaccttcaaa-gctctt--tttgt-ttgctcgaaggtttac-aaatctctc-aa
actt-ttcccacgagtgctaactct-ttttgcggctagccctcgtctc-tttaaaccctt
--cactcacgatctctaacctagatc-ttagtgaatccctaactaaaaggaaatattcc-
ttatcctaag--aaatatcctcccttaactctctcgatcaaatataccctcaatatcttc
gtgtatatcttgatcttcttcttccttcctcttcacgcttcttatcacgac-tcccataa
tcttcttccacgtcagcccatc-cgccacgtcagcatatcagcactctgagacacttcgc
aagctcctgtcaccttcagagctctgatgcacttacgat-----------------
>Chr17:30795690:30804393_3p 
caatattttcttgggaggggattaaa--ttcttagcaagt-ctagtgggataaccaaatg
taaaggtatagaggac----agcaaatcactcaaactgcttggaaatgcgccaaacaaac
gcttt--tattcaaacttata--aaaattccc---ttttacaagttatg--aatctaagc
ctactctcttgtcta-tctaacacaaacccctgtgtagatctaaaa-gagt----aaaaa
cacactcaccttcaaa-gctctt--tttgt-ttgcttgaaggtttac-aaatctctc-aa
actt-ttcccacgagtgctagctct-ttttgcggctagccctcgtctcttttaaaccctt
--cactcacgatctctaacctagatc-tt-gtgaatccctaactaaaaggaaatattcc-
ttatcctaag--aaatatcctcccttaactctctcaatcaaatatacactcaatatcttc
gtgtatatcttgatcttcttcttccttcctcttcacgcttcttatcacggc-gtccataa
tcttcttccacgtcagcccatc-tgccacgtcagcatatcagcactctgagacacttcgc
aagctcctgtcaccttcagagctctgatgcacttaca-------------------
>Chr17:30192743:30201659_3p 
-------------------------------------------------------aattg
taaaggtatagaggac----aacaaatcactcaaactgcttggaaacgcgccaagcaaac
gcttt--tattcaaacttata--aaaactccc---ttttacaagttatg--aatctaagc
ctactcttttgtcta-tctatcacaacaccctgtgaagatctaaaa-gagta-aaatgaa
cacactcaccttcaaa-gcctttttttcga-ttgcttgaaggtttacaaaaactcac-aa
cttt-tatccacgagtgctgactct-ttttgcggctagccctcgtctc-tttaaacccct
cacacacacgatctctaacctagatc-tttgtgaatccctaactaaaaggaaatattcc-
taatcctaag--aaatatcctcccttaactctctcgatcaaatataccctcaatatcttc
gcatatatcttgatcttgttcttccttccttctcaagcttcttatcacgac-ttccataa
tcttcttccacatcagcccact-tgccacgtcagcatatcagcactctgagacacttcac
aagctcctgtcaccttcagagctctgatgcactttca-------------------
>Chr17:14591220:14601092_3p 
----------------------------------------------------------tg
taaaggtatagaggac----agcaaatcactcaaactgcttggaaatgcgccaagcaaac
gcttt--tattcaaacttata--aaaattccc---ttttacaagttatg--aatctaagc
ctactctcttgtcta-tctaacacaaacccctgtgtagatctaaaa-gagta---aaaaa
cacactcaccttcaaa-gctctt--tttgt-ttgcttgaaggtttac-aaatctctc-aa
actt-ttcccacgagtgctagctct-ttttgcggctagccctcgtctcttttaaaccctt
--cactcacgatctctaacctagatc-tt-gtgaatccctaactaaaaggaaatattcc-
ttatcctaag--aaatatcctcccttaactctctcaatcaaatatacactcaatatcttc
gtgtatatcttgatcttcttcttctttcctcttcacgcttcttatcacggc-gtccataa
tcttcttccatgtcagcccatc-tgccacgtcagcatatcagcattctgagacacttcgc
aagctcctgtcaccttcagagctctgatgcacttaca-------------------
>Chr17:15241042:15250705_3p 
---------------------------------------------------------ttg
taaaggtacagaggac----aacaaattattcaaactgtttggaaacgcgccaagcaaac
gtttt--tattcaaacttata--aaaactcct---ttttataaattatg--aatctaagc
ctactctcttgccta-tctatcacaacacaatatgtagatctaaaa-gagta-aaatgaa
cacactcaccttcaaa-gatttt---ctaa-ttgtttgaaggcttacaaaatctcac-aa
cttt-tatccacgagtgctaactct-ttttgcggctagccctcgtctc-tttaaaccctt
--cacacacgatctctaacctagatc-tttatgaatccctaactaaaaggaaatattcc-
ttatcctaag--aaatatcctcccttaactctctcgatcaaatataccctcaatatcttc
gcatatatcttgatcttcttcttccttccttctcacgcttcttatcacgac-ttccataa
tcttcttccacgtcagcccacc-tgccacgtcagcatatcagcactctgagacacttcac
aagctcctgtcaccttcagagctctgatgcgctttca-------------------
>Chr20:16761437:16770650_3p 
----------------------------------------------------------tg
taaaggtatagaggac----aacaaatcactcaaactgcttggaaacgcgccaagcaaac
gcttt--tattcaaacttata--aaaactccc---ttttacaagttatg--aatctaaac
ctactctcttgtcta-tctatcacaacaccctgtgtagatctaaga-gagta-aaatgaa
cacactcaccttcaaa-gctttt--tctga-ttgtttgaaggtttacgaaatctcac-aa
cttt-tatccacgagtgctaactct-ttttgcggctagccctcgtctc-tttaaaccctt
--cacacacgatctttaacctagatc-tttgtgaatccctaactaaaaggaaatattcc-
ttatcctaag--aaatatcctcccttaactctctcgatcaaatacaccctcaatatcttc
gtgtatatcttgatcttcttcttcattccttctcacgcttcttatcacaac-ttccataa
tcttcttccacgtcagccaatc-tgccatgtcagcataccagcagtctgagacacttcgc
aagctcctgtcaccttcagagctctgatgcactttca-------------------
>Chr17:30795690:30804393_5p 
---------------aggatatcagaactttttatcaggtgcttgctctgataccaattg
taaaggtatagaggac----agcaaatcactcaaactgcttggaaatgcgccaagcaaac
gcttt--tattcaaacttata--aaaattccc---ttttacaagttatg--aatctaagc
ctactctcttgtcta-tctaacacaaacccctgtgtagatctaaaa-gagt----aaaaa
cacactcaccttcaaa-gctctt--tttgt-ttgcttgaaggtttac-aaatctctc-aa
actt-ttcccacgagtgctagctct-ttttgcggctagccctcgtctcttttaaaccctt
--cactcacgatctctaacctagatc-tt-gtgaatccctaactaaaaggaaatattcc-
ttatcctaag--aaatatcctcccttaactctctcaatcaaatatacactcaatatcttc
gtgtatatcttgatcttcttcttccttcctcttcacgcttcttatcacggc-gtccataa
tcttcttccacgtcagcccatc-tgccacgtcagcatatcagcactctgagacacttcgc
aagctcttgtcaccttcagagctctgat----------------------------
>Chr20:16761437:16770650_5p 
-------------------------------------------------------aattg
taaaggtatagaggac----aacaaatcactcaaactgcttggaaacgcgccaagcaaac
gcttt--tattcaaacttata--aaaactccc---ttttacaagttatg--aatctaaac
ctactctcttgtcta-tctatcacaacaccctgtgtagatctaaga-gagta-aaatgaa
cacactcaccttcaaa-gttttt--tctga-ttgtgtgaaggtttacaaaatctcac-aa
cttt-tatccacgagtgctaactct-ttttgcagctagccctcgtctc-tttaaaccctt
--cacacacgatctctaacctagatc-tttgtgaatccctaacaaaaaggaaatattcc-
ttatcctaag--aaatatcctcccttaactctctcgatcaaatataccctcaatatcttc
gtgtatatcttgatcttcttcttcattccttctcacgcttcttatcacgac-ttccataa
tcttcttccacgtcagccaatc-tgccatgtcagcataccagcactctgagacacttcgc
aagctcctgtcaccttcagagctctgatgcactttca-------------------
>Chr9:22071509:22080941_3p 
----------------------------------------------------------tg
taaaggtatagaggac----agcaaatcactcaaactgcttggaaatgcgcctggcaaac
gcttt--tattcaaacttata--aaaattccc---ttttacaagttatg--aatctaagc
ctactctcttgtcta-tctaacacaaacccctgtgtagatctaaaa-gagt----aaaaa
cacactcaccttcaaa-gctctt--tttgt-ttgcttgaaggtttac-aaatctctc-aa
actt-ttcccacgagtgctagctct-ttttgcggctagccctcgtctcttttaaaccctt
--cactcacgatctctaacctagatc-tt-gtgaatccctaactaaaaggaaatattcc-
ttatcctaat--aaatatcctcccttaactctctcaatcaaatatacactcaatatcttc
gtgtatatcttgatcttcttcttccttcctcttcacgcttcttatcacggc-gtccataa
tcttcttccacgtcagcccatc-tgccacgtcagcatatcagcactctgagacactttgc
aagctcctgtcaccttcagagctctgatgcacttat--------------------
>Chr9:26857660:26869128_3p 
----------------------------------------------------------tg
taaaggtatagaggac----aacaaatcactcaaactgctttgaaacacgccaagcaaac
gcttt--tattcaaacttata--aaaactccc---ttttacaagttatg--aatctaagt
ctactctcttgtcta-tctatcacaacaccctgtgtagatctaaaa-gagta-aaatgaa
cacactcactttcaaa-actttt--tctga-ttgtttgaaggtttacaaaatctcac-aa
cttt-tatccacgagtgctaactct-ttttgcggctagccctcgtccc-tttatacctca
--cacaaccgatctctaacctagatc-tttgtgaatccctaactaaaaggaaatatttc-
ttatcctcag--aaatatcctctcttaactctcttgatcaaatatactctcaatatcttc
gtgtatatcttgatcctcttcttccttccttctcatgcttcttatcacgac-ttccataa
tcttcttccacgtcagcccatc-tgccatgtcagcatatcaacactctgagacacttcgc
aagcttctgtcaccttcagagctctgatgcactttca-------------------
>Chr20:10557393:10567202_3p 
-------------------------------------------------------aattg
taaaggtatagaggac----agcaaatcactcaaactgcttggaactgcgccaagcaaac
gcttt--tattcaaacttata--aaaactccc---ttttacaagttatg--aatctaagc
ctactctcttttcta-tctaacacaaaccactgtgtagatctaaaa-gagt-----aaaa
cacactcaccttcaaa-gctctt--tttgt-ttgctcgaaggtttac-aaatctctc-aa
actt-ttcccacgagtgctaactct-ttttgcggctagccctcgtccc-tttaaaccctt
--cactcacgatctctaacctagatc-ttagtgaatccctaactaaaaggaaatattcc-
ttatcctaag--aaatatcctcccttaactctctcgatcaaatataccctcaatattttc
gtgtatattttgatcttcttcttccttcctcttcacgcttcttatcacgac-tcccataa
tcttcttccacgtcagcccatc-cgccacgtcagcatatcaacactctgagacacttcgc
aagctcctgtcaccttcagagctctgatgcacttacat------------------
>Chr9:26857660:26869128_5p 
-------------------------------------------------------aattg
taaaggtatagaggac----aacaaatcactcaaactgcttggaaacacgccaagcaaac
gcttt--tattcaaacttata--aaaactccc---ttttacaagttatg--aatctaagc
ctactcttttgtcta-tctatcacaacatcctgtgtagatctaaaa-gagta-aaatgaa
cacactcaccttcaaa-gctttt--cctga-ttgtttgaaggtttacaaaatctcac-aa
cctt-tatccacgagtgctaactct-ttttgcggctagccctcgtctc-tttatacctta
--cacaaccgatctctaacctagatc-tttgtgaatccctaactaaaaagaaatattcc-
ttatcctcag--aaatatcctcccttaactctcttgatcaaatataccctcaatatgttc
gtgtatatcttgatcctcttcttccttccttctcacgcttcttatcacgac-ttccataa
tcttcttccacgtcagcccatc-tgccacgtcagcatatcagcactctgagacacttcgc
aagctcctgtcaccttcagcgctctgatgcattttca-------------------
>Chr7:2948429:2957105_3p 
-----------------------------------------------------------g
taaaggtacagaaaac-cataattca---atcaacccgcttggaaacgcgccaagcaaac
gtttt--tattcaatcttata--aaaacttccgttagttacaaaaaatg--aacctacgt
ctactctcttgtcta-tttagcacaacaccctgtgtaaatctaaaa-gagtaaaaaacaa
cacactcaccttctaa-gcc-tttttgata-atgcttaaaggtttac-aaatctcac-aa
ctttttctccacgagtgctagctct-ttttatggctagccctcatcac-tttatacccc-
--acaaaacaatctctaatctagatcttttgtgaat-cttaactaaaaagaaatattcc-
ttgttcctagg-aattatctttccttatctcttctacgaaaatatactctcaataacttc
gagtatatctcgatc-tcctcttccttccttctcacgcatcttgtcacggcgtcccataa
tttttctccacgtcagcccatc-tgccacgtcagcctatcggcactctgagacacttcgc
aggctcctgtcaccttcagagctctgatgcacttttcaatctc-------------
>Chr20:29647258:29653122_3p 
----------------------------------------------------------tg
taagggtat-agagacacacacaaca--aataaacccacttggaactgcgccaagcaaac
gcttct-tattcaatcttatacaaaaactcacgtttcttacaagacttg--aaactaagc
tcactctcctatcta-tctagcacaacaccctgtgtagatctaaga-gaaac-----taa
cacactctccttctaa-gccttttttatga-ttgcttg-aaggttac-aaatctcacaac
ttttaaccccatgagtgctaacact-ttttgcggctagccctcgtctt-tttatactcc-
--cacacccgatttctaacctaaatc-tttgtgcat-cctatctataaggatatatcct-
tgatccccaa--gaatattattttcttattctcctatcgagatatactctcaatatcttc
gagtatatcacgatt-gcttcttccttccaaatcccatgcctcgtcatcttgtccaacaa
tattcctccacctcagcactccatgccacatcagctaatcagacctctaggactctccac
agcgtcatgtcaccgacagagctctgatgcactttc--------------------
>Chr15:6141346:6150049_5p 
----------------------------------------------------------tg
taaaggtatagagaac----aac-aatcacttaaattgcttggaaacgcgccaagcaaac
acttt--tattcaaacttata--aaactccct---ttttacaagttatg--aatctaagc
ctactctcttgtcta-tctaacacaacaccctgtgtagatctaaaa-gagt-----aaaa
cacattcaccttcaaa-gctctt--tttgt-gtgctcgaaggtttac-aaatctctc-aa
actt-atcccacgagtgctgactct-ttttgcggccagccctcgtcct-tttaaaccctt
--cacaaatgatctctaacctagatc-tttgtgaatccctaactaaaaggaaatattcc-
ttatcctaag--aaatatcctccc-taatcctctcgatcaaatatactctcaatcttctc
gtgtatatcttgatcttcctcttcctttcttctcacgctccttatcacgac-tcccataa
tcttcttccacgtcagctcaac-taccacgtcagcatatcagcgctctgagacactccgc
aagctcctgtcactttcagagctctgatgcactttcaatctccccct---------
>Chr12:19001368:19011712_5p 
-----------------------------------------------------------g
taaaggtatagagaat----gac-aatcacttaaatcgcttggaaacgcgccaagcaaac
gcttt--tattcaaacttata--aaacttcct---ttttacaagttatg--aatctaagc
ctactctcttgtcta-tctaacacaacaccctgtgtagatctaaaa-gagt-----aaaa
cacactcaccttcaaa-gctctt--tttgt-ttgctcgaaggtttac-aaatctctc-aa
actt-atcccacgagtgctaactct-ttttgcggccagccctcgtcct-tttaaaccctt
--cacaaatgatctctaacctagatc-tttgtgaatccctaactaaaaggaaatattcc-
ttatcctaag--aaatatcctccc-taatcctctcgatcaaatatactctcaatcttctc
gtgtatatcttgatcttcctcttcctttcttctcacgctccttatcacgac-tcccataa
tcttcttccacgtcagctcaac-taccacgtcagcatatcagcgctctgagacactccgc
aagctcctgtcactttcagagctctgatgcactttcaatctccc------------
>Chr20:29647258:29653122_5p 
----------------------------------------------------------tg
taagggtat-agagacacacacaaca--aataaacccacttggaactgcgtcaagcaaac
gcttct-tattcaatcttatacaaaaactcacgtttcttacaagacttg--aaactaagc
tcactctcctatcta-tctagcacaacaccctgtgtagatctaaga-gaaac-----taa
cacactctccttctaa-gccttttttatga-ttgcttg-aaggttac-aaatctcacaac
ttttaaccccacgagtgctaac-ct-ttttgcggctagccctcgtctt-tttatactcg-
--cacacctgatttctaacctaaatc-tctgtgcat-cctattgataaggaaatatcct-
tgatccccaa--gaatattacttccatattcacctatcgagatatactctcaatatcttc
gagtatatcatgatt-gcttcttccttccaaatcccatggcttgtcatcttgtccaacaa
tcttcctccaactcagcactccatgccacgtcagctaatcagaccactgggactctccac
agcatcgtgtcaccgacagagctttgatgcaatctc--------------------
>Chr12:19001368:19011712_3p 
-------------------------------------------------------aattg
taaaggtatagagaat----gac-aatcacttaaatcgcttggaaacgcgccaagcaaac
gcttt--tattcaaacttata--aaactccct---ttttacaagttatg--aatctaagc
ctactctcttgtcta-tctaacacaacaccctgtgtagatctaaaa-gagt-----aaaa
cacactcaccttcaaa-gctctt--tttgt-ttgctcgaaggtttac-aaatctctc-aa
actt-atcccacgagtgctaactct-ttttgcggccagccctcgtcct-tttaaaccctt
--cacaaatgatctctaacctagatc-tttgtgaatccctaactaaaaggaaatattcc-
ttatcctaag--aaatatcctccc-taatcctctcgatcaaatatactctcaatcttctc
gtgtatatcttgatcttcctcttcctttcttctcacgctccttatcacgac-tcccataa
tcttcttccacgtcagctcaac-taccacgtcagcatatcagcgctctgagacactccgc
aagctcctgtaactttcagagctctgatgcactttcaa------------------
>Chr17:33249561:33258291_3p 
----------------------------------------------------------tg
taaaggtatagagaat----gac-aatcacttaaatcgcttggaaacgcgccaagcaaac
gcttt--tattcaaacttata--aaactccct---ttttacaagttatg--aatctaagc
ctactctcttgtcta-tctaacacaacaccctgtgtagatctaaaa-gagt-----aaaa
cacactcaccttcaaa-gctctt--tttgt-ttgctcgaaggtttac-aaatctctc-aa
actt-atcccacgagtgctaactct-ttttgcggccagccctcgtcct-tttaaaccctt
--cacaaatgatctctaacctagatc-tttgtgaatccctaactaaaaggaaatattcc-
ttatcctaag--aaatatcctccc-taatcctctcgatcaaatatactctcaatcttctc
gtgtatatcttgatcttcctcttcctttcttctcacgctccttatcacgac-tcccataa
tcttcttccacgtcagctcaac-taccacgtcagcatatcagcgctctgagacactccgc
aagctcctgtcactttcagagctctgatgcactttca-------------------
>Chr15:18607595:18616327_3p 
---------------------------------------------------------ttg
taaaggtatagagaat----gac-aatcacttaaatcgcttggaaacgcgccaagcaaac
gcttt--tattcaaacttata--aaactccct---ttttacaagttatg--aatctaagc
ctactctcttgtcta-tctaacacaacaccctgtgtagatctaaaa-gagt-----aaaa
cacactcaccttcaaa-gctctt--tttgt-ttgctcgaaggtttac-aaatctctc-aa
actt-atcccacgagtgctaactct-ttttgcggccagccctcgtcct-tttaaaccctt
--cacaaatgatctctaacctagatc-tttgtgaatccctaactaaaaggaaatattcc-
ttatcctaag--aaatatcctccc-taatcctctcgatcaaatatactctcaatcttctc
gtgtatatcttgatcttcctcttcctttcttctcacgctccttatcacgac-tcccataa
tcttcttccacgtcagctcaac-taccacgtcagcatatcagcgctctgagacactccgc
aagctcctgtcactttcagagctatgatgcactttca-------------------
>Chr2:24905864:24912315_5p 
----------------------------------------------------------tg
taaaggtatagagaat----gac-aatcacttaaatcgcttggaaacgcgccaagcaaac
gcttt--tattcaaacttata--aaactccct---ttttacaagttatg--aatctaagc
ctactctcttgtcta-tctaacacaacaccctgtgtagatctaaaa-gagt-----aaaa
cacactcaccttcaaa-gctctt--tttgt-ttgctcgaaggtttac-aaatctctc-aa
actt-atcccacgagtgctaactct-ttttgcggccagccctcgtcct-tttaaaccctt
--cacaaatgatctctaacctagatc-tttgtgaatccctaactaaaaggaaatattcc-
ttatcctaag--aaatatcctccc-taatcctctcgatcaaatatactctcaatcttctc
gtgtatatcttgatcttcctcttcctttcttctcacgctccttatcacgac-tcccataa
tcttcttccacgtcagctcaac-taccacgtcagcatatcagcgctctgagacactccgc
aagctcctgtcactttcagagctctgatgcactttca-------------------
>Chr15:6141346:6150049_3p 
----------------------------------------------------------tg
taaaggtatagagaat----gac-aatcacttaaatcgcttggaaacgcgccaagcaaac
gcttt--tattcaaacttata--aaactccct---ttttacaagttatg--aatctaagc
ctactctcttgtcta-tctaacacaacaccctgtgtagatctaaaa-gagt-----aaaa
cacactcaccttcaaa-gctctt--tttgt-ttgctcgaaggtttac-aaatctctc-aa
actt-atcccacgagtgctgactct-ttttgcggccagccctcgtcct-tttaaaccctt
--cacaaatgatctctaacctagatc-tttgtgaatccctaactaaaaggaaatattcc-
ttatcctaag--aaatatcctccc-taatcctctcgatcaaatatactctcaatcttctc
gtgtatatcttgatcttcctcttccttttttctcacgctccttatcacgac-tcccataa
tcttcttccacgtcagctcaac-taccacgtcagcatatcagcgctctgagacactccgc
aggctcctgtcaccttcagagctctgatgcactttca-------------------
>Chr2:24905864:24912315_3p 
----------------------------------------------------------tg
taaaggtatagagaat----gac-aatcacttgaatcgcttggaaacgcgccaagcaaac
gcttt--tattcaaacttata--aaactccct---ttttacaagttatg--aatctaagc
ctactctcttgtcta-tctaacacaacaccctgtgtagatctaaaa-gagt-----aaaa
cacactcaccttcaaa-gctctt--tttgt-ttgctcgaaggtttac-aaatctctc-aa
actt-atcccacgagtgctaactct-ttttgcggccagccctcgtcct-tttaaaccctt
--cacaaatgatctctaacctagatc-tttgtgaatccctaactaaaaggaaatattcc-
ttatcctaag--aaatatcctccc-taatcctctcgatcaaatatactctcaatcttctc
gtgtatatcttgatcttcctcttcctttcttctcacgctccttatcacgac-tcccataa
tcttcttccacgtcagctcaac-taccacgtcagcatatcagcgctctgagacactccgc
aagctcctgtcactttcagagctctgatgcactttca-------------------
>Chr17:33249561:33258291_5p 
---------------------------------------------------------ttg
taaaggtatagagaat----gac-aatcacttaaatcgcttggaaacgcgccaagcaaac
gcttt--tattcaaacttata--aaactccct---ttttacaagttatg--aatctaagc
ctactctcttgtcta-tctaacacaacaccctgtgtagatctaaaa-gagt-----aaaa
cacactcaccttcaaa-gctctt--tttgt-ttgctcgaaggtttac-aaatctctc-aa
actt-atcccacgagtgctaactct-ttttgcggccagccctcgtcct-tttaaaccctt
--cacaaatgatctctaacctagatc-tttgtgaatccctaactaaaaggaaatattcc-
ttatcctaag--aaatatcctccc-taatcctctcgatcaaatatactctcaatcttctc
gtgtatatcttgatcttcctcttcctttcttctcacgctccttatcacgac-tcccataa
tcttcttccacgttagcttaac-taccacgtcagcatatcagcgctctgagacactccgc
aagctcctgtcactttcagagctctgatgcactttca-------------------
>Chr15:18607595:18616327_5p 
----------------------------------------------------------tg
taaaggtatagagaat----gac-aatcacttaaatcgcttggaaacgcgccaagcaaac
gcttt--tattcaaacttata--aaactccct---ttttacaagttatg--aatctaagc
ctactctcttgtcta-tctaacacaataccctgtgtagatctaaaa-gagt-----aaaa
cacactcaccttcaaa-gctctt--tttgt-ttgctcgaaggtttac-aaatctctc-aa
actt-atcccacgagtgctgactct-ttttgcggccagccctcgtcct-tttaaaccctt
--cacaaatgatctctaacctagatc-tttgtgaatccctaactaaaaggaaatattcc-
ttatcctaag--aaatatcctccc-taatcctctcgatcaaatatactctcaatcttctc
gtgtatatcttgatcttcctcttcctttcttctcacgctccttatcacgac-tcccataa
tcttcttccacgtcagctcaac-taccacgtcagcatatcagcgctctgagacactccgc
aagctcctgtcactttcagagctctgatgcactttca-------------------
>Chr5:10340856:10347982_3p 
---------------------------------------------------------ttg
taagggtat-agagatacacacaagc--aataaacccacttggaactgcgccaagcaaac
gcttct-tattcaatcttatacaaaaactcacgtttcttacaagacttg--aagcaaagt
tcactctcctatcta-tctaacacaacaccctgtgtagatttaaga-gaaac-----gag
cacactccccttctaa-gcc-tttttatga-ttgcttg-aaggttac-aaatctcacaac
ttttatccccgcgagtgctacctct-ttttgcggctagccctcgtcta-tttatacttg-
--cacacccaatttctaacataaatc-tttatgcat-cctatcgataaggaaatatttt-
tgatccccaa--gaatattacttccttattctcccatcgagatatactctcaatatcttc
gagtatatcatgatt-gcttcttctttccaaattccatggctcgtcatcttgtccaacaa
tcttcctccacctcagcattccatgccacgtcagctaatcagacctctgggactctccat
agcatcgtgtcacagatagagctctgatgcacttaca-------------------
>Chr15:28032996:28044765_5p 
------------------------------------------------------------
----------aagaacacacacaaca--agta-acccgcttagaaacacgtcaagcaaac
gcttct-tattcaatcttatacaaaaactcccgtttcttacaagacttg--aaactaagc
tcactctcctatcta-tttaacaaaacaccctatgtagatctaaaa-gagtt-----aaa
cacactcaccttctaa-gcc-tttttataa-atgcttgaaaggttac-aaatctcacaac
tttctaccccacgagtgctagctct-tttcattgctagccctagtcta-cttatactcg-
--cacctaagatttctaacctaaatc-tttgtgcat-cctaacaaaaaggaaatattct-
tgatccccaa--gaatattacttcctcattcccttatcgaaatatactctcaatatcttc
gagtatattacgatt-gcttcttccttccaaatcctacgactcgtcatctcgtcgaacaa
ttttcctccacatcagcacttcatgccacgtcagcaaatcagacctctgagactctccac
agcatcttgtcaccttcagagctctgatgcactttcaa------------------
>Chr9:3289940:3298640_5p 
---------------------------------------------------------ttg
ttatggtatagagaacacacaactca--aata-acccgcttggaaacgcgccaagcaaac
gctttt-tattcaatcttatatgaaaactctcgttccttacaagacttg--aaactaagc
tcactctcctatcta-tctaacacaacatcctatgtagatctaaaa-gagtt---caaaa
cacactcaccttctaa-gcc-tttttatga-atgcttg-aaggttac-aaatctcacaaa
cttttaccccacgagtgctagctct-tttcgcggctagccctcgtctt-tttatactcg-
--cacacaagatttctaacctaaatc-tttgtgcat-cctaataataaggaaatattct-
tgatccccaa--gaatatgacttctttattctcttaacgagatatactatcaatatcttc
gagtatatcacgatt-attttttctttccaaatcccatggctcgtcatcttgtccaacaa
tctttctccacatcagcacttcacgcctcgtcagctaatcagacttctggaactctccac
agcattgtgtcacctacagaactctgatgcactttc--------------------
>Chr7:6010810:6018075_3p 
-------------------------------------------------------tactt
taagggtat-agagatacacacgaga--aatacaccaacttggaactgcgccaagcaaac
gcttct-tattcaatcttatacaaaaactcacgtttcttacaagacttg--aaactaagc
tcactctcctatcta-tctagcacaacatcctgtgtagatttaagg-gaaac-----taa
cacactcgccttctaa-gcc-tttttatga-ttgcttg-aaggtaac-aaatctcacaac
ttttaat-cc-cgagtgctagctcg-ttttgtgactaaccctcgtccattttatacttg-
--cacactcgatttctaacctaaatc-tttgtgcat-cctatcgataaggaaatatcct-
tgatccccaa--gaatattacttccttattcccctatcgagatatactcttaatatcttc
gagtatatcacgatt-gcttcttccttccaaatcccatggctcgtcatcttgtccaacaa
tcttcttccacctcagcactccaagccacgtcagctaatcagacctctgggactcgccac
agcatcgtgtcacagacagagctctgatgcacttacaatctccccctttt------
>Chr5:10340856:10347982_5p 
----------------------------------------------------------tg
taagggtat-agagacacacacaagc--aataaacccacttggaaccgcaccaaacaaac
gcttct-tattcaatcttatacaaaaactcacatttcttacaagacttg--aaacaaagc
tcactctcctatcta-tctaacacaacaccctgtgtagatttaaga-gaaac-----gaa
cacactccccttctaa-gcc-tttttatga-ttgctta-aaagttac-aaatctcacaac
ttttatcgccacgagtgctacctct-ttttgcggctgg-cctcgtcta-tttatacttg-
--cacacccgatttctaacctaaatc-tttgtgcat-cctatcgataaggaaatatcct-
tgatccccaa--gaatattacttccttattctcccatcgagatatactctcaatatcttc
gagtatatcatgatt-gcttcttccttccaaatcccatggttcgtcatcttgtccaacaa
tcttcctccacctcagcattccatgccacgtcagctaatcagacctttgggactctctac
agcatcgtgtcacagacagagctctgatgcacttacaa------------------
>Chr15:28032996:28044765_3p 
------------------------------------------------------------
-----------agaacacacacaaca--agta-acccgcttgtaaacacgccaagcaaac
gctttt-tattcaatcttatacagaaactatcgtttcttacaagacttg--aatctaagc
tcactctcctatcta-tctaacacaacaccctgtgtagatctaaaa-gagtt-----aaa
cacactcaccttctaa-gcc-tttttatga-atgtttg-aaggttac-aaatctcacaac
tttctacctcacgagtgctagctct-tttcgtggctagccctagtcta-cttatactcg-
--caccaaggatttctaacctaaatc-tatgtgcat-cctaacaaaaaggaaatattct-
tgatccctaa--gaatattacttcttttttcccttatagaaatatactctcaatatcttc
gagtatattatgatt-gcttcttccttccaaatcctacgactcgtcatctcgtcgaacaa
ttttcctccacatcagcacttcatgtcacgtcaacaaatcaaacctctgaaactctgcac
agcaacttgtcaccttcagagctcttatacactttcaaat----------------
>Chr7:6010810:6018075_5p 
------------------------------------------------------taattg
taagggtat-agagatacacacgaga--aatacacccacttggaactgcgccaagcaaac
gcttct-tatacaatcttatacaaaaactcacgtttcttacaagacttg--aaactaagc
tcactctcctatcta-tctaacacaacaccctgtgtagatttaaggtaaaac-----taa
cacactcgcc-tctaa-gcc-tttttatga-ttgcttg-aaggtaac-aaatctcacaac
ttttaatccc-cgagtgctaactcg-ttttgtgactagccctcgtccattttatacttg-
--cacactcgatttctaacctaaatc-tttgtgcat-cctaatgataaggaaatatcct-
tgatccccaa--gaaaattacttccttattcccctatcgagatatactctcaatatcttc
gagtatattacgatt-gcttcttctttccaaatcccatggctcgtcatcttgtccaacaa
tcttcttccacctcagcactccaagccacgtcagctaatcagacctttgggactctccac
aacatcgtgtcacagataaagctctgatgcacttacagt-----------------
>Chr9:3289940:3298640_3p 
----------------------------------------------------------tg
ttaaggtatagagaacacataactca--agta-acccgcttggaaacgcgccaaacaaac
gttttt-tattcaatcttatatgaaaactctcgttttttacaagacttg--aaactaagc
ttactctcctatcta-tctaattcaacatcctgtgtagatctaaaa-gagtt---caaaa
tacactcaccttctaa-gcc-tttttatga-atgcttg-aaggttac-agatcacacaaa
cttttatcccacgagtgctagttct-tttcgcggctaaccctcgtcct-tttatactcg-
--cacacaagatttctaacctaaatc-tttgtgcat-cctaataataagaaaatatctt-
tgatccccaa--gaatatgacttctttattctcttaacgatatatacactcaatatcttc
gagtatatcacgatt-gcttcttccttccaaatctcatggctcgtcatcttgtccaacaa
tctttctccacatcagcacttcacgccacatcagctaatcagacctcttggactctccat
agcatcttatcacctacagagctctgatgcactttca-------------------
>Chr20:22153540:22162222_5p 
----------------------------------------------------------tg
taagggtat-aaagatacacacggat--aatcaacccacttggaactgtgccaagcaaac
gcttct-tattcaatcttatacacaaacttacgtttcttacaagacttg--aatctcagt
tcactcttctatcta-tctaacacaataccctgtgtagattttaaaagaaac-----taa
cacactctccttcaag-cctttttttacga-ttgcttg-aaggttac-aaatctctccac
ttt-attcctacgagtgctacctt--ttttcaggctagccctcatcta-cttatacttg-
--caccaaagatttctaacataaatt-tttgtgcat-tctaacaataaggaaactatct-
t--ttccaaa--ta--------tccttattcccttatcgagatatactctcaatatcttc
gagtatatcacgatt-gcttcttccttccaaatctaatgcttcgtcaccttgccaaacaa
tcttgctccacctcagcacttcatgccacgtcagctaatcagacctttgggactctccac
agcatcttgtcatcggcagagctctgatgcacttacaat-----------------
>Chr20:22153540:22162222_3p 
--------------------------------------------------ataccaatta
taatggtat-aaagatacacacggat--aatcaacccacttggaactgcgccaaacaaac
gcttct-tattcaatcttatacacaaacttacgtttcttacaagacttg--aatctcagt
tcactcttctatcta-tctaacacaataccctgtgtagattttaagagaaac-----taa
cacactctccttcaggtcttttttttatga-ttgcttg-aaggttac-aaatctctccac
ttt-attcccacgagtgctacctt--ttttcaggctagccctcatcta-cttatacttg-
--caccaaagatttctaacctaaatc-tttgtgcat-cctaacaataaggaaactatct-
t--ttccgaa--ta--------tccttattctctt-tcgagatatactctcaatatcttc
gagtatatcacgatt-gcttcttccttccaaatctaatgcttcgtcaccttgccgaacaa
tcttgctccacctcagcactccatgccacgtcagctaatcagatttctgggactctccac
agcatcttgtcatcggcagagctctaatgcacttaca-------------------
>Chr18:14527985:14530484_3p 
---------------------------------------------------------ttg
taaaggtatagagataacacaacacac-aaaaactacacttgg-aacgccccaagcaaac
gcttt--taatcaatcttata--aaaaccctcgtttctttcaagacttgaaaaacaaagc
tcactctcctatcta-tctaacac--caccatgtgtagatctaaaa-gagta-tatcacc
catactcaccttcaaa-gc--ttt-tgtac-ttgcttgaaggtttac-aaaattcac-aa
c-tttatcccacgagtgctaactct-tttttcggctagccctcgtcat-tttataacccc
-acacacacgatctctaacctagatc--ttgtgtat-cctaactaaaatgaattattca-
ttatccctaagagaatatcttcccttatcccaactaatcaaatatactcttaatatcttc
aagtatatcttgatc-tcttcttccttccttctcacgcagcttgtcattgtg-tccacaa
tatttctccacgtcagcacgtcgcgccacgtcagcatatcaaccctc-------------
--------------------------------------------------------
>Chr7:2948429:2957105_5p 
----------------------------------------------------------tg
taaaggtactaagaac-cacaattca---atcaacccgctagaaaacgcgccaagcaaac
gcttt--tattcaatcttata--aaaacttccgttggttacaagaaatg--aacctaagc
ctactctcttgtcta-tctagcacaacaccctgtgtagatctaaaa-gagtaaaaaacaa
cacactcactttctaa-gcc-tttttgata-atgcttgaaggtttac-aaatctcac-aa
ctttatctccacgagtgctagctct-ttttgcggctagccctcgtcac-tttatacccc-
--acaaaacaatctctaacctagatcttttgtgaat-cctaattaaaaggaaatattcc-
ttgttcctagg-aattatccttccttatcttttctacgaaaatatactctcaataacttc
gagtatatctcgatc-tcctcttccttccttctcacgcatcttgtcacggcgttccatga
tctttctccacgtcagcccatc-tgccacgtcagcctatcagcactctgagacacttcgc
aggctcctgtcaccttcagagctctgatacactttcac------------------
>Chr15:13839840:13851577_5p 
------------------------------------------------------------
---------------------------ctaccaaaccgcttagaaacgcgtcaagcaaat
gcttt--tattcaatcttata--aaaacctccgtttgttacaagatatg--aacctaagc
ctactctcttgtttattctaccacaacaccctgtgtagatctaaaa-gagta-aaatgaa
catactcaccttcaaa-gccttt-tttcaa-ttgtttgaaggtttac-aaatctcac-aa
ctttatccccacaagtgctaactct-ttttgcggctagccctcgttac-tttataccctt
--tacaaacgatctctaacctagatc-tttgtgaatccctaactaaaaggaaatattcc-
ttatcctaag--aaatatcctaccttatctctctcgatcaaatatactctcaatatcttc
gtgtatatcttgatcttcttcttccttccttctcacgtatcttgtcacggcatcccataa
actttctcctcgtcagctcatc-tgccacgtcagcatatcagcactctgagacatttcgc
aagctcctgtcaccttcagagctctgatgcactttcaa------------------
>Chr16:8920668:8929651_3p 
----------------------------------------------------cgtatttg
taagggtat---agagatacacaaca--gataaacctacttggaa-cgcgccaagcaaac
gcttct-tattcaatcttatacaaaaactactgtttcttacaagacttg--aatc-----
---------------------------------------------------------caa
cacact-cccttctaa-gca-tttttatga-tcgcttg-aaggttac-aaatctcaccac
ttttatccccacgagtgctagatttcttttgcggctagccctcctgt--tttatacttg-
--cacactcgatttctaacctaaatc-tttgtgcat-cctatcgataaggaaataccct-
tgatccccaa--gaaaattacttccttattctcctatcgagatctactctcaatatcttc
gagtatatcacgatt-gcttattccttccaaaacccatggctcgttatcttgtccaccaa
tcttcctccacctcagcatcctctaccacatcagctaatcagaggtctggaactctctac
agtattgtgtcaccgacagagctctaatgcacttacaatctccccat---------
>Chr16:8920668:8929651_5p 
---------------------------------------------------------ttg
taagggtat---agagatacacaaca--gataaacccacttggaa-cgcgccaagcaaac
gtttct-tattaaatcttatacaaaaactattgtttcttacaagacttg--aatc-----
---------------------------------------------------------taa
cacactccccttctaa-gcc-tttttatga-tagcttg-aaggttac-aaatctcaccac
ttttatccccacgagtgctagctttcttttgcggctagccttcgtgt--tttctacttg-
--cacacccgatttctaaccaaaatc-tttgtgcat-cttatcgataaggaaataccct-
tgatccccaa--gaatattatttccttattctcctatcgagatatactctcgatatcttc
gagtatatcacgatt-gcttataccttccaaaactcatggctcgttatcttgtccaccaa
tcttcctcaacctcagcatcctctgccacgtcagctaatcaggcgtctggaactctccac
agtattgtgtcaccgacagagctctgatgcacttacaatattcacatatc------
>Chr19:244370:258274_3p 
------------------------------------------------------------
------------------------------------------------------------
-----------caatcttat---aaacctctcgtttgttacaagatatg--aatctaagc
tcactctcctatcta-tctaacacaacaccctgtgtagatct-aaa-gagta----gaaa
cacactcaccttctaa-gcc-tttttgata-atgcttgaaggtgtac-aaatctcac-aa
cttaatccccacgagtgctagctct-ttttgtggctaaccctcgtcta-cttatacccg-
--cacatacgatctctaacctagatc-tatgtatat-cttaactaaaaagaaatattcc-
ttatccctaggaaaatatcattccttatttctctcgatcaaatatactctcaatatcttc
atgtatatcttgatc-tcttcttccttccttctcacgcatcttgtcatcgcgctccacaa
tctttctccacatcagcacgtcacgccacgtcagcatatcagacctcagagacacttcac
agatgcctgttcccttcagagctctgttgcacttt---------------------
>Chr19:244370:258274_5p 
------------------------------------------------------------
------------------------------------------------------------
----------------ttgt---aaacctctcgtttgttacaagatatg--aatctaagc
tcactctcctatcta-tctaacacaacaccctgtgcagatctaaaa-gagta----gaaa
cacactcaccttctaa-gcc-tttttgata-atgcttgaaggtttac-aaatctcac-aa
cttaatccccacgagtgctagctct-ttttgtggctaaccctcgtcta-cttatacccg-
--cacatacgatctctaacctagatc-tatgtatat-cttaactaaaagaaaatattcc-
ttatccctaggaaaatatcattccttatttctctcgatcaaatatactctcaatattttc
gtgtatatcttgatc-tcttcttccttccttctcacgcatcttgtcatcgcgctccataa
tctttttccacatcagtatgtcacaccacatcagcatatcagacttctgaaacacttcac
agctgtttgttcctttcagagctctgttgtattt----------------------
>Chr20:22223388:22234089_5p 
------------------------------------------------------------
------------------------------------------------------------
------------------------aatcttccgtttgttacaagaaatg--aacctaagc
ctactctcctatcta-tctagcacaacaccctgtgtagatctaaaa-gagt--aaaacaa
cacactcaccttctaa-gcc-tttttgaga-atgcttgaaggtttac-aaatctcac-aa
ctttttccccatgagtgctagctct-ttttgcggctagccctcgtcac-tttataaccc-
--cacaaacgatctctaacctagatc-tttgtgaat-cctatctaaaaggaaatattct-
ttgttccgagg-aaatatcattccttatctcttctaagaaaatatactctcaataacttc
gagtatatcttgatc-tcttcttctttccttctcacgcatctttttaccgcgtcccacaa
tctttctccacgtcagcacatcacgccacatcagcatatcagcactctgagacacttcgc
aggctcctgtcaccttcagagctatgatgtactttcaaaac---------------
>Chr20:22223388:22234089_3p 
------------------------------------------------------------
------------------------------------------------------------
--------------------------atttccgtttgttacaagaaatg--aacctaagc
ctactctcctatcta-tctatcacaacacactgtgtagatctaaaa-gagt--aaaacaa
cacactcaccttctaa-gcc-tttttgaga-atgcttgaaggtttat-aaatctcac-aa
ctttttccccacgagtgctagctct-ttttgcggctagccctcgtcac-tttataaccc-
--cacaaacgatctctaacctagatt-tttgtgaat-cctaactaaaaggaaatattcc-
ttgttcctagg-aaatatccttccttatctcttttaagaaaatatactctcaataacttc
gagtgtatcttgatc-tcttcttccttccttctcacacatcttgtcaccgcgtcccataa
tctttctccacgtcagcacatcacgccacgtcagcatatcagcact-tgagacacttcgc
aggctcctgtcaccttcaaagctctaatgcactttcaa------------------
