# Supplementary material for: Transposon signatures of allopolyploid genome evolution
Source: Nat Commun. 2023 Jun 1;14:3180. doi: 10.1038/s41467-023-38560-z (PMC10235133; doi:10.1038/s41467-023-38560-z)
Supplement: Supplementary file 4 — Supplementary Data 1 [file 41467_2023_38560_MOESM4_ESM.zip › Camelina.LTR.families/Camelina.LTRFamily/Camelina.Aligned/gt10.fam_2329.Aligned.fa]

>Chr4:17583094:17586068_5p 
---------gataag------cacatgagaggcacatgtgagga-gctaaaagaagaatg
agaacaatgtagagtataaatagagataagagtagtattgtaaacggg---atcctgcgt
gatc----aacatttgtgagtttgttagatcagagctgcgtctctgttcat-gatgataa
gagaggagaactgtaactccaatcttatcagttagggtttgtagtttgtattggagaatt
gagaagagataagagagaagagatcat-atcttcaatcctatca---
>Chr4:17583094:17586068_3p 
-----------------------catgggaggcacatgtgagga-gctaaaagaagaatg
agaataatgtagagtataaatagagat-ggagtagtattgtaaacggg---atcctgcgt
gatc----aacatttgtgagtttgttagatcagagctgcgtctctgttcat-gatgataa
gagaggagaactgtaactccaatcttatcagttagggtttgtagtttgtattggagaatt
gagaagagataagagagaagagatcgt-atcttcaatcctatca---
>Chr12:15874442:15876590_5p 
--------tgataagagagcacatgtgagaggcacatgttaaga-gtaaagagagga---
---------tagagtataaatagagctgagaggaaaaatatagat--c---atcctgcgt
gatcagatagattgtgtgagtttgttagatcagagctgcgactctgttctt-ggtgataa
gagaggagaactgtaactcc-atcttatcagtta-ggttcatcgtttgtattag-gggtt
gagaagagataagagagaagagatcatcaccttcaatcttatca---
>Chr12:15874442:15876590_3p 
--------tgataagagagcacatgtgagaggcacatgttaaga-gtaaagagagga---
---------tagagtataaatagagctgagaggaaaaatatagat--c---atcctgcgt
gatcagatagattgtgtgagtttgttagatcagagctgcgactctgttctt-ggtgataa
gagaggagaactgtaactcc-atcttatcagtta-ggttcatcgtttgtattag-gggtt
gagaagagataagagataagagatcatcaccttcaatcttatcaa--
>Chr19:23538791:23541396_3p 
---------gataagagag--catgtgagaggcacatgtgaaga-gtaaagagaagcatg
tgtgaagtttagagtataaataagaat-agtgtaggattgtgaagagg---atcctgcct
gatc-aattgtgt---------tgttagagcttatgtg---ctctgttcttaggtgatga
gattggagaactgtaactccaagcttatcaattagggtttg-agattgtattgtggattt
gagaagagataagagagaagagttctt-accttcaatcttatcaaat
>Chr19:23538791:23541396_5p 
--------------------------gagaggcacatgtgaaga-gtaaagagaagcatg
tgtgaagtttagagtataaataagaat-agtgtaggattgtgaagagg---atcctgcct
gatc-aattgtgt---------tgttagagcttatgtg---ctctgttcttaggtgatga
gattggagaactgtaactccaagcttatcaattagggtttg-agattgtattgtggattt
gagaagagataagagagaagagttctt-accttcaatcttatcag--
>Chr20:15665145:15667960_5p 
-ggagtattgataagagagcacatgtgagaggcacatgttaaga-gtaaagagaagca--
tgtgaaggatagagtataaatagagtt-agtagagtctattgtagagacttatcctgcgt
gatc-attgatgtgtaaagaggaattagagcttatgtg---ctctgttcttaggtgatga
gattggagaactgtaactccaagattatcaattaggg----------------------t
gagaagagataagagagaagggtttgt-atgttcattcttatca---
>Chr14:12056367:12058903_3p 
cggacgtttgataagagggcacatgtgagaggcacatgtgaaaa-gtaaagagaatca--
tgtgaaggatagactataaatagaggt-tgagaggaaaattatagga--tcatcctgcgt
gatc-attgatgtgttaagaggaattagagcttatgtg---ctctgttcttaggtgatga
gactggagaactgtaactccaacattatcaattaggg----------------------t
gagaagagataagagagaagagtttgt-atgttcaatcttatcaa--
>Chr15:13763386:13769370_3p 
--------tgataggtgtgcacatgtgagaggcacatgtgcagatttaaagagaagca--
tgagaagaataggttataaatagagat-agagatgaaacatataggt----atcctgcgt
gatc-attgatgtgtaaagaggaattagagcttatgtg---ctctgttcttaggtgatga
gattggagaactgtaactccaagattatcaatttggg----------------------t
gagaagagataagagagaagggtttgt-atgttcaattttatca---
>Chr15:13763386:13769370_5p 
--------tgataggtgtgcacatgtgagaggcacatgtgcagatttaaagagcagca--
tgagaagaataggttataaatagagat-agagatgaaacatataggt----atcctgcgt
gatc-attgatgtgtaaagaggaattagagcttatgtg---ctctgttcttaggtgatga
gattggagaactataactccaagattatcaatttggg----------------------t
gagaagagataagagagaagggtttgt-atgttcaatcttatca---
>Chr5:2816684:2819280_3p 
--------tgataggtgtgcacatgtgagaggcacatgtgcagatttaaagagaagca--
tgagaagaataggttataaatagagat-agagatgaaacatataggt----atcctgcat
gatc-attgatgtgtaaagaggaattagagcttatgtg---ctctgttcttaggtgatga
gattggagaactataactccaagattatcaatttggg----------------------t
gagaagagataagagagaagggtttgt-atgttcaatcttatca---
>Chr5:2816684:2819280_5p 
--------tgataggtgtgcacatgtgagaggcacatgtgcagatttaaagagaagca--
tgagaagaataggttataaatagagat-agagatgaaacatataggt----atcctgcat
gatc-attgatgtgtaaagaggaattagagcttatgtg---ctctgttcttaggtgatga
gattggagaactataactccaagattatcaatttggg----------------------t
gagaagagataagagagaagggtttgt-atgttcaatcttatca---
>Chr14:12056367:12058903_5p 
-ggagtattgataaaagggcacatgtgagaggcacatgtgaaga-gtaaagagaagca--
tgtgaaggatagactataaattcaggt-tgagaggaaaaatatagga--tcatcttgcgt
gatc-attgatgtgtaaagaggaattagagcttatgtg---ctctgttcttaggtgatga
gattggagaactgtaactccaacattatcaattaggg----------------------t
gagaagagataagagagaagagtttgt-atgttcaatcttatcaac-
>Chr20:15665145:15667960_3p 
--------tgataagagagcacatgtgagaggcacatgttaaga-gtaaagagaagca--
tgtgaaggatagagtataaatagagtt-agtagagtctattgtaaagacttatcctgcgt
gatc-attgatgtgtaaagaggaattagagcttatgtg---ctctgttcttaggtgatga
gattggagaactgtaactccaagattatcaattaggg----------------------t
gagaagacataagagagaagggtttgt-atgttcattcttatcaatt
