# Supplementary material for: Transposon signatures of allopolyploid genome evolution
Source: Nat Commun. 2023 Jun 1;14:3180. doi: 10.1038/s41467-023-38560-z (PMC10235133; doi:10.1038/s41467-023-38560-z)
Supplement: Supplementary file 4 — Supplementary Data 1 [file 41467_2023_38560_MOESM4_ESM.zip › Camelina.LTR.families/Camelina.LTRFamily/Camelina.Aligned/gt10.fam_3158.Aligned.fa]

>Chr5:23578889:23583901_5p 
-----tatagaagcg-gaagaatctctgaagaaagatatttcttattaatctttatactc
tctt--aaggttacaatgagtctca-acatttctatttataca-gagactgacacaaatg
ctaaacctagtctcc-ctgacacttgtcatcatcaggtagggagctgagagcatcaaagg
cgttcttcgtttcaaccttcgagtccgtacgccagcttgcttctttgtcttcaagtgtga
cgtggatgctcgaaggttcctc---------------------------cttcttatctt
ttgcatttgaccgttgcagagttgcagtctcggtgggcttctttgattgattgttgttgg
------gccttggctgatccacagtctttggtttgaaagcctctgtttcaaagctgggct
tt---tgattctccttcata----------------
>Chr5:23578889:23583901_3p 
-----tatagaagcg-gaagaatctctgaagaaagatatttcttattaatctttatactc
tctt--aaggttacaatgagtctca-acatttttatttataca-gagactgacacaaatg
ctaaacctagtctcc-ctaacacttgtcatcatcaggtagggagctgagagcattaaagg
cgttcttcgtttcaacctttgagtctgtacgccagcttgcttctttgtcttcaggtgtga
cgtggatactcgaaggttcctc---------------------------cttcttatctt
ttgcattcgaccgttgcagagttgcagtctcggtgggcttctttgattgattgttgttgg
------gccttggctgatccacagtctttggtttgaaagcctctgtttcaaagctgggct
tt---tgattctccttcata----------------
>Chr7:11788844:11797011_3p 
-----tatagaaact-tatgtatctctgaagaaagatatttcttattgatctttatattc
tcttccaaggttacaatgagtctct-acatttctatttataca-gagactgacac-aatg
ctaaacctagttctc-ctgacacttatcaccatcaggtagagagctgagagcatcaaagg
cgttcttcgtttcaaccttcgagtccgtacgccagcttgcttctttgtcttcaggtgtga
cgtggctgctcgaaggttcctc---------------------------cttcttatctt
ttgcagtcgaccgttgcagagttgcagtctcggtgggcttctttgattgaatgttgttgg
------gccttgactgatcaaaagcctttggtttgaaagcctctgtttcaaagttaggct
tt---tgattcaccttcatactc-------------
>Chr7:11788844:11797011_5p 
taccatatagaaact-tatgtatctctgaagaaagatatttcttattgatctttatattc
tcttccaaggttacaatgagtctct-acatttctatttataca-gagactgacac-aatg
ctaaacctagttctc-ctgacatttgtcaccatcaggtagagagctgagagcatcaaagg
cgttcttcgtttcaaccttcgagtctgtacgccagcttgcttctttgtcttcaggtgtga
cgtggctgctcgaaggttcctc---------------------------cttcttatctt
ttgcagtcgaccgttgcagagttgcagtctcggtgggcttctttgattgaatgttgttgg
------gccttgactgatcaaaagcctttggtttgaaaacctctgtttcaaagttaggct
tt---tgattcaccttca------------------
>Chr11:43536596:43541625_3p 
-----tacagagatttgaagattctgtgaagaaagatatttcttattttctaatatgttc
tttctcaaaggtttacaatgattcacccttatctatttataca-agacttgtgac-atta
cttaacctagttttcattgacacatgtctttatcacagaggaggttgagagcattgaaga
cgttctttgtctctatctacagaaccttgggaccgctcacatcttctgctcttgtgacag
cttggatgtacggagattcctt------------ctgctctgttatgtccttc---ttgt
ctgcagtcgaccgttgaaccatattcgttttgttgggctt------ttgaatggtgttgg
gcttaagctttgtttgatccaatttcttggttctgaaattctctgtttcaaaagaagcgt
tt---tgtttctcctttata----------------
>Chr19:23777289:23782319_3p 
taccatatggatgaatagagataatatgaagaaag-ttccttttgcttattattgcatac
tctcttgaggttttacagaggtgat-aggattctatttatacataagactgaaatcagtg
ttg-ccctagtcctt-tgcacacttgtcatcattggataggaggttgagggcattgaaca
tattccttgtctctatctgtggtcctttgttacatccaatggcttgtacttttgcatcag
cgtgattgcaggatgctgcctc---------------------------cttcttcttat
c------cgaccgttgctctgtagcaggcttggtgggcttcttcatttgaatgttattgt
tattgggctttagcagagtcccattctttctcttcaaagactttgtgtccaaaacagttt
ttgactgtttctcctttatata--------------
>Chr11:43536596:43541625_5p 
-----tatagagatttgaagattctgtgaagaaagatatttcttattttctaatatgttc
tttctcaaaggtttacaatgattcacccttatctatttataca-agacttgtgac-atta
cttaacctagttttcattgacacatgtctttatcacagaggaggttgagagcattgaaga
cgttctttgtctctatctgcagaaccttgagaccgctcacatcttctgctcttgcgacag
cttggatgtatggagattcctt------------ctgctctgttatgtccttc---ttgt
ctgcagtcgaccgttgaaccatattcgttttgttgggctt------ttgaatggtgttgg
gcttaagctttgtttgatccaatttcttggttctgaaattctctgtttcaaaaggagcgt
tt---tgtttctcctttata----------------
>Chr16:2737346:2742198_3p 
tatcatatagagatt-----------tgaagaaagataattcttatttct--atttgttc
tctcttaatgttttacaatgtttca-tatcatctatttataca-aggattaagac-attg
ctaaacctagttctcattgacacatctcgtctccagagaggagactgagagcattgaatg
cgttctttgtctctatctgcagagccttgggaccgcttatatcctctgctcttgcaaccg
gttggaggtacgaagattactctgcaatgtcagattgctcagcgacgtccttctcattgt
ctgtagatgaccgttgtaacatactgatgttgttgggcttgactgatttaatgttattgg
gcttgagctttgtttgatccactctattggttctgaaagtctctgtttcagaaggagagt
tt---tgtttctcctttata----------------
>Chr16:2737346:2742198_5p 
-----tatagagatt-----------tgaagaaagataattcttatttct--atttgttc
tctcttaaggttttacaatgtttca-tatcatctatttataca-aggattgagac-attg
ctaaacctagttctcattgacacatgtcgtctccagagaggagactgagagcattgaatg
tgttcattgtctctatctgcagagctttgggaccgcttatatcctctgctcttgcaacaa
gttggaggtacggagattcctcggcaatgttagattgctcagcgaagtccttctcattgt
ctgtagatggccattgtaacatattgattttgttgggcttgaccgattgaatgttattgg
gcttgagctttgtttgatcccctctcttggttatggaagtctctgtttcagaaggagagt
tt---tgtttctcctttata----------------
>Chr19:23777289:23782319_5p 
-------tggaagaatagagataatatgaagaaag-ttccttttgcttattattgcatac
tctcttgaggttttacagaggtgat-aggattatatttatacataagactgaaatcagta
ttt-ccctagtcctt-tgcacacttgtcataattgcataggaggttgagggcattgaaca
tattccttgtctctatctgtggtcctttgttacagcccatggcttgtacttttgcagcat
cgtgattgcaggacgctgcctc---------------------------ctttttcttat
c------cgaccgttgctctgtagcaggcttggtgggcttcttcatttgaatgttattgt
tattgggctttagcagagtcccattcttgctcttcaaagactctgtttccaaaacagttt
ttgactgtttctcctttatactcccctgtaaactta
