# Supplementary material for: Transposon signatures of allopolyploid genome evolution
Source: Nat Commun. 2023 Jun 1;14:3180. doi: 10.1038/s41467-023-38560-z (PMC10235133; doi:10.1038/s41467-023-38560-z)
Supplement: Supplementary file 4 — Supplementary Data 1 [file 41467_2023_38560_MOESM4_ESM.zip › Camelina.LTR.families/Camelina.LTRFamily/Camelina.Aligned/gt10.fam_3471.Aligned.fa]

>Chr6:2903871:2914959_5p 
---tataggatctgaatatttcttat--ctcattaag--aatgag-ttatacacatatat
atagtacaagaaagatctagggtttaataatatttacaagtagatccctaagctc-tatt
gagacatatacttatgtcctata----
>Chr6:2903871:2914959_3p 
---tataggatctgaatctttcttat--ctcattaag--aatgag-ttatacacatatat
atagtacaagaaagatctagggtttaataatatttacaagtagatccctaagctc-tatt
gagacatatacttatgtcctata----
>Chr8:17139562:17144860_3p 
---tatatgttctgaatatttcttat--cttattaag--aatgagtttatacacatatat
atagtacaaggaaagtctagggtttaataatatttacaagtagatccctaagttc-tatt
--gatatgtagttatcgcctatacgcc
>Chr8:17139562:17144860_5p 
ccatatatgttatgaatatttcttat--cttattaag--aatgag-ttataaacatatat
atagtacaaggaaagtctagggtttaataatatttacaagtagatccctaggttc-tatt
--gatatgtacttatcgcctata----
>Chr14:14347244:14352097_5p 
--atataggttctgaatgtttcttat--cttattgag--aatgaa-ttatacacatatat
atagtacaaggaaagtatagggtttaataataattacaagtagatccctaagttc-tatt
--gatatatactgatctcctat-----
>Chr14:14347244:14352097_3p 
--atataggttctgaatgtttctcat--ctttttgag--aatgaa-ttatacacatatat
atagtacaaggaaagtctagggtttaataataattacaagtagatccctaagttc-tatt
--gatatatattgatctcctatatg--
>Chr20:25042733:25047612_3p 
---tatagaaactgaatgtttcttattaattgtaaaatgaatgagtt--cacatatttat
acaacaga-gaggagactagggtt-aaagatatttgcacatagatccctaaacttatatt
--tacacatatttatatcctata----
>Chr10:18491722:18494729_5p 
---tatagaagctgaatgtttcttat--atatccaagttaatgagttgctacatatttat
acaacagaggaggagactagggtt--gagatatttacacttagatccctaaacttatatt
--tacatatatttatgtcctata----
>Chr20:25042733:25047612_5p 
---tatagaagctgaatgtttcttattaattgtaaaatgaatgagtt--cacatatttat
acaagaga-gaggagactagggtt-aaagatatttgcacatagatccctaaacttatatt
--tacacatatttatatcctata----
>Chr10:18491722:18494729_3p 
---tatagaagctgaatgtttcttat--atatccaagtgaatgagttgctacatatttat
acaacagaggaggagactagggtt--gagatatttacacttagatccctaaacttatatt
--tacatatatttatgtcatata----
>Chr18:12776486:12781352_5p 
----ataggaaatgaatatttcttcttattcacaaag--gttgaa-ttacacatatatat
a-gttagacaaggagactagagtt--aaa-tacttatacttagatccctaaactaatgat
--tacattcatttctatcttatac---
>Chr18:12776486:12781352_3p 
---tataggaaccgaatatttcttcttattcacaaag--gctgaa-ttacacatatatat
a-gttagacaaggagactatggtt--aaagtatttacacttagatctctaaactaatgat
--tacattcatttctatcttatac---
