# Supplementary material for: Transposon signatures of allopolyploid genome evolution
Source: Nat Commun. 2023 Jun 1;14:3180. doi: 10.1038/s41467-023-38560-z (PMC10235133; doi:10.1038/s41467-023-38560-z)
Supplement: Supplementary file 4 — Supplementary Data 1 [file 41467_2023_38560_MOESM4_ESM.zip › Camelina.LTR.families/Camelina.LTRFamily/Camelina.Aligned/gt10.fam_240.Aligned.fa]

>Chr1:11977060:11983490_5p 
--------------------tattaagtttctgattcaccggagaagtacatcggagaag
aagaagaagaggagagcaattaa-ggctctaactaactttcttaacagaa-aataaatgt
g--aattacaaaacttagtttaggagaattaatctcatc-tccttatatacaaacatctc
attaaaccaaactaagtaaaccagagataacc----gatatctggttg--aaccaatcct
catgtat-ctaatacgcccctc
>Chr1:11977060:11983490_3p 
--------------------tattaagtttctgattcaccggagaagtacatcggagaag
aagaagaagaggagagcaattaa-ggctctaactaactttcttaacagaa-aataaatgt
g--aattacaaaacttagtttaggagaattaatctcatc-tccttatatacaaacatctc
attaaaccaaactaagtaaaccagagataacc----gatatccggttg--aaccaatcct
catgtat-ctaata--------
>Chr11:27384812:27393596_5p 
---------------------attaagattctgattcaccggagaagtacatcggagaag
aagaagaagaggagagcaattaa-ggctctgactaactttcttaacagaa-aataaatgt
g--aattacaaagcttagtttaggagaattaatctcatc-tccttatatacaaacatctc
attaaaccaaactaagtaaaccagagataacc----gatatccggttg--aaccaatcct
catgtat-ctaatacg------
>Chr11:27384812:27393596_3p 
--------------------tattaagattctgattcaccggagaagtacatcggggaag
aagaagaagaggagagcaattaa-ggctctaactaactttcttaacagaa-aataaatgt
g--aattacaaagcttagtttaggagaactaatctcatc-tccttatatacaaacatctt
attaaaccaaactaagtaaaccagagataacc----gatatccggttg--aaccaatcct
catgtat-ctaatac-------
>Chr16:4533744:4539253_3p 
--------------------tattaagattcagattcaccggagagtcataacggagaag
aagaataagaggagagcaatcaa-agctctaacaaactttcttaacagaacaataaatgt
g--tattacaaagcttaggttaggaagataaatcttatc-tccttatatacaaacatctc
attactccaaactaagtaaaccagagataaccggttgataaccagtcaataacatatcct
catgtatcctaata--------
>Chr16:4533744:4539253_5p 
--------------------tattaagattaagattcaccggagagtcataagggagaag
aagaagaagaggagagcaattaa-aactctaacaaactttcttaacataaaaataaatgt
g--tattacaaagcttagtttaggaagataaatcttatc-tccttatatacaaacatctc
attactccaaactaagtaaactagagataaccggttgataaccagtcaataaccaatcct
catgtatcctaata--------
>Chr13:14177247:14182731_3p 
aagatgaagctt--atgatctattaagattctcatacaccgaa-aactatgacggagaag
aaaaagaatcaaagaaccactacgggttctaacaaactttattaacgaga-aataaatgt
gtatattacaaagcttaaccatactccttcaatctaatcttccttatatactaacacat-
-attaaccaaactaattgaaccagggttaaccggttgtggaccagtcaataaccaatcct
catgtatcctaatatg------
>Chr13:14177247:14182731_5p 
------aagctctgataccatattaagattttgatacaccgga-aactatgacggagaag
aagaagaatcaaagaaccactacgggttctaacaaactttattaacgaga-aataaatgt
gtatattacaaggctcaaccatactccttcaatctaatcttccttatatactaacacat-
-attaaccaaactaactgaatcagggttaaccggttgtgaaccagtcaataaccaatcct
catatatcttaatat-------
>Chr16:11574022:11580407_5p 
--------------------tattaaaattctgattcaccgga-aactatgacggagaag
aagaagaatc-aagaaccactacgggttctaacaaactctattaaggaga-aataaatgt
gtatattacaaagcttaaccatactccttcaatataatcttccttatatactaacacat-
-attaaccaaactaattgaaccagtgttaaccggttgtgaaccagtcaataaccaatctt
catgtatcctaat---------
>Chr16:11574022:11580407_3p 
--------------------tattaaaattctgattcaccgga-aactatgacggagaag
aagaagaatc-aagaaccactac-ggttctaacaaac-ctattaaggaga-aataaatgt
gtatattacaaagcttaaccatactccttcaatctaatcttccttatatactaacacat-
-attaaccaaaataattgaaccagtgttaaccggttgtgaaccagtcaataaccaatctt
catata----------------
