# Supplementary material for: Transposon signatures of allopolyploid genome evolution
Source: Nat Commun. 2023 Jun 1;14:3180. doi: 10.1038/s41467-023-38560-z (PMC10235133; doi:10.1038/s41467-023-38560-z)
Supplement: Supplementary file 4 — Supplementary Data 1 [file 41467_2023_38560_MOESM4_ESM.zip › Camelina.LTR.families/Camelina.LTRFamily/Camelina.Aligned/gt10.fam_313.Aligned.fa]

>Chr1:15291898:15301943_5p 
-----------------------ccattttagctatagttttagtatgcatttaggaaga
gtttgatatgatttcaaggcttttatgtccattatcaagtattttaagtttcaagaaggc
tttacaggttttatagcaaaaaggaccaaaaggcaatgaaaatacgttttaggaaagttt
cagagctttacagtacggacaacgtttgaagaacttccagaactcacatttcgacgtact
tggcgtctatggaaagctgagagagtcatgtttctcctcgttgtagaataaagtcaatcc
atccaaccatccggaagttatgcccgatttaccgagacgtaccttaaaccgacgtaagga
gaaccatcaagccaatgggcttttaattgaaggcctgaccagctaccaccacggcggccc
agtacaagtcttcaccaccgttctagaagcttcctacgccgccccttgccatgcacttaa
caagagaagacgtttctacccttac-aaaaccctaaacctagacagaaccctataaatac
tcttctaagccctagggttttgagtgtgcaatcattcgagcagcaaagagacacgactag
aggagcagccgacgtccagacctctccctcgtccctctatttgaagctttgagatccacc
aa--ctccttctattatatttgctttgtactttgtttctaaggg-agaagatcctacaac
tttgtttgacaatcattgaagtaatatctaaaacccttttctctatttattcttttttgt
ttatgaattgtttaaaccatgctttgatgattcccttaaacatgctagagtagttttcta
gttgggtttaaagggataaataaaaggggggagatgatcttag-ttaggtggcaattttt
agggtttgttagatttaaatcta--nattctattctttaattttaa---
>Chr1:15291898:15301943_3p 
---tgataacatcattattttacccattttagctatagttctagtatgcatttaggaaga
gtttgatatgatttcaaggcttttatgtccattatcaagtattttaggtttcaagaaggt
tttacaggttttatagcaaaaaggaacaaaaggcaagaaaaatacgttttaggaaagttt
cagaactttacagtacgggcaacatttgaagaacttccagaactcacatttcgatgtact
tggtgtctatggaaagctgagagagtcatctttctcctctttgtcgaatcaattcaatcc
atc-aaccatccggaagttatgcccaatttaccgagacgtaccttaaaccgacgtaagga
gaaccatcaagccaatgggctttttattgaaggcctgaccagctaccaccacggcggccc
agtccaagtcttcaccaccgttctagaagcttcctacgccgccccttgctatgcacttaa
caagagaagacgtttctacccttac-aaaaccctacaactagacagaaccctataaatac
tcttctaagccctagggttttgagtgtgcaatcattggagcagccaagagacacgaccag
aggagcagacggcgtccagacctctcccttgtccctctctttgaagctttgagatccacc
aa--atccttctattctatttgctttgtactttgtttctaaggg-agaagatcctacaac
tttgtttgacaatcattgaagtaatatctaaatcccttttctctattaattcttttatgt
ttatgaattgtttaaaccttgctttgatgattcccttaaacatgttagagtatttttcta
gttgggtttaaagggataaatcaaaggggggagatgatcttagtttagatggcaattttt
agggtttgttagatttaaatctatttattctatgctttaattctaagtc
>Chr16:9696394:9703626_5p 
---------catcattattttacccattttagctatagttttagtatgcatttaggaaga
gtttgatacgatttcaaggctttaatgtccattatcaagtattttaggtttcaagaatgt
tttacaggttttatagcaaaaaggaccaaaaggcaaggaaaatacgttttaggaaagttt
cagagctttacagtacgagcaacgtttgaagaacttccaaaactcacatttcgacgtact
tggtgtctatggaaagttgagagagtcatatttctccttgaagtggaatcaagtcaatcc
atcaacccatccggaagttatgcccgatttaccgagacataccttaaaccaacgtaagga
gaaccatcaagccaatgggctttttattgaaggcctgaccagctaccaccacggcggccc
agtccaagtcttcaccaccgttctagaagcttcctacgccgccccttgccatgcacttaa
caagagaagacgtttctacccttac-aaaaccctaaacctagacagaaccctataaatac
tcttctaagccctagggttttgagtgtgcaatcattggagcagccaagagacacgaccag
aggagcagccgacgtccagacctctccctcttccctctctttgaagctttgagatccacc
aa--ctctttctattctatttgctttgtactttgtttctaagtg-agaaaatcctacaac
tttgtttgacaatcattgaagtaatatctaaaaccctcttctctatttattcttttatat
ttgtgaattgtttaaaccttgctttgatgattcccttaaacatgctagagtagttttcta
gttgggtttaaagggataatcaaaaaggggg-----------------------------
-------------------------------------------------
>Chr17:35012196:35021177_3p 
---------catcattattttacccattttagctatagttttagtatgcatttaggaaga
gtttgatatgatttccaggcgttaatgtctattatcaagtattttaggtttcaagaaggt
tttacaggttttatagcaaaaagg-ccaaaagacaaggaaaatacgttttaggaaagttt
tagagctttacagtatgggaaacgtttgaagaaattccagaactcatatttcgacgtact
tggtgtctatggaaagctgagagagtcatatttctcctcgaagtggaatcaagtcaatcc
atccaaccatccagaagttatgcccgatttaccgagacgtaccttaaaccgacgtaagga
gaaccatcaagccaatgggctttttattgaaggcctgaccagctaccaccacggcggccc
aatccaagtcttcaccaccgttctagaagcttcctacgccgccccttgccatgcacttaa
caagagaagacgtttctactcttac-aaaaccctaaacctagacagaaccctatcaatac
tcttctaagctctagggttttgagtgtgcaatcattggagcagccaagagacacgaacag
aggagcagccgacgtccagacctctccctcgtccctctctttgaagctttgagatccacc
aa--ctctttctattctatttgctttgtactttgtttctaaggg-agaagatcctacaac
tttgtttgacaatcattgaagtaatatctaaaatcctcttctctatttattcttttatgt
ttaggaattgtttaaacctttctttgatgattcccttaaacatgctagagtagttatcta
gttgggtttaaagggataaatcaaaggggggggagat-----------------------
-------------------------------------------------
>Chr16:9696394:9703626_3p 
agttgataatatcattattttacccattttagctataattttagtatgcatttaggaaga
gtttaatatgatttcaaggctttaatgtccattatcaagtattttaggttccaagaaggt
tttacagggtttatagcaaaaaggaccaaaaggcaaggaaaatacgttttaggaaagttt
cagagctttacagtacgggcaacgtttgaagaactttcaaaactcacatttcgacatact
tggtgtctatggaaagttgagagagtcatatttctcctcgaagtggaatcaagtcaatcc
atcaacccatccagaagttatgctcgatttactgagacgtaccttaaaccgacgtaagga
gaaccatcaagccaatgggctttttattgaagg-ctgaccagctaccaccacggcggccc
agtccaagtcttcaccaccgttccagaagattcctacgccgccccttgccatgcacttaa
caagagaagacgtttctacccttacaaaaaccttaaacctagacagaaccctataaatac
tcttctaagccctagggttttgagtgtgcaatcattggagcagccaagagacacgaccag
aggagcagccgacgtccagacctctccctcgtccctctctttgaagctttgagatccacc
aa--ctctttctattctatttgctttgtactttgtttctaaggg-agaagatcctacaac
tttgtttgacaatcattgaagtaatatctaaaaccctcttctctatttattcttttatgt
ttatgaattgtttaaaccttgctttgatgattcccttaaacatgctagagtagttttcta
gttgggtttaaagg----------------------------------------------
-------------------------------------------------
>Chr6:11298764:11310948_3p 
------------------------------agctatagttttagtatacatttaggaaga
gtttagtatgatttcaatgctttaatctctattatcgagtattttaggtttcaagaaggt
tttacaggttttatagcaaaaaggaccaaaaggcaaggaaaatacgttttaggaaagatt
tagagttttgcagtacgggcaacgtttgaagaacttccagaactcacattttgacgtact
tggtgtgtatcgaaatctggaagattcatctttctcctcgaagtggaatcaagtcaattt
attcactcatctggaagttattcccgattttccgagacgtatcttaaaccgacataagga
gaaccatcaagccaatgggctttttattgaaggcctgaccagctaccacccccgcggccc
agtcaaagtcttcacca-cgttctagaagcttcctacgccgccccttgccatgcacttaa
caagagaagacgtttctacccttac-aaaaccttaaacctagacaaaaccctataaatac
tcttctaagccttagggtttagagtgtgccttcacctgcctccaaagtgatcatgaccag
aagaacagccacgaacagcagccctctctcgtccatctc-ttgaagctttgaagttcacc
aaactcttttctattctatttactttgttctagttttctaaaggaagaagatcttacaac
tttgtttgacaaccattgaagtaatatctaaatctcttttctctacttattcttttatgt
ttatgaattgtttaaaccttgctttgatgactcccttaaacatgctagagtagttttcta
ggtgggtttaaagggataa-tcaaagggggaagatgatcttagtttaggtggcaatttt-
-------------------------------------------------
>Chr6:11298764:11310948_5p 
---------------------------------------ttntgtatgcatttaggaaga
gtttagtatgatttcaatgctttaatgtctatgatcaagtattttaggtttcaagaaggt
tttacaggttttatagcaaaaaggaccaaaagacaaggaaaatacgtcttaggaaagatt
cagagctttacagtacatgcaacgtttgaagaacttccagaactcagattttgacgtact
tggtgtctatggaaagctggaagagtcatctttctcctcgaagtgaaatcaagtcaatca
attcactcatctggaagtt-ctcccgattttccgagacgtatcttaaaccgacgtaagga
gaaccatcaagccaatgggctttttattgaaggcctgaccagctaccaccacggcggccc
agtcaaagtcttcacca-cgttctagaatcttcctacgccgccccttgccatgcacttaa
caagagaagacgtttctacccttac-aaaaccctaaacctagacaaaaccctataaatac
tcttctaagccttagggtttagagtgtgccttcacctacctccaaagagatcacgatcag
aagaacagccacaaacagcagtcatctctcgtccatttc-ttgaagctttgaatttcacc
aaactcttttctattctatttattttgttctagttttctaaaggaagaagatcttataac
tttgtttgacaaccattgaagtaatatctaaaactcttttttctatttattcttttatgt
ttatgaattgtttaaaccttgctttgatgattcccttaaacatgctagagtagttttcta
gttgggtttaaagggataa-tcaaaggggggagatgatcttagtttaggtggca------
-------------------------------------------------
>Chr17:35012196:35021177_5p 
---tgataacatcattattttacctattttagctatagttttagtatgcatttaggaaga
gtttgatatgatttcaaggctttaatgtccattatcaagtattttaggtttcaacaaggt
tttacaggttttatagcaaaaatgaccaaaagacaaggaaaatacgttttaggaaagttt
cagagctttacagtatgggcaacgtttgaagaacttccagaactcacatttcgacgtact
tggtgtctatggaaatctgatagagtcatctttctcctctaagtggaatcaagtcaatcc
atccaaccatccggatgttatgcccgatttaccgagacgtaccttaaaccgacgtaagga
gaaccctcaagccaatgggatttttattgaaggcctgaccagctaccaccacggcggccc
agtacaagtcttcaccaccattctagaagcttcctacgccgccccttgccatgcacttaa
caagagaagacatttctaccctttc-aaaaccctaaacctagacaaaaccctataaatac
tcttctaagccctagggtttttggtgtgcaatcattggagcagccaagagatacgaccag
aggagcagccgacgtccagacctctcccttgtccctctctttgaagctttgagatccacc
aa--ctctttctattctatttgctttgtactttgtttctaaggg-agaagatcctacaac
tttgtttgacaatcattgaagtaatatctaaaaccctcttctctatttattcttttatgt
ttaggaattgtttaaaccttgctttgatgattcccttaaacatgctagagtagttttcta
gttgggtttaaagg----------------------------------------------
-------------------------------------------------
>Chr10:16637339:16644026_5p 
---------catcattattttacccattttagatatagttttaatatgcatttaggaaga
ttttgatatgatttcaaggctttaatgtccattatcaagtattttaggtttcaagaaggt
tttacaggttttataccaaaaaggaccaaaaggcaaggaaaatacgttttagaaaagtat
cagagctttatagtacgggcaacgtttgaagaacttccagaactgacatttcgtcgtact
tggagtctgtggaaagctgagagagtcatctttctcctccttgtggaatcaagtcaatcc
atctgaccatccggaagttatgcccgatttaccgagacgtaccttaaaccgacgtaagga
gaaccctcaagccaatgggatttttattgaaggcctgaccagctaccaccacggcggccc
agtacaagtcttcaccaccattctagaagcttcctacgccgccccttgccatgcacttaa
caagagaagacgtttctacccttac-aaaaccctaaatctagacagaaccttataaatac
tcttctaagccctagggttttgagtgtgcaatcattggagcagccaagagacacgaccag
aggagcagccgacgtccagacctctccctcgtccctctctttgaagctttgggatccacc
aa--ctccttctattttatttgctttgtactttgtttctaaggg-agaagatactacaac
tttgtttgacaatcattgaagtaatatctaaaacgcttttctctatttattcttttatgt
ttatgaattgtttaaaccttgctttgatgattcccttaaacatgctagagta--------
------------------------------------------------------------
-------------------------------------------------
>Chr10:16637339:16644026_3p 
--ttgataacatcattattttacccattttagctatagttttagtatgcatttaggaaga
gtttgatatgatttcaaggctttaattttcattatcaagtattttaggtttcaagaaggt
tgtacaggttttatagcaaaaaggaccaaaaggcaagaaaaatacgttttaggaaagttt
cagagctttatagtacaagcaacgtttgaagaacttccagaactcaaatttcgacgtact
tggagtctttggaaatctgagagagtcatcgttctcctctttgtggaatcaagtcaatcc
atccaaccattaggaagttatgcccaatttaccgagacataccttaaaccgacgtaagga
gaaccatcaagccaatgggctttttattgaaagcctgaccagctaccaccacggcggcct
agtccaagtcttcaccaccgttctagaagcttcctacgccgccccttgccatgcacttaa
caagagaagacgtttctacccttac-aaaaccctaaacctagacagaaccttataaatac
gcttctaagccctagggttttgagtgtgcaatcattggagcagccaagagacacgaccag
acgagcagccgacgtccagacctcgccctcgtccctctctttgaagttttgagatccacc
aa--ctccttctattttatttgctttgtactttgtttctaatgg-agaagatcctacaac
tttgtttgacaatcattgaagtaatatctaaaacccttttctctatttattcttttatgt
ttttgaattgtttaaaccttgctttgatgattcccttaaacatgctagg-----------
------------------------------------------------------------
-------------------------------------------------
