# Supplementary material for: Transposon signatures of allopolyploid genome evolution
Source: Nat Commun. 2023 Jun 1;14:3180. doi: 10.1038/s41467-023-38560-z (PMC10235133; doi:10.1038/s41467-023-38560-z)
Supplement: Supplementary file 4 — Supplementary Data 1 [file 41467_2023_38560_MOESM4_ESM.zip › Camelina.LTR.families/Camelina.LTRFamily/Camelina.Aligned/gt10.fam_651.Aligned.fa]

>Chr2:5019163:5022261_5p 
------------------------------------------------------------
tacttag-acttatctgattttgtcactcaaagttaagtatacctctagcattgacctaa
tcaagcattttatctacttctttcagcctgtagcattgtaaacgccctagatctaatctc
aacctgtcagtctgttgaccgcattaagaacatcaacctagaaggaaatttatctatcat
a-acaatc-aactaaagcatcctaaccgatcaagaacacctaatcatctatcccatccct
aaaaactttgctacactactcggacatagaaacgaatgataaagccatagaaataaacga
aaatgacattat-taaaaggatagagtagagtagaaaagagtagggataaaagacctatg
a---------aaaactacaaattaaaagtacaaaagcaagaaaaaatgt---tgagtcgc
tcag-ttctctcacagaagctctcgctctctggtttgagggtctgcggcgtgcttgtttg
cgagctagggaaagagggggtttatatatggaaacccatttgacctagcttcccatacct
gcccgatggtctactcgatggggtacacgaggcttgagttgggtaactcctcgggtggat
cttcgggttgctcttcgcgctcttggatcctcttcgatcgtgttggggttcggacttgtt
cttgtagctcgatggctccttcgggtacatgctcgagttgtccttgttt-ttccccattt
ttggctctttagcacctgttttcatccaatatatgcaaatgcagaaatgcaa--------
----------------------
>Chr2:5019163:5022261_3p 
------------------------------------------------------------
-acttag-acttatctgattttgtcactcaaagttaagtatacctctagcattgacctaa
tcaagcattttatctacttctttcagcctgtagcattgtaaacgccctagatctaatctc
aacctgtcggtctgttgaccgcattaagaacatcaacctagaaggaaatttatctatcat
a-acaatc-aactaaagcatcctaaccgatcaagaacacctaatcatctatcccatccct
aaaaactttgctacactactcggacatagaaacgaatgataaagccatagaaataaacga
aaatgacattat-taaaaggatagagtagagtagaaaagagtagggataaaagacctatg
a---------aaaactacaaattaaaagtacaaaagcaagaaaaaatgt---tgagtcgc
tcag-ttctctcacagaagctctcgctctctggtttgagggtctgcggcgtgcttgtttg
cgagctagggaaagagggggtttatatatggaaacccatttgacctagcttcccatacct
gcccgatggtctactcgatggggtacacgaggcttgagttgggtaactcctcgggtggat
cttcgggttgctcttcgcgctcttggatcctcttcgatcgtgttggggttcggacttgtt
cttgtagctcgatggctccttcgggtacatgctcgagttgtccttgttt-ttccccattt
ttggctctttagcacctgttttcatccaatatatgcaaatgcagaaatgcaacaccataa
atgctctaaaacttgattccta
>Chr14:31692975:31695567_3p 
----------------------------------------------------tgtcagta
aactcaa-actcatctaatttc-ttactcagagtcaagtaaacctctagcattggctaat
tcacgcatctcatctacacctctcggtcgcta-------aaacgccctagatctaatctc
aacctctcggtctgttgacaacattaagaacactaacctagaaggaaatctatcaatcat
ttacaatcaaactaaagcatcctaaccgatcaagaacacaaaatcatctatcccatccct
agaaactttactacactactcggacatgacaacaaggaacataataacgaaaatgaatga
aaaatgcattgtattaaaagatagagtagag-aagaaagagtacaagaaagaaatctaag
a-aaactataaaaactatgaaataaaaatgcaaaaacgaaaaggaaaatgtttgagtcgc
tcag-ttctctcacagaagctcttgctctctggtttgagggtctgcggcgtgctcgtttg
cgagctaggagagga-ggggtatatatatggaaacccctttgacctagcttcctaaactt
gcccgatagtctactcgatggggtacacgagggtgaagtcgggttactcctcgggtagat
ctttgggttgctcttccggttcttggatcttccttgatcgtgttggggttcagacttgtt
cttccagctcgatggctccttcgggtacatgctcgggtttgtccttgtt-tttccagttt
------------------------------------------------------------
----------------------
>Chr14:31692975:31695567_5p 
---------------------------------attaagaacgattcaataatgtcagta
aactcaa-actcatctaatttc-ttactcagagtcaagtaaacctctagcattggctaat
tcacgcatctcatctacacctctcggtcgcta-------aaacgccctagatctaatctc
aacctctcggtctgttgacaacattaagaacactaacctagaaggaaatctatcaatcat
ttacaatcaaactaaagcatcctaaccgatcaagaacacaaaatcatctatcccatccct
agaaactttactacactactcggacatgacaacaaggaacataataacgaaaatgaatga
aaaatgcattgtattaaaagatagagtagag-aagaaagagtacaagaaagaaatctaag
a-aaactataaaaactatgaaataaaaatgcaaaaacgaaaaggaaaatgtttgagtcgc
tcag-ttctctcacagaagctcttgctctctggtttgagggtctgcggcgtgctcgtttg
cgagctaggagagga-ggggtatatatatggaaacccctttgacctagcttcctaaactt
gcccgatagtctactcgatggggtacacgagggtgaagtcgggttactcctcgggtagat
ctttgggttgctcttccggttcttggatcttccttgatcgtgttggggttcagacttgtt
cttccagctcgatggctccttcgggtacatgctcgggtttgtccttgtt-tttccag---
------------------------------------------------------------
----------------------
>Chr4:11414349:11424911_5p 
------------------------------------------------------------
---------------taatctc-ttaggc-taagtgagtaaatctctagcattgattgat
tcaagcatttcatctacacctctcgat-ggta-------aaacaccttagatctaatctc
aacctctcggtctgttgatagcattaagaacaccaatctagaagggaatttataaaacac
aaatatcaaagctaagacatcctaaccgatcaagaacacaaaatcatatatcccatccct
agaaactttgtttcactactcagatctcattgcagaaaacacaagagcatagataaaaga
aaattgctttatattaaa-aatagagtagagtggaaaagtatagaattgaaaatgcaaaa
agaaatga-----------aaattaaatcctaacaaagtgtagaaagagttttgagtcgc
tcagtttctctcccagaagctcttgctctctgttcagagggtctgcggcgtgatagggcg
agaggaagaaggggg-ggggtttatatatggaaacccattaaccctagcttcccagtcct
gcccgagggtctgctcgatggggtgcacaaggatgagtttgggttactcttcgggtaggc
tctcggattgttctttctgttcttagatcctcctcgatcgggttggtgttcggac-tgtt
cttcctgctccatagctccttcgggtacatgctcggattcgaccttgttcctccccattt
ttggctcttaagcacctgttttcat-----------------------------------
----------------------
>Chr4:11414349:11424911_3p 
------------------------------------------------------------
--------------------------------agtgagtaaatctctagcattgattgat
tcaagcatttcatctacacctctcgat-ggta-------aaacaccttagatctaatctc
aacctctcggtctgttgatagcattaagaacaccaatctagaagggaatttataaaacac
aaatatcaaaggtaagacatcctaaccgatcaagaacacaaaatcatctatcccatccct
agaaactttgtttcactactcagatctcattgcagaaaacacaagagcatagataaaaga
aaattgcattatattaaa-agtagagtagagtggaaaagtatagaatcgaaaatgcaaaa
acaaatga-----------aaattaaatccaaacaaagtgtagaaagagttttgagttgc
tcagtttttctcccagaagctctcgctctctgttctgagggtctgcggcgtgctagggcg
agaggaag-agaggg-ggggtttatatatggaaacccattaaccctagcttcccagtcct
gcccaagggtctgctcgatggggtgcaagaggatgagcttgggttactctttgggtaggc
tctcggattgttctttctgttcttagatcctccccgatcgggttggtgttcggac-tgtt
cttcctgctccatagctccttcgggtacatgctcggattcgaccttgttcctccccattt
ttggctcttaagcacctgttt---------------------------------------
----------------------
>Chr16:12754135:12763557_3p 
----------ggagaaacatgaccaagcagggattaagattcgattcattattgtcagta
aacccctcactcatctcatctc-ttaggc-taagtgagtaaacctctagcattggttgat
tcaagcatctcatctacacctctcggt-ggta-------aaacaccttagatctaatctc
accctctcggtttgttgacagcattaagaacaccaatgtagaaggaaatgtattaaacat
attcaatc-aact-agacatcctaaccgatcaagaacacaaaatcatctatcccatccct
agaaactttacttcactactcggaaatcatagcaagaaacaaaacaacaaatatgaagga
aaattgcattatattaaacgataaagtagag-ggataagagtacaagaaagaaatctaaa
gaaaatgattaaaagttatgaaataaaatccaaaacaaaagggaaaagtgtttgagtcgc
tcag-ttctctcacagaagctctcgctctctggtttgagggtctgcggcgtgctcctttg
cgaggaagaggagga-ggggtttatatatggaaacccctttcacctagcttcccagtcct
gcccgagggtctacacgatgtggtacacgaggatgtggtcgagttcgtcctcgggtagat
cctcgggttgttcttcatgctcttggatcctcctcgatcgtgttggggttcagacttttt
cttccagctcgatggctccttcgggtacatgctcgggtttgt------------------
------------------------------------------------------------
----------------------
>Chr13:15873983:15883240_5p 
------------------------------------------------------------
----------------------------------tgagtaaacctctagcattggttgat
tcaagcatttcatctacacctctcggt-ggta-------aaacaccttagatctaatctc
accctctcagtttgttgacagcattaagaacatcaacctagaagggaatctattaaacat
atacgatcaaactaaaacatcctaaccgatcaagaacacaaaatcatctatctcatccct
agaaaatttactacactactcagatctcattgcaagaaaaacaaaagcaaaaacgaatga
aaattgcattgtaataaacggtggagtagag-aagtaagaatacaagatagaaatctaaa
g-aaatgataaaaagttatgagacaaatcctaaaaaaagtggaaaatgt-ttttagtcgc
tcag-ttctctcacagaagctctcgctctctgctttttgggtatgcggcgtg-ttttttg
cgaggaagaggagga-ggggtttatatatggaaacccctttgacctagcttctcagtcct
gcttgagggtctacacgacggggtacacgaggatgaggtcgagtttgccctcgggtagat
cttcgggttgttcttcatgctcttggatcctcctcgatcgttttggggttcggacttgtt
cttccagctcgatggctccttcgggtacatccaaaatatg--------------------
------------------------------------------------------------
----------------------
>Chr13:15873983:15883240_3p 
-------------------------------------ggcttgaatcaac----------
--------------------------------attgagtaaacctctagcattagttgat
tcaagcatttcatctacacctctcggt-ggta-------aaacaccttagatctaatctc
accctctcagtttgttgacagcattaagaacaccaaccaagaagggaatctattaaacat
atacgatcaaactaagacatcctaaccgatcaagaacacaaaatcatctatcccattcct
agaaactttactacactacctagatctcattgcaagaaaaacaaaagcaaaaacgaatga
aaattgcattgtaataaacagtagagtagag-aagtaagaatacaagatagaaatctaaa
g-aaatgataaaaagttatgagacaaatcctaaaaaaggtggaaaatgt-ttttagtcgc
tcag-ttctctcacagaagctctcgctctctcctttttgggtctgcggcgtg-ttttttg
cgaggaagaggagga-ggggtttatatatggaaacccctttgacctagcttctcagtcct
gcccgagggtctacacgacggggtacaagaggataaggtcgagtttgtcctcgggtagat
cttcgggttgttcttcatgctcttggatccttcttgatcgtgctggggttcagacttgtt
cttctagatcgatggctccttcgggtacat------------------------------
------------------------------------------------------------
----------------------
>Chr16:12754135:12763557_5p 
aactctcgttggagaaacatgaccaagcagggattaagattcgattcattattgtcagta
aaccccttactcatctaatctc-ttaggc-taagtgagtaaacctctagcattggttgat
tcaagcatctcatctacacctctcggt-ggta-------aaacaccttagatataatctc
accctctcggtttgttgacagcattaagaacaccaatctagaaggaaatgtattaaacat
attcaatc-aactaagacatcctaaccgatcaagaacacaaaatcatctatcccatccct
agaaactttacttcactactcggaaatcatagcaagaaacaaaacaacaaatatgaagga
aaattgcattatatcaaacgataaagtagag-ggataagagtacaagaaagaaatctaaa
gaaaatgattaaaagttatgaaatagaatccaaaacaaaagggaaaagtgtttgagtcgc
tcag-ttctctcacagaagctctcgctctctggtttgagggtctgcggcgtgctcctttg
cgaggaagaggagga-ggggtttatatatggaaacccctttgacctagcttcccagtcct
gcccgagggtctacatgatgtggtacacgaggatgtggtcgagtttgtcctcgggtagat
cctcgggttgttcttcatgctcttggatcctccttgatcgtgttggggttcggacatttt
cttccagcttgatggctcctttgggtacatgctcgggtttgtca----------------
------------------------------------------------------------
----------------------
