# Supplementary material for: Transposon signatures of allopolyploid genome evolution
Source: Nat Commun. 2023 Jun 1;14:3180. doi: 10.1038/s41467-023-38560-z (PMC10235133; doi:10.1038/s41467-023-38560-z)
Supplement: Supplementary file 4 — Supplementary Data 1 [file 41467_2023_38560_MOESM4_ESM.zip › Camelina.LTR.families/Camelina.LTRFamily/Camelina.Aligned/gt10.fam_422.Aligned.fa]

>Chr1:19337110:19344946_5p 
---------------acactatgttggttgagtgttggtcgacaccgacctagtgtcggt
cgacaccagtgacgcgttagcgtcgttcgacactgacttagtgtcggtcgacaccatact
taaccgagtcttg-----------tttttcctggtttg-ttgtg-ttgtttgtgttttgg
ttgttggctttaataataaaatctcagttgtttgtgtgtatagcccagtagatgggagga
tgacctcactgagtgtttatta-aatactcatgcatctcaatttgtgtttgcaatgcatg
taaaggcaagtgtg-aacgtggaatcaaggcgatgaggaggaggatgatctagggtctca
tttgtgtgttgttggttatttatggttatgtgttggaaccttggttagagttatgttagg
ttgttggataaaatggttaggaatgttattgtattaatgatatgttgg-tttggtattgt
ttgtacgtttccgctgtgtaagatggttatggctagtttaaatgatgtttttgtggtttg
ggttgatttaattaagtagtatggaatgcttaatcatatattgtatttt-------aaaa
aaaaaactggtcgggtcgtttca-------------------------------------
-----------------------
>Chr1:19337110:19344946_3p 
aggtggtgtcgatcgacaccatgttggttgagtgttagtcgacactgacctagtgtcggt
cgacactagtgacgcgttagcgtcagtcgacaccgacttagtgtcggtcgacaccatact
taaccgagtcttg------------ttttcctgatttg-ttgtg-ttgtttgtgttttgg
ttgttggctttaataataaaatctcagttgtttgtgtgtttagcccagtagatgggagga
tggcctcactgagtgtttatta-aatactcatgcatctcaatttgtgtttgcaatgcagg
taaaggcaagtgtg-aacgtggaatcaaggcgatgaggaggaggatgatctaggatctca
tttgtgtgttgttggttatttatggttatgtgttggaaccttggttagagttatgttagg
ttgttggatagaatggttaggaatgttattgtattaatgatatgttgg-tttggtattgt
ttgtacgtttccgttgtgtaagatggttatggctagtttaaatgatgtttttgtggtttg
ggttgatttaattaagtagtatgggatgcttaattatatattgtattta-------aaaa
aaaaa------cgggtcg------------------------------------------
-----------------------
>Chr12:21561113:21564319_5p 
---------------------------------------------------ggtttcggt
cgacaccatgtttgggccagtgtcgatcgacaccacactggtgtcggtcgacacca-act
tgtgtgttgcg-----------atgttttcccagtttg-ttgtgtttatttgctgtttg-
--------ttaaacactggaatctcagttgcttgtgtgtatagccaagtagatgggagga
ttgcctcactaagtatttgtgataatacctatgcatctcaattcttgtttgtggtgt---
-----gcaggtttgtgacgtggaatcatggcgatgaggaggaggatgatctagggtctcg
tttgtgtgttgttggttatatgtggtt-tatgttgaaaccttggttagagtgatgttagg
ttgttggatagaatggttaggaatgttattgtattgatgatatgatag-ttttgtattat
tgttgtgtttgcgctgtgcttattggttgttattggttc-aatgatg-agttgtggtttg
ggttggtttaattaagtagtatgggattcttaattatatattgtatttattatt-aaaaa
aaaaaacgggtcgggtcgtttcaatatcaaacc---------------------------
-----------------------
>Chr12:21561113:21564319_3p 
-------------------------------------------gcgggatcggtgtcgat
cgacaccatgtttgggccagtgttgatcgacaccacactggtgtcggtcgacacca-act
tgtgtgttgcg-----------atgttttcccggtttg-ttgtgtttatttgctgtttg-
--------ttaaacactggaatctcagttgcttgtgtgtatagcctagtagatgggagga
ttgcctcagtaagtatttgtgataatacttacgcatctcaattgttgtttgtggtgt---
-----gcaggtttgtgacgtggaatcatggcgatgaggaggaggatgatctagggtctcg
tttgtgtgttgttggttatatgtggtt-tatgttggaaccttggttagagtgatgttagg
ttgttgtttagaatggttaggaatgttattgtattgatgatatgatag-ttttgtattat
tgttgtgtttccgctgtgcttattggttgttattggttt-aatgata-agttgtggtttg
ggtcggtttaattaagtagtatgggatgcttaattatatattgtatttattattaaaaaa
aaaaaacgggtcgggtcgtttcaat-----------------------------------
-----------------------
>Chr12:30146827:30151860_5p 
-----------------------------------------------------tgtcggt
cgacaccatgtttggacctgtgtcgatcgacacaactctggtgtcggtcgacacca-act
tgcctgattcgtg--------atttttttcctggtttg-tggtgtttgtttgttatttg-
--------ttaaacattggaatctcagttgcttgtgtgtatagcctagtagatgggagga
ttgcctcactaagtatttgtgataatacttatgcatctcgattgttgtttgtggtgt---
-----gcaggtatgtgacgtggaatcatggcgatgaggaggaggatgatctagggtatcg
tttgtgtgttgttggctgaa--ttgtt-tatgttggaaccttggatagagttgtgctagg
ttgttggatagaatgtttaggagtgttattgtattgatgatgtattag-ttttgtattat
tggtatgtttccgctgtgcatattggttgttgatggttt-attgttg-tattgt------
----gggttaattaagtagtatgggatggttaattatatattgtatttattattaaaaaa
aaaaaaaga---gggttgtttcaatttggtatcagag-----------------------
-----------------------
>Chr4:15283549:15285709_3p 
--------------------------------------tcgacaccaagtgggtgtcgat
cgacaccattctgggcctagtgtcgatcgacaccactttggtgtcggtcgacacca-act
tgtgtgatgtgtg----------tggtttcctggttga-ctgtgtttatttgttgtttg-
--------ttaaacattgg-atctcagttgcttgtgtgtatagcccagtagatgggagga
ttgcctcactaagtatttgtgataatacttacgcatcctaattgttgtttgtggtgt---
-----gcaagtatgtgacgtggaatcatggcgatgaggaggaggatgatctagggtctcg
tttgtgtgatgttggttatgt---------tattgggaccttgtgtagagatatgctagg
ttgatggatagaatggttagggaggttattgtgttgatgatgtatcagtttttgtattat
tggtatgtttccgttgtgctta-tggtatttgctggttt-aatgagg-tattgtggttt-
ggttggtttaattaagtagtatgggatgcttagttatatattattattatta----aaaa
aacaaatgggtcgggttgtttcattttggtatcagagcccttacggttctaggatggttt
agagcggtttagggat-------
>Chr12:30146827:30151860_3p 
---------------------------------------------cagttaggtgtcggt
cgacaccatgtttggaccagtgtcgatcgacaccactctggtgtcggtcgacacca-act
tgcctgattcgtg--------atttttttcctggtttg-tggtgtttgtttgttaatta-
--------ttaaacattggaacctcagttgctcttgtgtatagcctagtagatgggagga
ttgtctcactaagtatttgtgataatacttacgcatctcgattgttgtttgtggtgt---
-----gaaggtatgtgacgtggaatcatggtgatgaggaggaggatgatctagggtctcg
tttttgtgttgttggctata--ttgtt-tatgttggaaccttggatagagttgtgctagg
ttgttggatagaatgtttaggagtgttattgtattgatgatgtattag-ttttgtattat
tggtatgtttccgctgtgcatattggttgttgatggttt-attgttg-cattgt------
----gggttaattaagtagtatgggatggttaattatatattgtatttattattattaaa
aaaaaaaga---gggttgtttcactgag--------------------------------
-----------------------
>Chr4:15283549:15285709_5p 
------------------------------tgtgttgatcgacaccaagtgggtgtcgat
cgacaccattctgggcctagtgtcgatcgacaccactttggtgtcggtcgacacca-act
tgtgtgatgtgtg----------tggtttcctggttga-ctgtgtttatttgttgtttg-
--------ttaaacattgg-atctcagttgcttgtgtgtatagcccagtagatgggagga
ttgcctcactaagtatttgtgataatacttacgcatcctaattgttgtttgtggtgt---
-----gcaagtatgtgacgtggaatcatggcgatgaggaggaggatgatctagggtctcg
tttgtgtgatgttggttatgt---------tattgggaccttgtgtagagatatgctagg
ttgatggatagaatggttagggaggttattgtgttgatgatgtatcagtttttgtattat
tggtatgtttccgttgtgctta-tggtatttgctggttt-aatgagg-tattgtggttt-
ggttggtttaattaagtagtatgggatgcttagttatatattattattatta----aaaa
aacaaatgggtcgggttgtttcattttggtatcagagcccttacggttctaggatggttt
agagcggtttagggatttaattg
>Chr17:25479732:25484245_5p 
------------------------------------------------------------
--acaccaagtgggga---gtgtcgatcgacacttaggtagtgtcggtcgacacca-ctt
cctgtcagcagcgtctaacgtctgtttttcctggtttgtttgtgcttggttgttatttg-
--------ttaaacattggtttctcagttgcttgtgtgtatagcctagtagatgggagga
ttgcctcactaattacttgtgataatacttacgcatctcaattgttgtttgtggtgt---
-----gcaggtatgtgacgtggaatcatggcgatgaggaggaggatgatctagggtctcg
tttgtgtgttgttggttatg--ttatt-gatgttggaaccattgttagagtt-tgttagg
ttgttggatagaatggttagtaatgttattgtattgatgatatgatag-ttttgtattat
tgatgtgtttctg-agttctaaatggttgttattggttc-aatgatg-agttgtggtttg
ggttgatttaattaagtagtataggatgcttaattgtatattatatctattattattaaa
aaaaaatgtatcgggtcgtttcaatttggtatcag-------------------------
-----------------------
>Chr17:25479732:25484245_3p 
------------------------------------------------------------
gatctccaagtgggga---gtgtcgatcgacacttaggtagtgtcggtcgacacca-ctt
cctgtcagcagcgtctaacgtctgtttttcctggtttgtttgtgcttggttgttatttg-
--------ttaaacattggtttctcagttgcttgtgtgtatagcctagtagatgggagga
ttgcctcactaagtatttgtgataatacttacgcatctcaattgttgtttgtggtgt---
-----gcaggtatgtgacgtggaatcatggcgatgaggaggaggatgatctagggtctcg
tttgtgtgttgttggttatg--ttatt-gatgttggaaccattgttagagtt-tgttagg
ttgttgaatagaatggttagtaatgttattgtattgatgatatgatag-ttttgtattat
tgatgtgtttccgcagtgctaaatggttgttattggttc-aatgatg-agttgtggtttg
ggttggtttaattaagtagtataggatgcttaattgtatattatatctattattattaaa
aaaaaacggatcg-----------------------------------------------
-----------------------
