# Supplementary material for: Transposon signatures of allopolyploid genome evolution
Source: Nat Commun. 2023 Jun 1;14:3180. doi: 10.1038/s41467-023-38560-z (PMC10235133; doi:10.1038/s41467-023-38560-z)
Supplement: Supplementary file 4 — Supplementary Data 1 [file 41467_2023_38560_MOESM4_ESM.zip › Camelina.LTR.families/Camelina.LTRFamily/Camelina.Aligned/gt10.fam_2952.Aligned.fa]

>Chr5:15664267:15670113_5p 
-tatagagaag--agaagtaaaaca-gaggatatatgtgtaattat-gattgtacataac
ccttatgtagataac--tatatatactgtaacaatctctatcaatagaat----tatgcc
tttccttaca--------
>Chr5:15664267:15670113_3p 
-tatagagaag--agaagtaaaaca-gaggatatatgtgtaattat-gattgtacaaaac
ccttatgtaaatgac--tatatatactgtaacaatctctatcaatggaat----tatgcc
tttccttaca--------
>Chr16:11313386:11317849_5p 
-tatagagaag--agaagtataaca-gaggatatatgtgtaattat-gaatgtacaaaaa
ccttatgtaaatgac--tatatatattgtaacacctcctatcaatgagat----caagca
tttccttaca--------
>Chr15:18530481:18535765_5p 
-tatagagaag--ggaagtgtaaca-gaggttaaatatgtaattag-gaatgtataaaac
ccttatgtacatcac--tatatatattgtaatatctcctatcaatagaat----catcca
tttcctta----------
>Chr14:6042511:6047172_3p 
-tatagagaag--ggaagtgtaaca-gaggttaaatatgtaataag-gaatgtataaaac
ccttatgtacatcac--tatatatattgtaatatctcctatcaatagaat----catcca
tttccttaca--------
>Chr14:6042511:6047172_5p 
-tatagagaag--ggaagtgtaaca-gaggttaaatatgtaataag-gaatgtataaaac
ccttatgtacatcac--tatatatattgtaatatctcctatcaatagaat----catcca
tttccttaca--------
>Chr16:11313386:11317849_3p 
-tatagagaag--agaagtataaca-gaggatatatgggtactaat-gaatgtacaaaac
tcttgtgtaaatgac--tatatatattgtaacacctcctatcaatgagat----caagca
ttttcttacatg------
>Chr15:18530481:18535765_3p 
-tatagagaag--ggaagtgtaacc-gaggttaaatatgtaattag-gaatgtataaaac
ccttatgtacatcac--tatatatattgtaatatctcctatcaatagaat----catcca
tttccttaaa--------
>Chr6:19410044:19411674_5p 
-tatagagtag--agaagtataact-aaggctaaatgtgtaattaagtattgtataaaac
ccttatgtacatgag--tatatatagtgtaac-cttatgatcaatacaat----taagtc
tttccttaca--------
>Chr14:18798087:18802509_5p 
-tatagagtag--agaagtataact-aaggctaaatgtgtaatcaa-tattgtataaaac
ccttatgtatatgag--tatatatattgtaac-ctcatgatcaatacaat----taaacc
tttccttaca--------
>Chr16:17536596:17541254_3p 
-tatagagtag--agaagtataact-aaggctaaatgtgtaattaagtattgtataaaac
tcttatgtacatgag--tatatatagtgtaac-cttatgatcaatacaat----taagtc
tttccttaca--------
>Chr11:42126592:42131237_5p 
-tatagaacaa--agaagtataact-aaggctaaatgtgtaattag-tagtgtataaaac
ccttatgtgtatgac--tatatatattgtaac-catatgatcaatacaat----caagcc
tttccttaca--------
>Chr16:17536596:17541254_5p 
-tatagagtaa--agaagtataact-aaggctaaatgtgtaattaagtattgtataaaac
tcttatgtacatgag--tatatatagtgtaac-tttatgatcaatacaat----taagtc
tttccttacatgatatca
>Chr6:19410044:19411674_3p 
-tatagagtag--agaagtataact-aaggctaaatgtgtaattaagtattgtataaaac
ccttatgtacatgag--tatatatagtgtaat-cttatgatcaatacaat----taagtc
tttcc-------------
>Chr11:42126592:42131237_3p 
-tatagaacag--agaagtataact-aaagctaaatgtgtaattag-tagtgtataaaac
tcttatgtgtatgac--tatatatattgtaac-cacatgatcaatacaat----caagcc
tttccttaca--------
>Chr15:17392574:17397960_3p 
gtatagagagt--acatatatacta-aaggatagatatgtaattag--tatgaacaaaac
ccttatgta-aagcc--tatatatattgtgatatctcctatcaataagat----taagca
tttccttacat-------
>Chr16:20420948:20425605_3p 
gtatagagagt--attaatataaca-aaggaaacatgtgtaattaa--tatgaacaaaac
cctagtgtacaagtc--tatatatattgtaatatctcatatcaatacaatcaagcaagca
tttccttac---------
>Chr8:5963541:5968166_3p 
-tatagagagtacataaatctaata-aaggaaacatgtgtaattag--tataatcaaaac
ccttatgtaaaggac--tgtatatattgtaatccatcatatcaatataat----caagca
-ttccttata--------
>Chr16:20420948:20425605_5p 
-tatagagaat--actaatataaca-aacgaaacatgtgtaattaa--tatgaacaaaac
cctagtttacaagtctatatatatattgtaatatctcatatcaatacaatcacgcaagca
tttccttaca--------
>Chr9:3835375:3839981_5p 
-tatggagaga--agatatgtaagggaaggatataagtgtaattag-tagtgtacaaaac
ccttgtgtgtatgct-gtatatatattgtaattcttactatcaataagact---caagac
attccttaca--------
>Chr9:3835375:3839981_3p 
-tatagagaga--agatgtgtaagggaaggatataagtgtaattag-tagtgtacaaaac
ccttgtgtgtatgct-gtatatatattgtaatttttactatcaataagact---caagac
attccttaca--------
>Chr14:18798087:18802509_3p 
gtatagaatag--agaagtataact-aaggctaaatatataattag-tattgtataaaac
tcttatttacatgag--tatatatattgtaac-ctcatgatcaatacaat----taagca
tttccttaca--------
>Chr15:17392574:17397960_5p 
--atagagagt--acatatatacta-aaggatagatatgtaattag--tatgaacaaaac
ccttatgta-aagcc--tatatatattgtgatatctcctatcaataagat----taagca
tttccttacat-------
>Chr8:5963541:5968166_5p 
-tatagagagttcataaatctaata-aagaaaatatgtgtaattag--tataatcaaaac
ccttatgtaaaagac--tatatagactgtaatccctcatatcaatataat----caagca
-ttccttata--------
>Chr11:45059951:45064600_3p 
-tatagagaga--agatatgtaagagaaggatataagtgtaattag-tagtgtacaaaac
ccttgtgtgtatgct-gtatatatattgtaatttttactatcaataatact---caagac
attctttaca--------
>Chr11:45059951:45064600_5p 
-tataaagaga--agatatgtaagggaaggatataagtgtaattag-tagtgtacaaaac
ccttgtgtgtatgct-gtatgtatattgtaatccttactatcaataatact---caagac
attccttaca--------
