# Supplementary material for: Transposon signatures of allopolyploid genome evolution
Source: Nat Commun. 2023 Jun 1;14:3180. doi: 10.1038/s41467-023-38560-z (PMC10235133; doi:10.1038/s41467-023-38560-z)
Supplement: Supplementary file 4 — Supplementary Data 1 [file 41467_2023_38560_MOESM4_ESM.zip › Camelina.LTR.families/Camelina.LTRFamily/Camelina.Aligned/gt10.fam_549.Aligned.fa]

>Chr2:1224855:1231230_5p 
---------aactgttgt-aaactagagag--tttagggaatgaaatctcttgttcttat
tc------ataaa---caat--tg-aatgaggt-------tac-----atatatatagtg
tttg-------------------------ta---------ttaaaccgacaatagac-ta
agacaatggaccgatgggcc-------tttgtggccgagc-------------cacataa
cacggacagtac---------------------------------acgggccggtc-gat
ggagtccac--taagtgttttacaaca--------
>Chr2:1224855:1231230_3p 
--------aacgtgttgt-aaattagagag--tttagggaatgaaatctcttgttcttat
tc------ataaa---caat--cg-aatgaagt-------tac-----atatatatagtg
tttg-------------------------ta---------ttaaaccgacaataaac-ta
agacaatagaccgatgagcc-------tttgtgggcgagc-------------cacataa
cacggacagtac---------------------------------acggaccgatc-gat
ggagtccac--taagtgttttacaac---------
>Chr15:14451307:14458965_3p 
------------tgttgtgaaactagagag--tttagggaga--aatctcttgttcttat
tg------ataa----acaa--tg-aatgaggt-------tac-----atatatatagag
ttta-------------------------ca---------ttagaccgacataagactta
gaataatggaccgatgggcc-------taagaggccgaga-------------cacataa
cacacacggtag---------------------------------atgggccggtc-gat
ggagtccac--taagtgttttacaaca--------
>Chr15:14451307:14458965_5p 
------------tgttgtgaaactagagag--tttagggaga--aatctcttgtttttat
tg------ataa----acaa--tg-aatgaggt-------ttc-----atatatatagag
ttta-------------------------ca---------ttagaccgacataagactta
gactaatggaccgatgggcc-------taagaggctgaga-------------cacataa
cacacacggtag---------------------------------atgggccggtc-gat
ggagtccac--taagtgttttacaaca--------
>Chr2:10963588:10970011_5p 
--------------------------agag--tttagggaat--aaatctcttgtcttat
tg------ataaa---cgaa--tg-aatgaggt-------tac-----atatatatagag
ttta-------------------------ca---------ttagaccgacataagactta
agacaatggaccgatgggcc-------tttgtggcctaga-------------cacaata
catggatagtaa---------------------------------acgggccggtc-gat
ggagttcac--taagtgttttacaac---------
>Chr2:10963588:10970011_3p 
---------------------------gag--tttagagaat--aaatctcttgtcttat
tg------ataaa---cgaa--tg-aatgaggt-------tac-----atatatatagag
ttta-------------------------ca---------ttagaccgacataagactta
agacaatggaccgatcggcc-------tttgtggccgaga-------------cacaata
catggatagtaa---------------------------------acgggccaatc-gat
ggagtccac--taagtgttctacagca--------
>Chr5:13366395:13372380_5p 
------------tgttgt-aaactagagaa--tttagagagt--aaatctcttgtcttat
tg------ataaa---aaaa--tg-aatgaggt-------taca---tatatatatagag
ttta-------------------------ca---------ttagaccgacataggactta
agctaatggaccgattggcc-------taagaggccgaga-------------cacataa
cacacacggtag---------------------------------atgggccggtc-gat
ggagtccac--taagtgttttacaaca--------
>Chr5:13366395:13372380_3p 
------------tgttgt-aaactagaaaa--tttaggaagt--aaatctcttgtcttat
tg------ataat---agaa--tg-aacgaggt-------tac-----atatatatagag
ttta-------------------------ca---------ttagaccgacataggactta
agctaatggactgatgggcc-------taagaggccgaga-------------cacataa
cacacacggtag---------------------------------atgggccggtc-gat
ggagtccac--taagtgttttacaacac-------
>Chr12:25522073:25528901_3p 
------------tgttgtgaaactagagag--tttagggag---aaatctctttttttat
ta------atgaa---tgaa--gt-ctcgaggt-------tac-----atatatatagag
atta-------------------------ta---------atagaccgacataagactta
gactaatggaccgatgggcc-------taagaggccgaga-------------tacaata
catggaccttag---------------------------------acgggccggtc-gat
agagtccac--taagtgttttacaaca--------
>Chr12:25522073:25528901_5p 
--------aacgtgttgtgaaactagagag--tttagggag---aaatctctcttcttat
ta------atgaa---ttaa--gt-ctcgaggt-------tac-----atatatatatag
atta-------------------------ca---------atagaccgacataagactta
gactaatggaccgatgggcc-------taagaggccgaga-------------cacaata
catggaccttag---------------------------------acgggccggtc-gat
ggagtccac--taagtgttttacaac---------
>Chr9:14609155:14616406_3p 
------------tgttgt-aaattagagag--tttagggagt--aaatctcttgtcttat
ta------ttgaa---tgaa--gt-ctcgaggt-------tac-----atatatatagag
atta-------------------------ca---------atggaccaacataagtaata
agctaatggacctatgggcc-------taagaggccgaga-------------cacaata
catggaccttag---------------------------------acgggccggtc-gat
ggagtccac--taagtgttttacaaca--------
>Chr9:14609155:14616406_5p 
------------tgttgt-aaattagagag--tttagagagt--aaatctcttgtcttat
ta------ttgaa---tgaa--gt-ctcgaggt-------tac-----atatatatagag
atta-------------------------ca---------atggaccgacataagtaata
agctaatggacctatgggcc-------taagaggccgaga-------------cacaata
catggaccttag---------------------------------acgggtcggtc-gat
ggagtccac--taagtgttttacaaca--------
>Chr20:24753580:24760049_5p 
------------tgttgtgaaactagagag--tttagggaga--aatctcttgttcttat
ta------atgaa---tgta--gg-atcgaggt-------tac-----atatttataagg
atta-------------------------ca---------atagaccgacataagtgata
agctaatggactaatgggcc-------taag-ggccaaga-------------cacatat
gatggacgatag---------------------------------gagggccggtc-gat
ggagtccac--taagtgttttacaaca--------
>Chr20:24753580:24760049_3p 
------------tgttgtgaaactagagag--tttagggaaa--aatctcttgttattat
ta------atgaa---tgta--tg-atcgaggt-------tac-----atatttataagg
atta-------------------------ca---------atagaccgacataagtgata
agctaatagactaatgggcc-------taag-ggctgaca-------------cacatat
gatggacgatag---------------------------------gagggccggtc-gat
ggagtccac--taagtgttttacaaca--------
>Chr17:28674155:28681627_3p 
------------tgttgt-aaactagagag--tttagg----gaaatctcttgttcttat
ta------ttgaa---tgaagtct-caagaggt-------tac-----atatatataggt
tcccataagggattaag------------t------------aaaccgacctaaga--ct
aatacatggccg-atgggcc---------------------------------taagtac
aatggaccgt-aactataga-gctaatac----------------acgggccggtcagat
agagtccac--taagtgttttacaacactc-----
>Chr9:16481184:16487384_5p 
------------tgttgtgaaactagagag--tttagga---gaaatctcatgttcttat
ta------ttgaa---tgaa------tggaggt-------tac-----a-------acat
atttatagagttacaag------------t------------agaccgacataaga--ct
aagacttggccg-atgggcc---------------------------------ttagtac
aatggaccgtaaagtataga-gctaatag----------------acgggccggtcagat
agagtccac--taagtggtttacaaca--------
>Chr13:16667687:16675116_5p 
------------tgttgtaaaac-tagaga--gtttaagggagaaatctcttgttcttat
ta------ttga------taatag-aatgaggt-------tac-----atatatatagta
-------aagtacaagg-gcta------------aagcccataaaccgac-aag--gaaa
tataa-taggccaatgggccgatag--------------------------gcaatggcc
gatgggccgt---------acacggacggaccgtacatgggc---------cggttatgg
agt-ccaccatccagtgttttacaaca--------
>Chr17:28674155:28681627_5p 
------------tgttgt-aaactagagag--tttagg----gaaatctcttgttcttat
ta------ttgaa---tgaagtct-caagaggt-------tac-----atatatataggt
tcccataagggattaag------------t------------aaaccgacctaaga--ct
aatacatggccg-atgggcc---------------------------------taagtac
aatggaccgt-aactataga-gctaatac----------------acggaccggtcagat
agagtccac--taagtgttttacaaca--------
>Chr13:16667687:16675116_3p 
------------tgttgtaaaac-tagaga--gtttaacggagaaatatcttgttcttat
ta------ttga------taatag-aatgagat-------tac-----atatatatagca
-------aagtacaagg-gcta------------aaacccataaatcgac-aag--gaaa
tagaa-taggccaatgggccgatag--------------------------gcaatggcc
gatgggccgt---------acacggacggaccgtacatgggc---------cggttatgg
agt-ccaccatccagtgttttacaaca--------
>Chr5:33676897:33684255_3p 
----tagaaaattgttgtaaact-agagga--ttcaaaggctgaaaactcttgttcttat
taac----ttat------aatcg--aatgaggt-------tac-----atatatatagta
-------aagtacaaag-gca-------------aagcc--taaaccgacttag--taat
aaggacatggccgatgggcct----------------------------------tggcc
gacgggccttacagaagaag-acatatag-----------------aaggccagttatgg
agt----ccattaagtgatttacaaca--------
>Chr15:26712414:26718603_3p 
-----------ctgttgt-aaattagagga--tttagggaacgaaatctcttg-tcttat
ta------atgat---caaa-----ctcgaggt-------tacaac--atatatatagag
tcccataagagactaag------------ta---------c-aaaccgacataa-c--ta
aggacatggccgaatgggcc---------------------------------ttagtac
aatgggccgtaa-ctataga-gctaatag----------------acgggccggtcagat
agagtccac--taagtgttttacaacac-------
>Chr15:26712414:26718603_5p 
---------acgtgttgt-aaattagagga--tttagggaacgaaatctcttg-tcttat
ta------atgat---caaa-----ctcgaggt-------tacaac--atatatatagag
tctcataagagactaag------------ta---------c-aaaccgacataa-c--ta
aggacatggccgaatgggcc---------------------------------ttagtac
aatggaccgtaa-ctataga-gctaatag----------------acgggccggtcagat
agagtccac--taagtgttttacaac---------
>Chr9:6354345:6356197_3p 
-----------ctgttgt-aaattagagga--tttagggaacgaaatctcttg-tcttat
ta------atgat---caaa-----ctcgaggt-------tacaac--atatatatagag
tcccataagagactaag------------ta---------c-aaaccgacataa-c--ta
aggacatggccgaatgggcc---------------------------------ttagtac
aatgggccgtaa-ctataga-gctaatag----------------acgggccggtcagat
agagtccac--taagtgttttacaaca--------
>Chr2:3454257:3460225_3p 
-------------gttat-aaattagagga--tttagggaacgaaatctcttg-tcttat
ta------atgat---caaa-----ctcgaggt-------tacaac--atatatatagag
tctcataagagattaag------------ta---------c-aaaccgacataa-c--ta
atgacatggccgaatgggcc---------------------------------ttagtat
aatgggccgtaa-ttataga-gctaatag----------------acgggccggtcagat
agagtccac--taagtgttttacaaca--------
>Chr5:33838035:33851862_3p 
--------aacgtgttgt-aaattagagga--tttagggaacgaaatctcttg-tcttat
ta------ttgaa---tgaa------ttgaggt-------tacaac--atatatatagag
tcccataagagactaag------------ta---------c-aaaccgacataa-c--ta
aggacatggccgaatgggcc---------------------------------ttagtac
aatgggccgtaa-ctataga-gctaatag----------------acgggccggtcagat
aaagtccac--taagtgttttacaaca--------
>Chr17:15021772:15032094_3p 
------------tgttat-aaactagagga--tttagggaacgaaatctcttg-tcttat
ta------atgat---caaa-----ctcgaggt-------tacaac--atatatatagag
tcccataagagactaag------------ta---------c-aaaccgacataa-c--ta
aggacatggccgaatgggcc---------------------------------ttagtac
aatgggccgtaatctactag-gctaatag----------------acgggccagtcagat
agagtccac--tgagtgttttacaaca--------
>Chr11:44897217:44903672_3p 
------------tgttataaact-agaaga--ttcaaaggttgaaatctcttattcttat
tc------ataa------tgtctc-aacgaggt-------tac-----a--tatata-ta
-------gagtttaaag-actt------------agact--aaaaccgac-tag--gaaa
aggaacaaagccgatgggc---------------------------------ctacgtcc
gatgggccgt---------acatgtatgggctgtacatggcc---------cggttatgg
agt-ccaccatccagtgttttacaa----------
>Chr16:8830679:8838921_5p 
------------tgttataaact-agaaga--ttcaaaggttgaaatctcttgttcttat
tc------ataa------tgtctc-aacaaggt-------tac-----a--tatata-ta
-------gagtacaaag-attt------------aga-t--aaaaccgac-tag--aaaa
aggaacaaggccgatgggc---------------------------------ctatgtcc
gatggaccgg---------acacgtataggccgtacatagct---------cggttatag
agt-ccaccatccagtgttttacaaca--------
>Chr7:25722951:25729277_5p 
--------taactgttatgaaactagagaa--ttcgaaggtgtaaatctcttgttattat
tc------atag------aatcgacatggaggt-------tac-----atatatatagta
--------agggcaaag-tct-------------aaacc--caaaccgac-tag--gact
tagta------ctatgggc----------------------------------------c
tatgggccgtacagatcatatgcactaaa-----------------ggggccggttatgg
aag-tccactccaagtgttttacaacact------
>Chr13:23172750:23179992_5p 
------------tgttataaact-agaaga--ttcaaaggttgaaatctcttattcttat
tc------ataa------tgtctc-aacgaggt-------tac-----a--tatata-ta
-------gagtacaaag-actt------------agact--aaaaccgac-taa--gaaa
aagaacaaggccgatgggc---------------------------------ctatgacc
gatgggccgt---------acatgtatgggctgtacatggcc---------cgtttatgg
agt-ccaccatccagtgttttacaaca--------
>Chr5:33838035:33851862_5p 
------------tgttgt-aaattaaagga--tttagggaacgaaatctcttg-tcttat
ta------ttgaa---tgaa------ttaaggt-------tacaac--atatatatagag
tcccataagagactaag------------ta---------c-aaaccgacataa-c--ta
aggacatggccgaatgggcc---------------------------------ttagtac
aatgggccgtaa-ctataga-gctaatag----------------acgggccggtcagat
agagtccac--taagtgttttacaaca--------
>Chr14:26195989:26202358_5p 
------------tgttgt-aaactagagaa--tcgaatgaagtaattctcttgttcttat
ta------ttgat-----aatcga-at--agat-------tac-----atatatatagta
-------gaaggcaaat-cct-------------aaacc--taaaccgtc-tat--gata
tgg--------ccatgggccttac----------------------------acatggcc
gatggcccttacacaatagg-ataagtaa-----------------tgggccggttatgg
aag-tccactccaagtgttttacaaca--------
>Chr2:3454257:3460225_5p 
-----------------t-aaattagagga--tttagggaacgaaatctcttg-tcttat
ta------atgat---caaa-----ctcgaggt-------tacaac--atatatatagag
tcccataagagactaag------------ta---------c-aaaccgacataa-c--ta
aagacatggtcgaatgggcc---------------------------------ttagtac
aatgggccgtaa-ctataga-gctaatag----------------acgggccggtcagat
agagtccac--taagtgttttacaacag-------
>Chr16:8830679:8838921_3p 
------------tgttataaact-agaaga--ttcaaaggttgaaatatcttgttcttat
tt------ataa------tgtctc-aacgaggt-------tac-----a--tatata-ta
-------gagtacaaag-actt------------aga-t--aaaaccgac-tag--gaaa
aggaacaaggccgatgggc---------------------------------ctatgtcc
gatgggccgt---------acacgtatgggtcgtacatggcc---------cggttatgg
agt-ccaccatccagtgttttacaaca--------
>Chr15:28559885:28566062_5p 
------------tgttgtgaaactagagag--tttagg----gaaatctcttgttcttat
ta------atgaa---tgaa------ttgaggt-------tacaacatatatatatagag
tctcataagagactaag------------ta---------c-aaaccaacataa-c--ta
cggacatggccgaatgagcc---------------------------------ttagtac
aatggaccgtaaactactag-actaatat----------------atgggccggtcagat
agagtccac--taagtgttttacaaca--------
>Chr5:15442201:15448410_3p 
------------tgttgt-aaattagagga--tttagggaacgaaatcttgt--tcttat
ta------ttgat---caaa-----ctcgaggt-------tacaac--atatatatagag
tcccataagagactaag------------ta---------c-aaaccgacataa-c--ta
aggacatggccgaatgggcc---------------------------------ttagtac
aatgggctgtaa-ctataga-gctaatag----------------acgggccggtcagat
agagtccac--taagtgttttacaacactca----
>Chr17:12572674:12579227_3p 
------------tgttgtgaaactagagag---ttagg----gaaatctcttgttcttat
ta------ttgata--ttcg-----aatgaggt-------tacaacatatatatataggt
tccc-ataggaat-aag------------ta---------catgaccgactaagta--at
aagctatggccgaatgggcc---------------------------------taagtac
aatggaccgtaa---caagg-actagtga----------------t-gggccggtcaggt
cgagtccat--caagtgttttacaaca--------
>Chr17:12572674:12579227_5p 
-------taacgtgttgtgaaactagagag---ttagg----gaaatctcttgttcttat
ta------ttgata--ttcg-----aatgaggt-------tacaacatatatatataggt
tccc-ataggaat-aag------------ta---------catgaccgactaagta--at
aagctatggccgaatgggcc---------------------------------taagtac
aattgaccgtaa---caagg-actagtga----------------t-gggccggtcaggt
cgagtccat--caagtgttttacaaca--------
>Chr5:15442201:15448410_5p 
-------------gttgt-aaattagagga--tttagggaacgaaatcttgt--tcttat
ta------ttgat---caaa-----ctcgaggt-------tacaac--atatatatagag
tcccataagagactaag------------ta---------c-aaaccaacataa-c--ta
aggacatggccgaatgggcc---------------------------------ttagtac
aatgggccgtaa-ctataga-gctaatag----------------acgggccggtcagat
agagtccac--taagtgttttacaacactc-----
>Chr17:15021772:15032094_5p 
------------tgttat-aaactagagga--tttagggaacgaaatttcttg-tcttat
ta------atgat---caaa-----ctcgaggt-------tacaac--atatatatagag
tcccataagagactaag------------ta---------c-aaaccgacataa-c--ta
aggaca-ggctgaatgggcc---------------------------------ttagtac
aatgggccgtaatctactag-gctaatag----------------acgggccggtcagat
agagtccac--tgagtgttttacaacact------
>Chr10:11059082:11071601_3p 
------------tgttgtaaact-agaaga--ttcaaaggtagaaatctcttgttcttat
tcttattattaa------tgtctc-aacgaggt-------tac-----acatatata-ta
-------gagtacaaag-acaa------------agact--aaaaccgac-tag--gaat
aggta-atggccgatgggc---------------------------------ctatgtct
gatgggccgt---------acatggacgggctgtacattggc---------cggttatga
agt-ccaccatccagtgttttacaaca--------
>Chr8:18159916:18167191_3p 
caaatggaaaaatgttatgaaactagagaa--ttcgaaggtgtaaatctcttgttattat
tc------atag------aatcga-atggaggt-------tac-----atatatataggg
--------at------------------------agtac--aaacccgac-ta---gaca
taggaattaggtaatgggcc-----------------------------------tcggc
catgggccatacactctagt-acatgtaa-----------------cgggccggttatgg
aagatccactccaagtgttttataaca--------
>Chr15:28559885:28566062_3p 
----tgataacgtgttgtgaaactagagag--tttagg----gaaatctcttgtttttat
ta------atgaa---tgaa------ttgaggt-------tacaacatatatatatagag
tcccataagagactaag------------ta---------c-aaaccaacataa-c--ta
atgacatggccgaatgggcc---------------------------------ttagtac
aatggaccgtaaactactag-actaatat----------------atgggccggtcagat
agagtccac--taaatgttttacaaca--------
>Chr10:11059082:11071601_5p 
------------tgttgtaaact-ataaga--ttcaaa-gtagaaatctcttgttcttat
tcttattattaa------tatctc-aacgaggt-------tac-----acgtgtata-ta
-------gagtacaaag-acaa------------agact--aaaaccgac-tag--gaat
aggta-atggccgatgggc---------------------------------ctatgttt
gatgggccgt---------acatggacgggtcgtacatgggc---------cggttatgg
agt-ccaccatccagtgttttacaaca--------
>Chr9:6354345:6356197_5p 
--------ataacgtgtt-gtattagagga--tttaaggaacgaaatctcttg-tcttat
ta------atgat---caaa-----ctcgaggt-------tacaac--atatatatagag
tcccataagagactaag------------ta---------c-aaaccgacataa-c--ta
aggacatggccgaatgggca---------------------------------ttagtac
aatgggccgtaa-ctataga-gctaatag----------------acgggccggtcagat
agagtccac--taagtgttttacaac---------
>Chr15:17409352:17415828_5p 
----------attgttgtaaatt-agagga--ttcaaagtctagaatctcttatacttat
tc------atgt------aatgtc-attgaggt-------tac-----a--tatata-ta
-------gggtacaatacactt------------aggct--aaaaccgac-tag--gata
aggaaagaggccgatgggc---------------------------------ctatggcc
gatggaccgt---------aaacatccggaccgtgcatggccttgcatggtcggttatgg
act-ccactatccagtgttttacaacacttt----
>Chr4:4206025:4212266_5p 
------------tgttattaaactagagaa--ttcgaaggtgtaaatctcttgttattat
tc------atag------aatcggcatggaggt-------tac-----atatatatagta
--------agggcaaag-tct-------------aaacc--caaaccgac-tag--gact
tagta------ctatgggc----------------------------------------c
tatgggccgtacaaatcatatgcattaaa-----------------gggaccggttatgg
aag-tccactcgaagtcttttacaac---------
>Chr15:17409352:17415828_3p 
------------tgttgtaaatt-agagga--ttcaaagtctagaatctcttattcttat
tc------atgt------aatgtc-attgaggt-------tac---------atata-ta
-------gggtacaaaacactt------------aggct--aaaaccgac-tag--gata
aggaaagaggccgatgggc---------------------------------ctatggcc
gatggaccgt---------atacacacggaccatgcatggccttgcatggtcggttatga
agt-ccaccatccagtgttttacaaccgtt-----
>Chr13:23172750:23179992_3p 
------------tgttataaact-agaaga--ttcaaaggttgaaatctcttatttttat
tc------ataa------tgtctc-aacgaggt-------tac-----a--tatata-ta
-------aagtacaaag-actt------------agact--aaaaccgac-tag--gaaa
aggaacaaggccgatggac---------------------------------ctatgtcc
gatgggccgt---------acatgtatggaccgtacatagcc---------cggttatgg
aat-ctaccatccagtgttttacaaca--------
>Chr9:25430494:25435250_3p 
------ataacgtattataaaactagagagagtttagg----gaaatctcttgttcttat
ta------atgat---caaa-----ctcgaggt-------tacaac--atatatataggt
ttccaagagggacaaag------------ta---------caaaaccgactaagac--ct
aagacatggccgaatgggcc--taac--atatggccgatgg---------gcctaagtac
aatggaccgtaa--ataagg-actaatag----------------a-gggccggtcaagt
tgagtccat--caagtgttttacaaca--------
>Chr8:22481498:22487846_5p 
-----gataacgtgttgtaaaacgagagga--ttcaaagtgtagaatatcttcttattct
tat-----tcat------gaatga-cttaaggt-------tac-----atatatata---
------------------gtgt------------agggtacaaaaccgac-tag--gaaa
tagaatag------------------------------------------------ggcc
gatgggctgtaaacactaaacacatatggaccatacatggc----------cggttatgg
agt-ccactatccagtgctttacaac---------
>Chr9:25430494:25435250_5p 
------------tgttataaaactagagagagtttagg----gaaatatcttgttcttat
ta------atgat---caaa-----ctcgaggt-------tacaac--atatatataggt
ttccaagagggacaaag------------ta---------caaaaccgactaagac--ct
aagacatggccgaatgggcc--taac--atatggccgatgg---------gcctaagtac
aatggaccgtaa--ataagg-actaatag----------------a-gggccggtcaagt
tgagtccat--caagtgttttacaatac-------
>Chr17:31980279:31988197_5p 
---ctgataacgtgttataaaactagagagagtttagg----gaaatctcttgttcttat
ta------atgat---caaa-----ctcgaggt-------tacaac--atatatatagag
tccc-gtaagaacaaag------------ta---------caaaaccaactaaga---ca
agaacatggccgaatgggcc-ttaacatatatggccgatgg---------gcctaactct
aatggaccgtaa---caagg-actgatag----------------g-tggtcggtcaggt
cgagtccac--caagtgttttacaaca--------
>Chr9:6306497:6313783_5p 
------------tgttgtgaaactagagag---ttagg----gaaatctcttgttcttat
ta------ttgat---atca-----agggaggt-------tacaac--atatatataggt
tccc-atagggaccaag------------ta---------caaaaccgactaagac--ta
atgacatggccgaatgggcc-ttaac--acatggccgatgg---------gcctaagtac
aatggaccgtaa--ctaagg-actaatag----------------t-gggccggtcggat
tgagtccat--caagtgttttacaaca--------
>Chr5:28760333:28768703_5p 
------------tgttataaaactagagagagtttagg----gaaatctcttgttcttat
ta------atgat---caaa-----ctcgaggt-------tacaac--atatatatagag
tccc-gtaggaacaaag------------ta---------caaaaccgactaaga---ta
aggacatggccgaatgggcctttaacacatatggccgatga---------gcctaactct
aatggaccgtaa---caagg-acagataa----------------g-tggtcggtcaggt
cgagtccat--caagtgttttacaaca--------
>Chr9:6306497:6313783_3p 
------------tgttgtgaaactagagag---ttagg----gaaatctcttgttcttat
ta------ttgat---atca-----agggaggt-------tacaac--atatatataggt
tccc-atagggaccaag------------ta---------caaaaccgactaagac--ta
atgacatggccgaatgggcc-ttaac--acatggccgatgg---------gcctaagtac
aatagaccgtaa--ctaagg-actaatag----------------t-gggccggtcggat
tgagtccat--caagtgttttacaaca--------
>Chr12:24001952:24008441_3p 
------------tgttgtaaa--tagaggt---ttagg----gaaaactcttattcttct
ta------ttcataatctca-----aggagggt-------tacaac--atatatatagag
tctc-aaggagactaag------------ta---------caaaaccgactaggaa--ta
ataacatggccgaatgggcctttaacacatatggccgatgg---------gcctaagtct
aatggaccgtac---atagg-actgatag----------------a-gggccggtcaggt
tgagtccac--caagtgttttacaaca--------
>Chr12:24001952:24008441_5p 
-----gataacgtgttgtaaa--tagaggt---ttagg----gaaaactcttattcttct
ta------ttcataatctca-----aggagggt-------tacaac--atatatatagag
tctc-aaggagactaag------------ta---------caaaaccgactaggaa--ta
ataacatggccgaatgggcctttaacacatatggccgatgg---------gcctaagtct
aatggaccgtac---atagg-actgatag----------------a-gggccggtcaggt
tgagtccac--caagtgttttacaaca--------
>Chr12:14080698:14087043_5p 
------ataacgtgttgt-aaactagaaga--ttcaaaggctgaaatctcttgttcttat
ta------ttgat----aaatcga-atggaggt-------tac-----atatatatagta
--------gagacaaag-tcta------------aaacc--taaaccgac-tag--gact
tagta------ttgt-ggc----------------------------------------c
gatgggcctt--aggacataaacacttaa-----------------ggggccggttatag
aag-tccactccaagtgttttacaaca--------
>Chr5:28760333:28768703_3p 
------------tgttataaaactagagagagtttagg----aaaatctcttgttcttat
ta------atgat---caaa-----ctcgaggt-------tacaac--atatatatagag
tccc-gtaggaacaaag------------ta---------caaaaccgactaaga---ta
aggacatggccgaatgggcc-ttaacacatatggccgatgg---------gcctaactct
aatggaccgtaa---caagg-acagataa----------------g-tggtcggtcaggt
cgagtccat--caagtgttttacaaca--------
>Chr5:13483887:13490292_3p 
------------tgttgtaaattagggagt--ttagggagtaaatctcttaggttattat
t-----------------aataggaattgaggttac--aatat-----gtatatatagtg
ttac---aagtcctaag---------------g-------taaaaccgac-----atact
aatgctatcgccaatgggcttcgac--taatgggccgaaggctctcgaccaagtgtggtc
gagaggctgcgcacggacgg-actgataa-----------------tgggccggttggat
agagtccac--caagtgttttacaaca--------
>Chr12:14749794:14751759_5p 
-------------gttgtaaattagggagt--ttagggagtaaatctcttaggttattct
t-----------------gataggaattgagtttac--aacaa-----gtatatatagtg
ttac---aagtcctaag---------------g-------taaaaccgac-----atact
aatgctatcgccgatgggcttcgac--taacgggccgaaggctctcgaccaagtgtggtc
gagaggctgcgtacggacgg-actgataa-----------------tgggccggttggat
agagtccac--caagtgttttacaacact------
>Chr20:12548529:12557167_5p 
------------tgttgtaaattagggagt--ttagggagtaaatctcttaggttattat
t-----------------gataggaattgaagttac--aacaa-----gtatatatagtg
ttac---aagtcctaag---------------g-------taaaaccgac-----atact
aatgctatcgccgatgggcttcgac--taacggggcgaaggctctcgaccaagtgtggtc
gagaggctgcgcacggacgg-actgataa-----------------tgggccggttggat
agagtccac--caagtgttttaccaca--------
>Chr14:26195989:26202358_3p 
-------taacgtgttgt-aaactagagaa--tcgaatgaagtaattctcttggtcttat
ta------ttgat-----aatcga-at-gaggt-------tac-----atatatatagta
-------gaaggcaaag-cct-------------aaacc--taaaccatc-tat--gata
tgg--------ccatgggccttac----------------------------acatggct
gttgggccttacacaatagg-ataagtaa-----------------tgggccggttatgg
aag-tccactccaagtgttttacaaca--------
>Chr11:39065840:39073676_3p 
----------------------------------taatgttataaatctcttgttattaa
tt------atag------aatcga-atggagat-------tac-----atatatataggg
--------at------------------------actac--aaaactgac-ta---gaca
taggaattaggtaatgggcc-----------------------------------tcggc
catgggtcatccactctagt-acatgtaa-----------------cgggccggttatgg
aagatccactccaagtgttttacaaca--------
>Chr7:25722951:25729277_3p 
-------taacatgttatgaaattagagaa--ttcgaaggtgtaaatctcttgttattat
tc------atag------aatcggcatggaggt-------tac-----atatatatagta
--------agggctaag-tct-------------aaacc--caaaccgac-tag--gact
tagta------ctatgggc----------------------------------------c
tatgggccgtacaaatcatatgcactaaa-----------------ggggtcggttatgg
aaa-tccactccaagtgttttacaacactaaca--
>Chr4:4206025:4212266_3p 
------------tgttatgaaactagagaa--ttcgaatgtgtaaatctcttgttattat
tc------atag------aatcggcatggaggt-------tac-----atatatatagta
--------agggcaaag-tct-------------aaacc--caaaccgac-tag--gact
tagta------ctatgggc----------------------------------------c
tatgggtcgtacagatcatattcactaaa-----------------ggggccggttatgg
aag-tccactccaa---------------------
>Chr15:22801340:22807617_5p 
------------tgttatgaaactagagaa--tcaaaggttgtaaagctcttgttattat
tg------atag------aatcga-atagaggt-------tac-----atatatatagta
--------aaggcaaag-cct-------------aaacc--taaactgac-tac--aact
tagta------ttat-ggc----------------------------------------c
gatgggccttacagaatataaacactaaa-----------------gaggccggttatgg
aag-ttcacttcaagtgttttacaaca--------
>Chr12:14080698:14087043_3p 
------------tgttgt-aaactagaaga--ttcaaaggctgaaatctcttgttcttat
ta------ttgat----aaatcga-atggaggt-------tac-----atatatatagta
--------gagacaaag-tcta------------aaacc--taaaccgac-tag--gact
tagta------ttgt-ggc----------------------------------------c
gatgggcctt--aggacataaacacttaag----------------ggggccggttatag
aag-tccactccaagtgttttacaaca--------
>Chr10:23514776:23517524_3p 
------------tgttgtgaaactagagaa--ttcaaaggtgtaaatctcttgttcatat
ta------atag------aatcga-atagaggt-------tat-----atatatatagtg
--------ataacaaag-gct-------------aaaca--taaaccgac-tag--gaaa
tagtaaatcggccatgggcc----------------------------------atcgac
tatgggtcttacacatcatg-acacataa-----------------cgggccggttatgt
aag-tccactctaagtgttttacaacactt-----
>Chr10:23514776:23517524_5p 
------------tgttgtgaaactaaagaa--ttcgtaggtgtaaatctcttgttcttat
ta------atag------aatcga-atagaggt-------tac-----atatatatagtg
--------ataaaaaag-gct-------------aaacc--taaaccgac-tag--gaaa
tagtaaatcggccatgggcc----------------------------------atcgac
catgggccttacacatcatg-acacataa-----------------cgggccggttatat
aag-tccactttaagtgttttacaaca--------
>Chr8:18159916:18167191_5p 
---atgataacgtgttatgaaactagagaa--tttgaaggtgtaaatctcttgttattat
tc------atag------aatcga-atggaggt-------tat-----atatatataggg
--------at------------------------agtac--aaaaccaac-ta---gaca
taggaattaggtaataggcc-----------------------------------tcgac
catgggccatacactctagt-acatgtaa-----------------caggccggttatgg
aagatccactccaagtgttttacaaca--------
>Chr8:15688090:15694463_5p 
----------tgttatgaaagttagagaaa--tcgaatgaggtttctctcttatctt---
-------attattgatacaatcgt-ttagaggt-------tac-----atatatatagta
---------aagcaaag-gctt------------aaaca--taaaccgacttagactaaa
gacaatatggccgatgggcct----------------------------------ttg--
---tggtctt--------tg-acatgt-a-----------------tgggccgattatgg
aag-tccactccaaatgttttacaac---------
>Chr7:14392667:14400031_3p 
------------tgttgtaaactagaaaaa--ctcgaaggaggttttctcttgtctt---
-------attattgatttaatcgt-ttagaggtt-----atac-----atatatatagta
---------aagcaaag-gctt------------aaaca--taaaccgacttagact-aa
gacaatagggccaatgagcct----------------------------------ttg--
---tggtctt--------gg-acatgt-a-----------------tggaccggttatgg
aag-tccactcc-agtgttttacaaca--------
>Chr7:14392667:14400031_5p 
---------tattgttgtaaactagagaaa--ctcgaaggaggttttctcttgtctt---
-------attattgatttaatcgt-ttagaggtt-----atac-----atatatatagta
---------aagcaaag-gctt------------aaaca--taaaccggcttagact-aa
gacaatatggccgatgggcct----------------------------------ttg--
---tggtctt--------gg-acatgt-a-----------------tgggccggttatgg
aag-tccactcc-agtgttttacaaca--------
>Chr11:24764282:24773633_3p 
-------atgtgttatgaaagttagagaga--tcgaaggaggtttctttcttatctt---
-------attattgattcaatcat-ttaaaggt-------tac-----atatatatagta
---------aagcaaat-gctt------------aaaca--taaaccgacttagact-aa
gacaatatggccgatggacct----------------------------------ttg--
---tggtctt--------gg-atatat-a-----------------tgggccggttatgg
aag-tccactccaaatgttttacaaca--------
>Chr14:28578089:28584045_5p 
---------acgttttgtaaactagagaaa--ctcgaaggaggttttctcttcttattct
t------attaatgaatcgattag-tac---atc--------------atatatatagta
-------gaaggctaag-ccttatcttccta---attcc--taaaccgactttgacataa
ggaagaagggccgatgggcct----------------------------------ta---
-----------cagaataag-acatgtaa-----------------caagccggttatgg
aag-tccactccaagtgttttacaac---------
>Chr13:19572640:19576958_3p 
------------tgttgtaaaacgagagga--ttcaaagtgtagaatctcttcttattct
tat-----tcat------gaatga-cttgaggt-------tac-----atatatata---
------------------gtgt------------agggtacaaaaccgac-tag--gaaa
tagaataggactgatgggc---------------------------------ctatggcc
aatgggccgtaaacactaaatacatatggatcatacatggc----------tggttatgg
agt-ccactatccagtgctttacaaca--------
>Chr14:28578089:28584045_3p 
-----------ctgttgtaaactagagaaa--ctcgaaagagattttatcttcttattat
t------attaatgaatcgattag-tac---atc--------------atatatatagta
-------gaatgctaag-ccttatctttcta---attca--taaaccgattttgacataa
ggaagaagggccgatgggcct----------------------------------ta---
-----------cagaataag-acatgtaa-----------------caggccggttatgg
aag-tccactccaagtgttttacaacactccccct
>Chr4:8466689:8472766_3p 
--------aacatgttgtaaactagaaaaa--ctcgaaggaggttttatcctcttattat
t------attaatgaatcgattag-tac---atc--------------atatatatagta
-------gaaggctaag-ccttatctcccta---attcc--taaaccgactttgacataa
gggagaagggccgatgggcct----------------------------------tg---
-----------tagagtaag-acatgtaa-----------------taagccggttatgg
aag-tccactccaagtgttttacaaca--------
>Chr4:8466689:8472766_5p 
------------tgttgtaaactagggaaa--ctcgaaggaggttttctcttcttattat
t------attaatgaatcaattag-tac---atc-----a--t-----atatatatagta
-------gaaggctaag-ccttatctcccta---attct--taaaccgattttgacataa
gagagaagggccgatgggctt----------------------------------ta---
-----------tagagtaag-acatgtaa-----------------taggccggttatgg
aag-tccactccaagtgttttacaaca--------
>Chr11:29702371:29709795_5p 
----------tgttatgaaagttagagaaa--ctcgaaagatgtattctcttcttattat
t------attaatgaatcgattag-tac---atc--------------atatatatagta
-------gaaggctaag-ccttatcttccta---attcc--taaaccgactttgacataa
ggaagaagggccgatgggcct----------------------------------ta---
-----------cagaataag-acatgtaa-----------------cgggccggttatga
aag-tccactccaaatgttttacaaca--------
>Chr11:29702371:29709795_3p 
----------tgctatgaaagttagagaaa--ctggaaagatgtattctcttcttattat
t------attaatgaatcaattag-tac---atc--------------atatatatagta
-------gaaggttaag-ccttatcttccta---attcc--taaacggactttgacataa
ggaagaaggctcgatgggcct----------------------------------ta---
-----------cagaataag-acatgtaa-----------------cgggccggttatgg
aag-tccactgcaagtgttttacaacac-------
>Chr7:17642429:17648629_5p 
------------tgttgtaaactagagaaa--ctcgaaggaggttttctcttctt-----
-------attcttcattaagttcg-ata---atc-----atac-----atatatatagtg
aagt--gaaggacaaag-ctttatcactttaggaaacac--taaaccgacttag--taca
aaggaggtggccgatgggcct----------------------------------ta---
---ttgtctt--------gg-acgtgt-a-----------------tgggccggttatgg
aag-tccactccaaatgttttacaaca--------
>Chr7:17642429:17648629_3p 
------ataatgtgttgtaaactagagaaa--ctcgaaggaggttttctcttctt-----
-------attcttcattaagttcg-ata---atc-----atac-----atatatatagtg
aagt--gaaggacaaag-ctttatcactttaggaaacac--taaaccgacttag--taca
aaggaggtggcggatgggtct----------------------------------ta---
---ttgtctt--------gg-acgtgt-a-----------------tgggccggttatgg
aag-tccactccaaatgttttacaaca--------
>Chr19:26091999:26099275_3p 
-------------gttgtgaaagtagagata-cgcgaaggatgtattctcttgtattatt
-a------atgtt---tcaatcga-----------ataagtacat------tatatagta
-------aaggataaagccctaagtacaatg---ggattcctaaaccgacttag-aataa
gagaaggtggccaatgggccttatgg----------------acttag------------
---------------------acatataa----------------atgggccggttatgg
aga-tccatcctaagtgatttacaacact------
>Chr8:12619384:12625507_3p 
--------------ttgtgaaagtagagata-cttgaaggatgtattctcttatattatt
-a------atgat---tcaatcga-----------at-agtacat------tatatagta
-------atggataaagccttaagtacaatg---ggattcctaaaccaacttag-aataa
gagaagagagccaatgagtcttgtgg----------------acttgg------------
---------------------acatatga----------------atgggccggttatag
aga-tccactccaagtgatttacaaca--------
>Chr8:12619384:12625507_5p 
---------------tgtgaaagtagagata-ctcgaaagatgtattctcttgtattatt
aa------atgat---tcaat-ga-----------at-agtacat------tatatagtc
-------aaggataaagtcctaagtacaatg---agattcctaaaccgacttac-aataa
gagaagagggccaaagggccttgtgg----------------acttgg------------
---------------------acatatga----------------atgggccggttatgg
aga-tacactccaagtgatttacaaca--------
>Chr14:11054154:11061792_3p 
----------tttgtggtgaaagtagagata-ctcgaaggatgtattctcttgtattatt
-a------atgat---ttagttga-----------ataagtacat------tatatagta
-------aagaataaagccctaagtacaatg---aga-tcctaaaccgacttag-aataa
gagaa-agggccaatgggccttgtgg----------------acttgg------------
---------------------atatatga----------------atgggccggttatgg
aga-tccatcctaagtgattttcaaca--------
>Chr8:17919146:17924514_3p 
---------ttattatgaaaattagagaaa--tcgaaggaggtttctctcttatttt---
-------attaatgaatcaatcga-at----gtt-----acat-----atttatacggca
--------tagacaaac-cctt------------agtac--taaaccgacttag----aa
taggaaataggtaaaaggcct----------------------------------tcggc
catagaccttacacaatagg-acacgtaa-----------------ctggccggttatgg
aag-tccactccaaatgttttacaacact------
>Chr7:9187252:9193488_5p 
----ataacgtgttatgaaagttagagaaa--tcgaaggaggtttctctcttattcttat
ta----acttatgtctttcatcca-atagaggt-------tac-----atatatatagta
---------gtacaatg-cctt------------aaaca--taaaccgactatg----aa
aaggaaataggcaatgggcct----------------------------------tcggc
catgggccttgcacaatagg-acatgtaa-----------------cgggccggttatgg
aag-tccactccaaatgttttacaaca--------
>Chr8:22481498:22487846_3p 
-----------ttgttgtaaaacgagagga--ttcaaagtgtagaatctcttcttattct
tat-----tcat------gaatga-cttgaggt-------tac-----atatatata---
------------------gtgt------------agggtacaaaaccaac-tag--gaaa
tagaatag------------------------------------------------ggtc
gatgggccgtaaacactaaacacatatggaccatacatggc----------cggttatgg
agt-ccactatccagtgctttacaaca--------
>Chr5:33676897:33684255_5p 
--------aacatgttgtaaact-agagga--ttcaaaggctgaaaactcttgttcttat
taac----ttat------aatca--aatgaggt-------tac-----atatatatagta
-------aagtacaaag-gca-------------aagcc--taaaccgacttag--taat
aaggacatggccgatgggcct----------------------------------tggcc
gacgggccttacagaaaaag-acatatag-----------------aaaaccgg---tag
agt----ccattaagtgatttacaaca--------
>Chr7:9187252:9193488_3p 
----------tgttatgaaagttagagaaa--tccaacgaggtttctctcttattcttat
ta----acttatgtctttcatcca-atagaggt-------tac-----atatatatagta
---------gtacaatg-cctt------------aaaca--taaaccgactatg----aa
taggaaataggcaatgggtct----------------------------------tcggc
catgggccttgcacaatagg-acatttaa-----------------cgggccggttatgg
aag-tccactccaaatgttttacaaca--------
>Chr11:39065840:39073676_5p 
------------------------------------aaggtgtaaatctcttgttattaa
tc------atag------aatcga-atggaggt-------tac-----atatttataggg
--------at------------------------agtac--aaaaccgac-ta---gaca
taggaattaggtaatgggcc-----------------------------------tcggc
catagaccatacactctagt-acatgtaa-----------------cggaccggttatag
aagatccactccaaatgttttacaaca--------
