# Supplementary material for: Transposon signatures of allopolyploid genome evolution
Source: Nat Commun. 2023 Jun 1;14:3180. doi: 10.1038/s41467-023-38560-z (PMC10235133; doi:10.1038/s41467-023-38560-z)
Supplement: Supplementary file 4 — Supplementary Data 1 [file 41467_2023_38560_MOESM4_ESM.zip › Camelina.LTR.families/Camelina.LTRFamily/Camelina.Aligned/gt10.fam_44.Aligned.fa]

>Chr1:2320902:2326109_5p 
--------------gtt-ggatatgggttgcg-cccaatatgtcactcggcccaacaaca
cagattaattgt----------gatttcggcccgac-aaaataaggagacagt-catt-a
acactccgtcga-gggtaacctcgacatttcgcgatgggaactctagg----------tc
aacaa-tccgctataaa-aggagaggacatttattgggaag-aggatcctgatccgcgga
caatacctaaagagaaatactttgcatcaaaa---actgttattgttttctgtataattc
ct-tttagcttc----------cgagctcgtcatcatt-agcttgttagttctcctgtga
actgacgagctcaatcttgactcgtttt-agtgacgacctcacgtttttatcg-ttaata
aaagaaccaacttcactcttccccc-gaaaatctttatttgtttaa-gttgtgcaat-cc
ccagtacaaaca----------------
>Chr1:2320902:2326109_3p 
-------------tgtt-ggatatgggctgcg-cccaatatgccactaggcccaacaaca
cagattaattgt----------gatttcggcccgac-aaaatttggagacagt-catt-a
acactccgtcga-gggtaacctcgacatttcgcgatgggaaccctagg----------tc
aacaa-tccgctataaa-aggagaggacatttactaggaag-aggatcctgacccgcgga
caatatctaaagagcaatactttgcatcgaaa---actgttattgttttctgtataattc
tt-tttagcttc----------cgagctcgtcatcatt-agcttgttagttctcctgtga
attgtcgagctcaatcttgactcgtttt-agtgacgacctcacgtttttattg-ttaata
aaagaaccaactttactcttccccc-gaaaatctttatttgtttaa-gttgtgcaat-cc
ccggtacaaacac---------------
>Chr10:12295083:12300479_5p 
-------------tgtt-ggatatgggttgtg-cccaatatgccactcggcccaacaaca
cagattaattgt----------gatttcggcccgac-aaaatttggagacagt-catt-a
tcactctgtcga-gggtaacctcggcatttcgcgatgggaaccctagg----------tc
aacaa-tccgctataaa-aggagaggacatttattgggaag-agggaccaaaccctcgaa
caatacccagagagcaatactttgcgtttgaa---accgttattgttttctgtataattc
ct-tttagcttc----------cgagctcgtcattatt-agcttgttagttctcctgtga
actgacgagctcaatcttgactcttttt-agtgacgacctcacgtttttatcg-ttaata
aaaaaaccaacttcactcttccccc-gaaaatctttatttacttagtgttgtgcaat-ct
ctagtacaaaca----------------
>Chr10:12295083:12300479_3p 
---------------tt-ggatataggctgcg-cccaatatgctactcggcccaataaca
tagattaattgt----------aatttcggcccgac-aaaatttggagacagt-catt-a
acactccgtcga-gggtaacctcgacatttcgcgat-ggaaccatagc----------tc
aacaa-tccgctataaa-aggagaggacatttattgggaaa-aggggtcagaccctcgaa
caatacccagagagcaatactttgcgtttgaa---accgttattgttttctctataattc
ct-tttagcttc----------cgagctcgtcattatt-agcttgttagttctcctatga
actgacgagctcaatcttgactcgtttt-agtgacgacctcacgtttttatcg-ttatta
aaagaaccaacttcactcttccccc-gaaaatctttatttacttactgttgtgcaat-ct
ccagtacaaacaattggcgc--------
>Chr16:16549010:16554593_5p 
------acta--ttgtt-ggatatgggctgcg-cccaatatgccactcgacccaacaaca
catattaattgt----------gatttcggcccgac-aaaatttggagatagt-catt-a
acactctgtcga-gggtaacctcgacattttgcgatgg----------gaaccctaggtc
aacaa-tccgctataaa-aggagaggacatttattgggaag-aggatcctgacttccaga
ttttacccggagagcaatactttgcatcaata---tctgttattgttttctgtgtaatcc
at-ttccacttctaagctctctcgagctcgtcattattctgtttgttagttctcttgtga
actgacgaacttaatcttgactctttgttattgacgacctcgaattatc-tcg-ttaata
aaagaagtagctcaacttttccccg--caaaatcttgtttatttagtgttgtgcaat-cc
ccactacaaac-----------------
>Chr1:9404910:9410583_3p 
-------------tgtt-ggacatggactgcg-cccaatatgccactcgccccaacaaga
ctcattaattgt----------gatttcggcccgac-aaaattgggagcaggt-catt-a
acattccacaga-gggtaatctcggcatttcgcgttgggaaccctagggaaccttagttc
tacac-tcgcctataaataacatcatacatttattgagagg-gggattcagaccc-caga
gaatacccagagagcaatactttgcgtgtaaa---accgttattgtcttttgtataatcc
ct-ttcagcttc----------cgagctcgtcattatt-agcttgttagttctcatgtga
attgacgagctcaatcttgactcgtgtt-agtgacgacctcacgtttttatcg-ttaata
aaagaaccagcttcactctttcccc-gaaaatctttatttacttagtgttgtgcaat-cc
ccagtacaaaca----------------
>Chr1:9404910:9410583_5p 
------------ttgtt-ggacatgggctgcg-cccaatatgccactcgccccaacaaga
ctcattaattgt----------gatttcggcccgac-aaaattgggagcaggt-catt-a
acattccacaga-gggtaatctcggcatttcgcgttgggaaccctagggaaccttagttc
tacac-tcgcctataaataacatcatacatttattgagagg-gggattcagaccc-caga
gaatacccagagagcaatactttgcgtgtaaa---accgttattgtcttttgtataatcc
ct-ttcagcttc----------cgagctcgtcattatt-agcttgttagttctcatgtga
attgacgagctcaatcttgactcgtgtt-agtgacgacctcacgtttttatcg-ttaata
aaagaaccagtttcactctttcccc-gaaaatctttatttacttagtgttgtgcaat-cc
ccagtacaaaca----------------
>Chr8:8645818:8658691_3p 
---------a--ttgtt-ggatatgggctgag-cccaatatgccactcggcccaacaaga
caaactaatttt----------gatttcggcccgac-aagattgtgag-aagt-cattaa
acattccgcaga-gggcaatctcaacaattcgcaccaggaaccttagggaaccctaggtc
aatag-tcgcctataaa-aggaaaaaacatttattgggatc-accatcctgacccccgga
caatacctagagagcaatactttgcatcgaaa---actgttattgtcttttgtataatcc
tt-tttagcttc----------cgagctcgtcattatt-gacttgttagttctcttgtga
actgacgagatcgatcttgactcgtgtt-agtgatgacctcacgttttcatcg-ttaata
aaagaactagcttcactctttcccc--aaatactttatttatctagtgttgtgcaat-cc
ccagtacaaaca----------------
>Chr14:29596191:29608423_3p 
-------------tgtt-ggatatgggctgca-ctcaatatgccactcggcccaacaaga
ctcgttaattgt----------gatttcagcccgat-aaaactgggagaaagt-catt-c
tttttgcgcaaa-ggacaatctcgacaattcacact----------gggaaccctaggtc
aacag-tccgctataaa-aagcgacagcatttattgggatc-accatcctgacccccgga
caatacctagagagcataactttgcatcgaaa---actgttattatcttctgcgtaattc
tt-tttagcttc----------cgagctcgtcactatt-agcttgttagttctcctttga
actgacgagctcaatcttgactcgtgttaagtgacgacctcacatttttatcg-ttaata
aaagaaccagcttcactctttcccc--aaaatctttatttacttagtgttgtgcaat-cc
ccg-------------------------
>Chr14:29596191:29608423_5p 
--------ta--ttgtt-ggatatgggctgca-cccaatatgccactcggcccaagaaga
ctcgttaattgt----------gattttggcccgat-aaaactgggagaaagt-catt-c
tttttgcgcaaa-gggcaatcttgacaattcacacc----------gggaaccctaggtc
aacag-tccgctataaa-aggcgacatcatttattgggatc-accatcctga-ccccgga
caatacctagagagcaatactttgcatcgaaa---actattattgtcttctgcgtaattc
tt-tttagcttc----------cgagctcattactatt-agcttgttagttctcatgtga
actgacgagctcaatcttgactcgtgttaagtgacgacctcaaatctttatcg-ttaata
aaacaaccagcttcactctttcccc--aaaatctttatttacttagtattgtgcaat-cc
ccggtacaaaca----------------
>Chr8:8645818:8658691_5p 
-------------tgtt-ggatatgggctgcg-cccaatatgccactcggtccaacaaga
taaactaatttt----------gatttcggcctgac-aagattgtgagaaagt-cattaa
acattccgcaga-gggcaatctcgaaaattcgcaccaggaacccaagggaaccctaggtc
aatag-tcacttataaa-aggaaacaacatttattggaatc-accatcctgacccccgga
caatacctagagatcaatactttgcatcgaaa---actgttattgtcttttgtataatcc
tt-tttagcttc----------cgagctcgtcactatt-gacttgttagttctcctgtga
actgacgagatcgatcttgactcgtgtt-agtgacgacctcacgttttcatcg-ttaata
atagaactagcttcactctttcccc--aaatactttattcatctagtgttgtgcaat-cc
ccagtacaaaca----------------
>Chr16:16549010:16554593_3p 
------------ttgtt-agatatgggctgtg-ctcaatatgccactcggctcaacaaca
tagattaattgt----------gatttcagcccaac-aaaatttggagatagt-tatt-a
acactccgtcga-gggtaacctcgacatttcgcgatgg----------gaaccctagctc
aacaa-tccgctataaa-aggagcagacatttattgggaag-aggatcctgacttccaga
ctttacccagagatcaatactttgcatcgata---tctgttattgttttttgtgtaatcc
at-ttccacttctgagctctctcgagctcgtcattattctgtttgttagttcttctgtga
actgacgaacttaatcttgactctttgttagtaacgacctcgaattatc-tcg-ttaata
aaagaactagctcaacttttccccg--caaaatcttgcttatttagtgttgtgcaat-cc
ccggtacaaaca----------------
>Chr17:21301569:21309025_5p 
------------ttgtt-ggacatgggctacg-cccaatatgccactcggcccaacaaaa
caagctaattaa----------gatttcggcccgac-gaaattggatgcaagt-catt-a
ataattcgtaaaggggcactctcgggaattcacgatggaaaccctagaaaaccctcggtc
aacag-tcgcctataaa-aggaagcatcacttattaggatc-accatcctcacccgagga
caagagacagagagcaatactttgcgt-gaaa---accgttattgtcttctgtataattc
ct-tctagcttc----------tgagctcgtcattatt-ggcttgttagttctcctgtga
actgacgagctcaatcttgattcttgtt-agtgacgacctcacgattttatcg-ttaata
aaagaaccagcttcactctttcccc-aaaaatctttatttacttagtgttgtgcaat-cc
ccggtacaaaca----------------
>Chr12:13077864:13085462_5p 
-------------tgtt-ggacatgggctacg-cccaatatgccactcggcccaacaaaa
caaactaattaa----------gatttcggcccgac-gaaattggatgcaagt-catt-a
ataattcgtaaaggggcactctcgggaattcacgatggaaaccctagaaaaccctcggtc
aacag-tcgcctataaa-aggaagcatcacttattaggatc-accatcctcacccgagga
caagagacagagagcaatactttgcgt-gaaa---accgttattgtcttctgtataattc
ct-tctagcttt----------tgagctcgtcattatt-ggcttgttagttctcctgtga
actgacgagctcaatcttgattcttgtt-agtgacgacctcacgattttatcg-ttaata
aaagaaccagcttcactctttcccc-aaaaatctttatttacttagtgttgtgcaat-cc
ccggtacaaacaa---------------
>Chr12:13077864:13085462_3p 
------acta--ttgtt-ggacatgggctacg-cccaatatgccactcggcccaacaaaa
caagctaattaa----------gatttcggcccgac-gaaattggatgcaagt-catt-a
ataattcgtaaaggggcactctcgggaattcacgatggaaaccctagaaaaccctcggtc
aacag-tcgcctataaa-aggaagcatcacttattaggatc-accatcctcacccgagga
caagagacagagagcaatactttgcgt-gaaa---accgttattgtcttctgtataattc
ct-tctagcttc----------tgagctcgtcattatt-ggcttgttagttctcctgtga
actgacgagctcaatcttgattcttgtt-agtgacgacctcacgattttatcg-ttaata
aaagaaccagcttcactctttccct-aaaaatctttatttacttagtgttgtgcaat-cc
ccggtacaaaca----------------
>Chr12:16966470:16973752_5p 
------------ttgtt-ggacatgggctacg-cccaatatgccactcggcccaacaaaa
caagctaattaa----------gatttcggcccgac-gaaattggatgcaagt-catt-a
ataattcgtaaaggggcactctcgggaattcatgatggaaaccctagaaaaccctcggtc
aacag-tcgcctataaa-aggaagcatcacttattaggatc-accatcctcacccgagga
caagagacagagagcaatactttgcgt-gaaa---accgttattgtcttctgtataattc
ct-tctagcttc----------tgagctcgtcattatt-ggcttgttagttctcctgtga
actgacgagctcaatcttgattcttgtt-agtgacgacctcacgattttatcg-ttaata
aaagaaccagcttcactctttcccc-aaaaatctttatttacttagtgttgtgcaat-cc
ccggtacgaaca----------------
>Chr12:12174680:12184594_3p 
--------ta--ttgtt-ggacatgggctacg-cccaatatgccactcggcccaacaaaa
caagctaattaa----------gatttcggcccgac-gaaattggatgcaagt-catt-a
ataattcgtaaaggggcactctcgggaattcatgatggaaaccctagaaaaccctcggtc
aacag-tcgcctataaa-aggaagcatcacttattaggatc-accatcctcacccgagga
caagagacagagagcaatactttgcgt-gaaa---accgttattgtcttctgtataattc
ct-tctagcttc----------tgagctcgtcattatt-ggcttgttagttctcctgtga
actgacgagctcaatcttgattcttgtt-agtgacgacctcacgattttatcg-ttaata
aaagaaccagcttcactctttcccc-aaaaatctttatttacttagtgttgtgcaat-cc
ccggtacgaacatat-------------
>Chr20:25186476:25192936_5p 
-------------tgtt-ggacatgggctgcg-cccaatatgccgctcggcccaacaaga
ctcattaattgt----------gatttcggcccgacaaaaattggaagcaagc-catt-a
acaatccgcaaa-ggacaatttcggggattcacgatgaaaaccctaggaaactctgggtc
aacaa-tcgcctataaa-aggaaacatcacttattaggatc-accaacctgactcgcgta
caagaccccgagagcaatactttgcgtctaaa---accgatattgtcttttttataattc
at-ttcagcttc----------cgagctcgtcattatt-ggcttgttagttttcctttga
actgacaagctcaatcttgactcgtgtt-agtgacgacctcacgtttttatcg-ttaata
aatgaatcagcttcactctttcccccaaatatctttatttacttagtgttgtgcaat-cc
ccgatacaaaca----------------
>Chr17:21301569:21309025_3p 
-------------tgtt-ggacatgggctatg-cccaatacgccactcggcccaacaaaa
caagctaattaa----------gatttcggcccgac-gaaattagatgcaagt-catt-a
ataattcgtaaaggggcactctcgggaattcacgatggaaaccctagaaaaccctcggtc
aacag-tcgcctataaa-aggaagcatcacttattaggatc-accatcctcacccgagga
caagagacagagagcaatactttgcgt-gaaa---accgttattgtcttctgtataattc
ct-tctagcttc----------tgagctcgtcattatt-ggcttgttagttctcctgtga
actgacgagctcaatcttgattcttgtt-agtgacgacctcacgattttatcg-ttaata
aaagaaccagcttcactctttcccc-aaaaatctttatttacttagtgttgtgcaat-cc
ccggtac---------------------
>Chr12:16966470:16973752_3p 
-------------tgtt-ggacatgggctacg-tccaatatgccactcggcccaacaaaa
caagataattaa----------gatttcggcccgac-gaaattggatgcaagt-catt-a
ataattcgtaaaggggcactctcgggaattcacgatggaaaccctagaaaaccctcggtc
aacag-tcgcctataaa-aggaagcatcacttattaggatc-accatcctcaccccagga
caagagacagagagcaatactttgcgt-gaaa---accgttattgtcttctgtataattc
ct-tctagcttc----------tgagctcgtcattatt-ggcttgttagttctcctgtga
actgacgagctcaatcttgattcttgtt-agtgacgacctcacgattttatcg-ttaata
aaagaaccagcttcactctttcccc-aaaaatctttatttacttagtgttgtgcaat-cc
ccggtacgaaca----------------
>Chr9:29035670:29044934_5p 
----ggacta--ttgtt-ggacatgggctacg-cccaatatgccactcggcccaacaaaa
caagctaattaa----------gatttcggcccgac-gaaattggatgcaagt-catt-a
ataattcgtaaaggggcactctcgggaattcatgatggaaaccctagaaaaccctcggtc
aacag-tcgcctataaa-aggaagcatcacttattaggatc-accatcctcacccgagga
caagagacagagagcaatactttgcgt-gaaa---accgttattgtcttctgtataattc
ct-tctagcttc----------tgagctcgtcattatt-ggcttgttagttctcctgtga
actgacgagctcaatcttgattcttgtt-agtgacgacctcatgattttatcg-ttaata
aaagaaccagcttcactctttcccc-aaaaatctttatttacttagtgttgtgcaat-cc
ccggtacgaaca----------------
>Chr9:29035670:29044934_3p 
-------------tgtt-ggacatgggctatg-cccaatatgccactcggcccaacaaaa
caagctaattaa----------gatttcgacccgac-gaaattggatgtaagt-catt-a
ataattcgtaaaggggcactctcgggaattcacgatggaaaccctagaaaaccctcggtc
aatag-tcgcctataaa-aggaagcatcacttattaggatc-accatcctcaccccagga
caagagacagagagcaatactttgcgt-gaaa---accgttattgtcttctgtataattc
ct-tctagcttc----------tgagctcgtcattatt-ggcttgttagttctcctgtga
actgacgagctcaatcttgattcttgtt-agtgacgacctcacgattttatcg-ttaata
aaagaaccagcttcactctttcccc-aaaaatctttatttacttagtgttgtgcaat-cc
ccggtacgaaca----------------
>Chr12:12174680:12184594_5p 
--------ta--ttgtt-ggacatgggctact-cccaatatgccacttggcccaacaaaa
caagctaattaa----------gatttcggcccgac-gaaattggatgcaagt-catt-a
ataattcgtaaaggggcactttcgggaattcacgatggaaaccctagaaaaccctcggtc
aacag-tcgcctataaa-aggaagcatcacttattaggatc-accatcctcaccccagga
caagaaacagagagcaatactttgcgt-gaaa---accgttattgtcttctgtataattc
ct-tctagcttc----------taagctcgtcattatt-ggcttgttagttctcctgtga
actgacgagctcaatcttgattcttgtt-agtgacgacctcatgattttatcg-ttaata
aaagaaccagcttcactctttcccc-aaaaatctttatttacttagtgttgtgcaat-cc
ccggtacgaacaattg------------
>Chr14:22815423:22824035_3p 
-------------tgtt-ggatatgggctgcg-cccaatatgccacacggcccaacaaga
cttgttaattgt----------gatttcggcccgac-aaaattgagagaaagtacatt-a
acactccgcaga-tgacaatctcgggatttcgcg-cagaaaccctagagtgccctaactc
tacac-tcagctataaatagttcaagacatttattggaaag-atgatcctgacccgcgga
caatacctacagagcaatactttgcatcaaaa---actgttattgtctttcgtataattc
attcctattttc------------agttcgtcacttta-agcttgctagttcgcttgtga
actaacaagctctatcccgacttgttttaagtgacgatctcacgttttccccgattaata
aaagaacttgcttgctctttcccac--aaaatctttatttgtttaa-gttgtgcaat--c
ccggtacaaaca----------------
>Chr20:25186476:25192936_3p 
-------------tgtt-ggacataggctgcg-cccaatataccgctcagcccaacaaga
ctcatttattgt----------gatttcggcccgac-aaaattggaagcaagc-catt-a
acaatccgcaaa-ggacaatctcgggaattcacgatgaaaaccctaggaaactctgggtc
aacaa-tcgcctataaa-aggaaaca-aaattattaggatc-accaacctgactcgcgta
caagaccccgagaacaatactttgcgtctaaa---accgatattgtcttttttataattc
at-ttcagcttc----------cgagctcgtcattatt-ggcttgttagttttcctgtga
actgacaagctcaatcttaactcgtgtt-agtgatgacttcacgtttttatcg-ttaata
aatgaatcagcttcactcttttcccaaaaaatctttatttacttaatgttgtgcaa--ac
ccggtacaaaca----------------
>Chr14:22815423:22824035_5p 
-------cta--ttgtt-ggatatgggctgcg-cccaatatgccactcggcccaacaaaa
cttgttaattgt----------gatttcggcccgac-aaaattgagagaaagtctatt-a
acactccgcaga-ggacaatctcgggattttgcg-cagaaaccctagagtgccctaactc
tacac-tcagctataaatagttcaagacatttattggaaag-atgatcctgacccgcgga
caatacctacagagcaatactttggatcaaaa---actgttattgtctttcgtataattc
attcctattttc------------agttcgtcacttta-agcttgctagttcgcttgtga
actaacaagctctatcccgacttgttttaagtgacgatctcacgttttccccgattatta
aaagaacttgcttgctctttcccac--aaaatctttatttgtttaa-gttgtgcaat--c
ccggtacaaaca----------------
>Chr8:5705735:5710695_3p 
-------------tgtt-ggatatgggcttcgtcctaatatgccgctcggcccaacaaga
-gcttaaactgt----------gacttcggcccgac-aaatttggaagaaagt-ccat-t
aagctccgcaaa-gggcaatttcgggaattcgcg-tggaaaccctaaagtgc-ctaactc
ctcac-tcacctataaatagctcgagacatttattgagaac-atcatcctgactcccgga
caataccctgagagcaatactttgcatcgaaa---actgttattgtcttttgtgtaattc
at-ttccgcttt----------cgagctcgtcattatt-agcttgttagttctcctgtga
actgacgatctcaatcttgactcgtgttagcg-acgacctcacgtttttatcg-ttaata
aaagaaccagcttcactctttcccc--taaattcttatttacttagtattgtgcaat-cc
ctgatacaaaca----------------
>Chr13:9511092:9516301_5p 
--------ta--ttgtt-ggacatgggttgcg-cccaacatgccactcggcccaacaaag
cagtttaattat----------gatttcggcccgac-acaattgggagaaagc-cact-a
atattccgcgga-gagcaatctcggaaattcacgacgaaaaccctaggtagccctaggtc
aacag-tcttctacaaa-aggagagagcatttattgggatc-aggatcctgacttcgaga
ctttacctggagagcaatactttgcatcaata---tctgttattgttttctgtgtaatcc
at-ttccacttc----------cgagctcgtcattattctgtttgttagttctcctgtga
actgacgaactcaatcttgactctttgttagtgacgatctcaaattatc-tcg-ttaata
aaaggactaactccacttttccccg---aaacctttatttacttggttttctgcaat-tc
cgagtacaaatatatatata--------
>Chr2:18319090:18325994_3p 
---------a--ttgtt-ggacatgggctgcgctccaatatgccactcggcccaacaaga
taagtt--ctgt----------gattttggcccgac-gaaatcagatgaaaga-catt-a
ataatccgtaaa-gggcaatctcgggaattcacgatgggaaccctagaaaaccctcggtc
tacag-tccactatata-aagaaacagtactcattggagaa-ggggatcagaccctcgaa
caatacacagagagcaatactttgcgtctaaaa-cattgttgttattttctatacaattt
cctgttagcttc----------cgagctcgtcgtgact-cacttgtcagttctcctgtga
actgacgagcacgatcttggctcgtttt-agtgacgacctcgcatccttatcg-ttaat-
aaagaacaaacttcactcttt-cccctaaaatcgatatttatttagtgttgtgcaat-cc
ccagtacaaaca----------------
>Chr9:25682219:25688151_5p 
--------------gtt-ggacatgggctgcgccccaatatgccacttggcccaacaaga
taagtt--ctgt----------gattttggcccgac-gaaatcagatgaaaga-catt-a
ataatccgtaaa-ggacaatctcgggaattcacgatgggaaccctagaaaaccctcggtc
tacag-tccactatata-aagaaacagtactcattggagaa-ggggagcagaccctcgaa
caatacacagagagcaatactttgcgtctaaaa-cattgttgttattttctatacaattt
cctgttagcttc----------cgagctcgtcgtgact-cacttgtcagttctcctgtga
actgacgagcacgatcttggctcgtttt-agtgacgacctcgcatccttatcg-ttaat-
aaagaacaaacttcactcttt-cccctaaaatcgatatttatttagtgttgtgcaat-cc
ccagtacaaacaatt-------------
>Chr2:18319090:18325994_5p 
-------------tgtt-ggacatgggctgcgccccaatatgccactcggcccaacaaga
taagtt--ctgt----------gattttggcctgac-gaaatcagatgaaaga-catt-a
ataatccataaa-gggcaatctcgggaattcacgatgggaaccctataaaaccctcggtc
tacag-tccactatata-aagaaacagtactcattggagaa-ggggatcagaccctcgaa
caatacacagagagcaatactttgcgtctaaaa-cattgttgttattttctatacaattt
cctgttagcttc----------cgagctcgtcgtgact-cacttgtcagttctcctgtaa
actgacgagcacgatcttggctcgtttt-agtgacgacctcgcatccttatcg-ttaat-
aaagaacaaacttcactcttt-cccctaaaatcgatatttatttagtgttgtgcaat-cc
ccagtacaaaca----------------
>Chr8:12586480:12598928_5p 
-------------tgtt-ggatatgggctatg-cccaatatgccactcggcccaacaaga
ttcattaattac----------aatctcggcccgac-aagattgggagcaagtccact-a
attcccgcaaaa-gggcaatctcgggaattcacgacgaaaaccctagacatctctaggtc
aacag-tcccctataaa-aggagaaagcatttattgggatc-accatcctgacccgcgga
caatacctacaaagcaatactttgcatcgaaa---actgttattatctttcgtataattc
gttcctattttc------------agttcgtcattttt-agcttgctagttcgcttgtga
actaacaagctctatcccgacttgttttaagtgacgatctcacgttttccccgattaata
aaagaacttgcttgctctttcccac--aaaatctttatttgtttaa-gttgtgcaat-cc
ccggtacaaaca----------------
>Chr6:17018544:17031865_5p 
--------ta--ttgtt-ggacatgggctgcgccccaatatgccactcggcccaacaaga
cgaatt--ccgc----------gattccggcccgac-aaaattggatgcaagt-catt-a
ataatccgtaaa-gggcaatctcgggaattcacgatgggaaccctagaagaccctcggtc
tacag-tccactatata-aagaaacagtactcactggagaa-aggaggaggactcgcgta
caataccccgagagcaatactttgcgtctaaaa--actcttgttattttcggtataattt
tctgttagcttc----------cgagctcgtcgtgact-cacttgtcagttctcctgtga
actgacgagcacgatcttgactcgtttt-agtgacgacctcgcattcttatcg-ttaat-
aaagaacaaacttcactctttccccctaaaatcgata-ttatttagtgttgtgcaat-cc
ccagtacaaaca----------------
>Chr11:28759358:28762125_3p 
--------ta--ctgtt-ggacatgggctgcgccccaatatgccactcggcccaacaaga
cgaatt--ctat----------gattccggcccgac-caaaatggatgcaagt-catt-a
ataatccgtaaa-gggcaatctcgggaattcacgatgggagccctagaaaaccctcggtc
tacag-tccactatata-aagaaacagtactcactggagaa-aggagagagactcgcgta
caataccccgagagcaatactttgcgtctaaaa--actcttgttattctctgtataattt
tctgttagcttc----------cgagctcgtcgtgact-cacttgtcagttctcctgtga
actgacgagcacgatcttgactcgtttt-agtgacgacctcacattcctatcg-ttaat-
aaagaacaaacttcactctttccccctaaaatcgatatttatttagtgttgtgcaat-tc
ccagtacaaacagttatgttattagaag
>Chr9:25682219:25688151_3p 
--------ta--ttgtt-ggacatgggctgcgccccaatatgccactcggcccaacaaga
taagtt--ctgt----------gattttggcccgac-gaaatcagatgaaaga-catt-a
ataatccgtaaa-gggcaatctcgggaattcacgatgggaaccctagaaaaccctcggtc
tacag-tccactatata-aagaaacagtactcattggagaa-ggggagcagaccc-cgaa
caatacacagagagcaatactttgcgtctaaaa-cattgttgttattttctatacaattt
cctgttagcttc----------cgagctcgtcgtgact-cacttgtcagttctcctttga
actgacgagcacgatcttggctcgtttt--gtgacgacctcgcatccttatcg-ttaat-
aaagaacaaacttcactcttt-cccctaaaatcgatatttatttagtgttgtgcaat-cc
ccagtacaaacac---------------
>Chr19:14774609:14789130_5p 
------------ttgtt-ggatatgggctacg-cccaatatgccactcggcccaacaaga
ttcattaattac----------aatctcggcccgac-aagattgggagcaagtccact-a
attcccgcaaaa-gggcattctcgggaattcacgacgaaaaccctagacatccctaggtc
aacag-tcccctataaa-aggagaaagcatttattgggatc-accatcctgacccgcgga
caatacctacagagcaatactttgcatcgaaa---actgttattgtctttcgtataattc
gttcctatttcc------------agttcgtcacttta-agcttgctagttcgcttgtga
actaacaagctctatctcgacttgttttaagtgacgatctcacgtttttcccgattaata
aaagaacttgcttgctttttcccac--aaaatctttatttgtttaa-attgtgcaat-cc
ccgatacaaaca----------------
>Chr1:10197356:10212198_3p 
-------------tgtt-ggacatgggctgcgccccaatatgccactcggcccaataaga
cgagtt--ctgt----------gattccggcccgac-gaaattggctgcaagt-catt-a
gtaatccttaaa-gggcaatctcgggaattcacggtgggaaccctagaaaaccctcggtc
tacag-tccactatata-aagaaacagtactcactggagaa-agggggtagactcgcgca
caataccccgagagcaatactttgcgtcaaaag--actcttgttattttctgtataattt
cctgttagcttc----------cgagcttgtcgtgact-cacttgttagttctcctgtga
actgacgagcacgatcttgactcgtttt-agtgacgacctcgcatccttatcg-ttaat-
aaagaacaaacttcactcttt-cccctaaaatcgatatttatttagtgttgtgcaat-cc
ccagtacaaaca----------------
>Chr11:28759358:28762125_5p 
ggggggacta--ttgtt-ggacatgggctgcgccccaatatgccactcggcccagcaaga
cgaatt--ctat----------gatttcggcccgac-caaaatggatgcaagt-cact-a
ataatccgtaaa-gggcaatctcgggaattcacgatgggagccctagaaaaccctcggtt
tacag-tccactatata-aagaaacagtactcactggagaa-aggagagagactcgcgta
caataccccgagagcaatactttgcgtctaaaa--actcttgttattctctgtataattt
tctgttagcttc----------cgagctcgtcgtgact-cacttgtcagttctcctgtga
actgacgagcacgatcttgactcgtttt-agtgacgacctcacattcctatcg-ttaat-
aaagaacaaacttcactctttccccctaaaatcgatatttatttagtgttgtgcaat-tc
ccagtacaaaca----------------
>Chr6:17018544:17031865_3p 
-------------tgtt-ggacatgggctgcgccccaatatgccactcggcccaacaaga
cgaatt--ctgt----------gattccggtccgac-aaaattggatgcaagt-catt-a
ataatcattaaa-gggcaatctcgggaattcacgatgggaaccctagaaaaccctcggtc
tacag-tccactatata-aagaaacagtactcactagagaa-aagggggagactcgcgta
caatatcccgagagcaatactttgcgtctaaaa--actcttgttattttcggtataattt
tctgttagcttc----------cgagctcgtcgtgact-cacttgtcagttctcctgtga
actgacgagcacgatcttgactcgtttt-agtgacgacctcgcattcttatcg-ttaat-
aaagaacaaacttcactctttccccctaaaatcgatatttatttagtgttgtgcaat-cc
ccagtacaaacaatt-------------
>Chr13:9511092:9516301_3p 
--------ta--ttgtt-ggacatgggctacg-tccaacatgccactcggcccaacaaag
cagtttaattat----------gatttcggccctac-acaattgggagaaagc-caat-a
atattccgcgga-gggcaatctcgggatttcacgacgaaaatcctaggtagccctaggtc
aacaa-tcttctataaa-aggagagagcatttattgggatc-aggatcctgacttccaga
ctttatccggagagcattactttgcatcgata---tttgttactgttatttgtgtattcc
at-ttccacttc----------cgagctcgtcatta-tctgtttgttagttctcttgtga
actgacgaactcaatcttgactctttgttagtgaagacctcaaattatc-tcg-ttaata
aaaggactagctccacttttcctcg---aaacctttatttacttagtgttttgcaat-cc
ccagtacaaaca-atttgta--------
>Chr19:14774609:14789130_3p 
-------------tgtt-ggatatgggctatg-cccaatatgccactcggcccaacaaga
ttcattaattac----------aatctcggcccaac-aagattgggaacaagtccact-a
attcccgcaaaa-aggcaatctcgggaattcacgacgaaaaccctagacatccctaggtc
aacag-tcccctataaa-aggagaaagcatttattgggatc-accatcctgacccgcgga
caatacctacagagcaatactttgcatcgaaa---actgttattgtctttcgtataattc
gttcctatttcc------------agttcgtcacttta-agcttgctagttcgcttgtga
actaacaagctctatctcgacttgttttaagtgacgatctcacgttttccccgattaata
aaagaacttgcttgctctttcccac--aaaatctttatttgtttaa-attgtgcaat-cc
ccggtacaaacaattgg-----------
>Chr13:19097518:19107769_3p 
-------------tgtt-ggatatgggctacg-cccaatataccactcggcccaacaaga
tttattaattgc----------aatttcggcccgac-aagattgggagcaagtccact-a
attcccacaaaa-aggcaatctcgggaattcacgacgaaaaccctagatatccctaggtc
gacag-tcccctataaa-aggagaagacatttattgggatc-atcatcctgacccgcgga
caatacctacagagcaatactttgcatcgaaa---accgctattgtctttcgtataattc
attcttgttttc------------agttcgtcacttta-agcttactagttcgcttgtga
actaacaagctctatctcgacttgttttaagtgacaatctcacgttttccccgattaata
aaagaactcgcttactctttcccac--aaaatctatatttgtttaa-actgtgtaat-cc
ccggtacaaacaa---------------
>Chr2:14235053:14243434_5p 
-------------tgtt-ggacatgggctgcg-cccaatatgccactcggcccaacaaga
cgagataattgc----------gatttcggcccgac-aaaattggatgaaagt-catt-a
gtaactcgtaaa-gggcaatctcgggaattcacgatggaaaccctagaaaaccctcggtc
tacag-tccgctatata-aagcaatagtactcactggagaatatccatcagactcacgta
caataccccgagagcaaaactttgtgtctaatc--atagttattgtttcctgtataattc
tc-gttagcttc----------cgagctcgtcgtgact-cacttgccagttctcctgtga
actgacgagcacgatcttgactcgtttt-agtgacgacctcgaattcttatcg-ttaata
aaagaacaaacttctcttt---cccccaaaatcgatatttatttagtgttgtgcaat-cc
tctgtacaaaca----------------
>Chr8:5705735:5710695_5p 
-------------tgtt-agatatgggcttcgtcttaatatgctgctcggcccattaaga
-gtttaaactgt----------gatttcggcccgac-aaatttggaagaaagt-tcat-t
aagctctgcaga-tggtaattttgggaattcgcg-tgaaaaccctaaagtgc-ctaactc
ctcac-tcacctataaatagctcgagacatttattgagaac-atcatcctgacccccgaa
caataccttgagagcaatactttgcatcgaaa---actgttattgtcctttgtgtaattc
at-ttccacttt----------cgagctcgtcattatt-ggcctgttagttctcctgtga
actgacgagctcaatcttgactcgtgttagtgctcgacctcacgtttttatcg-ttaata
aaagaaccagcttaactctttcccc--taaactcttatttacttagtattgtgcaat-cc
ctggtacaaacaatt-------------
>Chr1:10197356:10212198_5p 
-------------tgtt-gaacataggctgcgccccaatatgccactcggcccaataaga
cgagtt--ctgt----------gattccgctccgac-gaaattggctgcaagt-catt-a
gtaatccgtaaa-gggcaatctcgggaattcacggtggaaaccctagaaaaccctcggtc
tacag-tccactatata-aagaaacagtactcactggagaa-agggggcagactcgcgta
caataccccgagagcaatactttgcgtcaaaag--actcttgttattttctgtataattt
cctgttagcttc----------cgagctcgtcgtgact-cacttgtcagttctcctgtga
actgacgagcacgatcttgactcgtttt-agtgacgacctcgcatccttatcg-ttaat-
aaagaacaaacttcactcttt-cccctaaaatcgatatttatttagtgttgtgcaat-cc
ccagtacaaaca----------------
>Chr16:23074016:23085702_3p 
----------------------atgggctgcgccccaatatgccactcggcccaacaaga
cgaatt--ccgt----------gattccggcccgac-caaaatggatgcaagt-tatt-a
ataatccgtaaa-gggcaatctcgggaattcacgatgggaaccctagaaaaccctcggtc
tacag-tccactatata-aagaaacagtactcactggagaa-aggggggagactcgcgta
caataccccgagagcaatactttgcgtctaaaa--acttttgttattctctgtataattt
tctgttagcttc----------cgagctcgtcgtgact-cacttgtcagttctcctgtga
actgacgagcacgatcttgactcgtttt-agtgacgacctcacattcctatcg-ttaat-
aaagaacaaatttcactctttccccctaaaatcgatatttatttagtgttgtgcaat-tc
ccagtaccaacaat--------------
>Chr3:26069023:26082077_3p 
---------a--ttgtt-ggacatgggctgcgccccaatatgccactcggcccaacaaga
cgaatt--ctgt----------gattccggcccgac-caaagtggatgcaagt-catt-a
ataatccgtaaa-gggcaatctcgggaattcacaatgggaaccctagaaaactctcggtc
tacag-tccactatata-aagaaacagtactcactggagaa-aggggggagactcgcgta
caatatcccgagagcaatactttgcgtctaaaa--actcttgttattctctgtataattt
tcggttagcttc----------cgagctcgtcgtgact-cacttgtcagttctcctgtga
actgacgagcacgatcttgactcgtttt-agtgacgacctcacattcctattg-ttaat-
aaagaacaaacttcactatttccccctaaaatcgatatttatttagtgttgtgcaat-tc
ccagtacaaaca----------------
>Chr2:14235053:14243434_3p 
-------------tgtt-ggacatgggctgcg-cccaatatgccactcggcccaacaaga
cgagataattgc----------gatttcggcccgac-aaaattggatgaaagt-catt-a
gtaactcgtaaa-gggcaatctcgggaattcacgatggaaaccctagaaaaccctcggtc
tacag-tccgctatata-aagcaacagtactcactggagaatatccatcagactcacgta
caataccccgagagcaaaactttgtgtctaatc--atagttattgtttcctgtataattc
tc-gttagcttc----------cgagctcgtcgtgact-cacttgccagttctcctgtga
actgacgagcacgatcttgactcgtttt-agtgacgaccccgaattcttatcg-ttaata
aaagaacaaacttctcttt---cccccaaaatcgatatttatttagtgttatgcaat-cc
tctgtacaaaca----------------
>Chr8:12586480:12598928_3p 
-------------tgtt-ggatatgggctacg-cccaatatgccattcggcccaacaaga
ttcattaattac----------aatctcggcccgac-aagattgggagcaagtccact-a
attctcgcaaaa-gggcaatctcaggaattcacgacaaaaaccctagacatccctaggtc
aacag-tcccctataaa-aggagaaagcatttattggcatc-accattctgacccgcgga
caatacctacagagcaatactttgcatcgaaa---actgttattgtctttcgtataattc
gttcctattttc------------agttcgtcattttt-agcttgctagttcgcttgtga
attaacaagctctatcccgacttattttaagtgacgatctcacgttttccccgattaata
aaagaacttgcttgctctttcccac--aaaatctttatttatttaa-gttgtgcaat-cc
gcggtacaaaca----------------
>Chr13:19097518:19107769_5p 
--------ta--ttgtt-ggatatgggctacg-cccaatatgccactcggcccaacgaga
tttattaattgc----------aatctcggctcgac-aagattgggagcaagtccact-a
attcccgcaaaa-gggcaatctcggaaattcacgacgaaaaccctagatatc-ctaggtc
gacag-tcccctataaa-aggagaaggcatttattgggatc-atcatcctgacccgcgga
caatacctacagagcaatactttgcatcgaaa---accactattgtctttcgtataattc
attcttgttttc------------agttcgtcacttta-agcttactagtacgcttgtga
actaacaagctctatctcgacttgttttaagtgacgatctcacgtttttcccgattaata
aaagaactcgcttactctttcccac--aaaatctatatttgtttaa-actgtgtaat-ct
ccggtacaaaca----------------
>Chr15:13161719:13167151_5p 
------------ttgtt-ggacatgggctgcgtcccaatatgccactcggcccaacaaga
taagtt--ctgt----------gattttggcccgac-aaaatcagatgaaaga-catt-a
ataatccttaaa-gggcaatctcgggaattcacgatgggaaccctagaaaaccctcggtc
tacag-tccaatatata-aagaaacagtactcattggagaa-ggggacgagactcacgta
caataccccgagagcaaaaatttgtgtctaatc--atagttattgttccttgtataattc
tc-gttagcttc----------cgagctcgtcgtgacc-cacttgtcagttctcctgtga
actgacgagcacgatcttgactcgtttt-agtgacgacctcgaattcttatcg-ttaata
aaagaacaaacttctcttt---ccccaaaaatcgatatttatttagtgttgtgcaat-cc
tcagtacaaaca----------------
>Chr16:23074016:23085702_5p 
--------------------acatgggttgcgccccaatatgccactcggcccaacaaga
cgaatt--ccgt----------gattccggcccgac-caaaatggatgcaagt-catt-a
ataatccgtaaa-gggcaatttcgggaattcacgatgggaaccctagaaaaccctcggtc
tacag-tccactatata-aagaaacagtactcactggagaa-aggggggagactcgcgta
caataccccgagagcaatactttgcgtctaaaa--actcttgttattctctgtataattt
tctgttagcttc----------cgagctcgtcgtgact-cacttgtcagttctcctgtga
actgacgagcacgatcttgactcgtttt-agtgacgacctcacattcctatcg-ttaat-
aaagaacaaacttcactctttccccctaaaatcgatatttatttagtgttgtgcaat-tc
c---------------------------
>Chr3:26069023:26082077_5p 
-------------tgtt-ggacatgggctgcgccccaatatgccacacggcccaacaaaa
cgaatt--ctgt----------gattccgggccgac-caaagtggatgcaagt-catt-a
ataatccgtaaa-gggcaatctcgggaattcacaatggaaaccctagaaaaccctcggtc
tacag-tccactatata-aagaaacagtactcactcgagaa-aggggggagactcgcgta
caatatcccgagagcaatactttgcgtctaaaa--actcttgttattctctgtataattt
tcggttagcttc----------cgagctcgtcgtgact-cacttgtcagttctcctgtga
actgacgagcacgatcttgactcgtttt-agtgacgacctcacattcctatcg-ttaat-
aaagaacaaacttcactctttccccctaaaatcgatatttatttagtgttgtgcaat-tc
ccagtacaaacaat--------------
>Chr15:13161719:13167151_3p 
-------------tgtt-ggacatgggctgcgtcccaatatgccactcggcccaacaaga
taagtt--ctat----------gattttggcccgac-gaaatcagatgaaaga-catt-a
ataatccgtaaa-ggacaatctcgtgaattcacgatgggaaccctagaaaaccctcggtc
tacag-tccactatata-aagaaacagtactcattggagaa-ggggacgagactcacgta
caataccccgagagcaaaactttgtgtctaatc--atagttattgttccttgtataattc
tc-gttagcttc----------cgagctcgtcgtgacc-cacttgtcagttctcctgtga
actgacgagcacgatcttgactcgtttt-agtgacaacctcgaattcttatcg-ttaata
aaagaacaaacttctcttt---ccccaaaaatcgatatttatttagtgttgtgcaat-cc
tcagtacaaacaattggcg---------
>Chr1:5812312:5821147_5p 
-------------tgtt-ggatattggctacg-cccaatatgccactcggcccaacaaaa
ttcattaattac----------aatctcggcccgac-aagattgggagcaagtccatt-a
attcccgcaaaa-gggcaatctcgggaattcacgacgaaaaccctagacatccctaggtc
gacaa-tcccctataaa-aggagaaagcatttattgggatc-atgatcctgacccgcgga
caatacctagagagcaatactttgcattgaaa---actgctattatctttcgtataattc
gttcttgttttc------------agttcgtcaattta-agcttactagttcgtttgtgg
actaacaagctctaatccgacttgttttaagtgacgatctcacgttttccccgattaata
aaagaacttgcttgctttttcccac--aaaatctttatttgtttaa-actgcgtaat-cc
ccggtacaaaca----------------
>Chr19:14810211:14822076_3p 
-----gacta--ttgtt-ggatatgggttacg-cccaatatgccactcggcccaacaaga
ttaattaatcac----------agcctcggcccgat-aagattgggagcaagt-catt-a
attcccgc-aaa-gggcaatctcgggaattcacgacgaaaaccctagacgtccctaggtc
aacag-tcccctatcaa-aggagaaagcatttattgggatc-atcatcctgacccgcgga
caatacctgcagagcaatactttgcatcgaaa---actgctattgtctttcgtataattc
gttcttgttttt------------agttcgtcacttta-agctgactagttcgtttgtgg
actaacaagctctaatccgacttgttttaagtgacgatctcacgttttctctgattaata
aaagaacttgcttgctctttcccac--aaaatctttatttgtttaa-actgtgtaat-cc
ccggtacaaacatcatccactttc----
>Chr19:14810211:14822076_5p 
---aagactaatctgtt-ggatatgggctacg-cccaatatgctactcggcccaacaaga
tttattaatcac----------agcctcggcccgat-aagattgggagcaagt-catt-a
attcctgc-aaa-gggcaacctcggaaattcacgacgaaaaccctagacgtccctaggtc
aacag-tcccctataaa-aggagaaagcatttattggaatc-agcatcctgacccgcgga
caatacctgcagagcaatactttgcatcgaaa---actgctattgtctttcgtataaatc
gttcttgttttc------------agttcgtcacttta-agctgactagttcgtttgtgg
actaacaagctctaatccgacttgttttaagtgatgatctcacgttttcaccgattaata
aaagaacttgcttgctctttcccac--aaaatctttatttgtttaa-attgtgtaat-cc
ccggtacaaaca----------------
>Chr3:24445471:24457985_5p 
-----------attgtt-ggatatgggctacg-cccaatatgccactcggcccaacgaga
ttaattaatcac----------agtctcggcccgat-aagattgggagcaagt-catt-a
atttccgc-aaa-gggcaatctcgggaattcacgacaaaaaccctagacgtccctaggtc
aacag-tcccctataga-aggagaaagcatttattgggatc-accatcctgatccgcgga
caatacctacagagcaatactttgcatcgaaa---attgctattgtctttcgtataattc
gttcttgttttc------------agttcgtcacttta-agcttgctagttcgtttgtga
acaaacaagctctaacccgacttgttttaagtgacgatctcacgttttccccgattaata
aaagaacttgcttgctattttccac--aaaattattatttgtttaa-actgtgtaat-cc
ccggtacaaac-----------------
>Chr11:23325938:23339709_3p 
-------------tgtt-ggatatgggctacg-cccaatatgccactcggcccaacgaca
ctcattagttgc----------attctcggcccagc-gagattggaagcaagt-catt-a
attcccgcagaa-gggcaatctcgggaattcatggaggaagccctaaactctcttaggtc
aacag-tctcctataaa-aggagagggcatttattgggatc-atcatcctgacccgcgga
caatacccccagagcaatactttgcatcgaaa---actgttattatctttcgtataattc
gt-cttgttttc------------agttcgtcatttta-agcttactagttcgtctgtga
actaacaagctctaattcgacttg-tttaagtgacgatctcacgttttccccgattaat-
aaagaacttgctcgctctttcccac--taaatc-ttatttgtttaa-actgtgtaattcc
ccggtacaaacaa---------------
>Chr11:23325938:23339709_5p 
----ggacta--ttgtt-ggatatgggctacg-cccaatatgccactcggcccaacgaca
ctcgttagttgc----------attctcggcccagc-gagattggaagcaagt-catt-a
attcccgcagaa-gggcaatctcgggaattcgtgaaggaaaccctaaactttcctaggtc
aacag-tctcctataaa-aggagagggcatttattgggatc-atcatcctgacccgcgga
caatacccacagagcaacactttgcatcgaaa---actgttattatctttcgtataattc
gt-cttgttttc------------agttcgtcatttta-aacttactagttcgtctgtga
actaacaagctctaattcgacttg-tttaagtgacgatctcacgttttccccgattaat-
aaagaacttgctcgctctttcccac--taaatc-ttatttgtttaa-actgtgtaattcc
ccggtacaaaca----------------
>Chr1:5812312:5821147_3p 
----agacta--ttgtt-ggatatgggctacg-cccaatatgccactcggcccaacaaaa
ttcaagaattac----------aatctcgggccgac-aagattgggagcaagtccatt-a
attcccgcaaaa-gggcaatctcgggaattcacgacgaaaaccctagacatccctaggtc
gacag-tcctctataaa-aggagaaaacatttattgggatc-atgatcgtgacccgcgga
caatacctagagagcaatactttgcatcgaaa---actgctattatctttcgtataattc
gttcttgttttc------------agttcgtcacttta-agcttactagttcgtttgtgg
actaacaagctctaatccgacttgttttaagtgacgatctcacgttttccccgattaata
aaagaacttatttgctttttcccac--aaaatttttatttgtttaa-actgcgtaat-cc
ccggtacaaaca----------------
>Chr13:20018018:20028423_3p 
--------ta--ttgtt-ggatatgggctgcg-tccaatatgccattaggcccagcaaga
caagctaattgt----------gatttcggcccgat-aaacttagaaacaagt-ccat-t
aattcctgcaaa-gggcaatctcgggaattcacgatggaaaccctagagaactctagctc
aacag-tcgcctatgaa-agaagagagcatttattgggatc-atcatcctgacttccaga
ctttacctggagagcaatactttggatcgaaa---tctgttattgttttctgtgtaatcc
at-ttccacttctgagctctctcgagttcgtcattattctgtttgttagttcttttgtga
actgacgaacttaatcttggctctttgtttgtgacgacctcgaattatc-tcg-ttaata
aaagaaccagctcaaattttccccg----aaatcttattta-ttagtgttgtgcaat-cc
ctagtacaaaca----------------
>Chr13:20018018:20028423_5p 
-------------tgtt-agatatgggctgcg-cccaatatgccactcggcccaacaaga
taaactaattgt----------gatttcggcccgat-aaacctagaagcaagt-ccat-t
aattcctgcaaa-gggcaatctcgggaatttacgatggaaaccctagagaactctaggtc
aacag-ttgcctataaa-agaagagagcatttattgggatc-accatcctgacatccaga
ctttacccggagagcaatactttgcatcgata---tttgttattgttttctttgtaatcc
at-ttccacttctgagctctctcgagttcgtcattattctgtttgttagttttcttgtga
actaacgaacttaatcttggctctttgttagtgacgacatcgaattatc-tcg-ttaata
aaagaaccagctcaacttttccccg----aaatcttattta-ttagtgttgtgcaat-cc
ccaatacaaaca----------------
>Chr11:48250467:48265638_5p 
-------cta--ttgtt-ggatatgggctacg-cccaatatgccactcggcccaacgaca
ctcattagttgc----------attctcggcccagc-gagattggaagcaagt-catt-a
attcccgcagaa-gggcaatctcgggaattcgtggaggaaaccctaaactctcctaggtc
aacag-tctcctataaa-aggagagggcatttattgggatt-atcatcctgacccgcgga
caatacccccagagcaatactttgcatcgaaa---actgctattatctttcgtataactc
at-cttgttttc------------agttcgtcatttta-agcttactagttcgtctgtgg
actaacaagctctaatacgatttg-tttaagtgacgatctcacgttttccccgattaat-
aaagaacttgctcgctctttcccac--aaactctttatttgtttaa-gctgtgtaat-cc
ccggtacaaac-----------------
>Chr11:48250467:48265638_3p 
------------ttgtt-ggatatgggctacg-cccaatatgccactcggcccaacgaca
ttcatttgttgc----------attctcggcccagc-gagattggaagcaagt-catt-a
attctcgcagaa-gggcaatctcgggaattcgtggaggaaaccctaaactctcctaggtc
aacag-tctcctataaa-aggagagggcatttattgggatt-agcatcctgacccgcgga
caatacccccagagtaatactttgcatcgaaa---actgctattatctttcgtataactc
at-cttgttttc------------agttcgtcatttta-agcttactagttcgtctgtgg
actaacaagctctaatacgatttg-tttaagtgacgatctcacgttttccccgattaat-
aaagaacttgctcgctctttcccac--aaactctttatttgtttaa-gctgtgtaat-cc
ccggtacaaaca----------------
>Chr3:24445471:24457985_3p 
------------ctgttgggatatgggctacg-cccaatatgccacttggcccaacgaga
ttaattaatcac----------agtctcggctcgat-aagaatgggagcaagt-catt-a
attcccgc-aaa-aggcaatctcgggaattcacgacgaaaaccctagacgttcctaggtc
aacag-tcccctataaa-aggaaaaagcatttattgggatc-accatcctgacccgcgga
caatacctacagagcaatactttgcatcgaaa---actgctattgtctttcgtataattc
gttattgttttc------------agttcgtcacttta-agcttgctagttcgtttgtga
acaaacaagctctaacccgacttgttttaagtgacgatctcacgttttccctgattaata
aaagaacttgcttgctctttcccac--aaaatcattatttgtttaa-actgtgtaat-cc
ccggtacaaaca----------------
>Chr14:16595870:16602376_3p 
-------------tgtt-ggatatcggcttcgccctaatatgccgctcggcccaacaaga
-gcataaattgt----------gacttcagcccgac-aaatttgggagaaagt-ccat-t
aagttccgtaga-gggcaatttcgggaatttgcg-tggaaaccctaaattgctctaactt
cacacttcacctataaatagctcaagacatttattgggaac-ctgatccagacccccaga
cattacccagagagcaatacattgcatcgatt---attgttattgccttttgtgtaattc
gt-ttccacttc----------cgagctcgtcattattctgtttgttagttctcctgtga
actgacaaacttaatcttggctctttgtaagtgacgacctcaaattacc-tcg-ttaata
aaaggactagctccactcttcctcc--aaaacctttatttacttagtattgtgcaat-cc
ccgatacaaacaatt-------------
>Chr3:26726608:26741427_3p 
--------ac--ttgtt-ggatatgggctacg-cccaatatgccactcggcccaacgaca
ctcattagttgc----------attctcggcccagc-gagattggaagcaaat-catt-a
attcccgcaaag-gggcaatctcgggaattcgtgaagggaaccctaaactttcttaggtc
aacag-tctcctataaa-aggagaaaacatttattgggatc-aacatcctgacccgcgga
caatacccccagagcaatactttgcatcgaaa---actgctattatctttcgtataactc
gt-cttgttttc------------agttcgtcatttta-agcttactagttcgtctgtgg
actaacaagctctaatacgacttg-tttaagtgacgatctcacgttttccccgattaat-
aaagaacttgctcgctctttcccac--taaatc-ttatttgtttaa-actgtgtaat-cc
ccggtacaaacaattggcg---------
>Chr8:25456495:25471327_5p 
------------ttgtc-ggatatgggctacg-cccaatatgccactcggcccaacgaaa
ctcattagttgc----------attctcggcccaac-gagattggaagcaagt-catt-a
attcccgcaaaa-gggcaatctggggaattcatgaaggaaaccctagactcccctaggtc
aacag-tctcctataaa-aggagaaagcatttattgggatc-atcatcctgacccgcgga
caatacccacagagcaatactttgcatcgaaa---actgctattatctttcgtataattc
gt-cttgttttc------------agttcgtcatttta-agcttactagttcgtctgtga
actaacaagctctaattcgacttg-tttaagtgacgatctcacgttttccccgattaat-
aaagaacttgctcgctctttcccac--taaatc-ttatttgtttaa-actgtgtaatccc
ccggtacaaac-----------------
>Chr3:26726608:26741427_5p 
--------ta--ttgtt-ggatatgggctacg-cccaatatgccactcggcccaacgaca
ctcattagttgc----------attctcggcccagc-gagattggaagcaagt-catt-a
attcccgcaaag-gggcaatctcgggaattcgtgaagggaaccctaaactttcctaggtc
aacag-tctcctataaa-aggagaaaacatttattggaatc-aacatcctgacccgcgga
caatacccctagagcaatactttgcatcgaaa---actgctattatctttcgtataactc
gt-cttgttttc------------agttcgtcatttta-agcttactagttcgtctgtgg
actaacaagctttaatacgatttg-tttaagtgacgatctcacgttttccccgattaat-
aaagaacttgctcgctctttcccac--taaatc-ttatttgtttaa-actgtgtaat-cc
ccggtacaaacaattgcgtgattctt--
>Chr8:19704107:19716627_3p 
-----gacta--ttgtt-ggatatgggctacg-cccactatgccactcggcccaacgaga
ttcactaattat----------attctcggcccgac-aagattgggagaaagt-cact-a
attcccgcaaaa-gggcaatctcgggaattaacgacggaaaccctagatctccctaggtc
aacag-tctcctataaa-aggagaaggcatttattgggata-ataaggctgacccgcgga
caatacccacagagcaatactttgcatcgaaa---actgctattaaccttcgtataattc
gtccttgttttc------------agttcgtcatttta-agcttactagtttgtctgtga
actaacaagctctaattcgacttg-tttaagtgacgatctcacgttttccccgattaat-
aaagaacttgctcgctctttcccac--taaatc-ttatttgtttaa-actgtataat--c
ccggtacaaaca----------------
>Chr8:25456495:25471327_3p 
------------ttgtc-ggatatgggctacg-cccaatatgccactcggcccaacgaaa
ctcattagttgc----------attctcggtctaac-gagattggaagcaagt-catt-a
attcccgcaaaa-gggcaatctcgggaatttatgaaggaaaccctagactcccctaggtc
aacag-tctcctataaa-aggataaagcatttattgggatc-atcatcctgacccgcgga
caatacccacagagcaatactttgcatcgaaa---actgctattatctttcgtataattc
gt-cttgttttc------------agttcgtcatttta-agcttactagttcgtctgtga
actaacaagctctaattcgacttg-tttaagtgacgatctcacgttttccccgattaat-
aaagaacttgctcgctctttcccac--taaatc-ttatttgtttaa-actgtgtaatccc
ccggtacaaaca----------------
>Chr8:19704107:19716627_5p 
-------------tgtt-ggatatgggctaca-tccactatgccactcggtccaacgaga
ttcactaattat----------attttcggcccgac-aagattgggagaaagt-cact-a
atttccgcaaaa-aggcaatctcgggaattcacgacggaaaccctagacctctctaggtc
aacag-tctcctataaa-aggaaaaggcatttattgggatc-atgaggctgacccgcgga
caatacccacagagcaatactttgcatcgaaa---actgctattaaccttcatataattc
gtccttgttttc------------agttcgtcatttta-agcttactagttcgtctgtg-
actaacaagctctaattcgacttg-tttaagtgacgatctcacgttttccccgattaat-
aaagaacttgctcgctctttcccac--taaatc-ttatttgtttaa-actgtataat-cc
ccggtacaaacaattga-----------
>Chr14:16595870:16602376_5p 
-------------tgtt-ggatatgggcttcgcattaatatgccgctcggcccaacaaga
-gcataaattgt----------gacttcagccggac-aaatttgggagaaagt-ccat-t
aagttccgcaga-gggcaatttcgggaatttgcg-tggaaaccctaaagtgctctaactc
cacacttcacctataaatagctcaagacatttattgggaac-ctgatccagatctccaga
cattacccagagagcaatacattgcatcgatt---attgttattgccttttatgtaattc
gt-ttccacttc----------cgagctcgtcattattttgtttgttagttctcttgtga
actgatgaacttaattttggctctttgtaagtgacgacctcaaattacc-tcg-ttaata
aaaggagtagctccactcttccccc--aaaacctttatttacttagtattgtgcaat--c
ccggtacaacca----------------
>Chr6:11481502:11488784_3p 
-------------------------------------acatgccagtcggcccaacgaga
ttcgttagttgt----------atcctcggcccgac-aagattggaaacaagt-catt-a
attcccgcaaaa-gggcaatctcgggaattcgtgaaggaaactctaaactctcctaggtc
aacag-tctcctataaa-aggagaaagcatttattgggatc-accatcctgacccgcgga
caatacccacatagcaatactttgcatcgaaa---actgctattatctttcgtataactc
gt-cttgttttc------------agttcgtcatttta-agcttactagttcgtctgtgg
aataacaaactctaatacgacttg-tttaagttacgatctcacgttttccccgattaat-
aaagaatttgctcgctctttcccac--taaatc-ttatttgtttaa-actgtgtaatcc-
----------------------------
>Chr4:15735267:15739714_5p 
--------ta--ttgtt-ggacatgggctgcg-cccaatatgccactcgacccaacaaga
cagattaatttt-----------attttggcccgat-ataattgggagaaagt-cact-a
acactccgcaga-gggcaatctcgggaattcacgacaaaaaccctaaagtgccctaactc
tatac-tcacctataaatagctcaagacatttattgacaac-ctcattctgattctcgga
cattacccagagagcaatacttcacatcgaaaacagagtttattgccttt--tgtaattc
gc-ttccatctt----------tgagatagtcatttttctggtcgtcagtttgcctgtaa
gctgacaaactc-----tcactctttgtaattgacgacctca------tttcg-ttaat-
aaaggacttgctcaattcttttccc-gcaaaattttattta-ttagtattgtgcaat-cc
ccattacaaaca----------------
>Chr4:15735267:15739714_3p 
-------------tgtt-ggatatgggctgcg-cccaatatgccatttggcccaacaaaa
cagattaatttt-----------attttggtccgat-ataattgggagaaaat-cact-a
acatttcgcaga-gggcaatctcaggaattcacgtcgaaaaccctagagtgtcctaactc
tatac-tcacctataaatagctcaagacatttattgacaac-ctcattctgattctcgga
cattacccagagagcaatacttcacatcgaaaatagagtttattgccttt--tgtaattc
gt-ttccatctt----------tgagatagtcatttttctggtcgtcaatttgcctgtaa
gctgacgaactc-----tcactctttgtaattgacgacctca------tttcg-ttaat-
aaaggacttgctcaattctttctcc-gtaaaatcttattta-ttagtattgtgcaat-c-
----------------------------
>Chr13:17620395:17628499_5p 
-------------tgtt-ggatatgggctgcg-accaatatgtcattcggcccagcaaga
cttgttaaacttgttaagttgtgatttcgatccgac-aaatttgggagaaagt-ccac-t
aaccttcacaga-gggtaatttcgagaattcgcgatgaaaaccctaggtagccctaggtc
aacag-tcgcctataaa-agcataaggcatttattggggtc-acagggcacactctcgga
catgatctagagggaaacactttgcatc-aaaacatagtttattgccatttatatatttc
gt-ttccacctt----------cgagatagtcatttttctggtcgtcagcttgattgtag
gcagacaaactc-----tcacactttgtaattgacgacctca------tttcg-ttaat-
aaaggaattgctccattcttacccc-gaaaaatcttattta-ttagtattgtgctca-ta
ccagtacaaacaatt-------------
>Chr6:11481502:11488784_5p 
--------------------------------------------------cccaacgaga
ttcgttagttgt----------attctcggcccgac-aagattggaaacaagt-catt-a
attcccgcaaaa-gggcaatctcgggaattcgtgaaggaaaccctaaactctcctaggtc
aacag-tctcctataaa-aggagaaagcatttattgggatc-accatcctgacccgcgga
caatattcacagagcaatactttgcatcgaaa---actgctattatctttcgtataactc
gt-cttgttttc------------agttcgtcatttta-agcttactagttcgtctgtgg
actaacaagctctaatacgacttg-tttaagtgacgatctcacgtttttcccgattaat-
aaagaacttgttcgctctttcccac--taaatc-ttatttgtttaa-actgtgtaatccc
ccggaacaaaca----------------
>Chr13:17620395:17628499_3p 
-------------tgtt-ggatatgggatgcg-cccaatatgccactcggcccagcaaga
cttgctaaacttgttaagttgtgatttcggcccgac-aaatttgggagaaagt-ccac-t
aaccttcgcaga-gggtaatttcgagaattcgcgatgaaaaccctaggtagccctaggtc
aacag-tcgcctataaa-agcaaaaagcatttattggggtc-agaggggagactctcgga
catgatccaaagagcaacactttgcatc-aaaagatagtttattgccattaatatatttc
at-tttgacctt----------cgagatagtgatttttctggtcgtcaacttgattgtag
gctgacgaactc-----tcacactttgtaattgacgacctca------tttcg-ttaat-
aaagtacttgctccattctttcctc-gcaaaatcttattta-ttattattgtgttca-tc
ctgctacaaaca----------------
