# Supplementary material for: Transposon signatures of allopolyploid genome evolution
Source: Nat Commun. 2023 Jun 1;14:3180. doi: 10.1038/s41467-023-38560-z (PMC10235133; doi:10.1038/s41467-023-38560-z)
Supplement: Supplementary file 4 — Supplementary Data 1 [file 41467_2023_38560_MOESM4_ESM.zip › Camelina.LTR.families/Camelina.LTRFamily/Camelina.Aligned/gt10.fam_1798.Aligned.fa]

>Chr3:24194012:24200900_5p 
-------------------ctcaaatttaaccct-gagctactctctcaaattaagagat
caattgtagtacttagggatcgaa-tccacaaagattctagatt-cacacaatagattta
ataatctttt-aattatgctaaatcaa--aatattaatt-taaa-------aagaatgca
aaaaca---gaattaagaagtgttgt-aaattcaggaatgaaaaacgctaggtcaa-ggg
aaattctcaggaaatcatggaaaatcagatcaattaattaagcaagcaagattcaa-caa
ttaagcaccgttcttgaactctaaacacaattgtaaaataaaccagttctcactgcaaat
attatctaaatttaaaaccagaaaatccaaatctctttgcaaaattctaggttaaaaatc
agctttaaaatcatgtttagataagttcac-aaaattactaaatcaaatctctttgcaag
aagtaattttgctcaccaaaggt-ttttgtcagg------aaaatcaatcatattctcat
atcaatcaataatcctaagatctaaatc--------------------------------
-----------------
>Chr3:24194012:24200900_3p 
------------tgatatgctcaaatttaaccct-gaaatactctctcaaattaagagat
caattgtagtacttagggatcgaa-tccacaaagactctagatt-cacacaatagattta
ataatctttt-aattatgctaaatcaa--aatattaatt-taaa-------aagaatgcg
aaaaca---gaattaagaagtgttgt-aaattcaggaattaaaaaccctaggtcta-ggg
aaattctcatgaaatcatggaaaatcatatcaattaattaagcaagcaagattcaa-caa
ttaagcaccgttcttgaactctaaacacaattgtaaaataaatcatttctcactgcaaat
attatctaaatttaaaaccagaaaatccaaatct-tttgcaaaattctaggttaaaaatc
agctttaaaataaggtttagataagttcac-aaaattactaaatcaaatctctttgcaaa
aagtaattttgctcacaaaaggt-ttttgtcagg------aaaatcaatcatattctcat
atcaatcaataatcctaagatctaaatct-------------------------------
-----------------
>Chr9:14475239:14480606_3p 
------gttcattgatatgctcaaatataaccct-gagctactctctcaaattaagagat
caattgtagtacttagggatcaaa-tccacaagaactctagatt-cacacaatagactta
ttattctttt-aattatgctaaacaga--aattgttattctaat-------tagcaatgc
aaaaca---gaaaataaaagagttgtaaaattcagaaggattaagcgctaggccta-ggg
aaattctcaggaaatcatggaaaatcagatcaattgattaaacaagcaggattcaa-caa
ttaagcactgttcttgaactctaaacacaattgtaaaataaatcagttctcactgcaaat
attatctaaatttaaaaccagaaaatccaaatctctttgcaaaattctaggtaataaatc
agctttaaaaacaagtttagat-tgttcactaaaattattaaatcaaatatctttgcaaa
aaataattttgctcatcaaaagg-ttttatcagg------aaaa----------------
------------------------------------------------------------
-----------------
>Chr6:3845899:3851718_5p 
--------aatttgatatgctcaaattta-tcctagagctactctctcaaattaagaggt
c-attgtaatacttaggggtcgaattccacaaagactcaagatcaaacacaataaattat
agagttttgt-tattacgctaaacaagatgaattaaatt-aaaa-------aggcaatgc
aaaatatt--aaattaaa-cagttgt-aaattcaagagatcaaaaagctaggtcca-ggg
aatttctcagaaaattacaaaatattaaatcaa-----taattaaata-gattcaagcaa
ttaaaatcagatctagaactctaaactcttttgtaaaataaatcagttctcactgcaaat
attatctaaatttaaaactagaaaatccaaatctctttgtaaaattctaggttaaaaatc
agctttaaaaacaggtttagat-tgttcac-aaaattactaaatcaaatctctttgcaag
aagtaattttgctcatcaaaagg-ttttatcagg------aaaatcaattatattctcat
atcaatttattttcctagcttatga-----------ccaatcaaggatta----------
-----------------
>Chr20:22750909:22757203_3p 
----gtcgtaattgatatgctcaaattaatccctagagctactctctcaaattaagagat
t-actgcagtacttaggggtcgaattccacaaggactcaagact--acacaataaattat
agagttttat-aattatgctaaacagattaaattgaatt-aaa------aatagcaatgc
aaaatatt--aaataaagcttgttgt-aaattcagaagatcaaaaagctaggccta-ggg
aatttctcaggaaattatgaaatattaaatcaa----tcaataaattaggattcaaacaa
ttaagaacagatctagaactctaaacacttttgtaaattaaatcagttctcactgcaaat
aatatctaaatttaaaaccagaaaatccaaatctctttgtaaaattctaggttaaaaatc
agcaataaaatcaggtttagat-tgttcac-aaaattattaaatcaaatctctttgcaag
aaataattttgctcatcaaaaggtttttgtcagg------aaaatcaattatattctcat
atcaatttattttcctaaa-----------------------------------------
-----------------
>Chr7:17188832:17194985_5p 
-----------ttgatatgctcaaattaaaccctagagctactctctcaaattaagaggt
c-actgtaatacttaggggtcaaattccacaaggactcaagtct--acacaataaattat
agagtttttt-aattatgctaaacaaattaatttaaatt-aaa------a-aggcaatgc
aaagtatt--aaataaaagttgttgt-aaactcagaagatcaaaaagctagaccta-ggg
aatttctcaggaaattacaaattattaaatcaa-----gaaataattaggattcaagcaa
ttaagaacagatctagaactctaaacacctttgtaaaataaatcagttctcaatgcaaat
attatctaaatttaaaaccagaaaatccaaatctttttgcaaaattctaggtaataaatc
agctttaaaaataagtttagat-tgttcac-aaaatcactaaatcaaatctctttgcaag
aagtgattttgttcatcaaaagg-ttttatcagg------aaaatcaattatattctcat
atcaatttattttcctaaagtattaattcaag----------------------------
-----------------
>Chr20:22750909:22757203_5p 
--------aatttgatatgctcaaattaa-ccctagagctactctctcaaattaagaggt
c-aatgcagtacttaggggtcgaattccacaaggactcaagact--acacaataaattat
agagttttat-aattaagctaaacagattaaattgaatt-aaaa----taaaagcaatgc
aaaatatt--aaataaaagctgttgt-aaattcagaagatcaaaaagctaggccta-ggg
aatttctcaggaaattatgaaatattaaatcaa----tcaataaattaggattcaaacaa
ttaagaacagatctagaactctaaacacttttgtaaattaaatcagttctcactgcaaat
aatatctaaatttaaaaccagaaaatccaaatcactttgtaaaattctaggtaataaatc
agctttaaaaacaggtttagat-tgttcac-aaaattattaaatcaaatctctttgcaaa
aaataattttgctcatcaaaaggtttttgtcagg------aaaatcaattatat------
------------------------------------------------------------
-----------------
>Chr12:25390547:25399889_3p 
----------tttgatatgctcaaattaaaccctagagctactctctcaaattaagagat
c-actgcagtacttaggggtcaaattccacaaggacacaagact--acacaataaattat
agtgttttat-aattaagctaaacagattaatttgaatt-aaaa----taaaagcaatgc
taaatatt--aaataaaaactgttgt-aaattcagaatatcaaaaagctaggccta-ggg
aatttctcaggaaattatgaaatattaaatcaa----tcaattaaataggattcaagcaa
ttaagaacagatctagaactctaaacacttttgtaaattaaatcagttctcactgcaaat
aatatctaaa-ttaaaaccagaaaatccaaatctctttgtaaaattctaggttaaaaatc
aacaataaaaccaggtttagat-tgttcac-aaaattattaaatcaaatctctttgcaaa
aaataattttgctcatcaaaagg-ttttatcagg------aaaatcaattatattctcat
atcaatttattttcct--------------------------------------------
-----------------
>Chr6:3845899:3851718_3p 
-------------------ctcaaattta-ccctatagctactctctcaaattaagaggt
c-actgtaatacttaggggtcgaattccacagagactcaagatcaaacacaataaattat
agagttttgt-tattacgctaaaagagatgatttaaatt-aaaa-------aggcaatac
aaaatatt--aaattaaa-ctgttgt-aaattcaagagatcaaaaagctaggtcca-ggt
aatttctcaggaaattaaaaaatattaaatcaa-----taattaaataggattcaagcaa
ttaaaatcagatctagaactctaaactcttttgtaaaatatatcagttctcactgcaaat
attatctaaatttaaaattagaaaatccaaatctctttgtgaaattctaggttaaaaatc
agctttaaaaacaggtttagat-tgttcac-aaaattactaaatcaaatctctttgcaag
aagtaatttttctcatcaaaagg-ttttatcagg------aaaatcaattatattctcat
atcaatttattttcctagcttat-------------------------------------
-----------------
>Chr4:21880905:21886716_3p 
---------------tatgctcaaattaaaccgtagagctactctctcaaattaagaggt
c-actgcagtacttaggggtcgaattccacaaggactctagatt--actcaataaattat
agagttttat-aattacgctaaacaaattaagttgtatt-aaaattaagaaaagcaatgc
aaaatatt--aaataaaagttg-tgt-aaattcagatgatcaaagagctagaccaattgg
aatttctcaggaaattatgaaatatcaaatcaa----taaattaattaggattcaggcat
ttaaaatcagatctagaactctaaactcttctgtaaaataaatcagttctcactacaaat
attttctaaatttaaaaccagaaaatccaaatctctttgtaaaattctaggttaaaaatc
agctttgaaaacaggtttagat-tgttcac-aaaattactaaatcaaatctctttgcaag
aagtaattttgctcatcaaaagg-ttttatcagg------aaaatcaattatattctcat
atcaatttattttcc---------------------------------------------
-----------------
>Chr12:25390547:25399889_5p 
ccgtatgccgtttgatatgctcaaattaaaccctagagctactctctcaaattaagagat
c-actgcagtacttaggggtcaaatttcacaaggactcaagact--acacaataaattat
agagttttat-aattaagctaaacagattaatttgaact-aaaa----taaaagcaatgc
taaatatt--aaataaaaactgttgt-aaattcagaatatcaaaaagctaggccta-ggg
aatttctcaggaaattatgaaatattaaatcaa----tcaattaaataggattcaagcaa
ttaagaacatatctagaactctaaacacttttgtaaattaaatcagttctcactgcaaat
aatatctaaatttaaaaccagaaaatccaaatctctttgtaaaattctaggttaaaaatc
aacaataaaatcaggtttagat-tgttcac-aaaattattaaatcaaatctctttgcaaa
aaataattttgctcatcaaaatg-ttttaccaggaaaataaaaatcaattatattctcat
atcaattt----------------------------------------------------
-----------------
>Chr4:21880905:21886716_5p 
---------------------caaattaaaccgtagagctactctctcaaattaagaggt
c-actgcagtacttaggggtcgaattccacaaggactctagatt--actcaataaattat
agagttttat-aattacgctaaacaaattaagttgtatt-aaaattaagaaaaacaatgc
aaaatatt--aaataaaagttg-tgt-aaattcagatgatcaaagagctagaccaattgg
aatttctcaggaaattatgaaatatcaaatcaa----taaattaattaggattcaggcat
ttaaaatcagatctagaactctaaactcttctgtaaaataaatcagttctcactacaaat
attttctaaatttaaaaccagaaaatccaaatctctttgtaaaattctaggttgaaaatc
agctttgaaaacaggtttagat-tgttcac-aaaattactaaatcaaatctctttgcaag
aaataattttgctcatcaaaagg-ttttatcagg------aaaatcaattatattctcat
atcaatttattttcctaggttattaatt--------------------------------
-----------------
>Chr20:27849031:27863698_3p 
--ctattttacttgatatgctcaaattaaaccttagagctactctctcaaattaagagat
c-actgtaatacttaggggtcaaattccacaaggactcaagtct--acacaataaattat
agagttttcc-aattatgctaaacagattaaattgaatt-aaa------ataaacaatgc
aaaatatt--aaataaaagctgttgt-aaattcagaagatcaaaaagctaggctta-ggg
aatttctcaggaaattatgaaatatta----------------aattaggattcaagcaa
ttaagaacagatctagaactctaaacacttctgtaaaataaatcagttctcactacaatt
attatctaaatttaaaaccagaaaatccaaatctctttgcaaaattctaggtaatgaatc
agctttaaaaacatgtttagat-tgttcac-aaaatcacttaatcaaatctctttgcaag
aagtaattttgctcatcaaaagg-ttttatcagg------aaaatcaattatattctcat
------------------------------------------------------------
-----------------
>Chr7:17188832:17194985_3p 
----------------------------aaccctagagctactctctcaaattaagaggt
c-actgtaatacttaggggtcaaattacacaaggactcaagtct--acacaataaattat
agagtttttt-aattatgctaaacagattaatttaaatt-aaa------a-aggcaatgc
aaagtatt--aaataaaagttgttgt-aaattcagaagatcaaaaagctaggccta-gtg
aatatctcaggaaattacaaattattaaatcaa-----gaaataattaggattcaagcaa
ttaaaaacagatctagaactctaaacacctttgtaaaataaatcagttctcaatgcaaat
attatctaaatttaaaaccagaaaatccaaatctctttgcaaaattctaggtaataaatc
agctttaaaaataagtttagat-tgttcac-aaaatcactgaatcaaatctctttg-aag
aagtgattttgttcatcaaaatg-ttttatcagg------aaaatcaattatattctcat
atcaatttattttcctaaagtattaattctag----------------------------
-----------------
>Chr20:27849031:27863698_5p 
-----------ttgatatgctcaaattaaaccctagagctactctctcaaattaagagat
c-actgtaatacttgggggtcgaattccacaaggactcaagtct--aaacaataaattat
agagttttct-aattatgctaaacagattaaattgaatt-aaa------ataaacaatgc
aaaatatt--aaataaaagctgttgt-aaattcagaatatcaaaaatctaggccta-ggg
aatttctcagaaaattatgaaatatta----------------aattaggattcaagcaa
ttaagaacaaatctagaactctaaacatttttgtaaaataaatcagttctcactgcaaat
attatctaaatttaaaaccagaaaatccaaatctctttacaaaattctaggtaataaata
aactttaaaaacaggtttagat-tgttgac-aaaatcacttaatcaaatctctttgcaag
aagtaattttgctcatcaaaagg-ttttatcagg------aaaattaattatattctca-
------------------------------------------------------------
-----------------
>Chr19:21329593:21334920_5p 
-----------ttgataagctcaaattaatccctggagctactctctcaaa-caagatat
c-actgtagtacttaggggtcgaattcctcaaagactcaagatcaaacacaatggattat
agagttttatgaattacgctaaataagataatttgaatt-aaaa-------aggcaatcc
aaaatatt--aaattaaa-ctgttgt-gaaatcagaaaatcaaaaggttaagccta-ggg
aatttttcaggaaattatgaaatattaaatcaga---taaattaattaaggttcaagcaa
ttaaaaatcaatctagaactctaaac-tattggtaaaataaaccagttctcactgcaatt
attatctagatttaaaaccagaaaatccaaatctctttgtaaaattctaagttaaaaatc
agctttaagaacatgtttagataagttcac-aaaattattaattcaaatctctttgtaag
aaataattttgctcatcaatgg--tttaatcagg-------aaaacaattatattct---
------------------------------------------------------------
-----------------
>Chr19:21329593:21334920_3p 
---gatgggagttgataagctcaaattaatccctggagctactctctcaaa-caagagat
c-actgtaatacttaggggtcgaattcctcagagactcaagatcaaacacaatggattat
agagttttataaattacgctaaataagataatttgaatt-aaaa-------aggcaatgc
aaaatatt--aaattaaa-ctgttgt-gaaatcagaaaatcaaaaggttaagcata-gga
aatttctcaggaaattatgaaatattaaatcaga---taaattaattacggttcaagcaa
ttaaaaatcaatctagaactctaaac-tattggtaaaataaatcagttctcactgcaatt
attatctagatttaaaaccagaaaatccaaatctctttgtaaaattctaagttaaaaatc
agctttaagaacaggtttagataagttcac-aaaattataaattcaaatctctttgtaag
aaataattttgctcatcaatgg--tttaatcagg-------aaaacna-catgttc----
------------------------------------------------------------
-----------------
>Chr5:19882196:19888451_5p 
--------aatttgatatgctcaaattaa-ccctagagctactctctcaaattaagagat
c-aatgcagtacttaggggtcgaattccacagagactcaagact--acacaataaattat
agagtttttc-aattatgctaaacagattaaattaaatt-aaaa----caaaagcaatgc
aaaatattcatattaaagactgttgt-aaattcaggagatcaaaaagctaggccta-ggg
aatttctcaggaaattatgaaatattaaataaa----tcaattaattaggattcaaacaa
ttaagaacagatctagaattctaaacacttttgtaaattaaatcagttctcactgcaaat
aatatctaaatttaaaaccagaaaatctaaatctctttgtaaaattctaggtaataaatc
agcaataaaatcaggtttagat-tgctcac-aaaattattaaatcaaatctctttgcaag
aaataattttgctcatcaaaagg-ttttatcagg------aaaatcaattatattctcat
atcaatttattttcctaaggtattaattctagatggccaatcaaggattaatatgaagaa
caacctaagatgaagat
>Chr9:14475239:14480606_5p 
-----------ttgatatgctcaaatttaaccct-gagctactctctcaaaataagagat
caattgtagtacttagggatcaaa-tccacaagaactctagatt-cacacaatagactta
ttattctttt-aattatgctaaacaga--aattgtaatt-taaa-------tagcaatgc
aaaaca---gaaaataaaagagttgtaaaattcagaaggattaaacgctaggccta-ggg
aaattctcaggaaatcatggaaaatcatatcaattaattaaacaagcaggattcaa-caa
ttaagcaccgttcttgaactttaaacacaattgtaaaataaattagttctcactgcaaat
attatctaaattcaaaaccagaaaatccaaatctctttgcaaaattctaggtaataaatc
agctttaaaaacaagtgtagat-tgttcac-aaaattattaaatcaaatctctttgcaag
aaataattttgctcatcaaaagg-ttttatc-----------------------------
------------------------------------------------------------
-----------------
