# Supplementary material for: Transposon signatures of allopolyploid genome evolution
Source: Nat Commun. 2023 Jun 1;14:3180. doi: 10.1038/s41467-023-38560-z (PMC10235133; doi:10.1038/s41467-023-38560-z)
Supplement: Supplementary file 4 — Supplementary Data 1 [file 41467_2023_38560_MOESM4_ESM.zip › Camelina.LTR.families/Camelina.LTRFamily/Camelina.Aligned/gt10.fam_823.Aligned.fa]

>Chr2:10886247:10894498_5p 
------------------------------------------------------------
-----------------------------------------------taagctctagatc
tagccttatctatgcttcttaaacattggtgtgatgctaagaagcttgagatcagatcct
accctctcagatataggatcagcattaag-aacatctagcctagaagagatctacaacaa
tcaagcttgaccaaatcacacaagccacaagatcaatccatcctaacccatcctcaagat
cctaagcaagctactcacaacaat---acatgatgaac---aaagtcaaaaacccagaaa
atattgaaacttgtattattagaaagatgaaacaaagatcttcaatattgatgcaaggat
caaactcaaattctcaatattaagaaagttatgaaaccaacactattgaggaatttag--
-----tcttttt------caag----------tacaagatc-taagaa-a-aataaaagt
gcaaaaagaataa-ttccc-aaaagggtaaaa-actagg-tttagagaata---tctaaa
aagctggactcttttggtggctgca-ggtacaa-gattttatataggagaagag-gtgga
agccctaaaaatacaaaaagtcaaagtagtca-acagctcggtcaactcgacca-gtgct
cggtcgagtggcttggtcgagctggcttctttcgtgcaatcaccactcggtcgagtcctc
ctcagcacacggtcgagtttctggtcgagt-gtgcggtcgagttggactctggaccttgg
-ttcttcagccttaactcccttgtttcctcctcatgattgcttcacatctcttctccatt
gcttccatgctccttaagctccaa-aatcacctgtttatgcatgaaaagatgcaaatgca
atgcaactaaactctaatgcatgattagtgctaaagctacacaataatggcctaaatgga
tagc-aaaagatgcaaaagttgtgaataaactaagggaaaacaaggtaaaatatatgaac
atcaacac---------------------------------------
>Chr20:20872691:20880191_5p 
--------------------------------------acacaagcaggcattaagcaat
acatctcaaaccaaacaagacctctaatctcttagcaagcctaatggtaagctctagatc
tagccttatctatgcttcttaaacattggtgtgatgctaagaagcttgaaatcagatcct
accctctcagatacaggatcagcattaag-aacatctagcctagaagagatctacaacaa
tctagcttgaccaaatcacacaaaccacaagatcaatcaatcctaacccatcctcaggat
cctaagcaaactactcacaacaat---acatgatgaac---aaagtcaaaaacccagaaa
atattgaaacttgcattattagaaagatgaaacaaagatcttcaatattgatgaaaggat
caaactcaaattctcaatattaagaaagttatgaaaccaacaatattgaggaatttag--
-----tcttttt------caag----------tacaagatc-taagaa-a-aataaaagt
gcaaaaagaataa-ttccc-aaaagggtaaaa-actagg-tttagagaata---tctaaa
aagctggactcttttggtggctgca-ggtacaa-ggctttatataggagaggag-gtgga
agccctaaaaatacaaaaagtcaaagtagtca-acggctcggtcaactcgacca-gtgct
cggtcgagtggcttggtcgagctggcttctctcgtgcaatctccactcggtcgagtcctc
ctcagcacacggtcgagtgtctggtcgagt-gtgcggtcgagttggactctggaccttgg
-ttcttcagccttaactcccttgtttcctcctcatgattgcttcacatctcttctccatt
gcttccatgctccttaagctccaa-aatcacctgtttatgcatgaaaagatgcaaatgca
atgcaactaaactctaatgcatgattagtgctaaagctacacaataatggcctaaatgga
tagc-aaaagatgcaaaagttgtgaataaactaagggaaaacaaggtaaaatatatgaac
atcaat-----------------------------------------
>Chr20:20872691:20880191_3p 
-------------------------------------tacacaagcaggcattaagcaat
acatctcaaaccaaacaagacctctaatctcttagcaagcctaatggtaagctctagatc
tagccttatctatgcttcttaaacattggtgtgatgctaagaagcttgaaatcagatcct
aacctctcag-ttcaggatcagcattaag-aacatctagcctagaagagatctacaacaa
tcaagcttgaccaaatcacacaaaccacaagatcaatccatcctaacccatcctcaagat
cctaagcaaactactcacaacaat---acatgatgaac---aaagtcaaaaactcagaaa
atattgaaacttgcattatcagaaagatgaaacaaagatcttcaatattgatgaaaggat
caaactcaaattctcaatattaagaaagttatgaaaccaacaatattgaggaatttag--
-----tcttttt------caag----------tacaagatc-taagaa-a-aataaaagg
gcaaaaagaataa-ttccc-aaaagggtaaaa-actagg-tttagagaata---tctaaa
aagctggactcttttggtggctgca-ggtacaa-ggctttatataggagaggag-gtgga
agccctaaaaatacaaaaagtcaaagtagtca-acggctcggtcaactcgacca-gtgct
cggtcgagtgggttggtcgagctggcttctctcgtgcaatctccactcggtcgagtcctc
ctcagcacacggtcgagtgtctggtcgagt-gtgcggtcgagttggactctggaccttgg
-ttcttcagccttaactcccttgtttcctcctcatgattgcttcacatctcttctccatt
gcttccatgctccttaagctccag-aatcacctgtttatgcatgaaaagatgcaaatgca
atgcaactaaactctaatgcatgattagtgctaaagctacagaataatggcctaaatgga
taac-aaaagatgcaaaagatgtgaataaactaagggaaaacaaggtaaaatatatgaac
atc--------------------------------------------
>Chr2:10886247:10894498_3p 
------------------------------------------------------------
------------------------------------------------------------
----------tatgcttcttaaacattggtgtgatgctaagaagtttgagatcagatcct
accctctcagatataggatcagcattaag-aacatctagcctagaagagatctacaacaa
tcaagcttgaccaaatcacacaagccacaagatcaatccatcgtaacccatcctcaagat
cctaagcaagctactcacaacaat---acatgatgaac---aaagtcaaaaacccagaaa
atattgaaacttgcattattagaaagatgaaacaaagatcttcaatattgatgaaaggat
caaactcaaattctcaatattaagaaagttatgaaaccaacaatattgaggaatttag--
-----tcttttt------caag----------tat-agatc-taagaa-a-aataaaagt
gcaaaaaaaataa-ttccc-aaaagggtaaaa-actagg-tttagagaata---tctaaa
aagctggactcttttggtggctgca-ggtacaa-ggctttatataggtgaggag-gtgga
agccctaaaaatacaaaaagtcaaagtagtca-acggctcggtcaactcgacca-gtgct
cggtcgagtggcttggtcgagctggcttctctcgtgcaatctccactcggtcgagtcctc
ctcagcacacggtcgagtgtctggtaaagt-gtgcggtcgagttggactctggaccttgg
-ttcttcagccttaactcccttgtttcctcctcatgattgcttcacatctcttctccatt
gcttgcatgctccttaagctccaa-aatcacctgtttatgcatgaaaagatgcaaatgca
atacaactaaactctaatgcatgatttgtgctaaagctacacaataatggttaaaatgga
tagc-aaaagatgcaaaagatgtgaataaactaagggaaaacaaggtaaaatatataaac
atcacacactaa-----------------------------------
>Chr17:17823066:17838688_3p 
--------------------------------gaatctacacaagcaggcattaagcaat
acatctcaaaccaatcaagacctctaatctcttagcaagcctaatggtaagctctagatc
tagccttatctatgcttcttaaacattggtgtgatgctaagaagcttgaaatcagatcct
aacctctcag-ttcaggatcagcattaag-aacatctagcctagaagagatctacaacaa
tcaagcttgaccaaatcacacaaaccacaagatcaatccatcctaacccatcctcaagat
cctaagcaaactactcacaacaat---acatgatgaac---aaagtcaaaaacccagaaa
atattgaaacttgcattatcagaaagatgaaacaaagatcttcaatattaatgaaaggat
caaactcaaattctcaatattaagaaagttatgaaactaacaatattgaggaatttag--
-----tcttttt------caag----------tacaagatc-taagaa-a-aataaaagt
gcaaaaggaataa-ttccc-aaaagggtaaaa-actagg-tttagagaata---tctaaa
aagctggactcttttggtggctgca-ggtacaa-ggctttatataggagggga--gtgga
agccctaaaaatacaaaaagtcaaagtagtca-acggctcggtcaactcgacca-gtgct
cggtcgagtggc-tggtcgagctggcttctcttatgcaatctccactcggtcgagtcctc
ctcagcacacggtcgagtgtctggtcgagt-gtgcggtcgagttggactctggaccttgg
-ttcttcagccttaacttccttgtttcctcctcatgattgcttcacatctcttctccatt
gcttccatgctccttaagctccaa-aatcacctgtttatgcatgaaaagatgcaaatgca
gtgcaactaaactctaatgcatgattggtcctaaagctatgcaataatggttaaaatgga
gagc-aaaagatgcaaaaggtgtaaataaactaagggaaaacatggtaaaatatatgaac
atca-------------------------------------------
>Chr17:17823066:17838688_5p 
----------------------------------atctacacaagcaggcattaagcaat
atgtctcataccaagcaaaacctctaatctcttagcaagcaagatggtaagctctagatc
tagccttatctatgcctcttaaacattggtgtgatgctaagaagcttaagatcagatcct
accctctcagatataggatcagcattaag-aacatctaccctagaagagatctacaacaa
tcaagcttgaccaaagcaaacaaacctcaaacaaagcctagcctaacccatcctcaagat
cctaaggaaactactcacaacaat---acatgatgaac---aaagtcaaaaacccagaaa
atattgaaacttgcattatcagaaagatgaaacaaatatcttcaatattaatgaaaggat
caaactcaaattctcaatattaagaaagttatgaaaccaacaatattgaggaatttag--
-----tcttttt------caag----------tacaaaatc-taagaa-a-aataaaagt
gcaaaaggaataa-ttccc-aaaaggggtaaa-actagg-ttttgagaata---tctaaa
aagctggactcttttggtggctgca-ggtacaa-ggctttatataggagggga--gtgga
agccctaaaaatacaaaaagtcaaagtagtca-acggctcggtcaactcgacca-gtgct
cggtcgagtggcttggtcgagctggcttctctcgtgcaatctccactcggtcgagtcctc
ctcagcacacggtcgagtgtctggtcgagt-gtgcggtcgagttggactctggaccttgg
-ttcttcagccttaacttccttgtttcctcctcatgattgcttcacatctcttctccatt
gcttccatgctccttaagctccaa-aatcatctgtttatgcatgaaaagatgcaaatgca
atgcaactaaactctaatgcatgattggtcctaaagctatgcaataatggttaaaatgga
tagc-agaagatgcaaaaagtgtgaataaactaagggaaaacatg---------------
-----------------------------------------------
>Chr12:31661848:31671933_5p 
------------------------------------------------------------
-----tcaaaccaaacaagacctctaatctcttagcaagcctaatggtaagctctagatc
tagccttatctatgcttcttaaacattggtgtgatgctaagatgcttgaaatcaaaccct
accctctcagatataggatcagcattaag-atcatctagcctagaagagatctacaacaa
tcaagcttgaccaaatcaaacaaaccacaagatcaatccagcctaacccatcctcaagat
cct-agagaactactcacaagaac---acatgatgaac---aaagtaaaaaacccagaaa
aataggaaacttgcatcattagaaagatgaaacaaagatcttcaatatttgagaaagaat
caaactcgaattctcaatattaagaaagttatagaaccaacaatattgaagaatttag-c
-cttttctcctta-aaaacaag----------tacaagatc-taataa-ataaaagaagt
gcacaaggaataa-ttccc-aaaagggtaaaa-actagg-tttagagaata---tctaaa
aagctggactctttttgtggctgca-ggtacaa-ggctttatataggagaggga-gtgga
agccctaaaaatactaaaagacaaaatagtca-acggctcggtcaactcgacct-gtgct
cggtcgagtggc-aggtcgagctggcttctctcgtgcatcctccactcggtcgagtcctc
ctcagcacacggtcgagtgtctggtcgagt-gtgcggtcgagttggactctggaccttgg
-ttcttcagccttaactctcttgctttcccttcatgattgcctcacttctcctcagcatt
gcttccatgctccttaagctccaa-aatcacctgattatgcatgaaaagatgcaaatgca
atgcaactaaactctaatgcatgattaatgctaaagctacacaataatggcctaaatgga
tagc-aaaagatgcaaaagatgtgaataaaataagggaaaacatggtaaaatatatgaac
atca-------------------------------------------
>Chr18:5795231:5803432_5p 
---------------------------------------------caggcattaagcaat
acatctcaaaccaaacaagacttctaatctcttagcaagcctaatggtaagctctagatc
tagccttatctatgctccttaaacattggtgtgatgctaagatgcttgaaatcaaaccct
accttctcagatataggatcagcattaag-aacatctagcctagaagagatctacaacaa
tcaagcttgaccaaatcaaataaaccacaagatcaacccagcctaacccatcctcaaggt
cctaagcaaactactcacaagaac---acatggtgaaa---taagtcaaaaacccagaaa
atattgaaacttgcatcattagaaagatgaaacagagatctacaatattgatgaagaaat
aaaactcgaaatcttaatatcttgaaagttatgaaaccaacaaaatacaagaatctag-t
-ctttctttctt---aaacaag----------tacaaaatc-taaaaa-taaaagaaagt
gcaaaaggaataa-atcta-aaaaaggtaaaa-actagg--ttttagactc---tctaaa
aatctggactc-tttggtggctgca-ggtacaagggctttatataggagatgag-gtgga
agccctaaaaatacaaaaagtcaaagcagtca-acggctcggtcaactcgacca-gtgct
cggtcgagtggc-tggtcgagctggcttctctcgtgcattctccactcggtcgagtcctt
ctcagcacacggtcgagtgtctggtcgagt-gtgcggtcgagttggactctggaccttga
-ttcttcagccttaactctcttgttttctcctcaggattgcttcacttctcctcagcatt
gcttccatgctccttaagctccaa-aatcacctgtttatgcatgaaaagatgcaaatgca
atgcaactatactctaatgcatgattagtcctaaagctacacaataatggcctaaatgga
tagc-aaaagatgcaaaagttgtgaataaactaagggaaaacaaggtaaaatatatgaac
atca-------------------------------------------
>Chr20:29907171:29914959_3p 
--------------------------------gaatctacacaagcaggcattaagcaat
acatctcaaaccaaacaagacctctaatctcttagcaagcctaatggtaagctctagatc
tagccttatctatgcttcttaaacattggtgtgatgctaagaagcttgaaatcagatcct
aacctctcag-ttcaggatcagccttaag-aacatctagcctagaagagatctacaacaa
tcaagcttgaccaaatcacataaaccacaagatcaatccttcctaacccatcctcaagat
cctaagaagactactcacaacaag---acatgatgaaa---caaatcaaaaacccagaaa
atattgaaacttgcattattagaaagataaaactgagatcttcaatattaatcaaaggat
gaaactcaaattctcaatattaagaaagttattgaaccaacaatattgaagaatctaaga
-gttttcttaaa------caag----------tacaaaatc-taataa-a-a-------t
gcaaaaggaataa-tgcta-aaaaaggtaaaa-actaggtttttgggaata---tctaaa
aagctggacac-tttggtggctgca-ggtacaa-ggtcttatatagtggggaa--gtgga
agccctaaaaatagaaaaagtcaaagcagtca-acggctcggtcaactcgacct-gtgct
cggtcgagctag-gggtcgacctggcttctcacgtgcaatctccactcggtcgagtcctc
ctcagcacacggtcgagtgtctggtcgagt-gtgcggtcgagttggactccggaccttgt
-tgtttcagccttaactcccttgtttcctcctcaagattgcttcacatctcttctccatt
gcttccatgctccttgagctccaa-aatcacctgtttatgcatgaaaagatgcaaatgca
atgcaactaaaccctaatgcatgattagtgctaaagctacacaataatggcctaaatgga
taga-aaaagatgcaaaagatgtgaataaactaagggaaaacaaggtaaaatatatgaac
atcaa------------------------------------------
>Chr15:10492516:10503927_5p 
------------------------------------------------------------
-----------------------------tcttagcaagcctaatggtaagctctagatc
tagccttatctatgcttcttaaacattggtgtgatgctaagatgcttgagatcaaaccct
accctctcagatataggatcagcattaag-aacatctagcctagaagagatctacaacaa
tcaagcttgaccaaatcaaataaaccacaagatcaatccatcataacccatcctcaagat
cctaagcaaactactcacaacaat---acatgatgaac---aaagtcaaaaacccagaaa
atattgaaacttgcatcattagaaagataaaacaaagatctataatattgatgaagaaat
gaaactcaaattctcactatcttgaaagttatagaaccaacaaaatataagaatctaa--
-tcttctttctt---aagaaag----------tacaagatc-taaaaa-----taaaaat
gcaaaaggaataa-agcta-aaaaaggtaaaa-actagg-tttagagaata---tctaaa
aagctgtacac-tttggtcgctgca-ggtacaa-ggctttatatagtagggga--gtgga
agccctaaaaatagaaaaagtcaaagtagtca-acagctcggtcaactcaacct-gtgct
cggtcgagtgag-gggtcgagctggcttctcacgtgcaatctccactcggtcgagtcctc
ctcagcacacggtcgagtgtctggtcgagt-gtgcggtcgagttggactccggaccttgt
-tgtttcaaccttaactctcttgctttctcctcatgattgcttcacttctcctcagcaat
gcttccatgctccttaagctccaaaaaccacttgtttatgcatgaaaagatgcaaatgca
atgcaactaaactctaatgcatgattagtcctaaagctacacaataatggcctaaatgga
tagc-aaaagatgcaaaagatgtaaataaactaagggaaaacaaggtaaaatatatgaac
atcaacacccccaaacttagtctttgcttgccctcaagcaaataatc
>Chr15:10492516:10503927_3p 
------------------------------------------------------------
--------------------cctctaagctcttagcaagcctaatggtaagctctagatc
tagccttatctatgcttcttaaacattggtgtgatgctaagatacttgagatcaaaccct
accctctcagatataggatcagcattaag-aacatctagcctagaagagatctacaacaa
tcaagcttgaccaaatcaaataaaccacaagctcaatccatcctaacccatcctcaagat
cctaagcaaactactcacaacaat---acatgatgaac---aaagtcaaaaaccctataa
atgttgaaacttgcatcattagaaagataaaacaaagatctataatattgatgaagaaat
gaaactcaaattctcaatatcttgaaagttatagaaccaacaaaatataagaatctag--
-tcttctttctt---aagaaag----------tacaagatc-taaaaa-----taaaaat
gcaaaaggaataa-agcta-aaaaaggtaaaa-actagg-tttagagaata---tctaaa
aagctgtacac-tttggtcgctgca-ggtacaa-ggctttatatagtagggga--gtgga
agccctaaaaatagaaaaagtcaaagtagtca-acagctcggtcaactcaacct-gtgct
cggtcgagtgag-gggtcgagctggcttctcacgtgcaatctccactcggtcgagtcctc
ctcagcacacggtcgagtgtctggtcgagt-gtgcggtcgagttggactccggaccttgt
-tgtttcaaccttaactctcttgctttctcctcatgattgcttcacttctcctcagcaat
gcttccatgctccttaagctccaaaaaccacttgtttatgcatgaaaagatgcaaatgca
atgcaactaaactctaatgcatgattagtcctaaagctacacaataatggcctaaatgga
tagc-aaaagatgcaaaagatgtaaataaactaagggaaaacaaggtaaaatatatgaac
atcaacacccccaaacttagtctttgcttgccctcaagcaaa-----
>Chr12:31686323:31697988_5p 
------------------------------------------------------------
------------------------------------------------------------
--------------------------tggtgtgatgctaagatgcttgaaatcaaaccct
accttctcagatataggatcagcattaag-atcatctaccctagaagagatctacaacaa
tcaagcttgaccaaatcaaacaaaccacaagatcaatccagcctaacccatcctcaagat
cct-agagaactactcacaagaac---acatgatgaac---aaagtcaaaaacccagaaa
aatacgaaacttgcatcattagaaagatgaaacaaagatctacaatattggagaaagaat
caaactcgaattctcaatattaagaaagttatgaaaccaacaatattgaagaatttag-c
-cttttctcctta-aaaacaag----------tacaagatc-taagaa-a-aataaaagt
gcaaaaggaataa-ttccc-aaaagggtaaaa-actagg-tttagagaata---tctaaa
aagctggactcttttggtggctgca-ggtacaa-ggctttatataggagaggga-gtgga
agccctaaaaatactaaaagacaaaatagtca-acggctcggtcaactcgacct-gtgct
cggtcgagtggc-aggtcgagctggcttctctcgtgcatcctccactcggtcgagtcctc
ctcagcacacggtcgagtgtctggtcgagt-gtgcggtcgagttggactctggaccttgg
-ttcttcagccttaactctcttgctttcccttcatgattgcttcacttctcctcagcatt
gcttccatgctccttaagctccaa-aatcacctgattatgcatgaaaagatgcaaatgca
atgcaactaaactctaatgcatgattagtcctaaagctatgcaataatggtaaaaatgga
tagc-aaaagatgcaaaagatgtgaatatattaagggaaaacagggtaaaatatatgaac
atca-------------------------------------------
>Chr12:31661848:31671933_3p 
--------------------------------------------gcaggcattaagcaat
acatctcaaaccaaacaagacctctaatctcttagcaagcctaatggtaagctctagatc
tagccttatctatgcttcctaaacattggtgtgatgctaagatgtttgaaatcaaaccct
accctctcagatataggatcagcattaag-atcatctagcctagaagagatctacaacaa
tcaagcttgaccaaatcaaacaaaccataagatcaatccagcctaacccatcctcaagtt
cct-agagaactactcacaagaac---acatgatgaac---aaagtcaaaaacccagaaa
aatacgaaacttgcatcattagaaatatgaaacaaagatcttcaatattggagaaagaat
caaactcgaattctcaatataaagaaagttatggaaccaacaatattgaagaatttag-c
-cttttctcctta-aaaacaag----------tacaagatc-taaaaa-ataaaagaagt
gcaaaaggaataa-ctccc-aaaaggataaaa-actatg-tttagagaata---tctaaa
aagctggaccttttttgtggctgca-ggtacaa-ggctttatataggagaggga-gtgga
aaacctaaaaatactaaaagacaaaatagtca-acggctcggtcatctcgacct-gtgct
cggtcgggtggc-aggtcgagctggcttctctcgtgcattctccactcggtcgagtcctc
ctcagcacacggtcgagtgtctggtcgagt-gtgcggtcgagttggactctggaccttgg
-ttcttcagccttaactctcttgctttcccttcatgattgcctcacttctcctcagcatt
gcttccatgctccttaagctccaa-aatcacctgattatgcatgaaaagatgcaaattca
atgcaactaaactctaatgcatgattaatgctaaagctacacaataatggcctaaatgga
tagc-aaaagatgcaaaaaatgtgaataaactaagggaaaacatggtaaaatatatga--
-----------------------------------------------
>Chr8:13643536:13658898_3p 
-------------------------------------------------cattaagcaat
acatctcaaaccaaacaagacttctaatctcttagcaagcctaatggtaagctctagatc
tagccttatctatgctccttagacattggtgtgatgttaagatgcttgaaatcaaaccct
accttctcagatataggatcagcattaag-atcatctagcctagaagagatctacaacaa
tcaagcttgaccaaatcaaacaaaccacaagatcaacccagcctaacccatcctcaaggt
cctaaacaaactactcacaagaac---acatggtgaaa---tatgtcaaaaacccagaaa
atattgaaacttgcatcattagaaagatgaaacagagatctacaatattgatgaagaaat
aaaactcgaaatcttaatattttgaaagttatgaaacaaacaaaatacaagaatctag-t
-ctttctttctt---aaacaag----------tacaaaatc-taaaa--taaaagaaagt
gcaaaaggaataaaatcta-aaaaaggtaaaa-actagg--ttttagactc---tctaaa
aagctggactc-tttggtggctgca-ggtacaagggccttatataggaggtgag-gtgga
agccctaaaaatacaaaaagtcaaagtagtca-acggctcggtcaactcgacca-gtgct
cggtcgagtggc-tggtcgagctggcttctctcgtgcattctccactcggtcgagtcctc
ctcagcacacggtcgagtg-gtggtcgagtggtgcggtcgagttggactccggaccttga
-ttctacagccttaactctcttgttttctcctcaggattgcttcacttctcctcagcatt
gcttccatgctccttaagctccaa-aatcacctgtttatgcatgaaaagatgcaaatgca
atgcaactatactctaatgcatgattagtcctaaagctacacaataatggcctaaatgga
tagc-aaaagatgcaaaagttgtgaataaactaagggaaaacaaggtaaaatatatgaac
atcaacacccc------------------------------------
>Chr11:35523260:35534599_5p 
---------------------------------------------caggcattaagcaat
acatctcaaaccaaacaagacttctaatctcttagcaagcctaatggtaagctctagatc
tagccttatctatgctccttagacattggtgtgatgctaagatgcttgaaatcaaaccct
accttctcagatataggatcagcattaag-atcatctagcctagaagagatctacaacaa
tcaagcttgaccaaatcaaacaaaccacaagatcaacccagcctaacccatcctcaaggt
cctaaacaaactactcacaagaac---acatggtgaaa---tatgtcaaaaacccagaaa
ataatgaaacttgcatcattagaaagatgaaacagagatctacaatattgatgaaggaat
aaaactcgaaatcttaatactttgaaagttatgaaacaaacaaaatataagaatctag-t
-ctttctctctc---aaacaag----------tacaaaatc-taaaaa-aaaaaaaaagt
gcaaaaggaataaaatcta-aaaaaggtaaaa-actagg--ttttagactc---tctaaa
aagctggactc-tttggtggctgca-ggtacaagggccttatataggaggtgag-gtgga
agccctaaaaatacaaaaagtcaaagtagtca-acggctcggtcaactcgacca-gtgct
cggtcgagtggc-tggtcgagctggcttctctcgtgcattctccactcggtcgagtcctc
ctcagcacacggtcgagtg-gtggtcgagtggtgcggtcgagttggactccggaccttga
-ttctacagccttaactctcttgttttctcctcaggattgcttcacttctcctcagcatt
gcttccatgctccttaagctccaa-aatcacctgtttatgcatgaaaagatgcaaatgca
atgcaactatactctaatgcatgattagtcctaaagctacacaataatggcctaaatgga
tagc-aaaagatgcaaaagttgtgaataaactaagggaaaacaaggtaaaatatatgaac
atcaa------------------------------------------
>Chr8:13643536:13658898_5p 
------------------------------------------------------------
-----------caaacaagacttctaatctcttagcaagcctaatggtaagctctagatc
tagccttatctatgctccttagacattggtgtgatgctaagatgcttgaaatcaaaccct
accttctcagatataggatcagcattaag-atcatctagcctagaagagatctacaacaa
tcaagcttgaccaaatcaaacaaaccacaagatcaacccagcctaacccatcctcaaggt
cctaaacaaactactcacaagaac---acatggtgaaa---tatgtcaaaaacccagaaa
ataatgaaacttgcatcattagaaagatgaaacagagatctacaatattgatgaaggaat
aaaactcgaaatcttaatactttgaaagttatgaaacaaacaaaatataagaatctag-t
-ctttctctctc---aaacaag----------tacaaaatc-taaaaa-aaaaaaaaagt
gcaaaaggaataatatcta-aaaaaggtaaaa-actagg--ttttagactc---tctaaa
aagctggattctttttttggctgca-agtacaagggccttatataggaggtgag-gtgga
agccctaaaaatacaaaaagtcaaagtagtca-acggctcggtcaactcgacca-gtgct
cggtcgagtggc-tggtcgagctggcttctctcgtgcactctccactcggtcgagtcctc
ctcagcacacggtcgagtg-gtggtcgagtggtgcggtcgagttggactccggaccttga
-ttctacagccttaactctcttgttttctcctcaggattgcttcacttctcctcagcatt
gcttccatgctccttaagctccaa-aatcacctgtttatgcatgaaaagatgcaaatgca
atgcaactatactctaatgcatgattagtcctaaagctacacaataatggcctaaatgga
tagc-aaaagatgcaaaagttgtgaataaactaagggaaaacaaggtaaaatatatgaac
atcaacacc--------------------------------------
>Chr14:20472523:20480421_5p 
------------------------------------------------------------
----------------------------------------------------tctagatc
tagccttatctatgctccttagacattggtgtgatgctaagatgcttgaaatcaaaccct
accttctcagatataggatcagcattaag-aacatctagcctagaagagatctacaacaa
tcaagcttgaccaaatcaaataaaccacaagatcaacccagcctaacccatcctcaaggt
cctaagcaaactactcacaagaac---acatggtgaaa---tatgtcaaaaacccagaaa
atattgaaacttgcatcattagaaagatgaaacagagatctacaatattgatgaagaaat
aaaactcgaaatcttaatattttgaaagttatgaaacaaacaaaatacaagaatctag-t
-ctttctttctt---aaacaag----------tacaaaatc-taaaa--taaaagaaagt
gcaaaaggaataaaatcta-aaaaaggtaaaa-actagg--ttttagactc---tctaaa
aagctggactc-tttggtggctgca-ggtacaagggctttatataggagatgag-gtgga
agccctaaaaatacaaaaagtcaaagcagtca-acggctcggtcaactcgacca-gtgct
cggtcgagtggc-tggtcgagctggcttctctcgtgcattctccactcggtcgagtcctt
ctcagcacacggtcgagtg-gtggtcgagtggtgcggtcgagttggactccggaccttga
-ttctacagccttaactctcttgttttctcctcaggattgcttcacttctcctcagcatt
gcttccatgctccttaagctccaa-aatcacctgtttatgcatgaaaagatgcaaatgca
atgcaactatactctaatgcatgattagtcctaaagctacacaataatggcctaaatgga
tagc-aaaagatgcaaaagttgtgaataaactaagggaaaacaaggtaaaatatatgaac
atcaaccatggctt---------------------------------
>Chr7:11218390:11225839_3p 
---------------------------------------------caggcattaagcaat
acatctcaaaccaaacaagacttctaatctcttagcaagcctaatggtaagctctagatc
tagccttatctatgctccttagacattggtgtgatgttaagatgcttgaaatcaaaccct
accttctcagatataggatcagcattaag-atcatctagcctagaagagatctacaacaa
tcaagcttgaccaaatcaaacaaaccacaagatcaacccagcctaacccatcctcaaggt
cctaaacaaactactcacaagaac---acatggtgaaa---tatgtcaaaaacccagaaa
atattgaaacttgcatcattagaaagatgaaacagagatctacaatattgatgaagaaat
aaaactcgaaatcttaatattttgaaagttatgaaacaaacaaaatacaagaatctag-t
-ctttctttctt---aaacaag----------tacaaaatc-taaaa--taaaagaaagt
gcaaaaggaataaaatcta-aaaaaggtaaaa-actagg--ttttagactc---tctaaa
aagctggactc-tttggtggctgca-ggtacaagggccttatataggaggtgag-gtgga
agccctaaaaatacaaaaagtcaaagtagtca-acggctcggtcaactcgacca-gtgct
cggtcgagtggc-tggtcgagctggcttctctcgtgcattctccactcggtcgagtcctc
ctcagcacacggtcgagtg-gtggtcgagtggtgcggtcgagttggactccggaccttga
-ttctacagccttaactctcttgttttctcctcaggattgcttcacttctcctcagcatt
gcttccatgctccttaagctccaa-aatcacctgtttatgcatgaaaagatgcaaatgca
atgcaactatactctaatgcatgattagtcctaaagctacacaataatggcctaaatgga
tagc-aaaagatgcaaaagttgtgaataaactaagggaaaacaaggtaaaatatatgaac
atcaa------------------------------------------
>Chr20:29907171:29914959_5p 
------------------------acagtaaagaatctacacaagcaggcattaagcaat
acatctcaaaccaaacaagacctctaatctcttagcaagcctaatggtaagctctagatc
tagccttatctatgcttcttaaacattggtgtgatgctaagaagcttgaaatcagatcct
aacctctcag-ttcaagatcagccttaag-aacatctagcctagaagagatctacaacaa
tcaagcttgaccaaatcacataaaccacaagatcaatccttcctaacccatcctcaagat
cctaagaagactactcacaacaag---acatgatgaaa---caaatcaaaaacccagaaa
atattgaaacttgcattattagaaagataaaacagagatcttcaatattaatcaaaggat
gaaactcaaattctcaatattaagaaagttattgaaccaacaatattgaagaatctaaga
-gttttcttaaa------caag----------tacaaaatc-taataa-a-a-------t
gcaaaaggaataa-tgcta-aaaaaggtaaaa-actaggtttttgggaata---tctaaa
aagctggacac-tttggtggctgca-ggtacaa-ggtcttatatagtggggaa--gtgga
agccctaaaaatagaaaaagtcaaagcagtca-acggctcggtcaactcgacct-gtgct
cggtcgagctag-gggtcgagctggcttctcacgtgcaatctccactcggtcgagtcctc
ctcagcacacggtcgagtgtctggtcgagt-gtgcggtcgagttggactccggaccttgt
-tgtttcagccttaactcccttgtttcctcctcaagattgcttcacatctcttctccatt
gcttccatgctccttgagctccaa-aatcacctgtttatgcatgaaaagatgcaaatgca
atgcaactaaaccctaatgcatgattagtgctaaagctacacaataatggtctaaatgga
taga-aaaagatgcaaaagatgtgaataaactaagggaaaacaag---------------
-----------------------------------------------
>Chr11:36007988:36018769_3p 
---------------------------------------------caggcattaagcaat
acatctcaaaccaaacaagacttctaatctcttagcaagcctaatggtaagctctagatc
tagccttatctatgctccttagacattggtgtgatgttaagatgcttgaaatcaaaccct
accttctcagatataggatcagcattaag-atcatctagcctagaagagatctacaacaa
tcaagcttgaccaaatcaaacaaaccacaagatcaacccagcctaacccatcctcaaggt
cctaaacaaactactcacaagaac---acatggtgaaa---tatgtcaaaaacccagaaa
atattgaaacttgcatcattagaaagatgaaacagagatctacaatattgatgaagaaat
aaaactcgaaatcttaatattttgaaagttatgaaacaaacaaaatacaagaatctag-t
-ctttctttctt---aaacaag----------tacaaaatc-taaaa--taaaagaaagt
gcaaaaggaataaaatcta-aaaaaggtaaaa-actagg--ttttagactc---tctaaa
aagctggactc-tttggtggctgca-ggtacaagggccttatataggaggtgag-gtgga
agccctaaaaatacaaaaagtcaaagtagtca-acggctcggtcaactcgacca-gtgct
cggtcgagtggc-tggtcgagctggcttctctcgtgcattctccactcggtcgagtcctc
ctcagcacacggtcgagtg-gtggtcgagtggtgcggtcgagttggactccggaccttga
-ttctacagccttaactctcttgttttctcctcaggattgcttcacttctcctcagcatt
gcttccatgctccttaagctccaa-aatcacctgtttatgcatgaaaagatgcaaatgca
atgcaactatactctaatgcatgattagtcctaaagctacacaataatggcctaaatgga
tagc-aaaagatgcaaaagttgtgaataaactaagggaaaacaaggtaaaatatatgaac
atca-------------------------------------------
>Chr11:29248603:29262260_5p 
---------------------------------------------caggcattaagcaat
acatctcaaaccaaacaagacttctaatctcttagcaagcctaatggtaagctctagatc
tagccttatctatgctccttagacattggtgtgatgttaagatgcttgaaatcaaaccct
accttctcagatataggatcagcattaag-atcatctagcctagaagagatctacaacaa
tcaagcttgaccaaatcaaacaaaccacaagatcaacccagcctaacccatcctcaaggt
cctaaacaaactactcacaagaac---acatggtgaaa---tatgtcaaaaacccagaaa
atattgaaacttgcatcattagaaagatgaaacagagatctacaatattgatgaagaaat
aaaactcgaaatcttaatattttgaaagttatgaaacaaacaaaatacaagaatctag-t
-ctttctttctt---aaacaag----------tacaaaatc-taaaa--taaaagaaagt
gcaaaaggaataaaatcta-aaaaaggtaaaa-actagg--ttttagactc---tctaaa
aagctggactc-tttggtggctgca-ggtacaagggccttatataggaggtgag-gtgga
agccctaaaaatacaaaaagtcaaagtagtca-acggctcggtcaactcgacca-gtgct
cggtcgagtggc-tggtcgagctggcttctctcgtgcattctccactcggtcgagtcctc
ctcagcacacggtcgagtg-gtggtcgagtggtgcggtcgagttggactccggaccttga
-ttctacagccttaactctcttgttttctcctcaggattgcttcacttctcctcagcatt
gcttccatgctccttaagctccaa-aatcacctgtttatgcatgaaaagatgcaaatgca
atgcaactatactctaatgcatgattagtcctaaagctacacaataatggcctaaatgga
tagc-aaaagatgcaaaagttgtgaataaactaagggaaaacaaggtaaaatatatgaac
atca-------------------------------------------
>Chr6:7754199:7761903_3p 
---------------------------------------------caggcattaagcaat
acatctcaaaccaaacaagacttctaatctcttagcaagcctaatggtaagctctagatc
tagccttatctatgctccttagacattggtgtgatgttaagatgcttgaaatcaaaccct
accttctcagatataggatcagcattaag-atcatctagcctagaagagatctacaacaa
tcaagcttgaccaaatcaaacaaaccacaagatcaacccagcctaacccatcctcaaggt
cctaaacaaactactcacaagaac---acatggtgaaa---tatgtcaaaaacccagaaa
atattgaaacttgcatcattagaaagatgaaacagagatctacaatattgatgaagaaat
aaaactcgaaatcttaatattttgaaagttatgaaacaaacaaaatacaagaatctag-t
-ctttctttctt---aaacaag----------tacaaaatc-taaaa--taaaagaaagt
gcaaaaggaataaaatcta-aaaaaggtaaaa-actagg--ttttagactc---tctaaa
aagctggactc-tttggtggctgca-ggtacaagggccttatataggaggtgag-gtgga
agccctaaaaatacaaaaagtcaaagtagtca-acggctcggtcaactcgacca-gtgct
cggtcgagtggc-tggtcgagctggcttctctcgtgcattctccactcggtcgagtcctc
ctcagcacacggtcgagtg-gtggtcgagtggtgcggtcgagttggactccggaccttga
-ttctacagccttaactctcttgttttctcctcaggattgcttcacttctcctcagcatt
gcttccatgctccttaagctccaa-aatcacctgtttatgcatgaaaagatgcaaatgca
atgcaactatactctaatgcatgattagtcctaaagctacacaataatggcctaaatgga
tagc-aaaagatgcaaaagttgtgaataaactaagggaaaacaaggtaaaatatatgaac
atca-------------------------------------------
>Chr10:16619321:16630238_5p 
---------------------------------------------caggcattaagcaat
acatctcaaaccaaacaagacttctaatctcttagcaagcctaatggtaagctctagatc
tagccttatctatgctccttagacattggtgtgatgctaagatgcttgaaatcaaaccct
accttctcagatataggatcagcattaag-atcatctagcctagaagagatctacaacaa
tcaagcttgaccaaatcaaacaaaccacaagatcaacccagcctaacccatcctcaaggt
cctaaacaaactactcacaagaac---acatggtgaaa---tatgtcaaaaacccagaaa
ataatgaaacttgcatcattagaaagatgaaacagagatctacaatattgatgaaggaat
aaaactcgaaatcttaatactttgaaagttatgaaacaaacaaaatataagaatctag-t
-ctttctctctc---aaacaag----------tacaaaatc-taaaaa-aaaaaaaaagt
gcaaaaggaataatatcta-aaaaaggtaaaa-actagg--ttttagactc---tctaaa
aagctggattctttttttggctgca-agtacaagggccttatataggaggtgag-gtgga
agccctaaaaatacaaaaagtcaaagtagtca-acggctcggtcaactcgacca-gtgct
cggtcgagtggc-tggtcgagctggcttctctcgtgcactctccactcggtcgagtcctc
ctcagcacacggtcgagtg-gtggtcgagtggtgcggtcgagttggactccggaccttga
-ttctacagccttaactctcttgttttctcctcaggattgcttcacttctcctcagcatt
gcttccatgctccttaagctccaa-aatcacctgtttatgcatgaaaagatgcaaatgca
atgcaactatactctaatgcatgattagtcctaaagctacacaataatggcctaaatgga
tagc-aaaagatgcaaaagttgtgaatagactaagggaaaacaaggtaaaatatatgaac
atcaa------------------------------------------
>Chr10:16619321:16630238_3p 
-----------------------------------------------ggcattaagcaat
acatctcaaaccaaacaagacttctaatctcttagcaagcctaatggtaagctctagatc
tagccttatctatgctccttagacattggtgtgatgctaagatgcttgaaatcaaaccct
accttctcagatataggatcagcattaag-atcatctagcctagaagagatctacaacaa
tcaagcttgaccaaatcaaacaaaccacaagatcaacccagcctaacccatcctcaaggt
cctaaacaaactactcacaagaac---acatggtgaaa---tatgtcaaaaacccagaaa
ataatgaaacttgcatcattagaaagatgaaacagagatctacaatattgatgaaggaat
aaaactcgaaatcttaatactttgaaagttatgaaacaaacaaaatataagaatctag-t
-ctttctctctc---aaacaag----------tacaaaatc-taaaaa-aaaaaaaaagt
gcaaaaggaataatatcta-aaaaaggtaaaa-actagg--ttttagactc---tctaaa
aagctggattctttttttggctgca-agtacaagggccttatataggaggtgag-gtgga
agccctaaaaatacaaaaagtcaaagcagtca-acggctcggtcaactcgacca-gtgct
cggtcgagtggc-tggtcgagctggcttctctcgtgcattctccactcggtcgagtcctt
ctcagcacacggtcgagtg-gtggtcgagtggtgcggtcgagttggactccggaccttga
-ttctacagccttaactctcttgttttctcctcaggattgcttcacttctcctcagcatt
gcttccatgctccttaagctccaa-aatcacctgtttatgcatgaaaagatgcaaatgca
atgcaactatactctaatgcatgattagtcctaaagctacacaataatggcctaaatgga
tagc-aaaagatgcaaaagttgtgaataaactaagggaaaacaaggtaaaatatatgaac
atcaa------------------------------------------
>Chr14:20158516:20164065_3p 
--------------------------------------------------attaagcaat
acatctcaaaccaaacaagacttctaatctcttagcaagcctaatggtaagctctagatc
tagccttatctatgctccttagacattggtgtgatgctaagatgcttgaaatcaaaccct
accttctcagatataggatcagcattaag-atcatctagcctagaagagatctacaacaa
tcaagcttgaccaaatcaaacaaaccacaagatcaacccagcctaacccatcctcaaggt
cctaagcaaactactcacaagaac---acatggtgaaa---tatgtcaaaaacccagaaa
atattgaaacttgcatcattagaaagatgaaacagagatctacaatattgatgaagaaat
aaaactcgaaatcttaatattttgaaagttatgaaacaaacaaaatacaagaatctag-t
-ctttctttctt---aaacaag----------tacaaaatc-taaaa--taaaaaaaagt
gcaaaaggaataaaatcta-aaaaaggtaaaa-actagg--ttttagactc---tctaaa
aagctggactc-tttggtggctgca-ggtacaagggccttatataggaggtgag-gtgga
agccctaaaaatacaaaaaatcaaagtagtca-acggctcggtcaactcgacca-gtgct
cggtcgagtggc-tggtcgagctggcttctctcgtgcattgtccactcggtcgagtcctt
ctcaacatacggtcgagtg-gtgctcgagtggtgcggtcgagttggactccggaccttga
-ttctacagccttaactctcttgttttctcctcaggattgcttcacttctcctcagcatt
gcttccatgctccttaagctccaa-aatcacctgtttatgcatgaaaagatgcaaatgca
atgcaactatactctaatgcatgattagtcctaaagctacacaataatggcctaaatgga
tagc-aaaagatgcaaaagttgtgaataaactaagggaaaacaaggtaaaatatatgaac
atca-------------------------------------------
>Chr14:20158516:20164065_5p 
-------------------------------------------agcaggcattaagcaat
acatctcaaaccaaacaagacttctaatctcttagcaagcctaatggtaagctctagatc
tagccttatctatgctccttagacattggtgtgatgctaagatgcttgaaatcaaaccct
accttctcagatataggatcagcattaag-atcatctagcctagaagagatctacaacaa
tcaagcttgaccaaatcaaacaaaccacaagatcaacccagcctaacccatcctcaaggt
cctaaacaaactactcacaagaac---acatggtgaaa---tatgtcaaaaacccagaaa
ataatgaaacttgcatcattagaaagatgaaacagagatctacaatattgatgaaggaat
aaaactcgaaatcttaatactttgaaagttatgaaacaaacaaaatataagaatctag-t
-ctttctctctc---aaacaag----------tacaaaatc-taaaaa-aaaaaaaaagt
gcaaaaggaataaaatcta-aaaaaggtaaaa-actagg--ttttagactc---tctaaa
aagctggactc-tttggtggctgca-ggtacaagggctttatataggagatgag-gtgga
agccctaaaaatacaaaaagtcaaagtagtca-acggctcggtcaactcgacca-gtgct
cggtcgagtggc-tggtcgagctggcttctctcgtgcattgtccactcggtcgagtcctt
ctcaacacacggtcgagtg-gtgcgcgagtggtgcggtcgagttggactccggaccttga
-ttcttcagccttaactctcttgttttctcctcagaattgcttcacttttcctcaacatt
gcttccatgctccttaagctccaa-aatcacctgtttatgcatgaaaagatgcaaatgca
atgcaactatactctaatgcatgattagtcctaaagctacacaataatggcctaaatgga
tagc-aaaagatgcaaaagttgtgaataaactaagggaaaacaaggtaaaatatatgaac
at---------------------------------------------
>Chr14:20472523:20480421_3p 
------------------------------------------------------------
------------------------------------------------------------
--gccttatctatgctccttagacattggtgtgatgctaagatgcttgaaatcaaaccct
accttctcagatataggatcagcattaag-atcatctagcctagaagagatctacaacaa
tcaagcttgaccaaatcaaacaaaccacaagatcaacccagcctaacccatcctcaaggt
cctaaacaaactactcacaagaac---acatggtgaaa---tatgtcaaaaacccagaaa
ataatgaaacttgcatcattagaaagatgaaacagagatctacaatattgatgaaggaat
aaaactcgaaatcttaatactttgaaagttatgaaacaaacaaaatataagaatctag-t
-ctttctctctc---aaacaag----------tacaaaatc-taaaaa-aaaaaaaaagt
gcaaaaggaataaaatcta-aaaaaggtaaaa-actagg--ttttagactc---tctaaa
aagctggactc-tttggtggctgca-ggtacaagggccttatataggaggtgag-gtgga
agccctaaaaatacaaaaagtcaaagtagtca-acggctcggtcaactcgacca-gtgct
cggtcgagtggc-tggtcgagctggcttctctcgtgcattctccactcggtcgagtcctc
ctcagcacacggtcgagtg-gtggtcgagtggtgcggtcgagttggactccggaccttga
-ttctacagccttaactctcttgttttctcctcaggattgcttcacttctcctcagcatt
gcttccatgctccttaagctccaa-aatcacctgtttatgcatgaaaagatgcaaatgca
atgcaactatactctaatgcatgattagtcctaaagctacacaataatggcctaaatgga
tagc-aaaagatgcaaaagttgtgaataaactaagggaaaacaaggtaaaatatatgaac
atcaac-----------------------------------------
>Chr11:36007988:36018769_5p 
--------------------------------------------gcaggcattaagcaat
acatctcaaaccaaacaagacttctaatctcttagcaagcctaatggtaagctctagatc
tagccttatctatgctccttagacattggtgtgatgctaagatgcttgaaatcaaaccct
accttctcagatataggatcagcattaag-atcatctagcctagaagagatctacaacaa
tcaagcttgaccaaatcaaacaaaccacaagatcaacccagcctaacccatcctcaaggt
cctaaacaaactactcacaagaac---acatggtgaaa---tatgtcaaaaacccagaaa
ataatgaaacttgcatcattagaaagatgaaacagagatctacaatattgatgaaggaat
aaaactcgaaatcttaatactttgaaagttatgaaacaaacaaaatataagaatctag-t
-ctttctctctc---aaacaag----------tacaagatc-taaaaataaaaaaaaagt
gcaaaaggaataatatcta-aaaaaggtaaaa-actagg--ttttagactc---tctaaa
aagctggactc-tttggtggctgca-ggtacaagggccttatataggaggtgag-gtgga
agccctaaaaatacaaaaagtcaaagtagtca-acggctcggtcaactcgacca-gtgct
cggtcgagtggc-tggtcgagctggcttctctcgtgcattctccactcggtcgagtcctc
ctcagcacacggtcgagtg-gtggtcgagtggtgcggtcgagttggactccggaccttga
-ttctacagccttaactctcttgttttctcctcaggattgcttcacttctcctcagcatt
gcttccatgctccttaagctccaa-aatcacctgtttatgcatgaaaagatgcaaatgca
atgcaactatactctaatgcatgattagtcctaaagctacacaataatggcctaaatgga
tagc-aaaagatgcaaaagttgtgaataaactaagggaaa--------------------
-----------------------------------------------
>Chr12:31686323:31697988_3p 
------------------------------------------------------------
------------------------------------------------------------
----------------------------gtgtgatgctaagatgcttgaaatcaaaccct
accctctcagatataggttcagcattaag-atcatctagactagaagagatctacaacaa
tcaagcttgaccaaatc-aacaaaccacaagatcaatccagcctaacccatcctcaagat
cct-agagaactactcacaagaac---acatgatgaac---aaagtcaaaaacccagaaa
aatatgaaacttgcatcattagaaagatgaaacaaagatcttcaatattggagaaaaaat
caaactcgaattctcaatattaagaaagttatggaaccaacaatattgaagaatttag-c
-attttctcctta-aaaacaag----------tacaagatc-taaaaa-ataaaagaagt
gcaaaaggaataa-tttcc-aaaagggtaaaa-actagg-tttagagaata---tctaaa
aagctggactctttttgtggctgca-ggtacaa-ggctttatataggagagggg-gtgga
agccctaaaaatactaaaagacaaaatagtca-acggctcggtcaacttgacct-gtgct
cggtcgagtggc-aggtcgagctgacttctctcgtgcattctccacacggtcgagtcctc
ctcagcacacggtcgagtgtctggtcgagt-gtgcggtcgagttggactctggaccttgg
-ttcttcagccttaactctcttgcttttccttcatgattgcctcacttctcctcagcatt
gcttccatggtccttaagctccaa-aatcacctgattatgcatgaaaagatgcaaatgca
atgcaactaaactctaatgcatgattaatgctaaagctacacaataatggtctaaacaga
tagc-aaaagatgcaaaagatgtgaataaactaagggaaaacatggtaaaatatatg---
-----------------------------------------------
>Chr4:14554713:14564505_5p 
--------------------------------gaatctacacaagcaggcattaagcaat
acatctcaaaccaaacaagacctctaatctcttagcaagcctaatggtaagctctagatc
tagccttatctatgcttcctaaacattggtgtgatgctaagaagcttgaaatcagactct
accctctcagatatagaatcagcattaag-atcatctaccctagaagagatctacaacaa
tcaagcttgaccaagacacacaaaccacaagatcaatccatcctaacccatcctcacgat
cctaaggaaactactcacaacaat---acatggtgatc---aaagtcaaaaacccagaaa
atattgaaacttgcattattagaaagattaaacaaagatcttcaatattgatgaaaggat
gaaactcaaattctcaatatcttgaaagttatagaaccaacaaaatataagaatctag--
-tcttctttcat---aaggaag----------tacaagatc-ttaaa----aataaaaat
gcaaaaggaataa-aacta-aaaaaggtaaaa-actagg-tttagggaata---tctaaa
aagttgcacac-tttggtggctgca-ggtacaa-ggccttatataggtgaggag-gtgga
agccctaaaaatagaaaaagtcaaagtagtca-acggctcggtcaactcgacca-gtgct
cggtcgagtcca-tggtcgagctggcttctctcgtgcacactccactcggtcgagtccat
ctacccactcggtcgagtgcttggtcgagt-------------tggactctggaccttgg
-ttcttcagccttaactctcttgctttcccttcaagattgcttcacttctcctcaggatt
gtttccatgctccttaagctccaa-aatcacctgtttatgcatgaaaagatgcaaatgca
atgcaactaaactctaatgcatgattagtcctaaagctacacaataatgatgaaaatggc
tagc-aaaagatgcaaaagatgtgaataaactaagggaaaacatggtaaaatatatgaac
atcaa------------------------------------------
>Chr6:7754199:7761903_5p 
-------------------------------------------agcaggcattaagcaat
acatctcaaaccaaacaagacttctaatctcttagcaagcctaatggtaagctctagatc
tagccttatctatgctccttagacattggtgtgatgctaagatgcttgaaatcaaaccct
accttctcagatataggatcagcattaag-atcatctagcctagaagagatctacaacaa
tcaagcttgaccaaatcaaacaaaccacaagatcaacccagcctaacccatcctcaaggt
cctaaacaaactactcacaagaac---acatggtgaaa---tatgtcaaaaacccagaaa
ataatgaaacttgcatcattagaaagatgaaacagagatctacaatattgatgaaggaat
aaaactcgaaatcttaatactttgaaagttatgaaacaaacaaaatataagaatctag-t
-ctttctctctc---aaacaag----------tacaaaatc-taaaaa-taaaagaaagt
gcaaaaggaataaaatcta-aaaaaggtaaaa-actagg--ttttagactc---tctaaa
aagctggactc-tttggtggctgca-ggtacaagggccttatataggaggtgag-gtgga
agccctaaaaatacaaaaagtcaaagtagtca-acggctcggtcaactcgacca-gtgct
cggtcgagtggc-tggtcgagctggcttctctcgtgcattctccactcggtcgagtcctc
ctcagcacacggtcgagtg-gtggtcgagtggtgcggtcgagttggactccggaccttga
-ttctacagccttaactctcttgttttctcctcaggattgcttcacttctcctcagcatt
gcttccatgctccttaagctccaa-aatcacctgtttatgcatgaaaagatgcaaatgca
atgcaactatactctaatgcatgattagtcctaaagctacacaataatggcctaaatgga
tagc-aaaagatgcaaaagttgtgaataaactaagggaaa--------------------
-----------------------------------------------
>Chr18:5795231:5803432_3p 
--------------------------------------------gcaggcattaagcaat
acatctcaaaccaaacaagacttctaatctcttagcaagcctaatggtaagctctagatc
tagccttatctatgctccttagacattggtgtgatgctaagatgcttgaaatcaaaccct
accttctcagatataggatcagcattaag-atcatctagcctagaagagatctacaacaa
tcaagcttgaccaaatcaaacaaaccacaagatcaacccagcctaacccatcctcaaggt
cctaaacaaactactcacaagaac---acatggtgaaa---tatgtcaaaaacccagaaa
ataatgaaacttgcatcattagaaagatgaaacagagatctacaatattgatgaaggaat
aaaactcgaaatcttaatactttgaaagttatgaaacaaacaaaatataagaatctag-t
-ctttctctctc---aaacaag----------tacaaaatc-taaaaa-aaaaaaaaagt
gcaaaaggaataaaatcta-aaaaaggtaaaa-actagg--ttttagactc---tctaaa
aagctggactc-tttggtggctgca-ggtacaagggccttatataggaggtgag-gtgga
agccctaaaaatacaaaaagtcaaagtagtca-acggctcggtcaactcgacca-gtgct
cggtcgagtggc-tggtcgagctggcttctctcgtgcattctccactcggtcgagtcctc
ctcagcacacggtcgagtg-gtggtcgagtggtgcggtcgagttggactccggaccttga
-ttctacagccttaactctcttgttttctcctcaggattgcttcacttctcctcagcatt
gcttccatgctccttaagctccaa-aatcacctgtttatgcatgaaaagatgcaaatgca
atgcaactatactctaatgcatgattagtcctaaagctacacaataatggcctaaatgga
tagcaaaaagatgcaaaagttgtgaataaactaagggaaa--------------------
-----------------------------------------------
>Chr11:29248603:29262260_3p 
------------------------------------------aagcaggcattaagcaat
acatctcaaaccaaacaagacttctaatctcttagcaagcctaatggtaagctctagatc
tagccttatctatgctccttagacattggtgtgatgctaagatgcttgaaatcaaaccct
accttctcagatataggatcagcattaag-atcatctagcctagaagagatctacaacaa
tcaagcttgaccaaatcaaataaaccacaagatcaacccagcctaacccatcctcaaggt
cctaagcaaactactcacaagaac---acatggtgaaa---tatgtcaaaaacccagaaa
atattgaaacttgcatcattagaaagatgaaacagagatctacaatattgatgaagaaat
aaaactcgaaatcttaatattttgaaagttatgaaacaaacaaaatacaagaatctag-t
-ctttctttctt---aaacaag----------tacaaaatc-taaaa--taaaagaaagt
gcaaaaggaataaaatcta-aaaaaggtaaaa-actagg--ttttagactc---tctaaa
aagctggactc-tttggtggctgca-ggtacaagggccttatataggaggtgag-gtgga
agccctaaaaatacaaaaagtcaaagtagtca-acggctcggtcaactcgacca-gtgct
cggtcgagtggc-tggtcgagctggcttctctcgtgcattctccactcggtcgagtcctc
ctcagcacacggtcgagtg-gtggtcgagtggtgcggtcgagttggactccggaccttga
-ttctacagccttaactctcttgttttctcctcaggattgcttcacttctcctcagcatt
gcttccatgctccttaagctccaa-aatcacctgtttatgcatgaaaagatgcaaatgca
atgcaactatactctaatgcatgattagtcctaaagctacacaataatggcttaaatgaa
tagc-aaaagatgcaaaagttgtgaataaactaagggaaa--------------------
-----------------------------------------------
>Chr11:35523260:35534599_3p 
--------------------------------------------gcaggcattaagcaat
acatctcaaaccaaacaagacttctaatctcttagcaagcctaatggtaagctctagatc
tagccttatctatgctccttagacattggtgtgatgctaagatgcttgaaatcaaaccct
accttctcagatataggatcagcattaag-atcatctagcctagaagagatctacaacaa
tcaagcttgaccaaatcaaacaaaccacaagatcaacccagcctaacccatcctcaaggt
cctaaacaaactactcacaagaac---acatggtgaaa---tatgtcaaaaacccagaaa
ataatgaaacttgcatcattagaaagatgaaacagagatctacaatattgatgaaggaat
aaaactcgaaatcttaatactttgaaagttatgaaacaaacaaaatataagaatctag-t
-ctttctctctc---aaacaag----------tacaaaatc-taaaaa-aaaaaaaaagt
gcaaaaggaataaaatcta-aaaaaggtaaaa-actagg--ttttagactc---tctaaa
aagctggactc-tttggtggctgca-ggtacaagggccttatataggaggtgag-gtgga
agccctaaaaatacaaaaagtcaaagtagtca-acggctcggtcaactcgacca-gtgct
cggtcgagtggc-tggtcgagctggcttctctcgtgcattctccactcggtcgagtcctc
ctcagcacacggtcgagtg-gtggtcgagtggtgcggtcgagttggactccggaccttga
-ttctacagccttaactctcttgttttctcctcaggattgcttcacttctcctcagcatt
gcttccatgctccttaagctccaa-aatcacctgtttatgcatgaaaagatgcaaatgca
atgcaactatactctaatgcatgattagtcctaaagctacacaataatggcctaaataga
tagc-aaaagatgcaaaagttgtggataaactaagggaaa--------------------
-----------------------------------------------
>Chr7:11218390:11225839_5p 
---------------------------------------------caggcattaagcaat
acatctcaaaccaaacaagacttctaatctcttagcaagcctaatggtaagctctagatc
tagccttatctatgctccttagacattggtgtgatgctaagatgcttgaaatcaaaccct
accttctcagatataggatcagcattaag-atcatctagcctagaagagatctacaacaa
tcaagcttgaccaaatcaaacaaaccacaagatcaacccagcctaacccatcctcaaggt
cctaaacaaactactcacaagaac---acatggtgaaa---tatgtcaaaaacccagaaa
ataatgaaacttgcatcattagaaagatgaaacagagatctacaatattgatgaaggaat
aaaactcgaaatcttaatactttgaaagttatgaaacaaacaaaatataagaatctag-t
-ctttctctctc---aaacaag----------tacaaaatc-taaaaa-aaaaaaaaagt
gcaaaaggaataatatcta-aaaaaggtaaaa-actagg--ttttagactc---tctaaa
aagctggattctttttttggctgca-agtacaagggccttatataggaggtgag-gtgga
agccctaaaaatacaaaaagtcaaagcagtca-acggctcggtcaactcgacca-gtgct
cggtcgagtggc-tggtcgagctggcttctctcgtgcattctccactcggtcgagtcctt
ctcagcacacggtcgagtg-gtagtcgagtggtgcggtcgagttggactccggaccttga
-ttctacagccttaactctcttgttttctcctcaggattgcttcacttctcctcagcatt
gcttccatgctccttaagctccaa-aatcacctgtttatgcatgaaaagatgcaaatgca
atgcaactatactctaatgcatgattagtcctaaagctacacaataatggcctaaatgga
tagc-aaaagatgcaaaagttgtgaataaactaagggaaa--------------------
-----------------------------------------------
>Chr4:14554713:14564505_3p 
---------------------------gtaaagaatctacacaagcaggcattaagcaat
acatctcaaaccaaacaagacctctaatctcttagcaagcctaatggtaagctctagatc
tagccttatctatgcttcctaaacattggtgtgatgctaagaagcttgaaatcagactct
accctctcagatatagaatcagcattaag-atcatctaccctagaagagatctacaacaa
tcaagcttgaccaagtcacacaaaccacaagatcaatccatcctaacccatcctcaagat
cctaaggaaactactcacaacaat---acatggtgatc---aaagtcaaaaacccagaaa
atattgaaacttgcattattagaaagattaaacaaagatcttcaatattgatgaaaggat
gaaactcaaattctcaatatcttgaaagttatagaaccaacaaaatataagaatctag--
-tcttctttttt---aaggaag----------tacaagatc-ttaaa----aataaaaat
gcaaaaggaataa-aacta-aaaaaggtaaaa-actagg-tttagggaata---tctaaa
aagttgcacac-tttggtggctgca-ggtacaa-ggccttatataggtgaggag-gtgga
agccctaaaaatagaaaaagtcaaagtagtca-acggctcggtcaactcgacca-gtgct
cggtcgagtcca-tggtcgagctggcttctctcgtgcacactccactcggtcgagtccat
ctacccactcggtcgagtccttcgtcgagt-------------tggactctggaccttgg
-ttcttcagccttaactctcttgctttcccttcaagattgcttcacttctcctcaggatt
gtttccatgctccttaagctccaa-aatcacctgtttatgcatgaaaagatgcaaatgca
atgcaactaaactctaatgcatgattagtcctaaagctacacaataatgatgaaaatggc
tagc-aaaagatgcaaaagatgtgaataaactaagggaaaacatg---------------
-----------------------------------------------
>Chr7:18037735:18044468_3p 
-------------------------------------------------cattaagcaat
atgtcaaaaatcaaacaagacttctaatctcttagcaagcctaatgataatctctagatc
tagccttatctatgctccttagacattggtgtgatgctaagaggcttgaaatcagatcct
accctctcagatataggatcagcattaag-aacatctagcctagaagagatctacaacaa
tcaagcttgaccaaatcaaacaaacctcaaacacaacccagcctaacccatcctcaagat
cctaagc-aactactcacaagcat---acatgatgaacatcaaaatcataaacccagaaa
atactgaaacttgcatcattagaaagataaatcaaagatctacaatattgaagaaagaac
caaactcaaattctcaatattaagaaagttatgaaaccaacaatattgaagaatttagtc
-tttttctccttttaaaagaag----------tacaagatc-taagaa---aataaaagt
gcaaaaggaataa-ttcta-aaaaaggtaaaa-actagg--tttttgactc---tctaaa
aagctggactcttttggtggctgca-ggtacaa-gcccttatatagaaaaagta-gtgga
agccctaaaaacgctaaaagacaaaatagccaggcggctcgaccaactcgacctggtgct
cggtcgagtgac-cggtcgagttggctcctcttgtgctcctcccactcggtcgagtccct
ctcagcacacggtcgagtgtctggtcgagt-gggcagtcgagttggactccggaccttgg
-ttcttcagccttagctctcttgctttctcctcatgattgcttcacttctcctcagcatt
gcttccatgctccttaagctccaa-aatcacctgtttatgcatgaaaagatgcaaatgca
atgcaactaaactctaatgcaagaacagtcctaaagctatgcaataatggtcaaaatgga
tagc-aaaagatgcaaaagatgtgaatatattaagggaaaacagggtaaaat--------
-----------------------------------------------
>Chr7:18037735:18044468_5p 
------------------------------------------------------------
---tcaaaaatcaaacaagacttctaatctcttagcaagcctaatgatagtctctagatc
tagccttatctatgctccttagacattggtgtgatgctaagaggcttgaaatcagatcct
accctctcagatataggatcagcattaag-aacatctagcctagaagagatctacaacaa
tcaagcttgaccaaatcaaacaaacctcaaacacaacccagcctaacccatcctcaagat
cctaagc-aactactcacaagcat---acatgatgaacaataaagtcataaacccagaaa
atactgaaacttgcatcattagaaagataaatcaaagatctacaatattgaagaaagaac
caaactcaaattctcaatattaagaaagttatgaaaccaacaatattgaagaatttagtc
-tttttctccttttaaaagaag----------tacaagatc-taagaa---aataaaagt
gcaaaaggaataa-ttcta-aaaaaggtaaaa-actagg--tttttgactc---tctaaa
aagctggactcctttggtggctgca-ggtacaa-gcccttatatagaaaaagta-gtgga
agccctaaaaacgctaaaagacaaaatagccaggcggctcgaccaactcgacctggtgct
cggtcgagtgac-cggtcgagttggctcctcttgtgctcctcccactcggtcgagtccct
ctcagcacacggtcgagtgtctggtcgtgt-gggcagtcgagttggactccggaccttag
tttttttagccttagctcctttgttttctcctcatgattgcttcacttctcctcagcatt
gcttccatgctccttaagctccaa-aatcacatgtttatgcatgaaaagatgcaaatgca
atgcaactaaactctaatgcaagaacagtcctaaagctatgcaataatggtcaaaatgga
tagc-aaaagatgcaaaagatgtgaatatattaagggaaaacagggtaaaatatatgaac
atca-------------------------------------------
>Chr18:150916:161584_3p 
------------------------------------------------------------
------------------------------------------------------------
-----ttatctatgatccttagacattggtgtgatgctaagatgcttgagatcagatcct
accctctcggttataggaccagcattaag-aacatctagcctagaagagatctacaacaa
tcaagcttgaccaaatcaaacaaacctcaaacacaacccagcctaacccatcctcaagat
cctaagc-aactactcacaagcat---acatgatgaacaataaagtcataaacccagaaa
atactgaaacttgcatcattagaaagataaatcaaagatctacaatattgaagaaagaac
caaactcaaattctcaatattaagaaagttatgaaaccaacaatattgaagaatttagtc
-tttttctccttttaaaagaag----------tacaagatc-taagaa---aataaaagt
gcaaaaggaataa-ttccc-aaaaaggtaaaa-actagg--tttttgactc---tctaaa
aagctagactcctttggtggctgca-ggtacaa-gcccttatatagaaaaagta-gtgga
agccctaaaaacgctaaaagacaaaatagccaggcggctcgaccaactcgacctggtgct
cggtcgagtgac-cggtcgagttggctcctcttgtgctcctcccactcggtcgagtccct
ctcagcacacggtcgagtgtctggtcgagt-gggcggtcgagttggactccggaccttgg
-ttcttcagccttagctctcttgctttcttctcatgattgcttcacttctcctcagcatt
gcttccatgctccttaagctccaa-aatcacctgtttatgcatgaaaagatgcaaatgca
atgcaactaaactctaatgcaagaacagttctaaagctatgcaataatggtcaaaatgga
tagc-aaaagatgcaaaagatgtgaatatattaagggaaaacagggtaaaatatatgaac
atcagacagcaatg---------------------------------
>Chr18:150916:161584_5p 
------------------------------------------------------------
------------------------------------------------------------
--------------------agacattggtgtgatgctaagaggcttgaaatcagatcct
accctctcagatataggatcagcattaag-aacatctagcctagaagagatctacaacaa
tcaagcttgaccaaatcaaacaaacctcaaacacaacccagcctaacccatcctcaagat
cctaagc-aactactcacaagcat---acatgatgaacaacaaagtcataaacccagaaa
atactgaaacttgcatcattagaaagataaatcaaagatctacaatattgaagaaagaac
caaactcaaattctcaatattaagaaagttatgaaaccaacaatattgaagaatttagtc
ttttttctccttttaaaagaag----------tacaagatcttaagaa---aataaaagt
gcaaaaggaataa-ttccc-aaaaaggtaaaa-actagg--tttttgactc---tctaaa
aagctggactcctttggtggctgca-ggtacaa-gcccttatatagaaaaagta-gtgga
agccctaaaaacgctaaaagacaaaatagccaggcggctcgaccaactcgacctggtgct
cggtcgagtgac-cggtcgagttggctcctcttgtgctcctcccactcggtcgagtccct
ctcagcacacggtcgagtgtctggtcgagt-gggcagtcgagttggactccggaccttgg
-ttcttcagccttagctctcttgctttctcctcatgattgcttcacttctcctcagcatt
gcttccatgctccttaagctccaa-aatcacctgtttatgcatgaaaagatgcaaatgca
atgcaactaaactctaatgcaagaacagtcctaaagctatgcaataatggtcaaaatgga
tagc-aaaagatgcaaaagatgtgaatatattaagggaaaacagggtaaaatatatgaac
atcaaca----------------------------------------
>Chr13:14309948:14319595_3p 
------------------------------------------------------------
--------------------------------------gcctaatgatagtctctagatc
tagccttatctatgctccttagacattggtgtgatgctaagaggcttgaaatcagatcct
accctctcagatataggatcagcattaag-aacatctagcctagaagagatctacaacaa
tcaagcttgaccaaatcaaacaaacctcaaacacaacccagcctaacccatcctcaagat
cctaagc-aactactcacaagcat---acatgatgaacaataaagtcataaacccagaaa
atactgaaacttgcatcattagaaagataaatcaaagatctacaatattgaagaaagaac
caaactcaaattctcaatattaagaaagttatgaaaccaacaatattgaagaatttagtc
-tttttctccttttaaaagaag----------tacaagatc-taaaaa---aataaaagt
gcaaaaggaataa-ttcta-aaaaaggtaaaa-actagg--tttttgactc---tctaaa
aagctggactcttttggtggctgca-ggtacaa-gcccttatatagaaaatgta-gtgga
agccctaaaaacgctaaaagacaaaatagccaggcggctcgaccaactcgacctggtgct
cggtcgagtgac-cggtcgagttggctcctcttgtgctcctcccactcggtcgagtccct
ctcagcacacggtcgagtgtctggtcgagt-gggcagtcgagttggactccggaccttgg
-ttcttcagccttagctctcttgctttctcctcatgattgcttcacttctcctcagcatt
gcttccatgctccttaagctccaa-aatcacctgtttatgcatgaaaagatgcaaatgca
atgcaactaaactctaatgcaagaacagtcctaaagctatgcaataatggtcaaaatgga
tagc-aaaagatgcaaaagat---------------------------------------
-----------------------------------------------
>Chr13:14309948:14319595_5p 
------------------------------------------------------------
----------------------------------------ctaatgatagtctctagatc
tagccttatctatgctccttagacattggtgtgatgctaagaggcttgaaatcagatcct
accctctcagatataggatcagcattaag-aacatctagcctagaagagatctacaacaa
tcaagcttgaccaaatcagacaaacctcaaacacaacccagcctaacccatcctcaagat
cctaagc-aactactcacaagcat---acatgatgaacatcaaaatcataaacccagaaa
atgatgaaacttgcatgattagatagataaagcaaagatctacaacattgaagaaagaat
caaactcaaattctcaatattaagaaagttataaaaccaacaatattgaagaatttagtc
-tttttctcc-tttaaaagaag----------tacaagatc-taagag---aataaaagt
gcaaaaggaataa-tcccc-aaaaaggtaaag-actagg--tttttgactc---tctaaa
aagctggactcttttggtggctgca-ggtacaa-gcccttatatagaaaaagta-gtgga
agccctaaaaacgctaaaagacaaaatagccaggcggctcgaccaactcgacctggtgct
cggtcgagtgac-cggtcgagttggctcctcttgtgctcctcccactcggtcgagtccct
ctcagcacacggtcgagtgtctggtcgagt-gggcagtcgagttggactccggaccttgg
-ttcttcagccttagctctcttgctttctcctcatgattgcttcacttctcctcagcatt
gcttccatgctccttaagctccaa-aatcacctgtttatgcatgaaaaggtgcaaatgca
atgcaactaaactctaatgcaagaacagtcctaaagctatgcaataatggtcaaaatgga
t-----------------------------------------------------------
-----------------------------------------------
>Chr13:14877377:14887440_5p 
------------------------------------------------------------
------------------------taatctcttagcaagcctaatgataatctctagatc
tagccttatctatgcaccttagacattggtgtgatgctaagaagcttgagatcaaaccct
accctctcagttataggatcagcattaag-aacatctagcctagaagagatctacaacaa
tcaagcttgaccaaatcaaataa-ccacaacatccatccagcctaaaccatccctaaga-
gctaaggaaactactcacaatcac---acatgatgaacagcaaagtcataaacccagaaa
aacacgaaacttgcatgattagaaagataaaacagagatctacaatattggagaaggaat
caaactcgaattcttgatactttgaaagttatgaaacaaacaagtatgaagaatcttg-t
-gttttctccttc-aaaagagg----------tacaagatc-taagaa---aataaaagt
gcaaaaagcataaattcccaaaaagggtaaaatactagg--tttgagaata---tctaaa
aagctgccctc--tt-gtggctgcagggtacaaggtccttaaataggaaaaaggagggga
agccctaaaaatgctaaaagacaaaatagtcaggcggctcggccaactccacacggtgct
cggtcgagtgac-cggtcgagttgggttttcttgtgctccttccactcggtcaagtctct
ctcagcacacggtcgagtgtatggtcgagt-gggcagtcgaatgggactccggaccttgg
-ttcttcagccttaactcatttgctttctcctcatgattccttcacttctcctcagcatt
gcttccatgctccttaggctccaa-aatcacctgtttatgcaagaaaagatgcaaatgca
atgcaactacactctagtgcaagaacaattctaaaactatgcaataatggtcaaaaagga
tagc-aaaggatgaaaaagatgtgaatatattaagggaaaacagggtaaaatatatgaac
atcagaggac-------------------------------------
>Chr3:21072657:21085951_5p 
------------------------------------------------------------
-----------------------------------------taatgataatctctagatc
tagccttatctatgcaccttagacattggtgtgatgctaagaagcttgagatcaaaccct
accctctcagttataggatcagcattaag-aacatctagtctagaagagatctacaacaa
tcaatcttgatcaaatcaaataa-ccacaacatccatccagcctaaaccatccctaaga-
gctaaggaaactactcacaatcac---acataatgaacagcaaagtaataaacccagaaa
aactcgaaacttgcatgattagaaagataaaacagagatctacaatattggagaaggaat
caaactcgaattcttgatactttgaaagttatgaaacaaacaagtatgaagaatcttg-t
-gttttttccttc-aaaagagg----------tacaagatc-taagaa---aataaaagt
gcaaaaagcataaattcccaaaaagggtaaaatactagg--tttgagaata---tctaaa
aagctgccccc--tt-gtggctgcagggtacaaggtccttaaataggaaaaaggagggga
agccctaaaaatgctaaaagacaaaatagccaggcggctcggccaactcgacccggtgct
cggtcgagtgac-cggtcgagttgggttttcttgtgctccttccactcggtcgagtcact
ctcagcacacggtcgagtgtctggtcgagt-gggcagtcgagtgggactccggaccttgg
-ttctccagccttaactcctttgctttctcctcatgattgcttcacttctcctcagcatt
gcttccatgctccttaggctccaa-aatcacctgtttatgcaagaaaagatgcaaatgca
atgcaactacactctaatgcaagaacaatcctaaaactatgcaataatgatcaaaaagga
tagc-aaaggatgcaaaatatgtgaatatattaagggaaaacatagtaaaatatatgaac
atcagaag---------------------------------------
>Chr13:14877377:14887440_3p 
------------------------------------------------------------
--------------------------------------------------tctctagatc
tagccttatctatgcaccttagacattggtgtgatgctaagaagcttgagatcaaaccct
accctctcagttataggatcatcattaag-aacatctagcctagaagagatctacaacaa
tcaagcttgaccaaatcaaataa-ccacaacatccatccagcctaaaccatccctaaga-
gctaaggaaactactcacaatcac---acatgatgaacagcaaagtcataaacccaaaaa
aacacgaaacttgcataattagaaagataaaacagagttctacaatattggagaaggaac
caaactcgaattcttgatactttgaaagttatgaaacaaacaagtatgaagaatcttg-t
-gttttctccttc-aaaagagg----------taaaagatc-taagaa---aataaaagt
gcaaaaagcataaattcccaaaaagggtaaaatactagg--tttgagaata---tctaaa
aagctgccctc--tg-gtggctgcagggtacaaggtccttaaataggaaaaaggagggga
agccctaaaaatgctaaaagacaaaatagccaggcggctcggccaactcgacccggtgct
cggtcgagtgac-cggtcgagttgggttttcttgtgctccttccactcggtcgagtctct
ctcagcacacggtcgagtgtctggtcgagt-gggcagtcgagtgggactccggaccttgg
-ttcttcagccttaactcatttgctttctcctcatgattgcttcacttctcctcagcatt
gcttccatgctccttaggctccaa-aatcacttgtttatgcaagaaaagatgcaaatgca
atgcaactacactctagtgcaagaacaatcctaaaactatgcaataatggtcaaaaagga
tagc-aaaggatgaaaaagatgtgaatatattaagggaaaacagagtaaaatatatgaac
atca-------------------------------------------
>Chr3:21072657:21085951_3p 
------------------------------------------------------------
---------------------------------------tatattgataatctctagatc
tagccttatctatgcaccttagacattggtgtgatgctaagaagcttgagatcaaaccct
accctctcagttataggatcagcattaagaaacatctagtctagaagagatctacaacaa
tcaagcttgaccaaatcaaataa-ccacatcatccatccagcctaaaccatccctaaga-
gctaaggaaactactcacaatcac---acatgatgaacaacaaagtaataaacccagaaa
aacacgaaacttgcatgattagaaagataaaacagagatctacaatattggagaaggaat
caaactcgaattcttgatactttgaaagttatgaaacaaacaagtatgaagaatcttg-t
-gttttctccttc-aaaagagg----------tacaagatc-taagaa---aataaaagt
gcgaaaagcataaatctccaaaaagggtaaaatactagg--tttgagaata---tctaaa
aagcttccccc--tt-ctggctgcagggtacaaggtccttaaataggaaaaaggagagga
agccctaaaaatgctaaaagacaaaatagccaagcggctcggccaactcgacccggtgct
cggtcgagtgac-cggtcgagttgggttttcttgtgctcctttcactcggtcgagtcact
ctcagcacgccgtcgagtgtctggtcgagt-gggcagtcgagtgggactccggaccttgg
-ttctccagtcttaactcctttgttttctcctcgtgattgcttcacttctcctcagcatt
gcttcaatg-tccttaggctctaa-aatcacctgtttatgcaagaaaagatgcaaatgca
atgcaactacactctaatgcaagaacaatcctaaaactatgcaataatggtcaaaaagga
tagc-aaaggatgtaaaagatgtgaatatattaagggaaaacaaggtaaaatatatgaac
atca-------------------------------------------
>Chr19:18790350:18797026_5p 
------------------------------------------------------------
-------------------------------ttagcatgcttcatgataatctctagatc
tagccttatcta-acaacttagacattggtgtgatgctaagaagcttaagatctaaccta
accctctcagatataagattagcatagag-catatctagcctagaagagatctataacaa
acaagcttgaccaatctaaacaa-ccacaaccatcatccatcctcacccatccttaagat
cctaaac-cattactcacaatcacaaaacatgatgaac---aaagtcataaacccataaa
tcaatgaaacttgcatgtttagaaagatgagatgaagatctacaatattgaagaagaaat
caaactcaaattcttaatactttgaaagttatgaaaccaacaagtatcaaagatttctta
-------------gaaaataaacaaaagtgg-ctaaagatc-taagc----aataaaaag
caaaaaggaataa-ttccccaaaagggtaaat-actagg---ctagatttgtactctaaa
aagtctctctt-ttt-gtggctgcagggtacaa-ggccttttataggaaaaggc-aggga
agtcctaaaaatgctaaaagacaaaataagtgggcggctcggacaactcgaccagg-gct
cggtcgagtgt--tggtcgagtggcttcttcttttgcttctcccatccggtcgagtcctt
ctctggacacggccaggtgcttggtcgagt-gggtggtcgagtggacttccggaccttga
-ttcttcagctccaaatcccttgtttccttctctggacagctccaatcttcttcagcatc
acttccatgctccttaggatccaa-aatcacatgtttatgcaagaaactatgcaaatgca
atgcaaatctactctaatgcataaacagttctaaaattatgtaataatggacaaatgaga
taga-aaataatgcaaaagatgtgaatatactaagggaaaacagggcaaaatatatgaac
atcaacaccc-------------------------------------
>Chr19:18790350:18797026_3p 
------------------------------------------------------------
---------------------------------------cttcatgataatctctagatc
tagccttatcta-acaacttagacattggtgtgatgctaagaagcttaagatctaacctt
atcctctcagatataagattagcatagag-catatctagcctagaaaagatctgtaacaa
acaagtttgaccaatctaaacaa-ccacaaccatcatctagcctaactcatccttaagat
cctaaac-cactactcacaatcacaaaacatgatgaac---aaagtcataaacccagaaa
tcaatgaaacttgcatgtttagaaagatgagatgaagatctacaatattgaagaagaaat
caaactcaaattcttaatactttgaaagttatgaaaccaacaagtatcaaagatttctta
-------------gaaaataaacaaaagtgg-ctaaagatc-taagc----aataaaaag
caaaaaggaatag-ttccccaaaagggtaaat-actagg--tctagaattgtattctaaa
aagtctctctt-ttt-gtggctgcaaggtacaa-ggtcttttataggaatagga-aggga
agccctaaaaatgctaaaagacaaaataagtgggaggctcggtcaactcgaccaggtgct
cggtcgagtgc--tggtcgagtggcttcttcttttgcttctcccatccggtcgagccctt
ctctgcacacggccgagtgctgggtcgagt-gggtggtcgagtggacttccggaccttga
-ttcatcagctccaaatctcttgtttccttcttttgacagctccaatctttttcaacatc
actttcatgctccttaggatccaa-aatcacctgtttatgcaggaaactatgcaaatgca
atgcaaatctactctaatgcataaacagttctaaaactatgcaataatggacaaatgaga
taga-aaatcatgcaaaagatgtgaatatactaagggaaaacagggaaaaatatatgaac
atcacaaccactg----------------------------------
>Chr19:26012154:26024286_5p 
------------------------------------------------------------
------------------------------------------------------------
----------------------------------tgctaagaagcttaagatctaccctt
accctctcag-tataagaatagcatagag-catatctaacctagaagagatattaagcaa
tcaatcttgaccaatccaaacaa-ccataacctttatccaccataatccatcctcaagat
cctaagc-cactactcacaaacacaaaacatgatgaac---aaagtcataaacccagaaa
tcaatgaaacttgcatgattagaaagatgagatgaagatctacaatattgaagaagaaat
caaactcaaattcttaatactttgaaagttatggaaccaacaagtaccaaagatttctta
--------------aaaataagcaaaaatggctaaaagatc-taagc----aataaaaag
caaaaaggaataa-ttccccaaaaaggtaaat-actagg--tctaggattgtactctaaa
aagtctctctc-tttggtggctgcagggtacaa-ggccttttataggaaaagga-aggga
agcactaaaaatgctaaaagacaaaataagtgggcggctcagtcaactcgaccaggtgct
cggtcgagtgc--cggtcgagtggcctcttcttctgcttctcccatccggtcgagtcctt
cttcgcacacggtcgagtgctgggtcgagt-gggtggtcgagtggacttccggacctgga
-ttcttcagctccaaatcccttgtttccttctcttgacagctccaatcttcttcagaatc
acttccatgctccttaggatctaa-aatcacctgtttatgcaagaaactatgcaaatgca
atgcaaatctactttaatgcataaacagttataaaactatgcaataatggacaaatgaga
taga-aaatcatgcaaaagatgtgaatatactaagggaaaacagggcaaaatatatgaac
at---------------------------------------------
>Chr19:26012154:26024286_3p 
------------------------------------------------------------
------------------------------------------------------------
--------------------------------------------cttanaatctaccctc
accctctcag-tataagaataggatagag-catatctaacccagaagagatattaagcaa
tcaatcttgaccaatccaaacaa-ccataacctttatccaccataatccatcctcaagat
cctaagc-cactactcacaaacacaaaacatgatgaac---aaagtcataaacccagaaa
tcaatgaaacttgcatgattagaaagatgagatgaagatctacaatattgaagaagaaat
caaactcaaattcttaatactttgaaagttatggaaccaacaagtaccaaagatttctta
--------------aaaataagcaaaaatggctaaaagatc-taagc----aataaaaag
caaaaaggaataa-ttccccaaaagggtaaat-actagg--tctaggattatactctaaa
aagtctctctc-tttggtggctgcagggtacaa-ggccttttataggaaaagga-aggga
agccct-aaaatgctaaaagacaaaataattgggtggctcggtcaactcgaccaggtgct
cggtcgtgtgc--cggtcgagtggcctcttcttctgtttctcccatctggtcgagtcctt
ctccgcacacggtcgagtgctgggtcgagt-gggtggtcgagtggacttctggatcttga
-ttctccagctcaaaatcccttgttttcttctcttgacagctccaatcttcttcagcatc
acttccatgctccttaggatccaa-aatcacctgtttaagcaagaaactatgcaaatgca
atgcaaatctactctaatgcataaactgttctaaaactatgcaataatggacaactgaga
taga-aaatcatacaaaagatgtgaatatactaagggaaaacagggcaaaata-------
-----------------------------------------------
>Chr18:6506781:6520203_3p 
-----tttctagacttgttctcacaaagtaaagaatctatacaagcaagcattaagcaat
atgtcaagaatcaaacaagacttctaatctcttagcaagcctaaggataatatctatatc
tagccttatctatgcaccttagacattggtgtgatgctaagaagcttgagatcaaaccct
accctctcagttataggatcagcattagg-aacatctagcctagaagagatctacaacaa
tcaagcttgaccaaatcaaataa-ccacaacatccatccagcctaaaccatccctaaga-
gctaaggaaactactcacaatcac---acatgatgaacagcaaagtcataaacccagaaa
aacacgaaacttgcatgattagaaagataaaacagagatctacaatattggagaaggaat
caaactcgaattcttgatactttgaaagttatgaaacaaacaagtatgaagaatcttg-t
-gttttttccttc-aaaagagg----------tacaagatc-taagaa---aataaaagt
gcaaaaaacataaattccc-aaaagggtaaaatactagg--tttgagaata---tctaaa
aagctgctctc--ctggtggctgcagggtacaaggtccttaaataggaaaaatgtggaga
ggccctaaaaatgctaaaagacaaaatagccaggcggctcggccaactcgacccggtgct
-------------cggtcgagttgggttttcttgtgctccttccactcggtcgagtcact
ctcagcacacggtcgagtgtcctgtcgagt-gggcagtcgagtgggactacggaccttgg
-ttctccagccttaactcctttgctttctcctcaggattgcttcacttctcctcagcatt
gcttccatgctccttaggctccaa-aatcacctgtttatgcaagaaaagatgcaaatgca
atgcaactacattctaatgcaagaacaatcctaaaactatgcaataatggtcaaaaagga
tagc-aaaggatgaaaaagatgtgaata--------------------------------
-----------------------------------------------
>Chr18:6506781:6520203_5p 
atatatttctagacttgttctcacaaagtaaagaatctatacaagcaagcattaagcaat
atgtcaagaatcaaacaagacttctaatctcttagctagcctaatgataatctttagatc
tagccttatctatgcaccttagacattggtgtgatgctaagaagcttgagatcaaaccct
accctctcagttataggatcagcattaag-aacatctagcctagaagagatctacaacaa
tcaagcttgaccaaatcaaataa-ccacaacatccatccagcctaaaccatccctaaga-
gctaaggaaactactcacaatcac---acatgatgaacagcaaagtcataaacccagaaa
aacacgaaacttgcatgattagaaagataaaacagagatctacaatattggagaaggaat
caaactcgaattcttgatattttgaaagttatgaaacaaacaagtatgaagaatcttg-t
-gttttttccttc-aaaagagg----------tacaagatc-taagaa---aataaaagt
gcaaaaagcataaattccc-aaaagggtaaaatactagg--tttgagaata---tctaaa
aagctgctctc--ctggtggctgcagggtacaatgtccttaaataggaaaaaggagggga
agccctaaaaatgctaaaagacaaaatagcaaggcggctcggccaactcgacccggtgct
-------------cggtcgagtttgttttttttgtgctccttccactcggtcgagtcact
ctcagcatacagtcgagtgtcttgtcgagt-gggcagtcgagtgggactccggaccttgg
-ttctccagccttaactcctttgctttctcctcaggattgtttcacttctcctcagcatt
gcttccatgctccttaggctccaa-aatcacctgtttatgcaagaaaagatgcaaatgca
atgcaactacactctaatgcaagaacaatcctaaaactatgcaataatggtcaaaaagga
tagc-aaaggatgaaaaagatgtga-----------------------------------
-----------------------------------------------
>Chr15:21331963:21344457_5p 
------------------------------------------------------------
----------------------tctaatctcttagcaagcctaatggtaagctctagatc
tagccttatctatgcttcctaaacattggtgtgatgctaagaagcttgaaatcagactct
accctctcagatatagaatcagcattaag-atcatctaccctagaagagatctacaacaa
tcaagcttgaccaaatcacacaaaccacaagatcagcccatcctaa-ccatcctcaagat
cctaggaagactactcacaacaag---acatgatcaaa---caaatcataaacccagaaa
atattgaaacttgcattattagaaagataaaacagagatctacaatattgatgaaggaat
gaaactcaaattctttatatcttgaaagttatgaaaccaacaaaatacaagaatctag--
-tctttttctta---gaacaag----------taccaaatc-taaaat-aaaagaaaact
gcaaaaggaataa-atcct-aaaaaggtaaaa-actaggtttttgagaata---tctaaa
aa-ctggacac-tttggtggctgca-ggtacaa-ggctttatatagtggggaag-gtgga
agccctaaaaatagaaaaagt-aaagtggtca-acggctcggtcaactcgacca-ttgct
cggtcgagctag-gggtcgagctggcttctcacgtgcaatctccactcggtcgagtccat
ctc-ccactcggtcgagtgcttggtcgagc-------------tggactccgggccttgg
ttctttcagccttaactcccttgtttcctcctcatgactgcttcacatctcttctccatt
gcttccatgctccttaagctccaa-aatcacctgtttatgcatgaaaagatgcaaatg-a
atg---------------------------------------------------------
------------------------------------------------------------
-----------------------------------------------
>Chr15:21331963:21344457_3p 
------------------------------------------------------------
--------------------cctctaatctcttagcaagcctaatggtaagctctagatc
tagccttatctatgcttcctaaacattggtgtgatgctaagaagcttgaaatcagactct
accctctcagatatagaatcagcattaag-atcatctaccctagaagagatctacaacaa
tcaagcttgaccaaatcacacaaaccacaagatcagcccatcctaa-ccatcctcaagat
cctaggaagactactcacaacaag---acatgatcaaa---caaatcataaacccagaaa
ttattgaaacttgcattattagaaagataaaacagagatctacaatattgatgaaggaat
gaaactcaaattctttatatcttgaaagttatgaaaccaacaaaatacaagaatctag--
-tcattttctta---gaacaag----------taccaaatc-taaaat-aaaagaaaagt
gcaaaaggaataa-atcct-aaaaaggtaaaa-cttaggtttttgagcata---tctaaa
aa-cttgacac-tttggtggctgca-ggtacaa-ggctttatatagtggggaag-gtgga
agctctaaaaatagaaaaagtcaaagtggtca-acggctcggtcaactcgatca-gtgct
cggtcgagctag-gggtcgagctggcttctcacgtgcaatctccactcggtcgagtccat
ctc-ccactcggtcgagtgcttggtcgagc-------------tggactccgggccttgg
ttctttcagccttaactcccttgtttcctcctcatgactgcttcacatctcttctccatt
gcttccatgctccttaagctccaa-aatcacctgtttatgcatgaaaagatgcaaatgca
atgcaa------------------------------------------------------
------------------------------------------------------------
-----------------------------------------------
