# Supplementary material for: Transposon signatures of allopolyploid genome evolution
Source: Nat Commun. 2023 Jun 1;14:3180. doi: 10.1038/s41467-023-38560-z (PMC10235133; doi:10.1038/s41467-023-38560-z)
Supplement: Supplementary file 4 — Supplementary Data 1 [file 41467_2023_38560_MOESM4_ESM.zip › Camelina.LTR.families/Camelina.LTRFamily/Camelina.Aligned/gt10.fam_5702.Aligned.fa]

>Chr9:26150753:26156639_5p 
--------gtatctgataaatcatgttttttacggtttttaaccatgatataagtgtgct
ttttgagtcttttgatttg-tttctagg-ttgtttttgagtctttacaggttatttagga
atttggcacgaatggagcaatatggaacaatttggattattttggagcactttaccgaag
gaaatcaagttggagtcggatcagagtcagagcatcgatcgacaccacctaaaagggcat
cgatcgacactca-tgtttacccgacgagag-aacaagaaattggaagttttacaaattt
g-cccaaagtcttctataattgcaacataa------------------------------
----------
>Chr9:26150753:26156639_3p 
-------------tgatatatcatggtttttacggtttttaaccatgatataagtgtgct
ttttgagtcttttgatttg-tttctagg-ttgtttttgagtctttacaggttatttagga
atttggcacgaatggagcaatatggaacaatttggatcattttggagcactttaccgaag
gaaatcaagttggagtcggatcagagtcagagcatcgatcgacaccacctaaaagggcat
cgatcgacactca-tgtttacccgacgagag-aacaagaaattggaagttttacaaattt
g-cccaaagtcttctat-------------------------------------------
----------
>Chr10:22544438:22558161_3p 
------------ttgatatatcatggtttttacggtttttgaccatgatataagtgtgct
ttttgagtcttttgatttg-tttctagg-ttgtttttgagtctttacaggttatctagga
ttttggcatggatggagcgaagtggagcaaattggatgattttggagcatttaaccgaag
gaaaagaacttggagtcggatctgagtgagagcattgatcgacacg----gaaggagcat
cgatcgacacccc-tgtttatccaacgagag-aacaagaaattggaagttttataattct
g-cccaaagttttccaaaattgcaacacaagtccctgacgtgttttaagacatatatata
tg--------
>Chr12:30089276:30092953_3p 
-------------tgatatatcatggtttttgtggtttttaaccatgatataaggagtct
tttagtgtcttttcatttg-tttctaga-ttgtttttgagtctttacaggt---------
ttttagcatgaaaggagcaaaatggagcaatttggatatttctggagcatttaaccggag
gaaatcaatttggagtttgatcctatgaggagcatcgaccgacaccacacaagagggtat
cgatcgacacccc--tctctgccgactcaag-acccaagttttggaaaatttacaaaagt
tgcccaaagtcttccataattgcaacataagtccctgacgt-------------------
----------
>Chr12:30089276:30092953_5p 
------------------------------tgtggtttttaaccatgatataaggagtct
tttagtgtcttttcatttg-tttctaga-ttgtttttgagtctttacaggt---------
ttttagcatgaaaggagc-aaatggagcaatttggatgattctggagcatttaaccggag
gaaatcaatttggagtctgatcctatgaggagcatcgaccgacaccacacaagagggcat
cgatcgacacccc--tctctgccgattcaag-acccaagttttggaaaatttacaaaagt
tgcccaaagtcttccataattgcaacataattcc--------------------------
----------
>Chr10:22544438:22558161_5p 
---------------------catagtttttacggtttttaatcatgatataagtgtgct
ttttgagtcttttgatttg-tttctagg-ttgtttttgagtttttacaggttatctaaga
ttttggcacggatggagcgaagttgagcaaattggatgattttggagcatttaaccgaag
gaaaagaacttggagtcggatcagagtgagagcattgatcgacacc----gaaggagcat
cgatcgacatccc-tgtttatccgacgagag-aacaagaaattgaaagttttacaattct
a-cctaaagttttccaaaattgcaacacaagtccctgacgtgttttaggacatatatata
t---------
>Chr13:17997521:18008617_5p 
----------agttgatatatcatggtttttacggtttttaaccttgatacaagtgtgct
ttttgagtcttttcatttg-tttctaggattgtttttaagtctttacaggttatttagga
atttggcacggaaggagcaaagtggagctatttggatgactttggagcattttacagaag
gaaaagaacttggactcggatcagagtaacagtgtcgaccggcacc----gaaggagcat
cggtcgacactta-tgtttatccgacgagagaaagaagaaattggaagttttacaatttt
a-cccaaagttttcctaaattgcaacacaagtccgtgacgtgttttaggacatataaata
gtgttt----
>Chr13:17997521:18008617_3p 
--------caagatgatatatcatggtttttacggtttttaaccatgatacaagtgtgct
tcttgagtcttttcatttg-tttctaggattgtttttgagtctttacaggttattcagga
atttggcacggaaggagcaaagtggagctatttggatgactttggagtattttacagaag
gaaaagaacttggactcggatcagagtagcagtgtcgaccggcacc----gaaggagcat
cggtcgacaccta-tgtttatctgacgagagaaagaagaaattggaagttttacaatttt
a-cccaaagttttcctaaattgcaacacaagtccctgacgtgttttaggacatataaata
gtgtttt---
>Chr12:21307291:21319521_3p 
-------------tgatatatcatggtttttgtggtttttaaccatgatataaggagtct
tttagagtcttttgatttgttttctagg-atgtttt-gagtctttacaggttttctagga
ttttggcatgaaaggagcgaaatggagcaatttggatgattctggagcctttaaccgaag
gaaatcaatttggaatctgattagacgaagagcatcgatcgacacta----tatgagcat
cgatcgacaccct--tgtttgtcgatgagag-aaaccaaatttggaagttttacaaagtt
g-cccaaagttttcaaaaattgcaacataagtccctgacgtgttttaggatatatatat-
atatatata-
>Chr12:21307291:21319521_5p 
---------------------catggtttttgtggtttttaaccatgatataaggagtct
tttagagtcttttgatttgttttctagg-atgtttt-gagtctttacaggttttctagga
ttttggcatgaaatgagcgaaatggagcaatttggatgattccggagcctttaaccgaag
gaaatcaatttggaatctgattatacgaagagcatcaatcgacacta----tatgagcat
cgatcgacaccct--tgtttgtcgacgagag-aagccaaatttggaagttttacaaagtt
g-cccaaagttttccaaaattgcaacataagtccctgacgtgtttgaggacatatatat-
atagttttta
>Chr12:10355124:10362193_3p 
------------ttgatatatcatggtttttgtggtttttaaccatgatataaggagtct
tttagtgtcttttcatttg-tttctaga-ttgtttttgagtctttacaggt---------
ttttagcatgaaaggagcaaagtggagcagtttggatcattttggagcaataatctggag
gaaatcagcttggagtcgaatatgagagagggcatcgatcgacacta-----gagagcat
cgatcgacacccttgttgccaacgagaaaag-agccaaa-ttaggaagttttacaaatct
gccccaaagttttccataattgcaaaacaagtccctgacgtattttaggacatatac---
-tatt-----
>Chr15:24570923:24576729_5p 
------------ttgatatatcatggtttttgtggtttttaaccatgatataaggagtct
tttagtgtcttttcatttg-tttctaga-ttgtttttgagtctttacaggt---------
ttttagcatggatagagcaaagtggagtgatttggatcagtttggagcaataattcggag
gaaaagaacttggattcagaacagagagggagtgtcgatcgacactgc----cttagcat
cgatcgacaccca-gtccaaaccgacgagag-agccaaa-tttggaagttttacaaagtt
g-cccgaagctttccatatttgcaacataagtccctgacgtgttttaggacatacatat-
atat------
>Chr12:10355124:10362193_5p 
-----------attgatatatcatggtttttgtggtttttaaccatgatataacgagtct
tgtagtgtcttttcatttg-tttttaga-ttgtttttgagtctttacaggt---------
ttttagcattaaaggagcaaagtggagcagtttggatcattttggagcaataatctggag
gaaatcagcttggagtcgaatatgagagagggcatcgatcgacacta-----gagagcat
cgatcgacacccgtgttgccaatgagaaaag-agccaaa-ttaggaagttttacaaatct
gccccaaagttttccataattgcaaaacaagtccctcacgtgttttaggacatata----
----------
>Chr20:13296123:13302432_5p 
-------------tgatatatcatggtttttgtggtttttaaccatgatataaggagtct
tttagtgtcttttcatttg-tttctaga-ttgtttttgagtctttacaggt---------
ttttagcatgaaaggagcaaagtggagcaatttggatcagtttggagcaataatccgcaa
gaaatcaacttggaatcgatcagaggagatggtgtcgatcgacactgc----cttagcat
cgatcgacaccca-gtccaaaccgacgagag-agccaaa-tttggaaattttacaaagtt
g-cccgaagttttccatatttgcaagactagtccctgacgtgttttaggacatatat---
----------
>Chr12:28771384:28777775_5p 
-----------------------------ttgtggtttttaaccatgatataaggagtct
tttagagtcttttgatgtgttttctagg-atgttttggagtctttgcaggatttctagga
ttttagcacgatg-gagcgaaatggagcaatttggatcgttttggagcat----------
-aaatc---------tcggatcaaagcatgagcatcgatcgacaccaagatttggagcat
cgatcgacaccct--cttcagacgatgaaga-atcacaaaattggaagttttacaattct
gccccaaagtcttccataattgcaacataagtctctgacgtgttttaggacatatatat-
atatatata-
>Chr20:27558473:27563293_3p 
-----------gttgatatatcatggtttttgtggtttttaaccatgatataaggagtct
tttagtgtcttttcatttg-tttctaga-ttgtttttgagtctttacaggt---------
ttttagcatgaaaggagcaaaatggagcaatttggatg-ttttggagcataaatcttgaa
g-aatcaatttggtctcggatgaaagcaggagcatcgaccgacaccaagataggaggcat
cgatcgacactca--tctctgccgactcaag-acccaagttttggaaaatttacaaatct
gccccaaagttttccatatttgcaacataagtccctgacgtgttttaggacatataaata
gtgt------
>Chr20:27558473:27563293_5p 
cgtcaatgacggttgatatatcatggtttttgtggtttttaaccatgatataagaagtct
tttagagtcttttgatttgttttctaga-ttgtttttgagtctttacaggt---------
ttttagcatggaaggagcaaaatggagcaatttggatg-ttttggagcataaatcttgaa
g-aatcaatttggtctcggatgaaagcaggagcatcgaccgacaccaagataggaggcat
cgatcgacactca--tctatgccgactcaag-acccaagttttggaaaatttacaaatct
accccaaagttttccacatttgcaacataaatctctaacgtgttttaggacatataaata
gtgttttt--
