# Supplementary material for: Transposon signatures of allopolyploid genome evolution
Source: Nat Commun. 2023 Jun 1;14:3180. doi: 10.1038/s41467-023-38560-z (PMC10235133; doi:10.1038/s41467-023-38560-z)
Supplement: Supplementary file 4 — Supplementary Data 1 [file 41467_2023_38560_MOESM4_ESM.zip › Camelina.LTR.families/Camelina.LTRFamily/Camelina.Aligned/gt10.fam_564.Aligned.fa]

>Chr2:1921682:1928758_5p 
-----------tgtagaaactagtatttctcacaatgaatttgtttag--aagagaaaca
aattcaataaca--atctctt-aaagaattcagatcaaagtaaacaagaaaagaagaaat
gaaatctcttgagaaacaagttagg--ttttactcaagaataaagaggaattaggg--tt
tttgtattaataattggtttatc-ttacaatgagag-gattgccctctatttataggtat
tccaagatctactgaatatattcaa---------atatattaaatatattgactttccta
attaca-ggcgaactgattaggaaagtctttcc-ctccttgctaggtcagccgcagggcg
agttgaagtgtcg-gttcgtcacctcggcagtggacttcttggtgt-tattgggcc----
ttcagggatgaagtccaaacccaggtcgagtttccggtttagatgatcggttctcttaa-
cgggtttagatcggtatgttgggggtgctaattcccg-----------------------
-----------
>Chr2:1921682:1928758_3p 
-------caattgtagaaactggtgtttctcacaatgaatttgtttag--aagagaaaca
aattcaataaca--atctctt-agagaattcagatcaaagtaaacaagaaaagaagaaat
gaaatctcttgagaaacaagttagg--ttttactcaagaacaaagaggaattaggg--tt
tttgtattaataattagtttatc-ttacaatgagag-gattaccctctatttataggtat
tccaagatctactgaatatattcga---------atatattaaatatattgacttttcta
attaca-ggcgaactgattaggaaagtctttcc-ctccttgctaggtcagccgcatggcg
agttgaaatgtcg-gttcgtcacctcgacagtgggcttcttggtgt-tattggacc----
ttcagggatgaagtccaaacccaggtcgagtttccggtttagatgatcggttctcttaa-
ctggtttagatcggtatgttgggggtgctaattctcgcaccaaca---------------
-----------
>Chr12:30702802:30718286_5p 
-----------tgtagaaactgatgtttctcacaatgaatttgtttag--aagagaaaca
aattcaataaca--atctcta-aaagaatttggatcaaagtaaacaagaaaagaagaaat
gaaatctcttgagaaacaagttagg--ttttgctcaagaacaaagaggaattagga--tt
tttgtattaataattggatgatc-ttacaatgagag-gattgccctctatttataggtat
tcaaagatctactgaatatatttga---------atatattgaatatattgactttccta
attaca-ggcgaactgattaggaaagtccttcc-cttcttgctaggtcagccgcagggcg
aattgaagtgtcg-gttcgtcaccttggcagtgggcttcttggtgt-tattgggcc----
ttcagggatgaagtccaaacctaggtcgagttcccggtttagatgatcggttctcttaa-
cgggtttagatcggtatgttgggagtgctaattcccgcactaaca---------------
-----------
>Chr12:30702802:30718286_3p 
-----------tgtagaaactgatgtttctcacaatgaatttgtttag--aagagaaaca
aattcaataata--atctcta-aaagaatttggatcaaagtaaacaagaaaagaagaaat
gaaatctcttgagaaacaagttagg--ttttgctcaagaacaaaaagaaattaggg--tt
tttgtattaataattggatgatc-ttacaatgagag-gattgccctctatttataggtat
tcaaagatctactgaatatattcga---------atagattgaatatattgactttccta
attaca-ggcgaactgattaggaaagtccttcc-cttcttgctaggtcagccgcagggcg
agttgaagtctcg-gttcgtcacctcggcagtgggcttcttggtgt-tattgggcc----
ttcagggatgaagtccaaacctaggtcgagttcccggtttagatgatcggttctcttaa-
cgggtttagatcggtatgttgggggtgctaatttccgcaccaaca-a-------------
-----------
>Chr20:14258617:14271065_5p 
--------aattgtagaaactgaggtttctctcaatgaatttgtttgg--gagagaaaca
aattcaataaca--atctctt-aaagaacttggatcaaagtagacaagaaaa-gagaaat
gaaatctcttgagaaacaagttagg--ttttgctcaagaactaagaagaattaggg--tt
tttgtattaagaattggatgatctttacaatgagag-gattgccctctatttataggtat
tcaaagatctatggaatatattcga---------atatattaaatatattgactttccta
aaatca-ggcgaactgattaggaaagtctttcc-cttcttactaggtcagccgca-ggcg
aattgaagtgtcg-gttcgtcacctcggcagtgggcctctcagcgt-cattgggcc----
ttcagggatgaagtccaaatccaggtcaagctcccggtttagatgatcggttctcttaa-
cgggtttagatcggtatgttt---------------------------------------
-----------
>Chr20:14258617:14271065_3p 
--------------------tgaggtttctcacaatgaatttgtttgg--gagagaaaca
aattcaataaca--atctctt-aaaaaacttggatcaaagtagacaagaaaaggagaaat
gaaatcttttgagaaacaagttagg--ttttgctcaagaactaagaagaattaggg--tt
tttgtattaagaatttgatgatctttacaatgagag-gattgccctctatttataggtat
tcaaagatctatggaatatattcga---------atatattaaatatattgactttccta
aaatca-ggcgaactgattaggaaagtcttttc-cttcttactaggtcagccgcagggcg
aattgaagtgtcg-gttcgtcacctcggcagtgggcctctcagcgt-cattgggcc----
ttcaggaatgaagtccaaacccaggtcgagctcccggtttagatgatcggttctcttaa-
cgggtttagattggtatgtt----------------------------------------
-----------
>Chr9:6014130:6027902_5p 
----------ctgtagaaactggtgttttacacaatgaatttgtttaa--aggagaaaca
aattcagtaaca--atctttt-gaagaattcgaatcaaagtaaacaagcaaagaggaaat
gaaatctcttgagaaacaagttagg--ttttgctcaagaacaaagaggaattagag--tt
tttgtattaaatgttggatgatc-ctacaatgagag-gattgccctctatttataggttt
tcgaagatctactgaatatattagaa-------gatacactgaatatattgactttccta
attata-ggcgaactgattaggaaagtccttcctttttttgctaggtcagccgcagggcg
agttgaagtgccg-gttcgtcacctcggcaatgggcttcgcggtgt-tattgggcc----
ttcagagatgaagtccaaacttagctcgagctcccggtttagataaccggttcctttaa-
cgggtttagatcggtatgttgggggtgctaattcccgaaccaaca-atta----------
-----------
>Chr9:6014130:6027902_3p 
-----------tgtagaaactggtgtttcacacaatgaatttgtttaa--aggagaaaca
aattcagtaaca--atctctt-gaagaatttgaatcaaagtaaacaagcaaagaggaaat
gaaatcacttgagaaacaagttagg--tttttctcaagaacaaagagaaattaggg--gt
tttgtattaaatgttggatgatc-gtacaatgagag-gattgccctctatttataggttt
tcgaagatctactgaatatattagaa-------gatacactgaatatattgactttccta
attata-ggcgaactgattaggaaagtccttcctttttttgctaggtcagccgcagggcg
agttgaagtgccg-gttcgtcacctcggcaatgggcttcgcggtgt-tattgggcc----
ttcagagatgaagtccaaacttaggtcgagctctcggtttaaataaccggttcctttaa-
cgggtatagatcggtatgtt-ggggtgctaattcccgcaccaaca-gttac---------
-----------
>Chr20:12492837:12507698_3p 
-----------tgtagaaactgaggtttctcacaatgaatttgtttag--aagggaaaca
aattcaataaca--atctctt-gaagaatctagatcaaagtaagcaagaaaagaagaaaa
gaaatctcttgaggaacaagttagg--ttttgctcaagaacaaagaagaatttagg--gt
tttgtattaatgattggatgatc-ttacaatgagag-gattaccctctatttataggtat
ttaaagatctactcaatatactcaaatatatcgaatatattgaatatattgactttccta
actaca-ggcgaactaataaggaaagtctttcc-tttcttgctaggtcagccgcagggcg
agctgaagtgcca-attcgccacttcgtccatgggcttcttaacgg-tattgggct----
ttcagggatgaagtccaatccttggtcgaattcctggtttaggtagtcggttct-ttaa-
cgggtcgtgatcgatatgtcgggggtgctaattcccgtaccaaca-atta----------
-----------
>Chr20:12492837:12507698_5p 
---------attgtagaaactgaggtttctcacaatgaatttgtttag--aatggaaaca
aattcaataaca--atctctt-gaagaatctagatcaaagtaagcaagaaaagaagaaaa
gaaatctcttgaggaacaagttagg--ttttgctcaagaacaaagaagaatttagg--gt
tttgtattaatgattggatgatc-ttacaatgagag-gattaccctctatttataggtat
ttaaagatctactcaatatactcaaatatatcgaatatattgaatatattgactttccta
actaca-ggcgaactaataaggaaagtctttcc-tttcttgctagatcagccgcagggcg
agctgaagtgcca-attcgccacttcgtccatgggcttcttaacgg-tattgggct----
ttcagggatgaagtccaatccttggtcgaattcctggtttaggtagtcggttct-ttaa-
cgggtcgtgatcgatatgtcgagggtgctaattcccgtaccaaca---------------
-----------
>Chr5:24253650:24267267_5p 
-----------tgtagaaactgaggtttctcacaaggaatttgtttag--aagggaaata
aattcaataaca--atctctt-gaaggacttagatcaaagtaagcaagaagagaagaaat
gagatctcttgaggaacaagtttgg--tattgctcaagaacaaagaggaatttagg--gt
ttttaattaatgattggatcctc-ttacaatgagag-gattgccctctatttataggtat
tcaaggatctacagaatatattcga---------atatactggatatattgactttccta
actggatggcgagttaataaggaaagtctctcc-tttctcgctaggtcagccgctgggcg
agttgaagtgccgaattcttctcctcgtccatgggcctttcagtgt-tactgggcc----
ttcagagatgaagtccaaacctaggccgaattcccggtttagataaccggttct-ttaa-
cgggtctagatcggtatgttgggggtgctaattcccgcaccaaca-at------------
-----------
>Chr5:24253650:24267267_3p 
-----------tgtagaaactgaggtttctcaaaaggaatttgtttag--aagggaaaca
aattcaataaca--atctctt-gaaggacttagatcaaagtaagcaagaagagaagaaat
gagatctcttgaggaacaagtttgg--tattgctcaagaacaaagaggaatttagg--gt
ttttaattaatgattggatcctc-ttacaatgagag-gattgccctctatttataggtat
tcaaggatctacagaatatattcga---------atatactggatatattgactttccta
actggatggcgagttaataaggaaagtctctcc-tttctcgctaggtcagccgctgggcg
agttgaagtgccgaattcgtctcctcgtccatgggcctttcagtgt-tactgggcc----
ttcagagatgaagtccaaacctaggccgaattcccggtttagataaccggttct-ttaa-
caggtctagatcggtatgttggaagtgctaattcccgcaccaaca---------------
-----------
>Chr20:21969729:21982310_5p 
--------aattgtagaaactga-gtttct-acaatgaatttgtttga-agggggaaaca
aattcagtagcactatctctc-taagaactcggatcaaagtaaacaagcaaggaggaatt
gaaatctctt-gaaaacaagttaggg-ttttgctcaagaataaagaggaattaggg--tt
tttgtattaattgctggatgatc-ttacaatgagag-gattgccctctatttataggttt
tcgaag----------------------------atctactgaatatatttactttccta
attatg-gccgagctgattaggaaagtccctcc-tttcttgctaggtcagccgtagggcg
agttgagacgtcg-gtccgtcatctcggcactgggcttctcggtac-tattgggcc----
ttcagagatgaagtccaaatcaaggtcgagctcccgatttagataaccggtttctttaat
cgggtttagatcggtatgttgggggtgctaattcccgcaccaacagaatag---------
-----------
>Chr20:21969729:21982310_3p 
cccggtgaatatgtagaaactga-ctttct-acaatgaatttgtttga-agggggaaaca
aattcagtagcactatctctc-taagaactcggatcaaagtaaacaagcaaggaggaatt
gaaatctcttggaaaacaagttaggg-ttttgctcaataataaagaggaattagga--tt
tttgtattaattgctggatgatc-ttacaatgagag-gattgtcctctatttataggttt
tcgaag----------------------------atctactaaatatatttacttcccta
attatg-gccgatctgattaggaaagtccttcc-tttcttgctaggtcagccgcagggcg
aattgagacgtcg-gtccgtcacctcgacactgggcttctcggtac-tattaggcc----
ttcagagatgaagtccaaatcaaggtcgagctcccggtttagataaccggttcctttaat
caggtttagatcggtatgttgggggtgctaattcccgcaccaaca-attag---------
-----------
>Chr5:25636308:25649778_5p 
------------------------------------------------------gaaaca
aattcagtaaca--atctctt-tgaagatttcgatcaaagtaagcaagaaaggaagaaat
gaaatctcttgaggaacaagctagg--ttttgctcaagaacaaagaagaatttagg--gt
tttgtattaatgattcgatgatc-ttacaatgagag-gattgccctctatttataggtat
tccaagatctactcaatatactcaaatatatcgaatatatcgaatatattgactttccta
actaca-ggcgaattaataaggaaagtctttcc-tttctcgctaggtctgccgcagggcg
agctgaagtgcca-attcgccacctcatccatgggcttcttaacgt-tgttgggct----
ttcagggatgaagtccattcctaggtcgaattcctggtttagatagccggttct-ttaa-
cgggtcgtgatccatatgtcgggggtgccaattcccgcaccaac----------------
-----------
>Chr5:25636308:25649778_3p 
---------------------------------------------------------caa
atttcagtaaca--atctctt-tgaagatttcgatcaaagtaagcaagaaaggaagaaat
gaaatctcttgagcaacaagctagg--ttttgctcaagaacaaagaagaatttagg--gt
tttgtattaatgattcgatgatc-ttacaatgagag-gattgccctctatttataggtat
tccaagatctactcaatatactcaaatatatcgaatatatcgaatatattgactttccta
actaca-ggcgaattaataaggaaagtctttcc-tttcttgctaggtctgccgcagggcg
agctgaagtgcca-attcgccatctcgtccatgggcttcttaacgt-tgttgggct----
ttcagggatgaagtccattcctaggtcgaattcctggtttagatagccggttct-ttaa-
tgggtcgtgatcgatatgtcggggatgccaattctcgcaccaaca---------------
-----------
>Chr20:25115824:25128284_3p 
------------gttgaatctag-aattca-acaatgaatttgtttaatgaagggaaaca
aattcaacagtacaatctctc-taagaattcggatcgaaataaagaagaaaagaggaatt
gaaatctcttgaagaacaagttaggt-ttttgctcaagaacaatgaagaattagggtttt
tttgtattaattgctcgatgatt-ttacgataagag-gattgccctctatttataggtat
tcgaag----------------------------atctactgaatatattcactttccta
attacg-gccgagctgattaggaaagtccttca-tttcttgctaggtcagccacagggcg
agttgagacgtcg-gtctgtcacctcggcactgagcttctcggtac-tattgggcc----
ttcagatatgaagtccaaatcaaggtcgagctcccggtttagatagccggttcctttgat
cgggtttagatcggtatgttggggatgctaattcccgcaccaaca-attagtc-------
-----------
>Chr12:17165180:17177666_3p 
------acccttgtagaaaccga-ttttcacacaatgaatttgtttga-gaggggaaaca
aattcaatagcactatctctc-taagaaatcggatcgaagtaaacaaacaaagaagaatt
gaaatctcttggaaaacaagttaggg-tttttctcaagaacaaagaggaattaggg-ttt
tttgtattaattgctggatgatc-ttacaatgagag-gattgccctctatttataggt-t
tctaag----------------------------atctaaagaatatattcactttccta
attgtg-atcgaactgattaggaaagtctttcc-ttttttgctaggtcggccgcagggcg
aattgagatgtcg-gtctgtcacctcggcactgggcct---------tattgggcc----
tttagagatgaagtccaagttgcggtcgagctcctggtttagataaccggttcctttagt
cgggtttagatcggcatgttgggggtgctaattcccgcaccaaca-att-----------
-----------
>Chr20:25115824:25128284_5p 
-----------tgttgaatctag-aattca-acaatgaatttgtttaatgaggggaaaca
aattcaacagtacaatctctc-taagaattcggatcaaaataaagaagaaaagaggaatt
gaaatctcttgaagaacaagttaggt-ttttgctcaagaacaatgaagaattaggg-ttt
tttgtattaattgttcgatgatt-ttacaatgagag-gattgccctctatttataggtat
tcgaag----------------------------atctactgaatacattcacttttcta
attacg-gtcgatctgattaggaaagtccttcc-tgtcttgctaggttagccacagggcg
agttgtgacgtcg-gtctatcacctcggcactgggcttctcggtac-tattgggcc----
tttagaaatgaagtccaaatcaagatcgaactcccggtttaaatagctggttcctttgat
cgggtttagatcggtatgttgggggtgctaatttccgcaccaaca-a-------------
-----------
>Chr12:17165180:17177666_5p 
-----accaattgtagaaaccga-gtttcacacaatgaatttatttga-gggggaaaaca
aattcaatagcactatctctc-taagaaatcggatcgaagtaaacaaacaaagaagaatt
gaaatctcttggaaaacaagttaggg-tttttctcaagaacaaagaggaattagag-ttt
tttgtattaattgctagatgatc-ttacaatgagag-gattgccctctatttataggt-t
tctaag----------------------------atctaaagaatatattcactttccta
actatg-gtcgaactgattaggaaagtctttcc-tttttcgctaggtcagccgcagggcg
aattaagacgtcg-gtctgtcacctcggcactgggcct---------tattgggcc----
ttcagatatgaagtccaagttgcggtcgagctcctggtttagataatcggttcctttagt
cggatttagatcagtatgttgggggtgctaattcccgcaccaaca-ttcatgtatctttc
taaacttctgt
>Chr11:41160672:41173422_3p 
---------attgtagaaactga-gtttcacacaatgaatttgtttaa-agggggaaaca
aattcaataacactttctctc-taagaaatcggattaaagctaacaagcaaaaggggatt
gaaatctcttggaaaacaagttaggg-ttttgctcaagaacaatgaagaattaggg--tt
tttgtattaattgctggatgact-ttataatgaagg-gattgccctctatttataggttt
tctata----------------------------atatacaaaatatatccactttctaa
atcgtg-gccgagctgattaggaaagtttcttg-tttcctgttaggtcagccgctgggcg
agct-ggatgtcg-gttcatcacctcggaactgggcttcttggtgc-tactgagcc----
ttcgaagatgaaatccaccgcggggtcaagctactggtttagataaccggtttccttagt
cgggtttagatcggtatgttgggggtgccaattcccgcaccaaca---------------
-----------
>Chr11:41160672:41173422_5p 
-----------tgtagaaactaa-gtttcacacaatgaatttgtttaa-a-ggggaaaca
aattcaataatactttctctc-taagaaatcggattaaagctaacaagcaaaacgggatt
gaaatctcttggaaaacaagttaggg-ttttgctcaagaataatgaagaattaggg--tt
tttgtattaattgctggatgact-ttacaatgaagg-gattgctctctatttataggttt
tctata----------------------------atatacagaatatatccactttccaa
atcgtg-gccgagctgattaggaaaatttcttg-tttcctgttaggtcagccgatgggcg
agctgggatgtca-gttcatcacctcggaactgggcttcttggtgc-tattgcgcc----
ttcgaagatgaaatccaccgcggggtcaagctactggtttagataaccggtttccttagt
cgggtttagatcggtatgttgggggtgccaattcccgcaccaaca-at------------
-----------
>Chr7:17574519:17585733_5p 
-----------tgttgaaactga-gtttcaaacaatgaatttgtttaa-tgggggaaaca
aattcaataacactttctttc-taaaaaatcagattaaagctaataaacaaaaggggatt
gaaatctcttggaacacaagttaggg-tttttctcaagaacaatgaagaattagag-ttt
tttgtatttattgctctctga---ttacaatggagg-gattcttctctatttataggttt
tcttag----------------------------atttacagaatatatcaactttccta
atcagc-tcaaccatgatttggaaagttccttg-tttcttgttaggtcggtcgctaggcg
gcctgggaagtcg-gttcctcgcctctgaactggacttctcgatgt-tattgggccttcc
ttaaagagttgaatcttccccagggtcgaactcctggtttagataatcggtttccttaat
cgagtttagatcggtatgttagggatgccaattcctgcaccaaca---------------
-----------
>Chr7:17574519:17585733_3p 
---------attgttgaaactga-gtttcaaacaatgaatttgtttaa-tgggggaaaca
aattcaataacactttctctc-taagaaatcggattaaagctaacaaacaaaatgtgatt
gaaatctcttggaaaacaagttaggg-tttttctcaagaacaatgaagaattaagg-ttt
ttagtatttattgctccctga---ttacaatggagg-gattcccctttatttataggttt
tcttag----------------------------atttacagaatatatcaacttttcta
atcagt-tcgaccatgatttggaaagttcctta-tttcttgttaggtcggccgctaggcg
acctgggaagtcg-gttcctcgcctctgaactgggcttcttgatgc-tattgggccttcc
ttaaagagttgaatctttccaatggtcgaactcctggtttagataaccggtatccttaat
caggttaagatcggtatgttaggggtgctaattcccccaccaaca---------------
-----------
>Chr6:978917:984712_5p 
---------attgtagaaactga-gtttcacacaatgaatttgtttaa-agggggaaaca
aattcaataacactttctctc-taagaaatcggatcaaaactaataagcgaaaggggatt
gaaatcttttagaaaacaagttaggg-ttttgctcaagaacaatggagaattagga-ttt
tttgtattaattgctggatg-ct-ttacaaggaggg-gatgcccctctatttatacttga
tcttag----------------------------at-tacaatatatatccactttccta
atcaga-tcgaccgtgattaggaaagtttcttg-ttttttgttaggtcggtcgccgggcg
aactgggaagtcg-gcttcctgtttctgagctgggcttcctaacgcttattgggccttaa
ttcgaagacaaaatccactttaaggctaaattctcggtttagataatcggtttacttaat
cgggtttagatcggtatgttgggggtgccaattcccgcaccaaga---------------
-----------
>Chr14:18543646:18549492_5p 
-----------tgtagaaaatga-gtttcacacaatgaatttgtttaa-agggggaaaca
aattcagtaaagctatctctcttaagaaatcggatcaaagctaacaagcaaaagagaatt
gaaaactcttggaaaacaaattaggg--tttggtcaagaacaatgaagaactagag--tt
tttgtattaattgatggatgat--ttacaat-gggg-aagatccctccatttatactttg
cctgagat-----------------------------tacaaaatatatctactttccta
ataatt-tgcatcaagattaggaaaatttcccg-atgctagctaggtcggccgctgggcg
atctggaaagtcg-gcgtttcattctggagctgggcttcctgaaag-tgttgggccttca
ttcgtagactgaatccatctcaaagccgaactcccggtttaggtatccggtttccttg--
ttggtttagattggtatgttgggggtgtcaattcccgcaccaaca-attagtc-------
-----------
>Chr14:18543646:18549492_3p 
---------attgtagaaactga-gtttcacacaatgaatttgtttaa-aggaggaaaca
aattcagtaaagctatctctcttaagaaatcggatcaaagctaacaagcaaaagggaatt
gaaatctcttggaaaacaagttaggg-ttttgctcaaaaacaatgaaaaactagag--tt
tttgtattaattgttggatgat--ttacaatggggg-aagatccctccatttacactttg
ccttagat-----------------------------tacaaaatatatctactttccta
atagat-tgcatcaagattaggaaaatttcccg-atgctagctagttcggccgctgggcg
atctgggaagtcg-gcctttcattccagagttgggcttcctaaaac-tgttgggccttca
ttcatagactgaatccatctcaaggccgaactcccagtttagatatccggtttctttg--
ttgttttagaccggtatgttgggagtgtcaattcccgcaccaaca---------------
-----------
>Chr3:28469840:28485295_3p 
-----------tgtagaaaatga-gtttcacacaatgaatttgtttga-tgggggaaaca
aattcaataaagaactctctc-taagaaatcagatcaaaactaataagcaaa-gggaatt
gaaatctcttgaagaagaagttagggttttctctcaagaacaatggagaactaggg--at
tttgtattaattgctggatga---ttacaatgagagagattcccctttatgtatatgcat
ctctagat-----------------------------tacataatatatctactttccta
atagat-caagcttgaattaggaaagtttcttg-ttctttgccatgtcggccgccgggcg
atttggtaagtcg-gctacttgtgcttggactgggcccttcgatct-ttctggaccttta
gttgaaggccgaattcggcttagaaccgaattcccgggtcgggaaaccggtttgctta--
ttggtttggactggtatgttgggggtgtcgattcccgcaccaaca---------------
-----------
