# Supplementary material for: Transposon signatures of allopolyploid genome evolution
Source: Nat Commun. 2023 Jun 1;14:3180. doi: 10.1038/s41467-023-38560-z (PMC10235133; doi:10.1038/s41467-023-38560-z)
Supplement: Supplementary file 4 — Supplementary Data 1 [file 41467_2023_38560_MOESM4_ESM.zip › Camelina.LTR.families/Camelina.LTRFamily/Camelina.Aligned/gt10.fam_506.Aligned.fa]

>Chr1:22733475:22748250_5p 
---------------------------tgttggtacgggattcagca-cccccgacatac
cgaactaaacc-ataaatactaattgatta---------------attaaccgggaa--a
tcggttaagggcttgattaggtca----acaagaagtcagttcggccaaagtgt----ca
ccttgaagaagaaggagccgacttccacttcggcacggcg--gccgaatgaagca----a
tgaggcagctttccatatctca--cttcggccgataaggaaagtgaatatatattgtaat
c-ttagggcgtgtataaaga-aggagtgatttctccattgtaaggtatcaagaa-aaaaa
gacaataatagagt--tctccttttgttctgggcaat--aaaccctaat-----tccttt
gagttctacttc-ttacttt-aat-tcgaaggcatagatctg-ttttctagagatataac
tctatcgaatttgttt-ccctcctcaaacaaattcattgttg-aaacctagtttc-tac-
-----------------------
>Chr1:22733475:22748250_3p 
-----------------------taattgttggtacgggattcagca-cccccgacatac
caaactaaacc-agaaatactaattgatta---------------gttaaccgagaa--a
tcggttaagggcttgattaggtca----acaagaagtcagttcggccaaagtgt----ca
ccttgaagaagaaggagccgacttccacttcggcacggcg--gccgaatgaagca----a
tgaggcagctttccatatctca--cttcggccgataaggaaagtgaatatatattgtaat
c-ttagggcgtgtataaaga-aggagtgatttctccattgtaaggtatcaagaa-aaaaa
gacaataatagagt--tctccttttgttctgggcaat--aaaccctaat-----tccttt
gagttctacttc-ttacttt-aat-tcgaaggcatagatctg-ttttctagagatataac
tctatcgaatttgttt-ccctcctcaaacaaattcattgttg-aaacctagtttc-tacc
tagtttctaca------------
>Chr19:25320574:25334150_5p 
----------------------------gttggtgcgggattcagca-cccccgacatac
cgagctaaacc-agaaatactaattgatta---------------gttaaccgggaa--a
ccggttaagggctcgattaggtca----acaagaagtcagttcggccaaagtgt----cg
ccttgaagaagaaggagccgacttccacttcggcacggcg--gccgaatgaagca----a
tgaggcagttttccatatctca--cttcgtccgataaggaaagtgaatatatattgtaat
c-ttagaacatgtataaaga-aggagagacttctccattgtaaggcatcgaaaa-tcaaa
tacaataatcgagt--tctccttttgttcttggcaat--aaaccctaat-----tccttt
gagttctacctctttacttt-aat-tcgaaggcttagatctg-ttttctagagatataac
tctattgaatttgttt-ccctcctcgaacaaattcattgtgg-aaacctagtttc-taca
att--------------------
>Chr19:25320574:25334150_3p 
--------------------------ttgttggtgcgggatttagga-cccccgacatac
cgagctaaact-agaaatactaattgatta---------------gttaaccgggaa--a
ccggttaagggctcgattaggtca----acaagaagtcagttcggccaaagtgt----cg
ccttgaagaagaaggagccgacttccacttcggcacggcg--gccgaatgaagca----a
tgaggcagttttccatatctca--cttcgtccgataaggaaagtgaatatatattgtaat
c-ttagaacatgtataaaga-aggagagacttctccattgtaaggcatcgaaaa-tcaaa
tacaataatcgagt--tctccttttgttcttggcaat--aaaccctaat-----tccttt
gagttctacctctttacttt-aat-tcgaaggcttagatctg-ttttctagagatataac
tctattgaatttgttt-ccctcctcgaacaaattcattgtgg-aaacctagtttc-taca
t----------------------
>Chr17:35108454:35119077_5p 
---------------------------tgttggtgcgggattcagca-cccccgacatac
cgagctaaacc-agaaatactaattgatta---------------gttaaccgggaa--a
ccggttaagggcttgattaggtca----acaagaagtcagttcggccaaagcgt----ag
ccttgaagaagaaggagccgacttccacttcggcacggcg--gccgactgaagca----a
taaggcagttttccatatctca--cttcgtccgataaggaaagttaatatattgtgtaat
c-ttagaacatgtataaaga-aggagagacttctccattgtaaggcatccagaa-tcgaa
tacaataatcgagt--tctcctcttgttcttagcaat--aaaccctaat-----tctttt
gagttctacttctttactttcaat-tcgaaggtttagatctg-ttttctagagagataac
tctattgaatttgttt-ccctctttaaacaaattcattgtgg-aaacctagtttc-taaa
-----------------------
>Chr17:35108454:35119077_3p 
---------------------------tgttggtgcgggattcagca-cccccgacatac
cgagctaaacc-agaaatattaattgatta---------------gttaactgggaa--a
ccggttaagagtttgattaggtca----acaagaagtcagttcggccaaagcgt----ag
ccttgaagaagaaggagccgacttccacttcggcacggcg--gccgactgaagca----a
taaggcagttttccatatctca--cttcgtccgataaggaaagttaatatattgtgtaat
c-ttagaacatgtataaaga-aggagagatttctctattgtaaggcatccagaa-tcgaa
tacaataatcgagt--tctcctcttgttcttagcaat--aaaccctaat-----tctttt
gagttctacttctttactttcaat-tcgaaggcttagatctg-ttttctagagagataac
tctattgaatttgttt-ccctccttaaacaaattcattgtgg-aaacctagtttc-taca
att--------------------
>Chr14:5171911:5180710_3p 
--------------------------ttgttggtgcgggattcaaca-cccccgacatac
cgagctaaacc-agaaatactaattgatga---------------tttaaccgggaa--a
ccggttaagggcttgattaggtca----acaagaagtcagttcggccaaagcgt----ag
ccttgaagaagaaggaaccgacttccacttcggcacggcg--gccgactgaagca----a
taaggcagttttccatatctca--cttcgtccgctaaggaaagttaatatattgtgtaat
c-ttagaacatgtataaaga-aggagagacttctccattgtaaggcatcgagaa-taaaa
gacaataatcgagt--tctcctcttattcttggcaat--aaaccctaat-----tctttt
gagttctacttctttactttcaat-tcaaaggcttaaatctg-ttttctagaaagataac
tctattgaatttgttt-ccctccttaaacaaattcatcgtgg-aaacctagtttc-taca
ttt--------------------
>Chr14:5171911:5180710_5p 
--------------------------ttgttggtgcgggattcagca-gccccgacatac
cgagctaaact-agaaatactaattgatga---------------tttaaccgggaa--a
tcggttaagggcttgattaggtca----acaagaagtcagttcggccaaagcat----ag
ccttgaagaagaaggagccgacttccacttcggcatggcg--gccgactgaagca----a
taaggcagttttccatatctca--cttcgtccgctaaggaaaattaatatattgtgtaat
c-ttagaacatgtataaaga-aggagagacttctccattgtaaggcatcgagaa-taaaa
gacaataatcgagt--tctcctcttattcttggcaat--aaaccctaat-----tttttt
gaattctacttctttactttcaat-tcaaaggcttagatctg-ttttctagagagttaac
tctattgaatttgttt-ccctccttaaacaaattcattgtgg-aaacctagtttc-taca
att--------------------
>Chr8:5877497:5892330_3p 
--------------------------ctgttggtgcgggattcagca-cccccgacatac
cgagctaaacc-agaaatactaattgatta---------------gttaaccgggaa--a
ccggttaagggcttgactaggtca----acgagaagtcagttcggccaaagcgt----ag
tcttgaagaagaaggaaccgacctccacttcggcacggcg--gccgactgaagcg----a
taaggcagttttccatatctca--cttcgtccgataaggaaagttaatatattgtgcaat
c-taagaacatgtataaaga-aggagagacttctccattgtaaggcatccataa-tcgaa
tacaataatcgagt--tctcctcttgttctgagcaat--aaaccctaat-----tctttt
gagttctacttctttactttcaat-ccgaaggcttagatcta-ttttctagagagataac
tctattgaatttgttt-ccctccttaaacaaattcattgtgg-aaacctagtttc-taca
-----------------------
>Chr8:5877497:5892330_5p 
---------------------actaattgttggtgcgggattcagca-cccccgacatac
cgagctaaacc-agaaatactaattgatta---------------gttaaccgggaa--a
ccggttaagggcttgattaggtca----acgagaagtcagttcggccaaagcgt----ag
ccttgaagaagaaggaaccgacctccacttcggcacggcg--gccgactgaaacg----a
taaggcagttttccatatctca--ctttgtccgataaggaaagttaatatattgtgcaat
c-taagaacatgtataaaga-aggagagacttctccattgtaaggcatccataa-tcgaa
tacaataatcaagt--tctcctcttgttttgagcaat--aaaccctaat-----tctttt
gagttctacttctttactttcaat-ccgaaggcttagatcta-ttttctagagagataac
tctattgaatttgttt-ccctccttaaacaaattcattgtgg-aaacctagtttc-tac-
-----------------------
>Chr3:23170671:23183127_3p 
------------------------------tggtgcgggattcagca-cccccgacatac
cgagctaaatc-agaaatactaattgatta---------------gttaaccgggaa--a
ccggttaagagcttgattaggtca----acaagaagtgagttcggacaaagcgt----ag
ccttgaagaagaagaaaccgacctctacttcggcacggcg--gccgacttaagca----a
taaggcagttttccatatctca--cttcgtccgataaggaaagttaatatattatgcaat
c-taagaacatgtataaaga-aggggagacttctccattgtaaggcatccaaaa-tcgaa
tacaataatcgagt--tctcctcttgttcttagcaat--aaatcctaat-----tctttt
gagttctacttctttacttttaat-tctaaagcttagatcta-ctttctagaaagataat
tctattgaatttgttt-ccc-ccttaaacaaattcattgtgg-aaacctagt--------
-----------------------
>Chr3:23170671:23183127_5p 
---------------------------tgttggtgcgggattcagca-cccccgacatac
cgagctaaacc-agaaatactaattgatta---------------gttaaccgggaa--a
ctggttaagggcttgattaggtca----acaagaagtcagttcggctaaagcgt----ag
ccttgaagaagaagaaaccgacctctacttcggcacggcg--gccgactcaagca----a
taaggcagttttccatatctta--cttcgtccgataaggaaagttaatatattgtgcaat
c-taagaacatgtataaata-aggggagacttctccattgtaaggcatccagaa-tcgaa
tacaataatcgagt--tctcctcttgttcttagcaat--aaaccctaat-----tctttt
gagttctacttctttacttttaat-tccaaggcttagatcta-ctttctagagagataat
tctattgaatttgttt-cctcccttaaacaaattc-------------------------
-----------------------
>Chr17:16329877:16342844_3p 
---------------------------tgttggtgcatgattcagca-cccccgacatac
cgagctaaacc-agaaatattaatcgatta---------------tttaaccgagaa--t
ccggttaagggttcaattaggtc-----acaagaagtcaattcggatggagtgt----aa
tcttggagagtaagaaatcgacttccacttcggtgcggcg--gccgactcaagca----a
taatgcagttttccatatctca--cttcgtccgataaggaaagttaatatattatgcgat
c-tacgaatatgtataaata-aggggagacttctccattgtaagatatccagaa-tcaaa
tacaataatcgagt--tctcctcttgttcttagcaat--aaaccctaat-----tctttt
gagttttacttctttacttctaat-ttcaaggtttagatcta-ttttctagagagattac
cctattgaatttgttt-ccccttttaaacaaattcattgtgg-aaacctagtttc-taca
att--------------------
>Chr17:16329877:16342844_5p 
-------------------ggactaattgttggtgcgggattcagca-ccccctacatac
cgagctaaacc-agaaatattaatcgacta---------------tttaaccgggaa--t
ccggttaagggttcaattaggtc-----acaagaagtcaattcggatggagtgta---aa
tattggagagtaagaaatcgacttccacttcggtgcggcg--gccgactcaagca----a
taaggcagttttccatatctca--cttcgtccgataaggaaagttaatatattatgcgat
c-tacgaacatgtataaata-aggggagacttctccattgtaagatatccagaa-tcgaa
tacaataatcgagt--tctcctcttgttcttagcaat--aaaccctaat-----tatttt
gagttttacttctttacttctaat-ttcaaggtttagatcta-ttttctagagagattac
cctattgaatttgttt-ccccttttaaacaaattcattgtgg-aaacctagtttc-taca
-----------------------
>Chr5:13574547:13588859_3p 
-------------------------------------------agca-cccccgacatac
cgagctaaacc-agaaatattaattgacta---------------tttaaccgggaa--t
ccggttaagggttcaattaggtc-----acaagaagtcaattcggatggagtgt----aa
tcttggagagaaagaaatcgacttccacttcggtgcggcg--gccgactcaagca----a
taaggcagttttccatatctca--cttcgtccgataaggaaagttaatatattatgcgat
c-tacgaatatgtataaata-aggggagacttctccattgtaagatatacagaa-tcgaa
tacaataatcgagt--tctcctcttgttcttagcaat--aaaccctaat-----tctttt
gagttttacttctttacttctaat-ttcaaggtttagatcta-ttttctagagagattac
cctattgaatttgttt-cccctttaaaacaaattcattgtgg-aaacctagtttc-taca
attggcg----------------
>Chr5:13574547:13588859_5p 
-------------------------------------ggattcagca-cccccgacatac
cgagctaaacc-agaaatattaattgacta---------------tttaaccgggaa--t
ccggttaagggttcaattaggtc-----ataagaagtcaattcggatggagtgt----aa
tcttggagagaaagaaatcgacttccacttcggtgcagcg--gccgactcaagca----a
taaggcagttttccatatctca--cttcgtccgataaggaaagttaatatattatgcgat
c-tacgaatatgtataaata-aggggagacttctccattgtaagatatccagaa-tcgaa
tacaataatcgagt--tctcctcttgttcttagcaat--aaaccctaat-----tctttt
gagttttacttctttacttctaat-ttcaaggtttagatcta-ttttttagagagattac
cctattgaatttgttt-cccctttaaaacaaattcatcgtgg-aaacctagtttc-taca
ctagc------------------
>Chr2:17074375:17088506_5p 
---------------------actaattgttggtgcgggattcagca-cccccgacatac
cgaactaaacc-agaagtattaattgattg---------------tttaaccgggaa--t
ccggttaggggatcaattaggtc-----attaggagttaattcggacgaagtat----aa
tcttggagaagaaggaaccgacatccacttcgacgcggcg--gccgactcaagga----a
tgaggcagttttccatatatca--cttcgtccgttaaggaaagttaatatatttagagat
c-tacgaatatgtataaata-aggggagacttctccattgtagatcatccagaa-tccaa
tacaataattgagt--actctttttgttctttgcaat--aaaccctaat-----cctttc
gagttcttcttttttactcttaat-ttcaaggttaagatcta-ttttctagagagataac
cctattgaatttgttt-ccctccttaaacaaattcattgtgg-aaacctagtttc-tac-
-----------------------
>Chr15:23221027:23224304_3p 
---------------------------tgttggtgcgggagtcagca-cccccgacatac
cgagctaaacc-agaaatattaattgacta---------------tttaaccgggaa--t
ctggttaaagacctaattaggtc-----atttgaagccaaatcggacgaggctc----aa
tcttcgagg--aagaaaccgacttccacttcgtcgcggcg--gccgactcaagca----a
taaggcagttttccatatctga--cttcgtccgataaggaaagttaatatactatgtaat
t-tacgagcatgtataaata-aggagagacttctccattgtaatccatccagaa-tcgaa
tacgataatcaagt--tctcctcttgttcttagcaat--aaaccctaat-----tctttt
gagttctacttctttacttttaat-tccaaggcttagatcta-ctttctagagagataac
cctattgaatttgttt-ccccccttaaacaaattcattgtgg-aaacctagtttc-taca
-----------------------
>Chr20:26493316:26506907_5p 
---------------------------tgttggtgccggattcagca-cccccgacatac
cgagctaaacc-agaaatactaattgacta---------------tttaaccgggaa--t
ccggttaaggacttaattaggtc-----atgagaagtcgatctggacgaggccc----aa
tcttggagggaaagaaaccgacttccacttcggtgtggcg--gccgattcaagca----a
taaggcagttttccatatctca--cttcgtccgataaggaaagttaatatatttagcaat
c-tacgaacatgtataaata-aggggagacttctccattgtaatccatccacaa-tcgaa
tacaataatagtgt--tctcctctcgttcttagcaat--aaaccctaat-----ttcttt
gagtccttcttctttacttctaat-tcgaaggtttagatcta-ttttctagagagatagc
ttcactgaatttgttt-ccccccttaaacaaattcattgtgg-aaacctagtttc-taca
-----------------------
>Chr2:17074375:17088506_3p 
--------------------------atgttggtgcgggattcagta-cccccgacatac
caaactaaacc-agaagtattaattgattg---------------tttaaccgggaa--t
ccggttaggggatcaattaggtc-----attaggagttaattcggacgaagtat----aa
tcttggagaagaaggaaccgacatccacttcgacgcggcg--gccgactcaagga----a
tgaggcagttttccatatatca--cttcgtccgttaaggaaagttaatatatttagagat
c-tacgaatatgtataaata-aggggagacttctccattgtagatcatccagaa-tccaa
tacaataattgagt--actcttttcgttctttgcaat--aaaccctaat-----cctttc
gagttcttcttttttactcttaat-ttaaaggtttagatcta-ttttctagagagataac
cctattgaatttgttt-ccctccttaaacaaattcattgtgg-aaacctagtttc-taca
-----------------------
>Chr5:9925941:9937971_3p 
---------------------------tgttggtgcgggattcagca-cccccgacatac
cgagctaaacc-agaaacattaattgaaca---------------tttaaccgggaa--t
ccggttaggggatcaattaggtc-----atcaagagtcaattcgggtgagacga----ag
tcttggagaagaagaaaccgacctccacttcgatgcggcgcagccgactcaaaca----a
taaggcagttttccatatctca--cttcgtctgataaggaaagttaatatattgtgtgat
c-tcgagacatgtataaata-aggggagacttctccattgtaatccatccagaa-tctaa
tacaataattgagt--tctccttccgttctttgcaat--aaaccctagt-----tctttt
gagttcttcttctttacttctaat-ttcaaggtttagatcta-ttttctagagagatagc
tctattgaatttgttt-cccgctttaaacaaattcattgtgg-aaatctagtttc-taca
-----------------------
>Chr17:21216638:21229277_3p 
--------------------------ttgttggtgcgggatttagca-cccccatcatac
cgagctaaacc-agaaatgttaattgatta---------------tctaaccgggaa--t
ccggttaagggatcgattaggtt-----ttcgggaatcagttcggataaagaat----ag
tcttggagaagaaggaaccgacatccacttcggtgcggcg--gccgactcaagca----a
tagggcagttttccatatttca--cttcgtctgttaaggaaagttaatatattatgagat
c-tctgaacatgtataaata-a-gggagacttctccattgtaaatcattcagaa-tctaa
tacaataactgagt--tctctttttgctctttgcaac--aaaccctagt-----tctttc
gagttcttcttctttacctctaat-ttcaaggcttagatcta-ttttccagagagatagc
tctattgaatttgttt-ccctccataaacaaattcattgtgg-aaacctagtttc-taca
-----------------------
>Chr20:26493316:26506907_3p 
---------------------------tgttggtgcgggattcagca-cccccgacatac
cgagctaaacc-agaaatactaattgacta---------------tttaatcggcaa--t
ccggttaaggacttaattaggtc-----atgagaagtcgatctggacgaggccc----aa
tcttagagggaaagaaaccgacttccacttcggtgtggcg--gccgattcaagca----a
taagacagttttccatatctca--cttcgtccgataaggaaagttaatatatttagcgat
c-tatgaacatgtataaata-aggggagacttctccattgtaatccatccacaa-tcgaa
tacaataatagagt--tctcctctcgttcttagcaat--aaaccctaat-----tttttt
gagtccttcttctttacttctaat-tccaaggtttagatcta-ttttctagagagatagc
ttcactgaatttgttt-ccccccttaaaaaaatttattgtgg-aaacctagtttc-taca
-----------------------
>Chr5:8103798:8117290_5p 
---------------------------tgttggtgcgggattcagca-cccccgacatac
cgagctaaacc-agaaacattaattgaaca---------------tttaaccgggaa--t
ccggttaggggatcaattaggtt-----atcaagagtcagttcgggtgagacga----ag
tcttggagaagaagaaaccgacctccacttcggtgcggcgtagccgactcaaaca----a
taaggcagttttccatatctca--cttcgttcgataaggaaagttaatatattgtgtgat
c-tcgagacatgtataaata-aggggagacttctccattgtaatctatccagaa-tctaa
tacaataattgagt--tctccttccgctctttacaaa--aaaccctaat-----tctttt
gagttcttcttctttacccctaat-ttcaaggtttagatcta-ttttctagagagatagc
tttattgaatttgttt-cccgcttt-aacaaattcattgtgg-aaacctagtttc-taca
-----------------------
>Chr2:484039:497078_5p 
-------------------------attgttggtgcgggattcagca-cccccgacatac
cgagctaaacc-agaaacattaattgaaca---------------tttaaccgggaa--t
ccggttaggggatcaattaggtc-----atcaagagtcaattcgggtgagacga----ag
tcttggagaagaagaaaccgacctccacttcgatgcggtgcagccgactcaaaca----a
taaggcagttttccatatctca--cttcgtctgataaggaaagttaatatattgtgtgat
c-tcgagacatgtataaata-aggggagacttctccattgtaatccatccagaa-tctaa
tacaataattgagt--tctccttccgctctttacaaa--aaaccctagt-----tctttt
gagttcttcttctttactcctaat-ttcaaggtttagatcta-ttttctagagagatagc
tctattgaatttgttt-cccgctttaaacaaattcattgtgg-aaacctagtttc-taca
-----------------------
>Chr15:23221027:23224304_5p 
---------------------------tgttggtgcgggattcagca-cccctgacatac
cgagctaaacc-agaaatattaattgacta---------------tttaatcgggaa--t
ctgattaaagacctaattaggtc-----atttgaagccaaatcggacgaggctc----aa
tattcgagg--aagaaatcgacttccacttcttcgcggcg--gccgactcaagca----a
taaggcagttttccatatctga--cttcatccgataaggaaagttaatatactatgtaat
t-tacgagcatgtataaata-aggggagacttctccattgtaatccatccagaa-tcgaa
tacaataatcaagt--tctcctcttgttcttagcaat--aaaccctaat-----tctttt
gagttctacttctttacttttaat-tccaaggcttagatcta-ctttatagatagataac
cctattgaatttgttt-ccccccttaaacaaattgattgtgg-aaacctagtttc-taca
att--------------------
>Chr5:19156812:19169637_3p 
---------------------------tgttggtgcgggatttagca-cccccatcatac
cgagctaaacc-agaaatgttaattgatta---------------tctaaccgggaa--t
ccggttaagggatcgattaggtt-----ttcgggaatcagttcggataaagaat----ag
tcttggagaagaaggaaccgacatccacttcggtgcggcg--gccgactcaagca----a
tagggcagttttccatatttca--cttcgtctgttaaggaaagttaatatattatgagat
c-tctgaacatgtataaata-a-gggagacttctccattgtaaatcattcagaa-tctaa
tacaataaccgagt--tctctttttgctctttacaac--aaaccctagt-----tctttc
gagctcttcttctttactcctaat-ttcaaggcttagatcta-ttttctagagagatagc
tctattgaatttgttc-ccctccataaacaaattcattgtgg-aaacctagtttc-taca
-----------------------
>Chr5:19156812:19169637_5p 
------------------------aattgttggtgcgggatttagca-cccccatcatac
cgagctaaacc-agaaatgttaattgatta---------------tctaaccgggaa--t
ccggttaagggatcgattaggtt-----ttcgggaatcagttcggataaagaat----ag
tcttggagaagaaggaaccgacatccacttcggtgcggcg--gccgactcaagca----a
tagggcagttttccatatttca--cttcgtctgttaaggaaagttaatatattatgagat
c-tctgaacatgtataaata-a-gggagacttctccattgtaaatcattcagaa-tctaa
tacaataaccgagt--tctctttttgctctttacaac--aaaccctagt-----tctttc
gagctcttcttctttactcctaat-ttcaaggcttagatcta-ttttctagagagatagc
tctattgaatttgttc-ccctccataaacaaattcattgtgg-aaacctagtttc-taca
-----------------------
>Chr17:14642875:14655589_3p 
-----------------------taaatgttggtgcgggattcagca-cctccgacatac
tgaactaaccc-ataagtattaattgattg---------------tttaaccgggaa--t
ccggttaggggatcaattaggtc-----atcaggagttaattcggatgaggcat----aa
tcttggagaagaaggaaccgacatccacttcggcgcggcg--gccgactcaagga----a
taaggcagttttccatatgtca--cttcgtccgttaaggaaagttaatatatttagcgat
c-tacgaatatgtataaata-aggggagacttctccattgtaaatcatccagaa-tcgaa
tacaataaccgtgt--tctcttttcgttcttagcaat--aaaccctaac-----ttcttt
gaattcttcttctttacttctaat-ttcaaggtttagaccta-ttttctagagagattat
tttattgaatttgttt-ctcctcttaaacaaattcattgtgg-aaacttagtttc-taca
at---------------------
>Chr17:14642875:14655589_5p 
-----------------------taattgttggtgcgggattcagca-ccctcgacatac
cgaactaaacc-agaagtattaattgattg---------------tttaaccgggaa--t
ccggttaggggatcaattaggtc-----atcaggagttaattctgatgaagcat----aa
tcttggagaagaaggaaccgacatccacttcggcgcggcg--gccgactcaagga----a
taaggcagttttccatatgtca--cttcgtccgttaaagaaagttaatatatttagcgat
c-tacgaatatgtataaata-aggggagacttctccattgtaaatcatccagaa-tcgaa
tacaatgaccgagt--tctcttttcgttcttagcaat--aaaccctaac-----ttcttt
gagttcttcttctttacttctaat-ttcaaggtttagaccta-ttttctagagagattat
cttattgaatttgttt-ccccttttaaacaaattcattgtgg-aaacctagtttc-----
-----------------------
>Chr17:21216638:21229277_5p 
---------------------------tgttggtgcgggatttagca-cccccatcatac
cgaggtaaacc-agaaatgttaattgatta---------------tctaaccgggaa--t
ccggttaagggatcgattaggtt-----ttcgggaatcagttcggataaagaat----ag
tcttggagaagaaggaaccgacatccacttcggtgcggcg--gccgactcaagca----a
tagggcagttttccatatttca--cttcgtctgttaaggaaagttaatatattatgagat
c-tctgaacatgtataaata-a-gggagacttctccattgtaaatcattcagaa-tctaa
tacaataaccgagt--tctctttttgctctttacaac--aaaccctagt-----tctttc
gagctcttcttctttactcctaat-ttcaaggcttagatcta-ttttctagagagatagc
tctattgaatttgttc-ccctccataaacaaattcattgtgg-aaacctagtttc-taca
-----------------------
>Chr12:8033428:8047438_3p 
---------------------------tgttggtgcgggatttagca-ctcccatcatac
cgagctaaacc-agaaatgttaattgatta---------------tctaaccgggaa--t
ccggttaagggatcgattaggtt-----ttcgggaatcagttcggataaagaat----ag
tcttggagaagaaggaaccgacatccacttcggtgcggcg--gccgactcaagca----a
tagggcagttttccatatttca--cttcgtctgttaaggaaagttaatatattatgagat
c-tctgaacatgtataaata-a-gggagacttctccattgtaaatcattcagaa-tctaa
tacaataaccgagt--tctctttttgctctttacaac--aaaccctagt-----tctttc
gagctcttcttctttactcctaat-ttcaaggcttagatcta-ttttctagagagatagc
tctattgaatttgttc-ccctccataaacaaattcattgtgg-aaacctagtttc-taca
att--------------------
>Chr2:484039:497078_3p 
---------------------------tgttggtgcgggattcagca-cccccgacatac
cgagctaaacc-agaaacattaattgaaca---------------tttaaccgggaa--t
ccggttaggggatcagttaggtc-----atcaagagtcaattcgggtgagacga----ag
tcttggagaagaagaaaccgacctccacttcgatgcggtgcagccgactcaaaca----a
taaggcagttttccatatctca--ctttgtctgataaggaaagttaatatattgtgtgat
c-tcgagacatgtataaata-aggggagacttctccattgtaatccatccagaa-tctaa
tacaataattgagt--tctccttccgctctttacaaa--aaaccctagt-----tctttt
gagttcttcttctttactcctaat-ttcaaggtttagatcta-ttttctagagagatagc
tctattgaatttgttt-cccgctttaaacaaattcattgtgg-aaacctagtttc-taca
-----------------------
>Chr12:8033428:8047438_5p 
--------------------------ttgttggtgcgggatttagca-cccccatcatac
cgagctaaacc-agaaatgttaattgatta---------------tctaaccgggaa--t
ccggttaagggatcgattaggtt-----ttcgggaatcagttcggataaagaat----ag
tcttggagaagaaggaaccgacatccacttcggtgcggcg--gccgactcaagca----a
tagggcagttttccatatttca--cttcgtctgttaaggaaagttaatatattatgagat
c-tctgaacatgtataaata-a-gggagacttctccattgcaaatcattcagaa-tctaa
tacaataaccgagt--tctctttttgctctttacaac--aaaccctagt-----tctttc
gagctcttcttctttagtcctaat-ttcaaggcttagatcta-ttttctagagagatagc
tctattgaatttgttc-ccctccataaacaaattcattgtgg-aaacctagtttc-taca
-----------------------
>Chr5:8103798:8117290_3p 
---------------------------tgttggtgcgggatttagca-cccccgacatac
cgagctaaacc-agaaacattaattgaaca---------------tttaatcgggaa--t
ccggttaggggatcaattaggtt-----atcaagagtcagttcgggtgagacga----ag
tcttggagaagaagaaaccgacctccacttcggtgcggcgtagccgactcaaaca----a
taaggcagttttccatatctca--cttcgttcgataaggaaagttaatatattgtgtgat
c-tcgagacatgtataaata-aggggagacttctccattgtaatccatccagaa-tctaa
tacaataattgagt--tctccttccgctctttacaaa--aaaccctagt-----tctttt
gagttcttcttctttacccctaat-ttcaaggtttagatcta-ttttctagagagatagc
tttattgaatttgttt-cccgcttt-aacaaattcattgtgg-aaacctagtttc-taca
gatg-------------------
>Chr5:9925941:9937971_5p 
---------------------------tgttggtgcgggattcagca-cccccgacatac
caagctaaacc-agaaacattaattgaaca---------------tttaaccgagaa--t
ccggttaggggatcaattaggtc-----atcaagagtcaattcgggtgagacga----ag
tcttggagaagaagaaaccaacctccacttcgatgcggcgcagccgactcaaaca----a
taaggcagttttctatatctca--cttcgtctgataaggaaagttaatatattgtgtgat
c-tcgagacatgtataaata-aggggagacttctccattgtaattcatacagaa-tctaa
tacaataattgagt--tctccttccgttctttgcaat--aaaccctagt-----tctttt
gagttcttctcctttacttctaat-ttcaaggtttagatcta-ttttctagagagatagc
tctattgaatttgttt-tccgctttaaacaaatttatcgtgg-aaacctagtttc-taca
-----------------------
>Chr20:13960874:13976300_5p 
---------------------------tgttggtgcaggattcagca-cc-cccacatac
cgaactaaacc-agaagtattaattgattg---------------tttaaccgggaa--t
ccggttaggggatcaattaggtc-----atcaggagttaattcggatgaagcat----aa
tcttggagaagaaggaaccgacatccacttcggcgcggcg--accgactcaagga----a
taaggcagttttctatatatca--cttcgtccgttaaggaaagttaatatatttagcgat
c-tacgaatatgtataaata-aggggagacttctccattgtaaatcatccagaa-tcgaa
tacaataaccgagt--tc---------tcttagcaat--aaaccctaat-----ttcttt
gagttcttcttctttacttctaat-ttcaagatttagatcta-ttttctagagagattat
cttattgaatttgctt-cccctcttaaacaaattcattgta-------------------
-----------------------
>Chr20:13960874:13976300_3p 
gaaaaaaaaagtgt----ttttgtttgtgttggtgcgggattcagca-cc-ccgacatac
cgaactaaacc-agaagtattaattgattg---------------tttaaccaggaa--t
ccggttaggggatcaattaggtc-----atcaggagttaattcggatgaagcat----aa
tcttggagaagaaggaaccgacatccacttcggcacggcg--accgactcaagga----a
taaggcagttttccatatatca--cttcgtctgttaaggaaagttaatatatttagcgat
c-tacgaatatgtataaata-aggggagacttctctattgtaaatcatccagaa-tcgaa
tacaataaccgagt--tc---------tcttagcaat--aaatcataat-----ttcttt
gagttcttcttctttacttctaat-ttcaaggtttagatcta-ttttctagagaggttat
cttattgaatttgttt-cccctcttaaacaaattcattgtaa-aa---------------
-----------------------
>Chr14:22550958:22557889_5p 
--------------------gactaattgttggtgcgggatttacca-cccccgacatac
cgaactaaacc-agaaagacaatttggtta---------------tttaaccgggaa--t
ccggttaagaactcaattaggtc-----atttaagcccaattcggacagaggaagc-cca
acctcgaaggagaagaaccgacttccacttcgcc-cggcg--gccgactcaagag----a
taaagcaactttccttatttca--gttcgtctcatagggaaagttaatatattatgcgat
a-tatgaatatgtataaata-gggagagacttctccattgtaaatcatccatta-ttgaa
tacaattattcagt--tctcttcttgttcttagcaatctaaaccctaat-----tcttc-
gagatcaattccttttcttctaat-ttcaaagcttagatcgg-ttttctagagagagtac
tttactgaatttgttt-tcccccataaacaaattcattgtgg-aaacctag---------
-----------------------
>Chr14:22550958:22557889_3p 
-----------tgttaacgatctagattgttggtgggggatttagta-cccccgacatac
cgaactaaacc-acaaagacaatttggtta---------------tttaaccgggaa--t
ccggttaagaactcaattaggtc-----atttaagcccaattcggacataggaagc-cca
gcctcgaaggagaagaaccgacttctacttcgcc-cagcg--gccgactcaagag----a
taaagcaactttccttatttca--gttcgcctcatagggaaaattaatatattatgcgat
c-tatgaatatgtataaata-gggagaaacttctccattgtaaatcatccatta-ttgaa
tacaattattcagt--tctcttcttgttcttagcaatctaaaccctaat-----tcttc-
gagatcaattctttttcttctaat-ttcaaagcttagatcgg-ttttctagagagattac
tttactgaatttgttt-tcccccataaacaaattcattgtgg-aaacctagtttc-taca
-----------------------
>Chr13:9993375:10006317_3p 
--------------------------gtgttggtgcaggatttagca-cccccgacatac
cgaactaaact-agaaagacaatttggtta---------------tttaatcgggaa--t
ccggttaagaactcaattaggtc-----atttaagcccaattcggatggaggaagc-cca
gctttgaaggagaagaaccgacttccacttcgcc-cggcg--gccgactcaagag----a
taaagcaactttccttatttca--gttcgtctcttaaggaaagttaatatattatgcgat
c-tatgaatatgtataaata-gggagagacttctccatggtaaaggagggagga-tggaa
tacaattattcagt--tctcttcttgttcttagcaatctaaaccctaat-----tcttc-
gagatcaattctctttcttctaat-ttcaaagcttagatcgg-ttttctagagagattac
tttactgaatttattt-tctcccataaacaaattcattgtgg-aaacctagtttc-taca
-----------------------
>Chr13:9993375:10006317_5p 
------------------------aattgttggtgcgggatttagca-cccccgacatac
cgaactaaacc-agaaagacaatttggtta---------------tttaaccgggaa--t
ccgattaagaactcaattaggtc-----atttaaacccaattcggacggaggaagc-ccg
gcttcgaaggagaagaaccgacttccacttcgcc-cggcg--gccgactcaagag----a
taaagcaactttccttatttca--gttcgtctcataaggaaagttaatatattatgcgat
c-tatgaatatgtataaata-gggagagacttctccatggtaaaggagggagga-tggaa
tacaattattcagt--tctcttcttgttcttagcaatctaaaccctaa------tcttc-
gagatcaattccctttcttctaat-ttcaaagcttagatcgg-ttttctagagagattac
tttactgaatttgttt-tctcctataaacaaattcactgtgg-aaatctagtttc-tac-
-----------------------
>Chr3:19497371:19509167_3p 
---------------------actaattgttggtgcgggatttagca-cccccgacatac
cgaactaaacc-agaaagacaatttggtta---------------tttaaccgggaa--t
ccggttagaaactcaattaggtc-----atttaagcccaattcggacggaggaagc-cca
acctcgaaggagaagaaccgacttctacttcgcc-cggtg--gccgactcaagag----a
taaagcaactttccttatttca--gttcgtcacataaggaaagttaatatattatgcgat
c-tatgaatatgtataaata-gggagagacttctccattgtaaatcatccatta-ttgaa
tacaattatccagt--tctcttcttgttcttagcaatctaaaccctaat-----tcttc-
gagatcaattctctttcttctaat-ttcaaagcttagatcggtttttttagagagattac
tttactgaatttgttt-tctcccataaacaaattcattgtga-aaacctagtttc-tata
-----------------------
>Chr7:16926291:16940407_3p 
--------------------------ttgttggtgcgggatttagca-cccccaacatac
cgaactaaacc-agaaagacaatttggtta---------------tttaaccgggaa--t
ccagttaagaactcaattaggtc-----atttaagcccaattcggacggaggaagc-cca
gccttgaaggagaagaatcgacttccacttcgtc-tggcg--gccgacgcaagag----a
taaagcaactttccttatttca--gttcgtctcagaaggaaagttaatatattatgcgat
c-tatgaatatgtataaata-gggagagacttctccattgtagatcatccagga-tcgaa
tacaattattcagt--tctcttcttgttcttagcaatctaaaccctaat-----tcttc-
gagatcaattccctttcttctaat-ttcaaagcttagatcag-ttttctagagagattac
tttactgaatttgttt-tctcccataaacaaattcattatgg-aaacctagtttc-taca
-----------------------
>Chr7:16926291:16940407_5p 
--------------------------ttgttggtgccggatttagca-cccccgacatac
cgaactaaaac-agaaagacgatttggtta---------------tttaaccgggaa--t
ccggttaagaactcaattaggtc-----atttaagcccaattcggacggaggaagc-cca
gcctcgaaggagaagaaccgacttccacttcgcc-cggcg--gccgactcaagag----a
taaagcaactttccttatttca--gttcatctcagaaggaaagttaatatattatgtgat
c-tatgaatatgtataaata-gggagagacttttccattgtagatcatccagga-tcgag
tacaattattcagt--tctcttcttgttcttagcaatctaaaccctaat-----tcttt-
gagattaattccctttcttctaat-ttcaaagcttagatcga-ttttttaaagagattac
tttactgaatttgttt-tcccccataaacaaattcattgtgg-aaacctagtttt-tac-
-----------------------
>Chr3:19497371:19509167_5p 
---------------------------tgttggtgcaggatttagca--ccccgacatac
caaagtaaacc-agaaaaacaatttggtta---------------tttaatcgggaa--t
ccgtttaggaactcaattaggtt-----atttaagcccaattcggacggaggaagc-tca
gcctcgaaggagaagaaccgacttccacttcgcc-cggcg--gccgactcaagag----a
taaagcaactttccttatttca--gttcgtcacataaggaaagttaatatattatgcgat
c-tatgaatatgtataaata-ggaagagacttctccattgtaaattatccatca-ttgaa
tacaattattcagt--tctcttcttgttcttagcaatctaaaccctaat-----tcttc-
gagatcaattccctttcttctaat-ttcaaagcttagatcgg-ttttctagagagattac
tttactgaatttgttt-tcccccataaacaaattcattgtgg-aaacctagtttc-ta--
-----------------------
>Chr14:16692947:16705235_5p 
---------------------------tgttggtgcgggatttagca-cccccgacatac
cgaactaaacc-agaaagacaatttggtta---------------tttaactgagaa--t
ccggttaagaactcaattaggtc-----atttaagcccaattcggatagaggaagc-cca
gcctcgagggtgaagaaccgactttcactttgcc-cggcg--gccgatctaagag----a
taaagcaaccttccttatttca--gttcgtctgataaggaaaattaatatattatgcgat
c-tatgaatatgaataaaga-gggagagacttctccattgtaaagcatccatta-ttgaa
tacaattattcagt--tctcttcttgttcttagcaatagaaaccctaat-----tcttc-
aataccaattccctttcctctaat-atcaaagtttagatcgg-ttttctagagagtttac
tttactgaatttgttt-tcccccataaacaaattcattgtgg-aaatccagtttc-taca
-----------------------
>Chr4:17122718:17132237_3p 
---------------------actaattgttggtgcgggatttagca-cccccgacatac
cgaactaaacc-agaaagacaaattggtta---------------tttaactgggaa--t
ccggttaagaactcagttaggtc-----atttaagcccacttcgggtagaagaagc-ccg
acctcgaggatgaagaaccgacttccacttcgcc-cggcg--gccgatctaagag----a
tagagtaactttccttatttca--gttcgtgtgataaggaaagttaatatattgtgcaat
c-tatgaatatgtataaaga-gggaatgacttctctattgtaaaacatccatca-ttgaa
tacaattattcagt--tctcttcttgttcttagcaatagaaactctagt-----ttttca
aagatcaattccctttcttctaat-atcaaagcttagattgg-ttttctagagagtttac
tttactgaatttgttt-tcccccataaacaaattcattgtga-aaatccagtttc-t---
-----------------------
>Chr4:17122718:17132237_5p 
---------------------------tgttggtgcgggatttagca-ctcccgatatac
cgaactaaatc-agaaagacaatttggtta---------------tttaactgggaa--t
ccggttaagaacttagttaggtc-----atttaagcccacttcgggtagaagaagc-ccg
gcctcgaggatgaagaaccgacttccacttcgcc-cggcg--gccgatctaagag----a
tagagtaactttccttatttca--gttcgtctgataaggaaagttaatatattgtgcaat
c-tatgaatatgtataaaga-gggaaagacttctccattgtaaagcatccatca-ttgaa
tacaattattcagt--tctctacttattcttagcaatagaaaccctagt-----tcttca
aagatcaattccctttcttctaat-atcaaagcttagattgg-ttttctagagagtttac
tttactgaatttgttt-tcccccataaacaaattcattgtga-aaatccagtttc-taca
at---------------------
>Chr14:16692947:16705235_3p 
---------------------------tgttggtgcgggatttagca-cccccgacatac
cgaactaaacc-agaaagacaatttggtta---------------tttaattgggaa--t
ccagttaagaattcaattaggtc-----atttaagcccaattcggatagacgaagc-cca
gcctcgagggtgaagaaccgacttccacttcgcc-cggcg--gttgatctaagag----a
taaagcaaccttccttatttca--attcgtctgataaggaaagttaatatattatgcgat
c-tataaatatgtataaaga-gggagagacttctccattgtaaagcatccatta-ttgaa
tacaattattcagt--tcttttcttgttcttagcaatagaaaccctaat-----tcttc-
aagaccaattccctttcctctaat-atcaaagtttagatcgg-ttttctagagagtttac
tttactgaatttgttt-tcccccataaacaaattcattgtgg-aaatccagtttc-taca
-----------------------
>Chr6:2327945:2340501_3p 
--------------------gactaattgttggtgcgggatttagca-cccccgacatac
caaactaaacc-agaaagacaatttggtta---------------tttaactgggaa--t
ccggttaagaactcagttaggtc-----atttaagcccacttcgggtagaagaagc-cca
gcctcgagggtgaagaaccgacttccacttcgcc-cggcg--gccgatctaagag----a
tagagtaactttccttatttca--gttcgtctgataaggaaagttaatatattatgcgat
c-tatgaatatgtataaaga-ggaaaagacttctccattgtagatcatccatta-ttgaa
tacaattattcagt--tctcttcttgttcttaccaatagaaaccctaat-----tcttca
aagatcaattccttttcttctaat-atcaaagcttagattgg-ttttgtagagagtttac
tttactgaatttgttt-tcccccttaaacaaattcattgtgg-aaatccagtttt-taca
-----------------------
>Chr6:2327945:2340501_5p 
---------------------------tgttggtgcgggatttagca-cctccgacatat
cgaactaaacc-agaaagacaatttggtta---------------tttaactgggaa--t
ccggttaagaactcagttaggtc-----atttaagcccacttcaggtagaagaagc-cca
gcctcgagggtgaagaaccgacttccacttcgcc-cggcg--gccgatctaagag----a
tagagtaactttccttatttca--gttcgtctgataaggaaagttaatatattatgcgat
c-tatgaatatgtataaaga-ggaaaagacttctccattgtagatcatccatta-ttgaa
tacaattattcagt--tctcttcttgttcttagcaatagaaaccctaat-----tcttca
aagatcaattccctttcttctaat-atcaaagcttagattgg-ttttctagagagtttac
tttactgaatttgttt-tcccccttaaaaaaattcattgtgc-aaatccagtttc-taca
a----------------------
>Chr7:33143474:33156010_5p 
--------------------gactaattgttggtgcgggatttagca-tcccccacatac
cgagctaaatc-agaaagataatttgaata---------------tttaaccgggac--t
tcggttaaatacccaattaggtt-----attagaggccagttcggacgaaggaagcctag
ctttgaagagaaggagaccgacttctattcaagggcagcg--gctgattcaagac----a
taagacaactttccgtatttca--cttcgtttaataaggaaagtcaatatattatg-aat
c-tatgtacatgtataaata-aggggagacttctccattgtaaatcatctgaaa-tcaaa
tacaataactcagt--tctc--attgttcttggcaat--acactct--------------
-------------ttaagtttaatttcctcttcttagatcgg-ttttctagagagatagc
ttacttgaatttgttt-ccccctttcaacaaattcattgtgg-aaacctagtttc-taca
-----------------------
>Chr11:32304786:32317957_3p 
--------------------------ttgttggtgtgggatttagca-cccctaacatac
cgaactaaatc-agaaagataattcgattat--------------cttaaccgggaa--t
ccggttaagaacccaattgaatatt---acttgaggcttgttcggaagaaggaagt-cca
gccttgaagatgaagaaccgacttcccaattcgcctggtg--gccgactcgagga----a
agaagcaactttccttatctta--gttcgagttataaggaaagttaatatattatgtaat
c-tagggacatgtataaata-aggggagacttctccattgtaagacatccaaca-tccaa
tacaataattcagt--tctttcattgttcttagcaaa--aaacccaagtttgagttctaa
gagatctaaagccccttttccaat--ttcaagcttagatcga-tttttcagagagattac
ttccttgaatttgttt-ccctcactaaacaaattcattgtag-atacctagtttc-taca
att--------------------
>Chr7:33143474:33156010_3p 
---------------------------tgttggtgcgggatttagcacccccccacatac
cgagctaaacc-agaaagataatttgaata---------------tttaaccggaac--t
tcggttaaatacccaattaggtt-----attagaggccagttcggacgaaggaagcctag
ctttgaagagaaggagaccgacttctattcaagggcggcg--gccgattcaagac----a
taagacaactttccgtatttca--cttcttttaataaggaaagtcaatatattatg-aat
c-tatgtacatgtataaata-aggggagacttctccattgtaaatcatccgaaa-tcaaa
tacaataactcagt--tctc--attgttcttggcaat--acactct--------------
-------------ttaagtttaattccctcttcttagatcgg-ttttctagagagatagc
ttacttgaatttgttt-ctccctttcaacaaattcattgtgg-aaacctagtttc-taca
a----------------------
>Chr14:15817819:15831847_3p 
-----------------------taattgttggtgcgggatttagca-cccccgacatac
cgaactaaacc-agaaagacaatttggtta---------------tttaactgggaa--t
ccggttaagtactcagttaggtc-----atttaagcccacttcggatagaagaagc-cca
gcctcgagggtgaagaaccgacttccacttcgcc-cggcg--gccgatctaagag----a
tagagtaactttccttatttca--gttcgtctgataaggaaagttaatatattgtgcgat
t-tatgaatatgtataaagg-gggaaagacttctccattgtaaatcatccatca-ttgaa
tacaattattgagt--tctctacttgttcttagcaatagaaaccctagt-----tcttaa
aagatcaattccttttcttctaataatcatagcttagattga-ttttctagaaagtttac
tttactgaatttgttc-tctcccataaacaaattcattgtgg-aaatccagtttc-taca
gtaaccttgg-------------
>Chr14:15817819:15831847_5p 
-------------------------actgttggtgcgggatttagca-cccccgacatac
cgaactaatcc-agaaagacaatttggtta---------------tttaactgggaa--t
ccggttaagtactcagttaggtc-----atttaagcccatttcggatagaagaagc-cca
gcctcgagggtgaagaaccgacttctacttcgcc-cggcg--gccgatctaagag----a
tagagtaactttccttatttca--gttcgtctgataaggaaaattaatatattgtgcgat
t-tatgaatatgtataaa---gggaaagacttctccattgtaaatcatccatca-ttgaa
tacaattattgagt--tctcttcttgtccttagcaatagaaaccctagt-----tcttaa
aagatcaattccttttcttctaataatcaaagcttagattga-ttttctagagggtttac
tttactgaatttgttc-tcccccataaacaaattcattgtgg-aaatccagtttc-taca
-----------------------
>Chr13:8940771:8952565_3p 
--------------------------ttgttggtgcgggatttagca-cccccgacatac
cgaactaaacc-agaaagacaatttggtta---------------tttaagtgggaa--t
ccggttaagtattcagttaggtc-----atttaagcccacttcggatagaagaagc-cca
gcctcgaggatgacgaaccgacttccacttcgcc-cggcg--gccgatctaagag----a
tagagtaactttccttatttca--gttcgtctgataaggaaagttaatatattgtgcgat
t-tatgaatatgtataaagg-gggaaagacttctccattgtaaggcatggatta-ttgaa
tacaattattcagt--tctcttcttgttcttagcaatagaaaccctaa------------
--------------tttttctaat-aacaaagcttagactag-ttttctagagagtttac
tttactgaatttgttt-tcccccataaacaaattcattgtgg-aaatccagtttc-taca
a----------------------
>Chr11:32304786:32317957_5p 
-----------------------taattgttggtgcgggatttagca-ctcccaacatac
cgaactaaacc-agaatgataattcgattat--------------cttaaccgggaa--t
ccggttaagaacccaattgaatatt---acttgaggcatgttcggaagaaggaagc-cca
gccttgaagatgaagaaccgacttcccaattcgcccggtg--gccgactcgagga----a
agaagcaactttccttacctta--gttcgagttataaggaaagttaatatattatgtaat
c-tagggacatgtataaata-aggggatacttctccattgtaagacatcccaca-tctaa
tacaataattcagt--tctttcattcttcttagcaaa--aaaccctagcttgagttctaa
gagatctaaagccccttttccaat--ttcaagcttagatcga-gttttcagagagattat
ttccttaaatttgttt-ccctcactaaacaaattcattgtgg-aaatctagtttcatac-
-----------------------
>Chr16:2705780:2713212_3p 
-----------------------------------------------------------t
cgaactaaacc-agaaagacaatttggtta---------------tttaactgggaa--t
ccggttaaaaactcagttaggtc-----atttaagcccacttcgggtagaagaagc-cca
acctcgagggtgaagaaccgacttccacttcgtc-cggcg--gccgatctaagag----a
tagagtaactttccttatttta--gttcgtctgataaggaaagttaatatattatgcgat
c-tataaatatgtataaaga-gggaaagacttctccattgtaaatcatccatta-ttgaa
tacagttattgagt--tctcttcttgttcttagcaatagaaaccctaat-----tcttca
aagatcaattccctttcttctaat-atcaaagcttagattgg-ttttctagagagtttac
tttactgaatttgttt-tcccctataaacaaattcattgtgg-aaatccagtttc-taca
-----------------------
>Chr3:16608980:16621251_5p 
---------------------------tgttggtgcaggatttagca-ctcccgacatac
cgatctaaacc-agaaagataaattgatta---------------cttaatcgggaa--t
ccggttaaggatcttaattgatgatc-tacatgagatctgttcggacaaagaggct--ca
a-cccatcgatgagaagccgacttcctaattcgcccgacg--gccgacttgaggaa--ga
gattggaactttccttatctca--ttctgggctataaggaaagttaatatattttgtgat
t-gataaaactgtataaaag-gggagagacttctccattgtaaatcatccagca-attaa
tacaaaatccctag--tttctcattgttcttgagaga--aaactctaacttc--tttccc
aagagatttcaattcc-ttttgtt-tactagtttcaatccga-tttcttagagagattac
tttactgaatttgttt-ccccctttaaacaaattcattgtgtgaaactcagtttc-taca
-----------------------
>Chr16:2705780:2713212_5p 
----------------------------------------------------------at
cgaactaaacc-agaaagacaatttggtta---------------tttaactgggaa--t
ccggttaagaactcagttaggtc-----atttaagcccacttcgggtagaagaagc-tca
gcctcgagggtgaagaatcgacttccacttcgcc-cggcg--gccgatctaagag----a
tagagtaactttccttatttca--gttcgtctgataaggaaagttaatatattatgcgat
c-tatgaatatgtataaaga-tggaaagacttctccattgtaaatcatccatta-ttgaa
tacagttattgagt--tctcttcttgttcttagcaatagaaaccctaa------tcttca
aagatcaattctctttcttctaat-atcaaagcttagattgg-ttttctagagagtttat
tttactgatttttttt-tcccctataaacaaattcattgtgg-aaatccagtttc-t---
-----------------------
>Chr6:2191165:2202892_5p 
--------------------------ttgttggtgcgggatttagca-cccccgacatac
cgatctaaacc-aaaaagataaattaatta---------------cttaaccgggaa--t
ccggttaaggatcctaactaatgatc-tacttgaggcctgttcggacaaagaggcc--ca
gccccatcgatgagaagccgacttcctgatttgcccgacg--gccgacttgaagaa--ga
gatgggaactttccatatcccg--ttttgggctacaaggaaagttaatatattttgtgat
c-gacgaaactatataaaag-gggagagacttctccattgtaaatcatccagca-attaa
tacaaaaacccttg--cttatcattgttcttgagaga--aaaccctaacttt--tttccc
aagagatttcaattcctttttgct-tactagctataattcga-gttcttatagagattac
tttactgaatttgttt-cccccttcaaacaaattcattgtgtgaaacccagtttg-taca
-----------------------
>Chr13:8940771:8952565_5p 
------------------------aattgtt-gtgcaggatttagca-cccccgacatac
cgaactaaacc-agaaagacaatttggtta---------------tttaactgggaa--t
ccggttaagtactcagttaggtc-----atttaagcccacttcggatagaagaagc-cta
gcctcgaggatgacgaaccgacttccacttcatc-cggcg--gccgatctaagag----a
tagagtaactttccttatttta--gttcgtctgataaggaaagttaatatattgtgcgat
t-tatgaatatgtataaagg-gggaaaaacttctccattgtaaggcatggatta-ttgaa
tataattattcagt--tctcttcttgttcttagcaataaaaaccctaa------------
--------------ttcttctaat-attaaagcttagactag-ttttctagagagtttac
tttactgaatttgttt-tctcctataaacaaattcatcgtac-aaatacagtttt-ac--
-----------------------
>Chr6:2191165:2202892_3p 
--------------------------gttttggtgtgggatttagca--ccccgacatac
cgatctaaacc-agaaagataaattgatta---------------cttaatcgggaa--t
ccggttaaagatcttaactgatgatc-tacttgaggcctgttcagacaaagaggcc--ca
gccccatcaatgagaagccgactttctgattcgcccgacg--accgatttgaggaa--ga
gatgagaactttccatatcccg--ttttgggctacaaggaaagttaatatattttgtgat
c-gacgaaactgtataaaag-gggagagacttctccattgtaaatcatccagca-attaa
tacaaaaaccctag--cttatcattgttcttgagaga--aaaccctaacttc--tttccc
aagagatttcaattcttttttgct-tactagctttaattcga-gttcttagagagattac
tttactgaatttgttt-cccccttcaaacaaattcattgtgtgaaacccagtttc-taca
-----------------------
>Chr7:17368428:17380875_5p 
---------------------------tgttggtgcgggatttagca-cccccaacatac
cgatctaaacc-agaaagatatttcggtta---------------ctaaaccgggaa--t
ccggtttagaacccaattgaatgtt--tacttgaggcctgttcggaagaaggaagt-cca
gccccggagatggagagctgagttcccaattcgcctggtg--gccgacttgaagag---a
agaagcaactttccttatggcg--gttcaagctataaggaaagctaatatattatgtaat
c-tagaggaaagtataaatatataagagactccctcattgtaaggcatcgaaca-ttgaa
tacaataacttaag--cttttcattgttcttagc--a--aaaccctaatttgagttctaa
g-----------cctttttccgat--tttaagctcagatcca-ttttcttgagagattgc
ttacttgaatttgttt-ctcccatcaaacaaattcattgtag-aaacctagtttc-taca
-----------------------
>Chr3:16608980:16621251_3p 
---------------------------tgttggtgcgggatttagta-cccctgacatac
tgatctaaaac-agaaagataaattgatta---------------cttaaccgggaa--t
ccggttaaggatcttaattgatgatc-tacatgaggcttgttcggacaaagaggct--ca
g-cccatcgatgagaagccgacttcctaattcgcccgacg--accgacttgaggaa--ga
gatgggaactttccttatctca--ttctggattataaggaaagttaatatattttgtgat
c-aataaaactgtataaaag-gggagagacttctccattgtaaatcatccagca-attaa
tacaaaaaccctag--tttctcattgttcttgagaga--aaaccctaacttc--tttccc
aagagatttcaattcc-ttttgtt-tactagtttcaatccga-tttcttagaaaaattac
tttactgaattttttt-gctcttttaaacaaattcattgtgtgaaacccagtttg-taca
-----------------------
>Chr6:4179884:4190288_5p 
----------------------------gttggtgcggaatttagca-cccccaacatac
cgatctgaacc-agaaagataaattgatta---------------cttaaccgggaa--t
ccggttcagagtcctaaatgatgatc-tacttaaggcctgttcggacgaagaggcc--ca
accccattgatgaaaagccgacttcttgattcgctcgacg--gccgacttgaggaa--ga
aatgagaactttccatatcttg--tttcgggctacaaggaaagttaatatattttgtgat
caaacgaaattgtataaaag-gggagagacttctccattgtaatctatccaaca-attaa
tacaattcttcta---cttttacttgttcttaagcga--aaatcctaacttc--ttcctc
aagagatttcgattcccttttgct-aactagtttagattcgt-gttcttagagagatagc
tttactgaatttgttt-tccccttcaaacaaattcattgtgtgaaacccaatttc-taca
a----------------------
>Chr7:6401968:6413952_5p 
---------------------------tgttggtgcgggatttatca--ccccaacatac
cgatttaaacc-agaaagataaattgatta---------------cttaactgggaa--t
tcggttaaggatcttaactaacgatc-tggatgaggcctgttcgggcaaaaa-gct--ta
g-cccatcgacgagaagccgacttcctaattcgcccgacg--gccgatttgaggaa--ga
gatgggaactttccatatttca--ttatgggttataaggaaagttaatatattttgtgat
c-aatgaaattgtataaaag-aggagagacttctccattgtaaatgatccgaaa-attaa
tataaaaaaccctaaattcatctttgttcttgagc----aaactctagcttg--ttcttc
aagagattaaatccctcctttaat-ttctagttttaatctga--ttctttgagagaaagc
tttgtcgaatttgttt-cctcatctaaacaaattcattgtgtgaattctagattc-taca
at---------------------
>Chr7:6401968:6413952_3p 
-----------------------taattgttggtgcgggatttagca-cccccaacatac
cgatctaaacc-agaaagataaattgatta---------------cttatccgggaa--t
ccggttaaggatcttaactaacgatc-tggatgaggcctgttcgggcaaaaaggct--ta
g-cccatcgacgagaagcggacttcctaattcgcccaaca--gccgacttgaggaa--ga
gatggaaactttccatatttca--ttttgggttataaggaaagttaatatattttgtgat
c-aatgaaattgtataaaag-gggagagacttctccattttaaaggatccgaaa-attaa
tacaaaaaaccctaatttcatctttgttcttgagc----aaaccctatcttg--ttcttc
aagagattaaatccctcctttaat-ttctagttttaatccga--ttctttgagagaaaga
tttgtcgaatttgttt-cctcatctaaacaaattcactgtgtgaattctagattc-taca
-----------------------
>Chr6:4179884:4190288_3p 
---------------------------tgttggtgcgggatttagca-cccccaacatac
cgatctgaacc-agaaagataaattgatta---------------cttaaacggaaa--t
ccggttaagggtcctaactgatgata-tacttaaggcctgttcggacgaagaggcc--ca
accccatcgatgaaaagccgacttcttgattcgcccgacg--gctgacttgaggaa--ga
gatgagaactttctatatcttg--tttcgggctacaaggaaagttaatatattttgtgat
caaacgaaattgtataaaag-gggggagacttctccattgtaatccatccaaca-attaa
tacaattcttcta---cttttacttgttcttgagcga--aaaccctaacttc--ttcctc
aagagatttcgattctcttttgct-aactaattttgattcga-gttcttagagagatagt
tttactgaatttgttt-cccccttcaaacaaattcatcgtgtgaaacccagtttc-taca
a----------------------
>Chr11:36554108:36567230_5p 
-------------------agactaattgttgatacgggatttagca-cccccaacatac
cgatctaaacc-agaaatatatttcggtta---------------ctaaaccgggaa--t
ccagtttagaacccaattg-atgtt--gacttgaggcctgttcagaagaaggaagc-cca
gtcccgaagacggagagccgacttcccaattcgcctggtg--gtcgacttgaagag---a
agaagcaactttccttatttta--gtttaatttataaggaaagctaatatattttgtaat
a-gagaggaaagtataaatatagaagagactccctcattgtaaatcatgaagca-ttgaa
tacaataacttaag--cttttcattgttcttagc--a--aaaccctaacttgagttctaa
gagatc-taaaccttttttccgat--tttaagctcagatcga-atttcttgagagattgc
tcccttgaatttgttt-ccccaatcaaacaaattgattgtgg-aaacttagtttc-taca
-----------------------
>Chr11:36554108:36567230_3p 
---------------------------tgttgatacgggatttagca-cccccaacatac
tgatctaaacc-agaaatatatttcggtta---------------ctaaaccgggaa--t
ccggtttagaacccaattgaatgtt--gacttgaggcctgttcagaagaaggaagc-cca
gtcccgaagacggagagccgacttcccaattcgcctggtg--gtcgacttgaagag---a
agaagcaactttccttatttta--gtttaatttataaggaaagctaatatattttgtaat
a-gagaggaaagtataaatatagaagagactccctcattgtaaatcatgaagca-ttgaa
tacaataacttaag--tttttcattgttcttagg--a--aaaccctaacttgagttctaa
gagatc-taaaccttttttccgat--tttaagctcagattga-atttcttgagagattgc
tcccttgaatttgttt-ccccaatcaaacaaattcattgtgg-aaacttagcttc-taca
a----------------------
>Chr7:17368428:17380875_3p 
---------------------------tgttggtgtgggatttagca--ccccaacatac
cgatctaaacc-agaaagatattttggtta---------------ctaaagcgggaa--t
ccgatttagaacccaattgaatgtt--tactcgaggcctgttcagaagaaagaagc-cca
gccccgaagatggagagtcgacttcccaattcgcccagtg--gccgacttgaagag---a
agaaaaacatttccttatggcg--gttcaagctataaggaaagctaatatattctgtaat
a-tagaggaaagtataaatatagaagagactccctcattgtaaggcatcgaata-ttgaa
tacaataacttaag--cttttcattgttcttagc--a--aaaccctaatttgacttccaa
g-----------cctttttccgat--tttaagctcagatcca-gtttcttgagagattgc
ttacttgaatttgttt-cccccatcaaacaaattcattgtggaaaacctaatttc-taca
-----------------------
>Chr15:25199230:25211271_3p 
---------------------------tgttggtgcgggatttagca-cccccgtcatac
cggtttaaacc-agaaagataaatcaatca---------------tttaaccgagaa--t
ccgatctaaccttaattttagtggacgccttgaag-ccagtcagatcggagggc---cca
gccccgaggatgaagagccgacttcccagttcgcctttta--actgacctggcgag--aa
agaagtaactttccaaatcttg--gttaaagttataaggaaatttaatatattctgtaat
t-ttgtaaagagtataaata-aggggagatccttccattgtaaatcatccaaca-attaa
tacaaaaactca-t--tttctctttgttcttgcaa----aaagcctaacttgagccctaa
gagat-taaaccccctttccga---tttcaagctttgatcga-gtttcttgaaagattac
ttctttgaatttgttt-cccccatcaaacaaattcaatgtag-aaacctagtttc-taca
-----------------------
>Chr15:25199230:25211271_5p 
---------------------------tgttggtgcgggatttagca-cccccatcatac
cggtctaaacc-agaaagataaatcaatca---------------tttaaccgagaa--t
ccggtctaaccttaattttagtggacgccttgaagcccagtcagattggagggc---cca
gccccgaggatgaagagccgacttcccagttcgccttttg--accgacctggcgag--aa
agaagtaacttttcaaatcttg--gttaaaattataaggaaagttaatatattctgtaat
c-ttgtaaagcgtataaata-aggtgagaccctcccattgtaaatcatccagca-attaa
tacaaaaactct-t--tttctctttgttcttgcaa----aaaccctaacttgagccctaa
gagatctaaaccccctttccga---tttcaagctttgatcga-gtttcttgagagattac
ttctttgaatttgttt-cccccatcaaacaaattcattgtag-aaactaatt--------
-----------------------
>Chr11:38510710:38520098_5p 
---------------------------tgttggtgcgggatttagca-cccccaacatac
cgatctaaacc-aggaagatattttggtta---------------ctaaaccgggaa--t
ccggtttagaacccaattgaatgtt--tgcttgaggcctgttcggaagagggaagc-cca
gccccgaagatggagagccgacttcccaattcgcctggtg--gccgacttgaagag---a
agaagcaactttccttatttta--gctcaaattataaaaaaagttaatatattctgtaat
c-cagaggaaagtataaata-agaggagcctccctcattgtaaatcatcatgcattttaa
tacaaaaaccctaa--cttct---------------------------------ttctac
gaa-----aaatcccttcttcgat--tccaagcttagatcga-gtttcttgagaggttac
ttccttgaatttgttt-ccctcaccaaacaaattcattgtag-aaacctctgttc-ct--
-----------------------
>Chr6:978917:984712_3p 
-------------------------attgttggtgcgggaattggca-cccccaacatac
cgatctaaacccgattaagaaaactggttat--------------ctaaacc-ggag--t
ttggccttaaggtggattttgtcttcaaattaagggccaataagcgttaggaag---ccc
atgtcagaaacagaaagccgacctcccatttcgcccggcg--accgacctagcaag--aa
acaagaaactttcctaatcacg--gtcgatctgattaggaaagtagatatattttgtaat
c-taagatcaagcataaata-gaagggcatcccctccttgtaaagcatccaaca-attaa
tacaaaaaacctaa-ttctcca-ttgtttttgag-ca--aaactctaacttg--ttttct
aagagatttcaatcccctttcgct-tattagttttgatccga-tttcttagagagaaagt
gttattgaatttgttt-ccccctttaaacaaatttattatgtgaaactcagtttc-taca
atc--------------------
>Chr11:38510710:38520098_3p 
------------------aatcgcaactgttggtgcgggatttagca-cccccaacatac
cgatctaaacc-aggaagatattttggtta---------------ctaaaccgg--a--c
ccggtttagaacccaattgaatgtt--tgcttgaggcctatttggaagagggaagc-tca
gccccgaagatggagagccgacttcccaattcgtccggtg--gccgacttgaagag---a
aaaagcaactttccttatttta--gctcaaattataagaaaagttaatatactctgtaat
c-cagaggaaagtataaata-agaggagcctccctcactgtaaatcatcctgcattttaa
tacaaaaaccctaa--cttct---------------------------------ttctac
gaa-----aaatcccttcttcgat--tccaagcttagatcga-gtttcttgagaggttac
ttccttgaattc-ttt-ccctcaccaaaaaaattcattgtag-aaacctagtttc-t---
-----------------------
>Chr3:28469840:28485295_5p 
--------------------------ttgttggtgcgggaattggca-cccccaacatac
cggtccaaacc--aataagcaaaccagtttc--------------ttgacccgggaa--t
tcggttctaagccgaattcggccttcaaataaaggtccagaaag-atcgaaggg---ccc
agtccaaggacaagtagccgacctaccaaatcgcccggcg--gccgacctagcaaa--ga
acaagaaaatttcctaattcaa--gtttgatctattaagaaagtagacatattatgtaat
c-tagagatgcatataaata-aaggggaatccctctcattgtaatcatcgagca-attat
cacaaaaaccctaa-ttctccatttgttcttgagaga--aaagtctaacttc--ttcttc
aagagatttcaattcacttt-gct-tgttagttttgatctga-tttcttagagagagatc
tttattgaatatgttt-cccccatcaaacaaatttattgtgtgatacttagtttc-taca
-----------------------
>Chr16:9034684:9045752_3p 
----------------------------------gcggaaattggca--tcctgacatac
cgatctaaacc-ataaattg-aactggttat--------------ttaaactcgggaatt
caatgtcaagattgaattcgacctttaaactaggatccaacaagatcttacagg---ccc
agtccgaaggtgtgaagccgacttcccagatcgcccagcg--accgacctgg-aag--ga
agaagaaactttcctgatcaca--gtacaatttattaggaaaatagacatattttgtaat
c-ttggagaacatataaata-accgggattcccctctttgtaaggcatccatca-attaa
tacataaaccctac-tttttac-ttgttcttaagcg---aaaccctaacttc--ttcctc
aagagatctcaattcttctttg---tctttagcttagatctgatttcttagagagaaagc
tctatcgaatttgttt-cccccttcaaacaaattcattgtatgaaacccagtttc-taca
-----------------------
>Chr14:24223220:24234696_3p 
----------------------ctaattgttggtgcgggatttagca-cccacgacatac
cgatctaaacc---aaaggtaaaccaaatagactttgtacattaactaaaccgagggacc
ccctttttgggctagct----------------aaactggcccaaaagcagaagct----
-cggcgaagtcacttgaccgacctccgagaccgccccctaagcccgactagatcatcaga
agaggaaatttaccatatttgaagatcagagatttaaggaaaatagacttattttataat
c-aatgtattcatataaata-gggagatatcctctcattgtaaagtatccagca-attaa
tacaaaaaccctag--ttcttcattgttcttgggca---aaaccctaacttc--tttctc
aagagatcaaaacccctctttatt-ttctagttttaatccat-tgttttagagggagatt
ttaagtgaatttgtc--ccccactcaaataaattcattgtgtgaattctagattc-aaca
ctaaccttactagcttgtgatct
>Chr16:9034684:9045752_5p 
--------------------------ttgttggtgtgggaattggca--ccccgacatac
cggtctaaacc-ataatttg-aaccggttat--------------ttaaacccgggaatt
caatgtcaagattgaattcgacctttaaactaggatccaacaagatcttggagg---ccc
agtccgaaggtgtgaagccgacttccgagatcgcccagcg--accaacgtgg-aag--ga
agaagaaactttcctaatcgta--gtacaatttatta-gaaaatagacatattttgtaat
c-taggagaacatataaata-acggggattcccctctttgtaaagtatccagca-attaa
tacaaaaaccctac-tttttac-ttgttcttgagca---aaaccttaacttc--ttcctc
aagagatctcaattcttttttg---tctttagcttagatccgattttttagagagaaagc
tctatcgaatttgttt--ccccttcaaacaaattcatcgtgtgaaacctagtttc-taca
tcatt------------------
>Chr11:8336022:8341826_5p 
---------------------------------tgcgggattcagca-cccccaacatac
tggtctaaacc-atgaatcgaaatcggttag--------------ctaaaccaaaaaatt
tgggaagaggatcgaattcggttttcaaagcagggcccaacaagatcttatagg---ccc
ggtccaagaatgtgaagccgacttcctagatcgcccgacg--gccgacctaacaag--ga
agaagaaattttcctaatcttg--gtttgatccattaggaaagtagctatattctgtaat
c-tagagaaacatataaata-ggggacatccccatttttgtaaattatcaaaca-attaa
tac-aaaaccctaa-tcttctcattattcttgagca---agaacctaacttc--tttccc
aagagacctaaatcctcttttg---ttcttagttttaatccgattattt-gagagagttc
ttgagtgaatttgtttccccccctcaaacaaattcattgt--gaaacctagtttc-taca
atc--------------------
>Chr11:8336022:8341826_3p 
----------------------------------gcgggattcaaca--ccccaacatac
cggtctaaacc-ataaatcgaaatcggttag--------------ctaaaccaaagaatt
cgggaagaggatcaaattcggtcttcaaaacagggtccaacaagatcttatagg---ccc
ggtccaagaatgtgaagccgacttcctagatcgctcggtg--gccgacctaacaat--ga
aaaagaaactttcctaatcttg--gtttgatccattaggaaagtagctatattctgtaat
c-tagagaaacatataaata-ggggacatccccttttttgtacattatcaagca-attaa
tacaaaaaccctaa-tcttctcattatttttgagca---agaacctaacttc--tttccc
aagagacctaaatcctcttttg---ttcttagttttaatccgattattt-gagagagttc
ttgagtgaatttgttt-cccccctcaaacaaattcattgtg-gaaacctagtttc-ttac
-----------------------
