# Supplementary material for: Transposon signatures of allopolyploid genome evolution
Source: Nat Commun. 2023 Jun 1;14:3180. doi: 10.1038/s41467-023-38560-z (PMC10235133; doi:10.1038/s41467-023-38560-z)
Supplement: Supplementary file 4 — Supplementary Data 1 [file 41467_2023_38560_MOESM4_ESM.zip › Camelina.LTR.families/Camelina.LTRFamily/Camelina.Aligned/gt10.fam_539.Aligned.fa]

>Chr2:769324:775204_5p 
-----------------------tgaaagaaaaagagagtgttgaaagattgtt---tct
tttgttatt-caatccttgaatgtattacattgcaag-agttctcttatatagttacatg
agattaaacctagattctagagtgttctttgatcagccagctgtgagatattacgtggca
tcatctttatcaactggtcccaacaccttgaatcggttttgcaatgtcactgtcatacta
tgtcctttttcctctgctaacgctttcttgtctgttgcaggtgagcgttgcagggtcttg
ggcttcttcgtttcatcttgtttgcaggctttgagcttagtgggcttgacacaatgtgag
cctgttgacatatttgacaaaacagtgtcgttttgtgctctgttctctacaa--------
------
>Chr2:769324:775204_3p 
----------------------atgaaagaaaaagagagtgttgaaagattgtt---tct
tttgttatt-caatccttgaatgtattacattgcaag-agttctcttatatagttacatg
agattaaacctagattctagagtgttctttgatcagccagctgtgagatattacgtggca
tcatcttcatcaactggtcccaacaccttgaatcggttttgcaatgtcactgtcgtacta
tgtccttcttcctctgctaacgctttcttgtctgttgcaggtgagcgttgcagggtcttg
ggcttcttcgtttcatcttgtttgcaggctttgagcttagtgggcttgacacaatgtgag
cctgttgacatatttgacaaaacagtgtcgttttgtgctctgttctctaca---------
------
>Chr3:12887341:12892484_3p 
aagcagatttatggattagccactgaaaagaaaagggagtgttgaaagattgtt---tct
tttgttatt-caatccttaaatgtattacattgcaag-agttctcttatatagttacatg
agattaaacctagattctagagtgttctttgatcagccagctgtgagatattacgtggca
tcatcttcatcaactggtcccaacaccttgaatcggttttgcaatgtcactgtcgtacta
tgtccttcttcctctgctaacgctttcttgtctgttgcaggtgaacgttgcagggtcttg
ggcttcttcgtttcatcttgtttgcaggctttgagcttagtgggcttgacacaatgtgag
cctgttgacatatttgaca-----------------------------------------
------
>Chr3:12887341:12892484_5p 
----------------gataccatgaaaagaaaagggagtgttgaaagattgtt---tct
tttgttatt-caatccttaaatgtattacattgcaag-agttctcttatatagttacatg
agattaaacctagattctagagtgttctttgatcagccagctgtgagatattacgtggca
tcatcttcatcaactggtcccaacaccttgaatcggttttgcaatgtcactgtcgtacta
tgtccttcttcctctgctaacgctttcttgtctgttgcaggtgaacgttgcagggtcttg
ggcttcttcgtttcatcttgtttgcaggctttgagcttagtgggcttgacataatgtgag
cctgttgacatatttgacagt---------------------------------------
------
>Chr10:18573052:18577873_3p 
-----------------------tgaaagaaaataagagtggtgaaagattgtt---tct
-ttgttattccaatccttaaagatattacattgcaagtggctcacttatatagtcacata
agattaaacctagattctagagagttctt------------tgtgagagattacgtggct
tcttcttcatcaactggtcccaacatcttgaatcgattgtgtagagtcactgtcgtactt
tgtacggtttcctttgctaacgccttgttgtctgttgcaggtgaccgttgcagagttgtg
ggcttcttctttgtatcttgttcgcaggctttgagcttgatgggcttgacacaatgtgag
cctgttgacaaa---------acagtgtcgttttgtgctctgttctttacactcccccgc
aaactt
>Chr10:18573052:18577873_5p 
--------------------------aaagaaataagagtggtgaaagattgtt---tct
-tttttattccaatccttaaagatattacattgcaagtggctcacttatatagtcacata
agattaaacctagattctagagagttctt------------tgtgagagattacgtggct
tcttcttcatcaactggtcccaacatcttgaatcgattgtgtagagtcactgtcgtactt
tgtacggtttcctttgctaacgccttgttgtctgttgcaggtgaccgttgcagagttgtt
ggcttcttctttgtatcttgttcgcaggctttgagcttgatgggcttgacacaatgtgag
cctgttgacaaa---------acagtgtcgttttgtgctctgttctttaca---------
------
>Chr18:16905616:16911008_3p 
-----------------------tgaaagaaaataagagtggtgaaagattgtt---tc-
--tgttattccaatcatt-gagatattacattgcaagtggctcacttatatagtcacata
agattaaacctagattctagagagttctt------------tgtgagagattacgtggct
tcttcttcatcaactggtcccaacatcttgaatcgattgtgtagagtcactgtcgtactt
tgtacggtttcctttgctaacgccttgttgtctgttgcaggtgaccattgcagagtcatg
ggcttcttctttgtatcttgttcgcaggctttaagcttgatgggtttgacacaatgtgag
catgttgacaaa---------acagtgtcgttttgtgctctgttctttaca---------
------
>Chr18:16905616:16911008_5p 
-----------------------tgaaagaaaataagagtggtgaaagattgtt---tct
-ttgttattccaatcctt-gagatattacattgcaagtggctcacttatatagtcacata
agattaaacctagattctagagagttctt------------tgtgagagattatgtggct
tcttcttcatcaactggtcccaacatcttgaatcgattgtgtagagttactgtcgtactt
tgtacggtttcctttgctaacgccttgttatttgttgcaggtgaccgttgcagagtcgtg
ggctttttctttgtatcttgttcgcaggttttgagtttgatgggcttgacacaatgtgaa
cctattgacaaa---------acagtatcgttttgtgttctgttctttaca---------
------
>Chr9:17854549:17865251_3p 
------------------------tgaagaaagtaacagag-tgaaagattgttctgttt
cttattatt-caatccttaagaaggttacattgcaagaggttctcttatatagttacaca
agattaaacctagattctagagtgttccttgatcagccagctgtgagagattacgtggca
tcatcttcatcaactggtcccaacaccttgaatcgattgtgcaatgtcactgtcgtacta
tgtccttcatcctctgctaatactttcttgtctcttgcaggtagacgttgaagactcttt
gac------------tcttgttgacgggccttgggctttatgggcttgacacttcctgag
cctgaagacaaa---------actgtatcgttttgtgctgtgatctctacactcc-----
------
>Chr9:17854549:17865251_5p 
------------------------tgaagaaagtaacagag-tgaaagattgttctgttt
cttattatt-caatccttaagaaggttacattgcaagaggttctcttatatagttacaca
agattaaacctagattctagagtgttccttgatcaaccagctgtgagagattatgtggca
tcatcttcatcaactggtcccaacaccttgaatcgattgtgcaatgtcactgtcgtacta
tgtccttcatcctctgctaatactttcttgtctcttgcaggtagacgttgaagactcttt
gac------------tcttgttgacgggccttgggctttatgggcttgacacttcctgag
cctgaagacaaa---------actgtatcgttttgtgctgtgatctctaca---------
------
>Chr2:27915051:27920035_3p 
----------------------atgaaagaaaatatgagaggtgaaagattgtt---tct
-ttattatt-caatccttaaaactattacattgtgtagaactcacttatatagtctcata
agattaaacctagattctagagagttctt------------tgggagagattatgtggct
tcatcttcatcaactggtcccaacatcttgaatcgattatgcagggtcactgtcgtacct
tgtacggtttcctttgctactgctttgttgtctgctgcaggtgaccgttcttgagtcgtg
ggcttcttctttgtattttgttcacaggcttttggtttgatgggcttgacacaatgtgag
ctcattgacaaa---------acagtgtcattttgtgctctgttcttta-----------
------
>Chr2:27915051:27920035_5p 
-----------------------tgaaagaaaatatgagaggtgaaagattgtt---tct
-ttattatt-caatccttaaaactattacattgtgtagaactcatttatatagtctcata
agattaaacctagattctagagagttctt------------tgggagagattatgtggct
tcatcttcatcaactggtcccaatatcttgaatcgattatgcagggtcactgtcgtacct
tgtacggtttcctttgctactgttttgttgtctgctgcaggtgaccgttcttgagtcgtg
ggcttcttctttgtattttgttcacaggcttttggcttgatgggcttgacacaatgtgag
ctcattgacaaa---------acagtgtcgttttgtgctctgttctttaca---------
------
