# Supplementary material for: Transposon signatures of allopolyploid genome evolution
Source: Nat Commun. 2023 Jun 1;14:3180. doi: 10.1038/s41467-023-38560-z (PMC10235133; doi:10.1038/s41467-023-38560-z)
Supplement: Supplementary file 4 — Supplementary Data 1 [file 41467_2023_38560_MOESM4_ESM.zip › Camelina.LTR.families/Camelina.LTRFamily/Camelina.Aligned/gt10.fam_330.Aligned.fa]

>Chr1:15966086:15970713_5p 
-----------------------------tcgggtcgtgggcctcggcccataacaacca
ggcaatatgggctgaggccgcagaagaatccaacccattaagctcgatc--agagaagtg
aagt-agagcgtaacggcg-gacaggtcacttcggaggttgggagattggtcaaagattt
ca----tttattat--------agagtgcgagattcgcggg--ataaattgatatgatat
taattgtaatgaggcagtataagtgttgagg--ggggaagattgt-aaagggggtcgaaa
aa----cttaagagagcaataatata-ca-tttccttttttacaatcctttgt--cttta
g--atttagtttggaattactacggtgataagtccct-ccgtccagaaaacacttcggaa
ggaga-atccagttccagttctca-----
>Chr1:15966086:15970713_3p 
-------------------------tacctcggatcgtgggcctcggcccataaccaaca
ggcaatatgggctgaggccgcagaagagtccggcccattaagctcgttc--agagaagtg
aagt-agagcgtaacggcg-gacaggtcatttcggaggttgggagattggtcaaagattt
ca----tttattat--------agggtgcgagattcgcggg--ataaattgatatggtat
taattgtaatgaggcagtataagtgttgagg--agggaagattgtaaaagggaatcgaaa
aa----cttaatagagcaataatata-ca-tttccttttttacaatcttttgt--cttta
g--attcagttcggaattactacggtgataagtccct-ccgtttagaaaacacttcggaa
ggaga-atccagttccggttctc------
>Chr10:25236386:25246528_3p 
---tgttggtaccaccacggttagttacctcgggtagtgggcctcggcccacgaccaaca
ggcaatatgggccgaggccacagtagagtccgacccattaagcacggtc--ggagaagtg
aagt-agagcgtaacggtg-gacaagtcacttcggagatcggaagattggtcaaagatct
ca----tttattat--------ggagtgtgatatccgcgggtcgtaatttgatatggtat
taaatgtaatgacccagtataaata-ggagg--ggaaaagattgt-aaagggcatcaaaa
aaacttcctaagag-acaataatatt-ca-ttttcatactcgcaacattctgt--ctcta
a--attcagctcggaattactacggtgataagtccct-tcgtccaggaaacacttcggga
cgaga-atctagttttggttctcacat--
>Chr10:25236386:25246528_5p 
-------------accatggttagttacatcgggtagtgggcgttagcccgcgaccaaca
tgcaatatgggccgaggccatagtagagtccggcccattaagcccggtc--gaagaagtg
aagt-agaacgtaacggtg-gacaaatcacttcggagatcggaagattggttaaaaatct
ca----tttattat--------ggagtgcgagatccgcgggtcgtaatttgatatggtat
taaatgtaatgacccagtataaata-ggagg--gggaaagactgt-aaagggcatcaaaa
aaacttcctaagag-gcaataatatt-ca-ttttcatactcgcaacattttgt--ctcta
a--atttagttcggaattactacggtgataagtccct-ccgtccaggaaacacttctgga
ggaga-atctagtttcggttctcata---
>Chr16:9209600:9216887_3p 
-actgttggt---accgccattagtcacctcgggtcatgggccttagcccatgaacagca
agcaatacgggccgaagttacataagagcccagcccatcatgctcgatt--ggagaagtg
aaat-agtgcataacggcg-ggtgaatcacctcggagatcggaggattggtcaaagatct
ca----tttcttac--------ggagtgcgagatcttcgggccttaattggatatgacat
taattgtaatggcttagtataaata------------------------ggtggtccaaa
aaact-tcta-ggggacaagaatact-ta-tttttactctctcaactttctgc--ttcta
a--aatcagtttggaactactacggtagtaagtccct-tcgtccacaaaacatttcgaga
ggaga-atccagtttcagttctcaca---
>Chr16:9209600:9216887_5p 
---tgttggt---accgcgattagtcacctcaggtcatgggccttagcccatgaccagca
agccatacgggccaaagttacgtaagagcccagcccatcatgctcgatt--ggagaagtg
aaat-agagcataacggcg-ggtgaatcacctcggagatcggaggattggtcaaagatct
ca----tttattac--------ggagtgcgagatctttgggccttaattggatatgacat
taattgtaatggcttagtataaata------------------------gggggtccaaa
aaact-tctagggggacaagaatact-tattttttactctctcaactttctac--ttcta
a--aatcagttcggaactactacggtagtaagtacct-tcgtccacaaatcacttcgaga
ggaga-atccagtttcggttctcaca---
>Chr9:10853228:10860302_5p 
aactgttggt---accacgatcagtcacctcggattatgggtcagggcccagaatgaaca
agtaatatgggccgaggccgcaaccgggaccggtccattaagctcgacc-aggagaagcg
aagt-ggagggaaatggtaaagcaaaccactttggtgctcggggaaggggtcaaagattc
ctttcattaattgtattgaataagagtgcgagaattatgga--gtaaattgatatggcat
taattgtaatctagcagtataagtatgagaa--gggggagattgt--aatggtgatcgaa
aaact-ttatatctgacaataatact-catttttacctcccataagttactgc--ttttc
ctgattcagttcggaactagaacggtgataaacaccc-ccgctcagaaaacactccgaga
agagagaatcattctcagttctcaca---
>Chr9:10853228:10860302_3p 
---tgttggt---accacgatcggtcacctcggattatgggccagggcccagaatgaaca
agtaatatgggccgaggccgcaaccgggactggtccattaagcccagcc-aagagaagcg
aagt-ggagggaaacagcaaagcaaaccacttcggagctcgggaaagcggtcaaagatcc
cttaatttaattgtattgaataagattgcgagaattacaga--gtaaattgatatgacat
taactgtaatctagcagtataagtatgagaa-ggggggagattgt--aatggggatctaa
aaact-ttctatctgacaataataat-catttttacctcacaaaagttactgt--ttttc
atgattcagttcggaactagaacggtggtaaacaccc-ccactcagaaaacactcctaga
agagagaatcattctcagttctcaca---
>Chr14:16513928:16516791_3p 
---tgttggt---accgcaattcgtcatctcgagttgtgggcttgagcccaggattaaca
gataacgcaagcccgg------agcagagccggcccattaagcctgatcggggagaagtg
aagt-ggggtgaaacgtaacagtgaatcatctcggagctcggggaagcggtcaaagattc
tc----ataattgtattaaat-agagggcaagatttatgga--ctaaattgatttggcat
taattatagtttaacattataagagtgagag--ttgggagattgtgaaagtgggaaaaaa
aaact-ttcattttggcaataagattacactttcacttcgcaatagcaattag--tcctt
tt-attcagttcggaactagaacggtggtaagcaccc-ccgctcaaataacactctggag
atagaagttcaacttcagttctcacattc
>Chr14:16513928:16516791_5p 
--ctgttggt---accgcaattcgtcacctcgagttgtgggcttgagcccatgattaatg
gataacgcaagcccgg------agcagagccggcccattaagcctgatcggggagaagtg
aagt-ggggtgaaacgtaacagtgaatcatctcggagctcggggaagcggtcaaatattc
cc----ataattgtattaagt-agagggcgagatttatgga--ataaattgatttgacat
taattatagtttaacagtataagagtgagag--ttgggagattgtgaaattggg-ggaaa
aaact-ttcattttggcaataagattagactttcacttggcaatagcaattag--tcctt
tt-attcagttcggaactagaacggtggtaagcaccc-ccgctcaaataacactctagag
atagaagttcaacttcagttctcaca---
>Chr9:14541438:14551683_3p 
---tgttggt---actgtgattcggcaccttggatgatgggcctgggcccaagacggacg
gacaaaatgggccgaaacgt--agtagaactggctcattatgatggagcggagagaatcg
aagtaaaagtataatggcagaacgaaacaccccggagtttggagga-cgttcaaataatc
aagtaataaatcgaattaatg-ggagcgagagatttacgca--atagattgattcgatat
taattgtaataggat--tataaataagagaataaaagggaaatgataagggggattgaaa
aactcacttttggcaataataatac----tcttttcacttcgcaaattacaattgttctc
tattttctgcttggaactaggacggtggtaagcacctaccgctcttaattcattccggaa
-cttaggtaaaacttaagttctcacatt-
>Chr11:25095243:25104765_5p 
---tgttggt---accgtgatccagcacctcggatcatgggcctgggcccgagacggacg
gacaaaatgggccaagacga--agtaaaactggcctgctatgccggagcgtagagaatcg
aagtgagagtataacggcgaagcaaaacactccggagttcgaagga-cattcgaataatc
aagtaataaattaagttaatg-ggagtgcgagatttacgga--ggagattgattatataa
taattgtaatagggc--tataaataggagg--tgagggggaatga-gaaagggatcggaa
aacttttttaccaaagctataatata-catcttttcagtac-caaa---------cactc
tcaatttagtctggaactttgacggtggtgagctcct-ccattcataaaacattttagaa
ggagagatctggtttcagttctcaca---
>Chr11:25095243:25104765_3p 
---tgttggt---accgtgatccggcacctcggatcatgggcctgggcccaagacggacg
gacaaaatgggccaagacga--agtagaactagcctgctatgccgtagcatagagaatcg
aagatagagtataacggcgaagcaaaacactccagagttcggagga-cattcgaataacc
aagtaataaatcgagttaatg-ggagtgcgagatttacgaa--ggagattgattatataa
taattgtaatagggc--tataaataggagg--tgagggggaatga-gaaagggatcggaa
aacttttttaccaaagctataatata-catcttttcagtactcaaa---------cactc
tcaatttagtctagaactttgacggtggtgagatcct-ccattcataaaacattttagaa
ggagagatctggtttcagttctcaca---
