# Supplementary material for: Transposon signatures of allopolyploid genome evolution
Source: Nat Commun. 2023 Jun 1;14:3180. doi: 10.1038/s41467-023-38560-z (PMC10235133; doi:10.1038/s41467-023-38560-z)
Supplement: Supplementary file 4 — Supplementary Data 1 [file 41467_2023_38560_MOESM4_ESM.zip › Camelina.LTR.families/Camelina.LTRFamily/Camelina.Aligned/gt10.fam_81.Aligned.fa]

>Chr1:4424382:4431758_5p 
--------------------tgtttgtacc-ggggattacacagt-ttaaacaaataaag
atattgtgggaaagag--caagcaagttcttttattaatcggggaaaacgtgagatcgtc
acttaaaacgagtcgagatagagcttgttagttcacaagcgaactagcaagcttaaaggg
acgaact-gaaaacaagaatgaattatacgaaagacaatagcagttttcgatgcaaagtg
ttgctctgtaggtattgtctgcgggtca-ggatcctttctccaatagatgtctcgagcta
tttataagcgaatgtagagttagagcactctagggttttctgtgtgaaa----------t
cccgagattgtcctccgaggttggcccatttccttctatctctggtgagtctttgttggg
ccgagttggcatatggggcaaagcccatatccaaca-----
>Chr1:4424382:4431758_3p 
-----------------aattgtttgtacc-ggggattacacagt-ttaaacaaataaag
atattgtgggaaagag--caagcaagttcttttattaatcggggaaaacgtgagatcgtc
acttaaaacgagtcgagatagagcttgttagttcacaagcgaactagcaagcttaaaggg
acgaact-gaaaacaagaatgaattatacgaaagacaatagcagttttcgatgcaaagtg
ttgctctgtaggtattgtctgcgggtca-ggatcctttctccaatagatgtctcgagcta
tttataagcgaatgtagagttagagcactctagggttttctgtgtgaaa----------t
cccgagattgtcctccgaagttggcccatttccttctatctctggtgagtctttgttggg
ccgagttgacatatggggcaaagcccatatccaaca-----
>Chr16:24189800:24196609_3p 
-------------------ttgtttgtacc-ggggattacacagt-ttaaacaaataaag
attttgtggaaaagag--caagcaagttcttttattaatcggggaaaacgtgagatcgtc
acttaaaacgagtcgagatagagcttgttagttcacaagcgaactagcaagcttaaagtg
acgaact-gaaaacaagaatgaattatacgaaagacaatagcagttttcgatgcaaagta
ttgctctgtaggtattgtctgcgggtca-ggatcctttctccaatagatgtctcgagcta
tttataagcgaatgtagagttagagcactctagggttttctgtgtgaaa----------t
cccgagattgtcctccgaggttggcccatttccttctatctctggtgagtctttgttggg
ccgagttggcatatggggcaaagcccatatccaacaa----
>Chr16:24189800:24196609_5p 
-------------------ttgtttgtacc-ggggattacacagt-ttaaacaaataaag
attttgtgggaaagag--caagcaagttcttttattaatcggggaaaacgtgagatcgtc
acttaaaacgagtcgagatagagcttgttagttcacaagcgaactagcaagcttaaaggg
acgaact-gaaaacaagaatgaattatacgaaagacaatagcagttttcgatgcaaagtg
ttgctctgtaggtattgtctgcgggtca-ggatcctttctccaatagatgtctcgagcta
tttataagcgaatgtagagttagagcactctagggttttctgtgtgaaa----------t
ctcgagattgtcctccgaagttggcccatttccttctatctctagtgagtctttgttggg
ccgagttggcatatggggcaaagcccatatccaac------
>Chr11:8364274:8372723_3p 
-----------------aattgtttgtacc-ggggattacacagt-ttaaacaaataaag
attttgtgggaaagag--caagcaagttcttttattaatcggggaaaacgtgagatcgtc
acttaaaacgagtcgagatagagcttgttagttcacaagcgaactagcaagcttaaaggg
acgaact-gaaaacaagaatgaattatacgaaagacaatagcaattttcgatgcaaagtg
ttgctctgtaggtattgtctgcgggtcc-agatcctttctccaatagatgtctcgagcta
tttataagcgaatgtagagttagaacactctagggttttctgtgtgaaa----------t
cccgagattgtcctccgaggttggcccatttccttctatctctggtgagtctttgttggg
ccgagttggcatatggggcaaagcccatatccaaca-----
>Chr11:8364274:8372723_5p 
tgtttgtaccggggattaattgtttgtacc-ggagattacacagt-ttaaacaaataaag
attttgtgggaaagag--caagcaagttcttttattaatcggggaaaacgtgagatcgtc
acttaaaacgagtcgagatagagcttgttagttcacaagcgaactagcaagcttaaaggg
acgaact-gaaaacaagaatgaattatacgaaagacaatagcaattttcgatgcaaagtg
ttgctctgtaggtattgtctgcgggtcc-ggatcctttctccaatagatgtctcgagcta
tttataagcgaatgtagagttagaacactctagggttttctgtgtgaaa----------t
cccgagattgtcctccgaggttggcccatttccttctatctctggtgagtctttgttggg
ccgagttggcatatggggcaaagcccatatccaaca-----
>Chr16:239537:248318_5p 
--------------------tgtttgtacc-ggaaattacacagt-ttaaacaaataaag
attttgtgggaaagag--caagcaagttcttttattaatcggggaaaacgtgaaatcgtc
acttaaaacgagtcgagatagagcttgttagttcacaagcgaactagcaagcttaaaggg
acgaact-gaaaacaagaatgaattatacgaaagacaatagcagttttcgatgcaaagtg
ttgctctgtaggtattgtctgcgggtcc-ggatcctttctccaatagatgtctcgagcta
tttataagcgaatgtagagttagaacactctagggttttctgtgtgaaa----------t
cccgagattgtcctccgaggttggcccatttccttctatctctggtgagtctttgttggg
ccgagttggcatatggggcaaagcccatatccaaca-----
>Chr11:47137685:47145088_3p 
---------------------atttgtacc-agggattacacagt-ttaaacaaataaag
attttgtgggaaagag--caagcaaattcttttattaatcggggaaaacgtgagatcgtc
acttaaaacgagtcgagatagagcttgttagttcacaagcgaactagcaagcttaaagtg
acgaact-gaaaacaagaatgaattatacgaaagacaatagcagttttcgatgcaaagta
ttgctctgtaggtattgtctgcgggtca-ggatcctttctccaatagatgtctcgagcta
tttataagcgaatgtagagttagagcactctagggttttctgtgtgaaa----------t
cccgagattgtcctccgaggttggcccatttccttctatctctggtgagtctttgttggg
ccgagttggcatatggggcaaagcccataaccaacaat---
>Chr11:47137685:47145088_5p 
----------------------tttgtacc-ggggattacacagt-ttaaacaaataaag
attttgtgggaaagag--caagcaagttcttttattaatcggggaaaacgtgagatcgtc
acttaaaacgagtcgagatagagcttgttagttcacaagcgaactagcaagcttaaagtg
acgaact-gaaaacaagaatgaattatacgaaagacaatagcagttttcgatgcaaagta
ttgctctgtaggtattgtctgcgggtca-ggatcctttctccaatagatgtctcgagcta
tttataagcgaatgtagagttagagcactctaggattttctgtgtgaaa----------t
cccgagattgtcctccgagattggcccatttccttctatctctggtgagtctttgttggg
ccgagttggcatatggggcaaaacccatatccaacaa----
>Chr16:239537:248318_3p 
-----------------aattgtttgtacc-ggggattacacagt-ttaaacaaataaag
attttgtgggaaagag--caagcaagttcttttattaatcggggaaaacgtgagatcgtc
acttaaaacgagtcgagatagagcttgttagttcacaagcgaactagcaagcttaaaggg
acgaact-gaaaacaaaaatgaaatatacgaaagacaatagcagttttcgatgcaaagtg
ttgctctgtaggtattgtctgcgggtccggggtcctttctccaatagatgtctcgagcta
tttataagcgaatgtagagttagaaccctctagggttttctgtgtgaaa----------t
cccgagattgtcctccgaggttggcccatttccttctatctctggtgagtctttgttggg
ccgagttggcatatggggcaaagcccatatccaaca-----
>Chr4:18214487:18225228_5p 
---------------------gtttgtacc-ggggattacacagt-ttaaacaaat-aag
atttagtgggaaagag--cgagcaagttc-tttattaatcggggaaaacgtgagatcgtc
actt-aaataagtcgaattagagcttgttagttcacagacgaactagtaagcttacaatg
acgaact-gaaaacaagaacgaattatacgagagataatagcagttttcgatgcaaagta
ttgctctgtaggtattgtctgcgggtcc-ggatcctttctccaatagatgtctcgagcta
tttataagcgaatgtagagttagagcactctagggttttctgtgtgaaa----------t
cccgagattgtcctccgaggttggcccatttccttctatctctggtgagtctttgttggg
ccgagttggcatatggggcaaagcccatatccaacaat---
>Chr18:11001233:11009808_3p 
--------------------tgtttgtacc-ggggattacacagt-ttaaacaaat-aag
atttagtgggaaagag--cgagcaagttc-tttattaatcgggaaaaacgtgagatcgtc
actt-aaataagtcgaattagagcttgttagttcacagacgaactagtaagcttacaatg
acgaact-gaaaacaagaacgaattatacgagagataatagcagttttcgatgcaaagta
ttgctctgtaggtattgtctgcgggtcc-ggatcctttctccaatagatgtctcgagcta
tttataagcgaatgtagagttagagcactctagggttttctgtgtgaaa----------t
cccgagattgtcctccgaggttggcccatttccttctatctctggtgagtctttgttggg
ccgagttggcatatggggcaaagcccatatccaacaatagt
>Chr18:11001233:11009808_5p 
--------------------tgtttgtacc-ggggattacacagt-ttaaacaaat-aag
atttagtgggaaagag--cgagcaagttc-tttattaatcggggaaaacgtgagatcgtc
actt-aaataagtcgaattagagcttgttagttcacagacgaactagtaagcttacaatg
acgaact-gaaaacaagaacgaattatacgagagataatagcagttttcgatgcaaagta
ttgctctgtaggtattgtctgcgggtcc-ggatcctttctccaatagatgtctcgagcta
tttataagcgaatgtagagttagagcactctagggttttctgtgtgaaa----------t
cccgagattgtcctccgaggttgacccatttccttctatctctggtgagtctttgttggg
ccgagttggcatatggggcaaagcccatatccaaca-----
>Chr3:258860:269342_5p 
--------------------tgtttgtatc-ggggattacacagt-ttaaacaaat-aag
atttagtgggaaagag--cgagcaagttc-tttattaatcggggaaaacgtgagatcgtc
actt-aaataagtcgaattagagcttgttagttcacagacgaactagtaagtttacaatg
acgaact-gaaaacaagaacgaattatacgagagataatagcagttttcgatgcaaagta
ttgctctgtaggtattgtctgcgggtcc-ggatcctttctccaatagatgtctcgagcta
tttataagcgaatgtagagttagagcactctagggttttctgtgtgaaa----------t
cccgagattgtcctccgaggttggcccatttccttctatctctggtgagtctttgttggg
ccgagttggcatatggggcaaagcccatatccaac------
>Chr4:18214487:18225228_3p 
--------------------tgtttgtacc-ggggattacacagt-ttaaacaaat-aag
atttagtgggaaagag--cgagcaagttc-tttattaatcggggaaaacgtgagatcgtc
actt-aaataagtcgaattagagcttgttagttcacagacgaactagtaagcttataatg
acgaact-gaaaacaagaacgaattatacgagagataatagcagttttcgatgcaaagta
ttgctctgtaggtattgtctgcgggtcc-ggatcctttctccaatagatgtctcgaacta
tttataagcgaatgtagagttagagcactctagggttttctgtgtgaaa----------t
cccgagattatcctccgagattggtccatttccttctatctctggtgagtctttgttggg
ccgagttggcatatggggcaaagctcatatccaacaa----
>Chr7:27324612:27329430_3p 
-------------------atgtttgtacc-ggggattacacagt-ttaaacaaat-aag
atttagtgggaaagag--cgagcaagttc-tttattaatcggggaaaacgtgagatcgtc
actt-aaacaagtcgtattagagcttgttagtccacagacgaactagtaagcttaaaatg
acgaact-gaaaacaa-gacgagttatacgaaagataatagcagttttcgatgcaaagta
ttgctctgtgggtattgtccgcgggtca-ggatcctttttccaatagatgtctcgagcta
tttattagcgaatgtagagttagggcattctagggttttctgtgtgaaa----------t
cccgagattgtcctccgaggttggcccatttccttctatctctggtgagtctttgttggg
ccgagttggcatatggggcaaagcccatatccaaca-----
>Chr3:258860:269342_3p 
--------------------tgtttgtacc-ggggattacacagt-ttaaacaaat-aag
atttagtgggaaagag--cgagcaagttc-tttattaatcggggaaaacgtgagatcgtc
actt-aaataagtcgaattagagcttgttagttcacagacgaactagtaagcttacaatg
acgaact-gaaaacaagaacgaattatacgagagataatagcagttttcgatacaaagta
ttgctctgtaggtattgtgtgcgggtcc-ggatcctttctccaatagatgtctcgagcta
tttataagcgaatgtagagttagagcactctagggttttctgtgtgaaa----------t
cctgagattgtcttccgaaattggctcatttccttctatttctggtgaatctttgttggg
ccgagttggcatatggggcaaagcctatatctaacc-----
>Chr7:27324612:27329430_5p 
----------------caattgtttgtaccgggggattacacagt-ttaaacaaat-aag
atttagtgggaaagag--cgagcaagttc-tttattaatcggggaaaacgtgagatcgtc
actt-aaacaagtcgtattagagcttgttagtccacagacgaactagtaagcttaaaatg
acgaact-g-aaacaa-aacgagttatacgaaagataatagcagttttcgatgcaaagta
ttgctctgtgggtattgtccgcgggtca-ggatcctttttccaatagatgtctcgagcta
tttattagcgaatgtagagttagggcattctagggttttctgtgtaaaa----------t
cccgagattgtcctccaaggttggcccatgtccttctatctctggtgagtctttgttggg
ccgagttggcatatggggcaaagcccatatccaac------
>Chr9:773806:780534_3p 
---ccatggcagacac--actgtttgtacc-ggggattccacaacactaagtaaataaaa
aaattttggggaaagagtgaagctggttcttttattaa-cgataaaaacgtgaggtcgtc
acta-acacgagtcaagattgagctcatcagttcacaggagaactaacaagtgaataatg
acgagctcggaagctgaaaagaattacacaaaagacgataatagttttagacgcaaaata
ttgctctctaggtatttcccgagggtcc-ggccctcctttccaatagatctctctagcta
tttataagcgaatgaagagttagggcacactaggattttctgcgtgaaatcccgagaaat
cccgagattgtcctccgaggttggcccatttcctgctatctctggtgagtctttgttggg
ccgagttggcatatggggcaaagcccatatccaaca-----
>Chr9:773806:780534_5p 
--cccacggtgggcgccaattgtttgtacc-ggggattgcacaacactaagtaaataaag
attttttggggaaagagtgaagctggttcttttattaa-cgataaaaacgtgaagtcgtc
acta-acacgagtcaagattgagctcgtcagttcacaggagaactaacaagtgaataatg
acgagttcggaagctgaaaagaattacacaaaagacgataatagttttagacgcaaaata
ttgctctctgggtatttcccgagggtcc-ggccctcctttccaatagatgtctcgagcta
tttataagcgaatgaagagttagggcacactagggttttctgcgtgaaatcccgaaaagt
cccgagattgtcctccgaggttggcccatttcctgctatctctggtgagtctttgttgag
tcgagttggcatatggggaaaagcccata------------
