# Supplementary material for: Transposon signatures of allopolyploid genome evolution
Source: Nat Commun. 2023 Jun 1;14:3180. doi: 10.1038/s41467-023-38560-z (PMC10235133; doi:10.1038/s41467-023-38560-z)
Supplement: Supplementary file 4 — Supplementary Data 1 [file 41467_2023_38560_MOESM4_ESM.zip › Camelina.LTR.families/Camelina.LTRFamily/Camelina.Aligned/gt10.fam_2310.Aligned.fa]

>Chr4:16564400:16569445_5p 
atatcttccaatttgttggggcgggatttagcacccacgacataccaacctaaaccgaag
gtaaaccgagta-actttgcacaccaactaaaccaaggaatcccctcttttgggacagct
aaacgggcctataagc-agaagcccaaagaagtcactcaaccg-----------------
---------cctccatgagcccagcttgatcatcaaaagaaggaatttaccatatcttca
-atccgagatttaaggaaaatagacttatcttgtaatcaatgcattcatataaatagagg
gatacctcctccttgtaaagaacatccagcaattaatac-aaaaaacttaattcttcatt
gttcttgagagaaaccctaactttttcctcaagagatcaaaa-cccctctttatttttta
gctttaatccagt-ttttagagagagatcttaagtgaatttgtt-ccccactccaacaaa
ttcattgtgtgaattctagatt-aaca--------------------
>Chr4:16564400:16569445_3p 
----------aattgttggtgcgggatttagtacccacgacataccaacctaaaccgaag
gtaaaccgagta-actctgcacaccaactaaaccgaggaaccccctcttttgggacagct
aaacgggcctataagc-agaagcacgacgaagtcattcaaccg-----------------
---------cctctctgagcccggcttgatcatcaaaagaaggaatttaccatatcttca
-atccgagatttaaggaaaatagacttatcttgtaatcaatgaattcatataaatagagg
gatacgtcctacttgtaaagaacatccagcaattaatgc-aaaaaacctaattcttcatt
gttcttgagagaaactctaactttttcctcaagagatcaaaa-cccctatttatttttta
gctttaatccag--ttttgaaaagagatcttaagtgaatttgtt-ccccactccaacaaa
ttcattgtgtgaattctagattcaacacaatctaa------------
>Chr19:5829302:5833253_5p 
----------aattgttggtgcgggatttagcacccacgacataccgatctaaaccgaag
gtaaaccaaatagactttgcacattaactaaaacgaggga-ccccc-ttttgggctagct
aaacgggcctataagc-agaagcccgacgaagtcacttgaccg--------------acc
tccgagaccgccccctaagcccgacttgatcatcagaagaggaaatttaccatatttgaa
gatcagagatttaaggaaaatagacttattttataatcaatgtattcatataaataggga
gatatcctcttattgtaaag--tatccagcaattaatac-aaaaaccctagttcttcatt
gttcttgggcaaaaccctaacttatttctcaagagatcaaaa-cccttctttattttcta
gttttaatccattgttttagagggagatcttaagtgaatttgtc-ccccactcaaacaaa
ttcatcgtgtgaattctagattcaaca--------------------
>Chr14:24223220:24234696_5p 
------------ttgttggtgcgggatttagcacccacgacataccgatctaaaccaaag
gtaaatcaaatagactttgcacattaactaaaccgaggga-ccccctttttgggctagct
aaactggcctataagc-agaagctcagcgaagtcacttgaccg--------------acc
tccgagaccgccccctaagcccgacttgatcatcagaagaggaaatttaccatatttgaa
gatcagagatttaaggaaaatagacttattttataatcaatgtattcatataaataggga
gatatcctctcattgtaaag--tatccagcaattaatac-aaaaaccctagttcttcatt
gttcttgggcaaaaccataacttctttctcaagagatcaaaa-cccctctttattttcta
gttttaatctattgttttagagggagatcttaagtgaatttgtc-ccccactcaaacaaa
ttcattgtgtgaattctagattcaaca--------------------
>Chr9:33341201:33347518_3p 
---------taattgttggtgcaggatttagcacccacgacataccgatctaaaccaaag
gtaaaccgaataaactctgcacatcaactaaatcgagggacccccc-ttttgggccagct
aaacggacctataagc-agaagcccgacaaagtcactcaaccg--------------acc
cccgagaccgcctccaaaatccgatctgatcttcagaagaggaaatttaccatatcttca
-atccgagatttaaggaaagtagatatattttgtaatctaagacaaagtataaatagagg
aatacctcttccttgtaaga--tatctagcaattaatac-aaaaaccctacttctttatt
gttcttgagagaaaccctactctcttcttcaagaaatcataa-cccttctttattttcta
gctttaatccagttttctaaagagagatcttaagtgaatttgtt-ccccactcaaacaaa
ttcattgtgtgaattctagattcaaca--------------------
>Chr9:33341201:33347518_5p 
-------------tattggtgcaggatttagcacccacgacataccgatctaaaccaaag
gtaaatcgaataaactctgcacatcaactaaatcgaggga-ccccc-ttttgggccagct
aaacggacctataagc-agaagcccgacgaagtcactcgaccg--------------acc
cccgaaaccgcctccaaaatccgatctgatcttcagaagaggaaatttaccatatcttca
-atccgagatttaaggaaagtagatatattttgtaatctaagacaaagtataaatagagg
aatacctcttccttgtaaga--tatctagcaattaatac-aaaaaccctacttctttatt
gttcttgagagaaaccctaccctcttcttcaagaaatcataa-cccctctttattttcta
gctttaatccagttttctaaagagagatcttaagtgaatttgtt-ccccactcaaacaaa
ttcattgtgtgaattctagattcaaca--------------------
>Chr6:24711134:24716053_3p 
----------aattgttggtgcgggatttagcacccacgacataccgatctaaaccgaag
gtaaaccaaatagactttgcacattaactaaaacgaggga-ccccc-ttttgggctagct
aaactggcctataagc-agaagctcggcgaagtcacttgaccg--------------acc
tccgagaccgccccctaagcccgacttgatcatcagaagaggaaatttaccatatttgaa
gatcagagatttaaggaaaatagacttattttataatcaatgtattcatataaataggga
gagatcctctcattgtaaag--gatccagcaattaatac-aaaaaccctagttcttcatt
gttcttgggcaaaaccctaacttctttctcaagagatcagaa-cccctctttattttcta
gttttaatccattgttttagaaggagatcttaagtgaatttgtc-ccccactcaaacaaa
ttcattgtgtgaattctacattcaacaat-t----------------
>Chr6:18189496:18196346_5p 
--------ctaattgttggtgcgagatttaacacccacgacataccgatctaaaccgaag
gtaaactaaatagactttgcacattaactaaaccaaggga-ccccc-ttttgggctagct
aaacgggcctataagc-agaagcccggcgaagtcacttgaccg--------------acc
tccgagaccgccccctaagcccgacttgatcatcagaagaggaaatttaccatatttgaa
gatcagagatttaaggaaaatagacttattttataatcaatgtattcatataaatagaga
aatatcctctcattttaaag--tatccagcaattaatac-aaaaaccctagttcttcatt
gttcttgggcaaaaccctaacttctctttcaagagatcaaaa-cccctctttattttcaa
gctttaatctattgttttagagagagattttaagtgaatttgtt-cctcattcaaacaaa
ttcattgtgtgaatttcagattcaacaa-------------------
>Chr14:24794992:24801235_3p 
-----------attatcggtgcaggatttagcactcacgacataccgatctaaaccgaag
gtaaaccaaatagactttgcacattaactaaaccgagaga-ccccc-ttttgggctaact
aaacgggcctataagc-agaagcccggcgaagtcacttgaccg--------------acc
tccgagaccgccccctaagcccgacttgatcatcagaagaggaaatttaccatatttgaa
gatcagagatttaaggaaaatagacttattttgtaatcaatgtattcatataaatagaga
gatatcctctcattgtaaag--gatccagcaattaatacaaaaaatctaagttcttcttt
gttcttaag-aaaaccctatcttctttttcaagaaatcataa-cccctctttgttttcta
gctttaatccattattttagagaaagatcataagtgaatttgtt-ccccactcaaacaaa
ttcattgtgtgaattctagattcaacaattg----------------
>Chr10:3688479:3694366_5p 
----------ctatgttggtgcgggatttagcacccacaacataccgatctaaaccgaag
gtaaaccaaatagattttgcacattaactaaactgaggga-tcccc-ttttgggctagct
aaacgggcctataagc-agaagcccgacgaagtcacttgaccg--------------acc
tccgagaccgccccctaagcccgacttgatcatcagaagaggaaatttaccatatttgaa
gatcagagatttaaggaaaatagacttattttataatcaatgtattcatataaatagaga
gatatcctctcattgtaaaa--gatccaacaattattacaaaaaaccctagttcctcatt
gttcttgggcaaaaccctaacttctctttcaagagatcaaaa-cccctctttattttcta
gctttaatccattgttttagagagagattttaaatgaatttgttcccccattcaaacaaa
ttcattgtgtgaatttcagattcaacaat------------------
>Chr4:22425790:22429648_3p 
------------ctgttggtgcgggatttagcacccacgacataccgatctaaactaaag
gtaaaccaaatagactttgtacattaactaaaccgaggaa-ccctctttttgggctagct
aaactggcccaaaagc-agaagctcggcgaagtcacttgaccg--------------acc
tccgagaccgccccctaagcccgactagatcatcagaagaggaaatttaccatatttgaa
gatcagagatttaaggaaaatagacttattttataattaatgtattcatataaataggga
gatatcctctcattgtaaag--gatccagcaattaatac-aaaaaccctagttcttcatt
gtttttgggcaaaaccctaacttctttctcaagagatcaaaa-cccctctttattttcta
gttttaatccattgttttagagggagatcttaagtgaatttgtc-ccccactcaaacaaa
ttcattgtgtgaattctagattcaaca--------------------
>Chr10:3688479:3694366_3p 
-------------tgttggtgcgggatttagcatccacaacataccgatctaaaccgaag
gtaaaccaaatagactttgcactttaactaaaccgaggga-ccctt-ttttgggctagct
aaacgggcctataagc-agaagcccgacgaagtcacttgaccg--------------acc
tccgagaccgccccctaagcccgacttgatcatcagaagaggaaatttaccatatttgaa
gatcagagatttaaggaaaatagacttattttataatcaatgtattcatataaatagaga
gatatcctctcattgtaaaa--gatccaacaattaatacaaaaaaccctagttcctcatt
gttcttgggcaaaaccctaacttctctttcaagagatcaaaa-cccctctttattttcta
gctttaatccattggtttatagagagattttaaatgaatttgtt-ccccattcaaacaaa
ttcattgtgtgaatttcagattcaacaatccacttgcaaa-------
>Chr6:18189496:18196346_3p 
--------------gttggtgcgggttttagcacccacgacataccgatctaaaccgaag
gtaaactaaatagactttgcacattaactaaaccaaggga-ccccc-ttttgggctagct
aaacggacctataagc-agaagcccggcgaagtcacttgaccg--------------acc
tccgagaccgccccctaagcccgacttgatcatcagaagaggaaatttaccatatttgaa
gatcagagatttaaggaaaatagacttattttataatcaatgtattcatataaatagaga
gatatcctctcattgtaaag--tatccagcaattaatac-aaaaaccctagttcttcatt
gttcttggacaaaaccctaacttctctttcaagagatcaaaa-cccctctttattttcaa
gctttaatctattgttttagagagagattttaagtgaatttgtt-tccaattcaaacaaa
ttcattgtgtgaatttcagattcaacaa-------------------
>Chr6:24711134:24716053_5p 
----------aattgttggtgcgggatttagcacccacgaaataccgatctaaaccgaag
gtaaaccaaatagactttgcacattaactaaaacgaggga-ccccc-ttttgggctagct
aaactggcctataagc-agaagctcggcgaagtcacttgacgg--------------acc
tccgagaccgccccctaagcccgacttgatcatcagaagaggaaatttaccatatttgaa
gatcagagatttaaggaaaatagacttattttataatcaatgtattcatataaataggga
gagatcctctcattgtaaag--gatccagcaattaatac-aaaaaccctagttcttcatt
gttcttgggcaaaactctaacttctttctcaagagatcagaa-cccctctttattttcta
gttttaatccattgttttagaaggagattttaagtgaatttgtc-ccccactcaaacaaa
ttcattgtgtgaattctagattcaacaat-tac-cgcgacgagctac
>Chr4:22425790:22429648_5p 
-------------tgttggtgcgggatttagcacccacgacataccgatctaaaccaaag
gtaaaccaaatagactttgtacattaactaaaccgaggga-ccccctttttgggctagct
aaactggcccaaaagc-agaagatcggcgaagtcacttgaccg--------------acc
tccgagaccgccccctaagcccgactagatcatcagaagaggaaatttaccatatttgaa
gatcagagatttaaggaaaatagacttattttataattaatatattcatataaataggga
gatatcctctcattgtaaag--gatccagcaattaatac-aaaaaccctagttcttcatt
gtttttgggcaaaaccctaacttctttctcaagagatcaaaa-cccctctttattttcta
gttttaatccattgttttagagggagatcttaagtgaatttgtc-ccccactcaaacaaa
ttcattgtgtgaattctagattcaacaga-cacgtccgacgaaaa--
>Chr19:5829302:5833253_3p 
-------------tgttggtgcggaatttagcacccacgacataccgatctaaaccaaag
gtaaaccaaatagactttgtacattaactaaaccgaggga-cccccattttgggctagct
aaactggcccaaaagc-agaagctcggcgaagtcacttgaccg--------------acc
tccgagaccgccccctaagcccgactagatcatcagaagaggaaatttaccatatttgaa
gatcagagatttaaggaaaatagacttattttataatcaatgtattcatataaataggga
gatatcctctcattgtaaag--tatccagcaattaatac-aaaaaccctagttcttcatt
gtttttgggcaaaaccctaacttctttctcaagagatcaaaa-cccctctttattttcta
gttttaatccattgttttagagggagatcttaagtgaatttgtc-ccccactcaaacaaa
ttcattgtgtgaattctagtttcaa----------------------
>Chr14:24794992:24801235_5p 
-----------attgttggtgcgggatttagcacccaaaacataccgatctaaactgaag
gtaaaccaaatatactttgcacattaactaaaccgaggga-ccccc-ttttgggctagct
aaacgggcctataaga-agaagcccgacgaagtcacttgaccg--------------acc
tccgagaccgccctctaagcccgatttgatcatcagaagaggaaatttaccatatttgaa
gatcagagatttaaggaaaatagacttattttataatcaatgtatttatataaatagaga
gatatcctctcattgtaaag--gatccagcaattaatacaaaaaatctaagtttttcttt
gtttttaag-aaaaccctatcttcttcttcaagaaatcataa-cccctttttgttttcta
gctttaatccattatattagagaaagatcttaagtgaatctgtt-cctcactcaaacaaa
ttcattgtgtgaattctagattaaa----------------------
>Chr5:10610414:10618104_5p 
-------------tgttggtgcgggatttagcacccacgacataccgatataaaccaaag
gtaaaccgaataaactctgcacatcaactaaaccgaggga-cctcc-tttttggccagct
aaacgggcctattagc-agaagcccgacgaagtcactcgaccg--------------acc
tccgagaccgcctccaaaacccgatctcatcatcagaagatgaaacttaccatatcttca
-atccgagatttaaggaaagtagatatattttgtaatctaagacaaagtataaataaagg
aagacctcttccttgaaaag-ccatcctttaattaatac-aagaaccctagttcttcttt
gttcttgaga-aaaccctatcttcttcttcaagaaatcataa-tccttctttattttcta
gctttaatccactgttttagagagagatcttaagtgaatttgtt-ccccactcaaacaaa
ttcattgtgtgaattctagattcaaca--------------------
>Chr10:369035:375454_5p 
------------tgtttggtgcgggatttagcacccacgacataccgatctaaaccgaag
gtaaactaaatagactttgcacattaactaaaccgaggga-ctccc-ttttgggctagct
aaacgggcctataagc-agaagcccggcgaagtcacttgaccg--------------acc
tccgagaccgccccctaagcccgacttgatcatcagaagaggaaatttaccatatttgaa
gatcagagatttaaggaaaatagacttattttataatcaatgtattcatataaatagaga
gatatcctctcattgtaaag--gatccagcaattaatacaagaaccct-agttcttcttt
gttcttgag-aaaaccctatcttcttctttaagaaatcataa-cccctctttattttcta
cctttaatccattgttttagagggagatcttaagtgaatttgtt-ccccactcaaacaaa
ttca-------------------------------------------
>Chr16:15265773:15271387_3p 
-------------tgttggtgcgggatttagcacccacgacataccgatctaaaccgaag
gtaaaccaaatagactttgcacattaactaaaccgaggga-cccgc-ttttgggctagct
aaacgggcctataagc-agaagcccggcaaagtcacttgaccg--------------acc
tccgagaccgccccctaagcccgacttgatcatcagaagaggaaatttaccatatttgaa
gatcagatatttaaggaaaataaactta-tttataatcaatctattcatataaatagaga
gagatcctctcattgtaaat--aatccagcaatgaatacaaaaaatctaagttctttttt
gttcttaaa-aaaaccctatcttcttcttcaaaaaatcataa-cccctctttattttcta
gctttaatccattatattagagaaaggtcttaactgaatttgtt-ctccactcgaacaaa
ttcattgtgtgaattttagattcaaca--------------------
>Chr5:10610414:10618104_3p 
-------------tgttggtgcgggatttagcacccacgacataccgatataaaccaaag
gtaaa-cgaataaactctgcacatcaactaaaccgaggga-ccccc-tttttggccagct
aaacaggcctattagc-agaagcccgacgaagtcactcgaccg--------------acc
tccgagaccgcctccaaaacctgatctcatcatcagaagaggaaacttaccatatattca
-atccgagatttaaggaaagtagatatattttgtaatctaagacaaagtataaataaagg
aagacctattccttgaaaag-ccatcctttaattaatac-aagaaccctaattcttcttt
gttcttgaga-aaaccctatcttcttcttcaagaaatcataa-tccttctttattttcta
gctttaatccactgttttagagagagatcttaagtgaatttgtt-ctccactcaaacaaa
ttcattgtgtgaattctagattcaacaattgg---------------
>Chr16:15265773:15271387_5p 
-------------tgttagtgtgggatttagcacccacgacataccgatctaaaccgaag
gtaaaccaaatagactttgcacattaactaaaccgaggga-cccgc-ttttgggatagct
aaacgggtctataagc-agaagtccgaggaagtcacttgaccg--------------acc
tccgagaccgccccctaagcccgacttaatcatcagaagagaaaatttaccatatttgaa
gatcagagatttaaggaaaatagacttattttataatcaatgtattcatataaacagaga
gagatcctctcattgtaaag--gatccaacaatgaatacaaaaaatctaagtttttcttt
gttcttaag-aaaacattatattcttcttcaagaaatcataa-cccctctttgttttcta
gctttaatccattattttagagaaagatcttaagtaaatttgtt-tcccactcaaacaaa
ttcattgtgtgaattctagattcaatagt------------------
>Chr10:369035:375454_3p 
---------------ttggtgcgggatttagcacccacgacataccgatttaaaccgaag
gtaaaccaaatagactttaaacattaactaaaccgaggga-ccccc-ttttgggctagct
aaacgggcctataagc-agaagcccggcgaagtcacttgaccg--------------acc
tccgagaccgccccctaagcccgacttgatcatcagaagaggaaatttaccatatttgaa
gatcagagatttaaggaaaatagacttattttataatcaatgtattcatataaatagaga
gatatcctctcattgtaaag--gatccatcaattaatacaagaaccct-agttcttcttt
gttcttgag-aaaaccctatcttcttcttcaagaaatcataaccccctctttattttcta
cctttaattcattgttttagagggagatcttaagtgaatttgtt-ccccactcaaacaaa
ttcaa------------------------------------------
>Chr8:15823470:15829590_5p 
----------aattgttggtgcaggatttagcacccacgacataccgatttaaaccgaaa
gtaaaccgagtt-actctgcacatcaattaaaccgaggagccccgtcttttgggacatct
aaacgggcctataagcaagaagcccaacgaagtcactcaaccgcctcaatgagcccgact
acctagatcgc--ccggcggccgacctaacaa--ggaagaagaaactttcctaatcttg-
-gtttgatccattaggaaagtagctatattctgtaatctagagaaacatataaataa-gg
atatcccctttcttgtaaag--gatccagcaattaatacaaaaaacctaaattattcatt
gtttttgaggaaaaacctatcttcttcttgaagaaatcataa-cctctctttattttcta
gctttaatccagttttatagagatagatcttaagtgaatttgtt-ccccactcaaacaaa
tttattgtgtgaattctagattcaataa-------------------
>Chr8:15823470:15829590_3p 
---------aaaatattggtgcaggatttagcatccacgacgtaccgatttaaaccaaag
gtaaactgagtt-attctgcacatcaactaaacagaggaactccgtcttttggaacagct
aaacgggcttataagcaagaaacccaacaaagtcattcaaccgcctcaatgagcccgact
acctagatcgc--ccagcggccgacctaacaa--ggaaaaagaaattttcctaatcttg-
-gtttgatccattagg-aagtagctatattctgtaatctagagaaacatataaataaggg
acatccccttttttgtaaaa--gatccaacaattaatacaaaaaacctaaattattcatt
gttcttgaggaaaaccctattttcttcctgaagaaatcataa-cctctctttattttcta
gctttaattcagttttgtagagatagatcttaagtgaatttgtt-ccccactcaaacaaa
ttcattgtgtgaattctagattcaacaa-------------------
