# Supplementary material for: Transposon signatures of allopolyploid genome evolution
Source: Nat Commun. 2023 Jun 1;14:3180. doi: 10.1038/s41467-023-38560-z (PMC10235133; doi:10.1038/s41467-023-38560-z)
Supplement: Supplementary file 4 — Supplementary Data 1 [file 41467_2023_38560_MOESM4_ESM.zip › Camelina.LTR.families/Camelina.LTRFamily/Camelina.Aligned/gt10.fam_3520.Aligned.fa]

>Chr6:5624100:5629098_5p 
----------atgttggcttaagcttgaaaaacaagcaaagttaaataaagacat---aa
ggctaatcctaccaagttatggaaataggattagctctagg-ttatttaggatttatcta
agtaacttgtcctaatacaattatgatttggtattaagct--actatgtctatataagga
ggtgtcaaagctgtgacacaacttatgagagattagagag-ttt--gaaaagctctagtt
tttga-ttatttttctagagcaata-aaggtttcc-aaagagagtttattctt-aagata
ctgttttgttaaattcaatatttggt-------
>Chr6:5624100:5629098_3p 
--------gattgtttgcttaagcttgaaagacaagcaaagttaaataaagagat---aa
ggctaatcctaccaagttatggaaataggattagctctagg-ttatttaggagttatcta
agtaacttgccctgatacaattaggatttggtgttaagct--actatgtgtatataagga
ggtgtcaaagctgtgacacaacttatgagagattagagag-ttt--gaaaagctctagtt
tttga-ttatttttctagagcaata-aaggtttccaaaagagagtttattctt-atgata
ttgttttgttgaattcaat--------------
>Chr14:23496906:23501879_3p 
-----------tgttggcttaagcttgaaagacaagcaaggttaaaagaggaatt--aaa
ggctagtcctactaaattatggaaataggattagcgcaaag-ttatttaggagttatcta
aataactagtcctaatacaattaggaattggtgttaaacc--tctctgtctatataagga
ggtgtcaaagctgtgacacaacttgtgagagacaagagag-ttt--gtgaaagcttagtt
ttgag-ttattttct--aagcaata-aaggttttc-taagagagtttattctt-aagata
ctgttttgttaaattcaata-------------
>Chr12:25271131:25276118_5p 
ttcgaaatccttattagcttaagcttgaaagacaagaaacattaa-ttaagagat---aa
ggctaatcctaccaagttatgg-aataggattagctctagg-ttatttaggagttatctg
aataactagtccaaatagagttagaatttggtgttaaacttatctatctatatataagga
ggtgtcaaggttgtgacacaacttatgagagattagagag-ttt--gaagagctttagtt
tttgagtcagttttctaaagcaata-aaggttttccaag-agagtttgttctt-gtgata
ttgt-gtgttaaattcaa---------------
>Chr19:20810462:20815356_5p 
---------attgtttgtttaagcttgagaaacaagcaaagttaa--gaagagtt---aa
ggctaatcctacctagttatgg-aatagaattagctcaagg-ttatttaggagttatcta
aataagtaatcctaatacaattgagatttggtgttagaat--tctctatctatataagga
ggtgtcaaagctgtggcacaacttgtgagagattagagag-tttaagaaaagctttagtt
tttgagttagttttctaaagcaatacaaggttttcttaagagagtttcttcat-aaggta
ctatcttgtttaattcaata-------------
>Chr19:20810462:20815356_3p 
-----------tgttggtttaagcttgagaaacaagcaaagttaa--gaagagtt---aa
ggctaatcctaccgagttatgg-aataatattagctcaaagtttatttaggagttatcta
aataagtaatcctaatacaattgggatttggtgttagaat--tctctatctatataagga
ggtgtcaaaactgtgacacaacttgtgagagattagagag-tttaagaaaagctttagtt
tttgagttagttttctaaagcagtacaaggttttcttaagagagtttattcat-aagata
ctatcttgtttaattcaatatt-----------
>Chr12:25271131:25276118_3p 
----------ttgttagcttaagattgaaagagaagaaacattaa-ttaagagat---aa
gggtaatcataccaagttatgg-aataggattagctctagg-ttatttaggagttatctg
aataactagtccaaatagagttaggatttggtgttaaacttatctatctatatataagga
ggtgtcaaggttgtgacacaacttatgagagattagagag-ttt--aaaaagctttagtt
tttgagtcagttttctaaagcaata-aaggttttccaag-agagtttgttctt-gtgata
ttgt-gtgt----ctcaac--------------
>Chr9:17101687:17106651_3p 
----------atgttggcttaagcttgaaagacaagtaagggtaa-aagagagaa---aa
gactaatcctaccaagttatgg-aataggattagctctaac-ttaggtaggagttatcta
cataactaattctattatgattaggactttgtgttaagct----tctctatatataagga
ggtgtcaaggttgtgacacaacttat--gagattagagag-ttt--ggagagctttagtt
tttgagttatttttctaaagcaata-aaggtttcataagaagagtttgttcttaaagata
ttgt-ttgttaaaatcaatat------------
>Chr9:17101687:17106651_5p 
---------aatattggcttaagtttgaaagacaagtaagggtaa-aagagagaa---aa
gactaatcctaccaagttatgg-aataggattagctctaac-ttatttaggagttatcta
cataactaattctattatgattaggactttgtgttaagct----tctctatatataagga
ggtgtcaaggttgtgacacaacttat--gagattagagagtttt--ggagagctttaatt
tttgagttatttttctaaagcaata-aaggtttcataagaagagtttgttcttaaaaata
ctgt-ttgttaaaatcaat--------------
>Chr10:14948915:14954996_3p 
---------aatgttagcttaagcttgaaggacaagcaaagttaaaa---ttagtttcta
gactattcctaccgcgagatgg-tttaggattagttcaaag-tgttttaggagttatcta
gttaa---aacctatttcaagtaggatttggttttatgtctcttactctatatataagga
tgtgtcaaggttgtggcataacttaagagagatta-agag-tttgtgagaagctt--agt
tttgagttattttct--aagcaata-atggtttttcaagaagagttcttt----gaggtt
ctgttttgtttgattcaata-------------
>Chr19:6891718:6896525_3p 
-----------tgttagcttaagctcgaaggacaagcaatgttaaaagaggaagcttcaa
gactgttcctaccgagagatgg-tttaggattagttcaaag-tattctatgagttatcta
gttaa---aacctatttcaagtaggatttggttttatgtctcttactc--tatataagga
tgtgtcaaggttgtggcataacttaagagagatta-agag-tttgtgagaagctt--agt
tttaagttattttct--aagcaata-aaggtttttcaagaatagttcttt----gaggtt
ctgttttgtttgattcaatatttggtatcagag
>Chr10:14948915:14954996_5p 
-----------tgttagcttaagcttgaaggacaagcaaatttaaaa---gaagtttcta
gactattcctaccgagagatgg-tttaggattagttcaaag-tgttctaggagttatcta
gttaa---aacctatttcaagtaggattcggttttatgtctcttactctatatataagga
tgtgtcaaggttgtggcataacttaagagagatta-agag-tttgtgagatgctt--agt
tttgagttattttct--aagcaata-aaggtttttcaagaagagttcttt----gaggtt
ctgttttgtttgattcaatat------------
>Chr19:9494398:9499284_5p 
-----------tgttagcttaagcttgaaggacaagcaaagttaaaagaggaagcttcta
gactattcctaccgagagatgg-tttaggattagttcaaag-tattctaggagttatcta
gttaa---aacatattttaagtaggatttggttttatgtctcttactctatatataagga
tgtgtcgagattgtggcataacttaagagagatta-agag-tttgtgagaagctt--agt
tttgagttattttct--aagcaata-aaggttttctaagaagagttcttt----gaggtt
ctgttttgtttgattcaata-------------
>Chr19:6891718:6896525_5p 
-----------tgttagcttaagcttgaaggacaagcaatgttaaaagaggaagcttcta
gactattactatcaagagatgg-tttaggattagttcaaag-tattctaggagttatcta
gttaa---aacctatttcaagtaggatttggttttatatctcttactg--tatataagga
tgtgtcaaggttgtggcataacttaagagagatta-agag-tctgtgagaagctt--agt
tttgagttattttct--aagcaata-aagatttttcaagaagagttattt----gaggtt
gtgttttgtttgattcaata-------------
>Chr19:9494398:9499284_3p 
---------aatgttagcttaagcttgaaggacaagcgaagttaaaagaggaaggttcta
gactattcctaccgagagatgg-tttaggattagttcaaaa-tattctaggagttatcta
gttaa---aacctatttcaagtaggatttggttttatgtctcttattctatatataagga
tgtgtcgagattgtggcataacttaagagagatta-agag-tttgtgagaaactt--agt
tttgagttattttct--aatcaata-aaagttttctaagaagagttcttt----gaggtt
ctgttttgttttattcaata-------------
