# Supplementary material for: Transposon signatures of allopolyploid genome evolution
Source: Nat Commun. 2023 Jun 1;14:3180. doi: 10.1038/s41467-023-38560-z (PMC10235133; doi:10.1038/s41467-023-38560-z)
Supplement: Supplementary file 4 — Supplementary Data 1 [file 41467_2023_38560_MOESM4_ESM.zip › Camelina.LTR.families/Camelina.LTRFamily/Camelina.Aligned/gt10.fam_573.Aligned.fa]

>Chr2:2279001:2284429_5p 
---------tataatttgggatcttgatca-ccatgtccgtacaagtcaacgtccgtaca
agtcaacgaccgt------------------------tctctctcatcgggccaaccata
ccatctcgtg----------tagaagcccacttgaagtcttctaaggcttgtatgagac-
--aaccaagtctctagatccttctcctaccgaccgttggagtttgtgtgcaagtgggaag
atatt-tcaactcacaagtcacatgttatgttaa-gaaggaaggatgtcactttcagtca
tgtaaagcgtgtataggatcccatagga-atatgctgtttactttgtctataattaggat
gtatctaggttctttttcaagtaagaagt--ttgattcttcttctatactc---------
---tctctcttacacttccatactctcttctactctctcgtgcgaacactctcaaactca
ctcgatctctacactc---------------tc-tcgtttctaaacttaca---------
-------------------------
>Chr2:2279001:2284429_3p 
gagggggagtataatttgggatcttgatca-ccatgtccgtacaagtcaacgtccgtaca
agtcaacgaccgt------------------------tctctctcatcgggccaaccata
ccatctcgtg----------tagaagcccacttgaagtcttctaaggcttgtatgagac-
--aaccaagtctctagatccttctcctaccgaccgttggagtttgtgtgcaagtgggaag
atatt-tcaactcacaagtcacatgttatgttaa-gaaggaaggatgtcactttcagtca
tgtaaagcgtgtataggatcccatagga-atatgctgtttactttgtctataattaggat
gtatctaggttctttttcaagtaagaagt--ttgattcttcttctatactc---------
---tctctcttacacttccatactctcttctactctctcgtgcgaacactctcaaactca
ctcgatctctacactc---------------tc-tcgtttctaaacttaca---------
-------------------------
>Chr9:9280361:9285771_3p 
--------gtataatttgggatcatgatca-ccatgtccatacaagtcaatgtccgtac-
agtcaacgtccgtacaaccttcatcggatggatcatatctcctttaccgggccgtccata
ccatctcgtg----------tagaagcccactcgaagcctactaagacttgtgtgagac-
--aacaaagtctctagttccttctcttaccgaccgttggaggttttgtgcaagtgggaag
caattgtcaactcataagtcacatgttaagttaa-g--ggaaggatgtcgcttttggtca
tgtaaatcgtgtataggattccatagga-atatgcttattcccttgtctataattaggat
gtaactaggatccttttgaagtaagaagttattttttcttcttctacactcttatctctt
cattctctctttcactcgtatactctctcgatctcactcgttc-----------cataca
ctcgatcactatactc---------------tctttgtttctaaacttaca---------
-------------------------
>Chr9:9280361:9285771_5p 
---------tataatttgggatcatgatca-ccatgtccgtacaagtcaacgtccgtac-
agtcaacgtccgtacaaccttcatcggaccgatcatatctcctttaccgggccgtccata
ccatcttgtg----------tagaagcccactcgaagcctaccaagacttgtgtgagac-
--aacaaagtctctagatcattctattactgaacgttggaggtttagtgcaagtgggaag
caattgtcaactcataagtcacatgttaagttaa-g--ggaaggatgtcgctttcggtca
tgtaaatcgtgtatagaattccatagga-atatgcttattcccttgtctataattaggat
gtaactaggatccttttgaagtaagaagttattttttcttcttctacactcttatctctt
cattctctctttcactcgtatactctctcgatctcactcgttc-----------catgca
ctcgatcactatactc---------------tctttgtttctaaacttaca---------
-------------------------
>Chr20:17734741:17749130_3p 
---------tataaattgggatc--gatcacccttgtccgtac-----------------
aaccaccgtctgtacaactccagccgg-ccgtccgtacaactaccatcgggccgtccgta
caatcttgtg----------tagaaggccattcaaagccttacaagactcatgtgtagct
caaccaaagtctctagatccttcctatg-ttaccgttggcgacttgaagcaagtgggaag
-cacaagtcaaccgttagtcacatgttgtgttaaggaggctaagatgtcactttca-tca
tgtaaatcgtgcagcatcttgtatagaatattctctagcttag-tgtctatattaggatt
gtatctatgaactaaatcaagtaagaagt--tcttttcttcttctatactc---------
---tctctcttacactct----------------tacactctcaaacacactcaaactct
ctcgttctatacactcaatcgttctacactctctttgtttctaaacttaca---------
-------------------------
>Chr20:17734741:17749130_5p 
---------tataaattgggatc--aatcacccttgtccgtac-----------------
aaccaccgtccgtacaactcaagccgg-ccgtccgtacaactaccaccgggccgtccgta
caatcttgtg----------tagaaggccattcaaagccttacaagactcatgtgtagct
caaccaaagtctctagatccttcctatg-ttaccgttggcgacttgaagcaagtgggaag
-cacaagtcaaccgttagtcacatgttgtgttaaggaggctaagatgtcactttca-tca
tgtaaatcgtgcagcatcttgtatagaatattctctagattag-tgtctatattaggatt
gtatctatgaactaaatcaagtaagaagt--tctttgcttcttctatactc---------
---tctctcttacactct----------------tacactttcgaacacactcaaactct
ctcgttctatacactcaatcgttctacactctctttgtttctaaacttacat--------
-------------------------
>Chr15:26503353:26514544_5p 
-agggggagtataaattgggattatgatca-ccatgtccgtac-----------------
agcca-cgtccgtacaacctccaccgggccgtccgtacaacctccaccgggccatccgta
caaccttgtg----------tagaagcccactcgaagtcttacaagacttatgtgaggtt
caagcattgtctctagatccttctcata-taaccgttggcgtcttgaagcaaatgggagg
agagaagtcaaccattagtcacatgttgtgttaa-gagtcctagaggtcactttca-tca
tgtaaatcgtgtagcatcttgtataaaatattctctagcttta-tgtctatattaggatt
gtaaccatgaactaaatcaagtaagaagt--tattttcttcttctacactt---------
---tctctctcacactctca----ctttcata--ctctctctcgatcaaact-aaactct
cttgttc--tacactcaaaccgtttattctctctttgtttctaaacttaca---------
-------------------------
>Chr15:18225185:18230615_3p 
-------tgtgtgatttgggaacttgatca-ccgtgtccgtac-----------------
aacgg-----------------------ccatccgtacaacctccgccgggccgtccgta
cgatcgtgaggcctagtggtgagaagcccatgtaatgtctcacaagcctcatgtgaaaga
cttaccaagtctctagaaccttctttcc-caaccgttggagattcaaagcaagtgggaag
-ccaaagtcaacttagtatcacatgtttagttaaggagtcttagatgtctctatca-cta
agataatcgtgtagcatattgtagagaatattccctagctgtattgtctatatttaggtt
gtaactatgttctaattgaagtaagaagc--tttattcttcttctatactc---------
---tccctcttacactct----------catactctcttgtgcgaacactctcaatctct
cttgatcattacactc----------------tctcatttctaaacttacatggtatc--
-------------------------
>Chr20:17919996:17925498_3p 
---------tataaattaggatcatgatca-ccatgtccgtac-----------------
agccaccgtccgtacaacctccaccgggccggccgtacaacctccaccaggccgtccata
caacctcgtg----------tagaagcccactcgaagccttacaagacttatgtgaggtt
caagcattgtctctagatccttctcata-tgacagttggcgacttgaagcaagtgggagg
agagaagtcaaccattagtcacatgttgtgttaa-gagtcctagatttcactttca-tca
tgtaaatcgtgtagcatcttgagtagaatattctctagcttta-tgtctatattaggatt
gtaatcatgaactaaatcgtgtaagaagt--tattttcttcttctacactt---------
---tctctcttacactctca----ctcgcatactctctctctcaatcaaact-aaactct
cttgttc--tacacacaatccgtttattctctctttgtttctaaacttaca---------
-------------------------
>Chr15:18225185:18230615_5p 
--------gtgtgatttgggaacttgatca-ccgtgtccgtac-----------------
aacgg-----------------------ccatccgtacaacctccgacgggccgtccgta
cgatcgtgaggcctagtggtgagaagcccatgtaatgtctcacaagcctcatgtgaaaga
cttaccaagtctctagaaccttctttcc-caaccgttggagattcaaagcaagtgggaag
-ccaaagtcaatttagtatcacatgtttagttaaggagtcttagatgtctctatca-cta
agataatcgtgtagcatattgtaaagaatattccctagctgtattgtctatatttaggtt
gtaactatgttctaattgaagtaagaagc--tttattcttcttctatactc---------
---tccctcttacactct----------catactctcttgtgcgaacactctcaatctct
cttgatcattacactc----------------tctcatttctaaacttacattctga---
-------------------------
>Chr20:17919996:17925498_5p 
--------gtataaattgggatcatgatca-ccatgtccatac-----------------
agccaccgtccgtacaacctccaccgggccttccgtacaacttccaccgggccgtccgta
caacctcgtg----------cagaagcccactcgaagccttacaagacttatgtgaggtt
cacgcattgtctctagatccttctcata-tgacagttggcgacttgaagcaagtgggagg
agagaagtcaaccattagtcacatgttgtgttaa-gagtcctagatgtcactttca-tca
tgtaaatcgtgtagcatcttgagtagaatattctctagcttta-tgtctatattaggatt
gtaatcatgaactaaatcgtgtaagaagt--tattttcttcttctacactt---------
---tctctcttacactctca----ctcgcatactctctctctcgatcaaact-aaactct
cttgttc--tacacacaatccgtttattctctctttgtttctaaacttaca---------
-------------------------
>Chr10:19093823:19098668_5p 
---------tataatttgggatcatgatca-ccatgtccgtac-----------------
agcca-----------------------ccgtccgtacaacctccaccgggccgtccgta
caatctcgtt----------tagaagcccgctcaaacccttacaagacctatgtgaggct
caaacattatctctagatccttctcata-tgatcgttggcgtgttgaagcaagtgggaag
ggagaagtcaaccattagtcacatgttgtgttaa-gagtcttagatgtcactttca-tca
tgtaaatcgtgtagtatcttgtgtagaatattctctagattta-tgtctatattaggaat
gtaaccatgaactaaatcaagtaagaagt--tcttttctttttctacactt---------
---tccctctta----------------------ctctctctcgaccactctcaacctct
cttgttctatacactcaatcggttcac----------tttctaaacttacatggtatcag
agcttcattgtt-------------
>Chr10:19093823:19098668_3p 
---------tataatttgggatcatgatca-ccatgtccgtac-----------------
agcca-----------------------ccgtccgtacaacctccaccgggccgtccata
caatcttgtt----------tagaagcccactcgaacccttacaagacctatgcgaggct
caaacattatctctaaatccttctcata-tgaccattggcgtgttgaagcaagtgggaag
ggagaagtcaaccattagtcacatgttgtgttaa-gagtcttagatgtcattttca-tca
tgtaaatcgtgtagcatcttgtgtagaatattctctagcttta-tgtctatattaggaat
gtaaccatgaactaaatcaagtaagaagt--tcttttcttcttctacactt---------
---tacctctta----------------------ctctctctcaaccactctcaacctct
cttgttctatacactcaatcggttcac----------tttctaaacttacat--------
-tcttcaccgtccaattttgaactc
>Chr15:26503353:26514544_3p 
---------tataaattgggattatgatca-ccatgtccgtac-----------------
aaccaccgtccgtacaacctccaccgggccgtccgtacaacctccaccgggccatctgta
caaccttgtg----------tagaagcccactcgaagccttacaagacttatgtgaggtt
caagcattgtctctagatccttctcata-taaccgttggcgtcttgaagcaagtgggagg
agagaagtcaaccattagtcacatgttgtgttaa-gagtcctagaggtcactttca-tca
tgtaaatcgtgtagcatcttgtataaaatattctctagcttta-tgtctatattaggatt
gtaaccatgaactaaatcaagtaagaagt--tattttcttcttctacactt---------
---tctctcttacactctca----cttgcata--ctctttctcgatcaaact-aaactct
cttgttc--tacactcaaaccgtttattctctctttgtttctaaacttacatggt-----
-------------------------
