# Supplementary material for: Transposon signatures of allopolyploid genome evolution
Source: Nat Commun. 2023 Jun 1;14:3180. doi: 10.1038/s41467-023-38560-z (PMC10235133; doi:10.1038/s41467-023-38560-z)
Supplement: Supplementary file 4 — Supplementary Data 1 [file 41467_2023_38560_MOESM4_ESM.zip › Camelina.LTR.families/Camelina.LTRFamily/Camelina.Aligned/gt10.fam_418.Aligned.fa]

>Chr1:19134850:19140918_5p 
-------------gatatgatcgtggccagcaaggagacagaagccgcagagaaaccgga
gatcctgggaaggatcactcattcaaaagctaaggagatagccaaggaagctcatgcact
catagctgacgggtcattcaatctaccgaggatccaagtcttcaacatatccaccctgaa
gacttcacccggtaatgataactagataacttaggtgtgaagtttatactctttttccca
tagctgagttttgtcccaatggattttcttggtatagtttttaatgaggcaaatggatca
ctacgtcgagttatctagaagtcattacc-aataggggataatgtacaagtcaccatgac
ttctgtactaatacaagtgacttctgtactactacagatcacctagacgcttcgttg-tt
ttcttatttcctttacacgccttgttgtttt-attttgaacttcctgttgtttggagtgt
cgagccttagggttaattataaaacccaaaagtgacgcctccttgttgggtagcgaagaa
gttttatgt-aacaagtattgttgaatctttcttctctcaatccgaactcgtgaatgcgt
tcatga-ttccgagtttctaaacactttgtgattaagaaactcttcac-tttattttcga
atccatataaccatct-aa-cacttctcaccat---------------------------
-------------
>Chr16:13440674:13447606_5p 
-----------------------------gcaaggagacagaagctgcagagaaatcgga
gatcgtgggaaggatcactcgttcaagagctaaggagatggccaaagaagctcattaact
catagctgacgggtcattcaatctaccgaggatccaagtcttcaacatatccaccctgaa
gacttcacccggtaatgataactagataacttaggtgtgaagtttgtactctttttccca
tagctgagttttgtcccaatgggttttctcggtatggtttttaatgaggcaaatggatca
ctacgtcgagttatctagaagtcattacc-aatggggaataatgtacaagtcaccatgac
ttctgtactaatacaagtgacttctgtactactacagatcacctagacgcttcgttg-tt
ttcttatttcctttacacgccttgttgtttt-attttgaacttcctgttgtttggagtgt
cgagccttagggttgattataaaacccaaaagcgacgcctccttgtttggtagcgaagaa
gttttatgt-aacaagtattgttgaatctttcttctctcaatccgaactcgtgaatgcgt
tcatga-ttccgagtttctaaacactttgtgattaagaaactcttcac-tttattttcga
atccatataaccatct-aa-cacttctcaccatcgaatcattgctcttctctctcg--aa
-------------
>Chr16:13440674:13447606_3p 
----------------------------agcaaggagacagaagctgcagagaaaccgga
gatcgtgggaaggatcactcgttcaagagctaaggagatggccaaggaagctcatgcact
catagctgacgggtcattcaatctaccgaggatccaagtcttcaacatatccaccctgaa
gacttcacccggtaatgataactagataacttaggtgtgaagtttgtactctttttccca
tagctgagttttgtcccaatgggttttctcggtatggtttttaatgaggcaaatggatca
ctacgtcgagttatctagaagtcattacc-aatggggaataatgtacaagtcaccatgac
ttctgtactaatacaagtgacttttgtactactacatatcacctagacgcttcgttg-tt
ttctaatttcctttacacgccttgttgtttt-attttgaacttcctgttgtttggagtgt
cgagccttagggttgattataaaacccaaaagcgacacctccttgtttggtagcgaggaa
gttttatgt-aacaagtattgttgaatctttcttctctcaatccgaactcgtgaatgcgt
tcatga-ttccgagtttctaaacactttgtgattaagaaactcttaac-tttattttcga
atccatctaaccatct-aa-cacttctcaccatcgaatcattgctcttctctctcg--aa
ngcaa--------
>Chr3:18021185:18027520_3p 
---atttgttactgatatgatcgtggtcagcaaggagacagaagctgcagagaaaccgga
gatcgtgggaaggatcactcgttcaagagctaaggagatggccaaggaagctcattcact
catagctgacgggtcattcactctaccaaggatccaagtcttcaacatatccaccctgaa
tacttcacccggtaatgataactagataacttaggtgtgaagtttgtactctttttccca
tagctgagttttgtcccaatgggttttctcggtatggtttttaatgaggcaaatggatca
ctacgtcgagttatctagaagtcattacc-aatggggaataatgtacaagtcaccatgac
ttttgtactaatacaagtgacttctgtactactacagatcacctagacgcttcgttg-tt
ttcttatttcctttacacgccttgttgtttt-attttgaacttcctgttgtttggagtgt
cgagccttagggttgattataaaacccaaaagcgacgcctccttgtttggtagcgaagaa
gttttatgt-aacaagtattgttgaatctttcttctctcaatccgaactcgtgaatgcgt
tcatga-ttccgagtttctaaacactttgtgattaagaaactcttcac-tttattttcga
atccatataa--------------------------------------------------
-------------
>Chr1:19134850:19140918_3p 
------------tgatatgatcgtggccagcaaggagacagaagctgcagagaaaccgga
gatcgtgggaaggatcactcgttcaagagctaaggagatggccaaggaagctcatgcact
catagctgacgggtcattcaatctaccgaggatccaagtcttcaacatatccaccctgaa
gacttcacccggtaatgataactagataacttaggtgtgaagtttgtactctttttccca
tagttgagttttgtcccaatgggttttctcggtatggtttttaatgaggcaaatggatca
ctacgtcgagttatttagaagtcattacc-aataggggataatgtacaagtcaccatgac
ttctgtactaatacaagtgacttctgtactactacagatcacctagacgcttcgttg-tt
ttcttatttcctttacacgccttgttgtttt-attttgaacttcctgttgtttggagtgt
caagccttagggttaattataaaacccaaaagtgacgcctccttgttgggtagcgacgaa
gttttatgt-aataagtattgttgaatctttcttctctcaatccgaactcgtgaatgcgt
tcatta-ttccgagtttctaaacactttctgattaagaaactcttc--------------
------------------------------------------------------------
-------------
>Chr3:18021185:18027520_5p 
------------tgatatgatcgtggccagcaaggagacagaagctgcagagaaaccgga
gatcgtgggaaggatcactcgttcaagagctaaggagatggccaaggaagctcattcact
catagctgacgggtcattcaatttaccgaggatccaagtcttcaacatatccaccctgaa
gacttcacccggtaatgataactagataacttaggtgtgaagtttgtactctttttccca
tagctgagttttgtcccaatgggttttctcggtatggtttttactaaggcaaatggatca
ctacgtcgaattatctagaagtcattacc-aatggggaataatgtacaagccaccatgac
ttctatacttatacaagttacttctgtactactacagatcacctagacgcttcgttg-tt
ttcttatttcctttacacgccttgttgtttt-attttgaacttcctgttgtttggagtgt
cgagccttagggttgattataaaacccaaaagcgacgcctccttgtttggtagcgaagaa
gttttatgt-aacaagtattgttgaatctttcttctctcaatccgaactcgtgaatgcgt
tcatga-ttccgagtttctaaacactttgtgattaagaaactcttcactttttttttcga
atccaca-----------------------------------------------------
-------------
>Chr17:24102325:24110837_5p 
--------------------------------------cagaagctgtagagaaaccgga
gatcgtgggaaggatcactcgttcaagagctaaggagatggccaaggaagctcattcact
catagctgaccggtcactcaatctaccgaggatccaagtcttcaacatatccaccttgaa
gacttcacccggtaatgataactagataacttaggtgtgaagtttgtactctttttccca
tagctgagttttgtcccaatgggttttctcagtatagtttttaatgaggcaagtggatca
ctacgtcgagttatctagaagttattaca-aatggggaataatgtacaagtcatc-tgac
ttctgtaccagttcaagtgacttctgtactactacaagtcacctagacgttttgctt-tt
ttcttatttccttaaaacgtcttgttgtttt-agtttgaacttcctgttgtttggagtgt
cgagcc-tagggttgattataaaacccaatagcgacgcatccttgtttggtagcaaagaa
gttttatgt-aacaagtattgttgaa--ctttttctctcaatatgaactcgtgaatgcgt
tcatga-ttctgagtttctaaacactttgtgattaagaaactcttcac-tctgttttcga
atccatttgatcatctaaa-caattctccccatcgaaccattgctttcgtctctcg--at
catcacacatag-
>Chr20:17280025:17285492_5p 
------------tgatatgatcgaggctagccaggagtcagaagctgcagagaaaccaga
gatcgtgggaaggatcactcgttcaggagctaaggagatggccaaggaagctcattcact
catagctgatgggtcattcgtcttaccgaggatccaagtcttcaacatatccaccatgaa
gacttcacccggtaatgataactagataacttaggtgtgaagtttgtactctttttccca
tagctgagttttgtcccactgggttttctcagtatggtttttaatgaggcaaatggatca
ctacgtcgagttatctagaagtcattacc-aatggggaataatgt-------------ac
ttctgtactagtacaagcgacttctgtactactacaggtcacctagacgttttgctg-tt
ttcttatttccttaaaacgtcttgctgtttt-attttgaactacctgttgtttggagtgt
cgag-actagggttgattataaaacccaatagcacgcctcctttgttctttagcgaagaa
tgatattgt-aacacgaattgttgat--ctttcttcctcaatttgatttcttgaatgcgt
tcttgaattctgggtttctaaacactttgtgatacagaaattcttcac----ttgtttcg
ttccatacaaccatctaaa-catctatctccatcaaaccat-------------------
-------------
>Chr20:17280025:17285492_3p 
----agagaatctgatatgatcgtggctagccaggagtcagaagctgcagagaaaccaga
gatcgtggaaaggatcactcgttcaggagctaaggagatggccaaggaagctcattcact
catagctgatgggtcattcgacttaccgaggatccaagtcttcaacatatccaccatgaa
aacttcacccagtaatgataactagataacttaggtgtgaagtttgtactctttttccca
tagctgagttttgtcccactgggttttctcagtatggtttttaatgaggcaaatggatca
ctacgtcgagtaatctagaagtcattacc-aatggggaataatgt-------------ac
ttctgtactagtacaagcgacttctgtactactacaggtcacctagacgttttgctg-tt
ttcttatttccttaaaacgtcttgctgtttt-attttgaactacctgttgtttggagtgt
cgag-actagggttgattataaaacccaatagcacgcctcctttgttctttagcgaagaa
tgatgttgt-aacacgaattgttgat--ctttcttcctcaatttgatttcttgaatgcgt
tcttgaattctgggtttctaaacactttgtgatacagaaactcttcac----ttgtttcg
ttccatacaaccacctaaa-catctatctccatcaaaccattgttttcttccttc-----
-------------
>Chr12:26556719:26568543_3p 
------------tgatatgatcgtggcaagcacagagccagaggctgcagagaaaccgga
ggtggtgggaaggatcattcgttcaagagctaaggagatggccaaggacgctcattcact
catagttgatgggtcattcaacctaccaaggatccaagtcttcaacatatccaccttgaa
gacttaacccggtaatgataactaggtaacttaggtgtgaagtttgtactctttttccca
tagctgagttttgtcctaatgggttttctcagcatggtttttaatgaggcaaatggatca
ctacgtcgagttatctagaagtcattatc-aatggggattaatgt-------------ac
ttctgtactagtacaagtgacttctgtactactacaggtcacctaaacgttttgctg-tt
ttcttatttccttcaaacgtctggttgtttt-attttaaactaccagttatttggagtgt
cgag-actagggttgattataaaacccaatagc-acgcctccttgttctttagcgaagaa
gttgtgtg--aacaagtattgtttca--ctttttctctcaattcgaattcttgaatgcgt
tcttgatttctgggtttctatacactttgtgattcagaaactcttcac---tttatctca
atccatacaaccacctaaa-catctatctccatcgaatcattgttctatcacg-------
-------------
>Chr12:26556719:26568543_5p 
----------------------gtggcaagcacagagccagaggctgcagagaaaccgga
aatgcttggaaggatcactcgttcaagagctaaggagatggccaaggacgctcattcact
catagttgacgggtcattcaacctaccaaggatccaagtcttcaacatatccaccttgaa
gacttaacccggtaatgataactatgtaacttaggtgtgaagtttgtactctttttccca
tagctgagttttgtcctaatgggttttctcagcatggtttttaatgaggcaaatggatca
ttacgtcgagttatctagaagtcattatc-aatggggaataatgt-------------ac
ttctgtactagtacaagtgacttctgtactactacaggtcacctagacgttttgctg-tt
ttcttatttccttcaaacgtcttgttgtttt-attttaaactacctgttgtttggagtgt
cgag-actagggttgattataaaacccaatagc-acgcctccttgttctttagcgaagaa
gttgtgtg--aacaagtattgtttca--ctttttctctcaattcgaattcttgaatgcgt
tcttgatttttgggtttatatacactttgtgattcagaaactcttcac---tttatctca
atccatacaaccacctaaa-catctatctccatcgaatcattgttctatcacgtgatcat
aaccacctccatc
>Chr15:21227480:21234369_3p 
--------------------tcatggctagcaaggagtcagaagctgcagaggaaccgga
gatcgtgggaagggtcactcgttcaagggctaaggagatggctaaggaggctcattcact
catagctgatgggtcattcaatccaccgaggatccaagtcttcaacatagcgaccgtgaa
gacttcacgcggtaatgatagctagataacttaggtgtgaagtttgtactctttttccca
tagccgagttttgtcccactgggttttctaggcatggtttttaatgaggcaaatggatca
ctacgtcgagttatctagaagtcattaccaaagggggaataatgt-------------ac
ttctgtactagttcagtcgacttctgtactactacaggtcgtctagacgttttgctgttt
ttcttatttccttaaaacgtcttgttgttttggttttgcacttcttgttgtttggagtgt
cgagccctagggt---gtttaaaacccaaagctacgcctcttttgttctttagcgaagaa
gtatgttgtaaacacgttttgtgaac--tttcttctctcaatttgatttcttgaatgcgt
tcttgatttctgagtttctatacactttgtgattaagaaactcttcac--ttctgttcga
atccatctcatcactcaaaacacttttcaccattgatccattgttact------------
-------------
>Chr15:21227480:21234369_5p 
------------tgatatgatcatggctagcaaggagtcagaagctgcagaggaaccgga
gatcgtgggaagggtccctcgttcaagggctaaggagatggctaaggaggctcattcact
catagctgacgggtcattcaatccaccgaggatccaagtcttcaacatagccaccgtgaa
gacttcacccggtaatgataactagataacttaggtgtgaagtttgtactcttttaccca
tagccgagttttttcccactgggttttctaggcatggtttttaatgaggcaaatggatca
ttacgtcgagttatctagaagtcattaccaaagggggaataatgt-------------ac
ttctgtactagttcagtcgacttctgtactaccacaggtcgtctagacgttttgctgttt
ttcttatttccttaaaacgtcttgttgttttggttttgcacttcttgttgtttggagtgt
caagccctagggt---gtttaaaacccaaagctacacctcttttgttctttagcgaagaa
gtatgttgtaaacacgttttgtgaac--tttcttctctcaatttgaattcttgaatgcgt
tctagatttctgagtttctatacactttgtgattcagaaactcttcac----atgttaca
atccatatcaccaccgaaataatctgtctccatctaatcattgttc--------------
-------------
>Chr15:27651377:27659890_5p 
-----gggaggatgatatgatcgtggccagcaaggagacagaagctgcagagaaaccgga
gatcgtgggaaggatcactcgttcaagagctaaggagatggccaaggaagctcatgcact
catagctgacgggtcattcaatctaccgaggatccaagtcttcaacatatccaccctgaa
gacttcacccggtaatgataactagataacttaggtgtgaagtttgtactctttttccca
tagctgagttttgtcccaatgggttttctcagtatggtttttaatgaggcaaatggatca
ctacgtcgagttatctagaagtcattacc-aatggggaataatgt-------------ac
ttctgtactagtacaagtgacttctgcactactacaagtcacttagacgttttgctg-tt
ttcttatttccttaaaacatcttgctgtttt-attttgaactgcatgttgtttggagtgt
cgagccctagggttaattataaaaccccatagctacgcctctttgttctttagcgaagaa
gtatgttg--aacaagtattgttaag--ctttttctctcaattcgaattt----------
----------------------------------------------------------cg
ttc---------------------------------------------------------
-------------
>Chr15:27651377:27659890_3p 
acctttggtatgtgatatgatcgtggcaagcacggagccagaggctgcagagaaaccgga
gatggtgggaaggatcactcgttcaagagctaaggagatggccaaggaagctcacacact
catagttgacgggtcattcaacctaccgaagatccaagtcttcaacatatccaccttgaa
gacttcacgcggtaatgataactagataacttaggtgtgaagtttgtactcttttttcca
tagctgagttttgtcccaatgggttttctcagtatggtttttaatgaggcaaatggatca
ctacgtcaagttatctagaagtcattacc-aatggggaataatgt-------------ac
ttctgaactagtacaagtgacttctgcactactacaagtcacttagacgttttgctg-tt
ttcttatttccttaaaacatcttgctgtttt-attttgaactgcctgttgtttggagtgt
cgagccctagggttaattataaaaccccatagctacgcctctttgttctttagcgaagaa
gtatgttg--aacaagtattgttaag--ctttttctctcaattcgaatt-----------
------------------------------------------------------------
------------------------------------------------------------
-------------
