# Supplementary material for: Transposon signatures of allopolyploid genome evolution
Source: Nat Commun. 2023 Jun 1;14:3180. doi: 10.1038/s41467-023-38560-z (PMC10235133; doi:10.1038/s41467-023-38560-z)
Supplement: Supplementary file 4 — Supplementary Data 1 [file 41467_2023_38560_MOESM4_ESM.zip › Camelina.LTR.families/Camelina.LTRFamily/Camelina.Aligned/gt10.fam_1816.Aligned.fa]

>Chr3:24903675:24912070_5p 
------------------------------------------------------------
--------------------------------accccatcgaagcaacggtatgccacca
tgttcagctgatgcattcccaaaccgttctccaaagcatttgatggactcatacgcccaa
gcctgtaacacgggtgtaaacccactaagggtgtacgactttcctgtagggttcaccata
tttatagaatcaacaagagcttcaaatgctgaccgaccccacgtataagtcttcacggct
tcatcatcaaaaactcttttggcactttcatatggaattctagagttattatgcaaacca
taaagtccaatgtgttgaagaagcaacagccccaaccatttacgatgatcaaggttaacc
catccccggcacacttttaatgcttccctgagttcaagtagcgttggacctgccccacca
ggcactttcaaaagtctgaagaactctttgtgttcctcttcaagttcaaaccgttcagta
ggcattaagtctatgtttaaccccgtcacataat-gaaattcattcaacccaaacctgat
aggttgaccgccgaccacaaaccaaagctccttcttatgtacccttaactggttacatag
taggaaatgtacaaccttaccagacgagacgaattggctatcaactagcttagagattat
tccaataggtacatccttcgttttttcccacgcatcctgtcctattgattccctaatctg
agggaattttaacatcgtgaaattggtgttaatttgttta---------------
>Chr17:21347366:21355199_3p 
------------------------------------------------------------
-----------------------acggtttccaccccattgaagcatcggtatgccacca
tcattagctgatgcattcccaaaccgttctccaaagcatttgatggactcatacgcccaa
gcctgtaacacgggtgtaaacccactgagggtgtacgactttcccgtagggttcagcatc
tttatggaatcaacaagagcttcaaatgctgaccgaccccacggatacgtcttcattgct
tcatcatcaaaaactcttttggcactttcatatggaattctagagttatgatgcaaacca
taaagtccaatgtgttgaagaagcaacagccccaaccatttacgatgatcaaggttaacc
catccccggcacacttttaatgcttccctgagttcaagtagcgttggacctgccccacca
ggcactttcaaaagtcggaagaactttttgtgttcctcttcaagttcaaactgttcagta
ggcattgggtctatgtttaaccccgtcagataat-gaaattcattcaacccaaacctgat
aggttgaccgccgaccacaaaccaaagctccttcttatgtacccttaactggttacatag
taggaaatgaacaaccttaccagaccagacgaattggctatcaactagcttagagattat
tccaattggtacatccttcgttttttcccacgcatccagtcctattgattccctaatctg
aggtaattctaacatcgtgaaattggtgttaatttgtttag--------------
>Chr5:23706145:23714564_3p 
---------------------------------------------------tcagcaatt
accgataccat----catagaacgtgtactccaccccattgaagcatcggtatgccacca
tcttcagctgatgcattcccaaaccgttctccaaagcatttgatggactcatacgcccaa
gcctgtaacacgggtgtaaacccactaagggtgtccgactttcccgtagggttcaacatc
tttacggaatcaacaagagcttcaaatgctgaccgaccccatggatacgtcttcattcct
tcatcatcaaaaactgttttggcactttcatatggaattctagagttatgatgcaaacca
taaagtccaatgtgttgaagaagcaacagccccaaccatttacgatgatcagggttaacc
tatccccggcacacttttaatgcttccctgagttcaagtagcgttggacctgccccacca
ggcactttcaaaagtctgaagaactctttgtgttcctcttcaagttcaaaccattcagta
ggcattggatctatgttttaccccgtcagataat-gaaattcattcaacccaaacctgat
aggttgaccgccgaccacaaaccaaagctccttcttatgtacccttaactggttacatag
taggaaatgaacaaccttgccagaccaaacgaattggctatcaactagcttagagattat
tccaataggtacatccttcgttttttcccacgcatccagtcctattgattccctaatctg
aggtaattctaacatcgtgaaattggtgttaatttgttta---------------
>Chr17:21347366:21355199_5p 
------------------------------------------------------------
----------------aacgtgtacggtttccaccccattgaagcatcggtatgccacca
tcattagctgatgcattcccaaaccgttctccaaagcatttgatggactcatacgcccaa
gcctgtaacacgggtgtaaacccactgagggtgtacgactttcccgtagggttcaacatc
tttatggaatcaacaagagcttcaaatgctgaccgaccccacggatacgtcttcattgct
tcatcatcaaaaactcttttggcactttcatatggaattctagagttatgatgcaaacca
taaagtccaatgtgttgaagaagcaacagccccaaccatttacgatgatcaaggttaacc
catccccggcacactcttaatgcttccctgagttcaagtagcgttggacctgccccacca
ggcactttcaaaagtctgaagaaatctttgtgttcctcttcaagttcaaaccgttcagta
ggcattgggtctatgtttaaccccgtcagaaaat-gaaactcattcaacccaaacctgat
aggttgaccgccgaccacaaaccaaagctccttcttatgtacccttaactggttacatag
taggaaatgaacaaccttaccagaccagacgaattggctatcaactagcttagagattat
tccaataggtactttcttcgtttcttcccacgcatccagtcctattgattccctaatctg
agggaattctttcatcctgaaatttgtgtttatatctctagactctattttag--
>Chr3:24903675:24912070_3p 
------------------------------------------------------------
-----------------------------tccaccccattgaagcaacggtatggcatca
tcttcagctgatgcattcccaaaccgttctccaaaacatttgatggactcatacgcccaa
gcctgtaacacgggtgtaaacccactaagggtgtacgactttcccgtagggttccacatc
tttatagaatcaaccagagcttcaaatgctgaccgaccccacagatacgttttcattgct
tcatcatcaaaaactctcttggcactttcatatggaattctagagttatgatgcaaacca
taaagtccaatgtgttgaagaagcaacaacctcaaccatttacgatgatcaaggttaacc
catccccgacacacttttaatgtttccctgagttcaagtagcgttggacctgccccacca
ggcactttcaaaagtctgaagaactctttgtgttcctcttcaagttcaaaccgttcagta
ggcattgggtctatgtttaaccccgtcagataat-gaaattcattcaacccaaacctgat
aggttgaccgccgaccacaaaccaaagctccttcttatgtacccttaactggttacatag
taggaaatgtacaaccttaccagaccagacgaattggctatcaactagcttagagattat
tccaataggtacatccttcgttttttcccacacatcctatcctattgattccctaatctg
agggaattctctcatcctgaaattggtataaatatctctaaactctatattagag
>Chr5:23706145:23714564_5p 
------------------------------------------------------------
-----------------------acggtttccaccccattgaagcatcggtatgccacca
tcattagctgatgcattcccaaaccgttctccaaagcatttgatggactcatacgcccaa
gcctgtaacacgggtgtaaacccactgagggtgtacgactttcccgtagggttcaacatc
tttatggaatcaacaagagcttcaaatgctgaccgaccccacggatacgtcttcattgct
tcatcatcaaaaactcttttggcactttcatatggaattctagagttatgatgcaaacca
taaagtccaatgtgttgaagaagcaacagccccaaccatttacgatgatcagggttaacc
cttccccggcacacttttaatgcttccctgagttcaagtaatgttggacctgccccacca
aacactttcaaaagtctgaagaactctttgtgttcctcttcgagttcaaaccgttcagta
ggcgttgggtctatgtttaaccccgtcacataatggaaattcattcaacacaaacctgat
aggttgaccgccgaccacaaaccaaagctccttcttatgtacccttaacaggttacatag
taggaaatgtacaaccttaccagaccagacgaattggctatcaactagcttagagattat
tccaataggtacatccttcgttttttcccacgcatccagtcctattgattccctaatctg
agggaattctctcatcctgaaattggtgttaa-----------------------
>Chr20:19654444:19663522_3p 
------------------------------------------------------------
------------------------------------------------------------
-------------------------------------ttttgatggactcatatgcccaa
gcctgtaacacgggtgtaaacccactaagagtgtacgactttcccgtagggttcaacatc
tttatggaatcaacaagagcttcaaatgctgaccgaccccacggatacgtcttcattgct
tcatcatcaaaaactcttttggcactttcatatggaattctagagttatgatgcaaacca
taaagtccaatgtgttgaagaagcaacagccccaaccatttacgatgatcaaggttaacc
catccccggcacactcttaatgcttccctgagttcaagtagcgttggacctgccccacca
ggcactttcaaaagtctgaagaactctttgtgttcctcttcaagttcaaaccgttcagta
ggcattgggtctatgtttaaccccgtcagataat-gaaattcattcaacccaaacctgat
aggttgaccgccgaccacaaaccaaagctccttcttatgtacccttaactggttacatag
taggaaatgaacaaccttaccagaccagacgaattggctatcaactagcttagagattat
tccaataggtacatccttcgttttttcccacgcatccagtcctattgattccctaatctg
aggtaattctaacatcgtgaaattggtgttaatttgttta---------------
>Chr5:29360071:29367162_5p 
--aatcactcaaccagatataaaccttatctcaccaaacgctttgatatcttcagcaatt
accgataccatcgtagaacatgtacggtttccatgccattgaagcgacggtatgacatca
tattcagctgatgcattcccaaactgttctccaaagcatttgatggactcatacgcccaa
gcctgtaacacgggtgtaaacccactaagggtgtacgactttcccgtagggttcaccatc
tttatagaatcaacaagagcttcaaatgctgaccgaccccacagataagtcttcactgct
tcatcatcaaaaactcttttggcactttcatatggaattctagagttattatgcaaacca
taaagtccaatgtgttgaagaagcaacagctccaaccatttacgatgatcaaggttaacc
tatccccagcacacttttaatgcttccctgagttcaagtagcgttggacctgccccacca
ggcagtttcaaaagtttgaagaactctttgtgttcctcttcaagttcaaaccgttcagta
ggcattgggtctatgtttaaccccgtcacataat-gaaattcattcaacccaaacctgat
aggttgaccgccgaccacaaaccaaagctccttcttatgtacccttaactggttacatag
taggaaatatacaaccttaccagaccagacgaattggctaacaactagcttagagattat
tccaataggtacatccttcgttttttcccacgcatcctgtcctattgattccctaatatg
agggtattctaacatcgtgaaattggtgttaattttttta---------------
>Chr5:29360071:29367162_3p 
atcataacacaatca-----aaaccttacctcaccaaacgctttgatatcttcagaaatt
acggtttccagcgttgaacgtatacggtgtccaccccattgaagcaacggtatggcatca
tcttcagctgatgcattcccaaaccgttctccaaagcatttgatggactcatacgcccaa
gcctgtaacacgagtgtaaacccactaagggtgtacgactttcccgtagggttcaacatc
tttatggaatcaaccagagcttcaaatgctgaccgaccccacggatacgtcttcattgct
tcatcatcaaaaactcttttggaactttcatatggaattctagagttatgatgcaaaccg
taaagtccaatgtgttgaagaagcaacagctccaaccatttacgatgatcaaggttaatc
catccccgacacacttttaatgcttccctgagttcaagtagcgttggacctgccccacca
ggcactttcaaaagtctgagaaactctttgtgtacctcttcaagttcaaaccgttcagta
ggcattggctctatgtttaaccccgtcacataat-gaaattcattcaacccaaacctgat
aggttaaccgccgacaacaaaccaaagctccttcttatgtacccttaactggttacatag
taggaaatgtacaaccttaccagaccagacgaattggctatcaactagcttagagattat
tccaataggtacatccttcattttttcccacgcgtcctgtcctattgattccctaatttg
agggaattctctcatcctgaaattggtattaatatctc-----------------
>Chr20:19654444:19663522_5p 
------------------------------------------------------------
------------------------------------------------------------
--------------------------------------tttgatggactcatacgcccaa
gcctgtaacacgggtgtaaacccactgagggtgtacgactttcccgtagggttcaacatc
tttatggaatcaacaagagcttcaaatgctgaccgaccccacggatacgtcttcattgct
tcatcatcaaaaactcttttggcactttcatatggaattctagagttatgatgcaaacca
taaagtccaatgtgttgaagaagcaacagccccaaccatttacgatgatcaaggttaacc
catccccggcacacttttaatgcttccctgagttcaagtagcgttggacctgccccacca
ggcactttcaaaagtctgaagaaatctttgtgttcctcttcaagttcaaaccgttcagta
ggcattggggctatgtttaatcccgtcacataat-gaaattcattcaacccaaacctgat
aggttgaccgccgaccacaaaccaaagctccttcttatgtacccttaactggttacatag
taggaaatgaacaaccttaccagaccagacgaattggctatcaactagcttagagattat
tccaataggtacatctttcgttttttcccactcattcagtcctattgattccctaatctg
agggaattctctcatcctg------------------------------------
