# Supplementary material for: Transposon signatures of allopolyploid genome evolution
Source: Nat Commun. 2023 Jun 1;14:3180. doi: 10.1038/s41467-023-38560-z (PMC10235133; doi:10.1038/s41467-023-38560-z)
Supplement: Supplementary file 4 — Supplementary Data 1 [file 41467_2023_38560_MOESM4_ESM.zip › Camelina.LTR.families/Camelina.LTRFamily/Camelina.Aligned/gt10.fam_379.Aligned.fa]

>Chr1:17502780:17513779_5p 
--------gcaaacta-------aggtgttgtacccaccatctgtcatctcgggc-aata
ggcaa-agggcctaggccgggcacgtctaatgggccaagagcgtattactgatcggccca
tcaggcccggagaaaggaagagagcgcggagatgcttcgcgttggtcagctcgcagctcg
ggcttggtcaaagattcctgcattcaagacgattaattaggatacgcaaatcgtgc--cc
ta-ttaattatgcattaattaggcaataaatcggttggtataaatatgta-a---ggggg
aagtcttttgtaagggatcg-aaaac--g-ttt--tccaaaag--aagcaatacaa-tac
aaattctcaaaat---tctctc-aaattcagttcggaacttct-aaacggtgataagctc
ctccac-attc-gaatcacttcggaaggagagaatc-gatttcagttctcacat------
---------
>Chr1:17502780:17513779_3p 
--------------------------tgttgtacccacgatctgtcatctcgggc-aata
ggcaa-agggcctaggccgggcacgtctaatgggccaagagcgtattactgatcggccca
tcaggcccggagaaaggaagagagcgcggagatgcttcgcgttggtcagctcgcagctcg
ggcttggtcaaagattcctgcattcaagacgattaattaggatacgcaaatcgtgc--cc
ta-ttaattatgcattaattaggcaataaatcggtcggtataaatatgta-a---ggggg
aagtcttttgtaagggatcg-aaaac--a-ttt--tccaaaag--aagcaatacaa-tac
aaattctcaaaat---tctctc-aaattcagttcggaactttt-aaacggtgataagctc
ctccac-attc-gaatcacttcgaaaggagagaatc-gatttcagttctcacataaagt-
---------
>Chr4:19589007:19599774_5p 
--------------------------tgttgtacccacgatctgtcatctcgggc-aata
ggcaa-agggcctaggccgagcacgtctaatgggccaagagcgtattactgatcggccca
tcaggcccagagaaaggaagagagcgtggagatgcttcgcgttggtcagctcgcagctcg
ggcttagtcaaagattcccgcattcaagacgattaattaggatacgcaaatcgtgc--cc
ta-ttaattatgcattaattaggcaataaatcggtcggtataaatatgta-a---ggggg
gagtcttttgtaagggatcg-aaaac--a-ttt--tccaaaag--aagcaatacaa-tac
aaattctcaaaat---tctctc-aaattaagttcggaacttct-aaacggtgataagctc
ctccac-attc-gaatcacttcggaaggagagaatc-gatttcagttctcaca-------
---------
>Chr4:19589007:19599774_3p 
--------------------------tgttgtacccacgatctgtcatctcgggc-aata
ggcaa-agggcctaggccgggcacgtctaatggaccaagagcgtattactgatcggccca
tcaggcccagagaaaggaagagagcgcggagatgcttcgcgttggtcggctcgcagctcg
ggcttggtcaaagattcccgcattcaagacgattaattaggatacgcgaatcgtgc--cc
aa-ttaattatgcattaattaggcaataaatcggtcggtataaatatgta-a---ggggg
-agtcttttataagggatcg-aaaac--a-ttt--tccaaaag--aagcaatacaa-tac
aaattctcaaaat---tctctc-aaattcagttcggaacttct-aaacggtgataagctc
ctccac-attc-gaatcacttcggaaggagagaatc-gatttcagttctcacatttg---
---------
>Chr6:753088:759921_3p 
tcagctcgggagacttggggggcaactgttgtacccacgatctgtcatctcgggc-aata
ggcaa-agggtctaggtcgggcacgtctaatgggccaagagcgtattactgatcggccca
tcaggcccggagaaaggaagagagcgcggagatgcttcgcgttggtcagctcgcaactcg
ggcttggtcaaagattcccgcattcaagacgattaattaggatatgcaaatcgtgc--cc
ta-ttaattatgcattaattaggcaataaatcggtcggtataaatatgta-a---ggggg
gagtcttttgtaagggatgg-aaaac--a-ttt--tccaaaag--aagcaatacaa-tac
aaattctcaaaat---tctctc-aaattcagttcggaacttct-aaacggtgataagctc
ctccac-attc-gaatcacttc--------------------------------------
---------
>Chr12:10941992:10954307_3p 
--------------------------tgttgtacccacgatctgtcatctcgggc-aata
ggcaa-agggcctaggccgggcacgtctaatgggccaagagcgtattactgatcggccca
tcaggcccggagaaaggaagagagcgcggagatgcttcgcgttggtcagctcgcagctcg
ggcttggtcaaagattcccgcattcaagacgattaattaggatacgcaaatcgtgc--cc
ta-ttaattatgcattaattaggtaataaattggtcggtataaatatgta-a----gggg
gagtcttttgtaagggatcg-aacaa--a-ttt--tctaaaac--aagcaatacag-tac
aaattctcaaaac---tctctctcaattcagttcggaactatt-aaacggtgataagctc
ctccgc-attt-gaatcacttcggaaggagaaactt-gatttcagttctcaca-------
---------
>Chr8:24616709:24628263_3p 
-------------cccccagcccgagtgttgtacccacgatctgtcatctcgggc-aata
ggcaa-agggcctaggccgggcacgtctaaagggccaagagcgtattactgatcggccca
tcaggcccggagaaaggaagagagcgcggagatgcttcgcgttggtcagctcgcagctcg
ggcttggtcaaagattcccgcattcaagacgattaattaggacacgcaaatcgtgc--cc
ta-ttaattatgcattaattagggaataaattggtcggtataaataggta-a---ggggg
gagtcttttgtaaggggtgaaaaaac--a-ttt--tccaaaag--aagcaatacga-tac
tttctctcaaaa----tcactc-gaattcagttcggaacttct-aaacggtgataagctc
ctccac-attc-gaaccacttcggaaggagagaatc-gatttcagttctcaca-------
---------
>Chr8:24616709:24628263_5p 
--------------------------tgttgtacccacgatctgtcatctcgggc-aata
ggcaa-agggcctaggccgggcacgtctaatgggccaagagcgtattactgatcggccca
tcaggcccggagaaaggaagagagcgcggagatgcttcgcgttggtcagctcgcagctcg
ggcttggtcaaagattcccgcattcaagacgattaattaggacacgcaaatcgtgc--cc
ta-ttaattatgcattaattagggaataaattggtcggtataaataggta-a---ggggg
gagtcttttgtaaggggtgaaaaaac--a-ttt--tccaaaag--aagcaatacga-tac
tttctctcaaaa----tcactc-gaattcagttcggaacttct-aaacggtgataagctc
ctccac-attc-gaaccacttcggaaggagagaatc-gatttcagttct-----------
---------
>Chr8:16859310:16870966_5p 
--------------------------tgttgtacccacgatctgtcatctcgggc-aata
ggcaa-agggcctaggccgggcacgtctaatgggccaagagcgtattactgatcggccca
tcaggcccggagaaaggaagaaagcacgaagatgcttcgcgttggtcagttcgcagctcg
ggcttggtcaaagattcccgcattcaagacgattaattaggatacgcaaatcgtgc--cc
ta-ttaattatgcattaattaggtaataaattggtcggtataaatatgta-a---agggg
gagtcttttgtaagggggtgaaaaac--a-att--tccaaaag--aggcaatacaa-tac
actctcaaaaaa----tctctc-gaattcagttcggaacttct-aaacggtgataagctt
ctccac-attc-gaaccacttcggaaggagaaaatc-gatttcagttctcaca-------
---------
>Chr15:16368917:16379089_3p 
-------------------------ctgttgtacccacgatctgtcatctcgggc-agta
ggcaa-agggcctaggccgggcgcgtctaatgggccaagaacgtattactgatcggccca
tcaggcccgaagaaaggaaaagagcgcagagatgcttcgtgttggtcagctcgcagctca
ggctcggtcaaagattctcgcattcaagaggattaattaggatacgcaaatcgtgc--cc
ta-ttaattatgcattaattaggtaataaattggtcgatataaatatgta-a---ggggg
gagtcttttgtaagggatcg-aacaa--a-ttt--tccaaaac--aagcaatacaa-tac
aaattctcaaaa-----ctctctcaattcagttcggaacttat-aaacagtgttaagctc
ctccgc-attc-gaatcacttcggaaggagagaatt-gatttcagttctcaca-------
---------
>Chr15:16368917:16379089_5p 
--------------------------tgttgtacccacgatctgtcatctcgggc-agta
ggcaa-agggcctaggccaggcgcgtctaatgggccaagaacgtattactgatcggccca
tcaggcccggagaaaggaaaagagcacagagatgcttcgtgttggtcagctcgcagctcg
gactcggtcaaagattctcgcattcaagaggattaattaggatacgcaaatcgtgc--cc
ta-ttaattatgcattaattaggtaataaattggtcgatataaatatgta-a---ggggg
gcatcttttgtaagggatcg-aacaa--a-ttt--tccaaaac--aagcaatacaa-tac
aaattctcaaaa-----ctctctcaattcagttcggaacttat-aaacggtgttaagctc
ctccgc-attc-gaatcacttcggaaggagagaatt-gatttcagttctcaca-------
---------
>Chr12:10941992:10954307_5p 
--------------------------tgttgtatccacgatctgtcatctcgggc-aata
-gcaa-agggcctaggtcgggcacgtctaatgggccaagagcgtattactgatcggccca
acaggcccggagaaaggaagaaagcgcggagatgcttcgggttggtcagctcgcagctcg
ggcttggtcaaagattcccgcattcaagacgattaattaggatacgcaaatcatgc--cc
ta-ttaattatgcattaattaggtaataaattggtcggtataaatatgta-a---ggggg
gagtcttttgtaagggatca-aacaa--a-ttt--tctaaaac--aagcaataaag-tac
aaattctcaaaac---tctctctcagttcagttcggaactatt-aaacggtgataaactc
ctccgc-attc-gaatcacttcggaaggagaaactt-gatttcagttctcaca-------
---------
>Chr8:16859310:16870966_3p 
-------------------gggcaactgttgtacccacgatctgtcatctcaggc-aata
ggcaa-agggcctaggccgggcacgtctaatgggccaagattgtattattgatcggccca
tcaggcccggagaaaggaagaaagcacgaagatgcttcgcgttggtcagctcgcagctcg
gacttggtcaaagatttccgcattcaagacggttaattaggatacgcaaatcgtgt--cc
ta-ttaattatgcattaattaggtaataaattggtcggtataaatatgta-a---ggggg
gagtcttttgtaagggggtgaaaaac--a-ttt--tccaaaag--aggcaatacaa-tac
actctcaaaaaa----tctctc-gaattcagttcggaacttct-aaacggtgataagctc
ctctac-attc-gaaccacttcggaaggagaaaacc-gatttcagttctcaca-------
---------
>Chr2:6252453:6265966_5p 
--------------------------tgttgtacccacgatttgtcatctcgggc-aata
ggcaagagggcctaggccgggcttgtctaatgggccaagagcattttgctgatcagccca
tcaggcccggagaaaggaagagaacgtggagatgcttcgtgttggtcagctcgtagctcg
ggcccggtcaaagattcccgcattcaagaggattaattagactgcgcaaatcgtgt--cc
ta-ttaattatgcattaattgggtaataaattggtcggtataaatatgta-a---ggggg
gtatcacttgtaagggatcg-aatat--t-ttt--tccaaaag--cagcaatacaaattc
aaattctcaaaa----actctctcaattcagttcggaactatt-taacggcgataagctc
ctccac-attc-aaatcacttcggaaggagaagctc-gttttcagttctcaca-------
---------
>Chr10:16840848:16852756_5p 
--------------------------tgttgtacccacgatctgtcatctcggac-aata
ggcaagaaggcctaggtcgggcttgtctaatgggccaagagcgtattactgatcggccca
tcaggcccggagaaaggaagagagcgcggagatgcttc--gttggtcagctcgcagctcg
ggcccggtcaaagattcccgcattcaagaggattaattagaccgcgcaaatcgtgc--cc
ta-ttaattgtgcattgattgggcaataaattggtcggtataaatatgta-a---ggggg
gtgtcacttgtaggggatcg-aaga---t-ttt--tccaaaaa--cagcaatacaaattc
aaatactcaaaa----actctctcaattcagttcggaactact-taacggcgataagctc
ctccac-attt-aaatcacttcggaaggagaagctc-gttttcagttctcaca-------
---------
>Chr2:6252453:6265966_3p 
--------------------------tgttgtacccacgatttgtcatctcgggc-aata
ggcaagagggcctaggccgggcttgtctaatgggcaaagagcattttgctgatcggccca
tcaggcccggagaaaggaagagaacacggagatgcttcgtgttggtcagctcgcaggtcg
ggcccggtcaaagattcccgcattcaagaggattaattagactgcgcaaatcgtgt--cc
ta-ttaattatgcattaattgggtaataaattggtcggtataaatatgta-a---ggggg
gtatcacttgtaagggatcg-aatat--t-ttt--tccaaaag--cagcaatacaaattc
aaattctcaaaa----actctctcaattcagtttggaactatt-taacggcgataagctc
ctccac-attc-aaatcacttcagaaggagaaactc-gttttcagttctcacattt----
---------
>Chr9:21108104:21121142_3p 
--------------------------tgttgtacccacgatctgccatctcgggc-aata
agcaaaatggcccatgccgggcttgtctaatgggccaagagcgtattactgatcggccca
tcaggcccggaggaaggaagtgagcgcggagatgatccgtgttggtcagctcgcagctcg
ggcccggtcaaagattcccgcattcaagaggattaattgggtcgcgcaaatcgtgt--cc
ta-ttaattatgcattaattagataataaattggtctgtataaatatgta-a---ggagg
gagtcttttgtaggggatca-gaaat--a-ttt--tccaaaag--cagcaatacaaattc
aaattctc-aca----actctctcaattcagttcagaattat--aaacggcgataagctc
ctccac-attc-gaattacttcggaaggagaaacta-gatttcagttctcacac------
---------
>Chr10:16840848:16852756_3p 
--------------------------tgttgtacccacgatctgtcatctcggaa-aata
ggcaagaaggcctaggtcgggcttgtctaatgggccaagagcgtattactgatcggccca
tcaggcccggagaaaggaagagagcgcggagatgcttc--gttggtcagctcgcagctcg
ggcccggtcaaagattcccgcattcaagaggattaattagaccgcgcaaatcgtgc--cc
ta-ttaattgtgcattgattgggcaataaattggtcggtataaatatgta-a---gggag
gtgtcacttgtaggggatcg-aaga---t-ttt--tccaaaaa--cagcaatacaaattc
aaatactcaaaa----actctctcaattcagttcggaactact-taacggcgataagctc
ctccac-attt-aaatcacttcggaaggagaagctc-gttttcagttctcaca-------
---------
>Chr20:25723646:25738990_5p 
--------------------------tgttgtacccacgatctgtcatctcgggc-aata
ggcaagagggcctaggccgggcttgtctaatgggccaagagggtattgccgataggccca
tcaggcccggagaaaggaagagagcgcggagatgcttcgtgttggtcagctcgcagctcg
ggcccggtcaaagattcccgcattcaagaggattaattagaccgcgcaaatcgcgt--cc
ta-ttaattgtgcattaattgggtaataaattggtcggtataaatatgta-a---ggggg
gtgtcagttgtaaaggatcg-aacg---t-ttt--tccaaaaa---agcaatacaaattc
aaatactcaaaa----actctcttaatccagttcggaactact-taacggcgataagctc
ctccac-gttt-aaatcacttcggaaggagaaactc-gttttcagttctcaca-------
---------
>Chr20:14434331:14445045_3p 
-------------------gggcaactgttgtacccacgatctgtcatctcgggc-aata
ggcaagagggcctaggtcgggcttgtctaatgggccaagagcgtattactgatcggccca
tcaggcccggagaaaggaagagagcgcggagatgcttcgtgctcgtcagctcgcagctcg
ggcccggtcaaagattcccgcattcaagaggataaattagaccacgcgaatcgcgt--cc
ta-ttaattgtgcattaattgggtaataaattggtcggtataaatatgta-a---ggggg
gtgtcacttgtaagggatcg-aacat--t-ttt--tccaagaag-caataatacaaattc
gaattctcaaac----tctctctcaattcagttcgaaactatt-taacggggataagctc
ctccac-attc-aaattacttcggaaggagaagctc-gttttcagttctcaca-------
---------
>Chr20:25723646:25738990_3p 
--------------------------tgttgtacccacgatctgtcatctcgggc-aata
ggcaggagggcctaggccgggcttgtctaatgggccaagagggtattgccgataggccca
tcaggcccggagaaaggaagagagcgcggagatgcttcgtgttggtcagctcgcagctcg
ggcccggtcaaagattcccgcattcaagaggattaattagaccccgcaaatcgcgt--cc
ta-ttaattgtgcattaattgggtaataaattggtcggtataaatatgta-a---ggggg
gtgtcagttgtaaaggatcg-aacg---t-ttt--tccaaaaa---agcaatacaaattc
aaatactcaaaa----actctcttaatccagttcggaactact-taacggcgataagctc
ctccac-gttt-aaatcacttcggaaggagaaactc-gttttcagttctcaca-------
---------
>Chr12:16074163:16078509_5p 
-------------------------ctgttgtacccacgatcagtcatctcgggc-aata
ggcga-agggcctaggccgggtttgtctaatgggccaagagcgtgtcattgatcggccca
tcaagcctggagaaaggatgggagcgcggaggtgcttcgtgttggtcagctcgcagctcg
ggcctggtcaaagattcccgcattcaagagggttaattaggttgcgcaaatcacgc--ct
ta-ttaattatgcattaattaggcaataaattggtcggtataaatatgta-a---ggggg
gagtcttttgtaggggatgg-aacat--t-tta--tccaaaag--caataatacaaattc
aaactctcaaaa----actctctcaattcagttcggaactatt-taacagcgataagctc
ctccac-attc-aaatcacttcggaaggagaagctc-agactcagttctcaca-------
---------
>Chr9:21108104:21121142_5p 
---------------------------gttgtacccacgatctgccatctcaggc-aata
agcaaaagggcccatgccgagcttgtctaatgggccaagagcgtattactgatcggccca
tcaggtccggaggaaggaagtgagcgcggagatgatctgtgttggtcagctcgcagctcg
ggcccggtcaaagatttccgcattcaagaggattagttgggttgcgcaaatcgtgc--cc
ta-ttaattatgtattaattagataataaattggtctgtataaatatgta-a---ggagg
gagtcttttgtaggggatca-gaaat--a-ttt--tccaaaag--cagcaatacaaattc
aaattctcaaaa----actctctcaattcagttcggaattat--aaacggcgacaagctc
ctccac-attc-gaattacttcagaaggagaaacta-gatttcagttctcacattt----
---------
>Chr5:20553155:20564971_3p 
----------------------caactgttgtacccacgatctgtcatcttgggc-aata
ggcga-agggcttaggccgggcgcgtctaatgggccaggaatgtgctactggtcggccca
tcgggcccggagaaaggaggagagtgcggagacgcttcgtgttggtcagcttgcagctcg
agctcggtcaaagattcttgcattcaagaggattaattagggtgcgcaaatcgtgt--cc
ta-ttaattgtgcattaattgggtaataaattggtcggtataaatatgta-a---ggggg
gtgtcacttgtaaaggatgg-aacaa--a-ttt--tccaaaac--gagcaatacaa-tac
aaattctcaaaac---actctc--aattcagttcggaacccct--aacgacgataagctc
ctccgt-attcaaaatcacttcggaaagagagaatt-gatctcggttctcaca-------
---------
>Chr20:14434331:14445045_5p 
--------------------------tgttgtatccacgatctgtcatctcgggc-aata
ggcaagaggatctaggtcgggcttgtctaatgggccaagagcgtattactgatcggccca
tcaggcccggaaaaaggaagagagcgcggagatgcttcgtgctcgtcagctcgcagctcg
ggcccggtcaaagattcccgcattcaagaggattaattagaccacgcgaatcgcgt--cc
ta-ttaattgtgcattaattgagtaataaattggtcggtataaatatgta-a---gaggg
gtgtcacttgtaagggatcg-aacat--t-ttt--tccaagaag-caataatacaaattc
gaattctcaaac----tctctctcaattcagttcggaactatt-taacgacgataagctc
ctccac-attc-aaattacttcggaaggagaagctc-gttttcagttctcaca-------
---------
>Chr12:16074163:16078509_3p 
--------------------------tgttgtacccacgatcagtcatctcgggc-aata
ggcga-agggcctaggccgggtttgtctaatgagccaagagcgtgtcattgatcggccca
tcaagcctggagaaaggacgggagcgcggaggtgcttcgtgttggtcagctcgcagctcg
ggcctggtcaaagattcccgtattcaagagggttaattaggttgcgcaaatctcgt--ct
ta-ttaattatgcattaattaggcaataaattggtcggtataaatatgta-a---ggggg
gagtcttttgtaggggatgg-aacat--t-tta--tccaaaag--caataatacaaattc
aaactctcaaaa----actctctcaattcagtttgaaactatt-taacggcgatatgctc
ctccac-attc-aaatcacttcggaaggagaagctc-aaactcagttctcaca-------
---------
>Chr5:20553155:20564971_5p 
--------------------------tgttgtacccacgatctgtcatctcgggc-aata
ggcga-agggcctaggccggacgcgtctaatgggccaggaatatgctactggtcagccca
tcgggcccggagaaaggaggagagtgcggagacgcttcgtgttggtcagctcgcagctcg
agctcggtcaaagattcttgcattcaagaggattaattagggtgcgcaaatcgtgt--cc
ta-ttaattgtgcattaattgggtaataaattggtcggtataaatatgta-a----gggg
gtgtcacctgtaaaggatga-aacaa--a-ttt--tccaaaac--gagcaatacaa-tac
aaattctcaaaac---actctc--aattcagttcggaacccct--aacggcgataagctc
ctccgt-attcaaaatcactttggaaagagagaatt-gatctcggttctcaca-------
---------
>Chr9:32482113:32495193_3p 
--------------------------tgttgtacccacgatctgccatctcgggc-aata
ggcaagagggcctaggccgggctcgtctactgggccaggagcgaattagcgatcggccca
tcaggcccggagaaaggaagagagcgcggagatgcttcgtgctggtcagctcgcagctcg
gtcccggtcaaagattcccgcattcaagaggattaattagaccgcgcaaatcgcgt--cc
ta-ttaatggtgcattaatttagtaataaattggtcggtataaatatgta-a---ggggg
gtgtcagttgtaagggatcg-aatat--t-ttt--tccagcaa--tagcaatacaagttc
aaattctcaaa------ttctctcaattcagttcggagctgtt-ttacggcgataagctc
ctccacaattt-aaatcacttcggaaggagaagctc-attctcagttctcaca-------
---------
>Chr5:30286681:30296529_3p 
--------------------------tgttgtacccacgatctgccatctcgggt-aata
ggcaagagggcctaggccgggcttgtctaatgggccgaaagcatgttaccgatcggccca
tcaggcccggagaaagaaagagagcgcggagacgcttcatgctggtcagctcgcagctcg
ggcccggtcaaagattcctgcattcaagaggattaattagtccgcgcaaatcgtgt--ct
ta-ttaattgtacattaattgggtaattaattggtcggtataaatatgta-a---gggga
gtgtcacttgtaagggatcg-aaccc--t-ttt--t-tcgaaa--aagcaatacaaaatc
aaatactcaaaa----actctctcaaatcagttcggaattact-taacggtgataagctc
ctccac-agtt-aaatcacttcggaaggagaagctc-gttttcagttctcacagttgt--
---------
>Chr12:19461827:19474309_5p 
--------------------------tgttgtacccacgatctgccatctcgggt-aata
ggcaagagggcctaggccgggcttgtctaatgggccgaaagcatgttaccgatcggccca
tcaggcccggagaaagaaagagagcgcggagacgcttcatgctggtcagctcgcagctcg
gacccggtcaaagattcctgcattcaagaggattaattagtctgcgcaaatcgtgt--ct
ta-ttaattgtacattaattgggtaattaattggtcggtataaatatgta-a---ggggg
gtgtcacttgtaagggatcg-aaccc--t-ttt--tcccgaaa--aagcaatacaaaatc
aaatactccaaa----actctctcaaatcagttcggaatcact-taacggcgataagctc
ctccac-agtt-aaatcacttcggaaggagaagctc-gttttcagttctcaca-------
---------
>Chr12:25001645:25012066_5p 
--------------------------tgttgtacccacgatctgccatctcgggt-aata
ggcaagagggcctaggccgggcttgtctaatgggccgaaagcatgttaccgatcggccca
tcaggcccggagaaagaaagagagcgcggagacgcttcatgctggtcagctcgcagctcg
ggcccggtcaaagattcctgcattcaagaggattaattagtccgcgcaaatcgtgt--ct
ta-ttaattgtgcattaattgggtaattaattggtcggtataaatatgta-a---ggggg
gtgtcacttgtaa-ggatcg-aatac--t-ttt--tccagcaa--cagcaatacaaattc
aaactctcaaac----tctctctcaattcagttcggaacttct-ttacggcgataagctc
ctccac-attt-aaatcaattcggaaggagaagctc-attctcagttctcaca-------
---------
>Chr2:1551034:1561158_3p 
---------------------gccactgttgtacctacaatctgccatctcggac-aata
ggcaagagggcctaggccgggcttgtctactgggccaagagggaattactgatcggccca
tcaggcccggagaaaggaagagagcgcggagatgcttcgtgctggtcagttcgcagctcg
ggcccggtcaaagattcccgcattcaagaggattaattagaccgcgcaaatcgcgt--cc
ta-ttaatggtgtattaatttagtaataaattggtcggtataaatatgta-a---ggggg
gtgtcagttgtaaggggtcg-aacat--t-ttt--tccaaaaa---agcaatacaaattc
aaatactcaaaa----actctctcaattcagttcggaactgctccaacggcgataagctc
ctccgt-attc-aaatcacttcggaaggagaagttc-attctcagttctca---------
---------
>Chr5:30286681:30296529_5p 
--------------------------tgttgtacccacgatctgccatctcgggt-aata
ggcaagagggcctaggctggacttgtctaatgggccgaaagcatgttaccgatcggccca
tcaggcccggagaaagaaagagagcgcggagacgcttcatgctggtcagctcgcagctcg
ggcccggttaaagattcctgcattcaagaggattaattagtccgcgcaaatcgtgt--ct
ta-ttaattatacattaattgggtaattaattggtcggtataaatatgta-a---ggggg
gtgtcacttgtaagggatcg-aaccc--t-ttt--t-ccgaaa--aagcaatacaaaatc
aaatactcaaaa----actctctcaaatcagttcggaattact-taacggcgataagttc
ctccac-agtt-aaatcacttcggaaggagaagctc-gttttcagttctcacatttg---
---------
>Chr12:19461827:19474309_3p 
------------------------actgttgtacctacgatctgccatctcgggt-aata
ggcaagagggcctaggccgggc-tgtctaatgggccgaaagcatgttaccgatcggccca
tcaggcccggagaaagaaagagagcgcggagacgcttcatgctggtcagctcgcagctcg
ggcccggtcaaagattcctgcattcaagaggattaattagtccacgcaaatcgtgt--ct
ta-ttaattgtacattaattgggtaattaattggtcggtataaatatgta-a---ggggg
gtgtcacttgtaagggatcg-aaccc--t-ttt--tcccgaaa--aagcaatacaaaatc
aaatactccaaa----actctctcaaatcagttcgaaatcact-taacggcgataagctc
ctccac-agtt-aaatcacttcggaaggagaagctc-gttttcagttctcaca-------
---------
>Chr12:7662861:7672715_5p 
--------------------------tgttgtacccacgatctgccatctcgggc-aata
ggcaagagggcctaggccgggctcgtctactgggccaagagcgaattagcgatcggccca
tcaggcccggagaaaggaagagagcgcggagatgcttcgtgctggtcagctcgcagctcg
gtcccggtcaaagattcccgcattcaagaggattaattagaccgcgcaaatcgcgt--cc
ta-ttaatggtgcattaatttagtaataaattggtcggtataaatatgta-a---gaggg
gtgtcagttgtaaggggtcg-aatat--t-ttt--tccagcaa--tagcaatacaaattc
aaattctcaaa------ttctctcaattcagttcggagctgtt-ttacagcgataacctc
ctccacaattt-aaatcacttcggaaggagaagctc-attctcagttctcacatttgg--
---------
>Chr9:17054405:17065543_3p 
----------------------caactgttgtacccacgatctgccatctcggac-aata
ggcaagaggacctaggccgagctagtccactgggccaagagcgaattagtgatcggccca
tcaggcccggagaaaggaagagagcgcggagatgcttcgtgctggtcagctcgcagctcg
gtcccggtcaaagattcccgcattcaagaggattaattagaccgcgcaaatcgcgt--cc
ta-ttaatggtgcattaatttagtaataaattggtcggtataaatatgta-a---ggggg
gggtcagttgtaaaggatcg-aatat--t-ttt--tccagcag--tagcaatacaagttc
aaattctcaaa------ttctctcaattcagctcggaactgtt-ttacggcgataagctc
ctccacaattt-taatcacttcggaaggagaagctc-attctcagttctcaca-------
---------
>Chr20:16416888:16427902_5p 
----------------------------ttgtacccatgatctgccatctcgggt-aata
ggcaagagggcctaggccgggcttgtctaatgagccgaaagcatgttaccgatcggccca
tcaggcccggagaaagaaagagagcgcggagacgcttcatgctggtcagctcgcagctcg
ggcccggtcaaagattcctgcattcaagaggattaattagtccgcgcaaatcgtgt--ct
ta-ttaattgtgcattaattgggtaattaattggtcggtataaatatgta-a---ggggg
gtgtcacttgtaa-ggatcg-aatac--t-ttt--tccagcaa--cagcaatacaaattc
aaactctcaaac----tctctctcaattcagttcggaactttt-ttacggcgataagctc
ctccac-attt-aaatcacttcggaaggagaagctc-attctcagttctcacatttggcg
ctag-----
>Chr12:7662861:7672715_3p 
--------------------------tgttgtacccacgatctgccatctcgagc-aata
ggcaagagggcctaggccgggctcgtctactgggccaagagcgaattagtgatcggccca
tcaggcccggagaaaggaagagagcgcggagatgcttcgtgatggtcagctcgcagctcg
gtcccgatcaaagattcccgcattcaagaggattaattagaccgcgcaaatcgcgt--cc
ta-ttaatggtgcattaatttagtaataaattggtcggtataaatatgta-a----gggg
gtgtcagttgtaaggggtcg-aatat--t-ttt--tccagcaa--tagcaatacaaattc
aaattctcaaa------aactctcaattcagttcggagctgtt-ttacagcgataagctc
ctccacaattt-aaatcacttcggaaggagaagttc-attctcagttctcaca-------
---------
>Chr20:16416888:16427902_3p 
--------------------------tgttgtacccacgatctgccatctcgggt-aata
ggcaagagggcctaggccgggcttgtctaatgggccgaaagcatgttaccgatcggccca
tcaggcccggagaaagaaagagagcgcggagacgcttcatgctggccagctcgcagctcg
ggcccggtcaaagattcctacattcaagaggattaattagtccgcgcaaatcgtgt--ct
ta-ttaattatgcattaattgggtaattaattggtcggtataaatatgta-a---ggggg
gtgtcacttgtaa-ggatcg-aagac--t-ttt--tccatcaa--cagcaatacaaattc
aaactctcaaac----tctctttcaattcagtttggaactttt-ttacggcgataagctc
ctccac-attt-aaatcacttcggaaggagaagctc-attctcagttctcacagttaggt
tgt------
>Chr17:11168347:11182336_5p 
--------------------------tgttgtacccacgatccgccatctcgggt-aata
ggcaagagggcctaggccgggcttgtctaatgggtcgaaagtatgttaccgatcggccca
tcaggcccggagaaagaaagagagcgcggagacgcttcatgctggtcagctcgcagctcg
ggcccggtcaaagattcctgcattcaagaggattaattagtccgcgcaaatcgtgt--ct
ta-ttaattgtgcattaattgggtaattaattggtcggtataaatatgta-a---ggggg
gtgtcacttgtaa-ggatcg-aatac--t-ttt--tccagcaa--cagcaatacaaattc
aaactctcaaac----tctctctcaattcagttcggaactttt-ttacggcgataagctc
ctccac-attt-aaatcacttcggaaggagaagctc-attctcagttctcaca-------
---------
>Chr12:8142166:8152021_5p 
---------------------------gttgtacccacgatctgtcatctcgggt-aata
ggcaagagggcctaagccgggcttgtctaatgggccgaaagcatgttatcgatcggccca
tcagacccggagaaagaaagagagcgcggagacgcttcatgctggtcagctcgcagctcg
ggcccggtcaaagattcctgcattcaagaggattaattagtccgcgcaaatcgtgt--ct
ta-ttaattgtgcattaattgggtaattaattggtcggtataaatatgta-a---ggggg
gtgtcacttgtaa-ggatcg-aatat--t-ttt--tccagcaa--cagcaatacaaattc
aaactctcaaac----tctctctcaattcagttcggaactttt-ttacggcgataagctc
ctccac-attt-aaatcacttcggaaggagaagctc-attctcagttctcacatttg---
---------
>Chr9:17054405:17065543_5p 
--------------------------tgttgtacccacgatctgccatctcgggc-aata
ggcaggagggcctaggccgggctcgtctactgggccaaaagcgaattagcgatcggccca
tcaggcccagagaaggggagagagagcggagatgcttcgtgctggtcagctcgcagctcg
gtcccggtcaaagattcccgcattcaagaggattaattagaccgcgcaaatcgcgt--cc
ta-ttaatggtgcattaatttagtaataaattggtcggtataaatatgta-a---ggggg
gtgtcagttgtaaaggatcg-aatat--t-ttt--tccaacag--tagcaatacaagttc
aaattctcaaa------ttctctcaattcagctcggaactgtt-ttacggcgataagctc
ctccacaattt-aaatcacttcggaaggagaagctc-attctcagttctcatat------
---------
>Chr17:4814800:4824630_5p 
--------------------------tgttgtacccacgatctgtcatctcgggc-aata
ggcaagagggcctaggtcgggcttgtctaatgggccaagagggtattattgatcggccca
tcaggcccggagaaaggaagggagcgcggagatgtttcgtgctcgtcagctcgcagctcg
ggcccggtcaaagattcccgcattcaagaggattaattaggctgcacggatcgcgt--cc
ta-ttaattctgcattaattgggtaataaatgggtcgatataaatatgta-a---ggggg
gtgtcacttgtaaaggatcc-aagaa--tattt--tctggaaaa-tagcaatacaaattc
aaactttcaaa------ctctttcaattcagttcggaactgtt-ttacggcgataagctc
ctccac-attt-aaatcacttcggaaggagaagctc-attctcagttctcacatttgg--
---------
>Chr12:25001645:25012066_3p 
--------------------------tgttgtacccacgatctgccatctcgggt-aata
ggcaagagggcctaggccgggcttgtctaatgggccgaaagcatgttaccgatcggccca
tcaggcccggagaaagaaagagagcgcggagacgctccatgctggtcagctcgcagctca
ggcccggtcaaagattcctgcattcaagaggattaattattccgcgcaaatcgtgt--ct
ta-ttaattgtgcattaattgggtaattaattggtcggtataaatatgta-a---ggggg
gtgtcacttgtaa-ggatca-aatac--t-ttt--tccagcaa--cagcaatacaaattc
aaactctcaaac----tctctctcaattcagttcggaacttct-ttacagcgataagctc
ctccac-attt-aaatcacttcggaaggagaagctc-attctcagttctcaca-------
---------
>Chr12:12332829:12344863_5p 
--------------ttggggggcaactgttgtacccacgatctgccatctcggac-aata
ggtgagtgggcctaggccgggttcgtctactgggccaagagcgaattagtgatcggccca
tcaagcccggagaaaggaagagagcgcggagatgcttcgtgctggccagttcgcagctcg
gtcccggtcaaagattcccgcattcaagatgattaattagaccgcgcaaatcgcgt--cc
ta-ttaatggtgcattaatttagtaataaattggtcggtataaatatgta-a---ggggg
gtgtcagttgtaagggatcg-aatat--t-ttt--tccagcaa--tagcaatacaagttc
taattctcaaa------ttctctcaattcagttcggaactgtt-ttacggcgataagctc
ctccacaattt-aaatcacttcggaaggagaagctc-gttctcagttctcaca-------
---------
>Chr12:12332829:12344863_3p 
--------------------------tgttgtacccacgatctgccatctcggac-aata
ggtgagtgggcctaggccgggttcgtctactgggccaagagcgaattagtgatcggccca
tcaagcccggagaaaggaagagagcgcggagatgcttcgtgctggccagttcgcagctcg
gtcccggtcaaagattcccgcattcaagatgattaattagaccgcgcaaatcgcgt--cc
ta-ttaatggtgcattaatttagtaataaattggtcggtataaatatgta-a---ggggg
gtgtcagttgtaaaggatcg-aatat--t-ttt--tccagcaa--tagcaatacaagttc
taattctcaaa------ttctctcaattcagttcggaactgtt-ttacggcgataagctc
ctccacaattt-aaatcacttcggaaggagaagctc-gttctcagttctcaca-------
---------
>Chr12:8142166:8152021_3p 
--------------------------tgttgtacccacgatctgccatctcgggt-aata
ggcaagagggcctaggccgggcttatctattgggccgaaagcatgttaccgatcggccca
tcaggcccggagaaagaaagagagcgcggagacgcttcatgctggtcagctcgcagctcg
ggcccggtcaaagattcctgcattcaagaggattaattagtccgcgcaaatcgtgt--ct
ta-ttaattgtgcattaattgggtaattaattggtcggtataaatatgta-a---ggggg
gtgtcacttgtaa-ggatcg-aatat--t-ttt--tctagtaa--cagcaatacaaattc
aaactctcaaac----tctctctcaattcagttcggaagtttt-ttacggcgataagctc
ctccac-attt-aaatcacttcggaaggagaagctc-attctcagttctcacactgt---
---------
>Chr17:4814800:4824630_3p 
--------------------------tgttgtacccacgatctgtcatctcgggc-aata
ggcaagagggcctaggtcgggcttgcctaatgggccaagagggtattattgatcggccca
tcaggcctggagaaaggaagggagcgcggagatgtttcgtgctcgtcagctcgcagctcg
ggcccggtcaaagattcccgcattcaagaggattaattaggctgcgcggatcgcgt--cc
ta-ttaattctgcattaattgggtaataaatgggtcgatataaatatgta-a---ggggg
gtgtcacttgtaaaggatcc-aagaa--tattt--tccggaaaa-tagcaatacaaattc
aaactttcaaa------ctctttcaattcagttcagaactgtt-ttacggcgataagctc
ctccac-attt-aaatcacttcggaaggagaagctc-attctcagttctcaca-------
---------
>Chr20:23856658:23868231_3p 
--------------------------tgttgtacccacgatctgccatctcggac-aata
ggtgagtgggcctaggccgggttcgtctactgggccaagagcgaattagtgatcggccca
tcaagcccggagaaaggaagagagcgcggagatgcttcgtgctggccagttcgcagctcg
gtcccggtcaaagattcccgcattcaagatgattaattagaccgcgcaaatcgcgt--cc
ta-ttaatggtgcattaatttagtaataaattggtcggtataaatatgta-a---ggggg
gtgtcagttgtaaaggatcg-gatat--t-ttt--tccagcaa--tagcaatacaagttc
taattctcaaa------ttctctcaattcagttcggaactgtt-ttacggcgataagctc
ctccacaattt-aaatcacttcggaaggagaagctc-gttctcagttctcaca-------
---------
>Chr9:7956902:7961028_5p 
--------------------------tgttgtacccacgatctgccatctcgcac-aata
ggtgagtgggcctaggccgggttcgtctactgggccaagagcgaattagtgatcggccca
tcaagcccggagaaaggaagagagcgcggagatgcttcgtgttggccagttcgcagctcg
gtcccggtcaaagattcccgcattcaagatgattaattagaccgcgcaaatcgcgt--cc
ta-ttaatggtgcattaatttagtaataaattggtcggtataaatatgta-a---ggggg
gtgtcagttgtaaaggatcg-gatat--t-ttt--tccagcaa--tagcaatacaagttc
taattctcaaa------ttctctcaattcagttcggaactgtt-ttacggcgataagctc
ctccacaattt-aaatcacttcggaaggagaagctc-gttctcagttctcaca-------
---------
>Chr17:28077998:28081336_3p 
-------------------gggcaagtgttgtacccacgatctgccatctcgggc-aata
ggcaagagggcctaggccgggctagtctactgggccaagagcgaattagtgatcggccca
tcaggcccggagaaaggaagagagcgcggagatgtttcgtgctggtcagttcgcagctcg
gtccaggtcaaagattcccgcattcaagaggattaattagtccgcgcaaatcgcgt--cc
ta-ttaatggcgcattaatttagtaataaattggtcggtataaatatgta-agggggggg
gggtcagtttgaggagatcg-aatat--t-ttt--tccagcaa--tagcaatacaagttc
aaattctcaaa------ttctctcaattcagttcgaaactgtt-ttacggcgataagctc
ctccacaattt-aaatcacttcggaaggagaagctc-attctcagttctcaca-------
---------
>Chr17:11168347:11182336_3p 
-------------------------ctgttgtacccacgatctgccatctcgggt-aata
ggcaagagggcctaggccgggcttgtctaatgggtcgaaagtatgttaccgatcggccca
tcaggcccggagaaagaaagagagcgcggagacgcttcatgctggtcagctcgcagctcg
ggcccggtcaaagattcctgcattcaagaggattaattagtccgcgcaaatcgtgt--ct
ta-ttaattgtgcattaattgggtaattaattggtcggtataaatatgta-a----gggg
gtgtcacttgtaa-ggatgg-aagac--t-ttt--tccaaaaa--cagcaatacaaattc
aaactctcaaac----tctctctcaattcagttcggaactatt-ctacggcgataagctc
ctccac-attt-aaattacttcgaaagaagaagctc-attcccagttctcaca-------
---------
>Chr9:7956902:7961028_3p 
--------------------------tgttgtacccacgatctgccatctcggac-aata
ggtgagtgggcctaggccgggttcgtctactgggccaagagcgaattagtgatcggccca
tcaagcccggagaaaggaagagagcgtggagatgcttcgtgctggccagttcgcagctcg
gtcccggtcaaagattcccgcattcaagatgattaattagactgcgcaaatcgcgt--cc
ta-ttaatggtgcattaatttagtaataaattggtcggtataaatatgta-a----gggg
gtgtcagttgtaaaggatcg-gatat--t-ttt--tccagcaa--tagcaatacaagttc
taattctcaaa------ttctctcaattcagttcggaactgtt-ttacggcgataagctc
ctccacaattt-aaatcacttcggaaggagaagctc-gttctcagttctcaca-------
---------
>Chr2:1551034:1561158_5p 
---------------------gcaactgttgtacccacgatctgccatctcggac-aata
ggcaagagggcctaggctaggcttgtctactgggccaagaggaaattactgatcggccca
tcaggcccggagaaaggaagagagcgcggagatgcttcgtgctggtcagctcgcagctcg
ggcccggttaaagattcccgcattcaagaggattaattagaccgtgcaaatcgcgt--tc
ta-ttaatggtgcattaatttagtaataaattggtcggtataaatatgta-a----gggg
gtgtcagttgtaaggggtcg-aacat--t-ttt--tccaaaaa---agcaatacaaattc
aaatactcaaaa----actctctcaattcagttcggaactgctccaacagcgataagctc
ctccgt-attc-aaatcacttcggaaagagaagtt-------------------------
---------
>Chr20:23856658:23868231_5p 
--------------------------tgttgtacccacgatctgccatctcggac-aata
ggtgagtgggcctaggccgggttcgtctactgggccaagagcgaattagtgatcggccca
tcaagcccggagaaaggaagagagcgcggagatgcttcgtgctggccagttcgcagttcg
gtcccggtcaaagattcccgcattcaagatgattaattagaccgcgcaaatcgcgt--cc
ta-ttaatggtgcattaatttagtaataaattggtcggtataaatatgta-a---ggggg
gtgtcagttgtaaaggatcg-gatat--t-ttt--tccagcaa--tagcaatacaagttc
taattctcaaa------ttctctcaattcagttcggaattgtt-ttacggcgataagctc
ctccacaattt-aaatcacttcggaaggagaagctc-gttctcagttctcaca-------
---------
>Chr17:28077998:28081336_5p 
--------------------------tgttgtacccacgatctgccatctcgggc-aata
ggcaagagggcctaggccgggctagtctactgggccaagagcgaattagtgatcggccca
tcaggcccggagaaaggaagagagcgcggagatgtttcgtgctggtcagttcgcagctcg
gtccaggtcaaagattcccgtattcaagaggattaattagtccgcgcaaatcgcgt--ct
ta-ttaatggcgcattaatttagtaataaattggtcggtataaatatgta-agggggggg
gggtcagtttgaggagatcg-aatat--t-ttt--tccagcaa--tagcaatacaagttc
aaattctcaaa------ttctctcaattcagttcggaactgtt-ttacggcgataagctc
ctccacaattt-aaatcacttcggaaggagaagctc-attctcagttctcaca-------
---------
>Chr9:32482113:32495193_5p 
--------------------------tgttgtacccacgatctgccatctcgggc-aata
ggcaagagggtctaggccggactcatctactgggccaggagcgaattagcgatcggccca
tcaggcccgaagaaaggaagagagcgcggagatgcttcgtgctggtcagctcgcagctcg
gtcccggtcaaagattcatgcattcaagaggattaattagaccgcgcaaatcgcgt--ct
ta-ttaatggtgcattaatttagtaataaattggtcggtataaatatgta-a---ggggg
gtgtcagttgtaagggatcg-aatat--t-ttt--tccagcaa--tagcaatacaagttc
aaattctcaaa------ttctctcaattcagttcggagctgtt-ttacggcgataagctc
ctccacaattt-aaatcacttcgga-----------------------------------
---------
>Chr20:1861587:1872532_3p 
--------------------------tgttgtatccacgatctgccatctcgggt-aata
ggtaagagggcctagaccgggcttgtttaatgggccgaaagcatgttattcatcggccca
tcaggcccggagaaagaaagatagcgtggagacgtttcatgctggtcagctcgcagctcg
ggcccagtcaaagattcctgcattcaagaggattaattagtccgcgcaaatcgtgc--cc
ta-ttaattgtacattaattgagtaattaattggtcggtataaatatgta-a---ggggg
gtgtcacttgtaagggatcc-aataa--t-ttt--tccagaaa--cagcaatacaaattc
aaattctcaaa------ctctttcaatttagttcggaactatt-ctacggcgataagctc
ctccac-attt-aaatcacttcggaaggagaagctc-attctcagttctcacatttg---
---------
>Chr15:22138203:22148396_3p 
-----------------------aactgttgtacccacgatctgtcatctcgggc-agca
ggcaaaagggcctaagccgggtttgactaatgggccaagagcgtattgctgatcggtcca
tcaggcccagagaaaggaagagagcgcggaaatgcttcgtgctgctcagctcgaagctcg
ggcccggtcaaagattcccgcattaaagaggattaattagaccgcacaaatcgcat--cc
ta-ttaattatgcattaattgggtaataaattggtcggtagaaatatgta-a---ggggg
ggatcacttgtaagggatcg-gacat--t-ttt--tccaaaaaggcaatagtaaaatctc
aaattctcagac-----tctttttaattcagttcggaactatt-ttacagtgataagctc
ctccac-attc-aaactacttcggaaggagaagcta-aatctcagttctcaca-------
---------
>Chr20:1861587:1872532_5p 
--------------------------tgttgtacccacgatctgccatctcgggt-aata
ggcaagagggcctaggccgggcttgtttaatgggccaaaagcatgttattcatcggccca
tcaggcccggagaaagaaagatagcgtggagacgtttcatgctggtcagctcgcagctcg
gacccggtcaaagattcctgcattcaagaggattaattagtccgtgcaaatcgtgc--cc
ta-ttaattgtacattaattgagtaattaattggtcggtataaatatgta-a---ggggg
gtgtcacttgtaagggatcc-aataa--t-ttt--tccagaaa--cagcaatacaaattc
aaattctcaaa------ctctttcaatttagttcggaactgtt-ctacagcgataaactc
ctccgc-attt-aaatcacttcggaaggagaagctc-attctcagttctcata-------
---------
>Chr15:22138203:22148396_5p 
--------------------------tgttgtacccacgatctgtcatctcgggc-agta
ggcaaaagggcctaagccgggtttgactaatgggccaagagcgtattgttgatcggccca
tcaggcccaaagaaaggaagagagcacggaaatgcttcgtgctgctcagctcgaagctcg
ggcccggtcaaagattctcgcattaaagaggattaattagaccgcacaaatcgcat--cc
ta-ttaattatgcattaattgggtaataaattggtcggtataaatatgta-a---ggggg
ggatcactcgtaagggatcg-gacat--t-ttt--tccaaaaaggcaatagtaaaaactc
aaattctcagac-----tctttttaattcagttcggaacaatt-ttacggtgataagctc
ctccac-attc-aaactacttcggaaggagaagctc-aatctcagttctcacat------
---------
>Chr17:11763486:11774517_5p 
--------------------------tgttgtacccacgatctaccatctcgggc-aata
ggcaagagggcctaagtcaggcttgcctaatgggccgaggaggtgttattgatcggccca
tcaggcccggagaaaggaagggagcacggagacgttccgtgctcgacagctcgcagctcg
ggcccggtcaaagattcccgcatttaagagggttaattaggctgcgcggatcgcgc--ac
ta-ttaattccgtattaattgagtagtaaatgggtcggtataaatatgta-a---ggggg
aggtcatttgtaaaggatcccgagat--ttttt--tccagaaaa-aggcaatacaaattc
aaattctaaaac-----tcttattattttagttcggaactgtt--tacggcgacaagctc
ctccacaatta-aaatcacttcggaaggagaagcat-attctctgttctcaca-------
---------
>Chr17:10155002:10164734_3p 
--------------------------tgttgtacccacgatctaccatctcgggc-aata
ggcaagagggcctaagtcaggcttgcctaatgggccgaggaggtgttattgatcggccca
tcaggcccggagaaaggaagggagcacggagacgttccgtgctcgacagctcgcagctcg
ggcccggtcaaagattcccgcatttaagagggttaattaggctgcgcggatcgcgc--ac
ta-ttaattccgtattaattgagtagtaaatgggtcggtataaatatgta-a---ggggg
aggtcatttgtaaaggatcccgagat--ttttt--tccagaaaa-aggcaatacaaattc
aaattctaaaac-----tcttattattttagttcggaactgtt--tacggcgacaagctc
ctccacaatta-aaatcacttcggaaggagaagcat-attctctgttctcaca-------
---------
>Chr5:23897761:23906185_3p 
--------------------------tgttgtacccacgatctaccatctcgggc-aata
ggcaagagggcctaagtcaggcttgcctaatgggccgaggaggtgttattgatcggccca
tcaggcccggagaaaggaagggagcacggagacgttccgtgctcgacagctcgcagctcg
ggcccggtcaaagattcccgcatttaagagggttaattaggctgcgcggatcgcgc--ac
ta-ttaattccgtattaattgagtagtaaatgggtcggtataaatatgta-a---ggggg
aggtcatttgtaaaggggcccgagat--ttttt--tccagaaaa-aggcaatacaaattc
aaattctaaaac-----tcttattattttagttcggaactgtt--tacggcgacaagctc
ctccacaatta-aaatcacttcggaaggagaagcat-attctctgttctcacatttggcg
ctag-----
>Chr17:11763486:11774517_3p 
--------------------------tgttgtacccacgatctaccatctcgggc-aata
ggcaagagggcctaagtcaggcttgcctaatgggccgaggaggtgttattgatcggccca
tcaggcccggagaaaggaagggagcacggagacgttccgtgctcgacagctcgcagctcg
ggcccggtcaaagattcccgcatttaagagggttaattaggctgcgcggatcgcgc--ac
ta-ttaattccgtattaattgagtagtaaatgggtcggtataaatatgta-a---ggggg
aggtcatttgtaaaggaccccgagat--ttttt--tccagaaaa-aggcaatacaaattc
aaattctaaaac-----tcttattattttagttcggaactgtt--tacggcgacaagctc
ctccacaatta-aaatcacttcggaaggagaagcat-attctctgttctcaca-------
---------
>Chr17:10155002:10164734_5p 
--------------------------tgttgtacccacgatctaccatctcgggc-aata
ggcaagagggcctaagtcaggcttgcctaatgggccgaggaggtgttattgatcggccca
tcaggcccggagaaaggaagggagcacggagacgttccgtgctcgacagctcgcagctcg
ggcccggtcaaagattcccgcatttaagagggttaattaggctgcgcggatcgcgc--ac
ta-ttaattccgtattaattgagtagtaaatgggtcggtataaatatgta-a---ggggg
aggtcatttgtaaaggggcccgagat--ttttt--tccagaaaa-aggcaatacaaattc
aaattctaaaac-----tcttattattttagttcggaactgtt--tacggcgacaagctc
ctccacaatta-aaatcacttcggaaggagaagcat-attctctgttctcaca-------
---------
>Chr5:23897761:23906185_5p 
--------------------------tgttgtacccacgatctaccatctcgggc-aata
ggcaagagggcctaagtcaggcttgcctaatgggccgaggaggtgttattgatcggccca
tcaggcccggagaaaggaagggagcacggagacgttccgtgctcgacagctcgcagctcg
ggcccggtcaaagattcccgcatttaagagggttaattaggctgcgcggatcgcgc--ac
ta-ttaattccgtattaattgagtagtaaatgggtcggtataaatatgta-a---ggggg
aggtcatttgtaaaggggcccgagat--ttttt--tccagaaaa-aggcaatacaaattc
aaattctaaaac-----tcttattattttagttcggaactgtt--tacggcgacaagctc
ctccacaatta-aaatcacttcggaaggagaagcat-attctctgttctcaca-------
---------
>Chr10:16868243:16878364_3p 
--------------------------tgttgtacccacaattcgtcatctcggat-aaca
ggcag-agggcatgggccgggcacgctaaacgggccaaggatgtagcactggtcggccca
tcaagcccagagagaggaagagagcgcggagaggcgtcatattagtcagctcgcagctcg
agctcggtcaaagattccagcattcaagtggattaattaggacgcgagaatcgtgt--aa
aa-ttaattacgcattaattgggtaattaattagtctgtataaatatgtagg---ggggg
ggagtcttacaaggtgatcg-aatat--tttttggctctcaagcagtaatataca-tttt
tagcattc-aaa-----cactccc-tttcagttcggaactcct--aacggtgataagctc
ctccac-acat-aaatcagttcggaaggagagaaca-cttctcagaccccaca-------
---------
>Chr18:792962:806691_3p 
-----------------------aactgttgtacccacgattcgtcatctcggat-aaca
ggcaa-agggcctgggccgggcacgctaaacgggccaaaggtatagcactggtcggccca
tcaggcctagagagaggaagagagcgcggagaggcgtcatattaatcagctcgcagctcg
agctcggtcaaagattccggcattcaagtggattaattaggacgcgagaatcatgt--aa
aa-ttaattacgcattaattgagtaattaatttgtctgtataaatatgta-----agggg
ggagtctttgaaaaggatcg-aacat--tttttggttctcgggcagtaatataca-attt
tagcattcaaaa-----cactcct-tttcagttcggaactctt--aacggtgataagctc
ctcctc-acat-aaatcagttcggcgggagagaaca-cttctcactctccaca-------
---------
>Chr20:19635402:19648677_3p 
--------------------------tgttgtacccacgattcgccatctcggataaaca
ggcaa-aaggcctgggccgggcacattacacgggttaaggatgcagctcgggacggccca
tcaggcccgtagaaaaaaagagag--cggagaggtgacatatcagttagctcgcagctcg
agctcggtcaaagattcccgcattcaagtgtattaattaggacgcataaatcatgt--aa
aa-ttaattaccaaattaatgcgtaattaatttgtctgtataaatatgta-----agggg
ggagtcatttgaaaggatgg-aacaa--ttttt--tcttgaagcaatacaatacaaattc
tagtactc-aaa-----cactcacaattcagttcggaacttta--aacggtgtcaagctc
ctccac-actt-gaatcacttcggaaggagagaatt-tatttcagttctcaca-------
---------
>Chr1:18273312:18283871_5p 
--------------------------tgttgtacctacgattcgtcatctcggat-aaca
agcag-agagcctgggccgggaacgctaaacgggccaaggatgtagcactggtcggtcca
tcaggcccagagagaggaagagagaacggagaggcgtcgtattagtcagctcgcagctcg
agctcggtcaaagattccagcattcaagtggattaattaggacgcgagaatcgtgt--ga
aa-ttaattacgcattaattgggtaattaattggtctgtataaatatgta-a---gaggg
ggagtctt-tgaggggatca-aatat--ttttgggctctcaagcagtaagagacattttt
tagcattc-aaa-----cactctc-tttcagttcggaactcct--aacggtgataagctc
ctccac-acat-aaatcagttcggaaggtgagaaca-cttctcactccccaca-------
---------
>Chr18:792962:806691_5p 
--------------------------tgttgtacccacgattcgtcatctcggat-aaca
ggcag-agggcctgggccgggcacgctaaacgggccaaaggtgtagcactggtcggccca
tcaggcctagagagaggaagagagcgcggagaggcgtcatattaatcagctcgcagctcg
agctcggtcaaaaattctggaattcaagtggattaattaggacgcgagaatcatgt--aa
aa-ttaattacgcattaattgggtaattaatttgtctgtataaatatgta-----agggg
ggagtctttgaaaaggatca-aacat--tttttggttctcgggcagtaatataca-attt
tagcattcaaaa-----cactcct-tctcagttcggaactctt--aacggtgataagctc
ctcctc-acat-aaatcagttcggcgggagagaaca-cttctcactctccaca-------
---------
>Chr13:18849120:18859518_3p 
----------------------caactgttgtacccacgattcgtcatctcggat-aaca
ggcag-agggcctgggccgggaacgctaaacgggccaagggtgtagcactggtcggccca
tcaggcccagagagaggaagagagaacaaagaggcgtcatattagtcagctcgcagctcg
agctcggtcaaagattccagcattcaagtggattaattaggacgcgagaatcatgt--aa
aa-ttaattacgtattaattgggtaattaattggtctgtataaatatgta-a---ggggg
agagtctt-tgaggggatca-gagat--ttttgggctctcaagcagtaatagacattttt
tagcattc-aaa-----cactctc-tttcagttcggaacttct--aatggtgataagctg
ctccac-acat-aaatcagttcggaagaagagaaca-gttctcactccccaca-------
---------
>Chr20:19635402:19648677_5p 
-------------------------ctattgtatccacgattcgccatctcggataaaca
ggcaa-aaggcctgggccgggcacattatactggctaaggatgcagctcgggacggccca
tcaggcccgtagaaaagaagagag--cggagaggtgacatatcagttagctcgcagctcg
agctcggtcaaagattcccgcattcaagtgtattaattaggacgcataaatcatgt--aa
aa-ttaattaccaaattaatgcgtaattaatttgtctgtataaatatgta-----agggg
ggagtcatttgaaaggatgg-aacaa--ttttt--tcttgaagtaatacaatacaaattc
tagtactc-aaa-----cactctcaattcagttcggaacttta--aacggtgtcaagctc
ctccac-actt-gaaccacttcggaaggagagaatt-tatttcagttctcaca-------
---------
>Chr10:16868243:16878364_5p 
--------------------------tgttgtacccacgattcgttatcccgaat-aaca
gacag-agggcctggaccgggcacgctaaacgggccaagggtgtagcactggtcggtcca
tcaggcccagagagaggaagagagggcggagaggcgtcatattagtcagctcgcagctcg
agctcggtcaaagattccaacattcaagtggattaattaggacgcgagaatcgtgt--aa
aa-ttaattacgcattaattgggtaattaactggtctgtataaatatgta-a---ggggg
ggagtcttacaaggtgatcg-aatat--tttttggctctcaaacagtaatataca-tttt
tagcattg-aaa-----cactccc-tttcagttcggaactcct--aacggtgataaactc
ctccac-acat-aaatcagtttggaaggagagaaca-cttctccgtccccaca-------
---------
>Chr1:18273312:18283871_3p 
--------------------------tgttgtacccacgatttgtcatctcggat-aaca
ggcag-agggcctgggccgggaacgctaaacgggccaagggtgtagcactggtcagccca
tcaggcccagagagaggaagagagaacggagaggtgtcgtattagtcagcctgcagctcg
agcttggtcaaagatttcagcattcaagtggattaattaagacgcgagaatcgtaa--ga
aa-ttaattacgcattaattgggtaattaattggtctgtataaatatgta-a---agggg
ggagtctt-tgaggggatca-gatat--ttttgggctctcaagcagtaatagacattttt
tagcattc-aaa-----cattcct-tttcagttcggaactcct--aacggtgataaactc
ctccac-acat-aaatcagttcggaaggtgagaaca-cttctcactccccaca-------
---------
>Chr13:18849120:18859518_5p 
--------------------------tgttgtacccacgattcgtcatctcggat-acca
ggcaa-agaacctgggccgggaacgctaaacaggccaagggtgtagcactcgtcggccca
tcaggcccagagagaggaagagagaacggagaggtgtcatattagttagctcgcagtttg
agcttggtcaaagattccagcattcaagtggattaattaggacgcgagaatcgtgt--aa
aa-ttaattacgtattaattgggtaattaattggtctgtataaatatgta-a---ggggg
ggagtctt-tgaggggatca-tagat--ttttgggctctcaagcagtaatagacattttt
tagcattc-aaa-----cactccc-tttcagttcggaactcct--aacggtgataagctc
ctccac-acat-aaatcagttcggaaggagagaaca-cttctcactccccaca-------
---------
>Chr15:23068475:23078048_5p 
------------------------actgttgtacccacaattcgtcagctcggat-aaca
agcaa-ggggcctaggccagacaagctaaacgggccaagggcgtagtattggtcggccca
tcaggcccaaagaaaaggctggaatgcggagaggtgtcccacgaatcagctcgcagttcg
ggctcggtcaaagatttccgcattcaatcagattgattagggtgcgagattagcgtaaat
aa-ttaattaggcattgattgtgta--taataaactagtataaatacgta-a---agggg
gagtcattgtatgggggtca-aaaac----ttttacactcaagtaataatatacac-ttt
tatcactcagaa----actctc-agtttaagttcggaactt---taacggtggtgagctc
ctccac-tcga-aaaacacttcggaaggagagttct-ggtttcagttctca---------
---------
>Chr15:23068475:23078048_3p 
------------------------actgttgtacccacgattcgtcagttcggat-aaca
agcaa-ggggcctgggccagacaagctaaacaggccaaaggcgtagtattggtcggccca
tcaggcccaatgaaaaggctggaacgcggagaggcgtcccacgaatcagctcgcagttcg
ggctcgatcaaagactccagcattcaatcggattgattagggtgcgagatttacgtaaat
aa-ttaattaggcattgattgtgta--taataaactagtataaatacgat-a---ggggg
gagtcattgtatgggggtcg-aaaac----ttatacactcaagtaataatataccc-ttt
tatcactcaaaa----actctc-agttttagttatgaactt---taacggtggtgagctc
ctccac-tcga-aaaacacttcggaaggagagttct-ggtttcagttctcaca-------
---------
>Chr15:13977860:13987845_3p 
--------------------------tgttgtacccacgattgttcatctcggg-caatg
ggct--aaggcctagactaagcacactaaatgggccaaggatgtagtacggaccggccca
ctaagcccgatgaaagg-ttgaaacgtagagaagcatccctcaaatcagcttgcagctcg
gactcggtcaaagattcccgcaattaattgggttgattagagtgcgagatttacgtagag
aa-tttattaggcattgattg------taatgaactgatataaatacgta-a---ggagg
gccattgta-acggggatcgaaaaac--t-ttt--ctcttgag--caataatatacacac
tttttcttagcactttaaactctaaatttagtttggaacttta--a-cgggggtgggttc
ctcc---gttcagaaatactttgggaggagaatttc-ggttttagttctcac--------
---------
>Chr15:13977860:13987845_5p 
-------------------------ctgttgtacccacaattgttcatcttggg-caatg
ggct--aaggcccagactaagcacactaaatgggccaaggatgtagtacggaccggccca
ctaagcccgatgaaagg-ttgaaacgtagagaagcatccctcgaatcagttcgcagctcg
gattcggtcaaagattcccgcaattaatcgggttgattggggtgtgagatttacgtagag
aa-tttattaggcattgattg------taatgaactgatat-aatacgta-a---ggagg
gccattgta-aaggggatc-aaaaac--t-ttt--ctcttgag--caataatatacacat
tttttcttagcactttaaactctaaatttagttcggaacttta--a-cggtggttggttc
ctcc---gttcagaaacacttcgggaggtgaatttcgggttttagttctcacg-------
---------
>Chr7:7482348:7490737_5p 
-------------------------ctgttgtcaccacgattgttcatctcggg-taatg
gact--aaggcccagaacaaacactctaaatgtgccaaggatttagtacggaccagccca
ctaagcccgatgggaag-ctggagcgtagtgaagcaccccttggatcggttcgcagtcca
gactcggtcaaagattcctacaattaatcggattgattagggtgtgagatttacgtagaa
aaatttattaggcattgatgg------taatgaactagtataaatgagta-a---tgagg
gccactgtgtaaatggatcgaaaaac--t-ttt--ctctcgag--caataatatacactc
tttttatca--accttaaactctaaattcagttcagaacttta--accgatggtgggttc
cccc---atttagaaatacttcggaaggagaacttc-ggttttagttctcaca-------
---------
>Chr7:7482348:7490737_3p 
--------------------------tgttgtacccacgattgttcatctcggg-taatg
gact--aaggcccagaacaaacaatctaaatggcccaaggatttagtacggaccagccca
ctgagcccgatgggaag-ctggagcgtagtgaagcacccctcggatcggttcgcagtccg
gactcggtcaaagatt-ctacaaataatcggattgattagggtgcgagatttatgtagaa
aagtttattaggcattgatgg------taatgaactagtataaatgagta-a---ggagg
gccactgtgtaaatggatcgaaaaac--t-ttt--ctctcgag--caataatatacactc
-ttttatca--ctcttaaactctaaattcagttcggaacttta--aacggtggtgggttc
cccc---gttcaaaaatactttggaaggagaacttt-ggttttagttctcaca-------
---------
>Chr6:753088:759921_5p 
-----------------------aaatgttgtacccacgatctgtcatcttgggc-aata
gacaa-agggcctaggccgggcacgtctaatgggccaagagcgtattactgatcggccca
tcaggcccagagaaaggaagagagcgcggagatgcttcgtgttggtcagctcgcagctcg
ggcttggtcaaagattcccgcattcaagacgattaattaggatatgcaaatcgtgc--cc
ta-ttaattatgcattaattaggcaataaatcggtcggtataaatatgta-a---ggggg
gagtcttttgtaagggatgg-aaaac--a-ttt--tccaaaag--aagcaatacaa-tac
aaattctcaaaat---tctctc-aaattcagttcggaacttct-aaacggtgataagctc
ctccac-attc-gaatc-------------------------------------------
---------
>Chr18:14897330:14907244_3p 
---------------------------------------attcgtcatctcggat-aata
ggcaa-agggcctgggccgggcacgctaaacggaccaagggtgtagcactggtcggccca
tcagactcagagaaaggaagagagcgcggagagacgtcatattagtcagctcgcagttcg
agctcggtcaaagattccaacattcaagtggattaattaggacgcgagaatcgtgt--aa
aa-ttaattacgcattaattgggtaattaatcggtatgtataaatatgta-a---ggggg
gaagtctt-tgaggggaggg-aatattctttttggctctgaagcagtaatataca-tttt
tagcattc-aaa-----cactccc-attcagttcggaactcct--aacggtgataagctc
ctccac-acat-aaatcagttcggaaggagagaaca-cttctcacccccac---------
---------
>Chr18:14897330:14907244_5p 
---------------------------------------------catctcggat-aaca
ggcag-agggcctgggccgggcacgctaaatgagccaagggtgtagcactggtcggccca
tcaggcccagagaaaagaagagagcgcggagaggcgtcatattagtcagctcgcagttcg
agctcggtcaaagattccagcattcaagtggattaattaggacgcgagaatcgtgt--aa
aa-ttaattacgca-gaattgggtaattaattggtctgtataaatatgta-a---ggggg
gaagtctt-tgaggggagga-aatattctttttggctctgaagcagtaatataca-tttt
tagcattc-aaa-----cactccc-attcagttcggaactcct--aacggtgataagctc
ctccac-acat-aaatcagtttggaaggagagaaca-cttctcaccc-------------
---------
>Chr2:9409512:9411941_3p 
-----------------------------------------------------gc-aata
ggcaagagggcctaggccgggctagtccactgggccaagagcgaattagtgatcggccca
tcaggcccggagaaaggaagagagagcggagatgtttcgtgctggtcagttcgcagctcg
gtccaggtcaaagattcccgcattcaaaaggattaattagtccgcgcaaatcgcgt--cc
ta-ttaatggcgcattaatttagtaataaattggtcggtataaatatgta-a----gggg
gggtcagttgtagagaatca-aaccc--t-ttt--tcccgaaa--aagcaatacaaaatc
aaatactcaaaa----actctctcaaatcagttcggaattact-taacggcgataagctc
ctccac-agtt-aaatcacttcggaagga-------------------------------
---------
>Chr2:9409512:9411941_5p 
----------------------------------------------------ggc-aata
ggcaagagggcctaggccgggctagtctactgggccaagagcgaattagtgatcggccca
tcaggcccggagaaaggaagagagcgcggagatgtttcgtgctggtcagttcgcagctcg
gtccaggtcaaagattcccgcattcaagaggattaattagtccgcgcaaatcgcgt--cc
ta-ttaatggcgcattaatttagtaataaattggtcggtataaatatgta-a---ggggg
gggtcagttgtagagaatca-aaccc--t-ttt--tcccgaaa--aagcaatacaaaatc
aaatactcaaaa----actctctcaaatcagttcggaattact-taacggcgataagctc
ctccac-agtt-aaatcac-----------------------------------------
---------
>Chr4:7907367:7918396_3p 
------------------------------------------------------------
------------caggccgggcacgctaaacgggtcaagggtgtagcactggtcggccca
tcaggtccagagagaagaagagagcgcgaagaggcatcatattagtcagctcgcagctcg
agctcggtcaaaaattccagcattcaagtgaattaattaggacgcgtgaatcatgt--aa
aa-ttaattacgcattaattgggtaattaaatggtctgtataaatatgta-a-ggggggg
ggagtctttgtgggggatca-aatat--ttttt--ctctcaggcagtaatataca-attt
tagcattc-aaa-----cactctc-tttcagttcggaactctt--aacggtgataagctc
ctccac-ac---------------------------------------------------
---------
>Chr4:7907367:7918396_5p 
------------------------------------------------------------
--------------ggccgggcacgctaaacgggtcaagggcgtagcactggtcggccca
tcaggcccagagagaagaagatagcgcggagaggcgtcatattagtcagctcgcagctcg
agctcggtcaaagattccagcattcaagtgaattaattaggacgcgagaatcgtgt--aa
aa-ttaattacgcattaattgggtaattaattggtctttataaatatgta-a---ggggg
ggagtctttgtgggggatca-aatat--ttttt--ctctcaggcagtaatataca-attt
tagcattc-aaa-----cactctc-tttcagttcggaactctt--aacggt---------
------------------------------------------------------------
---------
>Chr15:23200544:23204133_3p 
--------------------------tgttgtaaccataattgttcacctcgggttaatg
aact--aaggcctagaccaaacaatcgaaatgggccaaggccatgattcgggtcggccca
ctaagccctatagaaggtttggtgcggagagaagtatccctcgagtcagtttgcagttcg
gattcggtcaaagattcccgcaattaatcgaattgattaggacgcgaggattacgcagtg
aa-ttgatttggcattgattg------taatagactaatataaatacgaa-a---gaacg
gggactgtc-agggggatcgaaaaac----ttt--ctctgaag--caataatactcattc
tatttcaaagcacttt-atctctaaattcagttcggaattata--a-tggtggtgggttc
ctct---gtccagaaacacttcggaaggagaattc--ggtttcagttctcacaatcaata
aggagcaag
>Chr15:23200544:23204133_5p 
--------------------------tgttgtaaccacgattgttcacctcaggttaacg
aact--aatgcacagaccaaacaatcgaaat-ggccaaggccatgattcgggtcggccca
ctaagccttatagaaggtttggagcggagagaagtattcctcgagtcagtttgcagttcg
gactcggtcaaagattcccgcaattaatcaaattgattaggacacgaggattacgcagtg
aa-ttaatttggcattgattg------taatagactgatataaatacgaa-a---gaacg
gggactgta-agggggatcgagaaac----ttt--ctctgaag--caataatattcattc
tatttcacagcacttt-atctctaaattcagttcggaattata--a-cggtggtgggttc
ctcc---gtccagaaacacttcggaaggagaattc--ggtttcagttctcacaa------
---------
