# Supplementary material for: Transposon signatures of allopolyploid genome evolution
Source: Nat Commun. 2023 Jun 1;14:3180. doi: 10.1038/s41467-023-38560-z (PMC10235133; doi:10.1038/s41467-023-38560-z)
Supplement: Supplementary file 4 — Supplementary Data 1 [file 41467_2023_38560_MOESM4_ESM.zip › Camelina.LTR.families/Camelina.LTRFamily/Camelina.Aligned/gt10.fam_179.Aligned.fa]

>Chr1:9624883:9635530_5p 
-------------------------------ttcctggaactgtttcgttt---------
--gttcatgcttagaatcgtttgcgtttttattcactttcgcttcttgtcatgcattctt
gtttcttgttctgtgactcatttccatttcgcattttgatcattctaggactcttag--a
taaaaacactctttgaattggcttaacttgtgattccttgattgcatcttgattgc-tag
caa--catcccatttggattgacaccttaaatactacaac-acttaaggttaattga-ac
ctgctag----gagacacaaaaatcttagtatcaatttggc-gcc---------------
--------
>Chr17:19149814:19158164_5p 
-----------------------------------------tgtttcgttt---------
--gttcatgcttagaatagtttgcgtttttattcactttcgcttcttgtcatgcattctt
gtttctagttctgtgactcactttcgtttcgcattttgatcattctaggactgttag--a
taaaaacactctttgaattggcttaacttgtgacatcttgattgcattttgagtta-tag
taaactttcccaactggattgacaccttaagtattacaac-gcataaggataattga-ac
ctactag----gagacacaaaaatcccagtatcaatttggc-gcc---------------
--------
>Chr9:14182062:14191905_3p 
taggacttctttatttctgatttttattacattcctggaactgtttcgtttcttgctttt
tagttcatgcttagactcgtttatgtttttattcattttcgcttcttgtcatgcattttc
gtttctagttctgtgactcatttccgtttcgcattttgatcattctaggattgttag--a
taaaaacactctttgaattggcttgacttgtgatagcttggttgcatctcatttgt-tag
caa--catcccatttggattgacaccttaagtactacaac-gcataaggttaattga-ac
caactag----gagacacaaaaatcctagtatca--------------------------
--------
>Chr17:19149814:19158164_3p 
-----------------------------------------------gttt---------
--gttcatgcttagaatagtttgcgtttttattcactttcgcttcttgtcatgcattctt
gtttctagttctgtgactcacttccgtttcgcattttgatcattctaggactgttag--a
taaaaacactctttgaattggcttaacttgtgacatcttgattgcattttgagtga-tag
taaactttcccaactggattgacaccttaagtattacaac-gcataaggttaattga-ac
ctactag----gagacacaaaaatcccagtatc-attgagc-tcctcacataccatccaa
--------
>Chr11:19995692:19998877_3p 
------------------------------------------------------------
------atgcttagactcgtttttgttttcattcattttcgcttctcgtcatacattctc
gtttctatttctagaacacatttccgttttgcattatgatcattctaggactgttagata
aaaacactcttattgaattggcttaacttgtgatttcttgattgcatcttaattgt-tag
taacgtttcccaactggattgacaccttaagtattacaactgcataaggttaattaa-ac
ctgctag----gacatacaaaaatcctagtatcaatttggc-gccgttgccatttggga-
--------
>Chr11:19995692:19998877_5p 
------------------------------------------------------------
--------gcttagactcgtttttgttttcattcattttcgcttctcgtcatacattctc
gtttctatttctagaacacatttccgttttgcattatgatcattctaggactgttagata
aaaacactcttattgaattggcttaacttgtgatttcttgattgcatcttaattgt-tag
taacgtttcccaactggattgacaccttaagtattacaactgcataaggttaattaa-ac
ctgctag----gacatacaaaaatcctagtatcaatttggc-gccgttgncgttt-----
--------
>Chr3:28435910:28445135_3p 
------------cttcctgatttttattgcattcctgaaactgtttcgtttcttgccttt
taattcatgcttagactcgtttatgtttatattcattttcgcttcttgtcatgcattttc
gtttctagtcctataacatatttccgttttgcatcctcatcattctaggattgttagaca
taaaaccattctttgaactgtcttgacttgtgaaatcttgattgcatcttgagtgactag
caa--cgtcccatttggattgacaccttaagtactacaac-acataaggtttaatga-ac
ctgctag----gagacacaaaaatcctagtatcacat-----------------------
--------
>Chr5:28979076:28987398_5p 
-------cctctttttctgatttttattacattcctgagactgtttcgtttcttgccttt
tagttcatgcttagacttgtttatgtttttattcattttcgcttcttgtcatgcattctc
gtttctaattctgtgacttattttcgttttgtatcgtcatcattctaggactgttag--a
caaacactctctttgaattggcttggcttgtgatttcttgattatatcttaattgt-tag
taaagtttcccattatgattgacaccttaaatactacagctgcataaggttaattgagac
ctgctagaatagacacacaaaaatactagtatcactt-----------------------
--------
>Chr16:9003522:9010199_5p 
------------------------------------------------------------
---------------------tctgcttttactcatttttacttcttgtcatacattttc
gtttctagttctgtaactcatttccgttttgcattctggtcattctaggattgttagata
caaaaccactctttgaattggcttgacttgtgatttcttgattgcatcctgattgc-tag
caa--catcccatttggattgacgccttaagtactacaactacataaggttaagtga-ac
ctactag----gacatacaaaaagcctagtatcaatttggt-gccagaaatga-aggatg
--------
>Chr16:9003522:9010199_3p 
------------------------------------------------------------
--------------------ttctgcttgtactcatttttacgtcttgtcatacatgttc
gtttctagttctgtaactcattttcgttttgcattctggtcattctaggattgttagata
caaaaccactctttgaattggcttgacttgtgatttcttgattgcatcctgattgc-tag
caa--catcccatttggattgacaccttaagtactacaactacataaggttaagtga-ac
ctactag----gacatacaaaaagcctagtatcagttcgttaaccggaaatggtagtatg
ttctcagt
