# Supplementary material for: Transposon signatures of allopolyploid genome evolution
Source: Nat Commun. 2023 Jun 1;14:3180. doi: 10.1038/s41467-023-38560-z (PMC10235133; doi:10.1038/s41467-023-38560-z)
Supplement: Supplementary file 4 — Supplementary Data 1 [file 41467_2023_38560_MOESM4_ESM.zip › Camelina.LTR.families/Camelina.LTRFamily/Camelina.Aligned/gt10.fam_1656.Aligned.fa]

>Chr3:18458381:18465912_5p 
-----------------agtctcgatcgacactccacctgcaactgcgat-----cagca
cgaaaccgagagtcgaatctggcttcccaatctcctctaaatcatccaatactcaaaacc
catgccggaaacatcattaggaacctgtataatacaatccccagca-agcaaacacacaa
aaacaacaacaaacaagcaagaacaaggaaatcaagggcttagattagccatggtcatgc
actcacctctttgcacgaagattcagaccaatagcaacgaatccaacccccctagatagc
ttctatctcccccttagcctcaaatctc---------------------ccaag-aacag
ccaacaatcttctcaaaaatcaacaaaatctcaaaaataaggtttttctctcttttctc-
-----------tcaaaaacaagag---aacggcgacaatcacaacttgcc-taaaccctc
tactgcgaca--aaacacctaaatagttcggttcaatggttttccctaaaccaaaccagt
tcaaat--cgataattaaatcgatctgatcgaacc-------------------------
----------------------------
>Chr3:18458381:18465912_3p 
------------------gtgtcgatcgacactcctcctgcaactgcgat-----ccgca
tgaagccgagagtcgaatctggcttcccaatctcctccaaatcatccaatactcaaaacc
catgccgtaaacatcattaggaacctgtataatccaatccctagca-agaaaacacacaa
aaacaacaacaagcaagaaagaacaaggaaatcaagggcttagattagccatgatcatgc
actcacctctttgcacgaagatccagaccaatagcaacgaatccaaccctcctagcaagc
ttctatctcccccttagcctcaaagctc---------------------ccaag-aacag
ccatcaatcttctcaaaaatcaccaaaatctcaagaacaaggtctttctctcttttctc-
-----------tcaaaaacaagag---aacgacgacaaacacaacttgcc-aaaaccctc
tactgcgaca--aaacacctaaatagtttggttcaatgattttccctaaaccaaaccggt
tcaaat--tgataattaaatcgatctgatcgaca--------------------------
----------------------------
>Chr14:19555059:19562825_3p 
--------------------cccgatcgacactccctctgcaaccacgat-----ccgct
cgaagccaagagtcaaatctcgctccccaatctcttccaaatcgtccaatactcaaaacc
caagccaaatacgtccataggaacctgtagcaaccaattccagcaa-gaaaaacacac-a
aaacaacaacaaacaagcaagaacaagcaaatcaaaggcttagattagccatggtcatgc
actcacctctttgtgggaagattcagaccaatagcaacaaatccaaccctcctagcaagc
ctctagctccgtcctagctccaaatctc---------------------tcaag-aacag
ccaagaaattcacaaatctcaccaaaaatctcaagaactctctttttcctctttttctc-
-----------tcaaaagcgtta----aacggcgtcaagagaaacttccc-aaaaccctt
ctggtcgaca--aaacacttaaatatctcggtttagtggtttttcctaaaccaaaccggt
ccaaat--tgataattaaatcgaactggtcgaaccagaaa-ca-ttggtgtcgatcaaca
ccctcc----------------------
>Chr14:19555059:19562825_5p 
-------------------------tcgacactccctctgcaaccacgat-----ccgct
cgaagccgagagtcaaatctcgctccccaatatcttccaaattgtccaatactcaaaacc
caagccaaatacgtccataggaacctgtagcaaccaatcccagcaa-gaaaaacacac-a
aaacaacaacaaacaagcaagaacaaggaaatcaaaggcttaaattaaccatggtcatgc
actcacctctttgcaggaagattcagaccaatagcaacgaatccaaccctcctagcaagc
ttctagatccttcctagctccaaatctc---------------------tcaag-aacag
ccaagaaattcacaaatctcaccaaaaatctcaagaactctctttttcctctttttctc-
-----------tcaaaagcgtta----aacaacgacaagagaaacttccc-aaaaccctt
ctggtcgaca--aaacacttaaatatctcggtttagtggtttttcctaaaccaaaccggt
ccaaat--cgatagttaaatcgaactggtcgaaccagaaa-ca-ttggtgtcgaccgaca
ccccct----------------------
>Chr7:12441684:12444980_3p 
------acacccatggtggtgtcgatcgacactccctctgcactcgcgat-----ctgct
caaagccgagagtcgaatctcgctccccaacctcttccaaatcgtccaatactcaaaacc
caggccaaatacgtccttaggaacctgtagcaaccaatcccagcaa-gaaaa--acac-a
aaacaacaataaacaagcaagaacaaggacattaaaggcttagattagccatggtcatgc
actcacctctttgcaggaagattcagaccaacagcaacgaatccaaccttcctagcaagc
ttctaactccttcccagccttggatctt---------------------tcaagaaacag
caaggaatctcacaaatctctctcaaaatctcaagaacaaagtttt-tccctttgactc-
-----------tcaaaaacgata----aacggcgacaaagacaaac-cca-aaaaccctt
cctttcgtcgacaaacacttaagtaacccggttcaatggttt-cccaaaaccaaaccgaa
ccaaaa--cgaagattacaacattctggtcgaaccaggaagcc-ttggtgtcga------
----------------------------
>Chr5:22691046:22697828_5p 
----------------tggtatcgatcaacactacctcttcaaccgtgat-----ccaca
caaagccgagagtcaaatctcgctccc-aaactccaccaaatcgcccaatactcaaatcc
caagccatatacatccgtaggaacctgtagcaatcaatcccagcaa-gaaaaacacac-a
aaacagcaacaaacaagcaagaacaagga-atcacaggcttagatcagccatagtcatgc
actcacctctctgcaggaagattctgaccaacaacaacgaatcacaccttcctagcaagc
ttctagctccttccgagctccaaatctc---------------------ccaac-aaaag
ccaagaatctcaccaatctcctccaaaaactcaagaacagctctttctctctttttctc-
-----------tcaaaacgatga----aacggcgagagacaaaacttgcc-aaaaaccct
tt--ttgtcgattcccacttaattatctcggttcaatggttttccttaaaccaaaccgac
caaaat--cgataattgaatcaatctggttgaaccagaaa---------------cacca
ccct------------------------
>Chr5:22691046:22697828_3p 
---------------------tcgatcgacactacctctgcaaccgcggt-----tcaca
caaagccgagagtcgaatcttgctccc-aaactccactaaattgcccaatactcaaatcc
caagccatatatatccgtaggaacctgtagcaatcaatcctagcaa-gaaaaacacacaa
aaacaacaacaaacaagcaagaacaagga-atcacaggcttagatcagccatggtcatgc
actcacctctctgcaggaagattctgaccaacaacaacgaatccattcttcctagcaagc
ttctagctccttcctagctccaaatctc---------------------ccaac-aaaag
ccaagaatctcaccaatctcctccaaaaacacaagaacagctctttctctctttttctc-
-----------tcaaaacgataa----aacggcgagagacaaaatttaccaaaaaacctt
tt--ttgtcgattcccacttaagtatctcggttcaatagtttttcttaaaccaaaccgac
caaaat--cgacaattgaatcaatctggttgaaccagaaa--------------------
----------------------------
>Chr11:22410156:22418435_3p 
------------------------------------------------------------
-------aagagtcaaatctcgctcccaaaactccaccaaatcgcccaatactcaaaacc
caaaccaaatatgttcttagggacctgtagcaatcaatcccagcaa-gaaaaacacac-a
aaacagcaacaaacaagcaagaacaagga-atcacaggcttagatcagccatggtcatgc
actcacctctttgcaagaagattctgaccaacagcaacgaatccaaccctcctagcaagc
ttctaactccttcctagccttggatctc---------------------tcaagaaacag
caaggaatctcacaaatctctctcaaaagctcaagaacaatgttttctcccttcttctc-
-----------ttaaaaacgtta----aacggtgacaaagacaaatgccc-aaaaccctt
cttttcgtcgacaaacacttaa-tatcttggtttaatggttttccctaaaccaaaccaac
caaaaac-cgacaattaagtcaatctggtcgaaccagaaataa-gtggtgtcgaccgaca
cc--------------------------
>Chr11:22410156:22418435_5p 
------------------------------------------------------------
-----acgagagtcaaatctcactcccaaaactccaccaaatcgcccaatactcaaaacc
caaaccaaatacgtccttaggaacctgtagcaatcaatccgagcaa-gaaaaacacac-a
aaacaggaacaaacaagcaagaacaagga-ataacaggcttagatcagccatgttcatgc
actcacctctttgcaagaagattctgaccaacaacaacgaatccaaccctcctagcaagc
ttctaactccttcctagccttggatctc---------------------tcaagaaacag
caaggaatctcaccaatctctctcaaaagctcaagaacaatgttttctcccttcttctc-
-----------tcaaaaacgtta----aacggcgacaaagacaaatgccc-aaaaccctt
cttttcgtcgacaaacacttaa-tatcttggtttaatggtttaccctaaaccaaaccaac
caaaaaa-cgacaattatgtcaatctggtcgaaccagaaataa-gtggtgtcgatcgaca
ccctcccccaaaa---------------
>Chr18:6804282:6812690_3p 
------------------------------------------ctcatgaggttagatgct
acgagccgagagtcgcatctc-gcttccaatcgccatcaaatcgtccaaaactcaaaccc
aaagccttatacctccgtaggaacctatagcaaccattcccagcaa-gaaaaacacac-a
aaacaacaacaaacaagcaagaacaaaagaatctcaggcttagatcagccatggtcatgc
gctcacctctttgcaggaagtttctgaccaaccacgacgaatccaaccctcctagaaagc
ttctaacacgtctctagccctggatcttcactcccacagaaagatatcaccaaa-aacgc
cttcaaatctcacaactctca-ccaaaaccttaagaaattgtttctctccttttct----
-----ctctgtttcaagcggcgaga--aacaataa-aaacacga----cc-taggtcgtt
c-----------tcccacttaaatatcatggttccttggttttccttaaaccaaaccgac
aaaaat--cgataattaaatcgaactggtcgagccagaaa--------------------
----------------------------
>Chr15:16856607:16864644_3p 
-----------------------------------------------------------g
cgaagtcgagagtcgaatctcgctcccaaatctcatccaaatcgtccattactcgaaacc
caagccttatacatccgtaggaacctgtatcaaccaatcccagcaa-gaaaaacacac-a
aacaggcaacaaacaagcaagaacaaggaaatcaaaggcttagattagccatggtcatgc
actcacctctttgcaggaagtttctgaccaacaatggacaaatccacactcccagcaagc
ttcccacacgttcctagccttgaatcctcactcccacatcaagatctcacccac-aaagc
cttgaaatctcacaaaacctc-ccaaaaactcaagaacgatgttttctcctctttctc--
-----ttttg-tttcagcggctggac-aaccacaa--aacacga----cc-taggttgct
c-----------ccccagttaaatatcacggtttaatggttctcctcaaactaaaccgac
caaaaat-cgataattaaatcgaaccggtcgaaccagaaaacagtcagtgtcaatcgaca
cctcctatggtgt---------------
>Chr12:31549023:31555387_3p 
--------------------gtcgatcgacactccctctgcattcacgat-----ctaga
caaaaacaagagtcgaatctc-gcttcataactccaccaaatcgcccaatactcaaaacc
caagtcatatttgtccataggaacctgtagcaatcaatcccaacaa-gaaaaacacac-a
aacctagcaacaacaag-aaggaaaatggaatcaaaggcttagataagccatggtcatgc
actcacctctttgcaggaagtttctgaccaacaatggacgaatctacactcccagcaagc
ttcccacacgttcctagcattcaatactcactcccacagcaagatctctcccac-aaagc
tttgaaatttcataaactctctctagaacctcaagaacaaactctcactttgtttttc--
-----tctca----aagtggtgagac-aaacacaactaacacga---ccc-taggtcgtt
t-----------tctcccttttaagactcggttcaatggtttcctt-aaaccaaaccggt
ccaaat--cgacgattatagcaatctcgtcgaaacagaaaaca-atggtgtcgatcgact
cccatccaaaaaaccaatttattggctc
>Chr7:10155295:10160950_5p 
--cgaccaacaccacttggtgtcgatcgacactccacctgcaactgcgtt----ccgctg
caaagtcgagagtcgaatctcgctccc-aaactccaccaacttgtccaatactcaaaaac
caagccggaaacatccttagaaacctgtagcaagcattccccagca-agaaaactcac--
aaccaacaacacacaagcaagaacaatgaaatcaaaggcttagattagccatggtcatgc
actcacctctttgtaggaagatttggaccaacagcaacgaatcctacactcccagcaacc
ttctaacacgttcctggccctggatcttcactcccacaacaagatctcaccaaa-aacac
cttgaaatctcacaaactctctcaagaacctttaggaactgttttctcctcttcctctca
ct---------ctcaagcggcgtaa--gacaacaa-aaacacga---ccc-tagttcgtt
t-----------tcccccttttaaacctcggttcaatggttttccttaaaccaaaccgga
ccaaaactcgat------------------------------------------------
----------------------------
>Chr15:19871585:19879297_3p 
-------gacaccatgtggtgtccatcgacaccccttctgcaactgcgat-----ccgcg
cgaagttgagagttgaatctgactcccaaatctcctccaaatcgtccaatactcgaaacc
caggccttataccatcgtaggaacctgtatcaaccaatcccagcaaggaaaaacacac-a
aacaagcaac-aacaagcaagaacaagggaatcaagggcttagatcagccattgtcatgc
actcacctctttgaaggaagatttagaccaaaggaaacaaatccaacactctcagcaacc
ctctatcacgttcttagccttgaatcctcgctcccatagcaagatctcccccac-aaagc
tttgaaatctcacaaaaactc-ccagaaactcaagaacaaagttttctcctctctctctc
tgtttctttgtcaaaaacggcaagactaacagcaa-caacacga----cc-taggtcgtt
t-----------ccttccttttaatactcggttcaatggtttcctt-aaaccaaaccgaa
ccaaat--tgatcaataatccaatctggtagaaccagatataag----------------
----------------------------
>Chr15:19871585:19879297_5p 
--------acaccacttggtgtccatcgacaccccttctgcaactgcgat-----ccgcg
cgaagttgagagtcgaatctgactcccaaatcttctccaaatcgtccaatactcgaaacc
caggccttataccatcgtaggaacctgtatcaaccaatcacagtaaggaaaaacacac-a
aacaagcaac-aacaagcaagaacaagggaatcaagggcttagatcagccatggtcatgc
actcacctctttgaaggaagatttagaccaaaggaaacgaatccaacactctcagcaacc
ctctatcacgttcttagccttgaatcctcgctcccacagcaagatctcccccac-aaagc
tttgaaatctcacaaaaactc-ccagaaactcaagaacaaagttttctcctctttctctc
tgttt-tttgtcaaaaacggcgagactaacagcaa-caacacaa----cc-taggtcgtt
t-----------ccttccttttaagactcggttcaatggtttcctt-aaaccaaaccgaa
ccaaat--tgatcaaaaatccaatgtggtcgaaccagacatnagt---------------
----------------------------
>Chr7:10155295:10160950_3p 
gtcgaccgacaccacttggagtcgatcgacactccacctacaactgcatt----ccgctg
cgaagtcgagagtcaaatctcactccc-aaactccaccaactcgtccaatactcataacc
caagccagaaacatccttagaaagctgtagcaaccattctccagca-agaaaacaaat--
aaacaacaacacacaagcaagaacaaggaaatcaatggcttagattagtcatggtcatgc
actcatctctttgcaggaagatttggaccaacagtaacgaatcctacactcccagcaacc
ttctaacacgttcctggccatggatcttcactcccacagcaagatctcaccaaa-aatac
cttgaaatctcacaaactctctcaagaacctttaggaactgttttctcctcttcctctca
tt---------ctcaagcggcttaa--gacaacaa-aaacaaga---ccc-taggtcgtt
t-----------tcccccttttaaacctcggttcaatgattttccttaaaccaaaccgga
ccaaaac-----------------------------------------------------
----------------------------
>Chr18:6804282:6812690_5p 
---------------------------------------------------------gct
cgaagccgagagtcgcatctc-gcatccaatctccatcaaatcgtccaatactcaaaccc
aaagccttatacttcgataggaacctatagcaaccattcccaacaa-gaaaaacacag-a
aaacaacaaaaaacaagcaaaaacaaaggaatctcaggcttagatcagccatggtcatgc
actcacctctttgcaggaagtttctgaccaaccacgacgaatccaaccctcctagcaagc
ttctaacaagtctctagccctggatcttcactgccacagaaagatctcaccaaa-aacgc
cttcaaatctcacaactctca-ccaaaaccttacgaaacagtttctctccttttcc----
-----ctctgtttcaagcggcgaga--aacaataa-aaacacga----ca-taggtcgtt
t-----------tcccacttaaatatcacagttccttagttttccttaaaccaaaccgac
taaaat--cgattattaaatcaaactggtcgaaccag-----------------------
----------------------------
>Chr15:16856607:16864644_5p 
--------------------------------------------------------caag
cgaagttgagagtcgaatctcgctcccaaatctcctccaaatcatccaatactcaaaacc
caagccttatacatccgtaggaacctgtatcaaccaatcctagcaa-gaaaaacacac-a
aacaggcaacaaacaagcaagaacaaggaaatcaaaggcttagattagccatggtcatgc
actcacctctttgcaggaagtttctgaccaacaatggacgaatccacactcccagcaagc
ttcccacacgttcctagccttgaatcctcactcccacagcaagatctcacccac-aaagc
cttgaaatctcacaaaaactc-ccaaaaactcaagaacgatgttttctcctctttgtc--
-----ttttgttttcagcggctggac-aaccacaa--aacacga----cc-taggtcgct
c-----------caccacttaaatatcacggtttaatggttctcctcaaaccaaaccgac
caaaaat-cgataattaaatcgaaccggtcaaaccagaaaacagtcagtgtcgatcaaca
ccctc-----------------------
>Chr19:20190478:20196597_5p 
------------------------------------------------------------
----------------------atcccaaaccttcaccaaatcgtccaatactcaaaacc
caagccgaaaacatccatatgaacctgtagcaaccaatcccagcaa-gaaaaacacac-a
aaacaacaacaaacaagcaagagcaaggaaatcaaaggcttagattagccatggtcatgc
actcacctctctgtaggaagattctgatcaacaatgaacgaatccacactcccagaaagc
ttcccacatgttcctagccttgaatcctcactctcacagcaagatctcacccac-aaagc
cttaaaatctcacaaaactca-ccaaaaactcaagaaccaacttttctcttctttttcc-
----gctttg-attcagcggcgagac-aacaataa--aacacga----cc-taggtcgtt
t-----------ttctcacttaatagtccggttctgtggttttcct-aaaccaaaccatc
caaaaa--agccaattgaatccatctggtcgaaccagaaatta-ctggtgtcgatcgaca
cccac-----------------------
