# Supplementary material for: Transposon signatures of allopolyploid genome evolution
Source: Nat Commun. 2023 Jun 1;14:3180. doi: 10.1038/s41467-023-38560-z (PMC10235133; doi:10.1038/s41467-023-38560-z)
Supplement: Supplementary file 4 — Supplementary Data 1 [file 41467_2023_38560_MOESM4_ESM.zip › Camelina.LTR.families/Camelina.LTRFamily/Camelina.Aligned/gt10.fam_1672.Aligned.fa]

>Chr3:19327667:19332531_5p 
---tattgggttagctgtaaatatgtgattagcttcctttggttaacttagccggtttag
tatatgttttagcatacttgtatagaacacaagaattgtatagctattttgggttaagtg
aatgaggaaaatatctttaacaaacttcttttctctcattctcttttgtttgtaata
>Chr3:19327667:19332531_3p 
--ctattgggttagttgtaaatatgtgattagcttcctttggttaagttagccggtttag
tatatgttttagcatacttgtatataacacaagaattgtacaactattttgggttaattg
aatgaggaaaatagctttaacaaacttcttctctctcattctctctcgtttgtaata
>Chr16:5241047:5245885_3p 
---tattgggttagatgt-aatatgtgattagc----------taagttaaccggtttag
tatttggtttagtatacttgtatataacacaagaattgtacagctatttt-ggtcaattg
aatga-gaaaatatctttaacaaacttattctctctcgttctctctcgtttgtaata
>Chr16:5241047:5245885_5p 
---tattgggttagatgt-aatatgtgattagc----------taagttaaccggtttag
tatttggtttagtatacttgtatataacacaagaattgtacaactatttt-ggtcaattg
aatga-gaaaatatctttaacaaacttcttctctctcgttctctctcgtttgtaata
>Chr8:22509755:22514583_3p 
---tattgggtta--tgtaaatatgctattcgg---------ttacgttagttggtttag
catttggtttagtatacttgtatataacataaaaattgtacagctatttt-ggttaattg
aatga-gaaaaatcttttaacaaatttcttctttcccattctctctcgtttccaaca
>Chr8:22509755:22514583_5p 
---tattgggtta--tgtaaatatgctattcgg---------ttaagttatttggtttag
catttggtttagtatacttgtatataacacaagaattgtacagctatttt-ggatgattg
aatga-gaaaaaacttttaacaaacttcttctttcccattctctctcgttttcaaca
>Chr12:10260533:10267648_3p 
--ctattggttatattg--gttatgtaaataat----ttggtttagttgactcggtttag
c---tactttactttacttgtatatatcacatggattgtacagtttatag-aattaattg
aacga-gaaaatcttttcaacaaacttcttcgtcctcatcctctctcgtttccaaca
>Chr11:17582101:17586972_5p 
gactattggttatattg--gttatgtaaataat----ttggtttagttgactcggtttag
c---tactttactttacttgtatatatcacatggattgtacagtttacag-tattaattg
aatga-gaaaatcttttcaacaaacttcttcgtcctcatcctctctcgtttccaaca
>Chr12:10260533:10267648_5p 
---tattggttatattg--gttatgtaaataat----ttggtttagttgactcggtttag
c---tactttactttacttgtatatatcacatggattgtacagtttacag-aattaattg
aatga-gaaaatcttttcaacaaactttttcgtcctcatcctctctcgtttccaaca
>Chr11:17582101:17586972_3p 
---tattggttatattg--gttatgtaaataat----ttggtttagttgactcggtttag
c---tactttactttacttgtatatatcacatggattgtacagtttacag-tattaattg
aatga-gaaaatcttttcaataaacttcttcgtcctcatcctctctcgtttccaaca
>Chr19:25728433:25734480_3p 
---tattggttatattg--gttatgtaaatagt----ctggtttagttgactcggtttag
c---taatttactttacttatatatatcacatggattgtacagtttacaa-agat-atga
aatga-gaaaatcttttcaacaaacttcttcgtcctcatcctctctcgtttccaaca
>Chr19:25728433:25734480_5p 
---tattggttatattg--gttatgtaaatagt----ctggtttagttgactcggtttag
c---taatttactttacttgtatatatcacatggatagtatagtttacaa-agat-atga
aatga-gaaaatcttttcaacaaacttcttcgtcctcatcctctctcgtttccaaca
