# Supplementary material for: Transposon signatures of allopolyploid genome evolution
Source: Nat Commun. 2023 Jun 1;14:3180. doi: 10.1038/s41467-023-38560-z (PMC10235133; doi:10.1038/s41467-023-38560-z)
Supplement: Supplementary file 4 — Supplementary Data 1 [file 41467_2023_38560_MOESM4_ESM.zip › Camelina.LTR.families/Camelina.LTRFamily/Camelina.Aligned/gt10.fam_1792.Aligned.fa]

>Chr3:23845049:23852575_5p 
-------------------tgttatgagccttagcttttgatacagatctagtaatagca
cccgtcgttagttagctagaaaacagaagaacaactagaaaaacagagggacgtaaactt
aagcttcctttaacccaagtctcttgcttagagaattaggttaa-tgt-tggaagataa-
ttattattgatgtttaggaacct-atttatagatc--ccatacaaccgactt-aacacct
taacta--aaagt-aaaactaccaaaacccagttctaaatagaaaaggaaacataacatt
tttaaagaactagaagcttctcaatccttcctcttccttctacgatacttaataccaaag
tgtgtatca--------
>Chr13:16864408:16869942_5p 
-------------------tgttatgagccttagcttttgatacagatctagtaatagga
ctcgtcgttagttagctagaaaacagaagaacaactagaaaaacagagggacgtaaactt
aagcttcctttaacccaagtctcttgcttagagaattaggttaa-tgt-tggaagataa-
ttattattgatgtttaggaacct-atttatagatc--ccatacaaccgactt-aacacct
taacta--aaagt-aaaactaccaaaacccagttctaaatagaaaaggaaacataacatt
tttaaagaactagaagcttctcaatccttcttcttccttctatgatacttaataccaaag
tgtgtatcactact---
>Chr13:16864408:16869942_3p 
------------------ttgttatgagccttagcttttgatacagatctagtaatagga
ctcgtcgttagttagctagaaaacagaggaacaactagaaaaacagagggacgtaaactt
aagcttcctttaacccaagtctcttgcttagagaattaggttaa-tgt-tggaagataa-
ttattattgatgtttaggaacct-atttatagatc--ccatacaaccgactt-aacacct
taacta--aaagt-aaaactaccaaaacccagttctaaatagaaaaggaaacataacatt
tttaaagaactagaagcttctcaatccttcttcttccttctatgatacttaataccaaag
tgtgtatca--------
>Chr3:23845049:23852575_3p 
-------------------tgttatgagccttagcttttgatacagatctagtaatagga
cccgtcgttagttagctagaaaacagaagaacaactagaaaaacagagggacgtaaactt
aagcttcctttaacccaagtctcttgcttagagaattaggttaa-tgt-tggaaaataa-
ttattattgatatttaggaacct-atttatagatc--ccatacaaccgactt-aacacct
taacta--aaagt-aaaactaccaaaacccagttttaaatagaaaaggaaacataacatt
tttcaagaactagaagcttctcaatctttcctcttccttctatgatacttaataccaaag
tgtgtatca--------
>Chr4:22156251:22161773_5p 
-------------------tgttatgagctttagcctttgatacagatctagtaatagga
cccgtcgttagttagctagaaaacagaggaacaactagaaaacaggggatcgtaaagctt
aagcttcccttaaccctagtctct---cttgagaataaggttaa-tgcttggaagttat-
cctttattcatgtttgagtcccctttttataagaa--ccttacaacctactcttaactgt
taatt----aagt-aagattgccaaaaccataattgaatctaaaaaggaaatagaagtaa
gtcggcaaa--agaagcttctcaagtcttcttgttccttctatgatacttaattccatag
cgagtatca--------
>Chr4:22156251:22161773_3p 
-------------------tgttatgagctttagcctttgatacagatctagtaatagga
ccggtcgttagttagctagaaaacagaggaacaactagaaaacaggggatcctaaagctt
aagcttcccttaaccctagtctct---cttgagcataaggttaa-tgcttggaagttat-
cctttattcatgtttgagtcccc-ttttataagaa--ccttacaacctactcttaactgt
taatt----aagt-aagattgccaaaaccataattgaatctaaaaaggaaatagaagtaa
gtcggcaaa--agaagcttctcaagtcttcttgttccttctatgatacttaattccatag
cgagtatca--------
>Chr10:15352086:15357554_5p 
------------------atgttatgagcctgaacctttgccgtagatctagtaatcgga
cccgttgtaagttgcct----------taagtagcttagaaaaaaaagaacataatagct
tagcttcctttaacccaagcctctt-gctagagaattatgttaa-tgc-tggaagatat-
-ctttattcatgtttgagtcccctttttataaaga-cccttacaaccgactc-taactgc
taatt----aagt-aaaattgccaaaaccataattgaatctaaaaaggaaatagaagtaa
gtcggcaaa--agaagcttctcaagtcttcttgttcctt---------------------
-----------------
>Chr10:15352086:15357554_3p 
--------------------------agcctgaacctttgccgtagatctagtaatcgga
cccgttgtaagttgcct----------taagtagcttagaaaacaaagaacgtaatagct
tagcttcctttaacccaagcctctt-actagagaattaggttaa-tgc-tggaagatat-
-ctttattcatgtttgagtccccttttaataaaga-cccttacaaccgactc-taactgc
taatt----aagt-aaaattgccaaaaccataattgaatctaaaaatgaaatagaagtaa
gtcggcaaa--agaagcttctcaagtcttcttgttccttctatgatactt----------
-----------------
>Chr10:22830034:22835542_3p 
---------gatacaaaaattttatgagccaaagccttagccccagctctagtagtaacc
cccgtaatta--tagctcaagaacaa----------agagaacaaaagaattgaaagctt
aacttcctcttaacataagcctctt-tctagagaattaggttaattgtttggaagatgat
ttcttattaatctttggatctca-ttatatagag--cccttacaaccgactt----atgc
taaatagaaaagt-aaaaataccaaaaccttaatctaatcataaaaggaagtattaataa
-ccgactaacaagaagctttggg---------cttcctcctatgatacgtaataccatat
ctcgtatcaattaat--
>Chr10:22830034:22835542_5p 
acaacctaggata-attaatgttatgagccaaagccttagccccagctctagtagtaacc
cccgtagtta--tagctcaagaacaa----------agagaacaaaagaattgaaagctt
aacttcctcttaacataagcctctt-tctagagaattaggttaattgtttggaagatgat
ttcttattaatctttggatctca-ttatatagag--cccttacaaccgactt----atac
taaatagaaaagtaaaaaataccaaaaccttaatctaaccataaaaggaagtattaataa
-ccgactaacaagaagctttggg---------cttcctcctatgatacgtaataccatat
ctcgtatcattacttac
>Chr18:14058361:14063884_5p 
--------------------gttatgagccaaagccttagcaccagctctagtagtaacc
cccgtagcta--tagctcaataacaa----------agagaacaaaagaattgaaagctt
aacttcctcttaacccaagcctctt-tctagagaattaggttaattgtttggaagatccc
ctcttattgatctttggatctcc-ttatatagagaatccttac-accgactt----atgc
taattagaaaagt-aaaaataccaaaactttagtctaacaataaaaggaaatcttaataa
-ccgactaacaagaacctttggg---------cttcctcctatgatacgtaataccatat
ctcgtatcattactt--
>Chr18:14058361:14063884_3p 
-------------------tgttatgagccaaagccttagccctagctctagtagtaact
ctcatagcta--tagctcaagaacaa----------agagaacaaaagaattgaaagctt
aacttcctcttaacccaagcctctt-tctagagaattaggttaattgtttggaagatccc
ctcttattgatctttggatctcc-ttatatagagaatccttac-accgactt----atgc
tcattagaaaagt-aaaaataccaaaactttagtctaacactaaaaggaaatcttaataa
-ccgactaacaagaagctttgag---------cttcctcctctgataggtaataccatat
ctcgtatcat-------
