# Supplementary material for: Transposon signatures of allopolyploid genome evolution
Source: Nat Commun. 2023 Jun 1;14:3180. doi: 10.1038/s41467-023-38560-z (PMC10235133; doi:10.1038/s41467-023-38560-z)
Supplement: Supplementary file 4 — Supplementary Data 1 [file 41467_2023_38560_MOESM4_ESM.zip › Camelina.LTR.families/Camelina.LTRFamily/Camelina.Aligned/gt10.fam_215.Aligned.fa]

>Chr1:11008692:11022547_5p 
-------------------------------------------------ttggaactagg
ttcgagacatttccacacccaaaaggtgtttgatgaaatgtctaaccaactagtgccaga
gacttacgttcctagcctaagagatt----agttgtctaggatgtttgttgacatgaatg
aacttgtttctcatgcc-tgctcaaccatgtttctctagcgagagctgggtatggaagtg
gttgagtctgagtagtttttgccaagagattggattagctaagttgtgatgttcgttgtt
tagggatagatcgcttgtggcatgttaaacactttgtagaataggatactccacctacat
caattactctcatccttaggacttctttctttatggtttttattaca-tcctgaaactgt
ttctgatcttgc-tatctaattcttgcttagactcgttttctgttttcattcattttcgc
ttcctgtcatacattctcgtttctagtcctgtagttcatttccgttttgcattttcatca
ctctagg-ttgttagataaaaatactctctttgaattggc-ttgacttgtgaaatcttga
ttgcatctcaattgttagtaaagtttctcaaatggattgacaccttaagtattacaactg
cataaggttaattga-acctgctaggacacac----aaaaatcctagtatcaa-------
-------------------------
>Chr1:11008692:11022547_3p 
-----------------------------------------------------aactagg
ttcgagacatttccacacccaaaaggtgtttgatgaaatgtctgatcaagtagtgttaga
gacttacgtttctagcctaaaagatt----agttgtctaggatgtttgttgacgtgaatg
aacttgtttgtcatgcc-tgttcaaccatgtttctctagtgagagctgtatatgaaagtg
gttgagtctgagtaccttttgccaagagattggattagctaagttgtgatgttcgttgtt
ta-ggatagatcgcttgtggcatgttaaacactctgtagactaggatactcgaccgacat
caattacttccatccttaggacttctttctttctgttttttattaca-tcctgaaactgt
ttctgatcttgc-tatctaattcttgcttagactcgttttctgttttcattcattttcgc
ttcctgtcatatattctcgtttctagtcttgtagttcatttccgttttgcattttcatca
ctctagg-ttgttagacaaaaacactctctttgaattggc-ttgacttgtgaaattttga
ttgcatctcaattgttagtaaagtttcccaactggattgacactttaagtattacaactg
cataaacttaattaa-acctgctagaacacac----aaaaatcctagt------------
-------------------------
>Chr6:10711466:10719772_5p 
tgatttccttctggactagaattagaaatactagtttctctctgatcaattggaattagg
tcttagacatttccacacccaaaaggtgttcgatgaaatgtctgaccaactagtgccaga
gacttacgttcctagcctaagagatt----agttgtctaggatgtttgttgacgtgaata
aacttgtttgtcatgtc-tgatcgaccatgtttctctagcgagagctaggtatggaagtg
gttcagtatgagtagcttttgccaagagattgaattagctaagttgtgatgttcattgtt
tagggatagtttgcttgagacatgttaaacactttgtagactaggatactccaccgacat
caattactcccatccctaggacttctttc-ttttgattgatattggattcccgagactgt
ttctgatcttgc-ggttttgttcatgcttagactcgttttc-gtttttactcttgtttac
ttcttgtcatacattttcgtttccagttctgtagttcattttcgttttgcattttcatca
ttctaggattgttagataaaaacactctctttgaattggc-ttgacttgtgaaatcctga
ttgcatcttgagtgatagtaaagtttcccaactggattgacaccttaggtattataac-a
cataaagttaattga-acctgctaggacatac----aaaaatcttagtatcaat------
-------------------------
>Chr6:10711466:10719772_3p 
----------tggaattagagttagaaatactagtttctctctggtcaattggaattagg
tcttagacatttccacacccaaaaggtgttcgatgaaatgtctgaccaactagtgccaga
gacttatgttcctagcctaagagatt----agttgtctaggatgtttgttgacgtgaatg
aacttgtttgtcatgcc-tactcgaccatgtttctctagcgagagctaggtatggaagtg
gttgattatgagtagtttttgccaagagattggattagctaagttgtgatgttcattgtt
tagggatagtttgcttgcggcatgttaaacactctatagactaggatactccaccgacat
caattactcccatccttaggagttctttctttttgattgatattggattcccgagactgt
ttctgatcttgc-ggttttgttcatgcttagactcgttttc-gtttttactcttgtttac
ttcttgtcatacatttttgtttctagttctgtagttcattttcaatttgcattttcacca
ttctaggatagttagataaaaacactctctttgaattggc-ttgacttgtgaaattctga
ttgtatcttgagtaatagtaaagttttccaactggattgacaccttaagtattacaactg
cataaggttaattga-acctgataggacacaca---aaaaagcctagtatcaataccct-
-------------------------
>Chr13:17339676:17354939_5p 
------------------------------------------------------------
------------------------ggtgtttgatgaaatgtctgaccaactagtgccaga
gacttacgttcctagcctaagagatt----agttgtctaggatgtttgttgatgtgaatg
aacttgtttttcatgccatgcttgatcatgtttctctagcgagagctaggtttggaagtg
gttgagtttgagtagcttttgtcaagagattggattagctaagaagtgatgttcattgtc
tagggatagattgcttgtggcatgttaaacactttgtagactaggatactccaccgacgt
caattactcccatccttaggacttctttctttctgatttttattacattcctggaattgt
ttcgtttcctgc-tttttagttcatgcttagactcatttat-gtttttattcattttcgc
ttcttgtcatgcattctcgtttctagttctgtgactcatttccgttttgcattttgatca
ttctaggattgttacataaa--aacactctttgaattggc-ttaacttgtgacttcttga
ttgcatcttgagtgatagtaaactttcccaactggattgacaccttaagtattacaac-g
cataaggttaattgagacctactaggagacac----aaaaatcttagtatca--------
-------------------------
>Chr14:26059284:26069632_5p 
-------------------------------------------------------ctagg
tcttacacatttccacacccaaaaggtgtttgatgaaatgtctgaccaactagtgcctga
gacttacgttcctagcctaagagatt----agttgtctaggatgtttgttgacgtgaatg
aacttgtttttcatgccatgcttgatcatgtttctctagcgagatctaggtttggaaatg
gttgagtttgagtagcttctgtcaagagattggattagctaagaagtgatgttcatggtt
tagggatag-ttgcttgtggcatgttaaacacactatagactaggatactccaccgacat
caattacccccatccttaggacttttttctttctgatttttattgcattcctgagactgt
ttcgattcttgt-tgtttagttcatgcttagactcgtttct-gttttcattcattttcgc
ttcttgtcatacattcccgtttctagttctagaagacatttccgttttgcattctgatca
ttctaggattgttagataaaaacactctctttgaattggc-ttaatttgtgaaatcttta
ttgcatcttgagtgagta-gcatcatcccaatt-gattgataccttaagtactacaacta
cataaggttaattga-acctgctaggatagacacacaaaaatcttagtatcaat------
-------------------------
>Chr14:26059284:26069632_3p 
------------------------------------------------------actagg
tcttagatatttccacacccaaaaggtgtttgatgaaatgtcagaccaactagtgccaga
gacttacgttcctagcctaagagatt----agttgtctaggatgtttgttgacgtgaatg
aacttgtttttcatgccatgcttgatcatgtttctctagcgagagctaggtttagaagtg
gttgagtttgagtagcctctgtcaagagattggattagctaagaagtgatgttcattgtt
tagggataa-ttatttatggcatgttaaacactctgtagactaggatactccaccaacat
caattacccccatccttaggacttctttc-ttctgatttttattgcattcctgagactgt
ttcgattcttgt-tgtttagttcatgcttagactcgtttct-attttcattcattttcgc
ttcttgtcatacattcccgtttctagttctagaagacattttcgttttgcattctgatca
ttctaggattgttaaataaaaacactctctttgaattggc-ttgacttgtgaaatcttga
ttgcatcttgagtgacta-gcatcatcccaattggattgactacttaagtactacaacta
cataaggttaattga-acctcctaggatagacacacaataatcctag-------------
-------------------------
>Chr13:17339676:17354939_3p 
------------------------------------------------------------
------------------------------ttgngaaatgtctgaccaactagtgccaga
gacttacgttcctagcctaagagatt----agttgtctaggatgtttgttgatgtgaatg
aacttgtttttcatgccatgcttgatcatgtttctctagcgagagctaggtttggaagtg
gttgagtttgagtagcttttgtcaagagattggattagctaagaagtgatgttcattgtc
tagggatagattgcttgtggcatgttaaacactctgtagactaggatactccaccgacgt
caattactcccatccttaggacttctttctttctgatttttattacattcctggaattgt
ttcgtttcctgc-tttttagttcatgcttagactcatttat-gtttttattcattttcgt
ttcttgtcatgcattctcgtttctagttctgtgactcatttccgttttgcattttgatca
ttctaggattgttacataaa--aacactctttgaattggc-ttaacttgtgacttcttga
ttgcatcttgagtgatagtaaactttcccaactggattgacaccttaagtattacaac-g
cataaggttaattgagacctactaggagaca-----------------------------
-------------------------
>Chr5:15309589:15312018_5p 
------------------------------------------------------------
-----------------cccagaaggtgtttgatgaaatgtctgaccaactagtgccaga
gacttacgttcctagcctaagagatt----agttgtctaggatgtttgttgacgtgaatg
aacttgtttgtcatgccatgcttgatcatgtttctctagcgagagctaggtttggaagag
gttgagtctgagtagtttctgtcaaaagattggattagctaagtcgtgatgttcattgtt
tagggatagtttgcttgtggcatgttaaacactctgtagactaggatactccaccgacat
caattactcacatccttaggacttctatc-ttttgattgatattgcattcctgagaccgt
ttttcatcttgc-tatttagttcttgtttagactcgatttc-gtttttactcacgtttac
ctcttgtcatacatttttgtttctagttctgtagttcatttctgttttgcattctgatca
ctctaggattgttagacataaaacctctctctgaactggctttgacttgtgatactttga
ttgcatattgattgctagcaa--catctcatttggattgacaccttctgtactacaactg
tataaagttaattgagacttactagaagatac----aaaaatcttagtatcaattagtga
gtctcatccgttgtccttcctagta
>Chr5:15309589:15312018_3p 
------------------------------------------------------------
--------------------------------atgaaatgtctgaccaactagtgccaga
gacttacgttcctagcctaagagatt----agttgtctaggatgtttgttgacgtgaatg
aacttgtttgtcatgccatgcttgatcatgtttctctagcgagagctaggtttggaagag
gttgagtctgagtagtttctgtcaaaagattggattagctaagtcgtgatgttcattgtt
tagggatagtttgcttgtggcatgttaaacactctgtagactaggatactccaccgacat
caattactcacatccttaggacttctatc-ttttgattgatattgcattcctgagaccgt
ttttcatcttgc-tatttagttcttgtttagactcgatttc-gtttttactcacgtttac
ctcttgtcatacatttttgtttctagttctgtagttcatttctgttttgcattctgatca
ctctaggattgttagacataaaacctctctctgaactggctttgacttgtgatactttga
ttgcatattgattgctagcaa--catctcatttggattgacaccttctgtactacaactg
tataaagttaattgagacttactagaagatac----aaaaatcttagtatcaattagtga
gtctcatccgttgtccttcc-----
>Chr17:14629051:14635335_5p 
------------------------------------------------------------
--------------------------------------------------------caga
gacttacgttcctagcctaagagatt----agttgtctaggatgtttgttgacgtgaatg
aacttgtttttcatgccatgctcgattatgtttctctagcgagagctaggtttggaagtg
attgagtttgagtagcttctgtcaagagattggattagctaagaaatgatgttcattgtt
tagggatggtttgcttgtggcatgttaaatactctatagactaggatactccaccgacat
caattactcccatccttaggacctcttcctttctgaattttattacattcctgagactgt
ttcgtttcttgc-cttttagttcatgcttagactcgtttat-gtttttattcattttcgc
ctcttgtcatgcattctcgtttctaattttgtgacttagtttccttttgtatcgtcatca
ttctaggactgttagaaaaa--cactctctttgaattggc-ttaacttgtgatttcttga
ttgcatcttgagtgatagtaaagtttcccaattggattgacaccttaagtactacaacta
cataaggttaattgagacctgctaggatagacacacaaaaatcttagtatcaat------
-------------------------
>Chr17:14629051:14635335_3p 
------------------------------------------------------------
---------------------------------------------------------aga
gacttacgttcctagcctaagagatt----agttgtctaggatgtttgttgacgtgaatg
aacttgtttttcatgccatgctcgattatgtttctctagcgagagctaggtttggaagtg
attgagtttgagtagcttctgtcaagagattggattagctaagaaatgatgttcattgtt
tagggatggtttgcttgtggcatgttaaatactctatagactaggatactccaccgacat
caattactcccatccttaggacctcttcctttctgaattttattacattcctgagactgt
ttcgtttcttgc-cttttagttcatgcttagactcgtttat-gtttttattcattttcgc
ctcttgtcatgcattctcgtttctaattctgtgacttattttcctttcgtatcgtcatca
ttctaggactgttagaaaaa--tactctctttgaattggc-ttaacttgtgatttcatga
ttgcatcttgagtgatagtaaagtttcccaattggattgacaccttaagtactacaacta
cataaggttaattgagacctgctaggatagacacacaaaaatcttagtatcacatcatct
ttctttggaata-------------
>Chr17:32003512:32011494_3p 
------------------------------------------------------------
------------------------------------------------------------
atttggcaccgttgccatttgggattcantagttgtctaggatgtttgttgacgtgaata
aacttgtttgtcatgcc-tactcgaccacgtttctctagcgagagctcggtatggaagtg
gttgagtctgagtagcttttgccaagagattggattagctaagttgtgatgttcattgtt
tagggatagtttggttgtggtatgttaaacactctgtagacgaggatactccaccgacat
caattac-cccatccttaggacttctttctttctgatttttattacattcctggaactgt
ttcgtttcttgcttttttagttcatgcttagactcgtttat-gttattattcattttcgc
ttcttgtcatgcattctcgtttctagttctgtgactcatttcagttttgcattttgatca
ttctaggattgttagaaaa----acactatttgaattggc-ttaacttgtgacttctcga
ttgcatcttgagtgatagtgaactttcccaactggattgacaccttaagtattacaac-g
cataaggttaattgagacctgctaggacatac----aaaaatcctagtatcaatt-----
-------------------------
