# Supplementary material for: Transposon signatures of allopolyploid genome evolution
Source: Nat Commun. 2023 Jun 1;14:3180. doi: 10.1038/s41467-023-38560-z (PMC10235133; doi:10.1038/s41467-023-38560-z)
Supplement: Supplementary file 4 — Supplementary Data 1 [file 41467_2023_38560_MOESM4_ESM.zip › Camelina.LTR.families/Camelina.LTRFamily/Camelina.Aligned/gt10.fam_2724.Aligned.fa]

>Chr5:6243934:6247991_5p 
---tgtaaaggagat-tatagaaagtgaatatatgtgtaattaatcattcgcaaaaccct
tgtgtacaaggctatatatattgtaaatgcagcacataatgataatcaagctttgcctct
taca----
>Chr5:6243934:6247991_3p 
---tgtaaaggagatatatagaaagtgaatatatgtgtaattaatcattcgcaaaaccct
tgtgtacaagactatatatattgtaaatgctgcacataatgataatcaagctttgcctct
taca----
>Chr7:16491254:16495960_3p 
gtttgtaaaggagagatatagacaaaggctataattgtaattaatcattagcaaaaccct
tatgtacaaggctatatatgttgtaaatcctgcacataatatgaatcaagctttgcctct
taca----
>Chr7:16491254:16495960_5p 
gtgtgtaaaggagaaatatagacaaacgctataattgtaattaatcattagcaaaaccct
tatgtacaaggctatatatattgcaaatcctgcacataatatgaatcaagctttgcctct
t-------
>Chr9:29741340:29746003_3p 
---tataggagagttatttatgtaaaggatttaagtgtaaatagtaatg-gtgaaaccct
actgatcatatgtatatatattgtaaatcc--ttctcaataatagacaagcctttcctta
cag-----
>Chr9:29741340:29746003_5p 
----ataggagagttatttatgtaaaggatttaagtgtaaatagtaatg-gtgaaaccct
actgatcatatgtatatatattgtaaatcc--ttctcaataatagacaagcatttcctta
catggtat
>Chr11:41997159:42001788_5p 
---tataggagtgttatttatgtaaaggatatatgtgtaaatagtattg-gtgaaaccct
acatatcttatgtatatattatgtaaattc--atctcaataatacacaagactttcctta
ca------
>Chr11:41997159:42001788_3p 
---tatagaagtgttatttatgtaaaggatatatgtgtaaatagtattg-atgaaaccct
acatatcttatgtatatattatgtatatcc--atctcaataatacacaagccttccctta
ca------
>Chr16:3368407:3374506_3p 
---tataggagaatgatataacttaagaactattgtgtaattagttatt-gctaaaccct
agtgctaaacactatatattgtaaaacatt--cacattgtataatacaagc-tttcctta
ca------
>Chr18:738029:742016_3p 
---tataggagagtgatataacttagggactattgtgtaattagttatt-gctaaaccct
aatgctaaacactatatattgtaacacatt--cacattgtataatacaagc-tttcctta
ca------
>Chr18:738029:742016_5p 
---tataggagagtgatataagttagggactattgtgtaactagttatt-gctaaaccct
aatgctaaacactatatattgtaacacatt--cacattgtataatacaagt-tttcctta
ca------
>Chr16:3368407:3374506_5p 
---tataggagagtgatataacttagggactattgtgtaattagttatt-gctaaaccct
agtgctaaacactatatattgtaacacatt--cacattgtataatacaagc-tttcctta
ca------
