# Supplementary material for: Transposon signatures of allopolyploid genome evolution
Source: Nat Commun. 2023 Jun 1;14:3180. doi: 10.1038/s41467-023-38560-z (PMC10235133; doi:10.1038/s41467-023-38560-z)
Supplement: Supplementary file 4 — Supplementary Data 1 [file 41467_2023_38560_MOESM4_ESM.zip › Camelina.LTR.families/Camelina.LTRFamily/Camelina.Aligned/gt10.fam_536.Aligned.fa]

>Chr2:708042:711924_5p 
--------------------------------ctttttttttaataattaaatac--aat
ataaacaattatgcagcctatgctactaaattaaaccaacccaaaccacgactcctca-t
taaaccaataacaaccagtacaaacagcggaaacataccaaccatacaaaaccat-taca
acatcaatacaataacaatcctaagcattctatccatcaacctagcatatctctatccaa
ggttccaacaacatatccaacaat--------ccaataacacacaaacgagaccctagat
catcctcctcctcatcgccatgattccaca--------acacaaacctgcacaccacaaa
caacaattgagatgcgtaagtattatcacaaatacttagtgaggcaatcctcccatctac
tgggctatacacacaagcaactgagaaaccaatgctta----------------acaaat
gacaaccaaacacaaacaaaccaggaaaa--atcacgaaacaagcaact-tggtgtcgac
cgacac---------------------
>Chr2:708042:711924_3p 
-----------------------------------tttttttaataattaaatac--aat
ataaacaattatgcagcctatactactaaattaaaccaacccaaaccacgactcctca-t
taaaccaataacaaccagtacaaacagcggaaacataccaaccatacaaaaccat-taca
acatcaatacaataacaatcctaagaattctatccatcaacctagcatatctctatccaa
ggttccaacaacatatccaacaat--------ccaataacacacaaacgagaccctagat
catcctcctcctcatcgccatgattccaca--------acacaaacctgcacaccacaaa
caacaattgagatgcgtaagtattatcacaaatacttagtgaggcaatcctcccatctac
tgggctatacacacaagcaactgagaaaccaatgctta----------------acaaat
gacaaccaaacacaaacaaaccaggaaaa--tccacgaaacaagcaact-tggtgtcga-
---------------------------
>Chr5:16032249:16035296_3p 
--------------tactgaaacgactcgacccgtttttttttataa-taaatac--aat
at--ataattaagcatcccatactacttaatta-accaacccaaaccacaaatcatca-t
taaaccagcaataaccattaagtacagcggaaacataccaataatacaaaactaa-taca
tcatcaatacaataacactcctaaccatcctatcc-acaacctagcatatctctatccaa
ggttccaaca------taaagaatat----aaccagaaacacacaaacaagaccctagat
catcctcctcctcatcgccatgattccacg--------tcacatatctgcacaccacaaa
caacaattgagatgcgtaagtattatcacaaatacttagtgaggcaatcctcccatctac
tgggctatacacacaagcaactgagaaaccaatgctta----------------acaaat
aacaaccaaacacaaacaaaccaggaaaa---tcacgaatcaagcaact-tggtgtcgac
cgacaccag------------------
>Chr5:16032249:16035296_5p 
-----------------tgaaacgacccgacccgtttttttttataa-taaatac--aat
ac--ataattaagcatcccatactacttaatta-accaacccaaaccacaactcatca-t
taaaccagcaataaccattaagcacagcggaaacataccaataatacaaaattaa-taca
tcatcaatacagtaacactcctaaccatcctatcc-acaacctatcatatctctatccaa
ggttccaaca------taaagaatat----aaccagtaacacacaaacgagaccctagat
catcctcctccacatcgccatgattccacg--------tcacatatctgcacaccacaaa
caacaattgagatgcgtaagtattttcacaaatacttagtgaggcaatcctcccatctac
tgggctatacacacaagcaactgagaaaccaatgctta----------------acaaat
aacaaccaaacacaaacaaagcaggaaaa---tcacgaatcaagcaact-tggtgtcga-
---------------------------
>Chr20:16646477:16650992_3p 
--------------aattgaaacaacc---atctttttttttaataa-taaatac--aat
at--ataattaaccatcccatactacttaatt----------aaaccacaataacaca-a
t-aaccatcaacaaccaatatgcacagcggaaacataccaataatacaaaactaa-taca
tcatcaatacaataacactcctaaacattctatccaacaacctagcacaactctatccaa
ggttccaaca------taaataatat----agccaacaacacacaaacgagaccctagat
catcctcctcctcatcgccatgattccacg--------tcacatacctgcacaccacaaa
caacaatcgagatgcgtaagtattatcacaaatacttagtgaggcaaccctctcatctac
taggctatacacacaagcaactgagattccaatgttta----------------acaaac
aacaaacaaacac-aacaaaccaggaaaaaattcacgaatcaggcaagt-tggtgtcgac
cga------------------------
>Chr20:16646477:16650992_5p 
--------attgataattgaaacaacc---atctttttttttaataa-taaatac--aat
at--ataattaaccatcccatactatttaatt----------aaaccacaatgcaaca-a
t-aaccatcaacaaccaatatgcacagcggaaacataccactaatacaaaactaa-taca
tcatcaatacaataacactcctaaacattctatccaacaacctagcacaactctatctaa
ggttccaaca------taaacaatat----agccaataacacacaaacaagatcctagat
catcctcctcctcatcgccatgattccacg--------tcacatacctgcacaccacaaa
caacaatcgagatgcgtaagtattatcacaaatacttagtgagtcaatcctcatatctac
taggctatacacacaagcaactgagattccaatgttta----------------acaaac
aacaaacaaacac-aacaaactaggaaaaaaatcacgaatcaggcaagt-tggtgtcgac
cgacaccagattggtgtcgatcgacac
>Chr14:20593256:20597908_5p 
----------------ctaaaacaacccg-acccgttttttta-tta-taataat--aat
at--ataattaagtatcccattttacttaattaaaccaacc-aaaccacaattcaaca-a
taaaccaaccacaaccaatatgcacagtggaaacataccaacattacataaccaa-cata
tcatcaataccatgacattcctaactattctatccaacaacctaacaccacactaaccaa
ggttccaaca------tataccatataacaaaccaccaacacacaaacgagaccctagat
catcctccttttcatcgccatgattccatg--------tcacatacctgcacaccacaaa
caacaattgagatgcgtaagtattatcacaaatacttagtgaggcaatcctcccatctat
tgggctatacacacaagcaactgagaaaccaatgttta----------------accaat
aacaaccaaacacaaacaaaccaggaaaa---acaaacatcgg-----c-cgctgctg--
---------------------------
>Chr19:21665548:21668790_5p 
-------------------aaacaacccgtcccattttttttaa----tagatac--aat
at--aaaattaaacatcccatactacttaatt-aaccaacccaaaccagaactcatca-t
taaaccagcattagacattatgcacagcggaaacatacaaatagtaccaaaccatttata
tcattaatacaataacattcctaaccattctatccaacaaactaacatgactctaacaaa
ggttccaacaac----atgaccatacat--aaccaacatcacacaaacgagaccttagat
catcctcctcctcatcgccttgattccacgatcacacttttccttcacctgcacctcaaa
cacaaattgagatgcatgagtatt-taataaacactcagtgacacaatcctcccatctac
tgggctatacacacaagcaaccgagattcaaatgttaa-----------gaaacacaaac
aacaa---------aacaaaccagggaaa--aacaagcgacaaacaatt-tggtgtcgac
caacactgacct---------------
>Chr19:21665548:21668790_3p 
----------------ctgaaacaacccatcccattttttttaa----ttgatac--aat
at--ataattaagcatctcatactacttaatt-aaccaacccaaaccagaactcatca-t
taaaccagcattagacattatgcacagcggaaacatacaaatagtaccaaaccaattata
tcattaatacaataacattcctaaccattctatccaacaacctaacatgactctaaccaa
ggttccaacaac----atgaccatacat--aaccaacataacacaaacgaaaccctagat
catcctcctcctcatcgccttgattccacgatcacactttgctttcacctgcaccgcaaa
cacaaattgagattcatgactatt-taataaacactcagtgaggcaatcctcccatctat
tgggctatacacacaagcaaccgagattcaaatgttaa-----------gcaacacaaac
aacac---------aacaaaccagggaaa--atcaagcgacaaacaagt-tggtgtcgac
cgacaccc-------------------
>Chr10:16098958:16102311_3p 
----------------------------------tttttttttaaaa-taaatat--aat
at--ataattaagcaccccataatacttaattaaaccact--aaaccacaac-catta-t
taaaccaataacaaccaatatgcacaacggaaacataccaaca-----------------
--------acaggaacattcctaaccattctaaccaacgacctagcatgctactaaacca
gattccaaaatta---ataaacataa---ccaagaccaacaca-aaacgagactctagat
catcctccttttcatcgccttgattccacgaacaaaccttgccttcacctgcaccacaaa
cacaaattgagatgcatgagtattgtcataaacactcagtgaggccatcctcccatctac
tgggctatacacacaagcaactgagattccattgttaa-gcta-----------------
--------------aacaaataaacataatcaacac------------------------
---------------------------
>Chr16:9705962:9708112_5p 
---------------------------cgtcccgtatttttttt------aatattatat
at--ataattaagcatcccatactagttaattaaatcaacccaaaccacaaaacatcatt
taaaccagccataaccatcttacacagcggaaacgtacaaacaataccaaaccaa-cata
tccttaatacaataacattcctaaccattctatccaacaacctatcataactctaaccaa
ggttccaac-cc----ataaccataaat--aaccaacaacacacaaatgagaccctagat
catcttcctcctcatcgccttgattccacgttcacac-ttgcctctacctgcaccgcaaa
cacaaattgagatgcattaatatt-taataaacactcagtgaggccatcctcccatctac
taggctatacacacgagcaactgagattctattattaaagccaacaacgaaaacacaaac
aacac---------aacaaaccaggaaaa----caagactcggttaagtctggtgtc---
---------------------------
>Chr10:16098958:16102311_5p 
--------------------cccgacccgttttcttttttttttaaa-taaatat--aat
at--ataattaagcactccataatatttaattaaaccatc--aaaccacaac-catca-t
taaaccaataacaaccaatatgcacagcggaaacataccaaca-----------------
--------acagcaacattcctaaccattctaaccaacgacctagcatgctactaaacca
gattccaacatta---ataaacataa---ccaataccaacaca-caacgagaccctagat
tatcctcctcctcatcgccttgattccacgaacaaaccttgccatcacctgcaccacaaa
cacaaattgagatgcatgagtattgtcat-aacactcagtgaggtcatcctcccatctac
tgggctatacacacaagcaactgagattctattgttaa-gcta-----------------
--------------aacaaataaaca-aataaacaca-----------------------
---------------------------
>Chr14:20593256:20597908_3p 
gaggttgagattagatctaaaacaacccg-acccgtttttttattta-taataat--aat
at--ataattaagcatctcatattacttaattaaaccaacc-aaactacaattcatca-a
taaaccaaccacaaccaatatgcacatcggaaacataccaacattacaaagccaa-cata
tcatcaatacgataacattcctaactattctatccaacaacctaacaccacactaaccaa
agttccaaca------tagaccatataacaaaccaccaacacacaaacgagaccctagat
catcctcctcttcatcaccatgattccacg--------tcacatacctgcacaccacaaa
caataattgatatgcgtaagtattatcacaaatacttagtgagtcaatcctcccatctac
tgggatatacacacaagcaactgagaaaccaatgttta----------------accaat
aacaaccaaacacaaacaaaccaagaaaa---acatacat----------cgctgttgac
cga------------------------
>Chr16:9705962:9708112_3p 
-----------------tgaaacgacccgacccgtatttttttt----taaatactatat
at--ataactaagcatcccatactacttaattaaatcaacccaaaccacagaaaatcatt
taaaccagccataaccatcttacacagcggaaacgtacaaacaataccaaaccaa-cata
tccttaatacaataacattcctaaccattctatccaacaacctatcataactctaaccaa
tgttccaac-ac----ataaccataaat--aaccaacaacacacaaatgagaccctagat
catcctcctcctcatcgccttgattccacgttcacac-ttgcctttacctgcaccgcaaa
cacaaattgagatgcatgagtatt-taataaacactcagtgaggccatcctcccatctac
tgggctatacacacaagcaactgatattctattattaaagccaacaaccaaaacacaaac
aacac---------aacaaaccaggaaaa----caagactcggttaagtctggtgt----
---------------------------
