# Supplementary material for: Transposon signatures of allopolyploid genome evolution
Source: Nat Commun. 2023 Jun 1;14:3180. doi: 10.1038/s41467-023-38560-z (PMC10235133; doi:10.1038/s41467-023-38560-z)
Supplement: Supplementary file 4 — Supplementary Data 1 [file 41467_2023_38560_MOESM4_ESM.zip › Camelina.LTR.families/Camelina.LTRFamily/Camelina.Aligned/gt10.fam_1573.Aligned.fa]

>Chr3:15239570:15244448_5p 
-------tgtaaagattgaatgaatgaatt---ctgtg------------tgtattattt
acggctgcctcacggct--tatttatac-agactcgatcaactacgacaaaccctaaaca
aagagtgctgaccaagcaactatacacaagtcggctaaacaa-ta---cattaaggccca
atatacat-acgcagcccaata-----
>Chr3:15239570:15244448_3p 
-------tgtaaagattgaatgaatgaatt---ctatg------------tgtgttattt
acggctgcctcacgact--tatttatac-agactcgatcaactacgacaaaccctaaaca
aaaagtgctgaccaagcaactatacacaagtcggctaaacaa-ta---catcgacgccca
atatatat-aagcagcccaata-----
>Chr3:27512230:27517080_3p 
-------tgtaaagat----tgaatgaatt---atgtg------------tgtgttattt
acggctgcctcatggct--tatttatac-agactcgatcaact-cgacaaaccctaaaca
aagagtgctgaccaagcaactatacacaagtcggctaaacaatta---catcgaggccca
atatacat-atgcagcccaata-----
>Chr3:27512230:27517080_5p 
-------tgtaaaaat----tgaatgaatt---ctgtg------------tgtgttattt
acggctgcctcacggct--tatttatac-agactcgatcaact-cgacaaaccctaaaca
aagagtgctgaccaagcaactatacacaagtcggctaaacaatta---catcgagaccca
atatacat-atgcagcccaata-----
>Chr19:21381964:21388286_5p 
gataccatgtaaagat----tgaatgaatt---ctgtg------------tgtgtcattt
acggctgcctcacggcttatatatatac-agactcgatcaact-cgacaaaccctaaaca
aagagagctgaccaagcaaatatacacaagtcggctaaacga-ta---catcgaggccca
atatacat-acgcagcccaata-----
>Chr19:21381964:21388286_3p 
-------tgtaaagat----tgaatgaatt---ttgtg------------tgtgtcattt
acggctgcctcacggcttatatatatac-agactcgatcaact-cgacaaaccctaaaca
aagagtgctgagcaatcaactatgcacaagtcggctaaacga-ta---catcgaggccca
atatacat-acacagcccaata-----
>Chr5:4735068:4739959_3p 
---accatgtaaagat----tgaatgaatt---atgtg------------tgtgttagtt
acggctgcctcacggct--tatttatac-agactcgataaact-caacaaaccctaaaca
aagagtgctaaccaagtaacggcacacaagtcggccaaacta-ta---caacgaggccca
atatacat-acgcagcccaata-----
>Chr5:4735068:4739959_5p 
-------tgtaaagat----tgaatgaatt---atgtg------------tgtgttattt
acggctgcctcacggct--tatttatac-agactcgataaact-caacaaaccctaaaca
aagagtgctaaccaagtaacggcacacaagtcggtcaaacta-ta---caacgaggccca
atatacat-acgcagcccaata-----
>Chr11:33679164:33684025_5p 
-------tgtaaatat----tgaatgaata---ttgtg------------tgtgttatta
acgtctgctttgcggcg--tttatatac-agactcgatgacc--cgatgaaccctaaacg
tggagtgcccaccaagtaa--atacacaagtcggtttatacaagacattattgaggccca
ctatacaa--cacagcccaata-----
>Chr11:33679164:33684025_3p 
-------tgtaaatat----tgaatgaata---ttgtg------------tgtgttatta
acatctgc-ctgaggcg--tttatatac-agactcgatgacc--cgatgaaccctaaacg
tggagtgcccaacaagtaa--atacacaagtcggtttatacaatacattatcgaggccca
ctatacaa--cacagcccaata-----
>Chr11:21607194:21611875_5p 
-------tgtaaagat----taaatgaatg-ttgtgtg------------tgtgttattc
acgggtgccttgcgacg--tttatatacaagactcgacaactt-taataaaccctagac-
----gtgctgaccaagctactataca-aagtcggtttttcga-tctactaccgaggccca
atatacaatactaagcccaata-----
>Chr8:10954102:10958614_3p 
------atgtaaagat----tgaatgagtgtttttgtg------------tgtgttatta
acataagccttgcggcg--tttatatacaagactcgatgact--cgatgaaccctaaacg
tggagtgcccaccaagtaa--atacataaggcggtttatgcaatacgttatcgaggccca
ctatacaa--cacagcccaata-----
>Chr20:27634529:27639371_5p 
-------tgtaaatat----tgaatgaata---t--tg------------tgtgttattg
atgtctgcctcacggcc--tttatatacaagactcgatgaca--caaggtaccctaaacg
tagagtgctgaacaagt-a--atatacaagacggtttatacaa-----tatcgagaccca
ctatacaagactcagcccaatattccc
>Chr12:21598350:21603280_3p 
------ttgtaaagat----tgaatgaatg-tattgaaagaatgttttgttttgttattc
acgggtgccttgcggcc--attatatacaagactcgacaactt-tgataaaccctaggc-
----gtgctgaccaagctactataca-aagtcggttattcga-tatactaccaaggccca
atatacaatactta-------------
>Chr20:27634529:27639371_3p 
-------tgtaaatat----tgaatgaata---ttgtg------------tgtgttattg
atgtctgcctcacggcc--tttatatacaagactcgatgaca--caaggtaccctaaacg
tattgtgccgaacaagt-a--atatacaagacggtttatacaa-----tatcgaggccca
ctatacaaggctcagcccaata-----
>Chr8:10954102:10958614_5p 
-------tgtaaagat----tgaatgaatgtttttgtg------------tgtgttatta
acataagccttgcagtg--tttatatacaagactcgatgact--cgatgaaacctaaacg
tggagtgcccaccaattaa--agacataaggcggtttatgcagtacgttatcgaggccca
ctatacaa--cacagaccaata-----
>Chr11:21607194:21611875_3p 
------atgtaaagat----taaatgaatg-ttgtgtg------------tgtgttattc
atgggtgccttgggacg--tttatatacaagactcgacaactt-tgataaaccctagac-
----gtgatgaccaagctactataca-aagtcgattattcga-tctactaccgaggccta
atatacaatactcagcccaata-----
