# Supplementary material for: Transposon signatures of allopolyploid genome evolution
Source: Nat Commun. 2023 Jun 1;14:3180. doi: 10.1038/s41467-023-38560-z (PMC10235133; doi:10.1038/s41467-023-38560-z)
Supplement: Supplementary file 4 — Supplementary Data 1 [file 41467_2023_38560_MOESM4_ESM.zip › Camelina.LTR.families/Camelina.LTRFamily/Camelina.Aligned/gt10.fam_4083.Aligned.fa]

>Chr7:9394962:9397850_5p 
-----tgaaggtgaagtatgtgtattgggccagaaacaaatccagca--------aaggt
aaaagcccaaatcaggaatctgg------tcaacaccctcatgtcaagacaaacttgact
gtacctgcaacat---ctctgcttcacaaccgttacgatgctcttgtcgataaagatgat
gactagcctactc-----------acagctgtacacatgagtcacc-taaacctagaatg
ttctctatgtc-actatataagacaacgtagctgcagcttgtagtcttatcttgaaatta
taataaagaaacagagttttatca-aagttcttcgtttattctca----------
>Chr7:9394962:9397850_3p 
--gaatgaaggtgaagtatgtgtattgggcctaaaacaaatccagc---------aaggt
aaaagcccaaatcatgaacctgg------tcaataccctcatgtcaaaacaaacttgact
gtacctgcaacac---ctctacttcacaaccgttatgatgctctcgtcgataaggataat
gactagcctactc-----------acagctgtacacatgagtcacc-taaacctagaatg
ttctctatgtc-actatataagacaatgtagctgcagcttgtagtcttatcttgaaatta
taataaagaaacagagttttatca-aagttcttcgtttattctca----------
>Chr9:8434374:8439225_3p 
ctgaatgaaggtgaaataggtgtactgggcctgaaacaaatccagc---------aaagt
aaaagcccaatgcagaagcccag------tcaacatccttgtgtcaagacaaatttgtct
gtacctgcaaagt---ctctgcacaacaaccgttttgatgctcttgtcgatagggatgat
gactagtccattc-----------acagctgtacacatgagtcacc-taagcctagaatg
ttcttcttgtt--ctatataagacaatgtagctgcatcttgtaaatgtagcttgagatta
taataaagaaacagagtatttaca-gagtccttagtatattttcatg--------
>Chr9:8434374:8439225_5p 
--gaatgaaggtgaaataggtgtactgggcctgaaacaaatccagc---------aaagt
aaaagcccaatgcagaagcccag------tcaacatccttgtgtcaagacaaatttgtct
gtacctgcaaagt---ctctgcacaacaaccgttttgatgctcttgtcgatagggatgat
gactagtccattc-----------acagctgtacacatgagtcacc-taagcctagaatg
ttcttcttgtt--ctatataagacaatgtagctgtatcttgtaaatgtagcttgagatta
taataaagaaacaaagtatttaca-gagtccttagtatattttca----------
>Chr14:23690464:23695281_3p 
-----tgaaggtgaagtatatacattgggccagaaacaagtccatc---------aagac
aaaagcctaaatcagaaaagcag------tcaaggtcttcacctcaagacaga---atct
gtacctgcaacaa---cactccttcacaaccgttatgatgctctcaccgataaggatgat
gagtagctgatgc-----------acagctggataggtgaatcacc-aaagtctagaatg
ttctctatgtc-actatataagacaatgtagcatcagcttgtaaactaattctgggataa
taataaaagaatcaaattttaaga-tattttcctctgtttttca-----------
>Chr14:23690464:23695281_5p 
-----tgaaggtgaaatatatacattgggccagaaacaagtccatc---------aagac
aaaagtccaaatcagaaaagcaa------tcaaggtcttcacctcaagacaaa---acct
gtacttgcaacaa---cactccttcacaaccgttatgatgctctcaccgataaggatgat
gactagctgatgc-----------acagctggatagatgaatcacc-aaagtctagaatg
ttctctatgtc-actatataagacaatttaacatcagcttgtaaactaattctgagataa
taataaaagaatcaaattttaaga-tattttcctctgtttttca-----------
>Chr18:13428105:13432921_5p 
-ggaatataggagagacaagcaaaatgggccagaaaacaacccaac---------aagac
aaaggtccagtttgcaaaccaag------tcaacaatcacaagtcaagaaaaagttgatt
gtaccttctgcaaaacctctcctccataaccaatttgaagctctacaagataaggatgaa
gactaagccttt------------atagctgttatgatgagtcacc-taaatctagattg
ttttcttactc-cctatataaaacaatgtatctcactcttgtaaaatcatcttgagatta
taataaagaaacagagttttgcag-agtttgtcgttttggttc------------
>Chr7:13973011:13977823_5p 
-----tataagtgatatatgtgagttgggccacaaaacaatccaac---------aagga
ggaagcccaataaagaaggttag------tcaacactctcaagtcatgacaaa---gact
gtacctgcaactc---ccctgctccataaccgattcggtgctctgcaagataaggatgat
gagtagctcatcacagctgtcatgagagctgtcacaatgactcacc-tctttctagattg
ttctctttgtt-cctatataagacatgccttctaagagtgtaagatctatcttgagatta
taataaaagaatcaagttcttctcaaagttttctctttattctcaactctatcta
>Chr7:13973011:13977823_3p 
----------atgatatacctgagttgggccacgaaacaatctaac---------aaaga
ggaaacccaataaaaaaggtagg------tcaatactctcaagtcatgacaaa---gact
gtacatgcaattc---ccctgttctataaccgattcggtgctctgcaagataaggatgat
gactagctcatcacagctgtcatgagagctgtcacaatgactcacc-tctttctagattg
ttctctttgtt-cctatataagacatgcgttctaagagtgtaagatatatcttgagatta
taataaaagaatcaagttcttctcaaagttttctctttattctca----------
>Chr8:18337196:18342023_5p 
-----tgtaagtgagatatgcaagttgggtcagacaacagtccaac---------aagga
ag---cccaaatgtgaagcccag------tcaacactctcatgtcaagacaaggttgatt
gtacctgctgatcatactctcctccataaccgatttggagctctgcaagataagga---t
gactagtctgtcacagctgta-----------cctaatgagtcatcaatgatctagattg
ttctctaggtc-tctatataagtcataatgtctcaatgtgtaaaa-gtatctagctaaaa
taataaagagtaaaagttttcgccaaagttttatctttatcctca----------
>Chr9:17593411:17598381_5p 
-----tataagtgatacttgtgagctgagccacaaaatgatccaac---------aagga
agaagcccaataaagaaagctggtcaaggtcaacactctcaagtcatgccaaa---agct
gtacctgcaatgc---ctctgctacacaaccgttttagctcactgcaagataaagatgat
gactagctgatcacagctataatgagagctgtcacagtgactcatc--aattctagattg
ttctctttgttgtctatataagacat-tgtcctctttgtgtaaaaactatcttgaaagta
taataaagaaacagagtatttctt-gagtccttactttattctca----------
>Chr8:18337196:18342023_3p 
-----tgtaagtgagatatgcaagttgggtcagacaacagtccaac---------aagga
ag---cccaaatgtaaagcccag------tcaaagctctcatgtcaagacaaggttgact
gtacctgctgatcatactctcctccgtaaccgatttggagctctgcaaaataagga---t
gactagtctgtcacagctgta-----------cctaatgagtcatcaaagatctagattg
ttctctaggtc-tctatataagtcataatgtctcaatgtgtaaaa-gtatctagctaaaa
taataaagagtaaaagttttcaccaaagttctatctttatcctc-----------
>Chr18:3516152:3520863_3p 
-----tataagtgatataggtgaaatggatcacaaaacagtccaac---------aagga
agaggcccatcacagaaaccccg------tcaacactctcaagtgaagacaaa---gatt
gtacctgcaattc---ccctgctctataacc-atttggtgtcttgcaggataaggatggt
gactagctctttcc----------acagctgtcacaatgactcatc-ctattctagattg
tttcttctgcc-tctatataagacaa-tgtaccctaaaactataatgtatcaagagatta
taataaaacagtaaaaatttctca-aagttctctctttattttca----------
>Chr9:17593411:17598381_3p 
-----tataagtgatatttgtgagctgggccataaaatgatccaac---------aagga
agaagcccaataaaaaaagctggtcaagatcaactttctcaagtcatgccaaa---agct
gtacctgcaatgc---ctctgctacacaaccgttttagctcactgcaagataaggatgat
gactagttgatcacagctgtaatgagagctgtcacattgactcatc--aattctagattg
ttctctttgttgtctatataaggtat-tgtcctctttgtgtaaaaactatcttgaaagta
taataaagaaacagagtatttctt-gagtccttactttattctc-----------
>Chr16:8781372:8786134_5p 
-----tataagtgatttaggtcaaatggatcacaaaacagtccaac---------aagga
agatgccaatcacagaagcccag------tcaacactcttaagtgaagacaaa---gact
gtacctgcaattc---tcctgctcgataaccaatttggtgtcttgtaggataaggatggt
gactaattctctcc----------acagctgtcacaatgactcatc-ctattctagattg
tttattctgcc-tctatataaaacaa-tgtaccctaaaactataatgtatcaagagatta
taataaaacaggaaagttttgtta-aagttgttcctttattatca----------
>Chr15:18235315:18241929_3p 
-----tataagtgatacttgtgagctgggccacaaaatgatccaac---------aagga
ggaagcccaataaagaaagctggtcaaggtcaacactctcaagtcatgccaaa---agct
gtacctgcaatgc---ctctgctacacaaccgttttagctcactgcaagataaggatgct
gactagctgatcacagctgtaatgagagctgtcacagtgactcatc--aattctagattg
ttctctttgttgtctatataagacat-tgtcttctttgtgtaaaaactatcttgaaatca
taataaagaaacagagtatttctt-gagtctttactttcttctcacatag-----
>Chr18:3516152:3520863_5p 
-----tataagtgatataggtcaaatggatcgccaaacagtccaac---------aagga
agaggcccatcacagaaacccag------taaacactctcaagtgaagacaaa---gact
gtacctgcaattc---ccctgctctataaccaatttggtgtcttgcaggataaggatggt
gactagctctctcc----------acagctgtcacaatgactcatc-ctattctagattg
ttccttctacc-tctatataagacaa-tgtaccctaagactataatgtatcaagagatta
taataaaacaataaagttttctca-aagttctcccttt-ttttcat---------
>Chr16:8781372:8786134_3p 
-----tacaagtgatataggtcaaatcgatcacaaaacagtctaac---------aatga
agagacccatcacagaagcccag------tcaacactctcaagtgaaaacaaa---gact
gtacctgcaattc---ccctgttctataaccaatttggtgtcttgtaggataaggatggt
gactagctatctcc----------acagctgtcacaacgactcatc-ttattctagattg
ttcattctgcc-tctatataagacaa-tgtactctaagactataatgtatcaagaaatta
taataaaacagtaaagttttctca-aaattcttcctttattatca----------
>Chr15:18235315:18241929_5p 
-----tataagtgatacttgtgagttgggccacaaaatgatccaac---------aagga
ggaagcccaataaagaaagctggtcaaggtcaacactctcaagtcatgccaaa---agtt
gtacctgcaatgc---ctctgctacacaaccgttttagctcactgcaagataaggatgtt
gactagctgatcacagctgtaatgagagctgtcacagtgactcatc--aattctagattg
ttctctttgttgtctatataagacat-tgtcttctttgtgtaaaaactatcttgaaatca
taataaagaaacagagtatttctt-gagtctttactttctttacatggtatcaga
>Chr16:14871559:14876374_3p 
-cacgtgtaggtgaagtgtgtatagtgggccaaaaaccagtccaacaagtccaacaaggt
aaaggcccaagtcagaaatcaaa------tcaacatcctcaagtcaagacaaaagagatt
gtacctgcaaact---ctgttctccacaaccgttatgcagctcttgacgataaggacgat
gactagtctgttc-----------acagctggatatatgagtcacc-aatgtctagaatg
ttcccaatgtc-tctatataagacaatgtaactgcatcctaaaagtgtatcaaaagataa
tgataaagaatcaatatttattca-tattcttctctgtttttcat----------
>Chr16:14871559:14876374_5p 
-----tgtaggtgaagtgtgtatagtgggccaaaaaccagtccaacaagtccaacaaggt
aaaggcccaagtcagaaatcaaa------tcaacatcctcaagtcaagacaaaagagatt
gtacctgcaaacc---ctgttcttcacaaccgttatgcagctcttgacgataaggacaat
gactagtttgttc-----------acagctggatatatgaatcacc-aatttctagaatg
tttccaatgtc-tctatataagaaaatgtagctgcatcctgaaagtgtatcaaaagataa
taataaag-atcaacatttattca-tcttcttctc--------------------
>Chr18:13428105:13432921_3p 
----gtataggagagacaagcaaaatgggccagaaaacaacccaac---------aagac
aaaggcccagtttgcaaaccaag------tcaacaatcacaagtcaagacaaagttgact
gtaccttctgcaaaacctctcctccataaccaatttgaagctctacaagataaggatgaa
gactaagccttt------------acagctgttatgatgaatcacc-taagtctagattg
ttctcttactc-cctatataaaacaatgtatctcactcttgtaaaatcatcttgagatta
taataaagaaacagagttttgcag-agtttgtcgttttggttcatgg--------
