# Supplementary material for: Transposon signatures of allopolyploid genome evolution
Source: Nat Commun. 2023 Jun 1;14:3180. doi: 10.1038/s41467-023-38560-z (PMC10235133; doi:10.1038/s41467-023-38560-z)
Supplement: Supplementary file 4 — Supplementary Data 1 [file 41467_2023_38560_MOESM4_ESM.zip › Camelina.LTR.families/Camelina.LTRFamily/Camelina.Aligned/gt10.fam_1817.Aligned.fa]

>Chr3:24913743:24918611_5p 
------tgttataaactgaataataacatatgtgattatccatcacattacttctactct
aagtaattttaatcttatctatatttac--------------------------------
---cttagtccccaagttatttgtatatatataatgtatgtactttagcttagtcaccaa
gttactgtac--------tatatatatgtggtcgatgaagacaataagtaataacacaag
aagaagagaagaa---------------ttctttacttgcct--------------ctcg
tctctctcgt------t-------------------cacac----------acatataca
tatgtaatataataatattatatatatttgcgttatattttataaca--------
>Chr3:24913743:24918611_3p 
------tgttataaactggataataacatatgtgattatccatcacattacttctacttt
aaataattttaatcttatctatatttat--------------------------------
---cttagtccccaagttacttgtatatatataatatatgtactttagcttagtcaccaa
gttactgtac--------tatatatatgtggtcgatgaagacaataagtaataacacaag
aagaaaagaagaa---------------ttctttacttgctt--------------ctcg
tctctctcgt------t-------------------cacac----------acatataca
tatgtaatataataatattatatatatttgcgttatattttataaca--------
>Chr12:16923360:16929810_3p 
------tgttataaactggataataacaagtatgattatccatcacataacttctactct
aagtaattttattcttatctatatttac--------------------------------
---cttagtccccaagttacttgtatatatatactgtatgtactttagcttagtcaccaa
gttactgtac--------tatatatatgtggtcgatgaagacaagaagtaataacacaag
aagaagagaagaa---------------ttccttacttacct--------------ctcg
tctctctctt------tattatagtagtgtatattacatac----------acatataca
tatgtaatataataatattatatatatttgcgttatattttataaca--------
>Chr12:16923360:16929810_5p 
------tgttataaactggataataacacatgtgattatccatcacaaagtttctagtct
aagtaattttaatcttatctatatttac--------------------------------
---cttagtccccaagttacttgtatatatatgctgtatgtactttagcttagtcaccaa
gttactgtac--------tatatatatgtggtcgatgaagacaagaagtaataacacaag
aagaagagaagaa---------------ttccttacttactt--------------ctcg
tctctctctt------tattatagtagtgtatattacatac----------acatataca
tatgtaatataataatattatatatatttgcgttatgttttataaca--------
>Chr5:16017133:16023919_5p 
---aagtgttataaactggataataacacatgtgattatctatcacattacttctacttt
aagtaattttaatcttatctatatttac--------------------------------
---cttagtccgcaagttatttatatatatataatgtatgtactttagcttaatcaccaa
gttaccgtac--------tatatatatgtggtcgatgaagacaagaaataataacacaag
aagaagagaagaa---------------ttctttacttacct--------------ctcg
tctctctctt------tattatagtagtatatattacatac----------atatataca
tatataatataatatttttatatatttttgc------------------------
>Chr5:16017133:16023919_3p 
------------aaactggataataacacatgtgattatccatcacattacttctacttt
aagtaattttaatcttatctatatttac--------------------------------
---cttagtccccaagttacttgtatatatataatgtatgtactttagcttagtcaccaa
gttactgtac--------tatatatatgtggtcgatgaagacaagaaataataacacaag
aagaagagaagaa---------------ttctttacttacct--------------cttg
tttctctctt------tattatagtagtgtatattacataca--tatatatatatataca
tatataatataatattttt------------------------------------
>Chr5:25576196:25581454_5p 
-------------aaatggataattactgatgtgattatccatc----------------
-----acttcaaacctatctctttcta---------------------ttattttattat
ttactttcactctaagtaacttatgcttatgagcttatcttgttttagcttgggcacaaa
attaccgtag----tatatatatacgtgagatcattgttg-taatagagaagaacataac
aataagagagaagaatttatcacttcatcactttacttacct--------------ctcg
tctctctctt------tattatagtagtgtatattac----------atacacatataca
tatattatataataattttatatattt----------------------------
>Chr9:30748970:30754410_3p 
taaaagtgttataaaccggataataacagttgtgattatccatcacattacttctacatt
aagtaactttaatcttatccatttatatcacttatctattagtgatgtttatctcatcct
ttacttcttcttcaagtttcttaag-------------------------tagtaagaaa
gtgtatttctcattcctatatataagtgagatcattgctg-taatagagaagaacataac
aataagagagaagaagttatcacttcatcactttacttacct--------------ttcg
tctcgctctt------tattatagtgttgtatattacatacacatatatacatatata--
-atataata----------------------------------------------
>Chr5:25576196:25581454_3p 
---gagtgttatgaaatggataattattgatgtgattatccatc----------------
-----acttcaaacctatctttttcta---------------------ttattttattat
ttactttcactctaagtaacttatgcttatgagcttatcttgttttagcttggacacaaa
gttaccatag----tatatatatacgtgagatcattgttg-taatagagaagaacataac
aataagagagaagaagttatcactttatcactttacttacct--------------ctcg
tctctctctt------tattatagtagtatatattacatacacatatatacacatataca
tatattatataataattttatatatttgc--------------------------
>Chr9:30748970:30754410_5p 
-----gtgttataaaccggataataacagttgtgattatccatcacattacttctacatt
aagtaactttaatcttatccatttatatcacttatctattagtgatgtttatctcatcct
ttacttcttcttcaagtttcttaag-------------------------tagtaaaaaa
gtgtatttctcattcctgtatataggtgagatcattgttg-taatagagaagaacataac
aataagagagaaaaagttatcacttcatcactttacttacct--------------ctcg
tctctctctt------tattatagtgttgtatattacatacacatatatacatatatgca
tatataac-----------------------------------------------
>Chr17:26184989:26189730_5p 
-------gttataaactggataattactgatgtgattatccatc----------------
-----acttaaaacctatctctttcta---------------------ctattttattat
ttacttctactctaactaacttgt--------acttatcctattttagcttgggcacaaa
gctactgtggtatatatatatatatgtgcgatcattgttg-taagaagtagaagtagaga
gagtgaagtaataacactaatgtttcattgttgtatctctctgcctccactctcgatctc
tttctccctt------tattatagtatatactatcatacatatgtatatacacatataca
tatataatatactatttttatatatttgcgt--tatgttttataacacgtta---
>Chr17:26184989:26189730_3p 
--------ttataaaatggataattattgatgtgattatccatc----------------
-----acttaaaacctatctctttcta---------------------ctattttattat
ttacttctactctaagtaacttgt--------atttatcctattttaacttggacacaaa
gctactgtggtatatatatatatatgtgcgatcattgttg-taagaagtagaagt--aga
gagtgaagtaataacactaatgtttcattgttgtatctctctgcctccactctcgatctc
tttctccgtt------tattatagtatatactatcatacatatgtatatacacatataca
tatataatatactatttctatatatttgctt--tatgttttataacaa-------
>Chr11:8598520:8604211_5p 
------------------------------agtgattatccatc----------------
-----actttgatcttatctttttatcac-------------------ttggtccccaag
ttacttagtaatcaagtaacttatacttatacatt-----tactaaagcccctatatata
tttactttcc--ttcacttgtaaaagcaagacaagagagaa-gagagatataataataag
aagtagagagaagactt-----------tatttcacttacct--------------ttcg
tctctttccccttatatattatagtgtatatagttatacata--tacacatacatataca
tatatcatataataatattctatgtttgcgt--tatgttttataaca--------
>Chr11:8598520:8604211_3p 
-----------------------------gagtgattatccatc----------------
-----actttgatcttatcttcttatcac-------------------ttggtccccaag
ttacttagtaatcaagtaacttatacttatccatt-----tactaaagcccctatatata
tttactttct--ttcacttgtaaaagcaagacaagagagaa-gaaagatgtaataataag
aagtagagagaagactt-----------tatttcacttatct--------------ttcg
tctctttccccttatatattatagtgtatatagttatacata--tacacatacatataca
tatataatataataatattttatgtttgtgt--tatgttttataatatgttatca
>Chr19:25383965:25389471_3p 
-------gttataaac-ggataatcatgagagtgattatccatc----------------
-----actttgatcttatcttcttatcac-------------------ttggtccccaag
ttacttagtaatcaagtaacttatacttatccatt-----tacaaaagcccctatatata
tgttctttcc--ttcacttgtaaaagcaagacaagagagta-gaaagatgtaataataag
aagtagagagaagaatt-----------tatttcacttacct--------------ctca
tctctttccccttatatattatagtgtatatagttatacata--tagacatacatataca
tatataatataataatattctatgtttgcgt--tatgttttataacacgttat--
>Chr19:25383965:25389471_5p 
----------ataaac-ggataattatgaaagtaattatccatc----------------
-----actttgatcttatcttcttatcac-------------------ctggtccccaaa
ttacttagtaataaagtaacttatacttatccatt-----tacaaaagcccctatatata
tgtactttcc--ttcacttgtaaaagcaagacaagagagtatgaaagatgtaataataag
aagtagagagaagaatt-----------tatttcacttatct--------------ctcg
tctctttccctttatatattatagtgtatatagttatacata--tacacatacatataca
tatataatataaaaataatctatgtttgcgt--tatgttttataacag-------
