# Supplementary material for: Transposon signatures of allopolyploid genome evolution
Source: Nat Commun. 2023 Jun 1;14:3180. doi: 10.1038/s41467-023-38560-z (PMC10235133; doi:10.1038/s41467-023-38560-z)
Supplement: Supplementary file 4 — Supplementary Data 1 [file 41467_2023_38560_MOESM4_ESM.zip › Camelina.LTR.families/Camelina.LTRFamily/Camelina.Aligned/gt10.fam_2744.Aligned.fa]

>Chr5:7016839:7021910_5p 
--tattgagataaacacacacgaacaacccttag---tatatgtcgt-tttatattattt
tgtatagtattaggactgtccttat-ttgatcttcttgtatgcatataaatagaatgtaa
-ctaggtcaatatt--ctttaaggaatgagaaactctccttctccta--ttctcacctcg
ccgtctctctattctctccctagactctaaatctctcatcttcttattctcgaattctca
ctcattctctttactctcactcgtgattcattcttacat------------------
>Chr5:7016839:7021910_3p 
--tattgagatgaacacacacgaccaacccttag---tatatgtcga-tttatgttattt
tgtatagtattaggactttctttat-ttgatcttcttgtatgcatataaatagaatgtaa
-ctaggtcaatatt--ctttaaggaatgagaaacactccttctccta--ttctcatctcg
ccgtctctctattctctccctagactctaaatctctcatcttcctcttctcgaattctca
ctcattctctttactctcactcgtgattcatccttacatcttagacgttactctagt
>Chr17:26375788:26383149_5p 
--tattgagatgaacacacacgaccaacccttag---tatatgtcgt-tttatgttattt
tgtatagtattaggactttccttat-ttgatctttctgaatgcatataaatagaatgtaa
-ctaggttaatatt--ctttaaggaatgagaaacactccttctctta--ttctcatctcg
ccgtctctctattctctccctagactctaaatctcacatcttcttcttctcgaattctca
ctcattctctttactctcactcgtgattcattcttaca-------------------
>Chr17:26375788:26383149_3p 
--tattgagatgaatacacacgaccaagccttag---tatatgtcgt-tttatgttattt
tgtatagtcttaggactttccttat-ttgatcttcctgaatgcatataaatagaatgtaa
-ctaggttaatatt--ctataaggaatgagaaacactccttctctta--ttctcatctcg
ccgtctctctattctctccctagactctaaatctcacatcttcttcttctcgaattctca
ctcattctctttactctcactcgtgattcattcttacat------------------
>Chr6:956714:962255_3p 
--tattgagatgaacacatacgaccaacccttag---tatatgtcg--tttatattgttt
tgtatagtattaggactttccttat-ttgatcctcttgtatgcatataaatagaatgtaa
cctaggttaatatt--cgttaaagaatgagaaacactccttctccta--ttctcatctag
ccgtctctctattctctccctatactctcaatctctcatcttctcattctcgaattctca
ctcactctcttcattctcactcgtgattaattctcacat------------------
>Chr5:15798371:15808230_3p 
--tattgagatgaacacatacgaccaacccttag---tatatgtcg--tttatattgttt
tgtatagtattaggactttccttat-ttgatcctcttgtatacatataaatagaatgtaa
cctaggttaatatt--cttcaaggaatgagaaacactccttctctta--ttctaatctcg
ccgtctctctattctctccctagactctaaatctcacgtcttcctcttctcgaattctca
ctcattctctttcctctcacttgtgattcagtcttaca-------------------
>Chr5:15798371:15808230_5p 
--tattgagatgaacacatacgaccaacccttag---tatatgtca--tttatattgttt
tgtatagtattaggactttccttat-ttgatcctcttgtatacatataaatagaatgtaa
cctaggttaatatt--cttcaaggaatgagaaacactccttctctta--ttctaatatcg
ccgtctctctattctctccctagactctaaatctcacgtcttcctcttctcgaattctca
ctcattctctttactctcactcgtgattcagtcttaca-------------------
>Chr6:956714:962255_5p 
--tattgagatgaacacatacgaccaacccttag---tatatgtcg--tttatattgttt
tgtatagtattaggactttctttat-ttgatcctcttgtatgcatataaatataatgtaa
cctaggttaatatt--cgttaaggaatgagaaacactctttctccta--ttcttatctag
ccatctctctattctctccctatactctcaatctctcatcttctcattctcgaattctca
ctcactctcttcattctcactcgtgattaattctcaca-------------------
>Chr11:10170499:10175577_5p 
----ttgagatgaacac-----gccaacccttagt-atatatgtcg--tttatgttgttt
tgtagagtattagaactttccttat-ttgatcttcttgtatgcatataaatagaatgtaa
-ctaggtcaatatttctcttaaggaatgagaaacactccttctccta--ttctcatctcg
ccgtctctctgttctctccctatactctaaatctctcatcttcttcttctcgagt-----
-----tctcttcattctcactcgtgattaattcttaca-------------------
>Chr11:10170499:10175577_3p 
--ttttgagatgaacac-----gccaacccttagt-atatatgtcg--tttatgttgttt
tgcagagtagtagaactttccttat-ttgatcttcttgtattcatataaatagaatgtaa
-ctaggtcaatatttctcttaaggaatgagaaacactccttctccta--ttctcatcttg
ccgtctctctattctctccctatactctaaatctctcatcttcttcttctcgaat-----
-----tctcttcattctcactcgtgattaattcttaca-------------------
>Chr6:1849324:1855826_3p 
-----cattgttaacac-----gccaaccctttat-atatatgtcg--tttatattgttt
tgtatagtattagaactttccttat-ttgaacttcttgtatgcatatatatagaatgtaa
-ctaggtcaatgat-aatctaaggaatgagaaacactccttctccta--ttctcatctag
ccgcctctctattctctccctatactct--------catcttcttcttctcgaattctca
ctcactctcttcattctcacttgtgattaattcttaca-------------------
>Chr6:1849324:1855826_5p 
------------aacac-----gccaaccctttat-atatatgtcg--tttatattgttt
tgtatagtattagaactttccttat-ttgaacttcttgtatgcatatatatagaatgtaa
-ctaggtcaatgat-aatctaaggaatgagaaacactccttctccta--ttctcatctag
ctgcctctctattctctccctatactct--------catcttctttttctcgaattctca
ctcactctcttgattctcactcgtgattaattctta---------------------
>Chr5:19834315:19837132_3p 
--tattaagatgaacac-----accaatccttagtc-tatatgtcatatatatgtcgttt
tgtatagtataagaagtttcattattttgatcttcttgtatccatataaatagaatgtaa
-ctaggtcaatatt--tgttaaggaatgagaaactctccttctcccat-tctacatctcg
ccgtctctctatactctctctaatctcc--------tatctct--tttctcgaatactca
ttcattcttttcattcttattcgtgatttattcttaca-------------------
>Chr5:19834315:19837132_5p 
--tattaagatgaacac-----gctaatccttagtc-tatatgtcatatatatgtcgttt
tgtatagtataagaagttttcttattttgatcttcttgtatccatataaataaaatgtaa
-ctaggtcaatatt--tgttaaggaatgagaaactttccttctcccat-tctacatctcg
ccgtctctctatactctctctaatctcc--------tatctct--tttctcgaatactca
ctcattctcttcattcttattcgtgatttattcttaca-------------------
>Chr8:17758028:17762999_5p 
--tattaagatgaacat-----accaatccttagtcatatatgtt---tatatgtcgttt
tgtatagtttaagaagtttccttttgttgatctctttgtatccatataaatagattgtca
-ctaggtcaatatt--tgttaaggaatgagaaaccctccttctcctat-tctaaatctcg
ccg---------tctccatctaatctcc--------tctctctcatttcttgatttctca
cttactctcctcattctcattcgtgatta----------------------------
>Chr8:17758028:17762999_3p 
---attaagatgaacac-----accaatccttagtcatatatgtt---tatatgtcgttt
tgtatagtttaagaagtttccttttgttgatctctttgtatccatataaatatattgtaa
-ctaggtcaatatt--tgttaagaaatgagaaaccctccttctcctat-tctaaatctcg
ccgtctctc--ttctccatctaatctcc--------tctctctcatttcttgaattctca
ctttctctcctcattctcatt------------------------------------
>Chr20:23274488:23279530_5p 
--tattaagatgaacac-----gccaatccttagtcatatatgtt---tatatgtcgttt
tatatagtttaagaagtttccttttgttgatctctttgtatccatataaatagattgtaa
-ctagctcaatatt--tgttaaggaatgagaatctctccttctcctctattctaacctag
ccgct------ctctcttcctctccttc--------tctcttgatcattctatcttattc
tctattcttctcattctcatctgttcgtaattcttaca-------------------
>Chr20:23274488:23279530_3p 
agtattaagatgaacac-----gccaatccttagtcatatatgtt---tatatgtcgttt
tatatagtttaagaagtttccttttgttgatctctttgtatccatataaatagattgtaa
-ctaggtcaatatt--tgttaaggaatgagaatctctccatctcctctattctaacctag
ccgct------ctctcttcctctccttc--------tctcttgatcattctatctcattc
tatattcttctcattctcatatgttcgtaattcttaca-------------------
