# Supplementary material for: Transposon signatures of allopolyploid genome evolution
Source: Nat Commun. 2023 Jun 1;14:3180. doi: 10.1038/s41467-023-38560-z (PMC10235133; doi:10.1038/s41467-023-38560-z)
Supplement: Supplementary file 4 — Supplementary Data 1 [file 41467_2023_38560_MOESM4_ESM.zip › Camelina.LTR.families/Camelina.LTRFamily/Camelina.Aligned/gt10.fam_1009.Aligned.fa]

>Chr2:17126756:17128172_5p 
------------------tattagcg--gtatattatgggcttagtgttttgggctttaa
acgtgtaatgtacgtcaataacgatttgtat--------aaaccctag--ttaaacatgt
atatataaagttgtaatcaagattaataaaa-tcaaggcagttcaatacctaattctaca
--------
>Chr17:33635058:33638752_3p 
------------------tattagcg--gtatattatgggcttagtgttttgggctttaa
atgtgtaatgtacgtcaatgacggtttgtat--------aaaccctag--ttaaacatgt
atatataaggttgtaatcaagatcaataaaa-tcaaggcagttcaatacctaattctaca
--------
>Chr2:17126756:17128172_3p 
---------------gagtattagcg--ttatattatgggcttagtgttttgggctttaa
acgtgtaatgtacgtcaatgacggtttgtat--------aaaccctag--ataaacatgt
atatataaggttgtaatcaagatcaataaaa-tcaaggcagttcaatacctaattctaca
--------
>Chr17:33635058:33638752_5p 
------------------tattagcg--atatattatgggcttagtgttttgggatttaa
acgtgtaatgtacgtcaatgacggtttgtat--------aaatcctag--ttaaacatgt
atatataaggttgtaatcaagatcaataaaa-tcaaggcagttcaatacctaattctaca
--------
>Chr3:10880370:10881653_3p 
------------------tattagcg--atatattatgggcttagtattttgggctttaa
acgtgtagtttacgtcaatgacggtttgtgt--------ataccctag--ctaaacatgt
ataaataaggttgtaacctagatcaacaaag-gcaagtcagttcaatacctaattctaca
--------
>Chr3:10880370:10881653_5p 
------------------tattagcg--atatattctgggcttagtattttgggctttaa
acgtgtagtttacgtcaatgacggtttgtgt--------ataccctag--ctaaacatgt
ataaataaggttgtaacctagatcaataaag-gcaagtcagttcaatacctaattctaca
--------
>Chr7:7816970:7821863_5p 
-------------------attagcg--atatattctgggcttagtattttgggctttaa
atgtgtagtttacgtcaatgacggtttgtgt--------ataccctag--ctaaacatgt
ataaataaggttgtaacctagattaacaagg-acaagtcagttcaataactaattctaca
--------
>Chr7:7816970:7821863_3p 
-----------------gtattagcg--atatattctgggcttagtattttgggctttaa
acgtgtagtttacgtcaatgacggtttatgt--------ataccctaa--ctaaacatgt
ataaataaggttataacctagatcaacaagg-acaagtcagttcaatacctaattctaca
catgag--
>Chr5:9831536:9836442_3p 
----------------aatattagcgatatatattatgggctttgtatgttgggctttaa
cg-tgttatttacgtcaatgacggtttgtgt--------ataccctag--ttaagcttgt
ataaatagggttgtaatctaaatcaataaga-tcaagtcagttcaatacctaattctaca
--------
>Chr5:9831536:9836442_5p 
------------------tattagcgatatatattatgggctttgtatgttgggctttac
c---gttatttacgtcaataacggtttgtgt--------aaaccctag--ttaagcttgt
ataaatagggttgtaatctaaatcaataaga-tcaagtcagttcaatacctaattctaca
tagtatca
>Chr20:28396446:28401450_5p 
------------------tattggga--ttatagtttgggctttgtgttatgggcttgtg
tcgtattgtttacttcaatgacgatgtatgttaacttagaaaccctagtgtcgatcatgt
ataaatatcattgtaatgtttgtgaataaa--gcaagtcagttcaatacctaattctaca
tg------
>Chr19:16332100:16336576_5p 
------------------tattaagg--ttataggttgggctttgtgttatgggcttgtg
tcgtaatgtttacgtcaatgacggtgtatgttaacttagaaaccctagcgttgaacatgt
ataaatatctttgtaatgtttgtgaataaaagacaactcagttcaatacctaattcttca
tatacaa-
>Chr20:28396446:28401450_3p 
---------------gagtattggag--ttatagtttgggctttgtgttatgggcttgtg
tcgtattgtttacgtcaatgacaatgtatgttaacttagaaaccctagtgtcgatcatgt
ataaatattattgtaatgtttgtggataaa--gcaagtcagttcaatatctaattctaca
--------
>Chr5:6741123:6746048_3p 
-----tatattggatagatattagac--ttatatgttgggttttgtatattgggcttata
-----------atgtttatgacggtttatgttaaacctaaaaccatagagttagatatgt
atatataggtttatcaagttgtttaataaaa-tcaagtcagttcaatacctaattctac-
--------
>Chr7:22643142:22647984_3p 
------------------tattgagg--ttataggttgggctttgtgttatgggcttgtg
tcgtaatgtttacgtcaatgacggtgtatgttaacttagaaaccctagcattgatcatgt
ataaatatctttgtaatgtttgtgaataaaagacaactcagtttaatacctaattcttca
--------
>Chr19:16332100:16336576_3p 
-------------------attgagg--ttataggttgggctttgtattatgggcttgtg
tcgtaatgtttacgtcaatgacggtgtatgttaacttagaaactctagcgttgatcatgt
ataaatatctttgtaatgtttgtgaataaaagacaactcagttcaatacctaattcttca
t-------
>Chr7:22643142:22647984_5p 
------------------tattgagg--ttataggttgggttttgtgttatgggcttgtg
tcgtaatgtttacgtcaatgacggtgtatgttaacttagaaaccctagcattgatcatgc
ataaatatctttgtaatgtttgtgaataaaagacaactcaattcaatacctaattcttca
--------
>Chr5:6741123:6746048_5p 
-----tattgtggatagatattatac--ttatatgttgggttttgtatattaggcttata
-----------atgtttacgacggtttatgttaaacctaaaaccctagaattagacatgt
atatataggtttatcaaattgtttaataaaa-tcaagtcagttcaatacctaattctacg
--------
>Chr5:13593082:13601994_3p 
---agtattgtggatcaatattagac--atatatgttgggttttgtatattgggcttata
-----------atgtttatgacggtttatgttaaacctaaaaccctagagttagacatgt
atatataggtttgtcaagttgtttaatgaaa-tcaagttggtttgatatctaattctaca
tg------
>Chr5:13593082:13601994_5p 
tgtagtattgtggatcgatattagac--atatatgttgggttttgtatattggacttata
-----------atatttatgacggtttatgttaaacctaaaaccctagagttagacatgt
atatataggtttgtcaagttgtttaatgaaa-tcaagttggttcgatatctaattctaca
tggta---
>Chr14:28242735:28247729_5p 
-----tattgcggatatatattaaaa--tcatatgttgggttttgtatattgggcttata
-----------atgtttatgacggtttatgttaaacctaaaaccctagagttagacatgt
atatataggttggtcgagttgtttaataaaa-tcaagttggttcgatatctaattctaca
--------
>Chr14:28242735:28247729_3p 
---agtattgcggatagatattaaaa--tcatatgttgggttttgtatattgggcttata
-----------atgtttatgacggtttatgttaaacctaaaaccctagagttagacatgt
atatctaggttggtcgagttgtttaataaaa-tcaggttggttcgatatctaattctaca
--------
