# Supplementary material for: Transposon signatures of allopolyploid genome evolution
Source: Nat Commun. 2023 Jun 1;14:3180. doi: 10.1038/s41467-023-38560-z (PMC10235133; doi:10.1038/s41467-023-38560-z)
Supplement: Supplementary file 4 — Supplementary Data 1 [file 41467_2023_38560_MOESM4_ESM.zip › Camelina.LTR.families/Camelina.LTRFamily/Camelina.Aligned/gt10.fam_403.Aligned.fa]

>Chr1:18585901:18593787_5p 
-------------------aggattgaaaaacttg-------------aaa-gtaagaac
atattttcc-----tatt-gatttagaaaa-cttctcaaaaactaaa---------tctc
tcaag-tcacacagaacacatctctattgacctct--ctatttat-aatgaattagacaa
ctcctaattctaat-----aggattacaacac-aaagccttatct-aataagctcctcct
tataaaacacttgtttttgcatccttatctcttatctcctcaagcacctt---cttaatg
agataaattcaaatacaag-----ttggaattatccaaca-------------
>Chr1:18585901:18593787_3p 
---------------atataggattgaaaaacttg-------------aaa-gtaagaac
accttttct-----tatt-gatttagaaaa-cttctcaaaaactaaa-------tctctc
tcaag-tcacacaaaacacctctctattgacctct--ctatttat-aatgaattagacaa
ctcctaattctaat-----aggattacaacac-aaagccttatct-aataagctccttct
tatagaacacttgtttgtgcatccttatctcttatctcctcaagcacctt---cttaatg
agataacttcaaatacaag-----ttggaattatccaacag------------
>Chr3:18221632:18226474_3p 
---ctctgataccaaatataggatt-gaaaacttg-------------aaa-gtaagaac
accttttct-----ta-t-gatttagaaaa-cttctcaaaaactaaa-------tctctc
tcaag-tcacacagaacacctctctattgacctct--ctatttat-aatgaattagacaa
ctcctaattctaat-----aggattacaacataaaagccttatct-aataagctcctcct
tatctacaccttgtttgtgcatccttatctctgatctccttaagtacctt---cttaatg
agataacttcaaacacaag-----ttggaattatccaaca-------------
>Chr13:8415553:8420326_3p 
----------------tataagatt-gaaaacttg-------------aaa-gtaagaac
acattttct-----tatt-gattaagaaaa-cttctcaaaaactaaa-------tctctc
tcaag-tcacacagaacacctctctattgacctct--ctatttat-aatgaattagacaa
ctcctaattctaat-----aggattacaacag-aaagccttatctaaataagctcctcct
tatctaaatcttgtttgtgcatccttatctcttatctccttaagcacctt---cttaatg
agataacttcaaac---------------------------------------
>Chr13:8415553:8420326_5p 
------------gcactataagatt-aaaaacttg-------------aaa-gtaagaac
accttttct-----tatt-gatttagaaaa-cttctcaaaaactaaa-------tttctc
tcaag-tcacacagaacacctttgtattgacctct--ctatttat-aatgaattagacaa
cttctaattctaat-----aggattacaacac-aaaaccttatctaaataagctcctcct
tatctaaatcttgtttgtgcatccttatctcttatctccttaagcacctt---cttaatg
agataacttcaaacac-------------------------------------
>Chr3:18221632:18226474_5p 
aatctatgtta-aaaatataggatt-gaaaacttg-------------aaa-gtaagaac
accttttct-----tatt-gatttagaaaa-tttctcaaaaactaaa-------tctctc
tcaag-tcacacagaacacctctctataaacttct--ctatttat-aatgaattagagaa
ctcctaattctaat-----aagattacaacataaaagtcttttct-aataagctcctcct
tatctaaactttgtttgtgcatccttatctctgatctccttaagcacctt---tttaatg
agataacttcaaacataag-----ttggaattatccaaca-------------
>Chr20:7579542:7586465_5p 
-------------aaatataagatc-aaagacttg-------------aaataaaagaac
acattttct-----tatt-gatttagaaaa-cttctcaaaaactaaa-------tc--tc
tcaag-tcacatagaacacctctctattgacccttacatatatat-agtgaattagacaa
ctcctaattctaat-----aggattataacac-aaagccttatctaaataagcttttcct
tatctaaatcttgtttgtgtatccttgacccttatctccttaagctcccc---cttaa-g
agataacttctatcacaag-----ttggaattatccaac--------------
>Chr4:5675652:5680139_5p 
----------------tataagatc-aaagacttg-------------aaataaaagaac
ac-ctttct-----tatt-gatttagaaaa-cttctcaaaaactaaa-------tct-tc
tcaag-tcacatagaacacctctctattgacccttacatatatat-agtgaattagacaa
ctcctaattcaaat-----aggattacaacac-aaagccttatctaaataagcttctcct
tatctaaatcttgtttgtgtatccttgacccttatctccttaagctcctc---tttaatg
agataatttctatcacaag-----ttggaattatccaaca-------------
>Chr20:7579542:7586465_3p 
---------------ctataagatc-aaagacttg-------------aaataaaagaat
atcttttct-----tatt-gatttagaaaa-cttctcaaaaactaaa-------tc--tc
tcaag-tcacatagaacacctctctattgacccttacatatatat-agtgaattagacaa
ctcctaattctaat-----aggattataacac-aaagccttatctaaataagcttttcct
tatctaaatcttgtttgtgtatccttgacccttatctccttaagttcccc---cttaa-g
agattacttctatcacaag-----ttggaattatccaacatt-----------
>Chr4:5675652:5680139_3p 
----------------tataagatc-aaagacttg-------------aaataaaagaac
ac-atttct-----tatt-gatttagaaaa-cttctcaaaaactaaa-------tct-tc
tcaag-ctacatagaacacctctctattgacccttacatatatat-agtgaattagacaa
ctcctaattcaaat-----aggattacaacac-aaagctttatctaaataagcttctctt
tatctaaatcttgtttgtgtatccttgacccttatctccttaagctcctc---cttaatg
agataacttctatcacaag-----ttagaattatccaacat------------
>Chr5:14936824:14941650_3p 
----------------tattagatt-aaagacttg-------------aaataaaagaac
ac-ctttct-----tatt-gatttagaaaa-cttcttaaaaactaaa-------tc--tc
tcaag-tcacatagaacacctctctattgacccttacatatatat-agtgaattagacaa
ctcctaattctaat-----aggattgtaacac-aaagccttatctaaataagcttctcct
tatctaaatcttgtttgtgtatccttgaccattatctccttaagcttccc---cttaa-g
agataacttctatcacaag-----ttggaattatccaacattct---------
>Chr5:14936824:14941650_5p 
----------------tattagatt-aaagacttg-------------aaataaaagaac
ac-ctttct-----aatt-gatttagaaaa-cttcttaaaaactaaa-------tc--tc
tcaag-tcacatagaacacctctctattgacccttacatatatat-agtgaattagacaa
ctcctaattctaat-----aggattgtaacac-aaagccttatctaaataagcttctcct
tatctaaatcttgtttgtgtatccttgaccattatctccttaagc--ccc---cttaa-g
agataacttctatcacaag-----ttggaattatccaaca-------------
>Chr9:18023191:18027939_5p 
-----------------ctaagaattaagaacttg-------------aaatataagaac
acc-tctct--tattatt-gatttagaaaactctctcaaaaactaaa----tc-tctctc
tcaag-tcttatagaacacctctccatagactctt--atatttat---agg-tttaactt
ttcctaaatctatt-----agaattaacatattacaacttattaatctcatgaacgtttc
tttt-----------------ttcctat--tctatctcttttggcaagt----tcctagg
agatagtttcttccacaag-----ttggaattatccaacatt-----------
>Chr2:19007608:19012424_5p 
----------------tctaagaacaaagaacttga------------aaatataagaac
acc-tctct--tattatt-gatttagaaaactctctcaaaaactaaa----tc-tctctc
tcaag-tcttatggaacacctctccatagactcct--atatttat---aggttttaactt
ttcctaaacctatt-----agaattaacatattacaacttatttatcttaggaacttttt
cttt-----------------ttcctat--tctatctcttttggcaact----tcctaag
agatagcttcttccacaag-----ttggaattatccaacatt-----------
>Chr12:28863521:28875864_3p 
----------------tataagat-caaagacttgaa-----------gaatataagaac
acc-tctct-----tatt-gatttagaaaactctctcaaaaactaaatctctcaagtctc
tctag-tctcatggaacacctctccatagactcat--atatttat---atgttctaactt
ttcctaaacctatt-----aggattaacatattacatctttaagactttaggaacttttc
-ctt-----------------ttcctat--tctatctcttaaggcaact----tcctagg
agatagcttgtcatacaag-----ttggaattatccaaca-------------
>Chr9:3299276:3304077_3p 
-----------ccaaatctaaga--tagaaacttgaa-----------gaatataagaac
accttttct-----tattagatttagaaaactctctcaaaaactaaatctctc-tttctc
tcaag-tctcatggaacatctttccatagactcat--atatttat---atgctctatctt
ttcctaaacctatt-----aggattaacatattacaac-ttaagactttaagaacttttc
-ctt-----------------ttcctat--tctatctctttaggcaact----tcctagg
agatagcttgttatacaag-----ttggaattatccaaca-------------
>Chr9:18023191:18027939_3p 
----------------tctaagaattaagaacttg-------------aaatataagaac
acc-tctct--tattatt-gatttagaaaactctctcaaaaactaaa----tc-tctctc
tcaag-tcttatggaacacctctccatagactctt--atatttat---agg-tttaactt
ttcctaaacctatt-----agaattaacatattacaacttataaatcttaggaacttttc
cttt-----------------ttcctat--tctatctcttttggcaact----tcctagg
agatagcttcttccacaag-----ttggaatcatccaacag------------
>Chr2:20307430:20312231_5p 
-------------------------caaagacttgaa------------aatataagaac
acc-tttct-----tattagatttagaaaactctctcaaaaactaaatctctc-tttctc
tcaag-tctcatggaacacctctccatagactcat--atatttat---atgttctaactt
ttcctaaacctatt-----aggattaacatattacatctttaagactttaggaacttttc
-ctt-----------------ttcctat--tctatctctttaggcaact----tcctaga
agatagcttgtcatacaag-----ttggaattatccaacattct---------
>Chr12:28863521:28875864_5p 
----------------tataagat-caaagacttgaa-----------gaatataagaac
acc-tctat-----tatt-gatttagaaaactctctcaaaaactaaatctctcaagtctc
tctag-tctcatggaacacctctccatagactcat--atatttat---atgttctaactt
ttcctaaacctatt-----aggattaacatattacatctttaagactttaggaacttttc
-ctt-----------------ttcctat--tctatctcttaaggcaact----tcctagg
agatagcttgtcatacaag-----ttggaattatccaacattc----------
>Chr9:955556:968748_5p 
-------------------------aacaaatttg-------------aagaataagaac
acc-tctcttatattatt-gatttagaaaactctctcaaaaactaaa----tc-tctctc
tcaag-tcttatggaacacctctccatagactctt--atatttat---aggttttaactt
ttcttaaacctatt-----agaattaacatattacaacttattaatcttaggaacttttc
cttt-----------------ttcctat--tctatctcttttggcaact----tcatagg
agatagcttcttccacaag-----ttggaattatccaacattgct--------
>Chr9:955556:968748_3p 
-----------------ctaagaacaaagaaattg-------------aagaataagaac
acc-tctcttatattatt-gatttagaaaactttctcaaaaactaaa----tc-tctctc
tcaag-tcttatggaacacctctccatagactctt--atatttat---aggttttaactt
ttcctaaacctatt-----agaattaacatattacaatttattaatcttaggaacttttc
cttt-----------------ttcctat--tctatctcttctggcaact----tcctagg
agatagtttcttccacaag-----ttgcaattatccaacattct---------
>Chr3:17992277:17997128_3p 
-----------caaatcaaaagaactataaacttgaa-----------agattaaagaac
aacttttctt----tatt-gatttagaaa---cttctcaaaaataaatctctt-tctttc
ttagg-tcttatggaacatctttccatgacctctt--atttatat---agatcttagcaa
cccctaaatctatatgga-aaaggaaaacttacaaaacttctaatatttagaccttattt
gtat-----------------ttcctattttctatctcttctagcatct--tctaggaag
agattacttagtctccaagt---cttggaattatccaacattcttccc-----
>Chr6:4637201:4645244_3p 
---------ttcaaatcaaaaaaactatgaacttgaa-----------agattaaagaac
aacttttctt----tatt-gatttagaaa---cttctgaaaactaaatctctt-tctctc
ttagg-tcttatgtaacatctctccatgacctctt--atttatat---agatcttagcaa
cccctaaatctatatgga-aaaggaaaacttagaaaacttctaatatttagaccttattt
gtat-----------------ttcctattttctatctcttctagcatct--tctaggaag
agattacttagtctccaagt---cttggaattatccaaca-------------
>Chr13:6103049:6108463_3p 
----------------tctaatat-taagaacttgaaa-----------aatataagaac
acc-tttcc-----atta-aatttaaaaaactctttcaaaaactaaatctctc-tttctc
tcaag-tcttatggaacacctctccatggactctt--atatttat---aggtttacactt
ttcctaaacctatt-----agaattaccattacacaacttaatgataatagaaacttttc
-att-----------------ttcctaa--tctatctcttttggcaact----tcctagg
agatagcttcttcctcaag-----ttggaattatccaaca-------------
>Chr4:16395291:16400040_5p 
----------------tctaaga---aagaacttgaaagataaaacttgaatataataac
acc-tctct-----tatt-aatttagaaaactctataaaaaactaaa--tctc-tttctc
tc-ag-tcttatggaacacctctccatgtactctt--atatttat---aggtttaagctt
ttcctaaacctatt-----agaattaacattatacaacttaatgataatatgaacttttc
--tt-----------------tttctaa--tctatctcttttggcaact----tcctagg
agatagcttctttctcaag-----ttggaattatccaaca-------------
>Chr6:4637201:4645244_5p 
----------tcaaatcaaaagaactatgaacttgaa-----------agattaaagaac
aacttttctt----tatt-gatttagaaa---cttttcaaaactaaatctctt-tctctc
ttagg-tcttatggaacatctctccatgatctctt--atttat-t---agatcttagcaa
cccctaaatctatatgga-aaaggaaaacttacaaaacttctaatatttagaccttattt
gtat-----------------ttcctattttctatctcttctagcatct--tttaggaag
agattacttagtctccaagt---cttggaattatccaacatt-----------
>Chr4:16395291:16400040_3p 
----------------tctaaga---aagaacttgaaagataaaacttgaatataagaac
acc-tctct-----tatt-gatttagaaaactctctcaaaaactaaa--tctc-tttctc
tcaag-tcttatggaacacctttccatggactctt--atatttat---aggtttaagctt
ttcctaaacctatt-----agaattaacattatacaatttaatggtaataggaacttttt
--ct-----------------tttctaa--tctatctcttttggcaact----tcctagg
agatagcttcttcctcaag-----ttggaattatccaaca-------------
>Chr5:4822681:4827439_5p 
-----caaatctgtatctcacga--ttagaacaagaa-----------agattaaagaac
acc-tctctt----tatt-gatttagaaaa-cttctcaaaaactaaatc-----tctctc
ttgag-tcttatggaacaactctccataggctctt--attta--t---agaactaggctt
ctcctatttttattttgataatggaaaacttacaaaacttgtcttaaatagacctaattg
tatt-----------------ttccttttctctttatcttctaggctcttctcttcctag
agataacttccttttcaagt----taggaattatccaacat------------
>Chr18:9474310:9479033_3p 
--------attcaaatcaaaagaactatgaacttgaa-----------agattaaagaac
aacttttctt----tatt-gatttagaaa---cttctcaaaactaaatctctt-tctctc
ttagg-tcttgtagaacatctctccatgacctctt--atttatat---agatcttagcaa
cccctaaatctatatgga-aaaggaaaacttacaaaacttctaatatttagaccttattt
gtat-----------------ttcctattttctatctcttctaacatct--tctaggaag
agattacttagtctccaagt---cttggaattatccaacatcatccgggtttg
>Chr11:39981679:39986425_5p 
-------aattcaaatcaaaagaactatgaacttgaa-----------agattaaagaac
aac-tttctt----tatt-gatttagaaa---cttctcaaaactaaatctctt-tctctc
ttaga-tcttatggaacatctctccatgacctctt--atttatat---agatcttagcaa
cccctaaatttatatgga-aaaggaaaacgtacaaaacttataatattgaaaccttattt
gtat-----------------ttcttattttctatttcttctaacatct--tctagaagg
aggttactttgtctccaagt---cttggaattatccaaca-------------
>Chr4:8840350:8846629_5p 
----------atacaatcaaatcg-ataaaacttg-------------aattataagaaa
cactcttct-----tatt-gatttagaaa---cttcacaaaactaaa-------tctctc
tcaagctcttatggaacaactctccatagacttgt--atttatatgtagagataagacaa
caccttattctacttgtattaggaaaaccttacacaaatccttatttgtg----------
------------------------------attatctctttagacaaca--ttctagaag
agatatcttgtttcctaagatactttggaattatccaacattca---------
>Chr4:8840350:8846629_3p 
--------ataccaattcaaatcg-ataaaacttg-------------aattataagaaa
cactcttct-----tatt-gatttagaaa---cttcacaaaactaaa-------tctctc
ccaagctcttatggaacaactctccatagacttgt--atttatatgtagagataagacaa
caccttattctacttgtattaggaaaaccttacacaaatccttatttgtg----------
------------------------------attatctctttagacaaca--ttctagaag
agatatcttgtttcctaagatactttggaattatccaacata-----------
>Chr18:10754635:10762573_3p 
------tgataccaattcaaatcg-ataaaacttg-------------aattataagaaa
cacttttct-----tatt-gatttagaaa---cttcacaaaactaaa-------tctctc
tcaagctcttatagaacaactctccatagacttgt--atttatatgtagagataagacaa
caccttattctacttgtattaggaaaaccttacacaaatccttatttgtg----------
------------------------------attatctctttagacaaca--ttctagaag
agatatcttgtttcctaagatactttggaattatccaacatc-----------
>Chr4:9812544:9817229_5p 
----------------tcaaatcg-ataaaacttg-------------aattataagaaa
cacttttct-----tatt-gatttagaaa---cttctcaaaactaaa-------tctctc
tcaagctcttatggaacaactctccatagacttgt--atttatatgtagagataagacaa
caccttattctacttgtattaggaaaaccttacacaaatccttatttgtg----------
------------------------------attatctctttagacaaca--ttctagaag
agatatcttgtttcctaagatactttggaattatccaaca-------------
>Chr18:10754635:10762573_5p 
------gtgtatctaatcaaatcg-ataaaacttg-------------aattataagaaa
cacttttct-----tatt-gatttagtaa---cttcacaaaactaaa-------tctttc
tcaagctcttatggaacaactctccatagacttgt--atttatatgtagagataagacga
caccttattctacttgtattaggaaaaccttacacaaatccttatttgtg----------
------------------------------attatctctttagacaaca--ttctagaag
agatatcttgtttcctaagatactttggaattatccaacat------------
>Chr4:9812544:9817229_3p 
---------------ttcaaatcg-ataaaacttg-------------aattataagaaa
cacttttct-----tatt-gatttagaaa---cttctcaaaactaaa-------tctctc
tcaagctcttatggaacaactctccatagacttgt--atttatatgtagagataagacaa
caccttattctacttgtattaggaaaaccttacacaaatccttatttgtg----------
------------------------------attatctctttagataaca--ttctagaag
agatatcttgtttcctaagatactttggaattatccaaca-------------
