# Supplementary material for: Transposon signatures of allopolyploid genome evolution
Source: Nat Commun. 2023 Jun 1;14:3180. doi: 10.1038/s41467-023-38560-z (PMC10235133; doi:10.1038/s41467-023-38560-z)
Supplement: Supplementary file 4 — Supplementary Data 1 [file 41467_2023_38560_MOESM4_ESM.zip › Camelina.LTR.families/Camelina.LTRFamily/Camelina.Aligned/gt10.fam_360.Aligned.fa]

>Chr1:16886613:16894452_5p 
--------------------------------------caaaaatgggcatcgatcgaca
ctgtgg-ggtagtgttggtcgacact-aggctggtgtcggtcgacacctcccttccagtg
t-----gacgatgttcgttttcctggtttgtgtgttt-tgtttgttgattgtt-----ta
gaacattggagtcattgttgcttgtgtgtatagcccaatatctgggaggattgtctcata
gagta-tttatcaaatactcatgcatctcaatttgtgtttgtggtgcaggtaaaggcaaa
gtgtgatcgtggaatc-aaggcaatgaagaggaagatgttctagggactcgattggat-g
ttgtctggcattgctaggttgctagagttgggtctttaga---acttattaggttgccgg
ttccttggtttcctgttgtttga-cattgaaatggttaggat-tggttgttggtta----
ttctattatg------gat-taatattagattattggttcagttggttatttaat-tggt
attg------------ttattccgctgtt-gtttgtgattgtggttaggtggctagtggg
tatgagaacactagtcatagttattta-----tatt-----------attattattattt
atta------tt-----------a--aaaaaaatgggtcaggtcgtttcagtttggta--
------------------------------------------------------------
---
>Chr1:16886613:16894452_3p 
----------------------------------------aatgccagtgtcggtcgaca
c--tag-gctggtgtcggtcgacact-agcctggtgtcggtcgacacctcccttctagtg
t-----gacgacgttcgttttcctggtttgtgtgttt-tgtttgttgattgtt-----tg
gaacattggagtcattgttgcttgtgtgtatagcccagtagatgggaggattgcctcgca
gaatattttatcaaatactcatgcatctcaatttgtgtttgtggtgcaggtaaaggcaaa
gtgtgatcgtggaatc-aaggcaatgaataggaagatgttctagggactcgattggat-g
ttgtctggcattgctaggttgctagagttgggtctttaga---acttattaggttgccgg
ttccttggtttcctattgtttga-tattgaaatggttaggat-tggttgttggtta----
ttctattata------gat-taatattggattattggtttagttggttatttaat-tggt
attg------------ttattccgctgtt-gtttgtgattgtggttaggtggctagtggg
tatgagaccactattcatagttattta-----tatt-----------attattattattt
atta------tt----------aa--aaaaaaacgggtcaggtcgtttcagtaggtaact
tt----------------------------------------------------------
---
>Chr16:13362295:13365329_5p 
--------------------tggagcgtgagtctatcgcctagaggtgacctttcgtata
tcaac---taaaagtcggtcgacact-cggctggtttcggtcgaaacctcccttccagcg
a-----gatgatgtttgttttcctggtttgtatgact-tgcttgttgattgtt-----tg
gaactttggaatcattgttgcttgtgtgtatagcccagtagatgggaggattgtctcact
gagtg-tttatcaaatactcatgcatctcaatttatgtttgtggtgcaggtaaatgcaaa
gtgtgatcgtggaatc-aaggcaatgaagaaggggatgttctagggactcgattggtt-g
ttgtctggcattgttaggttgatagagttgagtctttagaa--cttg-ctaggttgtcag
ttcctt-gtttcctgttgtttga-cattggaatgg-------------------------
ttatgttttg------------atattgg-ttattc-tattatt-gagtgttatt-ggat
attagtatctg-----ttattccactgtt-gtttgtgattgtggttaggtgactagtggg
tatgagaccactagttgtagtttctt------tattattattactattttattattattt
attat------------ttaaaaa--aagaaaacgggtcaggtcgttccaattcta----
------------------------------------------------------------
---
>Chr16:13362295:13365329_3p 
-----------------tcttggagcgtgagtctatcgcctagaggtgacctttcgtata
tcaac---taaaagtcggtcgacact-cggctggtttcggtcgaaacctcccttccagcg
a-----gatgatgtttgttttcctggtttgtatgact-tgcttgttgattgtt-----tg
gaactttggaatcattgttgcttgtgtgtatagcccagtagatgggaggattgtctcact
gagtg-tttatcaaatactcatgcatctcaatttatgtttgtggtgcaggtaaatgcaaa
gtgtgatcgtggaatc-aaggcaatgaagaaggggatgttctagggactcgattggtt-g
ttgtctggcattgttaggttgatagagttgagtctttagaa--cttg-ctaggttgtcag
ttcctt-gtttcctgttgtttga-cattggaatgg-------------------------
ttatgttttg------------atattgg-ttattc-tattatt-gagtgttatt-ggat
attagtatctg-----ttattccactgtt-gtttgtgattgtggttaggtgactagtggg
tatgagaccactagttgtagtttctt------tattattattactattttattattattt
attat------------ttaaaaa--aagaaaacgggtcaggtcgttcca----------
------------------------------------------------------------
---
>Chr11:22489390:22491058_3p 
------------------------------------------------------------
----------agtgtcggtcgacact-tggctggtgtcggtcgacacctcccttccagcg
a-----gacgatgtttgttttcctagtttgtatgttt-tgtttgttgtttgtt-----tg
gaacattggaatcactgttgcttgtgtgtatagcccagtagatgggaggattgcctcact
gagtg-tttataaaatactcatgcattgcaatttgtgtttgtgatgtaggtaaaggcaaa
gtgtgatcgtggaatc-aaggcaatgaataggaggatgttctatggactcgattggat-g
ttgtctagcattgctaggttgctagagttgagtctttagaa--cttg-ctaggttgctgg
ttcctt-gtttcctgttgtttga-tattggagtattg-----------------------
ctatatttga------------ttattgg-ctatta--gttattggattattgtttggat
attggtatctgt----tattttctctgtt-ggttgtgcttgtggttaggtgactagtggg
tatgggaccactaattgtagttta------------------------ttattattattt
atta-------------ttaaaaa--aaaaaaacgggtcaggtcgtttcagtttggtatc
aaagcccttacggttctaggtttgggttcactaggctttgtgct----------------
---
>Chr17:22439644:22448073_3p 
------tcgacaccagcaaattgagcatcgatcgacactgtggggtagtgtcggtcgaca
ccaaga-gccagtgtcgatcgacact-tggctggtgtcggtcgacacctcccttccagcg
a-----gatgatgtttgatttcctggtttgtatgttt-tgtttgttgtttgtt-----tg
gaactttggaatcactgttgcttgtgtatatatcccagtagatgggaggattgcctcgct
gagtg-tttatcaaatactcatgcatctcaatttatgtttgtggtgtaggtaaaggcaaa
gtgtgatcgtggaatc-aaggcaatgaagaggaggatgttctagggactcgattggat-g
ttgtctggtattgttaggttgctagagttgagtcattagaaacattg-ttaggttgctgg
tttcgt-gttttctgatgattggttattggtttattggttatcttgttattggatattgc
ttatgctata------------atattgg-tttta----ttatt-ggttattgtt-ggat
attgttattggtatt-ttattccgctgtt-gattgtgattgtggttaggtgtctagtggg
tatgtgacgactagttgtagtttatt------tattgtat--------tattttttattt
atta-------tttttttttaaaa--a---------------------------------
------------------------------------------------------------
---
>Chr17:22439644:22448073_5p 
tgtcgatcgacaccagcaaattgagcatcgattgacaccgtggggtagtgtcggtcgaca
ccaaga-gtcagtgtcgatcgacact-tggctggtgtcggtcgacacctcccttccagcg
a-----gacgatgtttgatttcctggtttgtatgttt-tgtttgttgtttgtt-----tg
gaactttggaatcactgttgcttgtgtgtatagcccagtagatgggaggattgcctcgct
gagtg-tttatcaaatactcatgcatctcaatttgtgtttgtggtgcaggtaaaggcaaa
gtgtgatcgtggaatc-aagacaattaagaggaggatgttctagggactcgactggat-g
ttgtcttgcattattaggttgctagagttgagtcattagaaacattg-ttaggttgctgg
ttttat-gttttctgatgattggttattggtttattggttatcttgttattggatattgc
ttatgctata------------gtattgg-tttta----tcatt-ggttattgtt-ggat
attgttattggtattgttattctgttgtt-gattgtgattgtggttaggtggctagtaag
tatgaaaccactagttatag------------tactatat--------tatttactattt
attattattattttttttttaaaa--g---------------------------------
------------------------------------------------------------
---
>Chr10:17302479:17306386_3p 
------------------------------------------------------------
----------------ggtcgacact-aggctggtgtcggtcgacacctcccttccagcg
a-----gacgatgttcgttttcctggtttgtgtgctt-tgtttgttggttgtt-----tt
ggaacattggatcattgttgcttgtgtgtatagcccagtagatgggaggattgcctcact
gagta-tttatcaagtactcatgcatctcaatttgtgtttgtggtgcaggtaaaggcaaa
gtgtgatcgtggaatc-aaggaaacgaagaggaagttgttctaaggactcgattggtt-g
ttgtctggcattgctaggttactagagttgggttattagaaacattgctaggattgccga
tttggt-gtttcttgttgtttgg-tatttgg------------------------a----
ttttgttatg------attatgatgttggtttctt------attggttatttatt-ggta
ttgg------------ttatttcgttgtt-ggttgtgattgtggttaggtggctagtgga
tatgggaccactagttgtagtttattattatttatt-----------attattgttattt
atta------tttatt----ataa--aaaaaaacgggtca--------------------
------------------------------------------------------------
---
>Chr7:19697170:19706141_5p 
---------------------------tcgatcgacactgtggggtagtgtcggtcgaca
ccaag--gccagtgtcggtcgacact-tggctggtgtcggtcgacacttcccttccagcg
a-----gatgatgtttgatttcctggtttgtttgtct-tgtttgtttattgtt-----tg
gaacattggtatcattgttgcttgtttgtatagcccagtagatgggaggatggcctcact
gagtg-tttatcaaatactcatgcatcttaatatgtgtttgtggtacaggtaaaggcaaa
gtgtgatcgtggaatc-aaggcgatgaagaggaggatgttctagggactcgattgtat-g
ttgtctggcgttgctaggttgctagagttgggtctttagaaacattgtttaggttgtcgg
tttcat-gattcatgatgtttgattattggattgatg-----------------------
ttatggatta------------ttattgg-ttatt----atatt-attggttatt----t
attggtattgc-----tatttccgctgtt-ggttgtggttgtggataggtggctagtgga
tatgggaccactagttgtagttta--------tattatatt-----tctatttattattt
attaa------------tttaaaa--aaaaaacgggt-----------------------
------------------------------------------------------------
---
>Chr7:19697170:19706141_3p 
--------------------------gtcggttgacac--ttggctggtgtcggtcgaca
ct-tg--gctggtgtcggtcgacact-tggctggtgtcggtcgacacctcccttccagcg
a-----gatgatgtttgatttcctggtttgtttgtct-tgtttgtttattgtt-----tg
gaacaatggtatcattgttgcttgtgtgtatagcccagtagatgggaggattacctcact
aagtg-tttatcaaatactcatgcatctcaatacgtgtttgtggtgcaggtaaagacaaa
gtgtgatcatggaatc-aaggcgatgaagaggaggatgttctagggactcgattgtat-g
ttttctggcgttgctaggttgctagagttgggtctttagaaacattgtttaggttgccgg
tttcat-gattcgtgatgtttgattattggattgatg-----------------------
ttatggatta------------ttattgg-ttatt----atatt-attggttatt----t
attggtattgc-----tatttccgctgtt-ggttgtggttgtggataggtggctagtgga
tatgggaccactagttgtagttta--------tattatatt-----tctatttattattt
attaa------------tctaaaa--aaaa------------------------------
------------------------------------------------------------
---
>Chr14:19587480:19593653_3p 
------------------------------------------------------------
----------agtgtcggtcgacact-tggctggtgtcggtcgacacctcccttccagcg
a-----gacgatgtttgatttcctggtttgtatgtct-tgtttgttgattgtt-----tg
gaacattgatatcatttttgtttgtgtgtatagcctagtagatgggaggattgccttact
gagtg-tttatcaaatactcatgcatctcaatatgtgtttgtggtgcaggtaaagacaaa
gtgtgatcgtggaatc-aaggcgatgaagaggatgatgttctagggactcgattgaat-g
ttatctggcattgctaggttgctagagttgagtcattagaaacattt-ctaggttgttgg
tttcat-gtttcctgatgattgattattggattattg-----------------------
ttatggttta------------agattgg-ttat------------ttaattatt-ggat
attggtatttg-----ttattccgctatt-ggttgtgattgtggttaggtggctagtggg
tatgagaccactagttgtagat---------------tat--------tatttattattt
atta-------tttattttaaaaa--aaaacg----------------------------
------------------------------------------------------------
---
>Chr19:17831466:17840983_3p 
------------------------------------------------------------
-----------------gtcgacact-tggctggtgttggtcgacacctcccttccagcg
a-----gatgatgtttgttttcctggtttgtatgtttgtttgtgttgattgtt-----tg
g-actttgggattacagttgcttgtgtttatagcccagtagatgggaggattgcctcact
gagtg-tttatcaaatactcatgcatctcaatttgtgtttgtggtgcaggtaaatgcaaa
gtgtgatcgtggaatc-agggcaatgaagaggtggatgttctagggactcgattggtt-g
ttgtctggcgttgctaggttgctagagttaagtcattaggaacattg-ctaggatgctgg
ttttgt-gtttcctggtgtttgg-tatttggatattag----------------------
ttatgttata------------atattgg-ttta-----ttattggatatttatt-ggat
gttggtattggt----tatttccgctgtt-ggttgtaattgtggttaggtggctagtggg
tatgagaccactagttgtagtttatt------tatt--atc------attattattattt
atta---------tttatttagtt--aaaaaaacgggtcgggttgtttcagtttggt---
------------------------------------------------------------
---
>Chr19:17831466:17840983_5p 
------------------------------------------------------------
----------agtgtcggtcgacaccaaggccagtgtcggtccacacctaccttccagtg
a-----gatgatgtttgttttcctggtttgtatgtttgtttgtgttgattgtt-----tg
g-actttgggattacagttgcttgtgtgtatagcccagtagatgggaggattgcctcact
gagtg-tttatcaaatactcatgcatctcaatttgtgtttgtggtgcaggtaaatgcaaa
gtttgatcgtggaatc-aaggcaatgaagaggaggatgttctagggactcgattggtt-g
ttgtttagcattgctaggttgctagagttgagtcattaggaacattg-ctaggatgctgt
ttttgt-gtttcctagtgtttgg-tatttggatattgg----------------------
ttatgttata------------atattgg-ttta-----ttattggatatttatt-ggat
gttggtattggt----tatttccgctgtt-ggttgtgattgtggttaggtgggtagtggg
tataggaccactagttgtagtttatt------tatttattt------attattattattt
atta---------tttatttagtt--aaaaaaatgggtcgggtcgtttcagttct-----
------------------------------------------------------------
---
>Chr12:23502374:23509436_5p 
-------------------------------------------------gtcaatcgaca
ccagattgtcagtgtcgatcgacacc--atctggtgtcggtcgacacccttctttcagct
acgacggatgttgcatgctttgtacattgcctagttt-gttttattgattgttgattgtg
gcatgtagagatc-ttattgcttgtgcgtatagcccagtagatgggaggattgcctcact
gagtg-tttatcaaatactcatgcatctcaatatgtgtttgtggtgcaggtaaaggcaaa
gtgtgatcatggaatc-aaggcaatgaagaggaggatgttctacggactcgattggat-g
ttgtcaggtattgctaggttgctcgagttgagtcattagaaacattt-ctaggttgctgg
tttcat-gtttcttgttg-ttgg-tatttggatattgc----------------------
ttatgctatgatattggat-tgttattgg-ttatt------attggattattttt-ggat
attgttaatggtattgttattccgctgtt-gattgtgattgtggctaggtggctagtggg
tacgggaccactagttgtagtttatt------tata-----------tttattattattt
acta------tttattatttaaaa--aaaaaggtcggtcgtttcattt------------
------------------------------------------------------------
---
>Chr12:23502374:23509436_3p 
-----------------------------------------------gtgtcggtcgaca
ccagatcgtcagtgtcgatcgacacc--atctagtgtcggtcgacacccttctttcagtt
acgacagatgttgcatgctttgtacattgccaggttt-gttttattgattgttgattgtg
gcatgtagagatc-ttattgcttatgtgtatagcctagtagatgggaggattgcctcact
aagtc-tttatcaaatactcatgcatctcaatatgtatatgtggtgctggtaaaggcaaa
gtgtgatcgtggaatc-aaggcaatgaagaggaggatgttctagggactcgattggat-g
ttgtatggtattcctaggttgctagagttgagtcattagaaacattg-ctaggttgttgg
tttcat-gtttcttgttg-gtgg-tatttggctattgc----------------------
ttatgcgatgatattggat-tgttattgg-ttatt------attggattattatt-ggat
attgttaatggtattgttattccgctgtt-gattgtgattgtggctaggtggctagtgga
tacgggaccactagttgtagtttatt------tata-----------tttattattattt
acta------tttattatt--aaa--aaaaaggtcggttgtt------------------
------------------------------------------------------------
---
>Chr17:21093726:21103005_5p 
------------------------------------------------------------
----------------aataatagcc--atctggtgtcggtcgacacccttctttcagtt
acgacagatgatgcatgctttgtatattgcctggttt-gttttatcgattgctgtttgtg
gcatgtagggatc-ttattgcttgtgtgtataacccagtagatgagaggattgcctcact
gagtg-tttataaaatactcatgcatctcaattcgtgtttgtggtgcaggtagaggcaaa
gtgtgatcgtggaatg-aaggcaatgaagaggaagatgttttagggactcgattggtt-g
ttgtctggcattgctaggttgctagagttggatcattagaaacattg-ctaggttgctgg
ttctat-gtatcctgctcattgg-tatttggatattgt----------------------
t-atgctataatattgggt-taatattggattatt------aatggatatttatt-ggat
attggtgttgg----atatttctgttgtt-gattgtgattgtgattaggtggctagtggg
tatgggaccactagttgtagtttatt------tatt-----------attattattattt
attat-----tttattatt-aaaaagaaaaagtcgggtcctttcagtttggtatca----
------------------------------------------------------------
---
>Chr9:11374194:11384643_3p 
------------------------------------------gcatggtgtcggtcgaca
ccagattgtcagtgtcgatcgaaacc--atctggtgttggtcgacacccttctttcagct
actatggatgttgcatgctttgtatattgcctgattc-g-tttattgattgttgattatg
gcatgtagagatc-ttattgcttgtgtgtatagcccagtagatgggaggattgcctcact
gattg-tttatcaaatactcatgcatctcaatatgtgtttgtggtgcaggtaaaggcaaa
gtgtgatcgtggaatc-aaggcaatgaagaggaggatgttttaaggactcagtttgat-g
ttgtctggaactgctaggttgctacagttaggtcattag-aacattg-ctaggttgctgg
ttctat-gtttcctgttatttga-ttattggatattgt----------------------
tgatgttata-----------ttttttgg-taa---------------tattatt-ggat
attgagattg-----gttattccgctgat-gattatgattgtggttaggtggctagtggg
tatgagaccactagttgtagtttatt------tac------------tatatta-tattt
atta------tttattatt-taaa--aaaaacgtcggtcctttca---------------
------------------------------------------------------------
---
>Chr20:16373380:16380350_3p 
------------------------------------------gtttggtgtcggtcgaca
ccagatagtcagtgtcgatcgacacc--atctggtgtcggtcgacaccccttgttcagtt
acgatggatgttgcatgctatgtatattgcctggttt-gttttattgattgttgtttgtg
gcatgtagagatc-ttattgcttgtgtgtatagcccagtagatgggaggattgcctcact
gagtg-tttatcaaatactcatgcatctcaatttgtgtttgtggtgcaggtaaaggcaaa
gtgtgatcgtggaatcaaaggcaatgaagaggaggatgttctagggacttgattgtatgg
ttatctggcattgttaggttgctagaattgagtctt--agagcattgttaggattgctgg
ttgttt-gatttatgctgtttgg------gattaatgct---------------------
ggatattact-tatttgg----ttattgg-atattg-ttttattggatatttattggtat
g---------------tggttccgctgttggattgtgaatgtggttaggtggctagtggg
tatgggaccactagttgtagttcttt------aatt------------atattattattt
atta------tttatttattaaaa--aaaaaaacgggaagggttgtttca----------
------------------------------------------------------------
---
>Chr20:16373380:16380350_5p 
----------------------------------------------ggtgtcggtcgaca
ccagatagtcagtgtcgatcgacacc--atctggtgtcggtcaacaccccttgttcagtt
acgatggacgttgcatgctatgtatattgcctggttt-gttttattgattgttgtttgtg
gcatgtagagatc-ttattgcttgtgtgtatagcccagtagatgggaggattgcctcact
gagtg-tttatcaaatactcatgcatctcaatttgtgtttgtggtgcaggtaaaggcaaa
gtgtgatcgtggaatcaaaggcaatgaagaggaggatgttctagggacttgattgtatgg
ttatctggcattgttaggttgctagaattgagtctt--agagcattgttaggattgctgg
ttgttt-gatttatgctgtttgg------gattaatgct---------------------
ggatattact-tatttgg----ttattgg-atattg-ttttattggttatttattgttat
g---------------tggttccgctgttggattgtgaatgtggttaggtggctattggg
tatgggaccactagttgtaattattt------aatt------------atattattattt
atta------tttatttatt-aaa--aaaaaaacgggaagggttgttt------------
------------------------------------------------------------
---
>Chr9:11374194:11384643_5p 
--------------------------------------------atggtggtggtcgaca
ccagattgtcagtgtcgatcgacacc--atttggtgtcggtcgacacccttctttcagct
acgacggatgttgcatgctttgtatattgcctagttt-g-tttattgattgttgattgtg
gcatgtagagatc-ttattgcttgtgtgtatagcccagtagatgggaggattacctcact
gagtg-tttatcaaatactcatggatctca--atgtgtttgtagtgcaggtaaatgcaaa
gtgtgatcgtggaatc-aaggcaatgaagaggaggatgttttaaggactcagtttgat-g
ttgtctggcattgctaggttgatagagttgggtcattag-aacattg-ctaggttgctgg
ttctct-gtttcctgttatttga-ttattggatattgt----------------------
tgatgttata-----------tttattgg-tta---------------tattatt-ggat
attgagattg-----gttattccgctgat-ggttgtgattttggttaggtggcttgtggc
tatgggaccactagttgtagtttatt------tac------------tatatta-tattt
atta------tttattatt-aaaa--aaaaaag---------------------------
------------------------------------------------------------
---
>Chr9:11064305:11068048_5p 
---------------------------tcgatcgacactgtggggtagtgtcggtcgata
ccaag--gccagtgttggtcgacact-tggctggtgtcggtcgatgcctcccttccagcg
a-----gacgatgtttgatttcctagtttgtttgttt-tgtttgttgtttgtt-----tg
gaacattggaatcacttttgcttgtgtgtatagcccagtagatgggaggattgcctcact
gagtg-tttatcaaatactcatgcatctcagtatgtgtttgtggtgcaggtaaagacaaa
gtgtgatcgtggaatc-aaggcaatgaagaggaggatgttctacggactcgattggat-a
ttgtctggcattgttaggttgctagagttgggtcattag-aacgttg-ctaggttgatgg
ttctat-gttttc-------ctgttatttgattattg---------------gatattgt
tgatgttata-----------tttattgg-ttata----ttattggatatttatt-ggat
attgagattgg-----ttattccgctgat-gattgtgattgtggttaggtggctagtggg
tatgggaccactagttgtagtttatt------tactatatt------atatttgttattt
aata-------tttttttttaaaa--aaaaaag---------------------------
------------------------------------------------------------
---
>Chr9:11064305:11068048_3p 
-------------------------------tcgacac--ttggctggtgtcggtcgaca
ccaag--gccagtgtcggtcgacact-tggctggtgttggtcgacgcctcccttccagcg
c-----gacaatgtttgatttcttggttggtttgttt-tgtttggtttttgtt-----tg
gaacattggaatcactgttgcttgtgtgtatagcccagtagatgggaggattgcctcact
gagtg-tttatcaaatactcatgcatctcaatatgtgtttttggtgccggtaaagacaaa
gtgtgatcatggaatc-aaggcaatgaagaggaggatgttctagggactcgattggat-g
ttgtctggcattgttaggttgctagagttgggtcattag-aacgttg-ctaggttgctgg
ttctat-gttttc-------ctgttatttgattattg---------------gatattgt
ttatgttata-----------tttattgg-ttata----ttattggatatttatt-ggat
attgagattgg-----ttattccgctgat-gattgtgattgtggttaggtggctagtgga
tatgggaccactagttgtagtttatt------taccatatt------atatttattattt
aatg-------ttttt--------------------------------------------
------------------------------------------------------------
---
>Chr17:21093726:21103005_3p 
------------------------------------------------------------
---------------------------------gtgttggtcgacacccttctttcagtt
acgacggatgatgcatgctttgtatattgtctggttt-tttttattgattgctgtttgtg
gcatgtagggatc-ttattgcttgtgtgtataccccattatataggaggattgcctcatt
gagta-tttataaaatactcatgcatctcaattcgtgtttgtggtgcaggtagaggcaat
gtgtgatcgtggaatc-aaggcaatgaagacgaggatgttctagggactcaattggtt-g
ttgtctggcattgctaggttgctagagttggatcattagaaacattg-ctaggttgctgg
ttctat-gtttcctgctcattgg-tatttggatattgt----------------------
t-atgctataatattgggt-taatattggattatt------aatggatatatttt-ggat
attggtgttga----ttatttctgttgtt-gaatgtgattgtggttaggtggctagtggg
tatgggaccactagttgtagtttatt------tatt-----------attattattattt
attct-----tttattatt-aaaa--aaaaagtcgggtcctcttaa-tagggatcaac--
------------------------------------------------------------
---
>Chr11:22489390:22491058_5p 
-----------------------ggcatcgatcgacactgtggggtagtgtcggtcgaca
ccaat--gctagtgtcggtcgacact-tggctggtgtcggtcgacacctcccttccagcg
a-----gacgatgtttgttttcctagtttgtatgttt-tgtttgttgtttgtt-----tg
gaacattggaatcactgttgcttgtgtgtatagcccagtagatgggaggattgcctcact
gagtg-tttataaaatactcatgcattgcaatttgtgtttgtgatgtaggtaaaggcaaa
gtgtgatcgtggaatc-aaggcaatgaataggaggatgttctatggactcgattggat-g
ttgtctagcattgctaggttgctagagttgagtctttagaa--cttg-ctaggttgctgg
ttcctt-gtttcctgttgtttga-tattggagtattg-----------------------
ctatatttga------------ttattgg-ctatta--gttattggattattgtttggat
attggtatctgt----tattttctctgtt-ggttgtgcttgtggttaggtgactagtggg
tatgggaccactaattgtagttta------------------------ttattattattt
atta-------------ttaaaaa--aaaaaaacgggtcaggtcgtttcagtttggtatc
aaagcccttacggttctaggtttgggttcactaggctttgtgctgtagatgtttgggaat
ttc
