# Supplementary material for: Transposon signatures of allopolyploid genome evolution
Source: Nat Commun. 2023 Jun 1;14:3180. doi: 10.1038/s41467-023-38560-z (PMC10235133; doi:10.1038/s41467-023-38560-z)
Supplement: Supplementary file 4 — Supplementary Data 1 [file 41467_2023_38560_MOESM4_ESM.zip › Camelina.LTR.families/Camelina.LTRFamily/Camelina.Aligned/gt10.fam_334.Aligned.fa]

>Chr1:16094311:16097255_5p 
-----atgcacc-------gcctgcactttgataactctctaatttacatttttttaaca
tcctttttttgtccatattttgcat--tgtttatacccttaccttagcatttttagggca
ttaactgtagg-aattcacttttaggccatttagggtgttgcatttttgca-tttgcata
ctttggatgaaaacaagtgctttagagcctaaaatgggg-agaaacaatgacaaatccga
gcatgtacccgaaggagccatcgagctggaagaac-agtctgatccccaacacgatcgag
gaggatcagagagcatgaagaaaaacccgaggatctactcgaggacaaaattgaccacat
cctcgtgtaccacatcgtgtataccctcgggcaggactgggaagctagggttaatgggtt
tccatatataaa---cccccctcttc-tcactcgcaaaggaggacgccgcaaacccttag
aacagagagcgagagcttctgggagagattgagagcgactc-aaaactcttttcacttct
gttaggatttatttttatttcttttgcatttttctcttagatttctactcttcaccc-tt
ctactctacttctac-ttttaacataatgcaattttcgtttatccatgcttttatgtttt
ctgcaatgagatctgagtagtgtagtaaagtttatagggatgggatagacaattttgtgt
tcttgatcggttaggatgtcttagcttttatatttctgttttataaattcccttctagat
tggtgttcttaatgctatcaacagactgagaggttga-gattagatctaaggtgttt---
-tacca----tcgagaggtgtagatgaaatg-----------------------------
-----------------------------------------------
>Chr1:16094311:16097255_3p 
------------------------------gataactctctaatttacatttttttaaca
tcctttttttgtccatattttgcat--tgtttatacccttaccttagcatttttagggca
ttaactgtagg-aattcacttttaggccatttagggtgttgcatttttgca-tttgcata
ctttggatgaaaacaagtgctttagagcctaaaatgggg-agaaacaatgacaaatccga
gcatgtacccgaaggagccatcgagctggaagaac-agtctgatccccaacacgatcgag
gaggatcagagagcatgaagaaaaacccgaggatctactcgaggacaaaattgaccacat
cctcgtgtaccacatcgtgtataccctcgggcaggactgggaagctagggttaatgggtt
tccatatataaa---cccccctcttc-tcactcgcaaaggaggacgccgcaaacccttag
aacagagagcgagagcttctgggagagattgagagcgactc-aaaactcttttcacttct
gttaggatttatttttatttcttttgcatttttctcttagatttctactcttcaccc-tt
ctactctacttctac-ttttaacataatgcaattttcgtttatccatgcttttatgtttt
ctgcaatgagatctgagtagtgtagtaaagtttatagggatgggatagacaattttgtgt
tcttgatcggttaggatgtcttagcttttatatttatgttttataaattcccttctagat
tggtgttcttaatgctatcaacagactgagaggttga-gattagatctaaggtgttt---
-tacca----tcaagaggtgtagatgaaatgt----------------------------
-----------------------------------------------
>Chr3:20894390:20905453_3p 
-gcgagtgcaactgtaggatgtgtaagtttgataactctctaattttcatgtttttagca
tcttttttttgtccatattttgcat--tgtttatacctttaccttaacatttttaggtca
ttaactgtagg-aattcacttttaggccatttagggtgttgcattcttgca-tttgcata
ctttagatgaaaacaagtgctttagagcctaaaatgggg-agaaacaaggacaaatccga
gcatgtacccgaaggatccatcgagctggaagaac-cgtccgaaccccaacacgattgag
gaggatcaaagagcaggaagaacaccccgagagtctacccgaagagcaacccgagcacat
cctcgtgcaccccatcgagcagaccctcgggcaggactgggaagctagagttaatgggtt
tctatatataaac--cccccctcttc-ttcctcgcaaatgagcacgccgcagaccctcaa
accagagagcgagagcttctgagagagatctagagcgactt-aaacacttttcacttttt
gttagga-tttattttatatatttttgtcattttctttagatttctactttgtactc-tt
atttctctactctatctttttacacaatacaatttttgttcatatatgcttttatgtttc
ttgctatgatttatgagtagtgtagcaaagtttctagggatgggattgatgattttgtgt
tcttgatcggttaggatgtcttagtttgattgtaaatgttttatagattcctttctaggt
tggtgttcttaatgctgtcaacaaaccgagagggtga-gattagatctaaggtg------
------------------------------------------------------------
-----------------------------------------------
>Chr3:20894390:20905453_5p 
gactagcaagatttaag--tttggaggtctgataactctctaatttacatgtttttagca
tcccttttttgtccatattttgcat--tgtttatacccttatcttagca-ttttaggtca
ttaattgtagg-aattcacttttaggccatttagggtgttgcattcttgca-tttgcata
ctttggatgaaaacaggtgctttagagcttaaaatggag-agaaacaaggacaaatctga
gcatgtaccagaaggagccatcgagctgaaagaac-agtccgaaccccaacacgatcgag
gaggatccaagagcaggaagaacaacccgagagtctaatcgaagagcaacatgagcacat
cctcatgcaccccatcgagcagagtctcgggcaggactgggaagctagggttaatgggtt
tccatatataaaa--ctcccctcttc-ttcctcgcaaacgagcaggccgcagaccc-caa
accagagagtgagagcttctgagagagatttagagcgactc-aaacatttttcacttttt
gttagga-tttattttatatatttttgtcattttctttagatttctactttgtactc-tt
atttctctactctatctttttacacaatgcaattttcgttcatatatgcttttatgtttc
ttgctatgatttctgagtagtgtagcaaagtttctagggatgggataaataattttgtgt
tcttgatcggttacgatgtcttagtttgattgtaaatgttttatagactcccttctaggt
tggtgttcttaatgctgtcaacaaaccgagagggt-------------------------
------------------------------------------------------------
-----------------------------------------------
>Chr14:26968175:26976630_3p 
-----------------------------tgataactctctaatttacatgttttaagca
tccttt-tttgtccatattttgtat--tgtttataccctaaccgtagcatttttaggtca
ttaactgtagg-aattcacttttaggccatttagggtgttgcattcttgca-tttgcaca
ttctggatgaaaaaaggtgctttagagcctaaaatgggg-agaaacaaggtccaatccga
gcatgtacccgaaggagctattgagcaggaagaac-agtccgaacaccaacccgatcgaa
gaggatccaagagcaggaagaacaatccgaagacctatccgaagggcagcccgagcttat
cctcgagcacctcatcgagcagaccctcgggcaggactgagaagctagggttaatggatt
tccatatataaa---cccccctcttc-ttcctctcgcaaaaggacgccgcagacactcaa
accagagagcgagagcttctgagagagatctggagtgacaa-aaacacttttctatcttt
gttaggattttattttacatctttttgctatact-tttagatttctaccttgtactc-tt
-tacttctactttatcttttaatacaatgcaattttcgtttatctttgattttaagtttt
ctgcaatgaattctaagtagtggaacaaagtttctagggatgggatagacgattttgtgt
tcttgatcggttaggatgtcttagcttggttgtttatgttttataaactcctttctaggt
tggtgttcttaatgctatcaacaaaccgagagggtga-gattagatcta-----------
------------------------------------------------------------
-----------------------------------------------
>Chr14:26968175:26976630_5p 
-------------------------------ataactctctaatttacatgttttaagca
taattt-tttgtccatattttgcat--tgtttataccctaaccttagcatttttaggtta
ttaattgtagg-aattcgcttttaggccatttagggtgttgcattcttgca-tttgcata
ttttggatgaaaacaggtgctttagagcctaaaatgggg-agaaacaaggtcaaatccga
gcatgtacccgaaggagctattgagcaggaagaac-agtccgaacaccaacccgatcgaa
gaggatccaagagcaggaagaacaatccgaagacctatccgaagggcaacccgatctcat
cctcgaccacctcatcgagcagaccctcgggcaggactgagaagctatggttaatggatt
tccatatataaa----ccccctcttc-ttcctctcgcaaaaggacgccgcagacactcaa
accagagagcgagagctgctgagagagatctggagtgacta-aaacacttttctatcttt
gttaggattttattttacatctttttgctgtact-tttagatttcgaccttgtactc-tt
-tacttctactttatcttttaatacaatgcaattttcgtttatctttgcttttaagtttt
ctgcaaagaattctgagtagtggaacaaattttctagggatgggatagacgattttgtgt
tcttgatcggttaggatgtcttagcttggttgtttatgttttataaattcctttctaggc
tggtgttcttaatgctatcaacaaacagagagggtga-gatttgaatcaa----------
------------------------------------------------------------
-----------------------------------------------
>Chr11:16876453:16889018_5p 
-----------------------------------------------------------a
tccttt-tttgtccatattttgtat--tatatataccctaaccttagcgtttttaggtca
ttaactgtaga-aatccacatttaggccatttagggtgttgcattcttgcattttgcata
ttttggatggaaacaggtgctttagagcctaaaatgggg-agaaacaaggtcaaatccga
gcatgtacccgaaggagctatggagcaggaagaac-agtctgaacctcaacccggtcaaa
gaggat-caagggcaggacgaacaacccgaagacctatccgaggagtgatccgaccacat
cctcgagcaccgcctcgagcagaccctcgagcaggactgggcagctaggtttaaagggtt
tccatatataaac--ccctcttcttc-ttcctctcgccctagcacgccgcagacccttag
aacagagagcgagagcttctgggagagaaattgagcgatcc-aaactctttttccacttt
gttaggatttattttcattttctttttgctattcttctagatttcgattatgtactc-tt
ctactctatttcta--tttcaatacaatgcagttttcgtttatatgtgtttttatgtttt
ctgcaatgagatctgagtagtgaaacaaagtttctagggatgggatagataaatatgtgt
tcttgatcggttaggatgtcttagcttgattgtttatgttatataaattcctttctagat
tggtgttcttaatgctattttcagaccgagaggttga-gagtagatctag----------
------------------------------------------------------------
-----------------------------------------------
>Chr4:12230719:12239901_3p 
----------------------------------------------------tgagagga
tccttc-tttgtccatattttgcat--tatatataccctaaccttagcatttttaggtca
ttaactatagg-aatttgcatataggccatttagggtgttgcattcttgca-tttgtgca
ttttggatgaaaacaggtgctttagagcctaaaatgggg-agaaacaaggtcaaatccga
gcatgtacccgaaggagctattgagcaggaagaac-agtccgaacctcaacccggtcgag
gaggatctaagagcaggaagaacaacccgaagacctacccgaggaacaacccgaccttat
cctcgtgcaccccatcgagcagaccctcgggcaggactgagcagctagg-ttaaaagatt
tctatatataaa---cccccctcttc-ttcctctcgccctagcacgccgccgtccctcag
aacaaagagcgagagcttctgggagagaaactgagcgacta-aaactctttttccacttt
gttaagattcagttttcatttcttttgcaattctttcttgttttcgattctgtactc-tt
ctacttttattttat-tttcaatacaatgcaattttcgattatttgtgtttttatgcttt
cttccatgagatctgagtagtgaaataaagtttctagggatgggatagacaaataagtgt
tcttgatcggttaggatgtcatagcttgaatgtttattttatataaatttccttctagaa
ttatgttcttaatgctatttttagaccgagaggttga-gactagatctagggtgttt---
-tgcca----tcgagagatgttgttgaaatgcttgaatcaatcaatgctagagatttact
cacttagccgaagagattagatgtgtaacgagtttattgacaataat
>Chr15:13930012:13942365_3p 
-----------------------------tgataacactctaatttacatgtttttagca
tccttt-tttgtccatattttgtat--tgttcatacctctaacttagcatttttagacca
tttattgtagg-aatcaagttttagagcatttagggtgttgcatttctgca-tttgcata
tattggatgaaaacaggtgctaaagagccaaaaatggggaaaaaacaaggac-aactcga
gcatgtacccgaaggagccatcgagctacaagaacaagtccgaaccccaacacgatcgaa
gaggatccaagagcgcgaagagcaacccgaagatccacccgatgagttacctgactcaag
cctcgtgtaccccatcgagtagaccatcgggcaggtctgggaagctaggtcaaatgggtt
tccatatataaac--cccctctttccgaagctcacaaacgagcacgccgcagaccctcaa
accagagagcgagagcttctgtgagaga-actgagcgactcaaca--ttttcttcttgtt
tttgtacttttaatttgtagt----------ttttcttagatcttttatccctactcttt
tctactctactctatcttttta-ataatgtcattttcgtttatctctatggttttatcat
tcgtttctatgtccgagtagtgtagcaaagtttctagggatgggatagatgattaggtgt
tcttgatcggttaggatgctttagttgattgat--atgatagataaatttccttctaggt
tgatgttcttaatgcggtcaacagaccgacaggttga-gactagatctagggcgtttaca
atgctacaggccgaaaggagtagataaaatgcttgattaggtcaatgctagaggtatact
taact---------------ttgagtgacaaaatca-----------
>Chr12:23395067:23400617_5p 
------------------------------gataacactctaatttacatgtttttagca
tccctt-tttgtccatattttgcat--tgttcatacctctaactaagcgtttttatacca
tttactgtagg-aatcaagttttagagcatttcgggtgttgcatttctgca-tttgcata
tattggatgaaaacaggtgctaaagagccaaaaatgggg-aaaaacaaggac-aactcga
gcatgtacccgaaggagccatcgagctacaagaacaagtctgaaccccagcacgatcaaa
gagcatccaagagcgcgaagagcaacccgaagatccacccgaggagctacccgactcaag
cctcgtgcaccccatcgagtagaccatcgggcatgtatgggaagcgaggtcaaatgggtt
ttcatatataaac--cccctctttccctagctcgcaaacgagcatgccgcagaccctcaa
accagagagcaagagcttatgtgagaga-attgagcgactcaaca---tttcttcttgtt
tttgtacttttaatttgtagt----------ttttcatagatcttttatccctactcttt
tctactctactctatcttttta-ataatgtcattttcgtttatttctatggttttattat
tcgtttc-atgtccgagtagtgtagcaaagtttctaggtatgggatagatgattaggtgt
tcttgatcggttaggatgctttagttgattctt--atgatagataaatttccttctaggt
tgatgttcttaatgcggtcaacagatcgacaggttga-gactagatctagggcgtttata
atgctagaggccgaaaggagtagataaaatgcttgattaggtcaatgctagagg--tact
taact---------------ttgagtgacaaaatca-----------
>Chr12:23395067:23400617_3p 
-----------------------------------cactcgtatttacatgtttttagca
tccctt-tttgtccatattttgcat--tgttcatacctctaacttagcgtttttagacca
tttactgtagg-aatcaagttttagagcattgagggtgttgcatttctgca-tttgcata
tattggatgaaaacaggtgctaaagagccaaaaatgggg-aaaaacaaggac-aacttga
gcatgtaaccgaaggagccatcgagctacaagaacaagtccgaaccccagcacgatcgaa
gaggatccaagagcgcgaagagcaacccgaagatccacccgaggagttacccgactcaag
cctcatgcaccccatcgagtagaccatcgggcaggtctgggaagctaggtcaaatgggtt
tccatatataaac--cccctctttccctagctcgcaaacgagcacgccgtagaccctcaa
accagagagcgagagcttttgtgagaga-actgagcgactcaaca---tttcttcttgtt
tttgtacttttaatttgtagt----------ttttcttagatcttttatccctactcttt
tctactatactctatcttttta-ataatgtcattttcgtttatttctatggttttattat
tcgtttctatgtccgagtagtgtagcaaagtttctagggatgggatatatgattaggtgt
tcttgatcggttaggattctttagttgattgtt--atgatagataaatttccttctaggt
tgatgttcttaatgcggtcaacagaccgacaggttga-gacttgatctagggcgtttata
atgctacaggccgaaagggttagataaaatgcttgattaggtcaatgctagaggtatact
t----------------------------------------------
>Chr11:16876453:16889018_3p 
---------------------------------------------------ttttnggca
tcgttt-tttgtccatattttgcat--tatatataccctaaccttagcgtttttaggtca
ttaactgtaga-aatccacatttaggctatttagggtgttgcattcttgca-tttgcaca
ttttggatgaaaacaggtgctttagagcctaaaatgggg-agaaacaaggtcaaatccga
gcatgtacctgaaggaactatggagcaggaagaac-agtccgaacctcaacccgatcgaa
gaggatccaagggcaggaagaacaacccgaagacctatccgaggagtaacccgaccacat
cctcgagcaccgtctcaagcagaccctcgggcaggactgggcagctaggtttaaagggtt
tccatatataaact-cccccctcttc-ttcctctcgccctagcatgccgcagacccttag
aacagagagcgagagcttctgggagagaaactgagtgatcc-aaactccttttccacttt
gttaggatttattttcattttctttttgctattcttctagatttcgattctgtactc-tt
ctactctatttctat-tttcaatacaatgcagttttcatttatatgtgtttttatgtttt
ctacaatgagatctgagtagtgaaacaaagtttctagggatgggatagacaaatatgtgt
tcttaattggttaggatgtcttagcttgattgtttatgttatataaattcctttctagat
tggtgttcttaatgctattttcagaccaagaggtttatgagtagatc-------------
------------------------------------------------------------
-----------------------------------------------
>Chr8:15660549:15670034_3p 
----------------------tattaactgataactctctaatttacatgttttaagca
t-cctt-tttgtccatattttgcat--tgtttttaccctaaccttagcatttttaagtca
tttactgtagg-aatcca---------catttagggtgttgcattcttgca-tttgcata
ttttggatgaaaacaggtgcttaagcgccaaaaatgggg-aggaacaaggtcgaatccaa
gcatgtacccgaaggagctatggagcaggaagaac-agtccaaacaccaacccgatcgag
gaggatctaagaacagaaagaacaatccgagagcctactcgaagagtaacccgagctcat
cctcgtgcaccctatcgagcagaccctcgggcaggactgggaagctagggttaataggtt
tccatatataaa----ccccctcttc-ttcctctcgccctagcacgccgcagaccctcag
aacagagagcgagagtttctgggagagaaactgagcgactcaaaactctttctacacttt
gttaggatttaatttcatttttttttgc-----------attttcgattctatactc-tt
-ccactctactctat-ttttaatataatgcaattttcttttatttatgctcttgtgtttt
ctgcaatgagatctgagtagtgaaacaaagtttctagggatgggatagatgattttgtgc
tcttgatcggttaggatgtcttagctttgatatttgtgttttataaattcccttctagat
tggtgttctt--------------------------------------------------
------------------------------------------------------------
-----------------------------------------------
>Chr6:1529352:1538553_3p 
-----------------------------tgataactctctaatttacatgttttagaca
cc-ctt-tttgtccatattttgcattatatatatattctaaccttagcatttttaggtcc
ataactgtaga-aatttgcatttaggccatttagggtgttgcattgttgca-tttgtgca
ttttggatgaaaacaggtgctttagagcctaaaa-tggg-aaaaacgaggtcaaacccga
gcatgtacccgaaggagcgattgtgcaagaagaac-agtctgaacctcaacccgatcaaa
gaggatctaagagcaggaagaacaacctaaacacctacccaaggaactacccaacttgat
cctcgtgcaccgcctcgagcagaccctcaggcaggactgagcagctaggttaaaagggtt
tccatatataaa---cccccctcttc-ttcctctcgccaaagcacgccgcagacgctcaa
aacagagagcaagagcttctgagagagagattgagcgactc-aaatactttttccacttt
gttaggattcgattttg-tttcttttgctgttctttccagttttcgattctatactc-ta
ccacttttatcttat-tttcaatacaatgaaattttcattcatttgtgtttttatgcctt
ctatcatgagatctgagtagtgaaataaattttctagggatgggatagacaaatatgtgt
tcttgatcggttaggatgtcttagcttgaatgtttatttgatgtaaattcccttctagat
tgaatg------------------------------------------------------
------------------------------------------------------------
-----------------------------------------------
>Chr12:25233562:25243862_3p 
-------------------------ggtgtgataactctctaatttacatgttttaagca
tccttt--ttgtccatattttgcat--tgtttataccctaaccttagtatttttaggtca
ttaactgtaag-aattcgcatttaaaccacttaggatgttgcaattttgca-tttgcata
ttttggatgaaaaatggtgctttagaacctaaaatgggg-agaaacaaggttaaatccga
gcatgtacccgaaggagctattgagcaggaagaac-agtccgaaccccaacccgatcgag
gaggattaaagagaaggaaaaacaacccgaagacctacccgaggaacaacccgaccatat
cctcgtgcaccccatcgagcggaacctcgggcaggactgggaagctaggataaaggggtt
tccatatataaa---cccccctcttc-ttcctctcgccctagcacgccgcagacactcaa
c-cagagagcgagagcttctgagagagatcttgagcgactc-aaacactttttccacttt
gttagga-tttattttacatgtctttgctatcct-tttagatttctactctgtactc-tt
-cacttctatcttattttcaaatacaatgcaattttcatttatctatgcttttatgtttt
ctacaatgagatctgagtagtgaaacaaagtttctagggatgggatagacaattatgtgt
tcttgatcggttaggatgtcttagcttggttgcttatgttttataaattcctttcta---
------------------------------------------------------------
------------------------------------------------------------
-----------------------------------------------
>Chr12:25233562:25243862_5p 
-------------------gatgttggagtgataactctctaatttacatgttttaagca
tcattt-gttgtccatattttgcat--tgtttataccctaaccttagcatttttaggtca
ttaactgcaggaaattcatatttagaccatttaggatgttgcaattttgca-tttgaaca
ttttggatgaaaacaggtgctttagagcctaaaatgggg-agaaacaaggttaaatccga
gcatgtacccgaaggagctattgagcaggaagaac-agtccgaaccccaacccgatcgag
gaggattcaagagaaggaagaacaacccgaagacctacccgaggaacaacctaatcatat
cctcgtgcaccccatcgagcggaacctcgggcaggactgggaagctaggttaaaggggtt
tccatatataaa---cccccctcttc-ttcctctcgccctagcacaccgcagacactcaa
cacagagagcgagagcttatgagagatatcttgagcgactc-aaacactttttccacttt
gttagga-tttattttacatttctttgctatcct-tttagatttctactctgtactc-tt
-cacttctatcttatttttcaatacaatgcaattttcgtttatctatgcttttatgtttt
ctgcaatgagatctgagtagtgaaacaaattttctagggatgggatagacaattatgtgt
tcttgatcggttaggatgtcttagcttggttgcttacgttttataattc-----------
------------------------------------------------------------
------------------------------------------------------------
-----------------------------------------------
>Chr6:1529352:1538553_5p 
------------------------------------------------atgttttagaca
ccattt-tttgtccatattttgcat--tatatataccctaaccttagcttttttaggtcc
ttaactgtagg-aatttgcatttaggccatttaggatgctgcattgttgta-tttgtgca
ttttggatgaaaacaggtgctttagagcctaaaa-gggg-aaaaacgaggtcaaacccga
gcatgtacccgaaggagcgattgtgcaagaagaac-agtccgaacctcaatccgatcaaa
gaagatataagagtaggaagaaaaacccgaagacctatccaaggaactacccaacttgat
cctcgtgcaccgccttgagcagaccctcaggcaggactgagcagctaggttaaaagggtt
tccatatataaaccccccccctcttc-ttcctctcgccaaagcacgccagagacattcag
aaaagagaacgagagcttttgagagagagattgagcgactc-aaacactttttccacttt
gttaggattcgattttg-tttcttttgctgttctttctagttttcgattatatactc-ta
ccacttctatcttat-tttcaatacaatgcaattttcattcatttgtgtttttatgcctt
ttaccatgagatctgagtagtaaaataaagtttctagagatgggatagacaaatatgtgt
tcttgatcggttaggatgtcttagcttgaatgtttattttatataagttcccttctagat
tgatgtt-----------------------------------------------------
------------------------------------------------------------
-----------------------------------------------
>Chr8:15660549:15670034_5p 
----------------------------ctgataactctctaatttacatgttttacgca
tccctt-tttgtccatattttgcat--tgtttttaccctaaccttagcatttttaggtca
tttactgtagg-aatcca---------catttagggtgttgcattcttgca-tttgcata
ttttggatgaaaacaggtgcttaagagccaaaaatgggg-aggcacaaggtcaaatccga
gcatgtacccgaaggagctacggagcaggaagaac-agtccaaacaccaacccgatcgag
gaggatataagaacagaaagaacaatccgagagcctacccgaagagtaacccgagctcat
cctcgtgcaccctatcgagcagacccacgggcaggactgggaagctagggttaataggtt
tccatatataaa----ccccctcttc-ttcctctcgccctagcacgccgcagaccctcag
aacatagagcgagagcttctgggagagaaactgagcgactcaaaactctttctacacttt
gttaggatttaatttcatttctttttgc-----------attttcgattctatactc-tt
-ccactctactctat-tttcaatataatgcaattttcttttatttatgctcttgtgtttt
ctgcaatgagatctgagtagtgaaacaaagtttctagggatgggatagatgattttgtgc
tcttgatcggttaggatgtcttagctttgata----------------------------
------------------------------------------------------------
------------------------------------------------------------
-----------------------------------------------
>Chr11:17013522:17021584_5p 
---gacctagcttagatgtgtgaggagtctgataactctctaatttatatgcttttagca
tccttt-tttgtccatattttgcat--tgttcatacctctaacttagcatttttaggtta
ttaattgtagg-aattcacttttagaccatttagggtgttgcatttctgca-tttgcata
ttttggatgaaaacaagtgctaaagagccaaaaatggga-aaaaacaaggac-aatccga
acatgtacccaaaggagccatcgagttgcaagaacaagtccgaaccccaacacgatcaag
gaggat-caagagcatgaagaacaaccagaagatccacccgaggagtaacccgacttcac
gctcgtgtaccccatcgagtagaccatcgggcaattctgggaagctaggtcaaaggggtt
cccatatataaac--ccctcctctcc-tagctagcaaacgagcacgccgcagaccctcaa
accagagagcgagagcttctgtgagaga-attgagcgacttaaacattttccttttcgtt
tttgcatttttatttcatagttttt--atagttttcttagatttctatcttgtactc-tt
tctactctaccctatcttttaatacaatgcaattttcattcattttcgttattatgttcc
ttgttgtcatgtccgagtagtgtagtaaagtttctagggatgggatagatgattttgtgt
tcttgatcggttaggatgctttagtttg--------------------------------
------------------------------------------------------------
------------------------------------------------------------
-----------------------------------------------
>Chr11:17013522:17021584_3p 
---------------ttaagttgggggtctgataactctctaatttatatgctttaatca
tcc-tt-tttgtccatattttgcat--tgttcagacctctaacttagcatttttaggtca
ttaattgtagg-aattcacttttagaccatttagggtgttgcatttctgca-tttgcata
ttttggatgaaaacaggtgctaaagagccaaaaataggg-aaaaacaaggac-aatccga
gcatgtacccaaaggagccatcgagctgcaagaacaagtccgaaccccaacacgatcgag
gaggatacaagagcatgaagaacaacccgaagatccacccgaggagtaacccgacttcac
cctcgtgtaccccatcgagtacaccatcgggcaagtctgggaagctaggtcaaaggggtt
tccatatataaat--ccctcctctcc-tagctagcaaacaagcacgccgcagaccctcaa
accagagagcgagagcttctgtgagaga-actgagcgacttaaacattttccttttcgtt
tttgcatttttatttcatagttttt--atagttttcttagatttctatcttgtactc-tt
tctactctaccctatcttttaatacaatgcaattttcattcattttcgttattatgttcc
ttgttgtcatgtcccagtagtgtagtaaagtttctaaggatgggatatatgattttgtgt
tcttgatcggttagga--------------------------------------------
------------------------------------------------------------
------------------------------------------------------------
-----------------------------------------------
>Chr12:32667807:32675170_3p 
---------------------------------aacactctaatttatatgtttttagca
tccttt-tttgtccatattttgcat--tgttcatacctctaacttagcatttttaggtca
tttactgtaag-aatcaacttttagagcatttagggtgttgcatttctgca-tttgcata
ttttggatgaaaacaggtgctaaggagccaaaaatgggg-aaaaacaaggac-aactcga
gcatgtacccgaaggagccatcgagctacaagaacaagtccgaaccccaacacgatctaa
gaggatccaagagcgtgaagagcaacccgaagatccacccgaggagttggccgacttcat
cctcgtgtaccccatcgagtagaccatagggcaggtttgggaatctagttcaaatgggtt
tccatatataaac--cccctctttccctagctcgcaaacgagcacgccgcagaccctcaa
accagagagcgagagcctctgtgagaga-actgagcgactcaaca--ttttcttcttgtt
tttgcacttttattttgtag-----------ttttcttagatctttaccccatactc-tt
tctactctactctatcttttaatataatgtcattttcgattattatgattgctttttcat
tcgtttctatgtccgagtagtgtagcaaagtttctagggatgggatatatgattaggtgt
ttttgatcggttaggatgctttagttgattgt----------------------------
------------------------------------------------------------
------------------------------------------------------------
-----------------------------------------------
>Chr12:32667807:32675170_5p 
------------------------------------------------atgtttttagca
tccttt-tttgtccatattttgcat--tgttcatacctctaacttagcatttttaggtca
tttactgtaag-aatcaacttttagagcatttagggtgttgcatttctgca-tttgcata
ttttggatgaaaacaggtgctaaggagccaaaaatgggg-aaaaacaaggac-aactcga
gcatgtacccgaaggagccatcgagctacaagaacaagtccgaaccccaacacgatctaa
gaggatccaagagcgtgaagagcaacccgaagatccacccgaggagttggccgacttcat
cctcgtgtaccccatcgagtagaccatagggcaggtttgggaatctagttcaaatgggtt
tccatatataaac--cccctctttccctagctcgcaaacgagcacgccgcagaccctcaa
accagagagcgagagcctctgtgagata-actgagcgactcaaca--ttttcttcttgtt
tttgcacttttattttgtag-----------ttttcttagatctttaccccatactc-tt
tctactctactctatcttttaatataatgtcattttcgattattatgattgctttttcat
tcgtttctatgtccgagtagtgtagcaaagtttctagggatgggatatatgattaggtgt
ttttgatcggttaggatgctttagttgattgtt--atga---------------------
------------------------------------------------------------
------------------------------------------------------------
-----------------------------------------------
