# Supplementary material for: Transposon signatures of allopolyploid genome evolution
Source: Nat Commun. 2023 Jun 1;14:3180. doi: 10.1038/s41467-023-38560-z (PMC10235133; doi:10.1038/s41467-023-38560-z)
Supplement: Supplementary file 4 — Supplementary Data 1 [file 41467_2023_38560_MOESM4_ESM.zip › Camelina.LTR.families/Camelina.LTRFamily/Camelina.Aligned/gt10.fam_1692.Aligned.fa]

>Chr3:20310197:20315982_5p 
-------------------------------cctagga-tgaaactctgatggaggctga
tga-caggtaagaggcgacgtg-aattgatggtgatgatgatcaagtggat-------tg
cgagtgacggca------ggtgatgttcgagagata------------------aaagca
atgattcgatggtgagaag-tgtt-agatggttatatggattcggaaataaagtgaagag
tttcttaatcacaaagtgtttagaaactcggaa-tcatgaacgcattcacgag-ttcgga
ttgagagaagaaagatttaacaatacttgtt-acataaaacttcttcgct-accaaacaa
ggagacgtcacttttgggttttataatcaaccctaaggctcgacactccaaacaacagga
agttcaaaa-taaaacaacaagacgtgtaaagg----aaataagaaaacaacgaagtgtc
------------------------taggtgatttgtagtagtacagaagtcacttgtatt
agtacagaagtcatggtgactt---atacat-----------------------------
------------------------------------------------------------
----------
>Chr3:20310197:20315982_3p 
-------------------taatacgaacttcctagga-tgaaactctgatggaggctga
tga-caggtaagaggcgacgtg-aattgatggtgatgatgatcaagtggat-------tg
cgagtgacggca------ggtgatgttcgagagaga------------------aaagca
atgattcgatggtgagaag-tgtt-agatggttatatggattcgaaaataaagtgaagag
tttcttaatcacaaagtgtttagaaactcggaa-tcatgaacgcattcacgag-ttcgga
ttgagagaagaaagattcaacaatacttgtt-acataaaacttcttcgct-accaaacaa
ggaggcgtcgcttttgggttttataatcaaccctaatgctcgacactccaaacaacagga
agttcaaaa-taaaacaacaaggcgtgtaaagg----aaataagaaaacaacgaagcgtc
------------------------taggtgatatgtagtagtacagaagtcacttgtatt
agtacagaagtcatggtgacttagcatacatt-tttcccattggtaatgactt-------
---ctagat---------------------------------------------------
----------
>Chr8:16808635:16814711_3p 
--------------------aatacgaactccctagga-tgaaactctgatggaggctga
tga-caggtaagaggcgacgtg-aattgatggtgatgatgcacaagtggat-------tg
cgagtgaaggca------tgtgatgttcgagagaga------------------aaagca
atgattcgatggtgagaag-tgtt-agatggttatatggattcgaaaataaagtgaagag
tttcttaatcacaaagtgtttagaaactcggaa-tcatgaacgcattcacgag-ttcgga
ttgagagaagaaagattcaacaatacttgtt-acataaaacttcttcgct-accaaacaa
ggaggcgtcgcttttgggttttataatcaaccctagggctcgacactccaaacaacagga
agttcaaaa-taaaacaacaaggcgtgtaaagg----aaaaaagaaaacaacgaagcgtc
------------------------taggtgatctgtagtagtacagaagtcacttgtatt
agtaca------------------------------------------------------
------------------------------------------------------------
----------
>Chr4:14631242:14637372_3p 
---------------------atacgaacttcctagga-tgaaactctgatggaggctga
tga-caggtaagaggcaacgtg-aattgatggtgatgatgcacaagtggat-------tg
cgagtgaaggca------ggtgatgttcgagagaga------------------aaagca
atgattcgatggtgagaag-tgtt-agatggttatatggattcgaaaataaagtgaagag
tttcttaatcacaaagtgtttagaaactcggaa-tcatgaacgcattcacgag-ttcgga
ttgagagaagaaagattcaacaatacttgtt-acataaaacttcttcgct-cccaaacaa
ggaggcgtcgcttttgggttttataatcaaccctagggttcgacactccaaacaacagga
agttcaaaa-taaaacaacaaggcgtgtaaagg----aaataagaaaacaacgaagcgtc
------------------------taggtgatctgtagtagtacagaagtcacttgtatt
agtaca------------------------------------------------------
------------------------------------------------------------
----------
>Chr8:16808635:16814711_5p 
-------------------taatacgaactccctagga-taaaactctgatggaggctga
tga-caggtaagaggcgacgtg-aattgatggtgatgatgcacaagtggat-------tg
cgagtgacggca------ggtgatgttcgagagaga------------------aaagca
atgattcgatggtgagaat-tgtt-agatggttatatggattcgaaaataaagtgatgag
tttcttaatcacaaagtgtttagaaactcagaa-tcatgaacgcattcacgag-ttcaga
ttgagagaagaaagattcaacaatacttgtt-acataaaatttcttcgct-accaaacaa
ggaggtgtcgcttttgggttttataatcaaccctaaggctcgacactccaaacaacagga
agttcaaaa-taaaacaacaaggcgtgtaaagg----aaataagaaaacaacgaagcgtc
------------------------taggtgatctgtagtagtacataagtcacttgtatt
agtacagaagtc------------------------------------------------
------------------------------------------------------------
----------
>Chr4:14631242:14637372_5p 
--------------ccacataatacaaactccctagga-tgaaactctgatggaggctga
tta-caggtaagaggcgacgtg-aattgatggtgatgatgcacaagtggat-------gg
cgagtgacggca------ggtgatgttcgagagaga------------------aaagca
atgattcgatggtgagaag-tgtt-agatggttatatggattcaaaaataaagtgaagag
tttcttaatcacaaagtgtttagaaactcggaa-tcatgaacgcattcacgag-ttcgga
ttgagagaagaaagattcaacaatacttgtt-acataaaacttcttcgct-accaaacaa
ggaggcgtcgcttttgggttttataatcaaccctagggttcgacactccaaacaacagga
agttcaaaa-taaaacaacaaggcgtgtaaagg----aaataagaaaacaacgaagcgtc
------------------------taggtgatctgtagtagtacagaagtcacttgtatt
agta--------------------------------------------------------
------------------------------------------------------------
----------
>Chr9:2140044:2148229_3p 
-------------------taatacgatctccctaggattaaacttcgttgaaaggctgt
tga-taagtgattagtgatgag-actcgatggtgaagttgcgtgaa--------------
------------------cgagattgcaggtggatttggagatgatcgagtgatggaaca
atgatacgatggagatagg-tatttaggtggttgtatggagt--gaaataaagtgaagag
tttctgaatcacaaagtgtatagaaacccaaaaatcaagaacgcattcaagaattttgaa
ttgagagaaaaagt--ttaacaatatttgtt--caacatacttcttcgct-aaagaacaa
agaggcgtagcgattgggttttataatcaacccta-agctcgacactccaaacaacagga
agttcaaaa-taaaacaacaagacgtttttaag-g--aaaaaagaaaacagcaaaacgtc
aggtacttgtagtagtacagaagtctggtgact-----tagaacagaagtctggtgactt
aatacagaagtt-tggtgactta--gtacagaagtt--------tggtgac---------
------------------------------------------------------------
----------
>Chr15:21512536:21521430_3p 
-----------ccatcta-tgatacgatctccctaggatggaactccgttgaaaggctgc
tga-taagtgattagtgatgag-actctctggtgcagtcgcgcaaa--------------
------------------cgagattgcaggtgga--tggagataatcgagtgatggaaca
atgatacgatggagaaaga-tatttaggtggtcgtatggaat--gaaataaagtgaagag
tttctgaatcacaaagtgtatagaaacccagaaatcaagaacacattcaagaattttgaa
tggagagaaaaagt--ttaacaatacttgtt--caacatacttcttcgct-aaagaacaa
agaggcgtagctatggggttttataattaacccta-ggctcgacactccaaacaacagga
agttcaaaa-taaaacaacaagacgttttgaagaa--aaaaaagaaaacagcaaaacgtc
aggtacttgtagt-----agaagtctggtgact-----tagtacagacatatggtgactt
aattctgaagtc-tggtgactta--atac-------------------------------
------------------------------------------------------------
----------
>Chr4:10907676:10914604_3p 
----------tcagccctttaatacgaactccctagga-tgaaactctgatggaggctga
tga-caggtaagaggcgacgtg-gattgatggtgatgatgcacaagtggat-------tg
caagtgacgaca------agtgatgttcgagagaga------------------agagca
atgattcgatggtgagaag-tgtt-agatggttatatggatttgaaaataaagtgaagag
tttcttaatcacatagtgtttagaaactcggaa-tcatgaacgcattcacgag-tttgga
ttgagagaagaaagattcaacaatacttgtt-acataaaacttcttcgct-accaaacaa
ggaggcgtcgctattgggttttataatcaaccctaaggctcgacactccaaacaacagga
agttcaaaa-taaaacaacaaggcgtgtaaagg----aaataagaaaacaacgaagcgtc
------------------------taggtgatctgtagtagtacagaagtcacttgcatt
agtacagaagtcatggtgactt---gtacatcattccccattggtaatgactt-------
---ctagataactcgacgtagtgatccatttgcctcattaaaaac---------------
----------
>Chr4:10907676:10914604_5p 
-------------------taatacgaactccctagga-tgaaactctgatggaggctga
tga-caggtaagaggcgacgtg-gattgatggtgataatgcacaagtggat-------tg
caagtgacggca------agtgatgttcgagagaga------------------agagca
atgattcgatggtgagaag-tatt-agatggttatatggattttaaaataaagtgaagag
tttcttaatcacaaagtgtttagaaactcggaa-tcatgaacgcattcacgag-ttcgga
ttgagagaagaaagattcaacaatacttatt-acataaaacttcttcgct-accaaacaa
ggaggcgtcgcttttgggttttataatcaaccctaaggctcgacactccaaacaacagga
agttcaaaa-taaaacaacaaggcgtgtaaagg----aaataagaaaacaacgaagcgtc
------------------------taggtgatttgtagtagtacagaagtcacttgcatt
agtac-gaagtcatggtgactt---gtacatcattccccattggtaatgactt-------
---ctagataactcgacgtagtgatccattt-----------------------------
----------
>Chr20:14679420:14684028_3p 
--------------------------------ctaggactagaactctgatgaaggctga
taaccgagtgataggtgatgtg-gacggaaggtgatgatgaacagatgatt-------tg
--ggcgatgatg------tgtgaagatcgaaggaag------------------aaaaca
atggtttgatggagataga-tgtttaggtggttgtatggaac---gaaacaagtgaagag
tttctgtatcacaaagtgtttagaaacccagaattcaagaacgcattcaagaa-atcaaa
ttgaggaagaaagg--tcaacaattcgtgtt-acaacatcattcttcgct-aaagaacaa
aggaggcgtggctatgggttttataattaacccta-ggctcgacactccaaacagcagga
agttaaaaa-taagacaacaaaacgttttaagg----aaataagaaaacagcaaaacgtc
------------------------taagtgacctgtagtggtacagaagtcacttgaact
agtacagaa----------------gtacattattccccattggtaatgactt-------
---ctagataactcgacgtagtgatccatttgcctcattaaaaaccatgc----------
----------
>Chr15:21512536:21521430_5p 
----------ataccaca-tgatacgatctccctaggatggaactccgttgaaaggctgc
tga-taagtgattagtgatgag-actcgatggtgaagtcgcgtgaa--------------
------------------cgagattgcaggtggatttggagataatcgagtgatggaaca
atgatacgatggagaaaga-tatttaggtggttgtatggaat--gaaataaagtgaagag
tttctgaattacaaagtgtatagaaacccagaaatcaagaacgcattcaagaatttcgaa
tggagagaaaaagt--ttaacaatacttgtt--caacatacttcttcgct-aaagaacaa
agaggcgtagctatggggttttataattaactcta-ggctcgacactccaaacaacagga
agttcaaaa-taaaacaacaagacgtttttaagaa--aaaaaagaaaacagcaaaacgtc
aggtacttgtagt-----agaagtctggtgact-----taattctgaagtctggtgactt
aatactgaagtc-gggtgtctta--gtacattattt------------------------
------------------------------------------------------------
----------
>Chr11:24061685:24067827_3p 
-------------------taatacgaaatccctagga-tgaaactctgatggaggctga
tga-caggcaagaggcgacgtg-aattgatggtgatgatgcacaagtggat-------tg
cgagtgacggca------ggtgatgttcgagagaga------------------aaagca
atgattcgatggtgagaag-tgtt-agatggttatatggattcgaaaataaagtgaagag
tttcttaatcacaaagtgtttagatactcagaa-tcatgaacgcattcacgag-ttcgga
ttgagaggagaaagattcaacaatacttgtt-acataaaacttcttcgct-accaaacaa
ggaggcgtcgcttttgggttttataatcaaccctaatgctcgacactccaaacaacagga
agttcaaaa-taaaacaacaaggcgtgtaaagg----aaataagaaaacaacgaagcgtc
------------------------taggtgatctgtagtaatacagaagtcacttgtatt
agtacagaagtcatggtgacttagcatacattattccccattggtaatgactt-------
---ctagataactcgacgtagtgatccatttgcctcattaaaaaccataccgaaaaaacc
cattgggaca
>Chr11:24061685:24067827_5p 
gtcgaggggttagtcaatgtaatacgaaatccctagga-tgaaactctgatggaggctga
tga-caggcaagagacgacgtg-aattgatggtgatgatgcactagtggat-------tg
cgagtgaaagca------ggtgatgttcgagagaga------------------aaagca
atgattcgatggtgagaag-tgtt-agatggttatatggattcaaaaataaagtgaagag
tttcttaatcacaaagtgtttagaaactcggaa-tcatgaacgcattcacgag-ttcgga
ttgagagaagaaagattcaacaatacttgtt-acataaaacttcttcgct-accaaacaa
ggaggcgtcgcttttgggttttataatcaaccctaaggctcgacactccaaacaacagga
agttcaaaa-taaaacaacaaggcgtgtaaagg----aaataagaaaacaacgaagcgtc
------------------------taggtgatctgtagtagtacagaagtcacttgtatt
agtacagaagtcatggtgacttagcatacatt-tttcccattggtaatgactt-------
---ctagataactcgacgtagtgatccatttgcctcattaaaaaccataccgagaaaacc
cattgg----
>Chr20:14679420:14684028_5p 
-------------------tgataggatttccctaggactagaactctgatgaaggctga
taaccgagtgataggtgatgtg-gacggaaggtgatgatgaacggatgatt-------tg
--ggcgatgatg------tgtgaagatcgaaggaag------------------aaaaca
atggtttgatggagataga-tgttaaggtggttgtatggaac---aaaacaagtgaagag
tttctgtatcacaaagtgtttagaaacccagaattcaagaacacattcaagaa-atcaaa
ttgaggaagaaagg--tcaacaattcgtgtt-acaacatcattcttcgct-aaagaacaa
aggaggcgtggctgtgggttttataattaacccta-ggctcgacactccaaacagcagga
agttaaaaa-taaaacaacaaaacgttttaagg----aaataagaaaacagcaaaacgtc
------------------------taagtgacctgtagtagtacagaagtcacttgaact
agtacagaa----------------gtacattattccccattggtaatgactt-------
---ctagataactcgacgtagtgatccatttgcctcattaaaaaccatgcng--------
----------
>Chr9:415380:429333_5p 
-------------------tgataggatctccctaggatagaaactctgatgaaggctgt
aga-ctgatgaatgatgatgag-actcaatggtgatggtgcagaagtggcaaatacggtg
gagatgatgatgcgagatcgtgaagatagatggatatggtgatgatcggatgatacaaca
atgattagatggagatagattatttaggtggtgatatggatt--gtaac-aagtgaagag
tttctgaatcacgcagtgtatagaaacccagaaatcaagaacgcattcgagaa-ttcgaa
ttgagagaagaaag--ttcacaaaacgtgtttacaacatacttcttcgctaaagaacaaa
agaggcgtagctttggg---ttttaaacaccctag-ggctcgacactccaaacaacaaga
agtgcaaaaccaaaacaacaagacgttttaaggaaataagaaaaaaaacagcaaaacgtc
------------------------taggcgacctctagtagtacagaagtcggctgaact
agtac-------------------------------------------------------
------------------------------------------------------------
----------
>Chr9:415380:429333_3p 
----------------aattgatagaattttcctaggatagaaactctgatgaaggctgt
aga-ctgatgaatgatgatgag-actcgatggtgatggtgtggaagtggcaaatacggtg
gagatgatgatgcaagatcgtgaagatagatggatatggtgatgatcggatgatagaaca
atgattagatggaaatagattatttaggtggtgatatggatt--gtaac-aagtgaagag
tttctgaatcacgcagtgtatagaaacccagaaatcaagaacgcattcgagaa-ttcgaa
ttgagagaagaaag--ttcacaaaacgtgtttacaacatacttcttcgctaaagaacaaa
agaggcgtagctttggg---ttttaaacaccctag-ggctcgacactccaaacaacaaga
agtacaaaaccaaaacaacaagacgttttaaggaaataagaaaaaaaacagcaaaacgtc
------------------------taggggacctgtagtagtacagaagtcggctgaact
tag---------------------------------------------------------
------------------------------------------------------------
----------
>Chr12:32346966:32353126_5p 
-------------------tgacaggatctccctaggatag-aactctgatgaaggctga
tga-atggtaagtggtgatgcgaattcgatgatgttgatggtcgggtgact--ttgagtg
aagata------------tgtgaatatcgaatgatg------------------aaaaca
atggtgagatggtga-agattgttt-gatgattatatggata--gtaac-aagtgaagag
tttctgaatcacaaagtgtatagaaacccagaaatcaagaacgcattcaagaa-ttcaaa
ttgagagaagaaag--ttcacaaaacgtgtttacaacatacttcttcgctaaagaacaaa
agaggcgtagctttggg---ttttaaacaccctag-ggctcgacactccaaacaacaaga
agtgcaaaactaaaacaacaagacgttttaaggaaataa----gaaaacagcaaaacgtc
--------------------------------------caa-------------------
------------------------------------------------------------
------------------------------------------------------------
----------
>Chr9:2140044:2148229_5p 
--------gcaaatcatt-taatacgatctcccaaggattgaactccgttgaaaggctac
tga-taagtgattagtgatgag-actccatggtgaagttgcgtgaa--------------
------------------cgagattgcagatggatttggagatgatcgagtgatggaaca
atgatacgatggagatagg-tatttaggtggttgtatggagt--gaaataaagtgaagag
tttctgaatcacaaagtgtatagaaacccagaaatcaagaacgcattcaagaattttgaa
ttgagagaaaaagt--ttaacaatacttgtt--caacatacttcttcgct-aaagaacaa
agaggcgtagctattgggttttataatcaacccta-ggctcgacactccaaacaacagga
agttcaaaa-taaaacaacaagacgtttttaag-g--aaaaaagaaaacagcaaaacgtc
aggtacttgtagtagtacagaagtctggtgact-----tagtacagaagtctggtgactt
aatacagaagtc-tggtgactt---gcacactatttctcattggcaatgactt-------
------------------------------------------------------------
----------
>Chr9:9862479:9867326_5p 
--------------------gataggatctccctaggatagaaactctgatgaaggctgt
agg-ctgatgaatgatgatgtg-actcggtgatgatggtgcggaagtggcaaatacggtg
gggatgatgatgtgagatcgtgaatattgagggatatggttatgatcgaatgatagaaca
atgattagatggagataaattatttaggtggtgatatggatt--gtaac-aagtgaagag
tttctgaatcacaaagtgtatagaaacccagaaatcaagaacgcattcaagaa-ttcaaa
ttgagagaagaaag--ttcacaaaacgtgtttacaacatacttcttcgct-aaagaacaa
ggaggcgtggctatggggctttataatcaacccta-ggctcgacactccaaacaacagga
agttcaaaa-taaaacaacaagacgttttaaggaa--aacaagaaaaacagcaaaacatc
aggtac------------tgaagtctggcgact-----taatactgaagtctggtgacta
aagtctgaagcc-tggtgacaca--atactgaagtc--------tagtgactaaagtctg
aagtctggtgacacaatactgaagtctggtgact--------------------------
----------
>Chr9:9862479:9867326_3p 
---------gataccaca-tgataggatctccctaggatagaaactctgatgaaggttgt
agg-ctgatgaatgatgatgtg-actcggtgatgatggtgcggaagtggcaaatacggtg
gggatgatgatgtgagatcgtgaatattgagggatatggtgatgattgaatgatagaaca
atgattagatggagataaattatctaggtggtgatatggatt--gtaac-aagtgaagag
tttctgaatcacaaagtgtatagaaacccagaaatcaagaacgcattcaagaa-ttcaaa
ttgagaatagaaag--ttcacaaaacgtgtttacaacatacttcttcgct-aaagaacaa
ggaggcgtggctatggggctttataattaacccta-ggctcgacactccaaacaacagga
agttcaaaa-taaaacaacaagacattttaaggaa--aacaagaaaaacagcacaacatc
aggtac------------tgaagtctggccact-----taatactgaagtctggtgacta
aagtctgaagtc-tggtgacaca--atactgaagtc--------tggtgactaaagtctg
aagtctggtgactaaagtctgaagtctggtgacttg------------------------
----------
>Chr12:30504985:30512699_5p 
-------------------tgataggatttccctaggatagaaactctgttgaaggctat
aga-ctgatgaatgatgatgag-actcgatggtgatggtgcggaagt-gcaaatatggtg
gagataatgatgtgagatcgtgaatgtagagggatatggtgatgatcagatgttagaaca
atgattcgatggagatagattgtttaggtggtgatatggaat--gtaac-aagtgaagag
tttctgaatcacaaagtgtatagaaacccagaaatcaagaacgcattcaagaa-atcaga
ttgagagaagaaag--ttcacaaaacgtgtttacagcataattcttcact-gaggaacaa
ggaggcgtggctatggggctttataatcaacccta-ggctcgacactccaaacaacagga
agttcaaaa-taaaacaacaagacgttttaaggaa--aacaagaaaaacagcaaaacatc
aggtac------------tgaagtctggcgact-----taatactgaagtctggtgactt
aattctgaagtc-tggtgactaa--agtctgaagtc--------tggtgactaaagtctg
aagtctggtgactaaagtctgaagtctggtgactgaagtctgaagtc-------------
----------
>Chr12:30504985:30512699_3p 
------tcaagtgctttattgataggatttccctaggatagaaactctgatgaaggctgt
aga-ctgatgaatgatgatgag-actcgatggtgatggtgcggaagt-gccaatatggtg
gagataatgatgtgagatcgtgaatgtagagggatatggtgatgatcagatgttagaaca
atgattcgatggagatagattgtttaggtggtgatatggaat--gtaac-aagtgaagag
tttctgaatcacaaagtgtatagaaacccagaaatcaagaacgcattcaagat-atcgga
ttgagagaagaaag--ttcac-aaacgtgtttacaacatacttcttcgctaaaagaacaa
ggaggcgtggctatggggctttataatcaacccta-ggctcgacactccaaacaacagga
agttcaaaa-taaaacaacaagacgttttaaggaa--aacaagaaaaacagcaaaacatc
aggtac------------tgaagtctggcaact-----taatactgaagtctggtgactt
aattctgaagtc-tggtgactaa--agtctgaagtc--------tggtgactaaagtctg
aagtctggtgactgaagtctgaagtctggtgactaaagactgaagtctggggac------
----------
