# Supplementary material for: Transposon signatures of allopolyploid genome evolution
Source: Nat Commun. 2023 Jun 1;14:3180. doi: 10.1038/s41467-023-38560-z (PMC10235133; doi:10.1038/s41467-023-38560-z)
Supplement: Supplementary file 4 — Supplementary Data 1 [file 41467_2023_38560_MOESM4_ESM.zip › Camelina.LTR.families/Camelina.LTRFamily/Camelina.Aligned/gt10.fam_3341.Aligned.fa]

>Chr5:30987744:30992543_5p 
-----------tgttagggaaaaggatatgttcc-atatcttattgtgtatatctttagt
caatattctctacttgtgcatc-aagtctattgt-atctatatatactctttacatatca
ataagaaacacaacacttt--ctctgagatttaca------------
>Chr5:30987744:30992543_3p 
-----------tgttagggaaaaggatatgttcc-atatcttattgtgtatatctttagt
caatattctctacttgtgcatc-aagtctattgt-atctacatatactctttacatatca
ataagaaacacaacacttt--ctctgagatttaca------------
>Chr8:22163309:22167756_5p 
--taagtgaattgttagggaaaaggatatgttcc-atatcttattgtgtatatctttagt
caatattctctacttgtgcatc-aagtctattgt-atctatatatactctttacatatca
ataagacagacaacactct--ctctgagatttacatg----------
>Chr8:22163309:22167756_3p 
ttgagggggagtgttagggaaaaggatatgttcc-atatcttattttgtatatctttagt
caatattctctacttgtacatcaaagtctattgt-atctatatatactctttacatatca
ataagacagacaacgcttt--ctctgagatttacatg----------
>Chr14:525713:538532_5p 
------------gttacggaaaaggatatgttcc-atatcttcttgtgtatatctttagt
caatattctctacttgtacatc-aagtctcttgt-atctatatatactctttacctatca
ataagaaatccaacgtttt--ctctgacatttacat-----------
>Chr14:525713:538532_3p 
-----------tgttacggaaaaggatatgttcc-atatcttcttgagtatatctttagt
caatattctctacttgtacatc-aagtctcttgt-atctatatatactctttacctatca
ataagaaatccaacgtttt--ctctgagatttagat-----------
>Chr12:28502269:28509176_3p 
-----------tgttacggaaaaggatatgttcc-atatcttcttgtgtatatctttagt
caatattctctacttgtatatc-aagtttcttgt-atctatatatactctttacctatca
ataagaaatccaacgtttt--ctctgagatttaca------------
>Chr12:28502269:28509176_5p 
-----------tgttacggaaaaggatatgttcc-atatcttcttgtgtatatctttagt
caatattctctacttgtatatc-aagtctcttgt-atctatatatactctttacctatca
ataagaaatctaacgtttt--ctctgagatttaca------------
>Chr20:14057877:14063502_3p 
-----------tgttacggaaaaggatatgttcc-atatattcttgtgtatatctttagt
caatattctctacttgtacatc-aagtctcttgt-atctatatatactctttacctatca
ataagaaatccgacgtttt--ctctgaaatttaca------------
>Chr20:14057877:14063502_5p 
-----------tgttacggaaaaggatatattcc-atatattcttgtttatatctttagt
caatattctctacttgtacatc-aagtctcttgt-atctatatatactctttacctatca
ataaaaaatccgacgtttt--ctctgagatttaca------------
>Chr9:12588173:12592996_3p 
-----------tgttaggacagaggatattttct-atatcttaggcagaatatattatat
aaatattctatacttgtgcatc-aagtcttgtgtaaactatatatattataggttcatga
ataataaagacaacaattttcctctaagatttacatggtatca----
>Chr9:12588173:12592996_5p 
-----------tgttaggacagaggatattttct-atatcttaggcaaaatatattatgt
aaatattctatatttgtgcatc-aagtcttgtgtaaactatatatattataggttcatga
ataataaagacaacactttttctctaagatttaca------------
>Chr15:21648755:21653537_5p 
-----------tgttaggataaaggatgttttcctattgtttagctagtgtatgttatgt
caatattctctacttggagatc-acatctattgt-acctatatatattctacgtttatca
ataatacaaacatactttt----ctgggattcaca------------
>Chr20:29714836:29720273_5p 
-tgagggggagtgttagggaaaaggatatgttcc-atatcttattgtgtatatattaagt
caatattctctacttgtgcatc-aagtctattgt-atctatatatactctttacatatta
ataagaaacacaacacttt--ctctgagatttacagt-tgccagatg
>Chr20:29714836:29720273_3p 
---taggttgctgttagggaaaaggatatgttcc-atatcttattgtgtatatctttagt
caatattctctacttgtgcatc-aagtctattgt-atctatatatactctttacatatca
ataagaaacacaacacttt--ctctgagatttacatggtatcaga--
>Chr15:21648755:21653537_3p 
-----------tgttaggataaaggatgttttcctattgtttagctagtgtatattatgt
caatattttctacttggagatc-acgtctattgt-acctatatatattctacgtttatca
ataatacaaacatattttt----ttgggattcaca------------
