# Supplementary material for: Transposon signatures of allopolyploid genome evolution
Source: Nat Commun. 2023 Jun 1;14:3180. doi: 10.1038/s41467-023-38560-z (PMC10235133; doi:10.1038/s41467-023-38560-z)
Supplement: Supplementary file 4 — Supplementary Data 1 [file 41467_2023_38560_MOESM4_ESM.zip › Camelina.LTR.families/Camelina.LTRFamily/Camelina.Aligned/gt10.fam_1075.Aligned.fa]

>Chr2:19404542:19414889_5p 
------------------------------------------------------------
------------------------------------------------------------
------------------------------------------------------------
-------actctgagtaa-gaaattagatgagttta-agtttactga-caataatgaatc
g-atcttaatgcctgcttgttcatattgctagtgcgagagtgtggtaa---tgtgttcaa
ggttgattgttgctagtgcgagagtgtggtgacaaggttttagaggttcattatctagga
aata-gttgcttgaggcatgtaaggcat-ttgtactggtctagaatacttaggattcaat
tacccccatccttaggaactttcgtattttaattgtttacatttcctttacttactcgac
taccaacccgatcaggtacacgata------------acctttatcgagtaatacctcga
tctgttcatatctttcttgc----------atactcgatca-ccccactcgatcctgtac
tcgattgcttgcatcgagtgcttaggtcgtgtcgttt-cctgtttatattcttttctttt
gtttattctagtatt-gttagaaccaa--aaccctatctgcttggcttgacttgtattgt
actgatcatatcattcctgctagcaatagacaaccatttggattgataaccctttgtact
acaactgcatagggaa----------ttgataccctgggtgaaaacctgtctatcaa---
---------------
>Chr2:19404542:19414889_3p 
------------------------------------------------------------
------------------------------------------------------------
------------------------------------------------------------
---------tctgagtaa-gaaattagatgagttta-agtttactga-caataatgaatc
g-atcttaatgcctgcttgttcatattgctagtgcgagagtgtggtaa---tgtgttcaa
ggttgattgttgctagtgcgagagtgtggtgacaaggttttagaggttgattgtctagga
aata-gttgcttgaggcatgtaaggcat-ctgtactggtctagaatacttaggatttgat
tacccccatccttaggaactttcgtattttaattgtttacatttcctttacttactcgac
tacttacccgatcaggtacacgata------------acctgtttcgtgtaatacctcga
gctgttcatatctcacttgc----------atactcgatca-ccccactcgatcctgtac
tcgattgcttgcatcgagtgcttaggtcgtgtggttt-cctgtttatattattttctttt
gtttattataggatt-gttagaaccaa--aatcctatctgcttggcttgacttgtattgt
actgattatatccttcttgctagcaatagacaaccatttggattgataaccctttgtact
acaactgcatagggaa----------ttgataccctgggtgaaa----------------
---------------
>Chr17:13287332:13297337_3p 
------------------------------------------------------------
------------------------------------------------------------
----------------------------------------------------------gt
atacttaactctgaattgcaaaatcagataagtcta-agtttactga-aaaaaatgaatt
g-ttcttaatgcctgcttgttcatattgttagtgcgacagtgtggtag---tatgttcaa
ggttgattgttgctagtgcaaaagtgtggtgacaaggttttagaggttcattgtctagga
aata-attgcttgaggcatgtaaggcat-ccgtactggtctagaacacttaggattcgat
tacccccatccttaggaactttcgtatttt-atttcttgcattttctttacttactcgac
cacttacccgatcaggtacacgata------------acctgcatcgagtaatacctcga
gctgttcataatttacttgc----------atactcgatca-ccccactcgatcctgtac
tcgattgcttgcatcgagtgcttaggtcgtgtggtttacttgtttatattcttttacttt
gtttattttaggact-gttagaaccca--aaccttaattgcttggcttgacttgtatttt
gctgatcatatccttcctgctagcaatacacaaccatttggattgataaccctttgtact
acaactgcattgggaa----------ttgataccctgggggaaaacctgtctatca----
---------------
>Chr17:13287332:13297337_5p 
------------------------------------------------------------
------------------------------------------------------------
----------------------------------------------------------gt
atacttaactctgactggcaaaattagataagtcta-agtttactga-caaaaatgaatt
g-ttcttaatgcctgcttgttcatattgctagtgcgacagtgtggtag---tatgttcaa
ggttgattgttgctagtgcaaaagtgtggtgacaaggttttagaggttcattgtctatga
aata-attgcttgaggcatgtaaggcat-ccgtactggtctagaacacttaggattggat
tacccccatccttaggaacttttgtatttc-atttcttgcattttctttacttactcgac
cacttacccgatcaggtagacgata------------acctgcatcgagtaatacctcga
gctgttcataatttacttgc----------atactcgatca-ccccactcgatcctgtac
ttgattgcttgcatcgagtgcttaggtcgtgtggtttacttgtttatattcttttacttt
gtttattttaggact-gttagaaccca--aaccttaattgcttggcttgacttgtattgt
gctgatcatatccttcctgctagcaatacacaaccatttggattgataaccctttgtact
acaactgcatagggaa----------ttgataccctgggtgaaaacctg-----------
---------------
>Chr4:4461331:4471728_3p 
------------------------------------------------------------
-----------------------------------------------------ttttacc
a---------ccgagaggtg-tagatgagatgcttg----aatcaaccaatgctagaggt
tcactt-gctctaagtaa-gagattagatgatttag-ggtttgctga-caataatgaatc
g-atcttaatgcctgcttggtcatgtttctccaacgagagttaggtagggaagtgatcaa
ggttgattgttgctagtgcgagagtgtggtgacaaagttttagagattcattgtctaaga
aata-tttgcttgaggcatgtaagacat-ctgtactggtcaagaatacttaggattcaat
ta-ccccatccttagaagctttcgtattttaattgtttgcattttctttcattactcgac
cacttacccgatcaggtacacgata------------acatgtatcgagtaatacctcga
gctgttcatatcccatttgc----------ttactcgatca-ccccacatgatcctgtac
ttgattgcttgcatcgagtgcataggtcgtgtggtttctttgtttatattcttgtctgtc
atttaatttaggact-gtta-aatcaa--aaccctatctgttttgttggacttgtaaggt
tctgatcatatccttcctgctagcaatagacaaccatttggattgataaccctttgtaca
acaactgcatagggaa----------ttgataccctgggtgaaaacctgtctatca----
---------------
>Chr17:26234396:26240709_3p 
------------------------------------------------------------
------------------------------------------------------------
-----------------------------atgcttg----aatcaaccaatgctagaggt
ttactc-acttagcctaa-gagattagatgagtaaggggtttactga-cattaatgaatc
ggatctcaatgcctgcttggtcatgtttctccaacgagagttgggtaggggagtgatcaa
ggttgattgtttctatcacgagagtttttgaacaagattttagagattcattgtctagta
aata-tttgcttgaggcatgtaagacat-atgtactagtcaagaatacttaggattcgat
ta-ccccatccttagaagctttcgtattttaattgcttgcattttcattcattacttgat
cccttacccaaacaggtacacgatc------------acctgctttgagtaacccctcga
gttgttcatacttcatttgc----------ttactcgatca-ccccatccgatcctgtac
tcgaatgcttgcatcgagtgcttaggtcatgtggtttctttgtttatattctttc-cttt
aattattttaggact-gttagataaaa--ccccactattgtttggcttgacttgcattgt
tctaattgcatccttcctgctagcataa-acaatcatttggattgataacactttgtact
acaactgcatagggaa----------ttgataccctt-----------------------
---------------
>Chr17:26234396:26240709_5p 
------------------------------------------------------------
------------------------------------------------------------
------------------------------------------tcaaccaatgctagaggt
ttactc-acttagcctaa-gagattagatgagtaaggggtttactga-cattaatgaatc
ggatctcaatgcctgcttggtcatgtttctccaacgagagttgggtaggggagtgatcaa
ggttgattgtttctatcacgagagtttttgaacaagattttagagattcattgtctagta
aata-tttgcttgaggcatgtaagacat-atgtactagtcaagaatacttaggattcgat
ta-ccccatccttagaagctttcgtattttaattgcttgcattttcattcattacttgat
cccttacccaaacaggtacacgatc------------acctgctttgagtaacccctcga
gttgttcatacttcatttgc----------ttactcgatca-ccccatccgatcctgtac
tcgaatgcttgcatcgagtgcttaggtcatgtggtttctttgtttatattctttc-cttt
aattattttaggact-gttagataaaa--ccccactattgtttggcttgacttgcattgt
tctaattgcatccttcctgctagcataa-acaatcatttggattgataacactttgtact
acaactgcatagggaa----------ttgatacntcgttt--------------------
---------------
>Chr18:8869567:8882814_5p 
------------------------------------------------------------
------------------------------------------------------------
----------------------------------------aatcaaccaatgctagaggt
ttactc-acttagcctaa-gagattagatgagtaaacggtttactga-caatgatgaatc
agatcttaatgcctgcttggtcatgtttctccaacgagagttgggtaggggagtgatcaa
ggttgattgtttctatcacgagagtgttttaacaagattttaaagatatattgtctagga
aata-tttcctttaggtatgtaaggcat-atgtactggttaggaacacttaggattcgat
ta-ccccatccttagaagctttcgtattttaattgcttgcattttcattcatcactcgat
cacttacccgatcaggtacacgata------------acctgcatcgagtaacccctcga
gttgttcatatttcatttgc----------ttactcgatca-ccccacacgatcatgtac
tcgaatgcttgcatcgagtgcttaggtcatgtgg-ttctttgtttatattctttt-cttt
tattattttaggatt-gttagataata---ctcataattgcttggcttgacttgcattgt
tctgattgcatccttcctgctagcataa-acaaccatttggattgataaccctttg----
------------------------------------------------------------
---------------
>Chr5:20742571:20751844_5p 
------------------------------------------------------------
------------------------------------------------------------
----------------------------------------aatcgaccaatgctagagac
ttactc-acttagcctaa-gagattagatgagtaaggggtttattga-caataatgaata
ggttcatattgcctgcttggtcatgtttctccaacaagagttgggtaggggagtgatcaa
ggttgattgtttctattacgagagtgttttaacaagattttagagattcactgtctagga
aata-tttgcttgaggcatgtaagacat-ctgtattggtcaggaacacttaggagtcgat
ta-ccccatccttagaacctttcgtattttaattgcttgcatttttattcatcactcgat
cccttacccgaacaggtacacgatc------------acctgcttcaagtaacccttcga
gctgttcataatttccttgc----------taactcgatca-acccacccgatcctgtac
tcgaatgcttgcatcgagtgcttcggtcgagtgg-ttccttgtttatattctttt-cttt
tattattttaggact-gttagacaaaa-cccccgcttttgcttggcttgacttgcttgtt
tctgattgcatcctatctgctagtataa--caaccatttggattgataaccctttgtact
acaactacatagagaa----------ttgataccctggg---------------------
---------------
>Chr5:20742571:20751844_3p 
------------------------------------------------------------
------------------------------------------------------------
------------------------------tgcctgaatcaatcaagcaatgctagagat
ttactc-acttagcctaa-gagattagatgagtaaggggtttattga-caataatgaatc
gattcatattgcctgcttgctcatgtttctccaacgagagttgggtaggggagtgatcaa
ggttgtttgtttctatcacgagagtgttttaacaagattttagagattcattgtctaggg
aata-tttgctttaggcatgtaagacat-ctctattagtcaagaacacttaggagtcgat
ta-ccccatccttagaagctttcatattttaattgcttacatttttattcatccctcgat
cccttaccagaacaggtacacgatc------------acctgcttcgagtaacccttcga
gctgttcatactttccttgt----------taactcgatca-ccccacccgatcctgtac
tcgaatgcttgcatcgagtgctgtggtcgagtgg-ttccttgtttatattctttt-attt
tattattttaggact-gttagacaaaaccccccacttttgcttggcttgacttgcttgtt
tctaattgcatcctatctgctagcataa--caaccatttcgattgataatcctttgtact
acaactgcatagggaa----------ttgataccctgggtgaaaat--------------
---------------
>Chr13:15440729:15449915_5p 
------------------------------------------------------------
------------------------------------------------------------
------------------------------tgtttg----aatcaatcaatgctagagat
ttactc-acttagcctaa-gagattagatgagtaaggggtttattga-caataatagatc
ggtttgtattgctttcttggtcatgtttctccaacgagagttgggtagagaagtgattaa
ggttgattgtttctatcacgagagtgttttaacaagattttagagattcattgtctaggg
aata-tttgcttgaggcatgtaagacat-ccatattggtcaggaacacttaggagtcgat
ta-ccccatccttaggagctttcgtatttagattgtttgcatttttattcatcactcgat
cccttacccgaacaggtacacgatc------------accttcttcgagtataccttcga
gctgttcttgtttatcttgt----------tcactcgatca-ccccacccgatcatgtac
tcgaatgcttgcatcgagtgcttaggtcgtgtga--ttcttgtccatttgctttc-tctt
gtttattttaggatt-gttaaatcaaa--ctcaactattgcttggcttgacttgcatagt
tctgataatatcttatctgctagcataa--caaccatttggattgataaccctttgtact
acaactgcatagggaa--------------------------------------------
---------------
>Chr13:15440729:15449915_3p 
------------------------------------------------------------
------------------------------------------------------------
-----------------gtg-tagatgaaatgcttg----aatcaatcaatgctagagat
ttactc-acttagcctaa-gagattagatgagtaagaggtttattga-caataatggatc
ggtttgtattgcctatttggtcatgtttctccaacgagagttgggaagggaagtgattaa
ggttaattgtttccatcacgagagtgttttaacaagattttagagattcattgtctatgg
aata-tctgcttgaggcatgtaggacat-ccatattggtcaggaacacttaggagtcgat
ta-ccccatccttaggagctttcgtatttagattgtttgcatttttattcatcactcgat
cccttacccgaacaggtacacgatc------------acctgcttcgagtataccttcga
gctgttcttgtttatcttgt----------tcactcgatca-ccccacccgatcatgtac
tcgaatgcttgcatcgagtgcttagatcgtgtgg--ttcttgttcatttggtttc-tttt
gtttattttaggatt-gttagatcaaa--cccaactattgcttggcttgacttgcatagt
tctgatcatatattatttgctagcataa--aaaccatttggattgataaccctttgtact
acaactgcatagggaagcatagggaattgataccctggg---------------------
---------------
>Chr12:28986480:28989081_5p 
------------------------------------------------------------
------------------------------------------------------------
a---------tcgagagatg-ttgttgaaatgcttg----aatcaatcaatgctagatat
ttactc-acttagcctaa-gagattagatgtttaaggagtttatcga-caataatgaatc
ggtttgtaatttctgcttggtcatgtttctccaacgagagttgggtaggagagtgaccaa
ggttgattgtttctatcacgagagtgttttagcaagatttaagagattcattgtctaggg
aata-tttgcttgaggcatgtaggatatcccacattggtcaggaacacttatgagtccat
ta-ccccatccttaggagctttcttatcttgattgttta-gttttattttataactcgac
cccttacctgaactggtactcgatc------------accagattcgtgtataccttcga
gctgttcatccttgactact----------tgatccgatca-cctcacccgatcctgtac
tcgaatgcttgcatcgagtgcttaggtcgtgtgg--ttcttgttcttttatttac-cttt
gtttattttagg-tt-gttatataaaa-tccccactattgcttggcttgacttgctctgt
tctgatcgtatcttaactgccagcataa--caaccatttggattgataaccctttgtact
acaactgcattgggaa----------ttgataccctgggtgaaaatcctgttatcaggtt
g--------------
>Chr20:19935628:19944943_5p 
------------------------------------------------------------
------------------------------------------------------------
------------------------------------------------aatgctagagat
tcactc-acttagcctaa-gagatgagatgtgtaaggagtttattga-caataatgaatc
ggattgtaatggctgcttggtcatgtttctccaatgagagttgggtaggggagtgactaa
ggttgattgtttctatcacgagagtgttttagcaagaattaacagattcattgtcttggg
aata-tttgcttgaggcatgtaggacatcccaagttggtcaggaccacttatgagtcgat
ta-ccccatccttaggagctttctaattttgattgttta-tttctattctacaactcgac
cccttacccgaactggtactcaatc------------accaccttcgtgtataccttcga
gctgttcatccttgtctact----------tcatctgatca-tcccactcgatcatgtac
ccgagtgcttgcatcgagtacttaggtcgtgtgg--ttctttttcttttatttac-tttt
gcttattttagg-tt-gttagaaaaa---tcccactattgcttggcttgactttctctgt
tatgatcatatcttatctgctagcataa--caaccgtttgaattgataaccctttgtact
acaactgaatagggaa----------ttgataccctgggtgaaaatc-------------
---------------
>Chr20:19935628:19944943_3p 
------------------------------------------------------------
------------------------------------------------------------
----------------------------------------------gaaatgctacagat
tcactc-acttagcctaa-gagattagatgtgtaaggagtttattga-aaataatgaatc
ggattgtaatgcctgcttggtcatgtgtctccaacgagagttgggtaggggactgactaa
ggttgattttttttatcacaagagtgttttagcaagaattaagagattcattgtctaggg
aata-tttgtttgaagcatgtaggacatcccaagttggacaggagcacttatgagtcgat
ta-ccccatccttaggagctttcttatcttgattgttta-gttttattctacaactcgac
cccttacccgaactggtactcgatc------------accaccttcgtgtataccttcga
gttgttcatccttgtctact----------tgatccgatca-tcccacccgatcctgtac
ctgaatgcttgcatcgagtacttaggtcgtgtgg--ttcttgttcttttatttac-tttt
gcttattttagg-tt-tatagaaaaa---cgccactattgcttggcttgacttactctgt
tatgatcatatcttatctgctagcataa--caaccatttggattgataaccctttgttct
acatctgcatagggaa----------ttgataccctgggtgaaaatcttgttatca----
---------------
>Chr18:8869567:8882814_3p 
------------------------------------------------------------
------------------------------------------------------------
----------------------------------ta----actcaaccaatgctagaggt
ttactc-acttagcctaa-gagattagatgagtaaggggtttactga-caatgatgaatc
ggatcttaatgcctgcttggtcatgtttctccaacgagagttgggtaggggagtgatcaa
ggttgattgtttctatcacgagagtgttttaacaatattttagagattcattgtctagga
aata-tttgcttgaggcatgtaaggcat-ctgtactggttaggaacacttaggattccat
ta-ccccatccttagaagctttcatattttaattgcttgcattttcattcatcacttgat
ctcttacccgatcaggtacacgata------------acctgcatcgagtaatccctcga
gttgttcatatttcatttgc----------ttactcgatca-ccccacccgatcttgtac
tcgaatgcttgcatcgagtgcttaggtcgtgtgg-ttctttgtttatattctttt-cttt
tattattttaggatt-gttagataaaa---cccataattgcttggcttgacttgctttgt
tctgattgcatccttcctgctagcataa-acaaccatttggattgataaccct-------
------------------------------------------------------------
---------------
>Chr4:4461331:4471728_5p 
------------------------------------------------------------
----------------------------------------tagatctagggtgttttacc
a---------ccaagaggtg-tagatgagatgcttg----aatcaaccaatgctagaggt
tcactc-gctctaagtaa-gagattagatgatttag-ggtttactga-caataatgaatc
g-atcttaatgcctgcttggtcatgtttctccaacgagagttgggtagggaagtgatcaa
ggttgattgttgctagtgcgagagtgtggtgacaaagttttagagattcattgtctagga
aata-tttccttgaggcatgtaaggcat-ctgtactggtcaagaatacttaggattcaat
ta-ccccatccttagaagctttcgtattttaattgtttgcattttctttcattacttgac
cacttacccgatcaggtacacgata------------acctgtatcgagtattacctcga
gctgttcatatcccatttgc----------ttactcgatca-ccccacatgatcatgtac
tcgattgcttgcatcgagtgcataggtcgtgtggtttctttgtttatattcttgtctttc
atttaatttaggaat-gtta-aatcaa--aaccctatctgtttcgcttgacttgtaatgt
tctgatcatatccttcctgctagcaatagacaaccatttggattgataaccctttgtact
atagttgcatagggaa----------ttgataccct------------------------
---------------
>Chr9:9228777:9238582_5p 
------------------------------------------------------------
-------------------------ccgagagggtgagattagatctaaggtgttttacc
a---------ccgtgaggtg-tagatgagatgcttg----aatcaaccaatgctagaggt
ttactc-acttagcctaa-gagattagatgagtaaggggtttactga-caataatgaatc
ggttcttattgcctgcttggtcatgtttctccaacgagagttgggtaggggagtgatcta
ggttgattttttctatcaagagagtgttttaacaagattttagagattcattgtctaggg
aata-tttgcttgaggcatgtaagacat-ctgtactggtcaggaacacttcggattcgat
ta-ccccatccttagaagctttcatatcttaattgcttgca-ttgcattcatcactcgat
ctcttacccgaacaggtacacgatc------------acctgcttcgagtaaccccgcga
gttgttcatacttcatttgc----------ttactcgatca-ccccaccggatcctgtac
tcgaatgcttgcatcgagtgcataggtcatgtgg-ttgtttgtttatatattttt-cttt
tattattttaggatt-gttagacaaaa---cccttaattgcttggcttgacttgcattgt
tctgattgcatctttcctgctagcataa-acaaccatttggattgataaccctttgtact
acaactgcatagggaa----------ttgatacccttggtgaaaatccgcttatcaa---
---------------
>Chr9:9228777:9238582_3p 
------------------------------------------------------------
-------------------------actgggaagctaggtcagatctaaggtgttttacc
a---------ccgagaggtg-tagctgagatatttg----aatcaaccaatgctagaggt
ttactc-acttagcctaa-gaggttagatgagtaaggggtttactga-caataatgaatc
ggttcttattgcctgcttggtcatgtttctccaacgagagttgggtaggggagtgatcaa
ggtttattgtttctatcaagagagtgttttaacaagattttagagattcattgtctagag
aata-tttgcttgaggcatgtaagacat-atgtactggtcaggaacacttaggattcgtt
ta-ccccatccttagaagcttttgtatcttaatttcttgcatttccattagtcactcgat
ctctaacccgaacaggtacacga-c------------acctgcttcgagtaaccccttga
gttcttcatacttcatttgc----------ttactcgatca-ccccacccgatcctgtac
tcgaatgcttgcatcgagtgcttaggtcgtgtgg-ttctttgtttatattctttt-cttt
tattattttaggatt-gttagacaaaa---cccttaattgcttggcttgacttgcattgt
tctgattgcatccttcctgctagcataa-gtaaccatttggattgataaccctttgtact
acaactgcatagggaa----------ttgataccctgggtgaaaatccgcttatcaagtc
tcttcttt-------
>Chr7:20120458:20131361_3p 
------------------------------------------------------------
--gtgttcttaatgctatcaacaaactgagagggtgagattagatctagggtgttttacc
a---------ccgagaggtg-tagatgaaatgcttg----aatcaatcaatgctagagat
ttactc-acttagcctaa-gagattagatgagtaaggggtttattga-aaataatgaatc
ggtttgtattgcctgcttggtcatgtttctccaacgagagttgggtaggggagtgattaa
ggttgattgtttctatcatgagagtgttttaacaagattttagagattcattgtctaggg
aata-tttgcttgaggcatgtagggcat-ccatattggtcaggaacacttaagagtcgat
ta-ccccatccttagaagctttcgtatttagattgattacatttttattcataactcgat
cacttacccgaacaggtacacgatc------------acctgcttcgagtatatcttcga
gctgttcttgcttttcttct----------ttactcgatca-ccccatccgatccagtac
tcaaatgcttgtatcgagtgcttaggtcgtgtgg--ttcttatttatttgctttc-tttt
atttattttaggatt-gttagatcaaa--cccatttattgcttggcttgactttcttgtt
tctgatcgcatcttatctgctagcataa--caaccatttggattgataaccctttgtact
acaactgcatagggaa----------ttgataccctaggtgaaaaccttat---------
---------------
>Chr7:20120458:20131361_5p 
------------------------------------------------------------
--------------------acaaaccgagagggtgaaattagatctagggtgtttttcc
a---------ctgagaggtg-tagatgaaatgcttg----aatcaatcaatgctagagat
ttactc-acttagcctaa-gatattagatgagtaaggggtttattga-aaataatgaatc
ggtttgtattgcctgcttgttcatgtttctccaacgagagttgggtaggggagtgattaa
ggttgattgtttctatcatgagagtgttttaacaagattttagagattcattgtctaggg
aata-tttgcttgaggcatgtaggacat-ccatattggtcaggaacacttaaaagtcgat
ta-ccccatccttaggagctttcgtatttagattgattacatttttattcataactcgat
cacttacccgaacaggtacacgatc------------acctgcttcgagtatatcttcga
gctgttcttgcttttcttct----------ttactcgatca-ccccactcgatccagtac
tcaaatgcttgcatcgagtgcttaggtcgtgtgg--ttcttatttatttgctttc-tttt
atttattttaggatt-gttagatcaaa--cccatttattgcttggcttgacttgcttgtt
tctgatcgcatcttatctgctagcataa--caactgtttggattgataaccctttgtact
acaactgcatagggaa----------ttgataccctgggtgaaaactttattatca----
---------------
>Chr9:10284619:10293486_3p 
------------------------------------------------------------
-------------------------------------------------------ttaca
atgctacaggccgaaaggag-tagataaaatgcttg----attaggtcaatgctagaggt
atacttaactttgagtgacaaaatcagataagtcta-agtttactgacaaaaaatgaatt
g-ttgttaatgcctgcttgttcatattgctagtgcgacagtgtggtag---tatgttcaa
ggttgattgttgctagtgcgaaagtgtggtgacaaggttttagaggttcattttctagga
aata-attgcttgaggcatgtaaggcat-ccgtactggtctagaacacttaggattcgat
tacccccatccttaggaactttcgtatttc-atttcttgcattttctttacttactcgac
cacttacccgatcaggtacacgata------------acctgcatcgagtaatacctcga
gctgttcatagtttacttgc----------atactcgacca-ccccactcgatcctgcat
tcgattgcttgcatcgagatcttaggtcgtgtggttcacttgtttataatcttttacttt
gtttatattagcact-gttagaaccaa--aaccttattttcttggcttgacttgtattgt
gctgatcatatccttcctgctagaaatacacaaccatttggattgataaccctttgtact
acaactacatagggaa----------ttggtaccctgggtgaaaacctatctatcaattt
ggcaccgttgccatt
>Chr6:7190979:7201277_5p 
---------------------------------------------aattctcttctagat
tggtgttcttaatgttgtcaacagaccgagaggttgagattagatctagggtgttttaat
a---------tcgagaggtg-tcgatgaaatgcttg----aatcaatcaatgctagagat
ttactt-acttagcctaa-gagattagatgagtaaggggtttattga-caataattaatc
ggtttgtattgcttgcttagtcatgtttctccaacgagagttgggtagggaagtgattaa
ggttgattatttctatcacgagagtgttttaacaagattttagagattcattgtctaggg
aata-tttgcttgaggcatgtaggatat-ccatattggtcaggaacacttaggagtcgat
ta-ccccatccttaggagctttcgtatttatattgtatacgtttttattcatcactcgac
cccttacccgaacatgtacatgatc------------acctgcttcgagtataccttcga
gctgttcttgcttcccttgt----------ttactcgatcacccccacccgatcctgtac
ccgaatgcttgcatcgagtgcttaggtcgtgtgg--ttcttgttcttttgctttc-tttt
gcttattttaggatt-gttagatcaaa--cccaactattgcttggcttgacttgcatagt
tctgatcatatcttatctgctagcataa--caacc-------------------------
------------------------------------------------------------
---------------
>Chr12:28986480:28989081_3p 
------------------------------------------------------------
--------------------------------------------------gtgttttgcc
a---------tcgagagatg-ttgttgaaatccttg----aatcaatcaatgctagatat
ttactc-acttagcctaa-gagattagatgtgtaaggagtttatcga-caataatgaatc
ggtttgtaatgtctgcttggtcatgtttctccaacaagatttgggtaggggagtgaccaa
ggttgcttgtttctatcacgagagtgttttagcaagattttaaagattcattgtctaggg
aata-ttttcttgaggcatataggacatcccacattggtcaggaacacttatgagtcaat
ta-cctcatccttaggagctttcttatcttgattgttta-gttttattttataactcgac
cccttacccgaactggtacccgatc------------accagcttcgtgtataccttcga
gctgttcatccttgactact----------tgatctgatca-ccccacccggtcctgtac
tcgaatgctttcatcgagtgcttaggtcgtgtgg--ttcttgttcttttatttac-cttt
gtttattttagg-tt-gttagataaaa--ccccactattgcttggcttgacttgctctgt
tctgatcgtatcttatctgcttgcataa--caaccatttggattgataaccctttgtact
tcaactgcatagggaa----------ttgataccctgggtgaaaatcatgttatcaattt
ggcgtcg--------
>Chr9:10284619:10293486_5p 
------------------------------------------------------------
------------------------accgacaggttgagattagatatagggc-gtttaga
atgctacaggccgaaaggag-tagataaaatgcttg----attaggtcaatgctagatgt
atacttaactttgagggacaaaatcagataagtcta-agtttactgacaaaaaatgaatt
t-ttgttaatgcttgcttgttcatattgctagtgcgacagtgtggtag---tatgttcaa
ggttgattgttgctagtgcgaaagtgtggtgacaaggttttagaggttcattgtctagta
aata-attggttgaggcatgtaaggcat-ccgtactggtctagaacacttaggattcgat
tatccccatccttaggaactttcgtatttc-atttcttgccttttctttacttactcgac
cacttacccgatcaggtacacgata------------acctgcatcgagtaatacctcga
gctgttcatagtttacttgc----------ttactcgacca-ccccactcgatcctgcat
tcgattacttttatcgagtgcttaggtcttgtggttcacttgtttgtaatcttttacttt
gtttatattaggact-gttagaaccaa--aacctaatttgcttggcttgacttgtattgt
gctgatcatatccttcctgctagcaatacacaaccatttggattgataaccctttgtact
acaactgcatagggaa----------ttgataccctgggtgaaaacctgtctatcagtgc
gcca-----------
>Chr6:7190979:7201277_3p 
------------------------------------tgttttatgaattcccttctagat
tggtgttcttaatgttgtcaacagaccgagaggttgagattagatctagggcgttttacc
a---------ccgagaggtg-tagatgaaatgctta----aatcaatcaatgctggagat
ttactt-acttagcctaa-gagattagatgagtaaggggtttattga-caataatgaatt
ggtttgtattgcctgcttagtcatgtttcttcaacgagagttgggtagggaagtgattaa
ggttgattgtttctatcacgagagtgttttaacaagattttagagattcattgtctaggg
aata-tttgcttgaggcatgtaggatat-ccatattggtcaggaacacttaggagtcgag
ta-ccccatccttaggagctttcgtatttatattgtatacgtttttattcatcactcgac
cccttacccgaacaggtacacgatc------------acctgcttcgagtataccttcga
gctgttcttgcttcccttgt----------ttacttgatca-ccccacccgatcatgtac
tcgaatgcttgcatcgagtgcttaggtcgtgtgg--ttcttgttcttttgctttc-tttt
gcttattttaggatt-gttagatcaaa--cccaactattgcttgacttgacttgcatagt
tctgatcatatcttatctgatagcataa--c-----------------------------
------------------------------------------------------------
---------------
>Chr16:11416659:11424498_5p 
gctttagttgattgtaa------------------atgattgatagatttccttctagat
tggtgctcttaatgctgtcaacagaccgaaaggttgagattagatctagggcgtttacaa
atgctacaggccgaaaggag-tagataaaatgcttg----atttagccaatgctagaggt
ttacttaactctgagtaacaaaattagatgagttta-agtctactga-caataatgaatc
g-ttcttaatgcctgcttgttcatattgctagtgcgacagtgtggtaa---tgtgttcaa
ggttgattgttgctagtgcgaaagtgtggtgacaaggtcttagaggttcattgtctagga
aata-attgcttgaggcatgtaaggcat-ccgtactggtctagaacacttaggattcgat
tacccccatccttaggaactttcgtattttatttatttgcatttctttcacttactcgac
tacttacccgatcaggtacacaata------------acctgtatcgattaatacctcga
gctgttcatatctcacttgc----------atactcgatca-ccccactcgatcttgtac
tcgattgcttgcatcgagtgcttaggtcgtgtggtttacttgtttatattcttttacttt
gtttattttaggaatcgtttgaaccaa--aaccctaattgcttggcttgacttgcattgt
tctgatcatatccttcctgctagcaatatgcaaccacttg--------------------
------------------------------------------------------------
---------------
>Chr16:11416659:11424498_3p 
--------------taa------------------atgattgatagatttccttctagat
tggtgctcttaatgctgtcaacagaccgaaaggttgagattagatctagggcgtttacaa
attctacaggccgaaaggag-tagataaaatgcttg----ttttagccaatgctagaggt
ttacttaactctgagtaacaaaataagatgagttta-agtctactga-caataatgaatc
g-ttcttaatgtctgcttgttcatattgctagtgcgacactgtggtaa---tgtgctcaa
ggttgattgttgctagtgcgaaagtgtggtgataaggtcttagaggttcattgtctagga
aaaa-attgcttgagacatgtaaggcat-ccgtactggtctagaacacttaggattcgat
tacccccatccttaggaactttcgtattttatttatttgcatttctttcacttactcgac
tacttacccgatcaggtacacgata------------acctgtatcgagtaatacgttga
gctgttcatatctcacttgc----------atactcgatca-ccccactcgatcctgtac
tcgattgcttgcatcaagtgcttaggtcgtgtggtttatttgtttatattcttttacttt
ctttattttaggaatcgttagaaccaa--aaccctaattgcttggcttgacttgcattgt
tctgatcatatccttcctgctagcaata--------------------------------
------------------------------------------------------------
---------------
>Chr19:14979349:14983310_5p 
----taatcgattatgatgttttagattgattgttcttattaaacaattccctttgaaat
tagtgttcttaatgctagtttcagaccgagaggttgagactagatcttaggtgtttccgc
a---------tcgagagatgtttgttgaaacgtttg----aaccaagtaatgccagagat
ttattc-acttagcctaa-gagattagatgagtaaggaattcattga-cattagtggatt
ggatcttattgcctgctttgtcatgtttctccaacgagaattgggtaggaaagtgattaa
gattgattgtttctaccatgagaatggattatcaaaggtt-agggattcattctctaggg
aatagattgcttgagtcatgtaagaaattctaggttgattaggaatacttatgaaccgat
ta-cgccatccttaggagctttcgtatttgaa-tgttcaaacttttatcattaactcgac
caccaacctgacctgatactctatcatcatcattaggatcatcatcgtgtggtgcctcga
gtttttcatcattttgttcttgttttcttgtcacccgacca--cctactcgatccaatac
tagattgtttgcatcgtgtacctcggtcgagtagttctttgttttattctttttattttt
gttcattctagg-tt-gttagactaaa-atccctccaagacttggcttgacttgcat---
-----------------------------ataaa--------------------------
------------------------------------------------------------
---------------
