# Supplementary material for: Transposon signatures of allopolyploid genome evolution
Source: Nat Commun. 2023 Jun 1;14:3180. doi: 10.1038/s41467-023-38560-z (PMC10235133; doi:10.1038/s41467-023-38560-z)
Supplement: Supplementary file 4 — Supplementary Data 1 [file 41467_2023_38560_MOESM4_ESM.zip › Camelina.LTR.families/Camelina.LTRFamily/Camelina.Aligned/gt10.fam_1664.Aligned.fa]

>Chr3:19096186:19097968_5p 
--------------------------------------ctcggttttagcctgtttctgg
acaaaatgggtaaaagtggtgtctaaacactccaaattcaaccggaactcttataattag
tctaatgcattggattattacatatgttgacaccagaaatagtaatatagctgcttactg
cttcgaatcaatgttttctctccgttttagcatgtttttgctgtttaatcctgttttggg
ataaaacgggtttaagtgttgtctaaacaatccatattcatcccgaattcttacaattag
tcaaatgcattagattgtcacacattctga-ccctagaaacagtaacaaagctgtttact
gcttcgaatcaatgttttctctcagttttagcttgttttcttggtttaatcctgttttgg
gataaaacgggtttaagtgttgtctaaacaatccatattcatcccgaattcttacaatta
gtcaaatgcattagattgtcacacattctgaccctagaaacagtaacaaagctgtttact
gcttcgaatcaatgttttctctcagttttagcttgttttcttggtttaa-tcctgttttg
ggataaaacgggtttaagtgttgtctaaacaatccatattcatcccgaattcttacaatt
agtcaaatgcattagattgtcacacattctgaccc-tagaaacagtaacaaagctgttta
ctgcttcgaatcaatgttt--tctc----------------
>Chr3:19096186:19097968_3p 
--------------------------------tgttttcttggtttaatcctgttttggg
ataaaacgggtttaagtgttgtctaaacaatccatattcatcccgaattcttacaattag
tcaaatgcattagattgtcacacattctgaccctagaaacagtaacaaagctgtttactg
cttcgaatcaatgttttctctcagttttagcttgttttcttggtttaatcctgttttggg
ataaaacgggtttaagtgttgtctaaacaatccatattcatcccgaattcttacaattag
tcaaatgcattagattgtcacacattctga-ccctagaaacagtaacaaagctgtttact
gcttcgaatcaatgttttctctcagttttagcttgttttcttggtttaatcctgttttgg
gataaaacgggtttaagtgttgtctaaacaatccatattcatcccgaattcttacaatta
gtcaaatgcattagattgtcacacattctgaccctagaaacagtaacaaagctgtttact
gcttcgaatcaatgttttctctcagttttagcttgttttcttggtttaa-tcctgttttg
ggataaaacgggtttaagtgttgtctaaacaatccatattcatcccgaattcttacaatt
agtcaaatgcattagattgtcacacattctgaccc-tagaaacagtaataaagctgtata
ctgcttcgaatctatgttt--actcg---------------
>Chr8:14245903:14247597_3p 
-------------------------------------tttcggttttagcctttttcggg
acaaaatgggtataagtgttgtctaaacacttcaaattcaacccgaactcttgtaattag
tcaaatgcattggattgttacatattttgaccctagaaacagtaacaaagctgtttactg
cttcgaatcaatgttttct---------------------cggtttaagcctgttttggg
ataaaacaggtttaagtgttgtctaaacactcctaattcatcccaaacacttacaattag
tcaaatgcattcgattatcacacattcaga-ccctagaaacattaacaaagctgttcaat
gcttcaaatcaatgttttttc---------------------ggttttagcctttttcgg
gacaaaatgggtataagtgttgtctaaacacttcaaattcaacccgaactcttgtaatta
gtcaaatgcattggattgttacatattttgaccctagaaacagtaacaaagctgtttact
gcttcgaatcaatgttt--tctcggttttagcctgttttctcggtttaagcctttttttg
ggataaaacgggtttaagtgatatctaaacactccaaattcatcacaaagtcttacaatt
agtcaaatgaattggattgtcacacattctcaccc--agaaacagtaacaaagcttttta
ctacttcaaatcaatgttt--tctcggttttagcctgtttt
>Chr8:14245903:14247597_5p 
--------------------------------tgttttctctgtttaagccttttt-ggg
acaaaacgggtttaagtgatgtctaaacactccaaattcatcacaaactcttacaattag
tcaaatgaattggattgtcacacattctcaccc-ataaacagtaacaaagctttttactg
cttcgaatcaatgttttct---------------------cggtttaagcctgttttggg
ataaaacaggtttaagtgttgtctaaacactccaaattcatcccaaacactgacaattag
tcaaatgcatccgattgtcacacattcaga-ccctagaaacattaacaaagctgtttaat
gcttcaaatcaatgttttttc---------------------ggttttagcctttttcgg
gacaaaatgggtataagtgttgtctaaacacttcaaattcaacccgaactcttgtaatta
gtcaaatgcattggattgttacatattttgaccctagaaacagtaacaaagctatttact
gcttcgaatcaatgttt--tctcggttttagcctgttttctcggtttaagcctttttttg
ggataaaacgggtttaagtgatatctaaacactccaaattcatcacaaagtcttacaatt
agtcaaatgaattggattgtcacacattctcaccc--agaaacagtaacaaaggttttta
ctacttcaaatcaatgttt--tcttggttttagcc------
>Chr3:23992459:23994763_3p 
-------------------------------------------------------ttggg
ataaaacgggtttaagtggtgtctaaacactccaaattcatcccaaactcttacaattag
tcatatgcattggattgtcacacattctgaccctagaaacagtaacaaagccggttactg
ctttgaatcaacgttttcac---------------------ggttttagcctattttggg
acaaaataggtgaaagtggtgtcaaaacactccaaattcaacccaaactcttataagtag
tcaaatacattggattgttacatattttgacccctagaaagagtaacatagctgtttact
gtttcgaatcaatgttttctctcggttttagcatgttttcttggtttaagcatgttttgg
gataaaacgggtttaagtggtgtctaaacactccaaattcatcccaaactcttacaatta
gtcatatgcattggattgtcacatattctgaccctagaaacagtaacaaagccgtttact
gctttgaatcaacgttttcac---------------------ggtttta-gcctattttg
ggacaaaataggtaaaagtggtgtctaaacactccaaattcaacccaaactcttaaaatt
agtcaaataaattcgattgttacaaattctgcccc-tagaaacagtaacaaagccgttta
ctgcttcgaatcaacgttt--tctcggttttagcctattt-
>Chr3:23992459:23994763_5p 
------------------------------------------------------------
-taaaacgggtttaagttgtgtctaaacactccaaattcatcccaaactcttacaattag
tcatatgcattggattgtcacacattctgaccctagaaacagtaacaaagccgtttactg
ctttgaatcaacgttttcac---------------------ggttttagcctattttggg
acaaaataggtaaaagtggtgtcaaaacactccaaattcaacccaaactcttataagtag
tcaaatacattggattgttacatattttga-ccctagaag-agtaacatagctgtttact
gcttcgattcaatgttttctctcagttttagcctgttttctcggttttagcctattttgg
gataaaacgggtttaagtggtgtctaaacactccaaattcatcccaaactcttacaatta
gtcatatgcattggattgtcacacattctgaccctagaaacagtaacaaagccggttact
gctttgaatcaacgttttcac---------------------ggtttta-gcctattttg
ggacaaaataggtgaaagtggtgtcaaaacactccaaattcaacccaaactcttataagt
agtcaaatacattggattgttacatattttgacccctagaaagagtaacatagctgttta
ctgtttcgaatcaatgttttctctcggttttagcatgtttt
>Chr6:7607172:7610490_5p 
gcattggaaagctgtttactgcttcgaatcaatgttttctaggttt-agcctgttcctgg
acaaaatgggtataagtcttgtctaaa-aatcaaaattcaacccaaactcttatatatag
ttaaatgcattagatagttacatatttcaatcctagtaacagtaacaaagctg-ttactg
cttcgaatcaatgttttttc---------------------ggttttagcttgttttggg
acaaaatgggtataagttttgtttaaggactccaaattcaacccaaactcctataattag
ttcaaagcattagattttcacacattctga-tcctagaaacagtaacaaagctgtttact
gcttcgaatcaatgttttctc---------------------ggttttagcctgtttctg
gacaaaatgggtataagtcttgtccaaa-aatccaaattcaacccaaactcttataaata
gtcagatgcattagatagttacatattttgaccctagaaaaagtaacaaagttgtttact
gcttcgaatcattgttttctc---------------------ggtttta-ttttgtttcg
ggacaaaatgggtataagttttgtctaaacactccaaattcaacccaaacttctataatt
agtcaaatgcattggattgtcacacattctgaccc-tagaaac-----------------
-----------------------------------------
>Chr6:7607172:7610490_3p 
-------aaagctgtttactacttcgaatcaatgttttctaggttt-agcctgtttctgg
acaaaatgggtataagtcttgtctaaa-aatcaaaattcaacccaaactcttatatatag
ttaaatgcattagatagttacatatttcaatcctagtaacagtaacaaagctg-ttactg
cttcgaatcaatgttttttc---------------------ggttttagcttgttttggg
acaaaatgggtataagttttgtttaaggactccaaattcaacccaaactcctataattag
ttcaaagcattagattttcacacattctga-tcctagaaacagtaacaaagctgtttact
gcttcgaatcaatgttttctc---------------------ggttttagcctgtttctg
gacaaaatgggtataagtcttgtccaaa-aatccaaattcaacccaaactcttataaata
gtcagatgcattagatagttacatatttttaccctagaaaaagtaacaaagttgtttact
gcttcgaatcattgttttctc---------------------ggtctta-ttttgtttcg
ggacaaaatgggtataagttttgtctaaacactccaaattcaactcaaactcttataatt
agtccaatgcattggaatgtcacacattctgaccg-taacactc----------------
-----------------------------------------
>Chr18:2123043:2125600_5p 
--------------------------------tgttttctcggttttagcctgtttcgag
ttaaaacgggttttagtgttgtctaaacactccaatttcatccc-aactcttacaattag
tcaaatgcattggattgtcacacattctgaccctagaaacagaaacaatgttgtttactg
cttcgaatcaatgttttctc---------------------ggttttagtttttttcggg
acaaaatgggtataagtggtgtctaaacactccaaattcattctgaactcttacaataag
tcaaa-gcatttgattgtcacacattctga-ccctagaaacagt-ataaagttgtttact
aattcgaatcaatgttttctc--------------------gggtttaaccattttttgg
gacaaaatgggtaaaagtggtgtctaaacactccaaattcatcccgaactcttacaacta
gacaaatgcattggactgtcacatattctgaccctaaaaatagtaacaacgctgttaaat
gctttgactcaattttttc----------------------------------------g
ggacaaaatgggtataactggtgtctaaacaccccaaattcaacccaaactcttataaat
agtaaaatgtattggattgttatatattttgaccc-tataaagagtaacatagctgttta
ct--------------------ctcggttt-----------
>Chr18:2123043:2125600_3p 
--------------------------------tgttttctcggtttatgccgattttggg
atttaacaggtttaagtgttgactaaacactccaaattcatccc-aactattccaattag
tcaaatgcattggattgtcacacattctgaccctagaaacagaaacaatgttgtttactg
cttcgaatcaatgttttctc---------------------ggttttagtttttttcggg
aaaaaatgggtataagtggtgtctaaacactccaaattcattccgaactcttacaataag
tcaaa-gcatttgattgtcacatattctga-tcctagaaacagtaataaagttgtttact
aattcgaatcaatgttttctc--------------------gggtttaaccattttttgg
gacaaaatgggtaaaagtggtgtctaaacactccaaattcatcccaaactcttacaacta
gacaaatgcattggactgtcacatattctgaccctagaaatagtaacaacactgttaaat
gctttgactcaattttttc----------------------------------------g
ggacaaaatgggtataactggtgtctaaacactccaaattcaacccaaactcttataaat
agtaaaatgtattggattgttatatattttgaccc-tataaagagtaacatagctgttta
ct--------------------ctcggttttaccttgttt-
