# Supplementary material for: Transposon signatures of allopolyploid genome evolution
Source: Nat Commun. 2023 Jun 1;14:3180. doi: 10.1038/s41467-023-38560-z (PMC10235133; doi:10.1038/s41467-023-38560-z)
Supplement: Supplementary file 4 — Supplementary Data 1 [file 41467_2023_38560_MOESM4_ESM.zip › Camelina.LTR.families/Camelina.LTRFamily/Camelina.Aligned/gt10.fam_665.Aligned.fa]

>Chr2:5378596:5388491_5p 
----------------gcgactgtggtgacaaggttttagaggttcattgtctaggaaat
aattgcttgaggcatgtaaggcat-ccgtattggtctagaacacttaggaatcgattacc
cccatccttaggaactttcgtatttcatttcttgcatttttccttacttactcgaccact
tacccgatcagatacacgataacctgcatcgagtaatacctcgagctgttcatagttcac
ttgcatactcaatcaccccactcgatcctgtactcgattgcttccatcgagtgcttaggt
cgtgtggtttacttgtttatatta-ttttacttcgtttatattaggactgttagaaccaa
acccctatattacttagcttgacttgcttgattctgattgcatcctatctgctagca--t
aacaaccatttggattgataaccctttgtactacaactgcatagggaattgatacccttg
ctagatcaagt-----------------------------
>Chr2:5378596:5388491_3p 
---ttgttactagtgcgatagtgtggtgacaaggttttagaggttcattgtctaggaaat
aattgcttgaggcatgtaaggcat-ccgtatgggtctagaacacttaggattcgattacc
cccattcttaggaactttcgtatttcatttcttgcatttttccttatttactcgaccact
tacccgatcaggtacacgataacctgcatcgagtaatacctcgagctgttcatagttcac
ttgcatactcgatcaccccactcgatcctgtactcgattgcttgcatcgagtgcttaggt
catgtggtttacttgtttatattc-ttttactttgtttatattaggactgttagaaccaa
acccccctattgcttggcttgacttgcttgattctgattgcatcctatctgctagca--t
aacaaccatttggattgataaccctttgtactacaactgcatagggaattgatacccttg
gtaaaaa---------------------------------
>Chr2:20475263:20485462_5p 
-----------------aaagtgtggtgacaaggtcttagaggttcattgtctaggaaat
aattccttgaggcatgtaaggcat-ccgtacaggtctagaacacttaggattcgattacc
cccatccttaggaactttcgtatttcatttgtttgcattttctttacttactcgactacc
tacccgatcaggtacacgataacctgtatcgagtaacacctcgagctgttcatatctcac
ttgcatactcgatcaccccactcgatcttgtactcgattgcttccatcgagtgcttaggt
catgtggtttacttgtttatattc-ttttactttgtgtattttaggattgttagaaccaa
aacccta-attacttggcttgacttgtaatgtactgatcatatccttgctgctagcaata
cacaaccatttggattgataaccgtttgtactacaactgcataggggattgataccctgg
gtgaaaaacctgtctatca---------------------
>Chr2:20475263:20485462_3p 
tgattgttgctagtgcgaaagtgtggtgacaaggtcttagaggtttattgtctagaaaat
aattgcttgaggcatgtaaggcat-ccatacaggtctagaacacttaggattcgattacc
cccatccttaggaactttcgtatttcatttgtttgcattttctttacttactcgactacc
tacccgatcaggtacacgataacctgtatcgagtaacaccttgagctgttcgtatctcac
ttgcatactcgatcaccccactcgatcctgtactcgattgcttgcatcgagtgcttaggt
catgtggtttacttgtttatattc-ttttactttgtgtattttaggattgttagaaccaa
aacccta-attacttggcttgacttataatgtactgatcatatccttcatgctagcaata
cacaaccatttggattgataaccttttgtactacaactgcataggggattaataccctgg
gtgaaaaacctgtctatca---------------------
>Chr14:30765814:30775969_3p 
-----------------agagtgtggtgacaaagttttagagattcattgtctaggaaat
aattgcttgaggcatgtaaggcat-ttgtactggtcaagaatacttaggattcaatta-c
cccatcattagaagctttcgtattttaattgtttgcattttctttcattactcgaccact
tacccgattaggtacacgataacctgtatcgagtaatacctcgagctgttcatatcctaa
ttgcttactcgatcaccccacacgatcttgtactcgattgcttgcatcgagtgcttaggt
catgtggtttctttgtttatattc-ttgtctttcatttattctaggactgttagatcaaa
accc-ta-tctgcttggcttgatttgtaacgttatgatcatatccttcctgctagcaata
aacaaccatttggattgataaccctttgtactacaactgcatagggaattgataccctga
gtgaaaa-cttgtctatcaataagtgaaaaacaaagttac
>Chr14:30765814:30775969_5p 
--------------gcgagagtgtggtgacaaagttttagagattcattgtctaggaaat
aattgcttgaggcatgtaaggcat-ctgtactggtcaagaatacttaggattcaatta-c
cccatccttagaagctttcgtattttaattgtttgcattttctttcattactcgaccact
tacccgatcaggtacacgataacctgtatcaagtaatatctcgagctgttcatatcctaa
ttgcttactcgatcaacccacacaatcctgtacccgattgcttgcatcgaatgcttaggt
catgtggtttctttgtttatattc-ttgtctttcatttattctaggactgttagatcaaa
accc-ta-tctgcttggcttgacttgtaacgttctgatcatatccttcctgctagcaata
gacaaccatttggattgataaccctttgtactacaactgcatagggaattgataccctga
gtgaaaa-cttgtctatcaat-------------------
>Chr6:12688173:12698976_5p 
---------------cgagagtgttttgacaaggttttagagattcattgtctagggaat
atttgcttgaggcatgtaagacat-ctatattggtcaggaacacttaggattcgatta-c
cccatccttagaagcttttgtattttaattgcttgcatttttattcgtcactcgatccat
tacccgaacaggtacacgatcacctgcttcgaataacacctcgagttgttcataccttct
ttgcttactcgatcaccccacccgatcatgtactcgaatgcttgcatcgagtgtttaggt
cgtgtggtttc-ttgtttatatat---tttctttatttattctaggattgttagatcaaa
accatat-tttgcttggcttgacttgcattgttctgattgcatcattcctgctagca-ta
aacaaccatttagattgataaccctttgtactacaactgcatagggaattgataccctag
gtgaaaatcatgt-tatca---------------------
>Chr20:22049627:22058236_3p 
-------------------------------------------ttcattgtctaggaaat
attttcttgaggcatgtaagacat-ctgtactggttaggaacacttaggattcgatta-c
cccatccttagaagctttcgtatttaaattgcttgcattttctttctgtactcgatccct
tacccgatcaggtacacgataacctgcatcgagtgatacctcgagttgttcatatctcat
ttgcttactcgatcgcccaacccgatcctgtactcgaatgcttgcatcgcgtgcttaggt
tgtgtggtttc-ttgtttatattc-tttccttttatttattttaggattgttaaatcaaa
accctta-attgcttggcttgacttgtactgttctgatcatatccttcctgctagtgaaa
aacaaccatttggattgataaccatttgtactacaactgcatagggaattgataccctgg
gtgaaaa-cctgtcta------------------------
>Chr20:22049627:22058236_5p 
----------------------------------------tcattcattgtctaggaaat
atttgcttgaggcatgtaagacat-ttgtactggttaggaacacttaggattcgatta-a
cccatccttagaagctttcgaattttaattgcttgcattttctttctttactcaatccct
tacccgatcaggtacacgataacctgcatcgagtgatacctcgagttgttcatatcccat
ttgcttactggatcgccccacccgatcctgtactcgaatgcttgcatcgagtgcttaggt
cgtgtggtttc-atgtttatattcttttctttttttttattttaggattgttagatcaaa
accctta-attgcttggcttgacttgtactgttctgatcatatccttcctgctagtgaaa
aacaaccatttggattgataaccctttgtactacaactgcatagggaattgataccctgg
gtgaaaa-cctgtctatcaaatt-----------------
>Chr6:12688173:12698976_3p 
-----------------agagtgttttgacatggttttagagatccattgtctagggaat
atttgcttgagacatgtaagacat-atgtattggtcaggaacgcttaggattcgatta-c
cccat-cttagaagctttcgtattttaattgcttgca-ttttattcatcactcgatccat
tacccgaacaggtacatgatcacctgcttcgagaaacacctcgagttgttcataccgtct
ttgcttactcgatcaccccacctgatcatgtactcgaatgcttgcatcaagtgtttagat
cgtgtggtttc-ttgtttatattc---tttctttatttattctaggattgttagatcaaa
accatct-tttgcttggcttgacttgcattgttctgattgcatccttcctactagca-ta
aacaaccatttagattgataaccctttgtactacaactgcatagggaattgataccctgg
gtgaaaatcatgt---------------------------
>Chr18:5111589:5120750_5p 
---------------------------------------------cattgtctaggaaat
aattgcttgaggcatgtaggacat-ccgtattggttaggaacacttaagagtcgatta-c
cccatccttaggagctttcgtatttagattgtttgcatttctattcatcactcgatccct
tacccgaacaggtacacgatcacctgcttcgagtataccttcgagttgttattgtttatc
ttgtttactcgatcaccccacccgatcatgtactcaaatgcttgcatcgagtgcttaggt
cgtgtggttcttgtttttttgctt----tcttttgtttattttaggattgttagatcaaa
-cccaactattgcttgactagacttgcaaagttctgatcatatcttatctactagca--t
aacaaccatttggattgataaccctttgtactacaactgcatagggaattgataccctgg
gtgaaaatcctac-tatcaatttg-gc-------------
>Chr13:14540921:14550026_3p 
-----------------------------------------------ttgtctagggaat
-tttgcttgaggcatgtaagacat-ctgtattggtcaggaacacttaggattcaatta-c
cccatccttagaagctttcgtattttaattgcttgcatttttattcgtcactcgacccat
tacccgaacaggtacacgatcacctgcttcgagtaactcctcgagttgttcataacttct
ttgcttactcgatcaccccacccgatcttgtactc-aatgcttgcatcgagtgcttaggt
cgtgtggtttc-ttgcttatattc---tttctttattcattctaggattgttagaccaaa
accatct-tttgcctggcttgacttgcattgttctgattgcatccttcctgatagca-ta
aacaaacatttggattgataacactttgtactacaactgcatagggaattgataccctgg
gtgaaaagcctgt-tatcaaccccggtg------------
>Chr13:14540921:14550026_5p 
-------------------------------------catcctctanttgtctagggaat
atttgcttgaggcatataagacat-ctgtattggtcaggaacacttaggattcgatta-c
cccatccttagaagcttttgtattttaaatgcttgcatttttattcatcactcgacccat
taccctaacaggtacacgatcacctgcttcgtgtaactcctcgggtggttcataccttct
ttgcttactcgatcaccccacccgatgctgtactcgaatgcttgcatcgagtgcttaggt
cgtgtggtttc-ttgcttatattc---tttctttattcattttaggatttttagaccaaa
accatct-tttgcctggcttgacttgcattgttctgattgcatcgtctatgctagca-ta
aacaaccatttggattgataatcctttgtactacaactgcatagggaattgataccctgg
gtgaaaaacctgt-tatcaa--------------------
>Chr7:15310694:15312492_5p 
------------------aagagtgttagcaagatttaagagattcattgtctaggaaat
aattgcttgaggcatgtaggacatcccatattggtcaggaacacttaggagtcgatta-c
cccatccttaggagctttcgcatcttgattgtttacgtttttattcataatttgacccct
tacccgaactggtactcgatcaccagcttcgtgtataccttcgagctgttcatacttttc
ttcttaatccgatcactccacctgatcatgtacttgaatgcttgcatcgagtgcttaggt
tgtgtggttcttgttcttttattt----gcatttgcttattttaggattgttagattaaa
ccccaattattgcttggcttgacttgcttgcttctgatcatatctcatctgttagca--a
tacaaaaatttggattgataaccctttgtcctacaactgcatagggaattgataccctgg
gtgaaaatcatct---------------------------
>Chr7:15310694:15312492_3p 
-----------------caagagtgttagcaagatttaagagattcattgtctaggaaat
aattgcttgaggcatgtaggacatcccatattggtcaggaacacttaggagtcgatta-c
cccatccttaggagctttcgcatcttgattgtttacgtttttattcataatttgacccct
tacccgaactggtactcgatcaccagcttcgtgtataccttcgagctgttcatacttttc
ttcttaatccgatcactccacctgatcatgtacttgaatgcttgcatcgagtgcttaggt
tgtgtggttcttgttcttttattt----gcatttgcttattttaggattgttagattaaa
ccccaattattgcttggcttgacttgcttgcttctgatcatatctcatctgttagca--a
tacaaaaatttggattgataaccctttgtcctacaactgcatagggaattgatacc----
----------------------------------------
>Chr7:11896058:11905275_3p 
--tgggtttatatcacgagagtgttttagcaaggtttaa-aggttcattgtctagggaat
atttgcttgaggcatgtaggacatcccaattcgatcaagagcacttatgagtcgatta-c
cccatccttaggagctttcgcatcttaattgttta-gtttatatctataactcaacccct
tacccgaactggtactcgatcaccagcttcgtgtataccgtcaagctgttcatccttgtc
ttcttgatccgatcttcgcacctgatcctgtacccgaatgcttgcatcgagtacttaggt
catgtatttcttgttcttttattt----acttttgcttactttagg-ttgttaga--aaa
cccccactattgcttggcttgacttgcattgttctgatcatatcttatctgctagca--t
aacaaccatttggattgataaccctttgtactacagctgcatagggaattgataccctgg
gtgaaaatcctgt-tatcaatttg-gcgcca---------
>Chr7:11896058:11905275_5p 
-----gtttatatcacgagagtgttttaacaaggtttag-aggttcattgtcaagggaat
atttgcttgagccatgtaggacatcccaattcgatcaggagcacttatgagtcgatta-c
cccatccttaggagctttcgcatcttgattgttta-gttttaatctataactcgacccct
tacccgaactggtactcgatcactagcttcgtgtataccttcgagctgttcgtccttgtc
ttcttgatccgatcttc-cacccgatcctgtacccgaatgcttgcatcgagtacttaggt
cgtgtggttcttgttcttttattt----acttttacttactttagg-ttgttag---aaa
tccccactattgcttggcttgacttgcattgttctgatcatatcttatttgctagca--t
aacaaccatttggattgataaccctttgtactactactgcataaggaattgataccctgg
gtgaaaatcctgt-tatcactatgtccgccactaga----
>Chr18:5111589:5120750_3p 
------------------------------------------------------------
-attgcttgaggcatgtaggacat-ccgtattggttaggaacacttaagagtcgatta-c
cccatccttaggagctttcgtatttagattgtttgcatttctattcatcactcgatccct
tacccgaacaggtacatgatcacctgcttcgagtataccttcgagttgttattgtttatc
ttgtttacttgatcaccccacccgatcatgtactcgaatgcttgcattgagtgcttaggt
cgtgtggttcttgttttcttgctt----tcttttgtttattttaggattgttagatcaaa
-cccaactattgcttggcttgagttgcaaagttctgatcatattttatctgctagca--t
aacaaccatttggattgataaccttttgtattacaactgcatagggaattgatatccttg
gtgaaaatcctac-tatcatatgc-gc-------------
