# Supplementary material for: Transposon signatures of allopolyploid genome evolution
Source: Nat Commun. 2023 Jun 1;14:3180. doi: 10.1038/s41467-023-38560-z (PMC10235133; doi:10.1038/s41467-023-38560-z)
Supplement: Supplementary file 4 — Supplementary Data 1 [file 41467_2023_38560_MOESM4_ESM.zip › Camelina.LTR.families/Camelina.LTRFamily/Camelina.Aligned/gt10.fam_664.Aligned.fa]

>Chr2:5346544:5354400_5p 
-------------------cctatttgtccgaacctacgtccaacaccagccaccccacg
aagactccgaaggctcagtccgcttagtcttcactcttacccaagagtgaagacggtcaa
gtcgttaagcgaggaagtgtactctttttcctcactccgggtttgtcccaatgggtttac
cggagaaggttttaacgaggcatggagctaaacgc--aaaacgcctaaaggctaagttgc
ttcacgcgcaaggccaaggcggttatctctctttccctcttatttttggtttaattttga
acttgagaatattctcttttgatcc-tatgtttgtgaacgttggagagtgtttgtggcta
agcgtgttagttaaaaggtggcgatgtgttctttttgtaaaagggacacgtcaaaaggac
gatgtgcggatcaagatgaatccgcgtgtccttaagctcctatctagacctagctattta
aactctccttaagcccttgttcctccttagacttgtatgaaaataaaacttttcctcaag
agagattcttgaaacttgtctcactcttctctttcttcaatccgggattgaaccttgaga
aaaccctaacaagccgcgaactgggttcgcccttgttagagaccgtatcaagaggagagc
caaacctcttgtgtcatcattcgatccatccgtatttc-ccctcacttcgtttccatctg
tcctcttcctaaactcgagtcctctttcatcagttctcgagttccccac-gaatcacttc
aaatcatccccgctatcgtttcccctcgtagacgtccacccgctcgttccgcatttgtat
tgtccgattgaaccgttcgtggcttctcgacgtatctcccgaacggcttgtttgaattcc
ttcaaactccgtttccctcgtttgattctctcctagatccgaagcccagaacctcggccg
agaaaagtttcaccgactgaaagttgaccgggagctcaagccgcgtccgtaccgcgat--
---------------------------------
>Chr2:5346544:5354400_3p 
-------------gctcaacctatttgtccgaacctacgtccgacaccagccacccaacg
aagactccgaaggctcagtccgcttagtcttcactcttacccaagagtgaggacggtcaa
gtcgttaagcgaggaagtgtactctttttcctcactccgggtttgtcccaatgggtttac
cggaggaggttttaacgaggcatggagctaaacgc--aaaacgcctaaaggctaagttgc
ttcacgcgcaaggccaaggcgtatatctctctttccctcttatttttggtttaattttga
acttgagaatattctcttttgatcc-tatgtttgtgaacgttggagagtgtttgtggcta
agcgtgttagtcaaaaggtggcgatgtgttctctttgtaaaggggacacgtcaaaaggac
gatgtgcggatcaagatgaatccgcgtgtccttaagctcctatctagacctagctattta
aactctccttaagcccttgttcctccttagacttgtatgaaaataaaacttttcctcaag
agagattcttgaaacttgtctcactcttctctttcttcaatccgggattgaaccttgaga
aaaccctaacaagccgcgaaccgggttcgcccttgttagagaccgtatcaagaggagagc
caaacctcttgtgtcgtcattcgatccatccgtatttc-ccctcacttcgtttccatctg
tcctcttcctaagctcgagtcctctttcatcagttctcgagttccccac-gaatcacttc
aaatcatccctgctatcgtttcccctcgtagacgtccacccgctcgttccgcatccgtat
tgtccgattgaaccgttcgtggtttctcgacgtatctcccgaacggctcgtttgaattcc
ttcaaactccgtttccctcgtttgattctctcctagatccgaagcccagaacctcgcccg
aggaaagtctcaccgactgaaagttgaccgggag--------------------------
---------------------------------
>Chr20:25228857:25236932_3p 
-ggccaaacagcggctcaacctatttgttcgaacctacgtccaaccccagccaccccacg
aagactccgaaggctcagtccgcttagtcttcactcttacccaagagtgaagacggtcaa
gtcgttaagcgaggaagtgtactctttttcctcactccgggtttgtcccaatgggtttac
cggagaaggttttaacgaggcatggagctaaacgc--aaaacgcctaaaggctaagttgc
ttcacgcgcaaggccaaggcggttatctctctttccctcttatttttggtttaattttga
acttgagaatattctcttttgatcc-tatgtttgtgaacgttggagagtgtttgtggcta
agcgtgttagtcaaaaggtggcgatgtgttctctttgtaaaggggacacgtcaaaaggac
gatgtgcggatcaagatgaatccgcgtgtccttaagctcctatctagacctagctattta
aactctccttaagcccttgttcctccttagacttgtatgaaaataaaacttttcctcaag
agagattcttgaaacttgtctcactcttctctttcttcaatccgggattgaaccttgaga
aaaccctaacaatcctcgaaccgggttcgaccttgttagagaccgtatcaagaggagagc
caaacctcttgtgtcgtcactcgatccatccgtatttc-ccctcacttcgtttccatctg
tcctcttcttaaactcgagtcctctttcatcagttctcgagttccccac-gaatcacctc
aaatcatccctgctatcgtttcccctcgtagacgtccacccgctcgttccgcatccgcac
tgtccgattgaaccgttcgtggcttctcgacgcatctcccaaacggctcgtttgaattcc
ttcaaactccatttccctcgtttgattctctcctagatccgaagcccagaaccttggcgg
aggaaagtttcaccgactgaaagttgaccgagagctcaagccgc----------------
---------------------------------
>Chr20:25228857:25236932_5p 
cggccaaacagcggctcaacctatttgtccgaacctacgtccaacaccagccaccccacg
aagactccgaaggctcagtccgcttagtcttcactcttacccaagagtgaagacggtcaa
gtcgttaagcgaggaagtgtactctttttcctcactccgggtttgtcccaatgggtttac
cggaggaggttttaacgaggcatggagctaaacgc--aaaacgcctaaaggctaagttgc
ttcacgcgcaaggccaaggcggttatctctctttccctcttatttttggtttaattttga
acttgagaatattctcttttgatcc-tatgtttgtgaacgttggagagtgtttgtggcta
agcgtgttagtcaaaaggtggcgatgtgttctctttgtaaaggggacacgtcaaaaggac
gatgtgcggatcaagatgaatccgcgtgtccttaagctcctatctagacctagctattta
aactctccttaagcccttgttcctccttagacttgtatgaaaataaaacttttcctcaag
agagattcttgaaacttgtctcactcttctctttcttcaatccgggatttaaccttgaga
aaaccctaacaagcctcgaaccgggttcgcccttgttagagaccgtatcaagaggagaac
caaacctcttgtgttgtcactcgatccatctgtatttc-ccctcacttcgtttccgtctg
tcctcttcttaaactcgagtcctctttcaacagttctcgagttccccac-gaatcacctc
aaatcatccccgctatcgtttccccccctagacgtccacccgctcgttccgcatccgtac
tgtccgattgaaccgtgcgtggcttctcgacgtatctcccgaacggctcgtttgaattcc
ttcaaactccgtttccctcgtttgattctctcctagatccgaagcccagaacctcggccg
agaaaagcttcaccgactgaaagttgaccgagagctc-----------------------
---------------------------------
>Chr12:26484659:26491721_3p 
------------------------------gaacctacgtccgacaccagccacccaacg
aagactccgaaggctcagtccgcttagtcttcactcttacccaagagtgaagacgatcaa
gtcgttaagcgaggaagtgtactctttttcctcactccgggtttgtccaaatgggtttac
cggaggaggttttaacgaggcatggagctaaacgc--aaaacgcctaaaggctaagttgc
ttcacgcgcaaggccaaggcggttatctctctttccctcttatttttggtttaattttga
acttgagaatattctcttttgatcc-tatgtttatgaacgttggagagtgtttgtggcta
agcgtgttagtcaaaaggtggcgatgtgttctctttgtaaaggggacacgtcaaaaggac
gatgtgcggatcaagatgaatccgcgtgtccttaagctcctatctagacctagctattta
aactctccttaagcccttgttcctccttagacttgtatgaaaataaaacttttcctcaag
agagattcttgaaacttgtctcactcttctctttcttcaatccgggattgaaccttgaga
aaaccctaacaagacgcgaaccgggttcgcccttgttagcgaccgtatcaagaggagagc
caaacctcttgtgtcgtcaatcgatccatccgtatttt-ccctcaccacgtttccatctg
tcctctt------------tcatctttctcgag---------tcccctc-gaatcacctc
aagtcattcccgctatcgttt-ccctcgaagacgtccacccgctcgtcccgcatccgtac
tgtccgattgaaccgttcgcggcttcccgaagtatctcccgaacggctcgtttgaattcc
ttcaaactccgtttccctcgtttgattctctcctagatccgaagcccagaacctcggccg
agaaaagcttcaccgactgaaagttggccgagagctcaagccgcgtccgtaccgcgatcg
taccgtgaccgtgtcctcgggtcacatcagctt
>Chr12:26484659:26491721_5p 
-----------------------tttgtccgaacctacgtccgacaccagccacccaacg
aagactccgaaggctcagtccgcttagtcttcactcttacccaagagtgaagacggtcaa
gtcgttaagcgaggaagtgtactctttttcctcactccgggtttgtcccaatgggtttac
cggaggaggttttaacgaggcatggagctaaacgc--aaaacgcctaaaggctaagttgc
ttcacgcgcaaggccaaggcggttatctctctttccctcttatttttggtttaattttga
acttgagaatattctcttttgatcc-tatgtttgtgaacgttggagagtgtttgtggcta
agcgtgttagtcaaaaggtggcgatgtgttctctttgtaaaggggacacgtcaaaaggac
gatgtgcggatcaagatgaatccgcgtgtccttaagctcctatctagacctagctattta
aactctccttaagcccttgttcctccttagacttgtatgaaaataaaacttttcctcaag
agagattcttgaaacttgtctcactcttctctttcttcaatccgggattgaaccttgaga
aaaccctaacaagtcgcgaaccgggttcgcccttgttagcgaccgtatcaagaggagagc
caaacctcttgtgtcgtcaatcgatccatctgtttttt-ccttaaccacgtttccatctg
tcctctt------------tcatctttctcgag---------tcccctc-gaatcacctc
aagtcattcccgttatcattt-ccctcgaagacgtccacccgcttgtcccgcatccgtac
tgttcgattgaaccgttcgcggcttcccgaagtatctcccgaacggctcgtttgaattcc
ttcaaactccttttctctcgtttgattctctcctagatccgaagccaagaacctcggccg
tgaacagcttcaccgacttaaagttggccgagagctcaagccgcgtccgtaccgcgatcg
taccgtgaccg----------------------
>Chr2:16215705:16222722_5p 
------------------------------------------------------------
--------------------cgcttagtcttcactcttatccaagagtgaagacggtcaa
gtcgttaagcgaggaagtgtactctttttcctcactccgggtttgtcccaatgggtttac
cggaggaggttttaacgaggcatggagctaaacgc--aaaacgcctaaaggctaagttgc
ttcacgcgcaaggccaaggcggttatctctctttccctcttatttttggtttaattttga
acttgagaatattctcttttgatcc-tatgtttatgaacgttggagagtgtttgtggcta
agcgtgttagtcaaaaggtggcgatgtgttctctttgtaaaggggacacgtcaaaaggac
gatgtgcggatcaagatgaatccgcgtgtccttaagctcctatctagacctagctattta
aactctccttaagcccttgttcctccttagacttgtatgaaaataaaacttttcctcaag
agagattcttgaaacttgtctcactcttctctttcttcaatccgggattgaaccttgaga
aaaccctaacaagacgcgaaccgggttcgcccttgttagcgaccgtatcaagaggagagc
caaacctcttgtgtcgtcaatcgatccatccgtatttt-ccctcatcacgtttccatctg
tcctctt------------tcatctttctcgag---------tcccctc-gaatcacctc
aagtcattcccgctatcgttt-ccctcgaagacgtccacccgctcgtcccgcatccgtac
tgtccgattgaaccgttcgtggcttcccgaagtatctcccgaacggctcgtttgaattcc
ttcaaactccgtttccctcgtttgattctctcctagatccgaagcccagaacctcggccg
tgaacagcttcaccgactgaaagttggccgagagctcaagccgcgtccgtaccgcgatcg
taccgtgaccgtgtcc-----------------
>Chr2:16215705:16222722_3p 
------------------------------------------------------------
------ccgaaggctcagtccgcttagtcttcactcttacccaagagtgaagacggtcaa
gtcgttaagcgaggaagtgtactctttttcctcactccgggtttgtcccaatgggtttac
cggaggaggttttaacgaggcatggagctaaacgc--aaaacgcctaaaggctaagttgc
ttcacgcgcaaggccaaggcggttatctctctttccctcttatttttggtttaattttga
acttgagaatattctcttttgatcc-tatgtttatgaacgttggagagtgtttgtggcta
agcgtgttagtcaaaaggtggcgatgtgttctctttgtaaaggggacacgtcaaaaggac
gatgtgcggatcaagatgaatccgcgtgtccttaagctcctacctagacctagctattta
aactcttcttaagcccttgttcctccttagacttgtatgaaaataaaactttt-ctcaag
agagattcttgaaacttgtctcactcttctctttcttcaatccgggattgaaccttgaga
aaaccctaacaagacgcgaaccgggttcgcccttgttagcgaccgtatcaagaggagagc
caaacctcttgtgtcgtcaatcgatccatccgtgttttcccctcactacgtttccatctg
tcctctt------------tcatctctctcgag---------tcccctc-gaatcatctc
aaatcatt-ccgctatcgttt-ccctcaaagacgtccacccgctcgtcccgcatccgtac
tgaccgattgaaccgttcgtggcttcctgaagtatcccccgaacggctcgtttgaattcc
ttcaaactccgtctccatcgtttgattcttccctagaaccgaagcccagaacctcggccg
tgaaaagcttcaccgactgaaagttggccgtaagtccaagccgcgtccgtaccgcgaacg
taccgtgaccgcgtccgg---------------
>Chr15:13550662:13558144_3p 
------------------------------------------------------------
---------aaggctcagtccgcttagtcttcactcttacccaagagtgaagacggtcaa
gtcgttaagcaaggaagtgtactctttttcctcactccgggtttgtcccaatgggtttac
tggagaaggttttaacgaggcatggagctaaacgcaaaaaacgactaaaggctaagttgc
ttgacgcgcaaggccaaggcggttatctctctttgcctcttatttttggtttaattttga
acttgagaatattcttttttgatccttatgtttgtgaacgttggagagtgtttgtggcta
tgcgtgttagtcaaaaggtggcgatgtgttctctttgtaaaggggacacgtcaaaaggac
gatgtgcggatcaagatgaatccgcgtgtccttaagctcctatctagacctagctattta
aactctccttaagcccttgttcctccttagacttgtatgaaaataaaactttccttcaag
agagattcttgaaacttgtctcactcttctctttcttcaatccgggattgaaccttgaga
aaaccctaacaagcctcgaaccgggttcgaccttgttagagaccgtatcaagaggagagc
caaacctcttgtgtcgtctctcgatccactcgtatcttcccctcacttcgattccatctt
tccccttcgtaacctcgagtcctctgccataagttctcgagttctccactaaatcatctc
aactcgtccccaccatcgttt-ccaccgcaaccatccgttcgatcgtcccgcacccgtac
catccgatcgatccgttcgtggcttcttgacgtatctcctaaacggctcgtttgaaccca
gtcaaactccgtttccctcgtttgtttcttctctagacccgaagcccagaatctgtgccg
aggaaagttctaccgttcgaaggttggccgaaagctcaagccgcgtccgtaccgcgtccg
tgccgtgaccgcgtcctcgggtcacat------
>Chr15:13550662:13558144_5p 
------------------------------------------------------------
------------gctcagtccgcttagtcttcactcttacccaagagtgaagacggtcaa
gtcgttaagcaaggaagtgtactctttttcctcactccgggtttgtcccaatgggtttac
cggagaaggttttaacgaggcatggagctaaacgc-aaaaacgcctaaaggctaagttgc
ttgacgcgcaaggccaaggcggttatctctctttccctcttatttttggtttaattttga
acttgagaatattcttttttgatccttatgtttgtgaatgttggagagtgtttgtggcta
tgcgtgttagtcaaaaggtggtgatgtgttctctttgcaaaggggacacgtcaaaaggac
gatgtgcggatcaagatgaatccgcgtgtccttaagcttctatctagacctagctattta
aactctccttaagcccttgttcctccttagacttgtatgaaaataaaactttccttcaag
agagattcttgaaacttgtctcactcttctctttcttcaatccgggattgaaccttgaga
aaaccctaacaagcctcgaaccgggttcgaccttgttagagaccgtatcaagaggagagc
caaacctcttgtgtcgtctctcgatccactcgtatcttcccctcacttcgcttccatctt
tccccttcgtaacttcaagtcctctgccataagttctcgagttctccactaaatcatctc
aactcgtccccaccatcgttt-ctaccgcaaccatccgttcgatcgtcccgcacccgtac
catccgatcgatccgttcgtggcttcttgacgtatctcctaaacggcttgtttgaaccca
gtcaaactccgtttccctcgtttgtttcttccctaaacccgaagcccagaatctgtgccg
aggaaagttctgccgtttgaaggttggccaaaagctcaagccgcatccgtaccgcgtccg
tgccgtgactgcatcctcgggtcacatca----
