# Supplementary material for: Transposon signatures of allopolyploid genome evolution
Source: Nat Commun. 2023 Jun 1;14:3180. doi: 10.1038/s41467-023-38560-z (PMC10235133; doi:10.1038/s41467-023-38560-z)
Supplement: Supplementary file 4 — Supplementary Data 1 [file 41467_2023_38560_MOESM4_ESM.zip › Camelina.LTR.families/Camelina.LTRFamily/Camelina.Aligned/gt10.fam_427.Aligned.fa]

>Chr1:19487905:19499087_5p 
------------gatacatttgaggtccaacatcctcctatcctctatcaatatcaaagg
aa---gaagaaaagcccaagtggctaagtagtttactaaaggggatccagtagt------
-----gtagtgggccttgtgggagggtcatg-tgtc-ttattagggaataagtgtcattg
tcgtgttgcagagg--ctgtaacggttcttt-ggggtggggca----------gggatat
cacaagtagtacttatgtagtaggtggggggaatggggaacattgtcgagtatttgg--t
aaagagtgtaagggggagggaagagactccataaacatttctcttggcttg-taccgttg
tcttattctaaataa--agagtattgtgttcttattcgtcttgtctgttcttgagaat--
aacaaccaaaacgtatcaaa----------------
>Chr1:19487905:19499087_3p 
---------aatgatacatttgaggtccaacatcctcctatcctctatcaatatcaaagg
aa---gaagaaaagcccaagtggctaagtagtttactaagggggatccagtagt------
-----gtagtgggccttgtgggagggtcatg-tgtc-ttattagggaataagtgtcactg
tcgtgttgcagagg--ctgtaacggttcttt-ggggtggggca----------gggatat
cacaagtagtacttatgtagtaggtggggggaatggggaacattgtcgagtatttga--t
aaagagtgtaagggggagggaagagactccataaacatttctcttggcttg-taccgttg
tcttattctaaataa--agagtattgtgttcttattcgtcttgtctgttcttgagaat--
aacaaccaaaacgtatcag-----------------
>Chr7:10710233:10718923_5p 
-----------tgatacatttgaggtccaacatcctcctatcctctatcaatatcaaagg
aa---gaagaaaagcccaagtggctaagtagtttactaagggggatccagtagt------
-----gtagtgggccttgtgggagggtcatg-tgtc-ttattagggaataagtgtcactg
tcgtgttgcagagg--ctgtaacggttcttt-gggatggggca----------gggatac
cacaagtagtacttatgtagtaggtggggggaatggggaacattgtggaggatttgg--t
aaagagtgtaagggggagggaagagactccataaacatttctcttggcttg-taccgttg
tcttattctaaataa--agagtattgtattcttattcatcttgtctgttcttaagaat--
aacaaccaaaacgtatca------------------
>Chr7:10710233:10718923_3p 
-----------tgatacatttgaggtccaacatcctcctatcctctatcaatatcaaagg
aa---gaagaaaagcccaagtggctaagtagtttactaagggggatccagtagt------
-----gtagtgggccttgtgggagggtcatg-tgtc-ttattagggaataagtgtcactg
tcgtgttgtagagg--ctgtaacggttcttt-ggggtggggca----------gggatac
cacaagtagtacttatgtagtaggtggggggaatggggaacattgtggaggatttgg--t
aaagagtgtaagggggagggaagagactccataaacatttctcttggcttg-tactgttg
tcttattctaaataa--agagtattgtgttcttattcatcttatctgttcttaagaat--
aacaaccaaaacgtatcaaa----------------
>Chr1:20058831:20064201_5p 
-----------tgttacatttgaggtccaacatcctcctgtcctctaccgctaccatagg
aa---gaagaaaagcccaagtggctaag-agttcactaagaaggatccagtagt------
----agtaatgggctttgtatgggagtcaagttgtc-ttagtaaggaataaaggtcacta
tcctactgcagagt--ctgtaacggttcttt-ggtgtggggta----------gggatat
ca-gagtagtacttatgtagtaggttgggca-agggggaactttgtcgagtatttgg--t
aaacattgtaagggggaggggagagactccaacaacatttctctcatcttgttaccgttg
tcttattcttaataaagagagaatcactttatttatcgctttgcctgttcttgagaat--
aacatccaaaacgtatcaaatt--------------
>Chr1:20058831:20064201_3p 
----------atgttacatttgaggtccaacatcctcctgtcctctaccgctaccatagg
aa---gaagaaaagcccaagtggctaag-agttcactaagaaggatccagtagt------
----agtaatgggctttgtatgggagtcaagttgcc-ttagtaaggaataaaggtcacta
tcctactgcagagt--ctgtaacggttcttt-ggtgtggggta----------gggatat
ca-gagtagtacttatgtagtaggttgggca-agggggatctttgtcgagtatttgg--t
aaacattgtaagggggaggggagagactccaacaacatttctctcatcttgttaccgttg
tcttaatcttaataaagagagaatcactttatttatcgctttgcctgctcttgagaat--
aacatccaaaacgtatca------------------
>Chr17:31912574:31918035_5p 
-----------tgatacatttgaggtccaacaccctcctattctttaccgctatcatagg
aa---gaagaaaagcccaagtggctaga-gaattagtaagaaggatccagtagt------
----agtaatgggccttgtgagagggtcaagttgtctttagtaaggaataaaggtctcta
tctgtctgctaagt--ctgtaacgg-tctgt-ggggtggggta----------gggatat
ga-gagtagtacttatgtagtaggtgaggggccgagggaactttgtcgagtctttgg--t
aaacattgtaagggggaggggagagactccaa-aagaattctctcgggttgttaccgttg
tcttattctgaataaaaagagtgct-ttctttgttttgttttgtctgttctaaagaat--
cacatccaaaacgtatcaaa----------------
>Chr17:31912574:31918035_3p 
---------aatgatacatttgaggtccaacaccctcctattctttaccgctatcatagg
aa---gaagaaaagcccaagtggctaga-gaattagtaagaaggatccattagt------
----agtaatgggccttgtgagagggtcaagttgtctttagtaaggaataaaagtctcta
tctgtctgctaagt--ctgtaacgg-tctgt-ggggtggggta----------gggatat
ga-gagtagtacttatgtagtaggtgaggggcagaaggaactttgtcgagtctttgg--t
aaacattataagggggaggggagagactccaa-aagaattctctcgggttgttaccgttg
tcttattctgaataaaaagagtgct-ttctttgttttgttttgtctgttctaaagaat--
cacatccaaaacgtatca------------------
>Chr19:21163833:21169273_5p 
-----------tgatacatttgaggtccaacatcctcctattctctatcagtaccaaagg
aa---gaagaaaagcccaagtggctaat-agttcattgatgaggatccaatagt------
-----gtattggaccctggtcgagggtcaagatatct-tagtaaggaataagtgtcactt
tcctactgcattgt-tctgcaacggttctat-ggggtggggta----------ggtatat
cagaagtagtacttatgtagtaggttgagaggagagttg-ttttatcgatcttttgggtg
aaacattgtaagggagaggggagagactccattaaacattctctt-ggttgttatcgttg
tctt----ttatcaaagagtactttattattattgtca-ttgttctgttcaaagagttta
cacattcaaaacgtatcaaa----------------
>Chr19:21163833:21169273_3p 
-----------tgatacatttgaggtccaacatcctcctattctctatcagtaccaaagg
aa---gaagaaaagcccaagtggctaat-agttcattaacgaggatccaatagt------
-----gtattgggccctggtcgagggtcaaaatatct-tagtaaggaataagtgtcactt
tcctactgcattgt-tttgtaatggttctat-gggatggggta----------gggatat
cagaagtagtacttatgtagtaggttaggaggggagttgtttttatcgatcttttgggtg
aaacattgtaaggaggaggggagagactctattaaacattctcttaggttgttatcgttg
tctt----ttatctaagagtactttattattattgtca-ttgttctgttcaaagaattta
cacattcaaaacgtatca------------------
>Chr8:15851223:15856691_5p 
----------------cgtttgagactacacatcctcccatactctaccagtaccgaagg
aagaagaagcaaagcccaagtggctagt-agtctatcacaatggatccagtagctccaag
aagatgaagtgggccttg---aagagagagtttatctaaagtaaggaataagagtcacta
tctttttgcagaag-gctgtaacggatcttttgtgtggggaca----------agaggct
caagagtagtacttatgtagtagg-tggg-tgagggttgttgggagcgatcttttgggtg
aaacattgtaagggggagggaagagactccatcaaacatttctcttggttgtaaccgttg
tctt----ttatcaaagagtac-ttcttatcattgtcgtttgttctgttctaaggtttta
caaatacaaaacgtatcaact---------------
>Chr8:15851223:15856691_3p 
-----------tgatacgtttgagactacacatcctcccatactctaccagtaccgaagg
aagaagaagcaaagcccaagtggctagt-agtccatcacaatggatccagtagctccaag
aagatgtagtgggccttg---aacagagagtttatctaaagtaaagaataagagtcacta
tctttctgcagaag-gctgtaacggatcttttgtgtggggaca----------aggggct
caagagtagtacttatgtaatagg-tggg-tgagggttgttgggaacgatcttttgggtg
aaacattgtaagggggagggaagagactccatcaaacatttctcttggttgtaaccgttg
tctt----ttatcaaagagtag-ttcttatcattgtcgtttgttctgttctaaggtttta
caaatacaaaacgtatcaactaatcggactactc--
>Chr7:10083296:10088486_3p 
------ggtaatgatacgtatgagactctacatcctcctatcctctatcagtaccgaagg
aagatgaagaaaggctcaagtggctaag-agtccatca-agtggatccagtagctccaag
aagtagtagtggatcttg---gagagaaaaattatctaaagtaaagaataagagtcacta
tccttctgcagagg-attgtaacggatcttt--tgtggggaca----------gaggtct
caagagtagtacttatgtagtaggttggg-gaagggttgtttttatctatcttttgggtg
aaacattgtaagggggaggggagagactccattaaacatttctcttggttgttaccgttg
tctt----ttatcaaagagtactttcttattattgtcgtttgttctgttcgaggttttct
tacattcaaaacgtatcaggtagcttcaatcattcc
>Chr6:1259765:1265237_5p 
-----------tgatacgtatgaacagcaacatcctcctattctctaccattaccaacgg
aa---gaagagaagcccaaatggctagg-agtccaataacatagatccagtaggtccaag
aggtagtagcaagcctcttgggggagttgttctagt-ttaatatgaa--taaggtcattg
tcctacggcactgtggccacaacggctctttggtgtagagacaaagaaacattagggtat
cagaaatagtacttaaagacagag--aggggtaagggagtaggtatcgaatattaga---
acacttttgtaaggggaggggagagactccg--aacatttctctcatttgtcttactttg
tctta---taataaaagagcat----------ttgtcttattctctgttcttattctaca
ttttacataaacgtatca------------------
>Chr7:10083296:10088486_5p 
gtgttaggtagtgatacgtatgagactctacatcctcctatcctctatcagtactgaagg
aagatgaagaaaggcccaagtggctaag-agtccatca-agtggatcccgtagctccaag
aagtagtagtgggccttg---gagagagagattatctaaagtaaagaataagagtcacta
tccttctgcagagg-actgtaacggatgttt--tgtggggaca----------aaggtct
caagagtagtacttatgtagtaggttggg-gaaggattgtttttatctatcttttgggtg
aaacattgtaagggggaggggagagactccattaaacatttctcttggttgttaccgttg
tctt----ttatcaaagagtactttcttattattgtcgtttgttctgttcgaggttttct
tacattcaaaacatatcaacttggtatcagagca--
