# Supplementary material for: Transposon signatures of allopolyploid genome evolution
Source: Nat Commun. 2023 Jun 1;14:3180. doi: 10.1038/s41467-023-38560-z (PMC10235133; doi:10.1038/s41467-023-38560-z)
Supplement: Supplementary file 4 — Supplementary Data 1 [file 41467_2023_38560_MOESM4_ESM.zip › Camelina.LTR.families/Camelina.LTRFamily/Camelina.Aligned/gt10.fam_136.Aligned.fa]

>Chr1:7363637:7368376_5p 
----------------------------------------gacttaagcttgaag-----
-aatacttgagtcata--aggaatcctaatcctaccaagttgtggtttata--aaggatt
aggataatgacaagtt-atatttaggagatatctaaatat-a--caaactct--------
---aataggaat-aggttttggtgttt-gagttctctatataaggagatgccaatg-tgt
ggcataac----------ttaagaggtt---ttagagagaac----aagaacaagcttta
gg-ttttgagaga-gtttcctaaagatcaat--aaaagagagtgattcttttaaa--ttc
ttgtgtcttttaatt------ctttgtttacaatattt--ggtatcagagcgat------
----
>Chr1:7363637:7368376_3p 
------------------------------------tgttgacttaagcttgaag-----
-aaagcttgagtcata--aggaattctaatcctaccaaattgtggtttata--aaggatt
aggataatgacaagtt-atatttaagagatatctaaatat-a--caaaatct--------
---aataggaat-aggttttggtgttt-gagttctctatataagaagatgccaatg-tgt
ggcataac----------ttaagaggtt---ttagagagaac----aagaacaaacttta
ag-ttttgagaga-gtttcctaaagatcaat--aaaagagagtgattcttttaaa--ttc
ttgtgtcttttaatt------ctttgtttacaatagtc--tcgaatataggattcttagg
aaag
>Chr5:9399768:9404498_5p 
---------------------------------------tgacttaagcttgaag-----
-aaagcttgagtcata--aggaatcctaatcctaccaagttgtggttc-ta--aaggatt
aggataatgacatgtt-atatttaggagttatctaaatat-atacaaagtct--------
---aataggaat-aggttttggtgtttggagttctctatataaggagatgccaatg-tgt
ggcataac----------ttaggaggtt---ttagagagaac----aagaataagcttta
gg-ttttgagaga-gtttcctaaagatcaat--aaaagagagtgattcttttaat--ttc
ttgtgttctttaagt------ctttgtttacaaaaa------------------------
----
>Chr5:9399768:9404498_3p 
---------------------------------------tgacttaagcttgaag-----
-aaagcttgagtcata--aggaatcctaatcctaccaagttgtggttc-ta--aaggatt
aggataatgacatgtt-atatttaggagttatctaaatat-atgcaaagttt--------
---aataggaat-aggttttggtgtttggagttatctatattaggagatgccaatg-tgt
ggcataac----------ttaataggtt---ttagagagaac----aagaataagcttta
gg-ttttgagaga-gtttcctaaagatcaat--aaaagagagtgattcttttaat--ttc
ttgttttctttaagt------ctttgtttacaa---------------------------
----
>Chr7:3853405:3858240_5p 
------------------------------------tgttgggataagcttgaag-----
-aaaccttgagttagaagataattcctaatcctagaatagttgggtttgca--aa-----
gagataaggatcaaa--gtatttaggagatatctaaatac-t--agtagttcct------
---actagga--------ttaggaataacagagttatatataaggatatgttgaga-tgt
gacat-atttatgaggttttgagaaa-------agagagata----gaga--a---ctta
ag-ttttgagaga--ttttcttaagctaaat--aaaagtgagttgtgcttttaat---tc
ttgtgttctt------tac-aaacc-tttgttctatat--ttggtatca-----------
----
>Chr7:3853405:3858240_3p 
-------------------------------------gttgggataagcttgaag-----
-aaaccttgagttagaagataattcctaatcctagaatagttgagtttgca--aa-----
gagataaggatcaaa--gtattttggagatatctaaatac-t--agtagttcct------
---actagga--------ttaggaatagcagagttatatataaggatatgttgaga-tgt
gacataacttatgaggttttgagaaa-------agagagata----gaga--g---ctta
ag-ttttgaaaga--ttttcttaagctaaat--aaaagtaagttgtgcttttaat---tc
ttgtgttctt------tac-aaacc-tttgttctata-----------------------
----
>Chr18:2796913:2801634_5p 
-----------------------------------atgttgactgaagcttgaag-----
-aaagcttgaggctca--agcataactaatccaaccaagttatggaaaagg-aaa-----
aaaaaaagg--------aagtttaggagatatctaaactt---gtatatttt-c-aattt
gg-attaagaagtttttgttaagagtt-----tttctatataaaggttatgcaagggtgt
tgcataacctaagagagtttgagagat----tgtaagaactt----gaga----ggcttt
ag-ttttgaggta--ttttctaaggctaa----taaagagagttattctttataa-atct
ttgagttcttaatct-------------------------tttgttcacaagaactctga
cc--
>Chr9:8884503:8893284_3p 
------------------------------------tgttgggatacgcttgaag-----
-gaagcttgagttggaa-gttagtcctaatcctaggagagttgtgttta-c--aa-----
gagataatgatcaagt-atatttatgagatatctaaatat-g--aatgtttcct------
---actagga--------ttaggattagcaaattagtatataaggacgtgttgagt-tgt
gacacaacttattagg-tttgagagga------agagagatt----gaga--g---ctta
ag-ttttgagaga--ttttcttaaact-aat---aaagtgagatatacttttaa----tc
ttgtgttctt------aacaaacctctaaattctatat--ttggtatca-----------
----
>Chr2:26110211:26115043_3p 
------------------------------------tgttgggataagcttgaagaagaa
gagagattaagtcaaa--atctatcctaatcctaccgagtaatggtttccctaaa-----
aagattaggattagctaaagtttaggagttatctaaacacaat-tataatttgt------
---attaggaat-tatctcta--------atctctataaatatagagttgccaaagttgt
ggtaaacc-tatgag--cttgagagattaagatagagagattgtgagaga--aagcttaa
ag-ttttgagtca-gtttctttaagctaa---tataagagagtcattcttataaacattc
ttgtgttcttaa----ttctttctta-ctaagctaga-----------------------
----
>Chr6:17605684:17612355_3p 
------------------------------------tgttgacttgagcttgaag-----
-aaagcttgagcctca--aacataactaatccaaccgagttatggaaaagg--ag-----
aataaaagg--------aagtttaggagatatctaaactc---gtatattttcc-tattt
gg-gttaggaaa-ttttgttaagaatt-----tttatatataaagcttatgcaaaggtgt
tgcataacctaagagagtttgagagat----tgtaagaactt----gaga----gacttt
ag-ttttgaggta--ttttctaaggctaa----taaaaagagttattctttataa-atct
ttgagttcttaatct-------------------------ttcgtttacaaga-------
----
>Chr18:2796913:2801634_3p 
------------------------cgtagttactcatgttgacttaagcttgaag-----
-aaagcttgaggctca--agcataactaatccaaccgagttatggaaaag---aa-----
aaaaaaaag--------aagtttaggagatatctaaactt---gtatattttcc-tattt
gg-attaggaagtttttgttaagagtt-----tttctaaataaaggttatgcaagggtat
tgcataacctaagagagtttgagagat----tgtaagaactt----gaga----ggcttt
ag-tttttaggta--ttttctaaggctaa----taaagagagttattttttataa-atct
ttgagttcttaatct-------------------------tttgttcaaaagaa------
----
>Chr20:29065376:29070144_3p 
------------------------------------tgttgggataagcttgaaa-----
-caagcttgagctggaa-gtaacttctaatcctactataagtgtgtttgtt--aa----t
gagataaggatcaagt-ata-ttaggagatatct-aatac-a--taggattcct------
---agtagga--------ttaggattagcaaa-taatatataaggatgtgttgagg-tgt
gacacaacttatgagg-tttgaaagat------agagagattg---gagc--g---ctta
tg-ttttgagtga--ttttcttaagct-aat--aaaagtgaaatatacttttaa----tc
ttgtgttctt------tgcaaacct-taacttctatat--ttggtatca-----------
----
>Chr19:19838475:19843275_5p 
------------------------------------tgttgggataagcttgaaggaaaa
gatagcttaagtttga--agttatcctaatcctaccgagtaatggttccct--aa-----
aggattaggattagcctatgtttaggagttatctaaacataaa-tataatttgt------
---attaggatt-aatctc---------------tatatatatagagttaccaagg-tgt
ggtaaacc-tatgag--cttgagagattaagattgagagattgtgcgaga--gagcttaa
ag-ttttgagtta-ttttctttaagcta-----ataagagagttattct--taaacaatc
ttgtgttcttaa----tactttcttgtttgaactaga-----------------------
----
>Chr5:14091954:14097025_3p 
------------------------------------gttgaggataagcttgaa------
-ttagcttgagcttga--agacatcctaatctcaccaagatatggtttcca--aa-----
gagattaggattagga-taaattaggagttatctaattgt---------------tattt
taattaaagaaa-atattatgaatctc-----tctatatataaggagttgttgagt-tgt
aacaacacttgtgaga---------------ttagagagatt----aagg--aggcttta
g--ttttgagaag---tttctaaagcaata---atacgagagttattcgttaaag---tc
ttgagt--------------------ttgattcaatat--ttggtatcaga---------
----
>Chr2:10815579:10819983_3p 
------------------------------------tgttggaataagcttgaag-----
tgaagcttgagt--gaa-gttagtcctaattctatattagttatgtttgtt--aa-----
gagataaggatcaaa--gtatttaggagttatctaaatat-c--aaggattccc------
---aatagga--------ttaggattagcaaagtagtatataaggatgtgttgaga-tgt
gacacaacttataaggttttgtgagaa------agagagattg---gaga--g---ctta
ag-ttttgagaga--ttttcttaagct-aat--aaaagtgagatatacttttac----tc
ttgtgttctt------aacaaacctttgaagactatat--ttggtat-------------
----
>Chr6:17605684:17612355_5p 
--------------------------------aaaatgttgacttaagcttgaag-----
-aaagcttgaggctca--agcataactaatcaaaccgaattatggaaaagg--ag-----
aataaaagg--------aagtttaggagatatctaaactc---gtatattttct-tattt
gg-attaggaag-ttttgttaagagtt-----tttatatataaaggttatgcaaagatgt
tgcataacctaaaagagtttgagtgat----tgtaagaattt----gaga----ggcttt
ag-ttttgaagta--ttttctaagattaa----taaagaaaatttttttttataa-attt
ttgaattcttaatct-------------------------ttcgtttacaaga-------
----
>Chr9:23827367:23832206_5p 
------catagg-----------ggtagcatgagtatgttggagtaagcttgaag-----
-aaagcctgaaatgta--actagttctaatcctattgtgtttatgagaata--aa-----
gagataagggtctaa--aagtctaggagttatctaggttg-t--gagaattcct------
---attagga--------ttaggattagcaaagtcttatataaggatgtgttgagt-tgt
gacacaacttataaggttttgtgaga-------agagagttt----gaga--a---ctta
ag-ttttgagaga--ttttcttaagttaaat--aaaagtgagttgtgcttttaat---tc
ttgtgttc-t------tacaaaact-tctattctagat--ttggtatcagagcttgag--
----
>Chr9:23827367:23832206_3p 
--------------------------aggaggagattgttagagtaagcttgaag-----
-aaagcctgaaatgta--actagtcctaatcctattgtgtttatgagaata--aa-----
gagataagggtctaa--aagtctaggagttatctaggttg-t--gaggattcct------
---attagga--------ttaggattagcaaagtcttatataaggatgtgttgagt-tgt
gacaccacttatgaggttttgtgaga-------agagagttt----gaga--a---ctta
ag-ttttgagaga--ttttcttaagttaaat--aaaagtgagttgtgcttttaat---tc
ttgtgttc-t------tacaaaatt-tctattctagat--ttggtatcagagct------
----
>Chr5:32230815:32235638_5p 
tccatatatatgttgg--------------------agttggagtaagcttgaag-----
-aaagtctaaagtagaa-acttgtcctaatcctattgtgtttgtgataaca--aa-----
gagataagggtcta---atgtctaggagttatctaggtgtat--aaggattcct------
---attagga--------ttaggattagtagaggcttatttaaggatgtgttgagc-tgt
gacacaacttaagaga-tttgagagat------tgagtgtttt---gaga--gagaccaa
ag-ttttgagtga--gtttctttggtattaa--taaagagagttat-tttttgtt---aa
ttgagttcttg----aaacaatctcttaaattctatat--ttggtatcagagcgagag--
----
>Chr2:26110211:26115043_5p 
---------agcttaga-----------ggggagattgttgggataagcttgaagaagaa
gagagattaagtcaaa--gtctatcctaatcctaccgagtaatggtttccctaaa-----
aggaataggattagctaaagtttaggagttatctaaacacaat-tataatttgt------
---attaggaat-tatctcta--------atctctataaatatagagttgccaaagttgt
ggtaaacc-tatgag--cttgagagattaagatagagagattgtgagaga--aagcttaa
ag-ttttgagtca-gtttctttaagctaa---tataagagagtcattcttataaacattc
ttgtgtttttaa----ttctttctta-ctaagctaga-----------------------
----
>Chr19:19838475:19843275_3p 
------------------------------------tgttgggataattttgaaggaaaa
gatagcttaagtttga--agttatcctaatcctaccgagtaatggttctct--aa-----
aggattaggattagcttatgtttaggagttatctaaacatgaa-tataatttgt------
---attaggatt-aatctct-------------atatatatatagagttaccaagg-tgt
ggtaaacc-tatgag--cttgagagattaagattgagaaattgtgagaga--gagcttaa
at-ttttgagtta-ttttctttaagcta-----ataagagagttattct--taaacaata
ttatgttcttaa----tactttcttgtttgaacttgat--ttggtatcagagca------
----
>Chr18:13075686:13080460_3p 
--------gacttcaag------cttagaggggagaatgttggataagcttgaag---aa
gcaagcttagattt----aggaatactaatactattggtgtttggatttct-aga-----
gttattaggaatctat-attgttaggagttatctaataat---acttggtgtttgaatat
g--attaggaat-tgtttttaag---------tctctatataaagg-atgtcaaag-tgt
gacataac-tttgagagttttagagat------tgagagattgtgtgaga-------tta
ag-ttttgagtta--ttttcttaatctat---taaaagagagttattcttttaaa--ttc
ttgatcttctaaa-----------------------------------------------
----
>Chr7:16708733:16713571_3p 
-------------------------------------tgttggttaagcttgaag-----
-atagcttggagagca--agctatcccaatcctaccaagttatggaat------------
------atgattattt-ctatttaggagtcatctaaataa-t--gttagtttacctattg
tgaaaaaggaaa-ttagtctagagatc-----tctctatataaagagttgccaagg-tgt
ggtatacc---------tttaagagtt----taagagagaat----aaga--gggcttta
gg-ttttgagaga-ttttcctaaagattaat--aaaagagagtaattcttttaac--ttt
ttgtgttctt------------------------aaat--tctata--------------
----
>Chr19:9996204:10001054_5p 
-------------------------------------tgttggttaagcttgaag-----
-atagcttggagagca--agctatcccaatcctaccaagttatggaat------------
------aggattattt-ctatttaggagtcatctaaataa-t--gttagtttacctattg
tgaaaaaggaaa-ttagtctagaaatc-----tctctatataaagaattgccaaag-tgt
ggtatacc---------tttaagagtt----taagagagaat----aaga--gtgcttta
gg-ttttgagaga-ttttcctagagattaat--aaaagagagtaattcttttaac---tt
ttgtgttctt------------------------aaat--tctata--------------
----
>Chr7:16708733:16713571_5p 
-------------------------------------tgttggttaagcttgaag-----
-atagcttggagagca--agctatcccaatcctaccaaattatggaat------------
------aggattattt-ctatttaggagtcatctaaataa-t--gttagtttacttattg
tgaaaaaggaaa-ttagtctagagatc-----tctctatataaagagttgccaagg-tgt
ggtatacc---------tttaagagtt----taagagagaat----aaga--gggtttta
gg-ttttgagaga-ttttcctaaagattaat--aaaagagagtaattcttttaac--ttt
ttgtgttttt------------------------aaat--tctata--------------
----
>Chr19:9996204:10001054_3p 
-------------------------------------tgttggttaagcttgaag-----
-ttagcttggagagca--agctatcccaat-ctaccaagttatggaat------------
------aggattattt-ctatttaggagtcatctaaataa-t--gttagtttacctatta
tgtaaaaggaaa-ttagtctagagatc-----tctctatataaagagttgccaagg-tgt
ggtattcc---------tttaagagtt----taagagagaat----aaga--gggcttta
gg-ttttgagaga-ttttcctaaagattaat--aaaaaagagtaattcttttaac---tt
ttgtattctt------------------------aaat--tctatat-------------
----
>Chr5:25892195:25896957_5p 
---------------------------------------------aagcttgaag-----
-atagcttgaggtgca--agctatcctaattctaccaagttatgaaat------------
------atgattattt-ctatttaggagtcatctaaataa-t--gttagtttacctattt
tg-aaaaggaaa-ttgttctagagatc-----tctctatataaagagttgttaagg-tgt
ggtatatc---------ttcaaaagag----tttgagagaac----aaga--gagcttta
agtttttgagagatttttcttaaagatttaataagaaaagagtaattcttctag------
tcttgttcttaaattctaagtgagttcttaatatatat--tctata--------------
----
>Chr17:17065270:17070528_3p 
--------------------------------gagaatgttggttaagattgaag-----
-atagcttgaggtgca--agctatcataattctaccaagttatggaac------------
------atgattattt-ctatttaggagtcatctaaataa-t--gttagtttacctattt
g--aaaaggaaa-ttattctagagttt-----ttcctatataaggagttg-caggg-tgt
tgcatcccatatgagt-tttgagagat------cgggagttt----gaga--gagatcaa
ag-ttttgagtta-ttttctttggtattaat---aaagagagtttttcttt-------at
ttgtgttcttaaact------atctctttaaactaga-----------------------
----
>Chr5:25892195:25896957_3p 
------------------------------------------------tgttgat-----
-taagcttgaggtgca--agctatcctaattctaccaagttatggaat------------
------aggattattt-ctatttaggagtcatctaaataa-t--gttagtttacctattt
tg-aaaaggaaa-ttgttctagagatc-----tctctatataaagagttgccaagg-tgt
ggtatacc---------ttcaagagag----tttgagagaac----aaga--gagc-tta
ggtttttgagagatttttcctaaagatttaataagaagagagtaattcttctag------
tcttgttattaaattctaagtgagttcttaatatagat--tctata--------------
----
>Chr17:16378200:16382981_3p 
-----------------------------------aatgttgattaagcttgaag-----
-atagcttgaggtaca--agctaacttaattctaccaagttatggaat------------
------atgattattt-ctatttaggagtcatctaaataa-t--gttagtttgcctattt
tg-aaaaggaaa-ttattctagagatc-----tctctatataatgagttgccaagg-tgt
ggtatacc---------aataagtcagt---tttgagagaac----aaga--gagcttta
ggtttttgagagatttttcctaaagatttaataagaagagagtaattcttctag------
tcttgttcttaaattctaagtaagttcat-atatagat--tctata--------------
----
>Chr17:16378200:16382981_5p 
-----------------------------------------------gcttgaag-----
-atagcttgaggtgca--agctaacttaattctaccaagttatagaat------------
------aggattattt-ctatttaggagtcatctaaataa-t--gttagtttgcctattt
tg-aaaaggaaa-ttattctagagatc-----tctctatataatgagttgccaagg-tgt
ggtatacc---------attaagtcagt---tttgagagaac----aaga--gagcttta
gatttttgagagattttttctaaaaatttaataagaagagagtaattcttctag------
tcttgttattaaattctaagtaagttcat-atatagat--tctatattt-----------
----
>Chr18:12392376:12397232_3p 
-------------------------------------tgttggttaagcttgaag-----
-atagcttggagtgca--agctatcctaatcctatcaagttatggaat------------
------atgattattt-ctatttaggagtcatctaaataa-t--gttagtttacctattg
tgaaaaatgaaa-ttagtctagagaga-----tctctatataaagagttgccaagg-tgt
ggtatacc---------tttaagagtt----taagagagaac----aaga--gggcttta
ggtttttgagagatttttcctaaagatcaat---aaagagagtaattcttttac----tt
ttgtgttcttaagcttgaaaggtgttcttgatacaaat--tctata--------------
----
>Chr18:12392376:12397232_5p 
-------------------------------------tgttggttaagcttgaag-----
-atagcttggagagca--agctatcctaatcctaccaagttatggaat------------
------aggattattt-ctatttaggaatcatctaaataa-t--gttagtttacctattg
tgaaaaaagaaa-ttagtctagagaga-----tctctatataaagagttgccaagg-tgt
ggtatacc---------tttaagagtt----taagagagaat----aaga--gggcttta
ggtttttgagagatttttcctaaagatcaat---aaagagagtaattc-tttac----tt
ttgtgttcttaatcttgaaaggtgttcttgatacaaat--cctatatttggtatc-----
----
>Chr11:19590039:19595334_3p 
--------------------------aggaggagattgttgggataagcttgaag-----
-aagccttgagttagaagacaagtcctaatcctagaatagttgtgtttaca--aa-----
gagataaggtttaat--gtacttaggagttatctaagtac-t--aatagttcct------
---actagga--------ttaggaatagaaaagtgttatataaggatatgttgaga-tgt
gacataacttatgaggttttgtgaga-------agagagatt----gaga--g---ctta
ag-ttttgagaga--ttttcttaagctaaat--aaaagtgagttgtgcttttaat---tc
ttgtgttcat------tacaaaacc-tttgttctagagtgttggcgtgtgatga------
----
>Chr11:23769173:23774011_3p 
------tgtaaaccagaacaactgcaatggttgaactgttgggataagcttgaag-----
-aagccttgagttagaagacaagtcctaatcttagaataattgtgtttaca--aa-----
gagatagggtttaat--gtacttaggagttatctaagtac-t--aatagttcct------
---actagga--------ttaggaatagaaaagagttatataaggatatgttgaga-tgt
gacataacttatgaggttttgtgaga-------agagagatt----gaga--g---ctta
ag-ttttgagaga--ttttcttaagctaaat--aaaagtgagttgtgcttttaat---tc
ttgtgttcat------tacaaaacc-tttgttctagat----------------------
----
