# Supplementary material for: Transposon signatures of allopolyploid genome evolution
Source: Nat Commun. 2023 Jun 1;14:3180. doi: 10.1038/s41467-023-38560-z (PMC10235133; doi:10.1038/s41467-023-38560-z)
Supplement: Supplementary file 4 — Supplementary Data 1 [file 41467_2023_38560_MOESM4_ESM.zip › Camelina.LTR.families/Camelina.LTRFamily/Camelina.Aligned/gt10.fam_2247.Aligned.fa]

>Chr4:13714532:13718275_5p 
-----------tgtagaat-tagatatcgaaccaactt--tcttcattaattcaca-aaa
cagagtatttatacaagcgactcgacacaaagagatagactcgagactacgagaatatag
gaccacaagtccttatcaa-cacaaagagataaacacgacac--aaaatacaagtctatc
c-gtaatac
>Chr4:13714532:13718275_3p 
-----------tgtagaat-taaatatcgaaccaactt--ttttcattaattcaca-aaa
cagagtatttatacaagcgactcgacacaaagagatagactcgagactacgagaatatag
gaccacaagtccttgtcaa-cacaaagagataaacacgacac--aaaatacaagtctatc
c-gtaata-
>Chr9:13843777:13850746_5p 
ctctgataccatatagaat-tagatatcaaaccaacttgaattttattgattctcc-aac
tagagtatttatacaagagactctatacaca-tgatagactttagacc-cgaaaatatag
gacaactaggccttatcaattagaagaagataaacacaacac--attatacaagtttatc
t-gcaata-
>Chr9:13843777:13850746_3p 
-----------tgtagaat-tagatatcaaacaaacttgaattttcttgattctcc-aac
tagagtatttatacaagagactctatacaca-tgatagactttagacc-caaaaatatag
gacaactaggccttatcaattagaagaagataaacacaacac--attatacaagtttatc
c-gcaata-
>Chr6:18669373:18675477_5p 
-----------tgtagagttttgatatcaaaccaactt--gttttattcacattcataag
aagagtatttatacaggagacacaccataaa-cgataagcttaaagttgctaaattatcg
gacaacatgtccttatcag-aataccaagataaa-taagaac--aatatacgagtttatc
c-gcaata-
>Chr6:18669373:18675477_3p 
-----------tgtagagttttgatatcaaaccaactt--gttttattcacattcataag
aagagtatttatacaggaaacacactataaa-tgataagcttaaagttgctaaactatgg
aacaacatgtccttatcag-aataccaagataaa-taagaac--aatataggagcttatc
c-gcaata-
>Chr11:24457549:24461367_3p 
-----------tgtagaat-taggtgtcgaactaacttg-attttattaacttatgaact
tttggtatttatacaacagacccgagaataa-gataaggcctaagactcctaag--aata
tacgacttggacttatcac-aataagattaggaacactacacaaacgatacgagcttatc
ctgtaata-
>Chr11:15338045:15342317_3p 
-----------tgtagagttttgatatccaaccaaatt--gttttattaacattcacgac
ttgtgtatttatacatgagactccttgaata-ggataagttcaaagacgctaaactaacg
gactacatgtccttatcat-aatacaaagataagttattgac--attatacgatcttatc
c-tcaata-
>Chr11:15338045:15342317_5p 
-----------tgtagagttttgatatccaaccaactt--gtattattaacattcacgac
ttgtgtatttatacatgagactctttgaatc-agataagttcaaagatgctaaac-aatg
gactacatgtccttatcat-aatacaaagataaggtattaac--attatatgatcttatc
c-tcaata-
>Chr9:6520621:6525517_5p 
-----------tgtagaat-tagatatcaaactgactt--gctttattgattaaccataa
tgtggtatttatacatgaggaactcaagata-tgataagctcaatgtg-ctaatatatcg
aa-acctaaaccttatcac-actaggacgataagtacaacac-aaatatttgacactatc
c-gtaata-
>Chr9:6520621:6525517_3p 
-------------tagaat-tagatattaaactgactt--gctttattgattaaccataa
tgtggtatttatacatgaggaattcaataca-tgataatttcaatgtg-ctaatatatcg
ga-acctaaaccttatcac-actaggacgataagtacaacac-aaatatttgacactatc
c-gtaata-
