# Supplementary material for: Transposon signatures of allopolyploid genome evolution
Source: Nat Commun. 2023 Jun 1;14:3180. doi: 10.1038/s41467-023-38560-z (PMC10235133; doi:10.1038/s41467-023-38560-z)
Supplement: Supplementary file 4 — Supplementary Data 1 [file 41467_2023_38560_MOESM4_ESM.zip › Camelina.LTR.families/Camelina.LTRFamily/Camelina.Aligned/gt10.fam_1978.Aligned.fa]

>Chr4:2119219:2125633_5p 
--------ccgtagtgatatatcatggtttttaggtgtttttagccatgatataagtctt
atttatagagtctttttggtatttttagagtc--ttttgagtctttataggat-------
---ttagcatggatgagagtataatggagctaaataggaggatttggagcacattc-aag
cattgaggcta-agctgtgaagttgggagac-aagttcagagacttgcatcggtcgatgc
aagtgatggtgtc-gatcgatgcatcatccagcagacaaatcggaagttttcccacaag-
ttttgaagatttacaaagctgtcctaaagttttccatatttgcatcattagtccctggac
gtgttttaggaatatatataggatttttatggtcactgtttagacctaaggtttattttt
ttcctgcaacttttgagagcaaaaccctgagaga-ttttagagattttttgg--------
------------------------------------------------------------
-----
>Chr4:2119219:2125633_3p 
-----------agttgatatatcatggttttttgatgtttttagccatgatataagtctt
atttatagagtctttttggtatttttagagtc--ttttgagtctttataggat-------
---ttagcatggatgagagtctaatggagctaaataggaggatttggagcacattc-aag
cattgaggcta-agctgtgaagttgggagac-aagttcagagacttgcatcggtcgatgc
aagtgatggtgtc-gatcgatgcatcatccagcagacaaatcggaagtttttccacaag-
ttttgaagatttacaaagctatcctaaagttttccatatttgcatcattagtccctggac
gtgttttaggaatatatataggatttttatggtcactgtttagacctaaggtttattttt
ttcctgcaacttttgagagcaaaaccctgagaga-ttttagagattttttggnttt----
------------------------------------------------------------
-----
>Chr15:14840113:14846017_5p 
tgaacggtggatactgatatatcatggtttttaggtgtttttagccatgatataagtctt
atctatagagtctttttggtgtttttagagtc-tttttgagtctttataggat-------
---ttagcatggattggagcttaatggagctaaataggaggatttggagcataatc-aag
cattgaggctg-agctgcaaagttgggagacgaagttcagagacttgcatcggtcgatgc
aaatgat-gtgtc-gatcgatgcagtatccacaa-aaaaattggaagttttcccacaag-
ttttgaagatttacaaagctgccccaaagttttccatatttgcatcattagtccctggac
gtg-tttaggaatataaataggatttttatggtcattgtttagacctaagcttta-tttt
tccctgcaacttttgagagcaaaaccctgagagatttttagagagtttttggagagaaga
atcaagactccttc----agagaagattca------------------------------
-----
>Chr15:14840113:14846017_3p 
----------------atatatcatggtttttaggtgtcttttgccatgatataagtctt
atctatagagtatttttggtgtttttagagtc-tttttgagtctttataggat-------
---ttagcatggattggagcttaatggagctaaataggaggatttggagcataatc-aag
cattgaggctg-agctgcaaagttgggagacaaagttcagagacttgcatcggtcgatgc
aagtgat-gtgtc-gatcgatgcagtatccgcaagaagaattggaagttttcccacaag-
ttttgaagatttacaaagttgccccaaagttttccatatttgtatcattagtccctggac
gtg-tttaggaatataaataggatttttatggtcattgtttagacctaagcttta-tttt
tccctacaacttttgagagcaaaaccctgagagatttttagagagcttttggagagaaga
atcaagactccttc----agagaagattcataactcct----------------------
-----
>Chr4:17929287:17932018_3p 
-------------ttgatagatcatggtttttaggtgtttttagccatgatataagtctt
atttatagagtctttttggtatttttagagtc--ttttgagtctttataggat-------
---ttagcatggatgtgagcataatggagctaaataggaggatttggagtataatc-aag
cattgaggctgaagctgcgaagttgggagac-aagttcaagagtaagcatcgatcgatgc
-agccatagtgtc-gatcgatgctg-ggccaaagaagaaattggaagttttcccacaag-
ttttgaagatttacaaatctgccccaaag-tttcaatatttgcatcattagtccccattc
atgttttaggaatatatataggatttttatggtcattgtttagacctaagcttaa-tttt
tccctgcaacttttgagag-aaatccctgagagatt------------------------
------------------------------------------------------------
-----
>Chr7:24308584:24316304_5p 
---------------gatatatcatggtttttaggtatttttagccatgatataagtctt
atttatagagtctttttgatatttttaaaatc--ttttgagtctttataggac-------
---ttagcatggataaaagcttaatgaaactaaataataggatttggagtataatc-aag
cattgaggctgaagctgcgaagttggaagac-aagttcaagagtaagcatcgaccgatgc
aagtgatggtgtt-gatcgatgcag-agccacaagacaaatcggaagttttctcacaag-
ttttgaagatttacaattctgcctcaaag-tttccatatttgcatcattagtccccattc
gtgttttaggaatataaataggatttttatggtcattgtctagacctaagcttta-tttt
t-cctgcaacttttgagagcaaaactcttagagatttttagagagcttatggagagaaga
atcaagactcctcc----agagaagattcagaactc------------------------
-----
>Chr4:17929287:17932018_5p 
----------------------------------gtgtttttagccatgatataagtctt
atttatagagtctttttggtatttttagaatc--ttttgagtctttataggat-------
---ttagcatggatgggagcataatggagttaaataggaggatttggagtataatc-aag
cattgaggctgaagctgcgaagttgggagac-aagttcaagagtaagcatcgatcaatgc
-agccatagtgtcagatcgatgctg-ggctaaagaagaaattggaagttttcccacaag-
ttttgaagatttacaaatctgccccaaag-tttcaatatttgcatcattagtctccattc
ctgttttaggaatatatatatgatttttatggtcattgtttagacctaagcttaa-tttt
tccctgcaacttttgagag-aaatccctgagagatttttagagag---------------
------------------------------------------------------------
-----
>Chr7:24308584:24316304_3p 
--------------tgatatatcatggttcttaggtgtttttagccatgatataagtctt
atttatagagtctttttggtatttttagagtc--ttttgagtctttataggac-------
---ttagcatggatgagagcttaatggagctaaataagaggatttggagtataatc-aag
cattgaggctaaagctgcgaagttgggagac-aagttcaagagtaagcatcgaccgatgc
aagtgatggtgtc-gatcgatgcag-agccacaagacaaatcggaagttttctcacaag-
ttttgaagatttacaattctgcctcaaag-tttccatatttgcatcattagtccccattc
gtgttttaggaatatatataggatttttatggtcattgtctagacctaagcttta-tttt
t-cctgcaacttttgagagcaaaaccctgagagatttttagagagcttttggagagaaga
atcaagactcctcc----agagaagattcagaactccttttc--tacttctt--------
-----
>Chr15:28483992:28490268_5p 
-------------------tattatggtttttgtg-gtttttaaccatggtataagtgtg
ctttttgagtcttttgatttgttttctaggtagtttttgagtctttataggtttaggtac
tcattggcacggatggaacacaaaggagctaaaagaggatgatttggagcataatctaag
catgaaggctg-atcaacgaagcttggagac-gtaatcaagactttgcatcgaccgatgc
aacctct-gcatc-ggtcgatgcaggtgccacaaagacaaacggaagttgtctcacaagc
ttttgaagaattacaaattaagcccaagt-tttccttatttgcaat-taaggcccaagac
gtg-ttttagagtatttataggattttattggtcattgtttagacctaagtttta-ttct
--------------------gcaaccagaagagatattgagag---ctttggagagatag
atctgaattcatctgtagagagaagattcttgaactcccttccttacttcttaatatcaa
ttgct
>Chr15:28483992:28490268_3p 
------------------------tggtttttgtg-gtttttaaccatggtataagtgtg
c-ttttgagtcttttgatttgttttctaggtagtttttgagtctttataggtttaggtac
tcattggcacggatggaacacaaaagagctaaaagaggatgatttggagcataatctaag
catgaaggctg-atcaacgaagcttggagac-gtaatcaagactttgcatcgaccgatgc
aacctct-gtatc-gatctatgcaggtgccacaaagacaaacggaagttgtctcacaagc
ttttgaagaattacaaattaagcccaagt-tttccttatttgcaat-taaggcccaagac
gtg-ttttggagtatttataggattttattggtcattgtttagacctaagtttta-ttct
--------------------gcaaccagaagagatattgagag---ctttggagagatag
atctgaattcatctgtagagagaagattcttgaactccc---------------------
-----
