# Supplementary material for: Transposon signatures of allopolyploid genome evolution
Source: Nat Commun. 2023 Jun 1;14:3180. doi: 10.1038/s41467-023-38560-z (PMC10235133; doi:10.1038/s41467-023-38560-z)
Supplement: Supplementary file 4 — Supplementary Data 1 [file 41467_2023_38560_MOESM4_ESM.zip › Camelina.LTR.families/Camelina.LTRFamily/Camelina.Aligned/gt10.fam_1091.Aligned.fa]

>Chr2:19885511:19889040_5p 
----tgtaaaaacgaagatgcagccaatattgaaaagaacctcttttcttattaagaatc
acttaaacaatcttacaagatatgtttaatcagatttacacacagttaacacgacttgtc
actgaccaattcttaatctaaccaaaacttgttaagaaccctaaaagcttattcgcttgg
ctcctactttttctatgcggctcaagaaaaaccttaagcctcaatacaaatatatataga
tagctaacatatcacgtcggctaacctactctcctaa-ttaagataaccccaaatcttct
ttttatttgatccgatgatatcttgctaaacaataaag-gaaactccaatattccaaatt
tccaaatataatttgccacatcattctaactccacgttcgttacttcatgcgcacagctt
ctcccaatgtcttacagactagccttgttccaccaa-atgtcttcatgctttcattct
>Chr5:17574842:17578365_3p 
----tgtaaaaacgaagatgcagccaatattgaaaagaacctcttttcttattaagaatc
acttaaacaatcttacaagatatgtttaatcagatttacacacagttaacacgacttgtc
actgaccaattcttaatctaaccaaaacttgttaagaaccctaaaagcttattcgcttgg
ctcctactttttctatgcggctcaagaaaaaccttaagcctcaatacaaatatatataga
tagctaacatatcacgtcggctaacctactctcctaa-ttaagataaccccaaatcttct
ttttatttgatccgatgatatcttgctaaacaataaag-gaaactccaatattccaaatt
tccaaatataatttgccacatcattctaactccacgttcgttacttcatgcgcacagctt
ctcccaatgtcttacagactagccttgttccaccaa-atgtcttcatgctttca----
>Chr5:17574842:17578365_5p 
----tgtaaaaacgaagatgcagccaatattgaaaagaacctcttttcttattaagaatc
acttaaacaatcttacaagatatgtttaatcagatttacacacagtcaacacgacttgtc
actgaccaattcttaatctaaccaaaacttgttaagaaccctaaaagcttattcgcttgg
ctcctactttttctatgcggctaaagaaaaaccttaagcctcaatacaaatatatataga
tagctaacatatcacgtcggctaacctactctcctaa-ttaagataaccccaaatcttct
ttttatttgatccgatgatatcttgctaaacaataaag-gaaactccaatattccaaatt
tccaaatataatttgccacatcattctaactccacgttcgttacttcatgcgcacagctt
ctcccaatgtcttacagactagccttgttccaccaa-atgtcttcatgctttca----
>Chr2:19885511:19889040_3p 
---ttgtaaaaacgaagatgcagccaatattgaaaagaacctcttttcttattaagaatc
acttaaacaatcttacaagatatgtttaatcagatttacacacagtcaacacgacttgtc
actgaccaattcttaatctaaccaaaacttgttaagaaccctaaaagctttttcgcttgg
ctcctactttttctatgcggctcaagaaaaaccttaagcctcaatacaaatatatataga
tagctaacatatcacgtcggctaacctactctcctaa-ttaagataaccccaaatcttct
ttttatttgatccgatgatatcttgctaaacaataaag-gaaactccaatattccaaatt
tccaaatataatttgctacatcattctaactccacgttcgttactttatgcgcacagctt
ctcccagtgtcttacagactagccttgttccaccaa-atgtcttcatgctttca----
>Chr5:26134525:26138798_5p 
----tgtaaaaacgaagatgcagccaatattgaaaagaacctcttttcttattaagaatt
acttaaacaatcttacaatatatgtttaatcagatttacacacagtcaacacgacttatc
actaaccaattcttaatctaaccaaaacttgttaagaaccctaaaagtttattcgcttgg
ctcctacttattctatgcggctcaagaaaaaccttaagcctcaatacaaatatatataga
tagctaacataacacgtcggctaacatactttcctaatttaagataaccccaaatcttct
ttttatttgatccgatgatatcttgctaaacaataaag-gaaactccaatattccaaatt
gccaaatataattcgccacatcattataattccacgttcgttacttcatgcgcacagctt
ctcccagtgtcttacagactagccttgttccaccaa-aagtcttcatgcttcatt---
>Chr5:26134525:26138798_3p 
----tgtaaaaacgaagatgtagccaatattgaaaagaacctcttttcttattaagaatt
acttaaacaatcttacaagatatgtttaatcagatttacacacagtcaacatgacttatc
actgaccaatttttaatctaaccaaaacttgttaagaaccctaaaagcttattcgcttgg
cttctactttttctatacggctcaagaaaaaccttaagcctcaatacaaatatatataga
tagctaacatatcacgttggctaacatactttcctaatttaagataaccccaaatcttct
ttttatttgatctgatgatatcttgctaaacaataaag-gaaactccaatattccaaatt
gccaaatataattcgccacatcattataattccacgttcgttacttcatgcgcacaactt
ctcccagtgtcttacagactagccttgtt-caccaa-aagtcttcatgcttca-----
>Chr3:14328895:14332377_3p 
caattgtaaaaacgaagatgcagccaatattgaaaagaacctctttttttattaagaatc
acttaaacaatcttacaagatatgtttaatcagatttacacactgtcaacacgacttgtc
actgaccaattcttaatctaaccaaaacttgttaagaaccctaaaagcttattcgcttgg
cttctactttttctatacggctaaagaaaaaccttaagcctcaatacaaatatatataga
tagctaacatatcacgtcgactaacctactttcctaatttaagataaccccaaatcttc-
-tttatttgatccgatgatatcttgcttaacaataaag-gaaactccaatatt-------
-ccaattataattcgccacatcatt-caacctcagtttcattgtttcctgggcacagctt
cttcctgtgtcttacagactaaccttgttccaccaa-atgtcttcatgctttta----
>Chr3:14328895:14332377_5p 
----tgtaaaaacgaagatgtagtcaatattgaaaagaacattttttcttatcaagaatc
acttaaacaatcttatcagatatgtttaatcagatttacacacagtcaacacgacttgtc
attgaccaattcttaatctaaccaaaacttgttaagaacccaaaaagtt--ttcgcttgg
ctcctactttttctatacggctcaagaaaaaccttaagcctcaataccaatatatataga
tagctaacatatcacgtcggctaacatactttcctaatttaagataaccctaaatcttc-
-tttatttgatccgatgatatcttgctaaacaataaag-gaaactccaatatt-------
-ccaattataattcgccatatcatt-caacatcaggttcattatttcctcggcacagctt
cttcgagtgtcttacagactaaccttgttccaccaa-atgttttcatgcttt------
>Chr5:13390115:13393606_3p 
--------aaaacgaagatgcagccaaaattgaaaagaacctcttttcttattaagaatc
acttaaacaatcttacaagatatgtttaatcagatttatacacagtcaacatgacttgtc
actgactaattcttaatctaaccaaaacttgttaagaaccctcaaagcttattcgcttgg
ctcct-ttatttctatgcggctcaagaaaaaccttaagcctcaataccaatatatatagg
tagctaacatatcacgtttgctaacctactttcctaatttaagataatctcagattttc-
-tttatttgatctgagaatatcttgcttgataataaagaaaaactccaatatt-------
-ccaattataattcgccacgtctttccaattctacgtacgttagattctgcacacaactt
cttccagtgtctcacagactagccttgttgaacaaatatgtcttcatgctttcacg--
>Chr5:13390115:13393606_5p 
---------agacgaagatgcacccaaaattgaaaagaac--ctttttttattaagaatc
atttaaacaatcttacaagatatgtttaatcagatttacacacagtcaacacgacttgtc
actgaccaattcttaatctaaccaaaacttcttaagaaccctcaaagcttattcgtttgg
cttct-ttatttctatgcggctcaagaaaaaccttaagcctcaataccaatatatatagg
tagctaacatatcacgtttgctaacctactttcctaatttaagataatctcagattttc-
-tttatttgatctgagaatatcttgcttgataataaagaaaaactccaatatt-------
-ccaattatagttcgtcacgtctttccaattctacgtacgttagattctgcacacaactt
cttctaatgtctcacagactagccttgttgaacaaatatgtcttcatgctttca----
