# Supplementary material for: Transposon signatures of allopolyploid genome evolution
Source: Nat Commun. 2023 Jun 1;14:3180. doi: 10.1038/s41467-023-38560-z (PMC10235133; doi:10.1038/s41467-023-38560-z)
Supplement: Supplementary file 4 — Supplementary Data 1 [file 41467_2023_38560_MOESM4_ESM.zip › Camelina.LTR.families/Camelina.LTRFamily/Camelina.Aligned/gt10.fam_5598.Aligned.fa]

>Chr9:21004328:21014967_5p 
------------------------------tccctagagctactctctcaaac-aagaga
tcactgcagtacttaggggtcgaa-tccacagagactcaagatcaaacacaatagattgt
aaagttttgtaaattacgctaaacaagttgaattgaattaaaataaagcaatgcaaatat
ttaaat-aaaagtattgtgaattcagaaaatcgaaagagctaagcctagggaatttctca
ggaaattatgaaatattaaatca---gataaattaa-----------
>Chr9:21004328:21014967_3p 
-------------tgataggctcaaattaatccctagagctactctctcaaac-aagaga
tcactgcagtacttaggggtcgaa-tccacagagactcaagatcaaacacaatagattgt
aaagttttgtaaattacgctaaacaagttaaattgaattaaaataaagcaatgcaaatat
ttaaat-aaaagtgttgtgaattcagaaaatcaaaagagctaagcctagggaatttctca
agaaattatgaaatattaaatca---gataaatta------------
>Chr12:30680725:30686716_5p 
----------atttgatatgctcaaattta-accttgagctactctctcaaattaagaga
tcactgtaatacttaggggtcgaattccacaaggactcaag--tctacacaat-aattat
agagtttttc-aattatgcttaacagattaaattgaattaaaa-taaataatgtaaacta
ttaaataaaagctgttgtaaattcagaaaatcaaaa-agctaggcctagggaatttctca
ggaaattat-gaatattaaat--------------------------
>Chr12:30680725:30686716_3p 
----------atttgatatgctcaaattta-accctgagctactctctcaaattaagaga
tcactgtaatacttaggggtcgaattctacaaggactcaag--tctacataataaattat
agagtttttc-aattatgctaaacagattaaattgaattaaaa-taaacaatgcaaaata
ttaaataaaagctgttgtaaattcagaaaatcaaaa-agctaggcctaggcattttctca
ggaaattat-gaatattaaat--------------------------
>Chr17:23521696:23530070_3p 
----tgagccgcatgatatgctcaaattaa-ccttagagctactctctcaaattaagaga
tcactgcagtacttaggggtcgaattccacagagactcaagatcacacacaatggattat
agagttttat-aattatgctaaacaaattgatttaaataaaga-aaagcaatgcaaaata
ttaaataaaagctgttgtaaattcagaagatcaaaa-agctaggcctagggaatttctca
ggaaattatgaaatattaaatcaatcaataaattaggattcaa----
>Chr17:23521696:23530070_5p 
-------------tgatatgctccaattaa-ccctagagctactctctcaaataaagaga
tcactgcagtacttaggggtcgaattccacagagactcaagatcacacacaatggattat
agagttttat-aattatgctaaacaaattgatttaaataaaga-aaagcaatgcaaaata
ttaaataaaagctgttgtaaattcagaagatcaaaa-agctaggcctagggaatttctca
ggaaattatgaaatattaaatcaatcaataaattaggattcaagcaa
>Chr12:22581110:22586726_5p 
-----------tttgatatgctcaaattaatccctagagctactctctcaaatttagaga
tcaatgtagtacttaggggtcgaattccacaaggactcaag--tctacacaataaattat
agagttttat-aattatgttaatcaaatttatttaaataaagg-aaagcaatgcaaaata
ttaaat-aaaactgttgtaaattcaatggatcaaaa-agctaggcctaggaaatttctca
ggaaattac--------------------------------------
>Chr12:22581110:22586726_3p 
------------------tgttcaaattaatccctagagctactctctcaaattaagaga
tcaatgcagtacttagaggtcgaattccacaaagactcaag--tgtacacaataaattat
agagttttat-aattatgctaaagaaattgatttaaataaagg-aaagcaatgtaaaata
ttaaat-aaagctgttgtaaattcaatggatcaaaa-agctaggcctagggaatttctca
ggaaattac--------------------------------------
>Chr15:25873856:25878730_5p 
------caaaatttgatatgctcaaattta-ccctagagctactctctcaaattaagaga
tcactgcagtacttaggggtcgaattccacagagacacaagatcacacacaatagattat
agagttttat-aattatgctaaacaaattgatttaaataaaga-aaagcaatgcaaaata
ttaaataaaagctgttgtaaattcagaagatcaaaa-agctaggcctagggaatttctca
g----------------------------------------------
>Chr15:25873856:25878730_3p 
atacaagagttgatgatatgctcaaattta-ccctagagctactctctcaaattaagaga
tcactgcagtacttaggggtcgaattccacagagactcaagatcacacacaatagattat
agagttttat-aattatgctaaacaaattgatttaaataaag--aaagcaatgcaaaata
ttaaataaaagcagttgtaaattcagaagatcaaaa-agctaggccta------------
-----------------------------------------------
