# Supplementary material for: Transposon signatures of allopolyploid genome evolution
Source: Nat Commun. 2023 Jun 1;14:3180. doi: 10.1038/s41467-023-38560-z (PMC10235133; doi:10.1038/s41467-023-38560-z)
Supplement: Supplementary file 4 — Supplementary Data 1 [file 41467_2023_38560_MOESM4_ESM.zip › Camelina.LTR.families/Camelina.LTRFamily/Camelina.Aligned/gt10.fam_804.Aligned.fa]

>Chr2:10128108:10133201_5p 
----------------tgaagatgcatctattgacaaatgtgttg------tactaaaac
aaaagtagtacaagatgtggatcaacaggattaaagaatcaaaagaga---aaatccatc
aaggcagtcaagagaagtcacatgaagcaagaagaagtttct-ggaagagtaaagacttt
cttgttataaggataaaaggaagttttac----aaagattgttaatttcctaaactataa
agaaaaaggaaattaacaattcctagtttaattagaattggaaatttgtcaattgtgtgg
ctaagtccaattagtataaataggggaggctgggtcttgaaaaagatcagcacttcatag
attgagagatccttgc-attgaatcttaagtttaagaaaagaatagcttgaagattcaaa
gaagg------------------------------ctaaagaacttaatagtattagaaa
atagagttaaaggagaaaccttgtaagaacttattttctaataaaa---gagagagtta-
tttgaattcttgttcgatattctttgttaaagatccaaaccgtttagctc----------
-------------------------
>Chr2:10128108:10133201_3p 
----------------tgaagatgcatctattgacaaatgtgttg------tactaaaac
aaaagtagtacaagatgtggatcaacaagattaaagaatcaaaagaga---aaatccatc
aaggcagtcaagagaagtcacatgaagcaagaagaagtttct-ggaagagtaaagacttt
cttgttataaggataaaaggaagttttac----aaagattgttaatttcctaaactataa
agaaaaaggaaattaacaattcctagtttaattagaattggaaatttgtcaattgtgtgg
ctaagtccaattagtataaataggggaggctgggtcttgaaaaagatcagcacttcatag
attgagagatccttgc-attgaatcttaagtttaagaaaagaatagcttgaagattcaaa
gaagg------------------------------ctaaagaacttaatagtattagaaa
atagagttaaaggagaaaccttgtaagaacttattttctaataaaa---gagagagtta-
tttgaattcttgttcgatattctttgttaaagatccaaaccgtttagctcttacgttttc
a------------------------
>Chr14:14991885:14999856_5p 
-------agagatgcttgaagatgcatctattgacataagtgttg------tactaaaac
aaaagtagtacaagatgtggatcagcaggattaaa----ccaaagaga---aaatctatt
aaagcggttaagagaagtcacatgaagcaagaagaagtttcc-ggaagagtaaagacttt
cttgttataaggataaaaggaagttttacaaagaaagattgttaatttcctaaactataa
agaaaaaggaaattaacaattc------taattagatttgggaattagtctattgtgtgg
ctaagtccaattagtataaataggggaggttgggtcttgagaaagatcagcacttcatag
attgagagatcctaac-attgaatcttaagcttagagaaagaatagcttgaagattcaaa
gaagg------------------------------ct-aagagcttaataggattagaaa
ataaagtt-aaggagaaaccttgtaagaacttattttctaataaa-----agagagtta-
tttgaatttctgttcgatattctgtgttaaagatccaaaccgtttagctcttacgttttc
aat----tggtatcag---------
>Chr14:14991885:14999856_3p 
-----------gagattgaagatgcatctattgacataagtgttg------tactaaaac
aaaagtagtacaagatgtggatcagcaggattaaa----ccaaagagg---aaatctatt
aaagcggttaagagaagtcacatgaagcaagaagaagtttcc-ggaagagtaaagacttt
cttgttataaggataaaaggaagttttacaaagaaagattgttaatttcctaaactataa
agaaaaaagaaattaacaattc------taattagatttgggaatcagcctattgtgtgg
ctaagttcaattagtataaataggggaggctggatcttgagaaagatcagcacttcatag
attgagagatcctagc-attgaatcttaaacttagagaaagaatagcttgaagattcaaa
gaagg------------------------------ct-aagagcttaataggattagaaa
atagagtc-aaggagaaaccttgtaagaacttattttctaataaa-----agagagtta-
tttgaatttctgttcgatattctgtgttaaaaatccaaactgtttagctcttacgttttc
aatggtgcagtattgttc-------
>Chr8:10347021:10354944_5p 
tattgtaactagatggtgaagatgcatctattgacataggtgatg------tactacaac
aaaagtagtacaagatgtggatcaacaggttcaaa---ttcagaaaga---aaatctatt
aaggtgatcaaacgaaaattcgagaagcaaagagaagattctaagaagactaaagacttt
cttgccataaagataaaaggaagttttgt----gaagattattaatttcctaaattgt--
--aaaaaggaaattaacaattcctagtttgaacagaattgggaattagccaattgtgtgg
ctaagtccaattagtataaataggggaggctgagtcttgagaaagatcagcacttcatag
attaagagatcttagcgtttgaatcttaaacttcaagaaagaatagtttgaagattcaaa
ttagg------------------------------ctagagag---aataagattagaaa
atagagtt-aaggaaaaaccttgtaagaacttattttctaacaaag--agagtgaattg-
tttatttctttgtgc----------------------gatcacatagctcttgcgttttc
aat----tggtatca----------
>Chr8:10347021:10354944_3p 
----------------tgaagatgcatctattgacataggtgatg------tactacaac
aaaggtagtacaagatgtggatcatcaggttcatg---ttcaaaaagg---aaatctatt
aaggtgatcaaacgaagactcgagaagcaaggagaagattctaagaagactaaagacttt
cttgccataaagataaaaggaagttttgt----gaagattgttaatttcctaaattgt--
--aaaaaggaaattaacaattcctcgtttgaacagaattgggaattagccaattgtgtgg
ctaagtccaattagtataaatagggaaggctgggtcttgagaaagatcagcacttcatag
attaagagatcttagcttttgaatcttaaacttcaagaaagaatagtttgaaaattcaaa
ttagg------------------------------ctagagag---aataagattagaaa
atacagtt-aagaagaaaccttgtaagaacttattttctaataaag--agagtgaattg-
tttatttctttgtgt----------------------gatcacataccttttgcgttttc
agg----tggtaccaatcgatttgg
>Chr16:5763117:5771175_5p 
-------------gattgaagatgcatttgttgacataagtgatg------tcctaaaac
aaaggtagttcaagagttagatcagcaggtttaac---ttcaagaagg---aaatcattt
aaggcggtcaagcgaacgtttttgaagcaaggagaaggttct-agaagagtaaatacttt
cttattataaagattaaaagaagttttac----aaaaattgttaatttcctaaagtataa
agaaaaa-aaaattaacagtttctagtttgactagatttgggaattagcctattgtgtgg
ttaagaccaattagtataaataggggaggctgggttttgaggaagatcagcacttcatag
attgagcaattcttgtaattgaatcttaagcttagagaaagaatagcttgaagattcaaa
aagaggaaaaagttttcttagatcaaagttgtgatct-aagaacttgagtgagttagaaa
atagagtt-aaggagaaaccttgtaag-acttattttctaataaatttaaagtgagttt-
gttaatccttggtttgttaaattg---aaagcttccaaaatacatagctcttgcgttttc
a------------------------
>Chr16:5763117:5771175_3p 
----------------tgaagatgcatttgttgacataggtgatg------tcctaaaac
aaaggtagtttaagagttagatcagcaggtttaac---ttcaagaagg---aaatcattt
aaggcggtcaagtgaatgtttgtgaagcaaggagaaggtttt-aaaagagtaaagacttt
cttattataaagattaaaggaaattttac----aaagattgttaatttcctaaaatataa
agaaaaaggaaattaacaatttctagtttgactagatttggtaattagtctattgtgtgg
ttaagaccaattagtataaataggggaggctgggtcttgaggaagatcagcacttcatag
atcgatcaattcttgtaattgaatcttaagcttagagaaagaatagcttgaagattcaaa
gagaggaaaacgttttcttagatcaaagttgtgatct-aagaacttgagtgagttagaaa
atagagtt-aaggagaaaccttgtaag-acttattttctaataaaactaaagtgagttt-
gttaatccttggtttgttaaattg---aaagcttccaaaatacatagctcttgcgttttc
a------------------------
>Chr18:4513687:4522787_3p 
-------------------------------------tgaagatgcatcgttactaaaac
aaaagtagtacaggatgtggatcagcagggtcaag---ttaaagaagaaggaaatctatt
ta-gtgttcaagagaaaactcgagaagcgacaagaaagattt-agaagactaaggatttt
cttaacataaacataaaaggaagttttat----gagaattgttaattacctaaattct--
--aaaaaggaaattaacaattcctagtttgattagaattgggaattagcctattgtgtgg
ctaagtccaattagtataaataggggaggctgagtcttgagaaagattagcacttcatga
atttagagatcttagcgtttgaatcttaaacttcaagaaagaatagtttgaagattcaat
ctagg------------------------------ctagagag---aataagattagaaa
atagagtt-aaggaaaaaccttgtaagaacttattttctaataaaa--agagaaagttga
tttgatattctgtctt-------------aaaagctaaatcacatagctcttgcgttttc
aa-----------------------
>Chr18:4513687:4522787_5p 
-------------------------------------agatgatg------tactaaaac
aaaagtagtacaggatgtggatcagcagggtcaag---ttaaagaagaaggaaatctatt
ta-gtgttcaagagaaaactcgagaagcgacaagaaagattt-agaagactaaggacttt
cttaacataaagataaaatgaagttttat----gagaattgttaattacctaaattgt--
--aaaaaggaaattaacaattcctagtttgattagaattgggaattagcctattgtgtgg
ctaagtccaattagtataaatatgggaggctgagtcttgagaaagattagcatttcatga
attgagagatcttagcctttgaatcttaaacttcaagaaagaatagtttgaagattcaat
ctagg------------------------------ctagagag---aataagattagaaa
atagagct-aaggaaaaaccttgtaaaaacttattttctaataaaa--agagaaagttga
tttgatcttctgtgtt-------------aaaagctaaatcatatagctcttgcgttttc
a------------------------
>Chr18:16524288:16532687_5p 
-----------------------------------gaagatgatg------tactaaaat
aaaagtagtacaggatgtggatcagcagaatcaag---ttaaagaagaagcaaatttatt
ta-gttttcaagagaaaactcgagaagcgacaagaaagattt-agaagactaaggacttt
cttaacataaagataaaaggaagttttat----gagaattgttaattacctaaattgt--
--aaaaaggaaattaacaattcctagtttggttagaattgggaattagcctattgtgtgg
ctaagtccaattagtataaatatgggaggctgagtcttgagaaagattagcacttcatga
attgaaagatcttagcatttgaatcttaaacttcaaaaaagaatagtttgaagattcaat
ctagg------------------------------ctatagag---aataagattagaaa
atagagtt-aaggaaaaaccttgtaagaacatattttctaat-aaa--agagaaagttga
tttgattttctgtctt-------------aaaagctaaatcacatagctcttgcgttttc
a------------------------
