# Supplementary material for: Transposon signatures of allopolyploid genome evolution
Source: Nat Commun. 2023 Jun 1;14:3180. doi: 10.1038/s41467-023-38560-z (PMC10235133; doi:10.1038/s41467-023-38560-z)
Supplement: Supplementary file 4 — Supplementary Data 1 [file 41467_2023_38560_MOESM4_ESM.zip › Camelina.LTR.families/Camelina.LTRFamily/Camelina.Aligned/gt10.fam_822.Aligned.fa]

>Chr2:10849748:10856162_5p 
--------acaag--gtttata---tggtggtgaatga----tgatgaatgtatgcaatg
gtg--atatgaatggaatgatggatgggtgtttcaattccccttatgctgttgcagtata
agaggtatcaatccaaaatgagtgtttgtgaacaattaggatatgcatatgaatctaagt
taagacaaatgtaaacattgtttgtcactaacaatcctaagatggaaatgtaaagatgca
g-aaagtaaactacaagaactaagaactaaatgcaaatgaaactgaatgattgcaacagt
aa--------------
>Chr2:10849748:10856162_3p 
----tgaaacaag--gtttata---tggtggtgaatga----tgatgaatgtatgcaatg
gtg--atatgaatggaatgatggatgggtgtttcaattccccttatgctgttgcagtata
agaggtatcaatcctaaatgagtgtttgtgaacaattaggatatgcatatgaatctaagt
taagacaaatgtaaagattgtttgtcactaacaatcctaagatggaaatgtaaagatgca
g-aaagtaaactacaagaactaagaactaaatgcaaatgaaactgaatgattgcaacagt
a---------------
>Chr17:23081742:23091356_3p 
---------------tttatta---tggtggtgaatga----tgatgaatgtatgcaatg
gtgatatatgaatggaatgatggatgggtgtttcaattccccttatgctgttgcagtata
agaggtatcaatcctaaatgagtgtttgtgaacaattaagatatgcatatgaatctaagt
taagacaaatgtgaagattgtttgtcactaacaatcctaagatggaaatgtaaa-atgca
g-aaaataaactacaagaactaagaactagatgcaaatgaaactgaatgattgtaacagt
aatgaagcaagaaca-
>Chr17:23081742:23091356_5p 
----tgaaacaagtatttatta---tggtggtgaatga----tgatgaatgtatgcaatg
gtgagatatgaatggaatgatggatgggtgtttcaattccccttatgctgttgcagtata
agaggtatcaatcctaaatgagtgtttgtgaacaattaagatatgcatatgaatctaagt
taagacaaatgtgaagattgtttgtcactaacaatcctaagatggaaatgtaaa-atgca
g-aaaataaactacaagaactaagaactagatgcaaataaaactgaatgattgtaacagt
aatgaagcaagaacag
>Chr17:23462976:23476121_5p 
-------aacaag--gtttcta---tggtggtgaatgattgatgatgaatgtatgcaata
a---gatatgaatggatggatggtaaggtgtttcaattccccttatgcagttgcagtata
agaggtatcaatcctaaatgagtgtttgtgaacaattaagatatgtatatgaatctaagt
taagccaaatgtaaagattgtttgtcactaacaatcctaagatgaaaaagtaaa-atgca
gaaagtaaaactacaagaactaagagctaaatgcaaatagaacagaatgatagcagt---
----------------
>Chr7:13803832:13811728_3p 
aaattgaaacaag--atttata---ttgtggtgtgaa-----tgatg-atgtatgcaatg
gtgagatatgaatggaatgatggatgggtgtttcaattccccttatgctattgcagtaca
agaggtatcaatcctaaatgagtgtttgtgaacaattaagatatgcatatgaatctaagt
taagacaaatgtaaagattgtttgtcactaacaatcctaggaagaaaatgtaaa-atgca
g-aaaataaactacaagaactaacaactagatgcaaatg---------------------
----------------
>Chr17:23462976:23476121_3p 
-aattgaaacaag--gtttcta---tggtggtgaatgattgatgatgaatgtatgcaatg
a---gatatgaatggatggatggtaaggtgtttcaattccccttatgcagttgcagtata
agaggtatcaatcctaaatgagtgtttgtgatcaattaagatatgtatatgaatctaagt
taagccaaatgtaaagattgtttgtcactaacaatcctaagatgaaaaagtaaa-atgca
g-aagtaaaactacaagaactaagagctaaatgcaaatagaacagaatgattgcagt---
----------------
>Chr11:20495506:20505172_3p 
aaattgaaacaag--atttata---ttgtggtgtgaa-----tgatg-atgtatgcaatg
gtgagatatgaatggaatgatggatgggtgtttcaattccccttatgctattgcagtaca
agaggtatcaatcctaaatgagtgtttgtgaacaattaagatatgcatatgaatctaagt
taagacaaatgtaaagattgtttgtcactaacaatcctaggaagaaaatgtaaa-atgca
g-aaaataaactacaagaactaacaactagatgcaaa-----------------------
----------------
>Chr16:10961929:10966867_5p 
---ttgaaacaag--atttatg---tagtggtgtgtg------aatg-atgtatgcaatg
gtgagatatgaatggaatgatggatgggtgtttcaattccccttatgctattgcagtaca
agaggtatcaatcctaaatgagtgtttgtgaacaattaagatatgcatatgaatctaagt
taagacaaatgtaaagattgtttgtcactaacaatcctaggaagaaaatgtaaa-atgca
g-aaaataaactacaagaactaacaactagatgcaaa-----------------------
----------------
>Chr13:16569187:16579508_5p 
-------aacacatattttttgtgatggtggtga--------tgaatgatgtatgaaatg
atgacttatgaatgaatggatggcagggtgtttcaattccccttatgcagtagtagtata
agaggtgtcaatccaatctgagtgtttgtgaacgatcaagatgtgcatatgagtctaagt
taagccaggtgtaaaggttgtttgtcactaacaatcctatgatg-aaatgtaaa-gtgca
gaaagtaaaactacaagaactaggagctaaatgcaaatggaacaga--------------
----------------
>Chr13:16569187:16579508_3p 
----tgaaacaaatattttttg---tggtggtga--------tgaatgatgtatggaatg
atgacttatgaatgaatggatggcagggtgtttcaattccctttatgcagttgtagtata
agaggtgtcaatccaatctgattgtttgtgaacaatcaagatgtgcatatgagtctaagt
caagccagatgtaaaggttgtttgtcactaaccatcctatgatg-aaatggaaa-gtgca
gaaagtaaaactacaagaactaggagctaaatgcaaatggaacag---------------
----------------
