# Supplementary material for: Transposon signatures of allopolyploid genome evolution
Source: Nat Commun. 2023 Jun 1;14:3180. doi: 10.1038/s41467-023-38560-z (PMC10235133; doi:10.1038/s41467-023-38560-z)
Supplement: Supplementary file 4 — Supplementary Data 1 [file 41467_2023_38560_MOESM4_ESM.zip › Camelina.LTR.families/Camelina.LTRFamily/Camelina.Aligned/gt10.fam_377.Aligned.fa]

>Chr1:17353254:17367525_5p 
------------------------------------------------------------
--cttaggagctttcgtatttatattgttcacgtttttattcatcactcgatcccttacc
cgaacaggtacacaatcacctccttcgagtataccttcgagctgttcttgcttcccttgt
ttactcgataaccccacccgatcctgtactcgaatgcttgcatcgagtgcttaggtcgtg
tggttcttgttcttttgctttct---tttgcttattttagg-attgttagatcaaac-cc
a--actattgcttggcttgacttgcatagttctgatcatatcttatctgctagca--taa
caaccattaggattgataaccctttgtactacaactgcatagcgaattgataccatgggt
gaaaatcctgttatca---------------
>Chr1:17353254:17367525_3p 
-----------------------------------------------tcaagtactc-ca
tccttaggagctttcgtatttagattttttacgtttttatttatcactcgatcccttacc
cgaacaggtacacgatcacctgcttcgagtataccttcaagctgttcttgcttcccttgt
ttactcgatcaccccacccgatcctgtactcaaatgcttgcatcgtgtgcttaggtcatg
tggttcttgttcttttgctttct---tttgcttattttagg-attgttagatcaaac-cc
a--actattgcttggcttgacttgcatagttctgatcatatcttatctgctagca--taa
caaccatttggattgataaccctttggactacaactgcatagggaattgataccttgggt
gaaaatcctattatca---------------
>Chr15:22927267:22937651_5p 
---------------------------tggtctagaacacttaggattcgattaccccca
tccttaggaactttcgtatttcattt-cttgcattttccttacttactcgaccacttacc
cgatcaggtacacgataacctgcatcgagtaatacctcgagctgttcatagttcacttgc
atactcgatcaccccactcgatcctgtactcgattgcttgcatcgagtgcttaggtcgtg
tggtttacttgtttatattcttttactttgtttatattagg-actgttagaaccaaa-cc
c--cctattgcttggcttgacttgcttgattctgattgcatcctatctgctagcaataca
caaccatttggattgataaccctttgtactacaactgcatagggaattgatacccttggt
gaaaacta-----------------------
>Chr17:21980999:21987907_3p 
-----------------------------------------------tcgattaccccca
tccttaggaactttcgtatttcattc-cctgcattttccttacttactcgaccacttacc
cgatcaggtacacgataacctgcatcgagtaatacctcgagctgtttatagttcgcttgc
atactcgataaccccactcgatcctgtactcgattgctttcatcgagtgcttaggtcgtg
tggtttacttgtctatattcttttactttgtttatattaga-actgttagaaccaaaccc
c--cttattgcttggcttgacttgcttgattatgattgcatcatatctgttagca--taa
caaccatttggattgataaccctttgtactacaactgcatagggaattgataccctaggt
gaaaaccagtctatcagtta-----------
>Chr17:21980999:21987907_5p 
-------------------------------------------------gattaccccca
tccttaggaactttcgtatttcattc-cctgcattttccttacttactcgaccacttacc
cgatcaggtacatgataacctgcatcgagtaatacctcgagctgttcatagttcgcttgc
atactcaataaccccactcgatcctgtactcgattgctttcatcgagtgcttaggtcatg
tggtttacttgtctatattcttttactttgtttatattaaa-actgttagaaccaaaccc
c--cttattgcttggcttgacttgcttgattatgattgcatcctatctgttagca--taa
caaccatttggattgataaccctttgtactacaactgcatagggaattaataccctaggt
gaaaacaagtctatcaatt------------
>Chr11:24899976:24914566_5p 
-------------aggacatcccaaattggtcaggagcacttatgagtcaattaccc-ca
tccttaggagctttcttatcttgattgttta-gttttattctataactcgacctcttacc
cgaactggtactcgatcaccagcttcgtgtaacccttcaagctgttaatcctagtatact
tgatccgatcatcccacccgatcctgtacctgaatgcttgcatcgagtacttaggtcgtg
ttgttcttgttcttttatttaca---tttgattatttta-g-attgttagaaaaacc-cc
attactattgcttggcttgacttgctctgttctgatcatatcttatctgctagca--taa
caaccatttggattgataaccctttgtactacaactgcatagggaattgataccctgggt
gaaaattttgttatcaa--------------
>Chr15:22927267:22937651_3p 
----------------------------------gaacgcttaggattcgattacccaca
tccttaggaactttcgtatctcattt-cttgcattttctttacttactcgaccacttacc
cgatcaggtacacgataacctgcatcgagtaatacctcgagctgttcatagttcacttgc
atactcgatcaccccactcgatcctgtactcgatttcttgcatcgagtgcttaggtcgtg
tggtttacttgtttatattcttttactttgtttatattagg-actgttagaacgaaa-cc
c--cctattgcttggcttgacttgcttgattctgattgcatcctatctgctagcaataca
caaccatttggattgataaccctttgtactacaactgcatagggaattgatacccttggt
gaaaactagtctatca---------------
>Chr9:8765062:8779141_5p 
----------------------cgtactggtctagaacacttaggattcgattaccccca
tccttaggaactttcgtattttatttgtttgcattttcttcacttactcgaccacttacc
cgatcaggtacacgataacctgcatcgagtaatacctcgagttgttcatatctcacttgc
atactcgatcaccccactcgatcctgtactcgatttcttgcatcgagtgcttagatcgtg
tgatttacttgtttatattcttttattttgttta-tttagg-attgttaaaaccaaa-ac
c--ttaattgcttggcttgacttgtattgtactgatcatatccttcctgctagcaataca
caaccatttggattgataaacctttgtactacaactgcatagggaattgatacccttggt
gaaaacta-----------------------
>Chr9:8765062:8779141_3p 
----------------------------------gaacacttaggattcgattaccccca
tccttaggaactttcatattttatttgtttgcattttcttcacttactcgaccacttacc
cgatcaggtatacgataacctgcatcgagtaatacctcgagttgttcatatctcacttgc
atactcgatcaccccacacgatcctgtactcgattgcttgcatcgagtgcttaggtcgtg
tggtttccttgtttatattcttttattttgtttattttagg-attgttagaaccaaa-at
c--ttaactgcttggcttgacttgtattgtattgatcatatccttcctgctagcaataca
caaccatttggattgataatcctttgtactacaactgcgtagggaattgatacccttggt
gaaaactagtctatca---------------
>Chr19:23594416:23603213_5p 
---------atgtaaggcat-ccgtactggtctagaacacttaggattcgattaccccca
tccttaggaactttcgtattttatttatttgcatttccttcacttactcgactacttacc
cgatcaggtacacgataacctgtatcgagtaatacctcgagctgttcatatctcacttgc
atactcgatcaccccactcgatcctgtactcgattgcttgcatcgagtgcttaggtcgcg
tggtttacttgtttatattcttttactttgtttattttaggaatcgttagaaccaaa-ac
c--ctaattgcttggcttgacttgcattgttctgatcatatccttcctgctagcaataca
caaccatttggattgataacccattgtactacaactgcataggggattgataccctgggt
gaaaacctgtctatcaatttggcgccgttgc
>Chr19:23594416:23603213_3p 
------ttnatgtaaggcat-ccgtactggtctagaacacttaggattcgattaccccca
tccttaggaactttcgtattttatttatttgcatttccttcacttactcgactacttacc
cgatcaggtacacgataacctgtatcgagtaatacctcgagctgttcatatctcacttgc
atactcgatcaccccactcgatcctgtactcgattgcttgcatcgagtgcttaggtcgtg
tggtttacttgtttatattcttttactttgtttattttaggaatcattagaaccaaa-ac
c--ctaattgcttggcttgacttgctttgttctgatcatatccttcccgctagcaataca
caaccatttggattgataaccctttgtactacaactgcataggggattgataccctgggt
gaaaacctgtctgtcacactt----------
>Chr13:13780599:13785282_3p 
gcttgaggcatgtaagacat-ctgtactggttaggaacacttaggatttgattaccc-ca
tccttagaagctttcatattttaattacttgcatttttattaatcacttgatccattacc
cgaacaggtacacgatcacctacttcgagtaacccctcgagttgttcatacttcatttgc
tcactcgatcaccccacccgatcccgtacttgaatgcctgcatcgagtgcttagatcgtg
tggttc-tttgtttacactctttt-cttctattattttagg-attgttagatcaaaa-cg
a--acttttgcttggcttgactttcattgttctgattgcatccttcctgctagca-taaa
caaccatttggattgataaccctttgtactaca---------------------------
-------------------------------
>Chr11:24899976:24914566_3p 
-------catcataggacatcgcaaattggtaaggagcacttatgagttaattaccc-aa
tccttaggagctttcttatcttgattgttta-gttttattctgtaactcgaccctttacc
cgaactggtactcgatcaccagcttcgcgtatcccttcaagctgttcatcctagtcaact
tgatccaatcatcccacccgagcatgtacctgaatgcttgcatcgagtacttaggtcgtg
tggttcttgttcttttatttact---tttgcttatttta-g-attgttagaaaaacc-cc
attactattgcttcacttgacttgctctgttatgatcatatcttatctactagca--taa
caaccatttggattgataaccctttgtactataactgcataggaaattgataccctgggt
gaaaat-------------------------
>Chr13:13780599:13785282_5p 
---tgaagca-gttggacat-ctgtactggttaggaacacttaggattcgattaccc-ca
tccttagaagctttcattttttaattacttgcatttttattaaccacttgatccattacc
tgaacaggtacaagatcacctgcttcgagtaacccctcgagttgttcatacttcatttgc
tcactcgatcacccca-ccgatcctgtactcgaatgcttgcattgagtgcttagatcgtg
tggttc-tttgtttacactatttt-ctcctattattttagg-attgttagatcaaaa-cc
a--acttttgcttggcttgaattgcactgttctgattgcatccttcctgctagca-taaa
caaccatttggattgataaccctttgaaacacat--------------------------
-------------------------------
