# Supplementary material for: Transposon signatures of allopolyploid genome evolution
Source: Nat Commun. 2023 Jun 1;14:3180. doi: 10.1038/s41467-023-38560-z (PMC10235133; doi:10.1038/s41467-023-38560-z)
Supplement: Supplementary file 4 — Supplementary Data 1 [file 41467_2023_38560_MOESM4_ESM.zip › Camelina.LTR.families/Camelina.LTRFamily/Camelina.Aligned/gt10.fam_1971.Aligned.fa]

>Chr4:1699104:1706672_5p 
aaacaatgtaaatgcagcttctggaacaactcg-----ctgtgaggaacaagtcgttgtg
ccgaacagagcgttgtgtcaatcaggaagtttcatcagatcacagacgcccgagttgctg
acatggatgtgtgagctgatgtggcaagacgtgagtggatgtgatgatgtgtcgaggaaa
ggtgatgacttggcattgaagatagagacaagattattctt----------ggagatatg
gagaatattctccacaacaaattaaggaaatgat-aacttgagcagtaagcagttttctt
atccttggagatatgaagaatattctctacagcaaataaggaaaagataagcttaag-ag
caaacagtttc-----------tttatgccgtgatacttggagattcgccttctaggggt
tctcaagtcttgtatatatattttaggagtaggccatgagccaatttgagcactctagaa
tattgatacagttgtaaacttcgaagccacaaagataatgtttagaaggtgtgttcccag
ttctctgtgacgttaatcaggaaggtgattaagtgcacagagaat--tgtttttctttct
cttagatctgcac-tggtgagagtctagatagaaaagagagagggtgagttttaatctct
--------------------------------------tagctaaaaaagagagaggg-t
gagtttattctcttagatctacacaggtgtgt-gt-ttagatagaaaagagaagaggggt
cagatttattc-------------------------------------------------
------ttgtaaccataaaagagtt---------tgataagaataaatagaaaagtgttg
gcctggcgcgttccaagtgtaaatcagtgtgttgtgcatctctgtacccttaca------
----------------------------
>Chr4:1699104:1706672_3p 
------tgtaaatgcagcttctagaacaactcg-----ctttgaggaacaagtcgttgtg
ccgaacagagcgttgtgtcaatcaggaagttttatcagatcacagacgcccgagttgctg
acatggatgtgtgagctgatgtggcaagacgtgagtggatgtgatgatgtgtcgaggaaa
agtgatgacttggcattgaagatagagacaagattgttctt----------ggagatatg
gagaatattctccataacaaattaaggaaaggataaacttgatcagtaagcagtttcctt
atccttggagatatgaagaatattctctacaacaaataaggaaaagataagcttgag-cg
caaacaatttt-----------cttatcccgtgatacttggagattcgccttctaggggt
tctcaagtcgtgtatatatattttaggagtaggccacgagccaatttgagcactctagaa
tattgatacagttgtaaacttcaaagccacaaagagaaggcttagaaggtgtgttcccaa
ttctctgtgacgttaatcaggaaattgattaagtgcaccgagaat--tttttttctttct
cttagatctacac-tggtgagagtctagatagaaaagagagagggtgagttttaatctct
--------------------------------------tagct-aaaaagagagaggg-t
gagtttattctcttagatctatacaggtgtgt-gt-ttaaattgaaaagagaagaggggt
cagatttattc-------------------------------------------------
------ttgtaaccataaaagagtt---------tgataataataaatagaaaagcgttg
gcttggcgcgttcaaagtgtaaatcagtgtgttgtgcatctatatacccttacaaataat
tcgtgagtggtaacgatgtcaatccttc
>Chr4:20162231:20169014_3p 
----attgtaaatgcagtttctggaacaactcg-----ctgagaggaacaagtcgttgta
ccgaacagagtgttgtgccaatcaggaagctgcatcagatcacaaacgcctgagttgctg
acatggatgcgtaagctaacgtggcaagatgtgagtggatgtgatgatgtgtcgaggaaa
gttgatgacttggcattgaagatagagatgagattgttctt----------ggagatatg
aaaaatattctccacatcaaattaaggaaagggtaaacttgagcagcaagcagttttctt
atccttggagatatgaagaatattctctacaaaaaataaggaaaagataaggatgag-ag
caaacagtttc-----------cttatcccttgatacttggagattcgccttctagggtt
tctcaagtcgtgtatatatattataggagtaggccacgagccaatttgagcactctagaa
tattgatacagttgtaaactttgaagccacaaagataaggcttagaaggggtgttcccag
ttctctgtgacgttaatcagggtggtgattaagtgcgcagagaat--tgtttttctttct
cttagatctacac-tggtgagagtttagata-aaaagagagagggttggttttaatctct
catagataaaaagagagagggttggttttcgtctctcatagat-aaaaagagagagggtt
ggttttactctcttagatctacacagagtgtt-gtgttagatagagaagagaagagtgct
tagatttattc-------------------------------------------------
------ttgtaaccggttaagagtt---------tgataagaataaatattaaagtgttg
gcttggtgcgttccaagtgtgaatcagtgtgttgtgcttctctatacctttacaa-----
----------------------------
>Chr4:20162231:20169014_5p 
-------gtaaatgcagtttctggaacaactcg-----ctgagaggaacaagtcgttgtg
ccgaacagagtgttgtgccaatcaggaagctgcatcagatcacaaacgcctgagttgctg
acatggatgcgtgagctgacatggcaagacgtgagtggatgtgatgatgtgtcgaggaaa
gttgatgacttggcattgaagatagagatgagattgttctt----------ggagatatg
aagaatattctccacatcaaattaaggaaagggtaaacttgagcagcaagcagttttctt
atccttggagatatgaagaatattctctacaaaaaataaggaaaagataaggatgag-ag
caaacagtttc-----------cttatcccttgatacttggagattcgccttctagggtt
ttttaagtcgtgtatatatattttaggagtaggccacgagccaatttgagcactctagaa
tattgatacagttgtaaacttcgaagccacaaagataagacttagaagaggtgttcccag
ttctctgcaacgttaatcagggtggtgattaagtgcatagagaat--tgtttttctttct
cttagatctacac-tggtgagagtttagata-aaaagagagagggttggttttaatctct
catagataaaaagagatagggttggttttcgtctctcatagat-aaaaagagagaggttt
ggttttactctcttagatctacacaggatatt-gtgttagatagagaagagaagagtgct
tagatttattc-------------------------------------------------
------ttgtaaccggttaagagtt---------tgataagaataaatattaaagtgttg
gcttggtacgttccaagtgtgaatcagtgtgttgtgtttctctatacctttacaatt---
----------------------------
>Chr11:24517793:24529021_5p 
-----ttgtaaatgcagattatgaaacaactcg-----ctgtgaagaacaagtcattgta
ccgaacagagcgttgtgccaatcaggaagctgcatcagatcacagacgcccgagttgcta
acatggatgtgtgagctgacgtggcaagacatgagtggatgtgatgatgtggcaaggaaa
gttgatgacttgacattgaagatatagacgagattgttctt----------ggagatatg
aagaatattctccacaacaaa-taaggaaaggataagcttgagcaacaagcagtttcctt
atccttggagatatgaagaatattttctacaacaaataaggaaaaggtaagcttgag-ag
caaacagtttc-----------cttatcctttgatacttggagattcgtcttctagggtt
tctcaagtcatgtatatatattctaggagtaggccacgagccaatttgagcactctagaa
tattgatacagttgtaaacttcgaagccacaaaaataaggcctagaaggtgtgttcccag
ttctctgtgacattaatcagggaagtgattaagtgcgcagagaat--tgtttttctttct
cttagatctacacagggtgagagtttagatagaaaagagagagggt--------------
-----------------------------------------------------------t
ggttttattctcttagatctacactgg-gtgt--gtttagatagaaaataga--gaggct
tagatttattcttagtcgggttcaatcctaatgggaggaataggctgagtaagggccgag
acaaaattgtatccttgtaaaagataagttttgctaataagattgaataaaaaagtgttg
gctttgcgcgttccaagtgtaaatcactgtgttgtgtgtctctataccctaa--------
----------------------------
>Chr11:24517793:24529021_3p 
-------------------tctaaaacaactcg-----ctgtgagaaacaagtcgttgta
ccgaacagagtgttgtgctaatgaggaagctgcatcagatcacagacgcccgagttgttg
acatggatgtgtgagctgacgtggcaagacatgagtggatgtgatgatgtggcaaggaaa
gttgatgacttggcattgaagatagagacgagattgttctt----------ggagatatg
aagaatattcttcacaacaaa-taaggaaaggataagattgagcaacaatcaatttcctt
atccttggagatatgaagaatattctctacaacaaataaggaaaagataagcttgag-ag
caaacaatttc-----------cttatcccttgatacgtggagattcgtcctctatggtt
tctcaagtcgtgtatatatattctaggagtaggccacgagccaatttgagcactctagaa
tattgatacagttgtaaactttgaagccacaaaaataaggcctagaaggtgtgttcccag
ttctctgtgacgttaatcagggaggtgattaagtgcacagagaat--tgtttttctttct
cttagatctacac-tggtgagagtttagataaaaaagagagagggg--------------
-----------------------------------------------------------t
ggttttattctcttagatctacactgg-gtgt--ttttagatagaaaagaga--gaggct
tagattcattcttagtcgggttcaatcctattgggaggaataggttgagtaagggctgag
acaaaattgtatccttgtaaaagataagttttgttaataagattgaatagaaaagccttg
gctttgcgcgttccaagtataaattagtgtgttgtgtgtcactataccataacaat----
----------------------------
>Chr8:9599022:9605609_3p 
------tgtaaatgcagattctggaacaactcgatgtgctgtgaagaacaagtcgttgta
ccgaacagagtgctgtgccaatctggaagctgcattagatcacagacgtccgagttgctg
acatggatgtgtgagctcacgtggcaagacatgattggatgtgatgatgtgtcgaggaaa
gttgatgacttggcattgaagatagagacaagattgctcttggagatatgaggagatatg
aagaatattctccacaacaat-taaggaaaggataagcttgagcaacaagcaattttctt
attcttggagatatgaagaatattctctacaacaaataaggaaaagataagcttgag-ag
caatcagtttccttatcccttgcttatcccttgatacttggagattcgccttctagggtt
tctcaagttgtgtatatatattctaggagtaggccacgagccaagttgagcactctagaa
tattgatacagttgtaaactttgaagccacaaaaataaggcttagaaggggtgttcccag
ttctctgtgacgttaatcagggatgtgattaaatgcgcaaataattgtgtgtttttttct
cttagatctacac-tggtgagagtttagatagaaaagagagagggt--------------
-----------------------------------------------------------t
ggttttcttctcatagatctacacagg-atgttgtgttagatagcaaagaga--gagtct
cagattcattcttagtcgggatcaatcttattggatagaatatgttgagtaagggccgag
acaaaattgtatcactgtaagaaataaattttgttaataagattgaagagaaaagcgttg
gcttgacgcgttccaagtgtaaatcagtgtgttgtgtgtctctataccctaaca------
----------------------------
>Chr8:9599022:9605609_5p 
------tgtaaatacagattctggaataacttgctgtactgtgaagaacaagtcgttgta
ccgaacagagtgttgtgttaatctggaagctgcattagatcacagacgtccgagttgctg
acatggatgtgtgagctgacgtggcaaaacatgagtgaatgtgatgatgtgtcgagaaaa
gttgatgacttggcattgaagatagagacgagattgctcttgtagatatgaggagatatg
aagaatattctccataacaaa-taaggaaaggataagcttgagcagcaagtagtttcctt
atccttggagatatgaaaaatattttcaacaacaaataaggaaaagataagcttgag-ag
caatcagtttacttatcccttgcttatcccttgatatttggagattcgccttctagggtt
tctcaagttgtgtatatatattttaggagtaggccacgagccaagttgagcactctagaa
tattgatacagttgtaaacttcgaagccacaaaaatcaggcttagaaggggtgttcccag
ttctctgtgacgttaatcagggaggtgattaagtgtgcagagaat--tgtttttctttct
cttagatctacac-tggtgagagcttagctagaaaagagagagggt--------------
-----------------------------------------------------------t
ggttttcttctcttagatctacacagg-gtgttgtgttagatagaaaagaga--gagtct
cagattcattcttagtcgggatcaatcttattgggtataatatgttgagtaagggccgag
acaaaattgtatcactgtaagagataaattttgctaataagattgaagagaaaagcattg
gcttggcgcattccaagtgtaaatcaatgtgttgtgtgtctctataccctaacaatt---
----------------------------
>Chr9:3740254:3750868_3p 
----gatgtaaatgcagattctaggacaactcg-----ctgtgaggaacaagtcgttgtg
ccgaacagagtgttgtgccaatcaggaagctgcatcagatcacaaacgtctgagttgctg
acatggatgcgtaagctgacgtggcaagacatgagtggatgtgatgatgtgtcgagaaag
gttgctgacttggcattgaagatatggacgagatttcactt----------ggagatatg
aagaatattctctacaaaaaa-taagaaaaggttaagcttgaggagcaagcagtttccgt
ttgcttggagatatgaagaatattctccgcaagagttaaggaaaggataaggctgaaaaa
caaacagtttc-----------cttatcccgtgatatttggagattcgccttccagggtt
tctcaagtcgtgtataaatattctaggagtaggccacgagccaatttgagcactctagaa
tattgatacagttgtaaacttcgaagccacaaaaataaggcttagaaggggtgttcccaa
ttctctgtgacgttaatgagggtggtgattaagtgcgcagagaatt-gttttttctttct
cttagatctactc-tggtgagagtttagatagaaaagagagagggtgagttttaatctct
--------------------------------------tagct-aaaaagagagaggg-t
gagtttattctcttagatctacacaggtgtgt--gtttagatagaaaagagaagaggggt
cagattcattcttagtcgggttcaatcctattgggtagaataggttgagtaagggccgag
acaaaattgtatccttgtaaaagataaattttgttaataagattgaatagaaaagcgttg
gcttggcgcgttccaagtgtgaatcagtgtgttgtgcttctctataccctttcaa-----
----------------------------
>Chr15:14857613:14869374_5p 
------tgtaaatgcagattctggaacaactcg-----ctgtgaggaacaagtcgttgtg
ccgaacagagcgttgtgccaatcaggaagctgcatcagatcacagacgcccgagttgctg
acatggatgtgtgagctgacgtggaaagacgtgagtggatgtgatgatgcgtcaaggaag
gctgttgacgtggtcttgaagatagagacaagattgtactt----------ggagatatg
gaaaatattctctgcgataaa-taaggaaaggataagcttgaggagcaagcagtttccgt
ttgtctggagatatgaagaatattctccgcaacagttaaggaaaggataaggctgagaaa
caagcagtttc-----------cttatcccgtgatacttggagattcgccttctagggtt
tctcaaatcgtgtatatatattctaggagtaggccacgagccaatttgagcactctagaa
tattgatacagttgtaaacttcgaagccacaaaaataaggcttagaaggggtgttcccag
ttctctgtgacgttaatcagggtggtgattaagtgcgcagagaatt-gttttttctttct
cttagatctactc-tggtgagagtttagatagaaaagagagagggtgagttttaatctct
--------------------------------------cagct-aaaaagagagaggg-t
gagtttattctcttagatctacacaggtgtgt--gtttagatagaaaagagaagaggggt
cagattcattcttagtcgggttcaatcctattgggtagaataggttgagtaagggccgag
acaaaattgtatccttgtaaaagataaattttgttaataagattgaatagaaaagcgttg
gcttggcgcgttccaagtgtgaatcagtgtgttgtgcttctctatacccttacaattggt
----------------------------
>Chr9:23512705:23521600_3p 
------tgtaaatgcagattctggaacaactcg-----ctgtgaggaacaagtcgttgtg
ccgaacagagcgttgtgccaatcaggaagctgcatcagatcatagacgcccgagttgctg
acatggatgtgtgagctgacgtggaaagacgtgagtggatgtgatgatgcatcaaggaag
gctgttgacgtggtcttgaagatagagacaagattgtactt----------ggagatatg
gaaaatattctctgcgataaa-taaggaaaggataagcttgaggagcaagcagtttccgt
ttgtctggagatatgaagaatattctccgcaacagttaaggaaaggataaggctgagaaa
caagcagtttc-----------cttatcccgtgatacttggagattcgccttctagggtt
tctcaaatcgtgtatatatattctaggagtaggccacgagccaagttgagcactctagaa
tattgatacagttgtaaacttcgaagccacaaaaataaggcttagaaggggtgttcccag
ttctctgcgacgttaatcagggtggtgattaagtgcgcagagaatt-gttttttctttct
cttagatctactc-tggtgagagtttagatagaaaagagagagggtgagttttaatctct
--------------------------------------cagct-aaaaagagagaggg-t
gagtttattctcttagatctacacaggtgtgt--gtttagatagaaaagagaagaggggt
cagattcattcttagtcgggttcaatcctattgggtagaataggttgagtaagggccgag
acaaaattgtatccttgtaaaagataaattttgttaataagattgaatagaaaagcgttg
gcttggcgcgttccaagtgtgaatcagtgtgttgtgcttctctatacccttacaatt---
----------------------------
>Chr20:11703104:11712356_5p 
------tgtaaatgcagattctggaacaactcg-----ctgtgaggaacaagtcgttgtg
ccgaacagagcgttgtgccagtcaggaagctgcatcagatcacagacgcccgagttgctg
acatggatgtgtgagctgacgtggaaagacgtgagtggatgtgatgatgcgtcaaggaag
gctgttgacgtggtcttgaagatagagacaagattgtactt----------ggagatatg
gaaaatattctctgcgataaa-taaggaaaggataagcttgaggagcaagcagtttccgt
ttgtctggagatatgaagaatattctccgcaacagttaaggaaaggataaggctgagaaa
caagcagtttc-----------cttatcccgtgatacttggagattcgccttctagggtt
tctcaaatcgtgtatatatattctaggagtaggccacgagccaatttgagcactctagaa
tattgatacagttgtaaacttcgaagccacaaaaataaggcttagaaggggtgttcccag
ttctctgtgacgttaatcagggtggtgattaagtgcgcagagaatt-gttttttctttct
cttagatctactc-tggtgagagtttagatagaaaagagagagggtgagttttaatctct
--------------------------------------cagct-aaaaagagagaggg-t
gagtttattctcttagatctacacaggtgtgt--gtttagatagaaaagagaagaggggt
cagattcattcttagtcgggttcaatcctattgggtagaataggttgagtaagggccgag
acaaaattgtatccttgtaaaagataaattttgttaataagattgaatagaaaagcgttg
gcttggcgcgttccaagtgtgaatcagtgtgttgtgcttctctatacccttaca------
----------------------------
>Chr17:12063224:12071411_5p 
------tgtaaatgcagattctggaacaactcg-----ctgtgaggaacaagtcgttgtg
ccgaacagagcattgtgccagtcaggaagctgcatcagatcacagacgcccgagttgctg
acatggatgtgtgagctgacgtggaaagacgtgagtggatgtgatgatgcgtcaaggaag
gctgttgacgtggtcttgaagatagagacaagattgtactt----------ggagatatg
gaaaatattctctgcgataaa-taaggaaaggataagcttgaggagcaagcagtttccgt
ttgtctggagatatgaagaatattctccgcaacagttaaggaaaggataaggctgagaaa
caagcagtttc-----------cttatcccgtgatacttggagattcgccttctagggtt
tctcaaatcgtgtatatatattctaggagtaggccacgagccaatttgagcactctagaa
tattgatacagttgtaaacttcgaagccacaaaaataaggcttagaaggggtgttcccag
ttctctgtgacgttaatcagggtggtgattaagtgcgcagagaatt-gttttttctttct
cttagatctactc-tggtgagagtttagatagaaaagagagagggtgagttttaatctct
--------------------------------------cagct-aaaaagagagaggg-t
gagtttattctcttagatctacacaggtgtgt--gtttagatagaaaagagaagaggggt
cagattcattcttagtcgggttcaatcctattgggtagaataggttgagtaagggccgag
acaaaattgtatccttgtaaaagataaattttgttaataagattgaatagaaaagcgttg
gcttggcgcgttccaagtgtgaatcagtgtgttgtgcttctctatacctttaca------
----------------------------
>Chr9:3740254:3750868_5p 
-gagattgtaaatgcagattctggaacaactcg-----ctgtgaggaacaagtcgttgtg
ccgaacagagcgttgtgccagtcaggaagctgcatcagatcacagacgcccgagttgctg
acatggatgtgtgagctgacgtggaaagacgtgagtggatgtgatgatgcgtcaaggaag
gctgttgacgtggtcttgaagatagagacaagattgtactt----------ggagatatg
gaaaatattctctgcgataaa-taaggaaaggataagcttgaggagcaagcagtttccgt
ttgtctggagatatgaagaatattctccgcaacagttaaggaaaggataaggctgagaaa
caagcagtttc-----------cttatcccgtgatacttggagattcgccttctagggtt
tctcaaatcgtgtatatatattctaggagtaggccacgagccaatttgagcactctagaa
tattgatacagttgtaaacttcgaagccacaaaaataaggcttagaaggggtgttcccag
ttctctgtgacgttaatcagggtggtgattaagtgcgcagagaatt-gttttttctttct
cttagatctactc-tggtgagagtttagatagaaaagagagagggtgagttttaatctct
--------------------------------------cagct-aaaaagagagaggg-t
gagtttattctcttagatctacacaggtgtgt--gtttagatagaaaagagaagaggggt
cagattcattcttagtcgggttcaatcctattgggtaggataggttgagtaagggccgag
acaaaattgtatccttgtaaaagataaattttgttaataagattgaatagaaaagcgttg
gcttggcgcgttccaagtgtgaatcagtgtgttgtgcttctctataccctttca------
----------------------------
>Chr9:23512705:23521600_5p 
------tgtaactgcagattctggaacaactcg-----ctgtgaggaacaagtcgttgtg
ccgaacagagcgttgtgccaatcaggaagctgcatcagatcacagacgcccgagttgctg
acatggatgtgtgagctgacgtggaaagacgtgagtggatgtgatgatgcgtcaaggaag
gctgttgacgtggtcttgaagatagagacaagattgtactt----------ggagatatg
gaaaatattctctgcgataaa-taaggaaaggataagcttgaggagcaagcagtttccgt
ttgtctggagatatgaagaatattctccgcaacagttaaggaaaggataaggctgagaaa
caagcagtttc-----------cttatcccgtgatacttggagattcgccttctagggtt
tctcaaatcgtgtatatatattctaggagtaggccacgagccaagttgagcactctagaa
tattgatacagttgtaaacttcgaagccacaaaaataaggcttagaaggggtgttcccag
ttctctgtgacgttaatcagggtggtgattaagtgcgcagagaatt-gttttttctttct
cttagatctactc-tggtgagagtttagatagaaaagagagagggtgagttttaatctct
--------------------------------------cagct-aaaaagagagaggg-t
gagtttattctcttagatctacacaggtgtgt--gtttagatagaaaagagaagaggggt
cagtttcattcttagtcgggttcaatcctattgggtagaataggttgagtaagggccgag
acaaaattgtatccttgtaaaagataaattttgttaataagattgaatagaaaagcgttg
gcttggcgcgttccaagtgtgaatcagtgtgttgtgcttctctatacccttaca------
----------------------------
>Chr20:11703104:11712356_3p 
------tgtaaatgcagattctagaacaactcg-----ctgtgaggaacaagtcgttgtg
ccgaacagagcgttgtgccaatcaggaagctgcatcagatcacagacgcccgagttgctg
acatggatgtgtgagctgacgtggaaagacgtgaatggatgtgatgatgcgtcaaggaag
gctgttgacgtggtcttgaagatagagacaagattgtactt----------ggagatatg
gaaaatattctctgcgataaa-taaggaaaggataagcttgaggagcaagcagtttccgt
ttgtctggagatatgaagaatattctccgcaacagttaaggaaaggataaggctgagaaa
caagcagtttc-----------cttatcccgtgatacttggagattcgccttctagggtt
tctcaaatcgtgtatatatattctaggagtaggccacgagccaagttgagcactctagaa
tattgatacagttgtaaacttcgaagccacaaaaataaggcttagaaggggtgttcccag
ttctctgtgacgttaatcagggtggtgattaagtgcgcagagaatt-gttttttctttct
cttagatctactc-tggtgagagtttagatagaaaagagagagggtgagttttaatctct
--------------------------------------cagct-aaaaagagagaggg-t
gagtttattctcttagatctacacaggtgtgt--gtttagatagaaaagagaagaggggt
cagattcattcttagtcgggttcaatcctattgggtagaataggttgagtaagggccgag
acaaaattgtatccttgtaaaagataaattttgttaataagattgaatagaaaagcgttg
gcttggcgcgttccaagtgtgaatcagtgtgttgtgcttctctatacccttacaatt---
----------------------------
>Chr17:12063224:12071411_3p 
------tgtaaatgcagattctggaacaactcg-----ctgtgaggaacaagtcgttgtg
ccgaacagagcattgtgccagtcagtaagctgcatcagatcacagacgcccgagttgctg
acatggatgtgtgagctgacgtggaaagacgtgagtggatgtgatgatgcgtcaaggaag
gctgttgacgtggtcttgaagatagagacaagattgtactt----------ggagatatg
gaaaatattctctgcgataaa-taaggaaaggataagcttgaggagcaagcagtttccgt
ttgtctggagatatgaagaatattctccgcaacagttaaggaaaggataaggctgagaaa
caagcagtttc-----------cttatcccgtgatacttggagattcgccttctagggtt
tctcaaatcgtgtatatatattctaggagtaggccacgagccaatttgagcactctagaa
tattgatacagttgtaaacttcgaagccacaaaaataaggcttagaaggggtgttcccag
ttctctgtgacgttaatcagggtggtgattaagtgcgcagagaatt-gttttttctttct
cttagatctactc-tggtgagagtttagatagaaaagagagagggtgagttttaatctct
--------------------------------------cagct-aaaaagagagaggg-t
gagtttattctcttagatctacacaggtgtgt--gtttagatagaaaagagaagaggggt
cagattcattcttagtcgggttcaatcctattgggtagaataggttgagtaagggccgag
acaaaattgtatccttgtaaaagataaattttgttaataagattgaatagaaaagcgttg
gcttggcgcgttccaagtgtgaatcagtgtgttgtgcttctctatacccttacaattggt
atc-------------------------
>Chr17:24523223:24530828_5p 
------tgtaactgcagattctggaacaactcg-----ctgtgaggaacaagtcgttgtg
ccgaacagagcgttgtgccaatcaggaagctgcatcagatcacagacgcccgagttgctg
acatggatgtgtgagctgacgtggaaagacgtgagtggatgtgatgatgcgtcaaggaag
gctgttgacgtggtcttgaagatagagacaagattgtactt----------ggagatatg
gaaaatattctctgcgataaa-taaggaaaggataagcttgaggagcaagcagtttccgt
ttgtctggagatatgaagaatattctccgcaacagttaaggaaaggataaggctgagaaa
caagcagtttc-----------cttatcccgtgatacttggagattcgccttctagggtt
tctcaaatcgtgtatatatattctaggagtaggccacgagccaagttgagcactctagaa
tattgatacagttgtaaacttcgaagccacaaaaataaggcttagaaggggtgttcccag
ttctctgtgacgttaatcagggtggtgattaagtgcgcagagaatt-gttttttctttct
cttagatctactc-tggtgagagtttagatagaaaagagagagggtgagttttaatctct
--------------------------------------cagct-aaaaagagagaggg-t
gagtttattctcttagatctacacaggtgtgt--gtttagatagaaaagagaagaggggt
cagattcattcttagtcgggttcaatcctattgggtagaataggttgagtaagggccgag
acaaaattgtatccttgtaaaagataaattttgttaataagattgaatagaaaagcgttg
gcttggcgcgttccaagtgtgaatcagtgtgttgtgcttctctatacccttaca------
----------------------------
>Chr15:14857613:14869374_3p 
--agattgtaactgcagattctggaacaactcg-----ctgtgaggaacaagtcgttgtg
ccgaacagagcgttgtgccaatcaggaagctgcatcagatcacagacgcccgagttgctg
acatggatgtgtgagctgacgtggaaagacgtgagtggatgtgatgatgcgtcaaggaag
gctgttgacgtggtcttgaagatagagacaagattgtactt----------ggagatatg
gaaaatattctctgcgataaa-taaggaaaggataagcttgaggagcaagcagtttccgt
ttgtctggagatatgaagaatattctccgcaacagttaaggaaaggataaggctgagaaa
caagcagtttc-----------cttatcccgtgatacttggagattcgccttctagggtt
tctcaaatcgtgtatatatattctaggagtaggccacgagccaagttgagcactctagaa
tattgatacagttgtaaacttcgaagccacaaaaataaggcttagaaggggtgttcccag
ttctctgtgacgttaatcagggtggtgattaagtgcgcagagaatt-gttttttctttct
cttagatctactc-tggtgagagtttagatagaaaagagagagggtgagttttaatctct
--------------------------------------cagct-aaaaagagagaggg-t
gagtttattctcttagatctacacaggtgtgt--gtttagatagaaaagagaagaggggt
cagattcattcttagtcgggttcaatcctactgggtagaataggttgagtaagggccgag
acaaaattatatccttgtaaaagataaattttgttaataagattgaatagaaaagcgttg
gcttggcgcgttccaagtgtgaatcagtgtgttgtgcttctctatacccttaca------
----------------------------
>Chr17:24523223:24530828_3p 
------tgtaaatgcagattcttgaacaactcg-----ctgtgaggaacaagtcgttgtg
ccgaacagagcgttgtgccaatcaggaagctgcatcagatcacagacacccgagttgctg
acatggatgtgtgagctgacgtggaaagacgtgaatggatgtgatgatgcgtcaaggaag
gctgttgatgtggtcttgaagatagagacaagattgtactt----------ggagatatg
gaaaatattctctgcgataaa-taaggaaaggataagcttgaggagcaagcagtttccgt
ttgtctggagatatgaagaatattctccgcaacagttaaggaaaggataaggctgagaaa
caagcagtttc-----------cttatcccgtgatacttggagattcgccttctagggtt
tctcaaatcgtgtatatatattctaggagtaggccacgagccaatttgagcactctagaa
tattgatacagttgtaaacttcgaagccacgaaaataaggcttagaaggggtgttcccag
ttctctgtgacgttaatcagggtggtgattaagtgcgcagagaatt-gttttttctttct
cttagatctactc-tggtgagagtttagatagaaaagagagagggtgagttttaatctct
--------------------------------------cagct-aaaaagagagaggg-t
gagtttattctcttagatctacacaggtgtgt--gtttagatagaaaagagaagaggggt
cagattcattcttagtcgggttcaatcctattgggtagaataggttgagtaagggccgag
acaaaattgtatccttgtaaaagataaattttgttaataagattgaatagaaaagcgttg
gcttggcgcgttccaagtgtgaatcagtgtgttgtgcttctctatacccttacaatt---
----------------------------
>Chr19:15850218:15858320_3p 
-------gtaaatgcagattctggaacaactcg-----ctgtgaggaacaag--------
---------------------------------------tcacaaacgcccgagttgctg
acttggatgtgtgagctgacgtggcaagacgtgagtggatgtgatgatgtgtcgaggaaa
gttgatgacttggcattgaagatagagaagagattgttctt----------ggagatatg
aagaatattctccataggagattaaggaaaggataaacttgagcagcaagcagtttcctt
atccttggagatatgaagaatattctctacaacaaataaggaaaagataaggttgag-ag
caaacagtttc-----------cttatcccttgatacttggagattcaccttctagggtt
tctctagtcgtgtatatatattctaggagtaggccacgagtcaagttgagcactctagaa
tatttatacagttgtaaacttcgaagcca-gaaaagaaggcttagaaagtgtgttcccag
ttctctgtgacgttaatcagggaggtgattaaatgtgcagagaatt-gttttttctttct
cttagatctacac-tggtgagagtttaggtagaaaagagagagggttggttttcttctct
--------------------------------------tatattaaaaagagagagggtt
ggttttcttctcttagatctacacaga-gtgttgtgttagatagaaaagaga---agttt
cagattcattcttagtcgagatcaatcctattgggtagaataggttgagtaacggccgag
acaaaattttatcattgtaagagataaattttgttaataagattgaagagaaaagtgttg
gtttggcgcgttccaagtgtaaatcagtgtgttgtgtgtctttataccttaaca------
----------------------------
