# Supplementary material for: Transposon signatures of allopolyploid genome evolution
Source: Nat Commun. 2023 Jun 1;14:3180. doi: 10.1038/s41467-023-38560-z (PMC10235133; doi:10.1038/s41467-023-38560-z)
Supplement: Supplementary file 4 — Supplementary Data 1 [file 41467_2023_38560_MOESM4_ESM.zip › Camelina.LTR.families/Camelina.LTRFamily/Camelina.Aligned/gt10.fam_840.Aligned.fa]

>Chr2:11269616:11279434_5p 
tcatcactgctttgtgttagtgatgttcatatattttaccatgttttcccttagtttatt
cacatcttttgcaccttttgctatccatttaggccattattgtgt-agctttagcattaa
tcatgcattagagtttagttgcattgcatttgcatcttttcatgcataaacaggtgattt
tggagcttaaggattatggaagcaatgctgagaagaactgaagcaatcatgaggagaaag
caaaggagttaaggctgaagaaccaaggtccagagtccaactcgaccgcacactcgacca
gacactcgaccgtgtgctgaggaggagtcgaccgagtggagattgcacgagagaagccag
ctcgacctgccactcgaccgagcac-aggtcgagttgaccgagctg-ttgactattttgt
cttttagtgtttttagggcttccacctc-ctctcctatataaag-ccttgta-cctgcag
ccacc-a-----------------------------------------------------
------------------------------------------------
>Chr2:11269616:11279434_3p 
---------tttgggggtgttgatgttcaaatattttaccatgttttcccttagtttatt
cacatcttttgcaccttttgttatccatttaggccattattgtgt-agctttagcactaa
tcatgcattagagtttagctgcattgcatttgcatcttttcatgcataaacaggtgattt
tggagcttaaggagcatgtaagcaatgctgaggagaagtgaagcaatcatgaggagaaag
caaaggagttaaggctgaagaaccaaggtccagagtccaactcgaccgcacactcgacca
gacactcgaccatgtgctgaggaggactcgaccgagtggagattgcacgagagaagccag
ctcgacctgccactcgaccgagcac-aggtcgagttgaccgagccg-ttgactattttgt
cttttagtg-ttttagggcttccacctc-ctctcctatat-aag-ccttgta-cctgcag
ccacc-agggtgtgcaacc-----------------------------------------
------------------------------------------------
>Chr9:15288707:15299438_5p 
--------------------tgatgttcatatattttaccatgttttcccttagtttatt
cacatcttttgcatcttttgctatccatttaggccattattgcat-agctttaggactaa
tcatgcattagagtttagttgcattgcatttgcatcttttcatgcataatcaggtgattt
tggagtttaaggagcatggaagcaatgctgaggagaagtgagccaatcatgaagggaaag
caagagagttaaggctgaagaaccaaggtccagagtccaattcgaccgcacactcaa-ca
gacactcgaccgtgtgctgaggaggactcgaccgagtggaggatgcacaagagaagccag
ctcgacctgccactcgaccgagcac-aggtcgagttgaccgagccg-ttgactattttgt
cttttagtatttttagggcttccactcc-ctctcctatataaag-ccttgta-cctgcag
ccaccaaaagagtccagct-----------------------------------------
------------------------------------------------
>Chr14:22798979:22806271_3p 
-------------------gtgatgttcatatattttaccttgttttcccttagtttatt
cacaacttttgcatcttttgctatccatttaggccattattgtgt-agctttaggactaa
tcatgcattagagtatagttgcattgcatttgcatcttttcatgcataaacaggtgattt
tggagcttaaggagcatgaaagcaatgctgaggagaagtgaagcaatcctgaggagaaaa
caagtgagttaaggctgaagaatcaaggtccagagtccaactcgaccgcacactcgacca
gacactcgaccgtgtgctgagaaggactcgaccgagtggagaatgcacgagagaagccag
ctcgaccagccactcgaccgaacac-tggtcgagttgaccgagccg-ttgactgctttga
ctttttgtatttttagggcttccacctc-atctcctatataaagcccttgta-cctgcag
ccac--caggaggccagcttt--ttagatattctcaaaaaac------------------
------------------------------------------------
>Chr20:21898678:21906036_3p 
--------------ggtttgtgatgtttatatattttaccttgttttcccttataatatt
cacatcttttgcatcttttgctatccattttaaccattattgcataagctttaggccaaa
tcatgcattagagtttagttgcattgcatttgcatcttttcatgcataaacaggtgattt
tggagcttaaggggcatggatgcaatgctgacgagatgtgaagcaatcatgaggaggaaa
caagggagttaaggctgaagaaccaaggtccagagtccaactcgaccgcacactcgacca
gacactcgaccgtgtgctgaggaggactcgaccgagtggagattgcacgagagaagccag
ctcgaccaaccactcgaccgagcacagggtcgagttgaccgagctg-ttgactattttgt
cttttagtatttttagggcttccacctc-ctctcctatataaag-ccttgta-cctgcag
ccaccaaaagagtccagcttt--ttagatattctctaaaacctagtttttaccctt----
------------------------------------------------
>Chr9:11581944:11590541_5p 
--------------------tgatgttcatatattttaccttgttttcccttagtttatt
cacatcttttgcatcttttgctatccattttaaccattattacat-agctttaggaccaa
tcatgcattagagtttagttgcatttcatttgcatcttttcatgcataaacaggtgattt
tggagcttaaggagcatggaagcaatggagaagagatgtgaagcaatcatgaggaggaaa
aaagggatttaaggctgaagaaccaaggtccagagtccaacttgaccgcacactcgacca
gacactcgaccgtgtgctgaggaggactcgaccgagtggaggatgcacgagagaagccag
ctcgaccagccactcgaccgagcac-tggtcgagttgaccgagccg-ttgactactttga
ctttttgtatttttagggcttccacctc-ctctcctatataaag-ccttgta-cctgcag
ccaccaaaagagtccagcttt--ttagatattctct-a----------------------
------------------------------------------------
>Chr9:11581944:11590541_3p 
---------------------gatgttcatatattttaccttgttttcccttagtttatt
cacatcttttgcatcttttgctatccattttaaccattattgcat-agctttaggaccaa
tcatgcattagagtttagttgcattgcatttgcatcttttcatgcataaacaggtgattt
tggagcttaaggagcatggaagcaatggagaagagatgtgaagcaatcatgaggaggaaa
caagggagttaaggctgaagaaccaaggtccagagtccaactcgaccgcacactcgacca
gacactcgaccgtgtgctgaggaggactcgaccgagtggagattgcacgagagaagccag
ctcgaccagtcactcgaccgagca--gggtcgagttgaccgagccg-ttgactgctttga
ctttttctatttttaggacttccacctc-ctctcctatataaagcccttgta-ccggcag
ccacc-aaagagtccagcttt--ttagatattctct-aaacctagtttttaccttttt--
------------------------------------------------
>Chr14:22798979:22806271_5p 
---------------------gatgttcatatattttaccttgttttcccttagtttatt
cacaacttttgcatcttttgctatccatttaggccattattgtgt-agctttaggactaa
tcatgcattagagtatagttgcattgcatttgcatcttttcatgcataaacaggtgattt
tggagcttaaggagcatggaagcaatgctgaggagaagtgaagcaatcctgaggagaaaa
caagagagttaaggctgtagaatcaaggtccggagtccaactcgaccgcaccactcgacc
accactcgaccgtgtgctgagaaggactcgaccgagtggagaatgcacgagagaagccag
ctcgaccagccactcgaccgagcac-tggtcgagttgaccgagccg-ttgactgctttga
ctttttgtatttttagggcttccacctc-acctcctatataaggcccttgta-cctgcag
ccaca-aaagaatccagcttt--ttagagagtctaaaa----------------------
------------------------------------------------
>Chr14:23977660:23984965_5p 
--------------------tgatgttcacatattttaccctgttttcgcttaatatatt
cacatcttttgcatcctttgctatcctttttgaccattattgcat-agttttagaattgt
tcttgcattagagtgtagttgcattgtatttgcatcttttcttgcataaacaggtgattt
tggagcctaaggagcatggaa-caatgctgaggagaagtgaagcaatcatgaggagaaag
caaaggagttaaggctggagaaccaaggtccggagtcccactcgactgtccactcgacca
gatactcgaccgtgtgctgagagtgactcgaccgagtggaaggagcacaagaaaacacaa
ctcgaccggtcactcgaccgagcaccgggtcgagttggccgagccgcctggctattttgt
cttttagcatttttagggcttcccctcctttttcctatttaaggaccttgtaccctgcag
ccaca---agggggcagcttt--ttagatattctc--aaacctagt--------------
------------------------------------------------
>Chr14:23977660:23984965_3p 
--------------------------tcacatattttaccctgttttcctttaatatatt
cacatcttttgcattctttgctatcctttttgaccattattacat-agttttagaattgt
tcttgcattagagtgtagttgcattgtatttgcatcttttcttgcataaacaggtgattt
tggagcctaaggagcatggaa-caatactgaggagaagtgaatcaatcatgaggagaaag
caaaggagttaaggctggagaaccaaggtccggagtcccactcgactgtccactcgacca
gacactcgaccgtgtgctgagagtgactcgaccgagtggaaggagcacaagaaaacacaa
ctcgaccggtcactcgaccgagcaccgggtcgagttggccgagccgcctggctgttttgt
cttttagcatttatagggcttcccctcctttttcctatttaaggaccttgtaccctgcag
ccaca---agggggcagcttt--ttagatattctc--aaacctagtatttt---------
------------------------------------------------
>Chr20:21898678:21906036_5p 
---------------ggtgttgatgttcatatattttaccttgttttcccttattatatt
cacatcttttgcatcttttgctatccattttaaccattattgcataagctttaggccaaa
tcatgcattagagtttagttgcattgcatttgcatcttttcatgcataaacaggtgattt
tggagcttaaggggcatggatgcaatcctgaggagatgtgaagcaatcatgaggaggaaa
caagggagttaaggctgaagaactaaggtccagagtccaactcaaccgcacactcgacca
gacactcgaccgtgtgttgaggaggactcgaccgagtggagattgcacgagagaagccag
ctcgaccagccactcgaccgagcacagggtcgagttgaccgagccg-ttgactactttga
ctttttctatttttagggcttccacctc-ctcacctatataagg-ccttgta-cctgcag
ccacc-aaagagtccagcttt--ttagatattccct-aaacctagtttttactttttt--
------------------------------------------------
>Chr15:20962051:20974401_5p 
------------------gttgatgttcatatattttaccatgttttcccttagtttatt
cacatcttttgtatctttttctatccattttcaccattattgtgt-agctttaggatcaa
tcttgcattagagtgtagttgcattgcatttgcatcttttcatgcataaacaggtgattt
tggagcttaaggagcatggaagcagaggagaagagatgtgaagcagtcatgaggaggaaa
caagggagttaaggctgaagaaccaagatccggagtccagctcgac------------ca
agcgctcgaccgagtg-ggagatggactcgaccgagtggag-ttgcaccagggaagccag
atcgatcggtcactcgaccgagcac-tggtcgagttgaccgatccg-tggaccactttga
cttttcccaattttagggcttccacctt-ccccactatataagg-acttgta--ctgcag
ccaccaaaaagatctagattctattccagcttttcagaaacctagtttttacctttttag
gatttattccttttgcttttttattttttcttttttttgagattttgt
>Chr15:21010345:21022387_5p 
---------------------------------ttttaccatgttttcccttagtttatt
cacatcttttgcatcttttgttagccattttcaccattattgtgt-agctttaggactaa
tcatgcattagagtttagttgcattgcatttgcatcttttcatgcataaacatgtgattt
tggagcttaaagagtatggaagcaatgctgaagagaagtgaagcaatcatgaagggaatg
caagggagttaaggctgaagaaccaaggtccggggtccagctcgac------------ca
agcactcgacagtgtgggaagatggactcgaccgagtggagaaagcacgagagaagccag
ctcgacctaccactcgaccgagcac-tggtcgagttgaccgagccg-ttgactactttga
cttttcccatttttagggcttccactcc-ccttcctatataaag-cc-------------
------------------------------------------------------------
------------------------------------------------
>Chr15:21010345:21022387_3p 
--------------gggtgttgatgttcatatattttaccatgttttcccttagtttatt
cacatattttgcatcttttgttagccattttcaccattattgtgt-agctttaggactaa
tcatgcattagagtttagttgcattgcatttgcatcttttcatgcataaacaggtgattt
tggagcttaaagagtattgaagcaatgctgaagagaagtgaagcaatcatgaagggaaag
caagggagttaaggctgaagaaccaaggtccggagtccagctcgac------------ca
agcactcgaccgtgtgggaagatggactcgaccgagtggagaatgcacgagagaagccag
cttgacctaccactcgaccgagcac-tggtcgagttgaccgagccg-ttgactactttga
cttttcccatttttagggcttccactcc-ccttcat------------------------
------------------------------------------------------------
------------------------------------------------
