# Supplementary material for: Transposon signatures of allopolyploid genome evolution
Source: Nat Commun. 2023 Jun 1;14:3180. doi: 10.1038/s41467-023-38560-z (PMC10235133; doi:10.1038/s41467-023-38560-z)
Supplement: Supplementary file 4 — Supplementary Data 1 [file 41467_2023_38560_MOESM4_ESM.zip › Camelina.LTR.families/Camelina.LTRFamily/Camelina.Aligned/gt10.fam_988.Aligned.fa]

>Chr2:16507270:16514992_5p 
----------------------------------------atgtttgtggtatg---ggt
gatgtggattgatggatgtatgcaatggtgagatatgaaatgaatggatggcagggtgtt
tcaattccccttatgcagttgaaatataagaggtgtcaatccaatctgagagtttgtgaa
caatcaagatgtgtatatgt-gcctaagttaagccaagtatgcgaaggatgtttgtcact
aacagtcctattgatgaaatgtaaa-gagcagaaagtaaa-gctactagaactagatgct
aaatgtaaatggaacagaatgattatcactaatataaagcta-gaacagaaatggaaact
atgctaa---------tgaactaatgcaagacaagtaatgaacaggataataagagaaag
caacagaaatgcaactagaatgaaacaagagataagagaggacaactacaaatcataaac
aagagttctggggatgaactcgagcaagcactcgatcgagtgttgatcgagtgcagggtc
gagctggacaaatccg-tgaaacagagcaatgcaagaaaaacagagcaacacaagaa-cg
aatcaaacaacaatcaaacagcaggattaaaacttaaaaatcaataaacaaggaaggcct
tgaggagggattcatgggctggactaatgattgaggtcatc-taacttggtaaag-aaat
ctcaagcaaa-ctttaagctaatctctagacatataaatctaagacatgtttgatccact
ctca-tggcaagaaacaatcaaa-atatgcatc-tctagacttgttctcacaaagtaaag
tatctacacaagcaggcattaagcaatatgtc--tcataccaaacaagacctctaatctc
ttagcaagcctaatggtaagctctagatctagccttatctatgcttcttaaacattggtg
tgatgctaagatgcttgaaatcaaaccctaccctctcagttataggatcagcattaagaa
catctagcctagaagagattctaccacaatcaagctt-----------------------
------------------------------------------------------------
-----------------------
>Chr2:16507270:16514992_3p 
----------------------------ttgaaacacaatatgtttgtggtatg---ggt
gatgtggattgatggatgtatgcaatggtgagatatgaaatgaatggatggcagggtgtt
tcaattccccttatgcagttgcagtataagaggtgtcaatccaatctgagagtttgtgaa
caatcaagatgtgtatatgt-gcctaagttaagccaagtatgcaaaggatgtttgtcact
aacagtcctattgatgaaatgtaaa-gagcagaaagtaaa-gctactagaactagatgct
aaatgtaaatggaacagaatgattatcactactataaagata-gaacaaaaatggaaact
atgctaa---------tgaactaatgcaagacaagtaatgaacaggataataagagaaag
caacagaaatgcaactagaatgaaacaagatataagacaggacaactacaaatcataaac
aagagttctggggatgaactcgagcaagcactcgatcgagtgttgatcgagtgaaatgtc
gagctggacaaatttg-tgaaacagagcaatgcaagaaaaacagagcaacacaagaa-cg
aatcaaacaacaatcaaacagcaggattaaaacttaaaaatcaataaacaaggaaggcct
tgaggtgagattcatgggctggactaatggatgaggtcatc-taacatggtcaaa-aaat
ctcaagcaaa-ctttaagctaatctctagacatatatttctaagacaagtttaatccact
ctca-tggcaaaaaacaatcaaacctatgcatt-tctagacttgttctcacaaagtaaag
aatctacacaagcaggcattaagcaatatgtc--tcataccaaacaagacctctaatctc
ttagcaagcctaatggtaagctctagatctagccttatctatgcttcttaaacattggtg
tgatgctaagatgcttgaaatcaaaccttaccctctcagttataggatcagcattaagaa
catctagcctagaagagattctacc-----------------------------------
------------------------------------------------------------
-----------------------
>Chr9:11093249:11107344_5p 
----------------------------------ca----aggtttttcttat----ggt
ggtgaatgatgatgaatgtatgcaatggtgagatatg-aatgaatggatggtaaggtgtt
tcaattccccttatgcagttgcagtataagaggtgtcaatcctatctgagtgtttgtgaa
caattaagacatgcatatga-gactaagtcaagccaaat-tgtaaaggatgtttgtcact
aacaatcctatgatggaaatgcaaa-gtgcagaaagtaaa-actacaagaactagatgct
aaatgtaaatggaacagaatgattatgactaatatgaagcta-gaacagaaatagaaact
acaataa---------tgaactaatgcaagacaa-taatgaacaggacaataagtaaatg
caacagaaatgcaaatagaatgagactagagataagacaggacaactacaaatcataaac
caaagttctggggaagaactcgagcaagcactcgatcgagtgtagatcgagtgcagggtc
gagctggactaaacgc-aaaaacagagcaacacaataaaaacagagcaatgcaaaaa-cg
aatcaaacaacaagcaagcaacaggattaagacttaaaaatcaataaacaaagaaggtcc
tgaggagggattcatgggctgaactaatcattgtggttatc-taacttggtcaac-aaat
ctcaagcaaa-ctttgagctaatctctagacatataaatctaagacaagtttcatccact
ctca-tggcaagaaacaatcaaacctatgcatc-tctagacttgttctcacaaagtaaag
aatctacacaagcaggcattaagcaatacatc--tcaaaccaaacaagacctctaatctc
ttagcaagcctaatggtaagctctagatctagccttatctatgcttcttaaacattggtg
tgatgctaagatgcttgaaatcaaaccctaccttctcagatataggatcagcattaagaa
catctagcctagaagaga-tctacaacaatcaagcttgaccaaatc--------------
------------------------------------------------------------
-----------------------
>Chr9:11093249:11107344_3p 
--------------------------------aaca----aggtttttcttat----ggt
ggtgaatgatgatgaatgtatgcaatggtgagatatg-aatgaatggatggtaaggtgtt
tcaattccccttatgcagttgcagtataagaggtgtcaatcctatcagagtgtttgtgaa
caattaagatatgcatatga-gactaagtcaagcaaaat-tgtaaaggatgtttgtcact
aacaatcctatgatggaaatgcaaa-gtgtagaaagtaaa-actacaagaactagatgct
aaatgtaaatggaacaaaatgattatgactaatatgaagcta-gaacagaaatagaaact
acaataa---------tgaactaaggcaagacaa-taatgaacaagacaataagtaaatg
caacagaaatgcaaatagaatgagactagagataagacaggacaactacaaatcataaac
caaagttatggggaagaactcgagcaagcactcgatggagtgtagatcgagtgtagggtg
gagctggactaaacgc-aaaaatagagcaacacaataaaaacagagcaatgcagaaa-cg
aatcaaacaacaagcaagcaacaagattaagacttaaaaatcaataaataaagaacgtcc
tgaggagggattcatgggctgaactaatcattgtggttatc-taacttggtcaac-aaat
ctcaagcaaa-ctttgagctaatctctagacatataaatctaagacaagtttcatccact
ctca-tggcaagaaacaatcaaacatatgcatc-tctagacttgttctcacatagtaaag
agtctacacaagcaggcattaagcaatacatc--tcaaaccaaacaagacctctaatctc
ttagcaagcctaatggtaagctctagatctagccttatctatgcttcttaaacattggtg
ttatgctaagatgcttgaaatcaaaccctaccttctcagatataggatcagcattaagaa
catctagcctagaagaga-tctacaacaatcaagcttgaccaa-----------------
------------------------------------------------------------
-----------------------
>Chr20:26818013:26831109_3p 
---------------------------------------aatcttttttgtgtg------
ggtgaatgatgatgaatgtatgcaatggtgagatatg-aatg----aatggatggatgtt
tcaattccccttatgcagttgcagtataagaggtgtcaatcctaaatgagtgtttgtgaa
caattaagatatgtatatga-atctaagttaagccaaa--tgtaaagattgtttgtcact
aacaatcctaagatgaaaaagtaaa-atgtagaaagtaaa--ctaaaagaactaagagct
aaatgcaaatagaacagaatgattgcagtagttatgaaccaa-gaacagaaatagaaact
atgctaa---------tgaactaatgcaagacaa-taatgaataggacaatgagtaaatg
aaacagaaatgcaaatagaatgatactagagacaagacagaacaactacaaatcataaac
aagagttctggggatgaactcgagctagcactcgatcgagtgtagatcgagtgcagggtc
gagctagataaatccg-ggaaacagagcaacacaataaaaacagagcaatgcaaaaa-cg
aatcaaacaacaagcaagcaacaggattaagacttaaaaatcaataaacaaagaaggcct
tgaggagggattcatgggctagactaatgaatgaggttatcacactttggccaac-aaat
ctcaagcaaagctttgagctaatctctagacatataaatctaagacaagtttcttccact
ctca-tggcaagaatcaatcaaacctatgcatc-tctagacttgttctcacaaagtaaag
aatctacacaagcaggcattaagcaatacatc--tcataccaaacaagacctctaatctc
ttagcaagcctaatggtaagctctagatctagccttatcgatgctctttaaacattggtg
tgatgctaagatgcttgaaatcaaaccctaacctctcag-ttcaggattagcattaagaa
catctagcctagaagagattctaccacaatcaagcttgaccaaagcaaacaa--------
------------------------------------------------------------
-----------------------
>Chr9:7328355:7341223_5p 
------------------------------------------------------------
------------------------------------------------------------
-----------tatgcagttgcagtataagaggtgtcaatcctaaatgagtgtttgtgaa
caattaagatatgtatatga-atctaagttaagccaaa--tataaaggatgtttgtcact
aacaatcctatgatgcaaatgtaaa-gtgcagaaggtaaa-actacaagaactagatgct
aaatgtaaatgtaacagaatgattgtaacagtaatgaagcta-gaacagaaatagaaact
atgctaa---------tgaactaatgcaagacaagtaatgaacaggacactaagtaaatg
caacagaaatgcaactagaatgaaacaagagataagacaggacaactacaaagcataaac
aagaattctggggatgaactcgagcaagcactcgatcgagtgtagatcgagtgcagggtc
gagctggactaaaacgagaaaacagagcaatgcaagaaaaacagagcaataccaaaaacg
aatcaaacaacaaccaagcaacatgattaagactaagaaatcaataaacaaagaaggcct
tgaggagggattcatgggctgaactaatcattgtggttatc-taacttggtcaac-aaac
ctcaaacaac---ttgagctactctctagacatactattctaagacatgtttaatccact
ctcattggcaagaaacaatcaaacctatgcatt-tctagacttgttctcacatagtaaag
aatctacacaagcagacattaagcaatacatc--tcataccaaacaagacctctaatatc
ttagcaagcctaatggtaagctctagatctagccttatctatgcttcttaaacattggtg
tgatgctaagatgcttgaaatcaaatcctaccttctcagatataggatcagcattaagat
catctagcctagaaaaga-tccacaacaatcaagcttgaccaaatcaaacaaaccacaag
atcaatccagcctaacccatcctcaagatcctagagaactactcacaagaacacatgatg
aacaaa-----------------
>Chr20:26818013:26831109_5p 
---------------------------attgaaaca-agaatcttttttgtgtg------
ggtgaatgatgatgaatgtatgcaatggtgagatatt-aatg----aatggatgggtgtt
tcaattccccttatgcagttgcagtataagaggtgtcaatcctaaatgagtgtttgtgaa
caattaagatatgtatatga-atctaagttaagccaaa--tgtaaagattgtttgtcact
aacaatcctaagatgaaaaagtaaa-atgcagaaagtaaa--ctaaaagaactaagagct
aaatgcaaatagaacagaatgattgcagtagttatgaaccaa-gaacataaatagaaact
atgctaa---------tgaactaatgcaagacaa-taatgaacaggacaatgagtaaatg
aaacagaaatgcaaatagaatgatactagagacaagacagaacaactacaaatcataaac
aagagttctggggatgaactcgagctagcactcgatcgagtgtagatcgagtgcagggtc
gagctagataaatccg-ggaaacagagcaacacaataaaaacagagcaatgcaaaaa-cg
aatcaaacaacaagcaagcaacaggattaagacttaaaaatcaataaacaaagaaggcct
tgaggagggattcatgggctagactaatgaatgaggttatcacactttggccaac-aaat
ctcaagcaaagctttgagctaatctctagacatataaatctaagacaagtttcttccact
ctca-tggcaagaatcaatcaaacctatgcatc-tctagacttgttctcacaaagtaaag
aatctacacaagcaggcattaagcaatacatc--tcataccaaacaagacctctaatctc
ttagcaagcctaatggtaagctctagatctagccttatctatgctccttaaacattggtg
tgatgctaagatgcttgaaatcaaaccctaacctctcag-ttcaggattagcattaagaa
catctagcct--------------------------------------------------
------------------------------------------------------------
-----------------------
>Chr16:11633573:11643637_5p 
-----------------------------ttgaaac---atgttattttgtggg---tgt
ggtgatgaatgaatgatgtatggaatgatgacttatg-aatgaatggatggcagggtgtt
ttaattccccttatgcaattgtagtataagaggtgtcaatccaatctgagtgtttgtgat
caattaagatgtgcatatga-gtctaagtcaagccaga--tgtaaaggttgtttgtcact
aacaatcctatgat-gaaatgtaaa-atgcagaaagtaaa-actacaagaattaggagct
aaatgcaaatggaacagaatgattatgacaattatgaagcta-aaacagaaatagaaact
atgataatgcaagtattgaactaatgcaaggtaagtaatgaacaggatactaaatgaatg
caacagaaatgcaactaga------------gtgaaacaggacaaacacaaatcataaac
acaagttctgggttggaactcgagcaagcactcgatcgagtgctgatcgagtgcagggtc
gagctggacaaatacg-caaaacagagcaacacaagaaaaacagagcaataccaaaagca
aatcaaacaacgatcaaacaacaggatttaagctaagaaatcaataaacaaggaaggtct
tgaggagggattcatgggctggact-atgattgaggtcatc-taacttggtcaac-aaat
ctcaaacaac---ttgagctaatctctagacatatatttctaagacatgtttaatccact
ctca-tggcaagaaacaatcaaactcatgcatc-tctagacttgttctcacaaagtaaag
aatctacacaagcaggcattaagcaatatgtc--aaaaatcaaacaagacttctaatctc
ttagcaagtctaatgatagtctctagatctagccttatctatgctccttagacattggtg
tgatgctaagaggcttgaaatcagatcctaccctctcagatataggatcagcattaagaa
catctagcctagaagaga-tctacaacaatcaagcttgaccaaatc--------------
------------------------------------------------------------
-----------------------
>Chr16:11633573:11643637_3p 
----------------------------------------tgttattttgtggg---tgt
ggtgatgaatgaatgatgtatggaatgatgacttatg-aatgaatggatggcagggtgtt
tcaattccccttatgcaattgtagtataagaggtgtcaatccaatctgagtgtttgtgat
caattaagatgtgcatatga-gtctaagtcaagccaga--tgtaaaggttgtttgtcact
aacaatcctatgat-gaaatgtaaa-atgcagaaagtaaa-acaacaagaattaggagct
aaatgcaaatggaacagaatgattaagacaattatgaagcta-aaacagaaatagaaact
atgataatgcaagtattgaactaatgcaaggtaagtaatgaacaggatactaaatgaatg
caacagaaatgcaactaga------------gtgaaacaggacaaacacaaatcataaac
acaagttctgggttggaactcgagcaagcactcgatcgagtgctgatcgagtgcagggtc
gagctggacaaatacg-caaaacagagcaacacaagaaaaacagagcaataccaaaa-cg
aatcaaacaaagatcaaacaacaggatttaagctaagaaatcaataaacaaggaaggtct
tgaggagggattcatgggctggact-atgattgaggtcatc-taacttggtcaac-aaat
ctcaaacaac---ttgagctaatctctagacatatatttctaagacatgtttaatccact
ctca-tggcaagaaacaatcaaactcatgcatc-tctagacttgttctcacaaagtaaag
aatctacacaagcaggcattaagcaatatgtc--aaaaatcaaacaagacttctaatctc
ttagcaagcctaatgatagtctccagatctagccttatctatgctccttagacattggtg
tgatgctaagaggcttgaaatcagatcctaccctctcagatataggatcagcattaagaa
catctagcccagaagaga-tctacgacaatcaagcttgaccaaatca-------------
------------------------------------------------------------
-----------------------
>Chr4:10703135:10713351_5p 
---------------------------------------gattatttttgtgtt---ggt
tgtggtg-----atgatgtatggaatgatgacttatg-aatgaatggatggcaaggtgtt
tcaattccccttatgcagttgtagtataataggtgtcaatccaatctgagtgtttgtgaa
caatcaagatgtgcatatga-gtctaagtcaagccaga--tgtaaaggttgtttgtcact
aacaatcctatgat-gaaatggaaa-gtgcagaaagtaaa-actacaagaaataggagct
aaatgcaaatggaacagagtgattatgac--------------aaacagaaatagaaact
atggaaatgcaagtattgaactaatgcaaggtaagtaatgaacatgatactaaatgaatg
caacagaaatgcaactagg------------gtgaaacaggacaaacacaaatcataaac
acaagttctgggttggaactcgagcaagcactcgatcgagtgctgatcgagtgcagggtc
gagctggacaaatacg-caaaacagagcaacacaagaaaaacagagcaataccaaaa-cg
aatcaaacaacgatcaaacaacaggatttaagctaagaaatcaataaacaaggaaggtct
tgaggagggattcatgggctggact-atgattgaggtcatc-taacttggtcaac-aaat
ctcaaacaac---ttgagctaatctctagacatatatttctaagacatgtttaatccact
ctca-tggcaagaaacaatcaaactcatgcatc-tctagacttgttctcacaaagtaaag
aatctacacaagcaggcattaagcaatatgtc--aaaaatcaaacaagacttctaatctc
ttagcaagcctaatgatagtctctagatctagccttatctatgctccttagacattggtg
tgatgctaagaggcttgaaatcagatcctaccctctcagatataggatcagcattaagaa
catctagcctagaagaga-tctacaacaatcaagcttgaccaaatcaaacaaacctcaaa
caca--------------------------------------------------------
-----------------------
>Chr4:10703135:10713351_3p 
-----------------------------tgaaaca---gattatttttgtgtt---ggt
tgtggtg-----atgatgtatggaatgatgacttatg-aatgaatggatggcagggtgtt
tcaattccccttatgcagttgtagtataagaggtgtcaatccaatctgagtgtttgtgaa
caatcaagatgtgcatatga-gtctaagtcaagctaga--tgtaaaggttgtttgtcact
aacaatcctatgat-gaaatggaaa-gtgcagaaagtaaa-actacaagaactaggagct
aaatgcaaatggaacagagtgattatgac--------------aaacagaaatagaaact
atggaaatgcaagtattgaactaatgcaaggtaagtaatgaacatgatactaaatgaatg
caacagaaatgcaactagg------------gtgaaacaggacaaacacaaatcataaac
acaagttctgggttggaactcgagcaagcactcgatcgagtgctgatcgagtgcagggtc
gagctggacaaatacg-caaaacagagcaacacaagaaaaacagagcaataccaaaa-cg
aatcaaacaacgatcaaacaacaggatttaagctaagaaatcaataaacaaggaaggtct
tgaggagggattcatgggctggact-atgattgaggtcatc-taacttggtcaac-aaat
ctcaaacaac---tcgagctaatctctagacatatatttctaagacatgtttaatcctct
ctca-tggctagaaaaaatcaaactcatgcatc-tctagacttgttctcacaaagtaaag
aatctacacaagcaggcattaagcaatatgtc--aaaaatcaaacaagacttctaatctc
ttagcaagcctaatgatagtctctagatctagccttatctatgctccttagacattggtg
tgatgctaagaggcttgaaatcagatcctaccctctcagatataggatcagcattaagaa
catctagcctagaagaga-tctacaacaatcaagcttgaccaaatcaaacaaacctc---
------------------------------------------------------------
-----------------------
>Chr5:25230857:25243208_3p 
----------------------------ttga-------aacctggtttgtatggtgggt
gatgaatgatgatgaatgtatgcaatggtgagatatg-aatggaatgatggatgggtgtt
tcaattccccttatgttgttgcagtataagaggtatcaatcctaaatgagtgtttgtgaa
caattaagatgtgcatatga-atctaagttaagacaaa--tgtaaagattgcttgtcact
aacaatcctaagatgaaaatgtaaagatgcagaaagtaaa--ctacaagaactaagaact
aaatgcaaatgaaactgaatgattgcaacagtaatgaagcta-gaacagaaatagaaact
actatga---------tgaactaatgcaagacaa-taatgagcaagacaatgagtaaatg
aaacagaaatgcaaatagga-----------atgaaacaggacaatcacaaatcataaac
aagagttctggggatgaactggagcaagcactcgaccgagtgtaggtcgagtgagaggtc
gagctggttaaatccg-gaaaacagagcaacacaataaaaacagagcaatgcaaata-cg
aatcaaacaacgagcaagcaacaggattaagactttaaaatcaataaacaaagaaggcct
tgaggagggattcatgggctagtctaatgaatgaggttatcacactttggccaacaaaat
ctcaagcaaagctttgagctaatctctagacatataaatctaagacaagtttcttccact
ctca-tggcaagaatcaatcaaacctatgcatc-tctagacttgttctcacaaagtaaag
aatctacacaagcaggcattaagcaataaatc--tcataccaaacaagacctctaatctc
ttagcaagcctaatgctaagctctagatctagccttatctatgcttcttaaacattggtg
tgatgctaagatgcttgaaatcaaaccctaacctctcag-ttcaggatcagcattaagaa
catctagcctagaagaga-tctacaacaatcaagcttgaccaaatcaaac----------
------------------------------------------------------------
-----------------------
>Chr15:22278697:22291726_3p 
---------------------------------------tgaatatttggtggttg----
gaagatggaagtgtggtgaatgcaatgatg--------aatgaatggatggatgggtgtt
tcaattccccttatgcagttgcagtataagatgtgtcaatccaatctgagtg-ttgtgat
cactaaggatgtgaatattatgcctaagtcaagccaat--atgaaaggatgtttgtcact
aacaatcctatgatgtaaatgtaaa-gtgtagaaagtaaa-actataagaactaagaact
aaatgcaaatgaaacaagatgattaaaacagtaatgatgcaaccaacagaagtagaaact
atgctaa---------tgaactaatgcaagacaagtaatgaacaggacactaagtaaatg
caatataaatgcaactagaat----------gaaagacaggacaaatataaagcataaac
aagagttctggggatgaactcgagc-agcactcgatcgagtgtagatcgagtgagtggtc
gagttagtcaaatctg-ggaaacagagcaatgcaataaaaacagagtaatgctaaac-ca
aatcaaacaacaatcaaacagcacgattaagagttaaaaatcaataaacaaagaaggcct
tgaggagggattcatgggctgaactgatcattgtggttatc-taacttggtcaac-aaat
ctcaagcaag-ctatgagctaatctctagacatatgaatctaagacaagtttctcccact
ctcatggtcaagaaacaatcaaacctgagcatcttctagacttgttctcacaaagtaaag
aatctacacaagcaggcattaagcaatacatc--tcaaaccaaacaagacctctaatctc
ttagcaagcctaatggtaagctctagatctagccttatatatgcttcctaaacattggtg
tgatgctaagaagcttgaaatcagactctaccctctcagatatagaatcagcattaagat
catctaccctagaagaga-tctacaacaatcaagcttgaccaagtcacacaaaccac---
------------------------------------------------------------
-----------------------
>Chr11:36189826:36197177_5p 
----------------------------ttgaaact---gattatttttgtt-----ggt
ggtggtg----aatgatgtatggaatgatgacttatg-aatgaatggatgtcagggtgtt
tcaattccccttatgcaattgtagtataagaggtgtcaatccaatctgagtgtttgtgaa
caatcaagatgtgcatatga-gtctaagtcaagccaga--tgtaaaggttgtttgtcact
aacaatcctatgat-gaaatggaaa-gtgcagaaagtaaa-actacaagaactaggagct
aaatgcaaatggaacagagtgattatgac--------------aaacagaaatggaaact
atggaaatgcaagtattgaactaatgcaaggtaagtaatgaacaggatactaaatgaatg
caacagaaatgcaactagg------------gtgaaacaggacaaacacaaatcataaac
acaagttctgggttggaactcgagcaagcactcgatcgagtgctgatcgagtgcagggtc
gagctggacaaatacg-caaaacagagcaacacaagaaaaacagagcaataccaaaagca
aatcaaacaacgatcaaacaacaggatttaagctaagaaatcaataaacaaggaaggtct
tgaggagggattcatgggctggact-atgattgaggtcatc-taacttggtcaac-aaat
ctcaaacaac---ttgagctaatctctagacatatatttctaagacatgtttaatccact
ctca-tggcaagaaacaatcaaactcatgcatc-tctagacttgttctcacaaagtaaag
aatctacacaagcagacattaagcaatatgtc--aaaaatcaaacaagacttctaatctc
ttagcaagcctaatgatagtctctagatctagccttatctatgctccttagacattggtg
tgatgctaagaggcttgaaatcagatcctaccctctcagatataggatcagcattaaga-
------------------------------------------------------------
------------------------------------------------------------
-----------------------
>Chr11:36189826:36197177_3p 
gttaacgacgatgaacgagtttctatggttgaaact---gattatttttgta-----ggt
ggtggtg----aatgatgtatggaatgatgacttatg-aatgaatggatgtcagggtgtt
tcaattccccttatgcaattgtagtataagaggtgtcaatccaatctgagtgtttgtgaa
caatcaagatgtgcatatga-gtctaagtcaagccaga--tgtaaaggttgtttgtcact
aacaatcctatgat-aaaatggaaa-gtgcagaaagtaaa-actacaagaactaggagct
aaatgcagatggaacagagtgattatgac--------------aaacagaaatagaaact
atggaaatgcaagtattgaactaatgcaaggtaagtaatgaacatgatactaaatgaatg
caacagaaatgcaactagg------------gtgaaacaggacaaacacaaatcataaac
acaagttctgggttggaactcgagcaagcactcgatcgagtgctgatcgagtgcagggtc
gagctggacaaatacg-caaaacagagcaacacaagaaaaacagagcaataccaaaa-cg
aatcaaacaacgatcaaacaacaggatttaagctaagaaatcaataaacaaggaaggtct
tgaggagggattcatgggctggact-atgattgaggtcatc-taacttggtcaac-aaat
ctcaaacaac---ttgagctaatctctagacatatatttctaagacatgtttaatccact
ctca-tggcaagaaacaatcaaactcatgcatc-tctagacttgttctcacaaagtaaag
aatctacacaagcaggcattaagcaatatgtc--aaaaatcaaacaagacttctaatctc
ttagcaagcctaatgatagtctctagatctagccttatctatgctccgtagacattggtg
tgatgctaagaggcttgaaatcagatcctaccctctcagatataggatcagcattaa---
------------------------------------------------------------
------------------------------------------------------------
-----------------------
>Chr5:25230857:25243208_5p 
-------------------------------------------tggtttgtatggtgggt
gatgaatgatgatgaatgtatgcaattgtgagatatg-aatggaatgatggatgggtgtt
tcaattccccttatgctgttacagtataagtggtatcaatcctaaatgagtgtttgtgaa
caattgagatgtgcatatga-atctaagttaagacaaa--tgtaaagattacttgtcact
aacaatcctaagatgaaaatgtaaagatgcagaaagtaaa--ctacaaaaactaagaact
aaatgcaaatgaaactaaatgattgcaacagtaatgaagcta-gaacagaaatagaaact
actatga---------tgaactaatgcaagacaa-taatgagcaagacaatgagtaagtg
aaacagaaatgcaaagagga-----------atgaaacaggacaatcacaaatcataaac
aagagttcaggggatgaactcgagcaagcactcgaccgagtgtacgtcgagtgagaggtc
gagctggttaaatccg-gaaaacagagcaacacaataaaaacagagcaatgcaaata-cg
aatcaaacaacgagcaagcaacaagattaagactttaaaatcaataaacaaagaaggcct
tgaggagggattcatgggctagactaatgaataaggttatcacactttggccaacaaaat
ctcaagcaaagctttgagctaatctctagacatataaatctaagacaagtttcttccact
ctca-tggcaagaatcaatcaaacctatgcatc-tctagacttgttctcacaaagtaaag
aatctatacaagcaggcattaagcaatacatc--tcataccaaacaagacctctaatctc
ttagcaagcctaatggtaagatctagatctagccttatctatgcttcttaaacattggtg
tgatgctaagatgcttgaaatcaaaccctaccctctcagatataggatcagcattaagat
catctagcctagaagaga-tctacaacaatcaagcttgaccaaatcaaac----------
------------------------------------------------------------
-----------------------
>Chr15:22278697:22291726_5p 
-----------------------------tgaaaca---tgaatatttggtggttg----
gaagatggaagtgtggtgaatgtaatgatg--------aatgaatggatggatgggtgtt
tcaattccccttatgcagttgcagtataagaggtgtcaatccaatctgaatg-ttgtgat
cactaaggatgtgaatattatgcctaagtcaagccaat--atgaaaggatgtttgttact
aacaatcctatgatttaaatgtaaa-gtgcagaaagtaaa-actataagaactaagaact
aaatgcaaatgaaacaagatgattaaagcagtaatgatgcaaccaacagaagtagaaact
atgctaa---------tgaactaatgcaagacaagtaatgaacaggacactaagtaaatg
caatataaatgcaactagaat----------gaaagacaggacaaatataaagcataaac
aaaagttctggggatgaactcgagc-agcactcgatcgagtgtagatcgagtgagtggtc
cagttagtcaaatccg-ggaaacagagcaatgcaataaaaacagagtaatgctaaac-ca
aatcaaacaacaatcaaacaacacgattaagagttaaaaatcaataaacaaagaaggcct
tgaggagggattcatgggctgaactgatcattgtggttatc-taacttggtcaat-aaat
ctcaagcaag-ctatgagctaatctctagacatatgaatctaagacaagtttctcccact
ctcatggtcaagaaacagtcaaacctgagcatcttctagacttgttctcacaaagtaaag
aatctacacaagcagacattaagcaatacatc--tcaaaccaaacaagacctctaatctc
ttagcaagcctaatggtaagatctagatctagccttatctatgcttcctaaacattggtg
tgatgctaagaagcttgaaatcagatcctaccctctcagatataggatcagcattaagat
catctaccctagaagaga-tctacaacaatcaagcttgaccaaatc--------------
------------------------------------------------------------
-----------------------
>Chr11:23111317:23126773_3p 
----------------------------ttgaaact---gactttctttgtggtgt----
----atgaatgaatgatgtatggaatgatgatgtatggaatgaatagaagtcagggtgtt
tcaattccccttatgcagttgcagtataagaggtgtcaatcctatctgagtgattgtgaa
caattaagatgtgcatatga-gtctaagtcaagccaat--tgtaaagattgtttgtcact
aacaatcctaaaat-gagatatgaa-atgcagaaagtaaaaacaactagaacaagatact
aaatgcaaacagaacagacaaattaaagctataatgaaacta-gaacagagatagacact
atgctaa---------tgaactaatgcaagacaagtaatgaacaggaaactacgtgaatg
caatggaaatgaaacagga------------atgaaacaagacaatcacaaatcaaaaac
acaagttctggggatgaactcgagc-agcactcgaccgagtgtaggtcgagtacgtggtc
gagctagacttaaacgtgaaaacagagcaacacaagaaaaacagagcaatgcagaaa-ct
aatcaaacaacaagcaagcaatgatatttagactaagatttcaataaacaaagaaggcct
tgaggagggattcatgggctgagctaatcattgtggttatc-taacttggtcaac-aaat
ctcaagcaaa-cattgagctgatctctagacatactattctaagacatgtttaatccact
ctca-tggcaagaaacaatcaaacctatgcatt-tctagacttgttctcacaaagaaaag
aatctacacaagcaggcattaagcaatacatc--tcaaaccaaacaagacttctaatctc
ttagcaagcctaatggtaagctctagatctagccttatctatgctccttagacattggtg
tgatgctaagatgcttgaaatcaaaccctaccttctcagatataggatcagcattaagat
catctagcctagaagaga-tctacaacaatcaagcttgaccaaatcaaacaaacca----
------------------------------------------------------------
-----------------------
>Chr11:23111317:23126773_5p 
----------------------------ttgaaact---gactttctttgtggtgt----
----atgaatgaatgatgtatggaatgatgatgtatggaatgaatagaagttagggtgtt
tcaattccccttatgcagttgcagtataagaggtgtcaatcctatctgagtgattgtgaa
caattaagatgtgcatatga-gtctaagtcaagccaat--tgtaaagattgtttgtcact
aacaatcctaaaat-gagatatgaa-atgcagaaagtaaaaacaactagaacaagatact
aaatgcaaacagaacagacaaattaaagctataatgaaacta-gaacagagatagacact
atgctaa---------tgaactaatgcaagacaagtaatgaacaggaaactacgtgaatg
caatggaaatgaaacagga------------atgaaacaagacaatcacaaatcaaaaac
acaagttctggggatgaactcgagc-agcactcgaccgagtgtaggtcgagtacgtggtc
gagctagacttaaacgtgaaaacagagcaacacaagaaaaacagagcaatgctaaaa-ct
aatcaaacaacaagcaagcaatgatatttagactaagatttcaataaacaaagaaggcct
tgaggagggattcatgggctgagctaatcattgtggttatc-taacttggtcaac-aaat
ctcaagcaaa-cattgagctgatctctagacatactattctaagacatgtttaatccact
ctca-tggcaagaaacaatcaaacctatgcatt-tctagacttgttctcacaaagaaaag
aatctacacaagcaggcattaagcaatacatc--tcaaaccaaacaagacttctaatctc
ttagcaagcctaatggtaagctctagatctagccttatctatgctccttagacattggtg
tgatgctaagatgcttgaaatcaaaccctaccttctcagatataggatcagcattaagat
catctagcctagaagaga-tctacaacaatcaagcttga---------------------
------------------------------------------------------------
-----------------------
>Chr11:22475874:22482627_5p 
---------------------------attgaaact---gactttctttgtggtgt----
----atgaatgaatgatgtatggaatgatgatgtatggaatgaatagaagtcagggtgtt
tcaattccccttatgcagttgcagtataagaggtgtcaatcctatctgagtgattgtgaa
caattaagatgtgcatatga-gtctaagtcaagccaat--tgtaaagattgtttgtcact
aacaatcctaaaat-gagatatgaa-atgcagaaagtaaaaacaactagaacaggatact
aaatgcaaacagaacaaaaaacttgaagct-taatgaaacta-gaacaaagatagaaact
atgctaa---------tggactaatgcaagacaagtaatgaacaggaaactacgtgaatg
caatggaaatgaaacagga------------atgaaacaagacaatcacaaatcaaaaac
acaagttctggggatgaactcgagc-agcactcgaccgagtgtaggtcgagtacgtggtc
gagctagacttaaacgtgaaaacagagcaacacaagaaaaacagagcaatgctaaaa-ct
aatcaaacaacaagcaagcaatgatatttagactaagatttcaataaacaaagaaggcct
tgaggagggattcatgggctgagctaatcattgtggttatc-taacttggtcaac-aaat
ctcaagcaaa-ctttgagctgatctctagacatactattctaagacatgtttaatccact
ctca-tggcaagaaacaatcaaacctatgcatt-tctagacttgttctcacaaagaaaag
aatctacacaagcaggcattaagcaatacatc--tcaaaccaaacaagacttctaatctc
ttagcaagcctaatggtaagctctagatctagccttatctatgctccttagacattggtg
tgatgctaagatgcttgaaatcaaaccctaccttctcagatataggatcagcattaagat
catctagcctagaagaga-tctacaacaatcaagcttgaccaaatcaaacaaac------
------------------------------------------------------------
-----------------------
>Chr11:22475874:22482627_3p 
-----------------------ccaaattgaaact---gactttctttgtggtgt----
----atgaatgaatgatgtatggaatgatgatgtatggaatgaatagaagtcagggtgtt
tcaattccccttatgcagttgcagtataagaggtgtcaatcctatctgagtgattgtgaa
caattaagatgtgcatatga-gtctaagtcaagccaat--tgtaaagattgtttgtcact
aacaatcctaaaat-gagatatgaa-atgcagaaagtaaaaacaactagaacaggatact
aaatgcaaacagaacaaacaacttgaagctataatgaaacta-gaacaaagatagaaact
atgctaa---------tggactaatgcaagacaagtaatgaacaggaaactacgtgaatg
caatggaaatgaaacagga------------atgaaacaagacaatcacaaatcaaaaac
acaagttctggggatgaactcgagc-agcactcgaccgagtgtaggtcgagtacgtggtc
gagctagacttaaacgtgaaaacagagcaacacaagaaaaacagagcaatgctaaaa-cc
aatcaaacaacaagcaagcaatgatatttagactaagatttcaataaacaaagaaggcct
tgaggagggattcatgggctgagctaatcattgtggttatc-taacttggtcaac-aaat
ctcaagcaaa-cattgagctgatctctagacatactattctaatacatgtttaatccact
ctca-tggcaagaaacaatcaaacctatgcaat-tctagacttgttctcacaaagaaaag
aatctacacaagcaggcattaagcaatacatc--tcaaaccaaacaagactcctaatctc
ttagcaagcctaatggtaagctctagatctagccttatctatgctccttagacattggtg
tgatgctaagatgcttgaaatcaaaccctaccctctcagatataggatcagcattaagat
catctagcctagaagaga-tctacaacaatcaagcttgaccaaatcaaaca---------
------------------------------------------------------------
-----------------------
>Chr14:20269211:20280082_5p 
----------------------------------ct---gactctttttgta-----ggt
ggtggtg----aatgatgtatggaatgatgacttatg-aatgaatggatgtcagggtgtt
tcaattccccttatgcaattgtagtataagagatgtcaatccaatctgagtgtttgtgaa
caatcaagatgtgcatatga-gtctaagtcaagccaga--tgtaaaggttgtttatcact
aacaatcctatgat-gaaatggaaa-gtgcagaaagtaaa-actacaagaactaggagct
aaatgcaaatggaacagagtgattatgac--------------aaacagaaatagaaact
ttggaaatgcaagtattgaactaatgcaaggtaagtaatgtacaggatactaaatgaatg
caacagaaatgcaactagg------------gtgaaacaggacaaacacaaatcatag--
acaagttctggattggaactcgagcaagcactcgatcgagtgctgatcgagtgcagggtc
gagctggacaaatacg-caaaacagagcaacacaagaaaaacagagcaataccaaaa-ca
aatcaaacaacgatcaaacaacaggatttaagctaagaaatcaataaacaaggaaggtct
tgaggagggattcatgggctggact-atgattgaggtcatc-taacttggtcaac-aaat
ctcaaacaac---ttgagctaatctctagacatatatttctaagacatgtttaatccact
ctca-tggcaagaaacaatcaaactcatgcatc-tctagacttgttctcacaaagtaaag
aatctacacaagcaggcattaagcaatatgtc--aaaaatcaaacaagacttctaatctc
ttagcaagcctaatgatagtctctagatctagccttatctatgctccttagacattggtg
tgatgctaagaggcttgaaatcagatcct-------------------------------
------------------------------------------------------------
------------------------------------------------------------
-----------------------
>Chr14:20269211:20280082_3p 
-----------------------------tgaaact---gactctttttgta-----ggt
ggtggtg----aatgatgtatggaatgatgacttatg-aatgaatggatgtcagggtgtt
tcaattccccttatgcaattgtagtataagaggtgtcaatccaatctgagtatttgtgaa
caatcaagatgtgcatatga-gtctaag-caagccaaa--tgtaaaggttgtttgtcact
aacaatcctatgat-gaactcgaaa-gtgcagaaagtaaa-actacaagaactaggagct
aaatgctaatggaacagagtgattatgac--------------aaacagaaatagaaact
atggaaatgcaagtattgaactaatgcaaggtaagtaatgaacatgatactaaatgaatg
caacagaaatgcaactagg------------gtgaaacaggacaaacacaaatcataaac
acaagttctgggttggaactcgagcaagcactcgatcgagtgctgatcgagtgcagggtc
gagctggacaaatacg-caaaacagagcaacacaagaaaaacagagcaataccaaaa-cg
aatcaaacaacgatcaaacaacaggatttaagctaagaaatcaataaacaaggaaggtct
tgaggagggattcatgggctggact-atgattgaggtcatc-taacttggtcaac-aaat
ctcaaacaac---ttgagctaatctctagacatatatttctaagacatgtttaatccact
ctca-tggcaagaaacaatcaaactcatgcatc-tctagacttgttctcacaaagtaaag
aatctacacaagcaggcattaagcaacatgtcaaaaaaatcaaacaagacttctaatctc
ttagcaagcctaatgatagtctctagatctagccttatctatgctccttagacattggtg
tgatgctaagaggct---------------------------------------------
------------------------------------------------------------
------------------------------------------------------------
-----------------------
>Chr9:7328355:7341223_3p 
------------------------------------------------------------
------------------------------------------------------------
---------------------------------------tcctaaatgagtgtttgtgaa
caattaagatatgtatatga-atctaagttaagccaaa--tataaaggatgtttgtcact
aacaatcctatgatgcaaatgtaaa-gtgcagaaagtaaa-actacaagaactagatgct
aaatgtaaatggaacataatgattgtaacagtaatgaagcta-gaacataaatagaaact
atgctaa---------tgaactaatgcaagacaagtaatgaacatgacactaagtaaatg
caacagaaatgcaactagaatgaaacaagagataagacaggacaactacaaagcataaac
aagaattctggggatgaactcgagcaagcactcggtcgagtgtagatcgagtgcagggtc
gagctggactaaaacgagaaaacagagcaatgcaagaaaaacagagcaataccaaaaacg
aatcaaacaacaaccaagcaacaggattaagactaagaaatcaataaacaaagaaggcct
tgaggagagattcatgggctgaactaaccattgtggttatc-taacttggtcaac-aaac
ctcaaacaac---ttgagctactctctagacatactattctaagacatgtttaatccact
ctcattggcaagaaacaatcaaacctatgcatt-tctagacttgttctcacatagtaaag
aatctacacaagcagacattaagcaatacatc--tcataccaaacaagacctctaatatc
ttagcaagcctaatggtaagctctagatctagccttatctatgcttcttaaacattggtg
tgatgctaagatgcttgaaatcaaatcctaccttctcagatataggatcagcattaagat
catctagcctagaaaaga-tccacaacaatcaagcttgaccaaatcaaacaaaccacaag
atcaatccagcctaacccatcctcaagatcctagagaactactcacaagaacacatgatg
aacaaagtcaaaaacacagaaaa
