# Supplementary material for: Transposon signatures of allopolyploid genome evolution
Source: Nat Commun. 2023 Jun 1;14:3180. doi: 10.1038/s41467-023-38560-z (PMC10235133; doi:10.1038/s41467-023-38560-z)
Supplement: Supplementary file 4 — Supplementary Data 1 [file 41467_2023_38560_MOESM4_ESM.zip › Camelina.LTR.families/Camelina.LTRFamily/Camelina.Aligned/gt10.fam_4135.Aligned.fa]

>Chr7:11568589:11570597_5p 
------------------------------------------------------------
------------------------------------------------taatattttctc
ggttttagcatttttcacgttttaagcttgttttgggacaaaataggtataagtgttgtc
taatcactccaaattcagcccaaactcttagaattaatcaaatgcattggattgtcacac
aatttgaccctagaaacacaaacaagggtgtttactggtttgaattaatattttctcggt
tttagcct-ttttcacgttttaagcctgttttgggacaaaa--------agtgttgtcta
aacactccaaattcaacccgaactcttataattagtcaaatgcattaaattgttacgtat
tttaaccttagaaacagtaacaaagctgtttactgcttcgaataaa--------------
-------tgtattctcggttttagcctgtttcgggacaaaatgggtattaagtgttatcc
aaacactgcaaattcaactcgaactcttataattagtc-aaatgcattggattgatacat
attttgaccctagaaac----acaaagctgtatactgcttcgaatcaatgttt--tctcg
gttttagc-ctttttctcgttttaagcctgttttgggacaaaatgggtataagtgttgtc
taaacactccaaattcaacctgaactcttataattagtcaaattcattggattgttacat
attttgaccctagaaacacaaacaacgctgtttactgcttcaaatcaatgttttc--tcg
gttttagcctgtttactcgttttaagcctgtttttggacaaaataggtataagtgttgtc
taaacactcctaattcaacccgaactcttataattagtcaaatgcattgaattgttacat
attttgaccctagaagcagtaacaaagctgtttactgattcgaaaaaa------------
---------tgtattctcggttttagcctgttttgtgacaaaaagggtataagtgttgtc
taaacactccaaattcatcccgaactcttacaattagtcaaatgcattggattgtcacac
aatttgaccctagaaacacaaac-------------------------------------
------------------------------------------------------------
------------------------------------------------------------
-
>Chr7:11568589:11570597_3p 
------------------------------------------------------------
---------------------------------------------aattaatattttctc
ggttttagc-cttttcacgttttaagcttgttttgggacaaaataggtataagtgttgtt
taatcactccaaattcagcccaaactcttacaattagtcaaatgcattggattgtcacac
aatttgaccctagaaacacaaacgagggtgtttactggtttgaattaatattttctcggt
tttagcct-ttttcacgttttgaacctgttttgggacaaaa--------agtgttgtcta
aacactccaaattcgacccgaactcttataattagtcaaatgcattaaattgttaaatat
tttaaccttagaaacagtaacaaagctgtttactgcttcgaataaa--------------
-------tgtattctcggttttagcctgtttcgggacaaaatgagtattaagtgttgtcc
aaacactccaaattcaacccgaactcttataattagtcaaaatgcattggattaatacat
attttgaccctagaaac----gcaaagctgtttactgcttcgaatcaatgtct--tctcg
gttttagc-ctttttctcgttttaagcctgttttgggacaaaatgggtataagtcttgtc
taaacactccaaattcaacatgaactcttattattggtcaaattctttgaattgttacat
attttgaccctagaaacacaaacaacgctgtttactgcttcgaatcaatgttttc--tca
gttttagcctgtttactcgttttaagcctctttctggacaaaataggtataagtgttgtc
taaacacttctaattcaacccgaactcttataattagtcaaatgcattgaattgttacat
attttgaccctagaagcagtaacaaagctgtttactgcttcgaataaa------------
---------tgtattctcggttttagcctgtttcgggacaaaatgggtataagtgttgtc
taaacactccaaattcattccaaactcttacaatttgttaaatgcattggattgtcacac
attttgaccctagatacagtaa--------------------------------------
------------------------------------------------------------
------------------------------------------------------------
-
>Chr14:21116368:21130362_3p 
------------------------------------------------------------
------------------------------------------------------------
----------------------------------gggataaaacgggtttaagtgttgtc
taaacactccaaattcatcccgaactcttacaactagtcaaatgcattggattgtcacac
attctgaccctagaaacagtaacaaagctgtttactgcttcgaatcaatgttttctcggt
tttag-------------------cctgtttcgggacaaaatgggtaaaagtggtgtcta
aacactccaaattcaacccgaactcttataattagtcaaatgcattggattgttacatat
tttgaccctagaaagagtaacatagctgtttactgcttcgaatcaatgttttctctcggt
tttagcctgttttctcggtttaagcctgttttgggataaaacgggtt-taagtgttgtct
aaacactccaaattcatcccgaactcttacaattagtc-aaatgcattggattgtcacac
attctgaccctagaaacagtaacaaagctgtttactgcttcgaatcaa------------
---------tgttttctcggttttagcctgtttcgggacaaaatgggtaaaagtggtgtc
taaacactccaaattcaacccgaactcttataattagtcaaatgcattggattgttacat
attttgaccctagaaagagtaacatagctgtttactgcttcgaatcaatgttttctctcg
gttttagcctgttttctcggtttaagcctgttttgggataaaacgggtttaagtgttgtc
taaacactccaaattcatcccgaactcttacaattagtaaaatgcatttaattatcacac
attctgaccctagaaacattaacaaagctgtttacagcttcgaatcaa------------
---------tgttttatcggttttagcctgtttcgggacaaaatgggtaaaagtggtgtc
taaacactccaaattcaacccgacctcgtataattagtcaaatgcattggattgttacat
attttgaccctagaaagagtaaaattgctgtgtactgcttcgaaataatgttttctctcg
g-ttttagcctgttttct------------------------------------------
------------------------------------------------------------
-
>Chr18:7286560:7288808_3p 
------------------------------------------------------------
------------------------------------------------------------
------------------------------------------------------------
------------------------------------------------------------
------------------------------------------------tgttttctctgt
tttag-------------------cctattttgggacaaaatgggtaaaactggtgtcta
aacactccaaatttaacccgaactcttataattagtcaaatgcattgggttgttacatat
tttgaccctagaaagagtaacatagctgtttactacttcgaatcaatgttttctctcggc
tttagcctgttttctctgttttagcctattttgggacaaaatgggta-aaactggtgtct
aaacactccaaatttaacccgaactcttataattagtc-aaatgcattgggttgttacat
attttgaccctagaaagagtaacatagctgtttactacttcgaatcaatgttttctctcg
gctttagcctgttttctctgttttagcctattttgggacaaaatgggtaaaactggtgtc
taaacactccaaatttaacccgaactcttataattagtcaaatgcattgggttgttacat
attttgaccctagaaagagtaacatagctgtttactacttcgaatcaatgttttctctcg
gctttagcctgttttctctgttttagcctattttgggacaaaatgggtaaaactggtgtc
taaacactccaaatttaacccgaactcttataattagtcaaatgcattgggttgttacat
attttgaccctagaaagagtaacatagctgtttactacttcgaatcaatgttttctctcg
gctttagcctgttttctctgttttagcctattttgggacaaaatgggtaaaactggtgtc
taaacactccaaatttaacccgaactcttataattagtcaaatgcattgggttgttacat
attttgaccctagaaagagtaaaatagctgtttactgcttcgaaaaaatgttttctctcg
gtttttatcttgttttctctgtttaagcctgttttgggataaaacgggtttaagtgttgt
ctaaacactccaaattcatcccgaactcttaaaattagtc--------------------
-
>Chr18:7286560:7288808_5p 
------------------------------------------------------------
------------------------------------------------------------
------------------------------------------------------------
------------------------------------------------------------
--------------------------------------------------ttttctcggt
tttag-------------------cctgtttcgggacaaaatgggtaaaagtggtgtcta
aacactccaaatttaacccgaactcttataattagtcaaatgcattgggttgttacatat
tttgaccctagaaagagtaacatagctgtttactacttcgaatcaatgttttctctcggc
tttagcctgttttctctgttttagcctattttgggacaaaatgggta-aaactggtgtct
aaacactccaaatttaacccgaactcttataattagtc-aaatgcattgggttgttacat
attttgaccctagaaagagtaacatagctgtttactacttcgaatcaatgttttctctcg
gctttagcctgttttctctgttttagcctattttgggacaaaatgggtaaaactggtgtc
taaacactccaaatttaacccgaactcttataattagtcaaatgcattgggttgttacat
attttgaccctagaaagagtaacatagctgtttactacttcgaatcaatgttttctctcg
gctttagcctgttttctctgttttagcctattttgggacaaaatgggtaaaactggtgtc
taaacactccaaatttaacccgaactcttataattagtcaaatgcattgggttgttacat
attttgaccctagaaagagtaacatagctgtttactacttcgaatcaatgttttctctcg
gctttagcctgttttctctgttttagcctattttgggacaaaatgggtaaaactggtgtc
taaacactccaaatttaacccgaactcttataattagtcaaatgcattgggttgttacat
attttgaccctagaaagagtaacatagctgtttactacttcgaatcaatgttttctctcg
g-ctttagcctgttttctctgttttagcctattttgggacaaaatgggtaaaactggtgt
ctaaacactccaaatttaacccgaactcttataattagtcaaatgcatt-----------
-
>Chr11:20640158:20642184_3p 
------------------------------------------------------------
---------------------------------------------------------ctc
gttttaagc------------------ctattttgggataaaatgagtgtaag---tgtc
taaacaatccaaattcaacccgaactcttataattagtcgaatgcaatggattgtcacac
attttaacccaagaaacacaagcaaagctgtttactgcttcaaattaatgttttctcgga
tttagcctattttctcgttttaagcctattttgggataaaatgagtgtaag---tgtcta
aacaatccaaattcaacccgaactcttataattagtcgaatgcaatggattgtcacacat
tttaacccaagaaacacaagcaaagctgtttactgcttcaaattaatgttttc--tcgga
tttagcctattttctcgttttaagcctattttgggataaaatgagtg-taag---tgtct
aaacaatccaaattcaacccgaactcttataattagtc-gaatgcaatggattgtcacac
attttaacccaagaaacacaagcaaagctgtttactgcttcaaattaatgttt--tctcg
gatttagcctattttctcgttttaagcctattttgggataaaatgagtgtaagt---gtc
taaacaatccaaattcaacccgaactcttataattagtcgaatgcaatggattgtcacac
attttaacccaagaaacacaagcaaagctgtttactgcttcaaattaatgttttc--tcg
gatttagcctattttctcgttttaagcctattttgggataaaatgagtgtaag---tgtc
taaacaatccaaattcaacccgaactcttataattagtcgaatgcaatggattgtcacac
attttaacccaagaaacacaagcaaagctgtttactgcttcaaattaatgttt--tctcg
gatttagcctattttctcgttttaagcctattttgggataaaatgagtgtaagt---gtc
taaacaatccaaattcaacccgaactcttataattagtcgaatgcaatggattgtcacac
attttaacc---------------------------------------------------
------------------------------------------------------------
------------------------------------------------------------
-
>Chr11:20640158:20642184_5p 
------------------------------------------------------------
------------------------------------------------------------
------------------------------------------------------------
------------------------------------------------------------
-------------------------------------------------------tcgga
tttagcctattttctcgttttaagcctattttgggataaaatgagtgtaag---tgtcta
aacaatccaaattcaacccgaactcttataattagtcgaatgcaatggattgtcacacat
tttaacccaagaaacacaagcaaagctgtttactgcttcaaattaatgttttc--tcgga
tttagcctattttctcgttttaagcctattttgggataaaatgagtg-taag---tgtct
aaacaatccaaattcaacccgaactcttataattagtc-gaatgcaatggattgtcacac
attttaacccaagaaacacaagcaaagctgtttactgcttcaaattaatgttt--tctcg
gatttagcctattttctcgttttaagcctattttgggataaaatgagtgtaagt---gtc
taaacaatccaaattcaacccgaactcttataattagtcgaatgcaatggattgtcacac
attttaacccaagaaacacaagcaaagctgtttactgcttcaaattaatgttttc--tcg
gatttagcctattttctcgttttaagcctattttgggataaaatgagtgtaag---tgtc
taaacaatccaaattcaacccgaactcttataattagtcgaatgcaatggattgtcacac
attttaacccaagaaacacaagcaaagctgtttactgcttcaaattaatgttt--tctcg
gatttagcctattttctcgttttaagcctattttgggataaaatgagtgtaagt---gtc
taaacaatccaaattcaacccgaactcttataattagtcgaatgcaatggattgtcacac
attttaacccaagaaacacaagcaaagctgtttactgcttcgaattaaagttt--tcttg
g-ttttagcttgttttctcgttttaagcctattttgggataaaatgagtgtaa---gtgt
ctaaacaatccaaattcaacccaaacacttataattagtcgaatgcaatggattgtcaca
c
>Chr18:2948544:2952384_3p 
------------------------------------------------------------
--------agcc---------------------------------------tgttttcta
gatttaagc------------------ctgctttgggataaaacaggtttcactgttgtc
taaacactccaaattcatcctgaactcttaaaattagttaaatgcattggattgtcacac
attatgaccctagaaacagtaacaaagctgtttactgctttgaatcaacgttttctcggt
tttta-------------------gtcgtttcgggaaaaaattggtatgagtggtgtcta
aacactccaaattcatcctgaactcttacaattagttaaatgcattggattgtcacacat
tctgaccctagaaacagtaacaaagctgtttactgctttgaatcaa--------------
-------tgttttctcggttttagcctgtttcgggacaaaatgggtc-taagcggtgtct
aaatactccaaattcaaccccaactcttataatttgtt-aaatgaattggattgttacat
attttaaccctagaaagagtaacatagcggtttactgcatagaaccaa------------
---------tgttttctcgattttagcctttttcgagacaaaatgggtaaaagtggagtc
taaacactccaaattcatcctgaactcttacaattagttaaatgcattggattgtcacac
attctgaccctagaaacagtaacaaagctgtttactgctttgaatcaa------------
---------tgttttctcggttttagcctgtttcgggacaaaatgggtctaagcggtgtc
taaatactccaaattcaaccccaactcttataatttgttaaatgaattggattgttacat
attttaaccctagaaagagtaacatagcggtttactgcatagaaccaa------------
---------tgttttctcgattttagcctttttcgagacaaaatgggtaaaagtggagtc
taaacactccaaattcatcctgaactcttacaattagttaaatgcattggattgtcacac
attctgaccctagaaacagtaacaaagctgtttactgctttgaatcaatgttt--tctcg
g-ttttagcctgttt---------------------------------------------
------------------------------------------------------------
-
>Chr18:2948544:2952384_5p 
------------------------------------------------------------
---------------------------------------------------tgttttctc
ggttttagc------------------ctgtttcgggacaaaatgggtctaagcggtgtc
taaatactccaaattcaaccccaactcttataatttgttaaatgaattggattgttacat
attttaaccctagaaagagtaacatagcggtttactgcatagaaccaatgttttctcgat
tttag-------------------cctttttcgagacaaaatgggtaaaagtggagtcta
aacactccaaattcatcctgaactcttacaattagttaaatgcattggattgtcacacat
tctgaccctagaaacagtaacaaagctgtttactgctttgaatcaa--------------
-------tgttttctcggttttagcctgtttcgggacaaaatgggtc-taagcggtgtct
aaatactccaaattcaaccccaactcttataatttgtt-aaatgaattggattgttacat
attttaaccctagaaagagtaacatagcggtttactgcatagaaccaa------------
---------tgttttctcgattttagcctttttcgagacaaaatgggtaaaagtggagtc
taaacactccaaattcatcctgaactcttacaattagttaaatgcattggattgtcacac
attctgaccctagaaacagtaacaaagctgtttactgctttgaatcaa------------
---------tgttttctcggttttagcctgtttcgggacaaaatgggtctaagcggtgtc
taaatactccaaattcaaccataactcttataattaatcaaatgcattggattgttacat
attttaaccctagaaagagtaacatagcggtttactgcatagaaccaa------------
---------tgttttctcgattttagcctttttcgagacaaaatgggtaaaagtggagtc
taaacactccaaattcaacccgaactcttataattactcaaatgcattggattgttacat
att-tgacaatagaaagagtaacatacctgtttactgcatcgaatcaatgttttctctcg
g-tttttgccc-------------------------------------------------
------------------------------------------------------------
-
>Chr14:21116368:21130362_5p 
------------------------------------------------------------
------------------------------------------------------------
----------------------------------gggataaaatgggttcaagtgttgtc
gaaacacgctaaattgatcctgaactcttacaattagtcaaatgtattaaattgtcacac
attcttaccctagaaacagtaacaaagctgtttactgcttcaaatcaacgttttctcggt
tttag-------------------cctgtttcgagacaaaatgggtaaaagtggtggcta
aacactccaaattcaacccgaactctcataattagtcaaatgcattggattgttacatat
tttgaacctagaaagagtaacttagctgtgttttgcttggaatcaatgttttctttcggt
ttaagcctgttttcttggtttaatcctgttttgggataaaacgggtt-taagtgttgtct
aaacactctaaattgatcctgaattcttacaattagtc-aaatgtattaaattgtcacac
attctgaccctagaaacagtaaaaaagctgtttactgcttcgaatcaa------------
---------cgttttctcggttttagcctgtttcgggacaaaatgggtaaaagtagtgtc
taaacactccaaattcaacccgaactctcataattagtcaaatgcattggattgttacat
attttgaacctagaaagagtaacttagctgtgttttgcttggaatcaatgttttctttcg
gtttaagcctgttttcttggtttaatcctgttttgggataaaacgggtttaagtgttgtc
taaacactctaaattgatcctgaattcttacaattagtcaaatgtattaaattgtcacac
attctgaccctagaaacagtaaaaaagctgtttactgcttcgaatcaa------------
---------cgttttctcggttttagcctgtttcgggacaaaatgggtaaaagtagtgtc
taaacactccaaattcaacccgaactcttataattagtcaaatgcattggattgttacat
attttgaccctagaaagagtaacatagctgtttactgcttcgaatcaatgttttctctcg
g-ttttagcctgttttct------------------------------------------
------------------------------------------------------------
-
>Chr17:23208430:23211643_3p 
------------------------------------------------------------
-------------------------------gttttctttgttttagac--tgttttctc
ggttttagc------------------gtgttttgatacaaaatgggtataagtgttatc
taaacattcctaatccatctctaactctagcaatttgtcaaatacattggattgtaacac
attttgatcctagaaacaccaacaaagctgtttatagcttttaagcaatgttttctcggt
tttagcctgttttctcggttttagcttgtttttggacaaaatgggtataaatgttttcta
aacacttctaatccatctctaactctagaaattagtcaaa--cattggattgtaacaaat
tttgatcctagaaacactaacaaagctggtaacagcttctaagcaa--------------
-------tgttttctcgctgttagcctgttttgggacaaaatgggta-taagtgttgtct
aaacactcctaactcatctctatctctataaattagtc-agataaattgtattgtatcaa
tttttgatcctagaaacactaacaaagctgtttacagcttctaagcaatgttt--tcaag
gttttatcatgttttctcagttttagactgttttgggacaaaataggtataagtgttgtc
taaacacttcaaatccatctctacctctagaaattagtcaaatatactggattgtaacac
attttgatcctagtaacactaacaaatctgtttacagtttctaagcaatgttttc--tcg
gttttagcctattttctcgcttttagcctgttttgggacaaaatgggtataagtattgtc
taaacattcctaatacatctataactatagaatttagtcaaatacattggattgtaacac
attttgatcctataaacactaacaaagatgtttatagcttctaagcaatgttt--tctta
gttttagcctgttttctcggttttagcttgttttgggacaaaatgggtataaatgttttc
taaacacttctaatccatctct--------------------------------------
------------------------------------------------------------
------------------------------------------------------------
------------------------------------------------------------
-
>Chr17:23208430:23211643_5p 
------------------------------------------------------------
-----------------------------------------ttctaagcaatgttttctc
ggttttagc------------------gtgttttgatacaaaatgggtataagtgttatt
taaacattcctaatccatctctaactctagcaatttgtcaaatacattggattataacac
attttgatcctagaaacactaacaaagctgtttatagcttttaagcaatgttttctcggt
tctagcctgttttctcggttttagcttgtttttggacaaaatgggtataaatgttttcta
aacacttctaatccatctctaactctagaaattagtcaaa--cattggattgtaacaaat
tttgatcctagaaacactaacaaagctggtaacagcttctaagcaa--------------
-------tgttttctcgctgttagcctgttttgggacaaaatgggta-taagtgttgtct
aaacactcctaactcatctctatctctataaattagtc-agataaattgtattgtatcaa
tttttgatcctagaaacactaacaaagttgtttacagcttctaagcaatgttt--tcaag
gttttatcctgttttctcagttttagactattttgggacaaaatgggtataagtgttgtc
taaacatttcaaatccatctctacctctagaaattagtcaaatatactggattgtaacac
attttgatcctagtaacactaacaaatctgtttacagtttctaagcaatgttttc--tcg
gttttagcctattttctcgcttttagcctgttttgggacaaaatgggtataagtattgtc
taaacattcctaatacatctataactatagaatttagtcaaatacattggattgtaacac
attttgatcctataaacactaacaaagatgtttatagcttctaagcaatgttt--tctta
gttttagcctgttttctcggttttagcttgttttgggacaaaatgggtataaatgttgtc
taaacacttctaatccatctctn-------------------------------------
------------------------------------------------------------
------------------------------------------------------------
------------------------------------------------------------
-
>Chr9:10646946:10650607_5p 
---------------------------------------------------gaattaaga
cacatttttaccccataatcactaacatagctgtttagtgcttctaagcaatgatttttt
ggttttatc------------------ctgttttgggacaaaatgggtataagtggcttt
taaactctccacatccatctcaaactcttataactagtcagttgcattggattaagacac
attttaaccccataaacactagcatagctttttagtgcttctaagcaatgtctttttggt
tttag-------------------cctgttttgggacaaaatgggtataagtggctttta
aactctccacatctatctcaaactcttataattagttagttgcattggattaagacacat
tttaaccccataaacactaacatagctgtttacagcttctaagcaa--------------
-------tgttttcttggttttagcctgttttgggacaaaatgggta-taagtggctttt
aaactctccacatctatctcaaactcttataattagtt-agttgcattggattaagacac
attttaaccccataaacactaacatagctgtttacagcttctaagcaa------------
---------tgttttcttggttttagcctgttttgggacaaaatgggtataagtggcttt
taaactctccacatctatctcaaactcttataattagttagttgcattggattaagacac
attttaaccccataaacactaacatagctgtttacagcttctaagcaa------------
---------tgttttcttggttttagcctgttttgggacaaaatgggtataagtggcttt
taaactctccacatctatctcaaactcttataattagttagttgcattggattaagacac
tttttaaccccataaacactatcatagctgtttagtgcttctaagcaa------------
---------tgttttcttggttttagcatgttttaggacaaaatgggtataagtggcttt
aaaacactccacatctatctcaaagtcttagaattagttagttgcattggatt-------
------------------------------------------------------------
------------------------------------------------------------
------------------------------------------------------------
-
>Chr9:10646946:10650607_3p 
------------------------------------------------------------
------------------------------------------------------------
------------------------------------------------------------
-----------------------------------agttagttgcattggattaagacac
attttaaccccagaaacactaacaaagctgtttagtgcttctaaggaatgttttcttggt
tttag-------------------cctgttttgggacataatggatataagtggctttta
aactctctacatatatcttaaagtattataattagttagttgcattggattaagacacat
tttaaccccagaaacactaacaaagctgtttagtgcttctaaggaa--------------
-------tgttttcttggttttagcctgttttgggacataatggata-taagtggctttt
aaactctctacatatatcttaaagtattataattagtt-agttgcattggattaagacac
attttaaccccagaaacactaacaaagctgtttagtgcttctaaggaa------------
---------tgttttcttggttttagcctgttttgggacataatggatataagtggcttt
taaactctctacatatatcttaaagtattataattagttagttgcattggattaagacac
attttaaccccagaaacactaacaaagctgtttagtgcttctaaggaa------------
---------tgttttcttggttttagcctgttttgggacataatggatataagtggcttt
taaactctctacatatatcttaaagtattataattagttagttgcattggattaagacac
attttaaccccagaaacactaacaaagctgtttagtgcttctaaggaa------------
---------tgttttcttggttttagcctgttttgggacataatggatataagtggcttt
taaactctctacatatatcttaaagtattataattagttagttgcattggattaagacac
attttaaccccagaaacactaacaaagctgtttagtgcttctaaggaatgttt--tcttg
g-ttttagcctgtttt-------------------gggacaaaatgggtataagtggctt
ttaaactctccacatctatctcaaactcttataattagttagttgcattgcatt------
-
>Chr10:17660924:17663499_3p 
tgtctaaacactccaaattcatccgaactcttacaattagtcaaatgcttaggattgtca
cacattctaaccctagaaatagtaacgaagttatttactgcttcgaatcaatgttttctc
gattttagt------------------ctacttcgggacaaaatgggtaatagtggtgtc
taaacactccaaattcatcc-gaactcttacaattagtcaaatgcttaggattgtcacac
attctaaccctagaaatagtaacgaagttatttactgcttcgaatcaatgttttctcgat
tttag-------------------tctacttcgggacaaaatgggtaatagtggtgtcta
aacactccaaattcatcc-gaactcttacaattagtcaaatgcttaggattgtcacacat
tctaaccctagaaatagtaacgaagttatttactgcttcgaatcaa--------------
-------tgttttctcgattttagtctacttcgggacaaaatgggta-atagtggtgtct
aaacactccaaattc-atccgaactcttacaattagtc-aaatgcttaggattgtcacac
attctaaccctagaaatagtaacgaagttatttactgcttcgaatcaa------------
---------tgttttctcgattttagtctacttcgggacaaaatgggtaatagtggtgtc
taaacactccaaattcatcc-gaactcttacaattagtcaaatgcttaggattgtcacac
attctaaccctagaaatagtaacgaagttatttactgcttcgaatcaa------------
---------tgttttctcgattttagtctacttcgggacaaaatgggtaatagtggtgtc
taaacactccaaattc-atccgaactcttacaattagtcaaatgcttaggattgtcacac
attctaaccctagaaatagtaacgaagttatttactgcttcgaatcaa------------
---------tgttttctcgattttagtctacttcgggacaaaatgggtaatagtggtgtc
taaacactccaaattcatcc-gaactcttacaattagtcaaatgc---------------
------------------------------------------------------------
------------------------------------------------------------
------------------------------------------------------------
-
>Chr10:17660924:17663499_5p 
------------------------------------------------------------
------------------------------------------------------------
-----------------------------------------------------tggtgtc
taaacactccaaattcatcc-gaactcttacaattagtcaaatgcttaggattgtcacac
attctaaccctagaaatagtaacgaagttatttactgcttcgaatcaatgttttctcgat
tttag-------------------tctacttcgggacaaaatgggtaatagtggtgtcta
aacactccaaattcatcc-gaactcttacaattagtcaaatgcttaggattgtcacacat
tctaaccctagaaatagtaacgaagttatttactgcttcgaatcaa--------------
-------tgttttctcgattttagtctacttcgggacaaaatgggta-atagtggtgtct
aaacactccaaattc-atccgaactcttacaattagtc-aaatgcttaggattgtcacac
attctaaccctagaaatagtaacgaagttatttactgcttcgaatcaa------------
---------tgttttctcgattttagtctacttcgggacaaaatgggtaatagtggtgtc
taaacactccaaattcatcc-gaactcttacaattagtcaaatgcttaggattgtcacac
attctaaccctagaaatagtaacgaagttatttactgcttcgaatcaa------------
---------tgttttctcgattttagtctacttcgggacaaaatgggtaatagtggtgtc
taaacactccaaattc-atccgaactcttacaattagtcaaatgcttaggattgtcacac
attctaaccctagaaatagtaacgaagttatttactgcttcgaatcaa------------
---------tgttttctcgattttagtctacttcgggacaaaatgggtaatagtggtgtc
taaacactccaaattcatcc-gaactcttacaattagtcaaatgcttaggattgtcacac
attctaaccctagaaatagtaacgaagttatttactgcttcgaatcaatgttt--tctcg
a-ttttagtctacttc-------------------gggacaaaatgggtaatagtggtgt
ctaaacactccaaattca-tccgaactcttacaattagtcaaatgc--------------
-
>Chr18:2918633:2920583_5p 
------------------------------------------------------------
------------------------------------------------------------
------------------------------------------------------------
-------------------------------------------gcattgggctttcacac
attctgaccctagaaacagtaacaaaactgtttactgcttcgcatcaatgttttctcggt
tttag-------------------cttgtttcgggacaaaatgggtaaaagttgtgtcta
aacactccaaattcaacccgaactcttataattagtcaaatgcattggattctcacacat
tctgaacctagaaacagtaacaaagctgttt-ctacttcgaatcaa--------------
-------tgttttttcggttctagcctgtcttaggacaaaatgggta-aaagtggtgtct
aaacactcctaattcaacccgaactcttatacttattc-aaatgcattggatcgttacat
attttgaccctagaaagagtaacatagctgtttactgcttcaaatcaatgttttctctcg
gttttagcctgttttctctgttttagcctattttgggacaaaatgggtaaaagtggtgtc
taaacactccaaattcaatccgaaatcttataattattcaaatgcattggattgttacat
attttgaccctagaaaaagtaacatagctgtttactgctttaaaacaatgttttcactcg
gctttagcctgttttctctgtttaagcctgttttgggataaaatgggtaaaagtggtgtc
taaacactccaaatttaatccgaactcttataattagtcaaatgctttggattgtcatac
attctgaccctagaaacagtaacatagctttttattgctttgaatcaatattttctctcg
gttttagcttgttttctttgtttaagcctcttttgggataaaacgggtttaagtgttggc
taaaaactccaaaatcatcccgaactcttacagttagtcaaatgcattggattgtcacac
atcctgaccctagaaacagtaacaaagctgataactgcttcgaatcaatgttttctc---
------------------------------------------------------------
------------------------------------------------------------
-
