# Supplementary material for: Transposon signatures of allopolyploid genome evolution
Source: Nat Commun. 2023 Jun 1;14:3180. doi: 10.1038/s41467-023-38560-z (PMC10235133; doi:10.1038/s41467-023-38560-z)
Supplement: Supplementary file 4 — Supplementary Data 1 [file 41467_2023_38560_MOESM4_ESM.zip › Camelina.LTR.families/Camelina.LTRFamily/Camelina.Aligned/gt10.fam_2001.Aligned.fa]

>Chr4:2941640:2946006_5p 
------taaagaatcaaaagcacaaaaccacaaaacctta-agcttgaataaagaatcct
tcctttattaatgtttagaaaatcttctcaaaactaaacacaagctctgtttttctctta
tgatcatatatccttcttatgatctctat-ttatattgttctagacttctttttctaaaa
catcctaacttcctttttagtttaggattacaacttttccttttcctaactagattccta
attcctttaaggatatctattctagaacattttagaagctt-atccaacatttac
>Chr4:2941640:2946006_3p 
------taaagaatcaaaagcacaaaaccacaaaacctta-agcttgaataaagaatcct
tcctttattaatgtttagaaaatcttcgcaaaactaaacacaagctctgtttttttctta
tgatcatacatccttcttatgatatctat-ttatattgttctagacttccttttctaaaa
catcctaacttcctctttagtttaggattacaacttttccttttccttactagattccta
attcctttaaggatatctattctagaacattctagaagctt-atctaaca-----
>Chr13:23801978:23806659_5p 
------taaagaatcaaaag--------cacaaaaccttatagcttgaataaagaatcct
tcctttattaatgtttagaaaatcttctcaaaactaaacacaagctctgtttttc-ctta
tgatcatacatccttcttatgatctctat-ttctatggttctagtcttccttttctaaaa
cctactaacttcctttttagtttaggattacaacttttcctttt-ctaactagattccta
attcctttaaggatatctattctagaacattctagaagctt-aaccaaca-----
>Chr7:13465180:13469607_3p 
------taaataatcaaaag--------cacaaaacctta-agcttgaataaagaatcct
tcctttattaatgtatagaaaatcttctcaaaactaaacacaagctctgtttttc-cttt
tgatcatacatccttcctatgatctctat-ttatatggttctagactttattttctaaaa
catcctaacttcctttttagtttaggattacaaattttctttttcctaactagattccta
attccttcaaggatatctattctagaacattctagaagctt-aaccaaga-----
>Chr7:13465180:13469607_5p 
------taaagaatcaaaag--------cacaaaacctta-agcttgaataaagaatcct
tcctttattaatgtttagaaaatcttctcaaaactaaacataagctctgtttttc-ttta
tgatcatacatccttcctatgatctctat-ttatatggttctagacttccttttctaaaa
catcctaacttcctttttagtttaagattacaacttttacttttcctaactagattccta
attccttaaaagatatctattctaaaacattctagaagctt-aaccaa-------
>Chr13:23801978:23806659_3p 
------taaagaatcaaaat--------cacaaaaccttatagcttgaataaataatcct
tcctttattaatgtttagaaaatcttctcaaaactaaacacaagctctgtttttc-ctta
tgatcatacatccttcttatgatctctat-ttatatggttctagtcttccttttctaaaa
cctactaacttcctttttagtttaggattacaacttttcctttt-ctaactagattccta
attcctttaaagatatctattctagaatattctagaagctt-aaccaaca-----
>Chr12:32091873:32097226_5p 
---aaataaagaatcaaaag--------cacaaaaccttacagcttgaataaagaatcct
tcctttattaatgtttagaaaatcttctcaaaactaaacacaagctttgtttttc-ctta
tgatcatacatccttcttatgatctctat-ttatatggttctagtcttccttttctaaaa
cctaataacttcctttttagtttaggattacaacttttactttt-ctaagtagattccta
attcctttaaggatatctattctagaacattctagaagcttaaaccaaca-----
>Chr7:5767355:5772404_3p 
-----ataaagaatcaaaag--------cacaaaaccttaaagctt-aacaaagaatcct
tcctttattaatgtttagaaaatcttctcaaaactaaacacaacctctgtttttc-ctta
tgatcatacattcttcttatgatctata---aatatggttctagacttccttttctaaaa
cattctaacttcctttttagtttaggattacaacttttccttttcctaactagattccta
attccttttaggatatctattctagaacattctagaagctt-atccaaca-----
>Chr7:5767355:5772404_5p 
accaaataaagaatcaaaag--------cacaaaaccttaaagctt-aacaaagaatcct
tcctttattaatgtttagaaaatcttcacaaaactaaacacaagctctgtttttc-ctta
tgatcatacatccttcttatgatctata---tatatggttctagacttccttttctaaaa
cattctaacttccttttaagtttaggattacaacttttccttttcctaacgagattccta
attccttttaggatatctattctagaacattctagaagctt-atccaac------
>Chr12:32091873:32097226_3p 
------taaagaatcaaaag--------cacaaaaccttacaacttgaataaagaatcct
tcctttattaatgtttagaaaatcttctcaaaactaaacacaagctctatttttc-ctta
taatcatacatccttcttatgatctctat-ttatatggttctagtcttccttttctaaaa
cctactaacttccttttttgtttaggattacaacttttcctttt-ctaagtagattccta
attcctttaaggatatctattctagaacattctagaagcttaaaccaaca-----
>Chr18:5122555:5127204_3p 
------taaagaatcaagga--------cacaaaaccttaaagcttgaacaaagaattct
tactttattaatgtttagaaactcttctcaaaactaaacacaagcttttctatcc--ttt
tgatcatacatccttcttatgatctctattttatattgttctagagttccttttctaaaa
catgctaacttcttttttagtttaggattacaacttttccttttcctaactagattccta
attccttttaggatatctattctagaacattctagaagctt-atccaaca-----
>Chr5:30479834:30486867_3p 
--caaataaagaatcaatag--------cacaaaaccttcaagcttgaacaaagaatcct
tcctttattaatgtttagaaaatcttctcaaaactaaacacaagctctgtttttc-cttg
tgatcatacatctttcttatgatctatat-ttatagggttctagtcttccttttctaaaa
cctactaacttcctttttagtttaatattacaacttttcctttt-ctaagtagattacta
attcctttaaggatatctattctagaacattctagaagctt-aaccaaca-----
>Chr18:5122555:5127204_5p 
------taaagaatcaaaga--------cacaaaaccttaaagctcgaacaaagaatcct
tcctttattaatgtttagaaactcttctcaaaactaaacacaagcttttctatca--ttg
tgatcatacatccttcttatgatctctattttatattgttctagagttccttttctaaaa
catgctaacttcctttttagtttatgattacaatttttccttttcctaactagattccta
attccttataggatatctattctagaacattctagaagctt-atccaaca-----
>Chr5:30479834:30486867_5p 
------taaagaatcaatag--------cacaaaaccttcaagtttgaacaaagaatcct
tcctttgttaatgtttagaaaatcttctcaaaactaaacacaagctctgtttttc-cttg
tgatcatacatccttcttatgatctatat-ttatagggttctagtcttccttttttaaaa
cctactaacttcctttttagtttactattacaacttttcctttt-ctaagtagattccta
attcctttaaggatatctattctagaacattctagaagctt-aaccaaca-----
