# Supplementary material for: Transposon signatures of allopolyploid genome evolution
Source: Nat Commun. 2023 Jun 1;14:3180. doi: 10.1038/s41467-023-38560-z (PMC10235133; doi:10.1038/s41467-023-38560-z)
Supplement: Supplementary file 4 — Supplementary Data 1 [file 41467_2023_38560_MOESM4_ESM.zip › Camelina.LTR.families/Camelina.LTRFamily/Camelina.Aligned/gt10.fam_2138.Aligned.fa]

>Chr4:9086985:9096183_5p 
--------cgccttcaaatctcacaaactctgatcaa-aggtcaattaa-aacctaatgt
gcactcaaccacgatctagtgttgtcgtcgtaacacttcagggtcgaatccacagagacc
aagtga-tccactatgaagttgtataga-tcaaatatagctaaggcaatgag--aaatat
tgttttt-caagtaaccgattaataaacagaaaataaa-taagagttt-cgaaatc--aa
gggaagatattgggagttgggaatcaatcaggggttacaa-ccacaaatttagatgatag
attgggaaagcaatagataccgttcttgaactcaaatctcgaatataaaactaacctact
gtcgcatcattagttatctatgcaaggaattgaataaactctaaaccgtcgtttgaatct
-ag-caatcctagcaagcaat---aagttcaagtttgattttgttcacaaggtgccttaa
cttcaactttcgttggataaggatcaccttgctcacctatgttcttttcaagcaatccaa
caacactttttgatgcctagatgaattaaacctactatcataaactaggtagctaatcta
gtttaagcattaaacacaactatagatgaagaacacaaaagatcaatcccaaatctaaca
-acctaagtttaaagaatcataaaacccctttttgaaacccgaaacccaacagagagact
actcggacatcgaacaagagcaaccacaaatcaaatataaaaaagacatgtttgaattgc
caaagaaattaata----gggttcagaattcttctccaaaggattagaaag---------
------------------------------------------------------------
-------------------------------------------------
>Chr4:9086985:9096183_3p 
--------------caaat-----------tgatcaa-aggtcaattaa-aacctaatgt
gcactcaaccacgatctagtggtgtcgtcgtaacacttcgaggtcgaatccacagagacc
aagcga-tgcactatgaaattgtataga-tcaaaaataactaagacaatgag--aaagat
ttttttt-caagtaaccgattaataaacagaaaataaa-taaaagttt-cgaaatc--aa
gggaagatattgggagttgggaatcaatcaggggttacaa-ccacaaatttagatgatag
attgggaaagcaatagataccgttcttgaactcaaatctcgaatgtaaaactaacctact
gtcgcagcattagttatctgtgcaaggagttgaataaactctaaaccgtcgtttgaatct
-ag-caatcctagcaagcaat---aagttcaaggttgattttgttcacaagttgccttaa
cttcaactttcgttggctaaggatcaccttgctcacctatggtcttttcaagcaatccaa
caacac-ttttgatgcgtagatgaattaaacctactatcataaactaggtagctaatcta
gtttaagcattaaacacaactatagatgaagaacacaaaagatcaatcccaaatctaaca
-acttaagtttaaagaatcataaaacccctttttgaaacctgaaacccaacagaaagact
actcggacatcgaacaagagcaaccacaaatcaaatat-gaaaagacatgtttgaattgc
aaaagaaattaata----gggttcagaattcttctccaaagaatt---------------
------------------------------------------------------------
-------------------------------------------------
>Chr14:10038423:10045411_3p 
-----------------at-----------tgatcaa-aggtcaattaa-aatctaaggt
gcactcaaccacgatctagtggtgtcgtcgtagcactttaaggtcgaatccacaaagacc
aaacta-tgcactctaaaattgtgaaga-tcaagtctagctaaggcaa-aag--agaatt
tgtgtga-caagtaatt-atta--aaaaaggaaaaata-aaagagtgtttaaattc--ag
agaaaagtattgggcgttgggagtctattaggaattatga-tcactaactcagatgatag
attgggacagcattagataccgttcttgaactcaaatctcgaatgtaaaactaacctact
gtcacaacattagttatctatgcaaggaattgattaaactctaaaccgtcgtttgaatct
-ag-caatcctagcaagcaat---aagttcaagtttgattttgttcacaaggtgccttaa
cttcaactttcgttggctaaggatcaccttgctcatctatgttcttttcaagcaattcaa
catcac-ttttgatgcctagatgaattaaacctacaatcataaactaggtagctaaccta
gttaaagcattaagaacaacaatagaggaagaacacaatagatcaatcccaaatctagca
-acctaagttcagagaatcatgaaacccc-tttcgaaacctgaaacccaacagagagact
actcagacatcgaacaacagcaaccacaaatcaaatatgaagaaaacatgtttgagttgc
aaagagaaataaaa----gggttcagaattcttctccaaagtgtcaagaaggattagaga
tcttctctc-ccagctctcaatacaaaatagtctcaga----------------------
-------------------------------------------------
>Chr14:10038423:10045411_5p 
-----------------------------------------------------ccaaggt
gcactcaaccacgatctagtggtgtcgtcgtagcactttagggtcgaatccacagagacc
aaacta-tgcactataaaattgtgaaga-tcagatctagctaaggcaa-aag--agaatt
tgcgtga-caagtaatt-atca--aaacaggaaaaata-aaagagtgtttaaattc--ag
aaaaaagtattgggtgttgggagtctattaggaattatga-tcactaactcagatgatag
attgggatatcattagataccgttcttgaactcaaatatcgaatgtaaaactaacctact
gtcgcagcattagttatctatgcaaggaattgattaaactttaaaccgtcgtttgaatct
-ag-caatcctagcaaacaat---aagttcaagtttgattttgttcacaaggtgccttaa
cttcaactttcgttggctaaggatcaccttgctcacctatgctcttttcaagcaattcaa
caacac-ttttgatgcctagatgaattaaacctacaatcataaactaggtagctaatcta
gtttaagcattaagaacaacaatagaggaagaacacaatagatcaatcccaaatctagca
-acctaagttcagagaatcatgaaacccc-ttttgaaacccgaaacccaacagagagact
actcaaacatcgaacaacagcaaccacaaatcaaatctgaagaaaacatgtttgagttgc
aaagagagataaaa----tggttcaaaattcttcttcaaagtgtcaagaaggattagaga
tcttctctc-ccagctctcaatacaaaatagtctcagaaa--------aataaagctt--
-------------------------------------------------
>Chr9:9245472:9250022_5p 
------------------------------tgatcaacaggtcaattaa-aacctaatgt
gtactccaccacgatctagtggtatcgttgtaacacttcaggatcgaatccacagggacc
aaacaattacactatgaaattatgtaga-ttaaatatagctaagacaaaagaggaagttt
tgtgaat-aaattaactaatcaa-aaacggaaagtaaataagttgtttctaaatca--aa
aaggaaatattgggcgcagggaatcagttaggggacatga-ccacgaaattagatgataa
attgggatagcattaaacaccgttcttgaactcaaatctcgaatgtaaaactaacttact
gtcgcagcattagctatctatgcaaggaattgataaaactctaaaccgtcgtttgaatct
aaa-caatcctagcaagc---aataagttcaagtttgattatgttcacaaggtgccccga
cttcaactatcgttggctaaggatcaccttgctcacctatgttcttttcaagcaattcaa
caacac-ttttgatgcctagatgaattaagcctaagatcttaatctaggtgatcaatcta
gcttgagcattaaaaacaacaatagatgaagaacaaca-agatcaatccctaatctaaca
aacctagcatcaattaatcatataaaccc-ttctgaaaccctaaacccaattgagaaact
actcagagatggagaagcataaacagcaaatcagtgatgaagataacataattgaattgc
aa--aagaatagaaaatagggtttagaaatcttctccaaagtgtcaagaaggattagaga
tcttctcccttttgctctcaan-----------tctagac--------gttgagactcac
at-----------------------------------------------
>Chr9:9245472:9250022_3p 
-------------------------------------caggtcaattaa-aacttaatgt
gtactccaccacgatctagtggtatcgttgtaacacttcaggatcgaatccacagagacc
aaacaattgcactaagaaattatcaaga-tcaaatataactaagacaatgga--aaggtt
tgtgaat-cacgtaactatctaa-aaacggaaagtaaataagttgttttt-agtca--aa
aaggaaatattgggcgcagggaatcagttaggggacttga-ccacgaaattagatgataa
attgggatagcattaaacaccgttctctaactcaaatctcgaatgtaaaactaacctact
gtcgcagcattaactatctatgcaaggaattgataaaactctaaaccgtcgtttgaatct
aaa-caatcctagcaagc---aataagttcaagtttgattatgttcacaaggtgccccaa
cttcaactatcgttggctaaggatcaccttgctcacctatgttcttttcaagcaattcaa
caacac-ttttgatgcctagatgaattaagcctaagatcttaatctaggtgatcaatcta
gcttgagcattaagaacaacaatagatgaagaacaaca-agatcaatccctaatctaaca
aacctagcatcaattaatcatataaaccc-ttctgaaaccctaaacccaattgagaaact
actcagagatggagaagcataaatagcaaatcaatgatgaagataacataattgaattac
aa--aagaatagaaaata-ggtttagaaatcttctccaaagtgtcaagaaggattagaga
tcttctcccttttgctctcaa---------------------------------------
-------------------------------------------------
>Chr18:9767426:9777086_3p 
------------------------------tgatcta-gtgtcaaataa-aacctaatgt
gcactcaaccacgatctagtggtgtcgtcgtaacacttcagggtcgaatccacagagacc
aaacaa-tacactatgaaattatttaga-tcgagtatagctaaagc-aagag--aaagtt
tgtgttt-caagtattcgattaa-aagcagaaaataaa-taaaggttt-tgaaatc--aa
ggaaaggtattgggcgtagggaatcagttgggagatacaa-tcacaaatttagttgatag
attgggaaaacattagacaccgttcttaaactcaaaactcaattataaagctaacctact
tccgcagcgatagctaactatgcaaagaaataactagaccctaaacttccatttggatct
-ag-ctaaacaagcaagcatta--aagctcaagttttgattcgttcacaaggtgcctcaa
cttcaacttccgttggctaaggtccaccttgctcacctatgtttctttcaagtaactcaa
caacac-tttcggtgccacgatgagtttaacctaagatcataatctaggtgatcagtcta
gcttaagcaataagaacaactataaatgaagaaca-ataagatcaatcccaaatctaaca
aacctaagtttagagaatcataaaccccc-ttttgaaacccgaaacccaatagtaaaact
acttagacatagaaataaaagaacagcaaaacaaggatgaagaaatcataattgaattgc
aaagagaagtaaaa----------------------------------------------
------------------------------------------------------------
-------------------------------------------------
>Chr6:3892119:3896703_3p 
------------------t-----------tgataaa-aggtcaattaa-aacccaatgt
gtactccaccacgatctagtggtatcgttgtaacacttcaggatcgaatccacagagacc
aaacaattgcactatgaaactatgaaga-tcaaatatagctaagacaaaagaggaagttt
-gtgaag-caagtaataattaaacaaacggaaaataaataagttgtttctaaatca--aa
aagaaaatattgggcacagggaatct-atggggaatataa-tctcggactaaggtggtta
gatggggatgcattagacaccgttctagaactcaattcacggttgtaaagctaacctact
ttcgcagcgttaactatctatgcaatgaattcactaaaccctaaaccgtcgtttggatct
-ag-caaaccaagcaagcaataa-aagttcaagtttgattt-gttcacaaggtgcctcaa
cttcaactttcgttggctaaggtccaccttgctcacctaagttcttttccagcaactcaa
caacac-ttttggtgccacgatgaattaaacctatgatcataaactaggtaggtaatcta
gtttaggctttaagaacaactatagatgaagaacaaaagagatgaaccccaaatctaaaa
cacc-atcattagagaatcat--aaaccc-ctttgaaacccgaaacccaatagataaact
actcagacattgaaaccaaagaacaacaaatcaaagatgaagaaaacataattgaattgc
aa--aagaatagaaaatagggtttagaaatcttctccaaagtgtcaagaaggattagaga
tcttctccc-ccagctctcaatacaaaatagtctccgaaa--------ataaaact----
-------------------------------------------------
>Chr18:9767426:9777086_5p 
------------------------------------------caaataa-aacctaatgt
gcactcaatcacgatctagtggtgccgtcgtaacacttcagggtcgaatccacatagacc
aaacga-tacactatgaaattatttaga-tcgagtatagctaaagc-aagag--aaagtt
tgtgttt-caagtaatcgattaa-aagcagaaaataaa-taaaggttt-tgaaatc--aa
ggaaaagtattgggcgtatagaatcagttgggagatacaa-tcacaaatttagttgatag
attggaaaagcattagacaccgttcttaaactcaaaactcaattataaagctaacctact
tccgcagcgatagctaactatgcaaagaaataactagaccctaaacttccatttggatct
-ag-ctaaacaagcaagcatta--aagctcaagttttgattcgttcacaaggtgcctcaa
cttcaacttccgttggctaaggtccaccttgctcacctatgtttctttcaagtaactcaa
caacac-tttcggtggcacgatgagtttaacctaagatcttaatctaggtgatcagtcta
gcttaagcaataagaacaactatagatgaagaaca-ataagatcaatcccaaatctaaca
aacctaagtttagagaatcataaaccccc-ttttgaaacccaaaacctaatagtaaaact
actcagacatagaaataaaagaacagcaaaacaaggatgaagaaatcataattgaattgc
aaagagaagtaaaaa---gggttca-----------------------------------
------------------------------------------------------------
-------------------------------------------------
>Chr7:1672396:1678826_3p 
--------------caaat-----------tgatcag-aggtcaattaa-aacccaatgt
gtactccaccacgatctagtggtatcgttgtaacactttaggattgaatccacagagacc
aagcaatttcactatgaaattatcaaga-tcaaatatagctaagacaaaaga----agtt
tgtgtttgaaaatcactaac--a-aagcagtaaataaaagagt--gttttaaatcaa-aa
gagaaaacattgggtgcagggaatca-ttaaggattatga-tcacgaatttagatgatta
gatagggatgcattaaacacaattcttgaactcaaatcatgtttgtaaagctatcctact
tccgcagcgataactatctaagcaatgaatttattaaatcctaaacttccgtttgaatcc
-ag-caaatcaagcaaacattaataggttcaggtttgatta-gttcacaagatgcctcaa
cttcaacttccgttggctaaggtccaccttgttcacctatgttcttttccagcaactcaa
caacac-ttttgttgccacgatgaattaaacctaagatcttaatctaggtgatcaatcta
gcttaagcattaaaaacaacaatagatgaagaacaata-agatcaataacaaatctaaca
aacctagcatcaattaatcatagaaaccc-ttctaaaaccctaaacccaattgagaaact
actcagacatggagaaacagaaacaacaaatcaaagatgaagataacataattgaattgc
aa--aagaatagaaaatagggtttagaaatcttctccaaagtgtcaagaaagattagaga
tcttctcccttcagctctcaatacagaatagtctcaaaaa--------aataaagctta-
-------------------------------------------------
>Chr7:1672396:1678826_5p 
tgtaaacccagctacacat-----------tgatcag-aggttaattaa-aactcaatgt
atactccaccacaatttagtggtatcgttgtaacacttcaggatcgaatccacagagacc
aaataattgcactatgaaattatcaaga-tcaaatatagctaagacaaaaga----agtt
tgtgtttgaaaatcactaac--a-aagcagtaaataaaagagt--gttttaaatcaa-aa
gagaaaacattgggtgca-agaatca-ttagggattatga-tcacgaatttagatgatta
gatagggatgcattaaacacaattcttgaactcaaattacgtttgtaaagctatcctact
tccgcagcgataactatctaagcaatgaatttactaaatcttaaacttccgtttgaatcc
-ag-caaatcaagcaagcataaataggttcaggtttgatta-gttcacaagatgcctcaa
cttcaacttccgttggctaaggtccaccttgctcacctatgttcttttccagcaactcaa
caacac-ttttggtgccacgatgaattaaacctaagatcttaatctaggtgatcaatcta
gcttaagcattaagaacaacaatagatgaagaacaata-agatcaataccaaatctaaca
aacctagcatcaattaatcatagaaaccc-ttctgaaaccctaaacccaattgagaaact
actcatacatggagaaacagaaacagcaaatcaaagatgaagataacataattgaattgc
aa--aagaatagaaaatagggtttagaaatcttctccaaagtaccaagaaagattagaga
tcttctcccttcagctctcaatacagaatagtctcagaaa--------aata--------
-------------------------------------------------
>Chr6:3679232:3692576_3p 
------------------------------------------------------------
-------------------------------aacatttcaggatcgtatccacaaagacc
aagcga-tgcactatgaaattgtatagatttgaatttagctaaggcaaagag--aaagtt
tgtattt-caagtaacaaattaa-aaacagaaaataaagtaagggttt-tgaattc--aa
agaaatatattgggtgtagggaatcagttaggggatacac-ccacaaatttagatgatag
actgg-aaagcattagacaccgttcttgaactcaaatcacaattaaaaaactaatctact
tccgcagcgttagctaactatgcaaagaaataactagaccctaaacttccgtttgaatct
-ag-ctaaacaagcaagcatta--aagttcaag-tttgatttgttcacaaggtgcctcaa
cttcaacttccgttggttaaggtccaccttgcttactta-aattctttcaagtatctcaa
caacac-ttttggtgcctagatgaattaaacctaagatcttaatctaggtgatcaatcta
gcttaagtattaagaacaacaatagatgaagaact-ataagatcaatcccaaatctaaca
aacttaagtttagagaatcataaatccct-ttttgaaaaccgaaacccaatagtaaaact
actcagacatggaagcaaaagaacaagaaatcaaggatgaagaaaacatgattgaattgc
aaagagaattaaaa----gggttcaaaattcttctccaaaaggttagagaggataagata
tcttctccc-aaagcttacaa--------gtactcaaaagctgcgtagaaaaaaaa----
-------------------------------------------------
>Chr6:3679232:3692576_5p 
------------------------------------------------------------
-------------------------------aacatttcaggatcgtatccacaaagacc
aagcga-tgcactatgaaattgtatagatttgaatttagctaaggcaaagag--aaagtt
tgtattt-caagtaacaaattaa-aaacagaaaataaagtaagggttt-tgaattc--aa
agaaatatattgggtgtagggaatcagttaggggatacac-ccacaaatttagatgatag
actgg-aaagcattagacaccgttcttgaactcaaatcacaattaaaaaactaatctact
tccgcagcgttagctaactatgcaaagaaataactagaccctaaacttccgtttgaatct
-ag-ctaaacaagcaagcatta--aagttcaag-tttgatttgttcacaaggtgcctcaa
cttcaacttccgttggttaaggtccaccttgcttactta-aattctttcaagtatctcaa
caacac-ttttggtgcctagatgaattaaacctaagatcttaatctaggtgatcaatcta
gcttaagtattaagaacaacaatagatgaagaact-ataagatcaatcccaaatctaaca
gacttaagtttagagaatcataaacccct-tttcgaaacccgaaacccaatagtaaaatt
actcagacatggaagcaaaagaacagcaaatcaaggatgaagaaaacatgattgaattgc
aaagagaattaaaa----gggttcagaaatcttctccaaaaggttagagaggataagaaa
tcttctccc-aaagcttacaa--------gtactcaaaagctgcgtagaaaaaa------
-------------------------------------------------
>Chr16:4872809:4878466_5p 
-----------------------------------------tcaattaa-aacctaatgt
gtactcaaccacgatctagtggtgtcatcgtaacgcttcaagatcgaatccacagagacc
aagcaattgcactatgaaattatgaaga-ttaaatatagctaagacaaaagaggaagttt
tgtaaaa-caagtaataatcaa--aattggaaagtaaataaactgtttttaattcag-aa
aggaaaatattgggcacagagaatct-ttgggggatacaattctcggactaaggtggtta
gatggggatgcgttaaacactgttctagaactcaaatcacggttgtaaagctaacctact
tccgcaacgttaactatttatgcaatgaattcactagaccctaaactgtcgtttgaacct
-ag-caaaccaagcaagcaataacaagttcaagtttgataa-gttcacaaggtgcctcaa
cttcaactttcgttggctaaggtccaccttgctgacctatgttcttttctagcaacttaa
caacac--ttcggtgccacgatgaatttaacctatgatcataaactaggtagctaatctt
gttcaggctttaagaacaacaataaatgaagaacaaaatagatcaaccccaaatctagat
cacc-atcattagagaatcat--aaacca-ttttgaaactcgaaacccaataggaaaact
actcaaacatagagaaacagaaacaacaaatcaaagatgaagaagacataattgaa----
------------------------------------------------------------
------------------------------------------------------------
-------------------------------------------------
>Chr16:4872809:4878466_3p 
------------------------------tgatcaacaggtcaattaa-aagctaatgt
gtactcaaccacgatctagtgatgtcgtagtaacacttcaggatcgaaaccacagagacc
aagcaattgcactatgaaattatgaaga-ttaaatatagctaagacaaaagagagagttt
cgtaaaa-caagtaataatcaa--aattggaaagtaaataaactgtttttaattcag-aa
aggaaaatattgggcacagggaa-ct-ttgggggatacaattctcggactaaggtggtta
gatggggatgtgttaaacactgttttagaactcaaatcacggttgtaaagctaatctact
tccacagcgttaactatttatgcaatgaattcactagaccctaaaccgtcgtttgaacct
-ag-caaaccaagcaagcaataacaagttcaagtttgataa-gttcacaaggtgcctcaa
cttcaacttttgttggctaaggtccaccttgctgacctatgttcttttctagcaactcaa
caacac-tttcggtgccacgatgaatttaacctatgatcataaactaggtagctaatctt
gttcaggctttaagaacaacaataaatgaagaacaaaatagatcaaccccaaatctagat
cacc-atcattagagaatcat--aaacca-ttttgaaactcgaaacccaataggaaaact
actcaaacatagagaaacagaaacaacaaatcaaagatgaagaag---------------
------------------------------------------------------------
------------------------------------------------------------
-------------------------------------------------
>Chr17:25336389:25349334_5p 
------------------------------------------------------------
------------------------------------------------------------
-agcgt-tacactatgaaactatataga-tcgaattaagctaaggcaatgag--gaagat
tgtaatt-caagtaaccgaaca--aaacgaaaaataaa-taagagtttgtaaaatt--aa
gagagagtactgggcatagggaatcagttaggggatatga-tcacaaaattaggtgatgg
gtcgggatagcattaggaaccgttcttgaactcaaatctcgaatgtaaaactaacctact
gtcgcagcattagttatctatgcaaggaatggataaaactctaaaccgtcgtttgaatct
-aaacaatcctagcaagcaat---aagttcaagtttgattatgttcacaaggtgcctcaa
cttcaactgtcgttggctaaggatcaacttgctcacctatgttcttttcaagcaattcaa
caacac-ttttgatgcctagatgaatttaacctaagatcataaactaggtagctaatcta
gtttaagcaataagaacaacaatagatgaagaacacaatagatcaatctcaaatctaaca
-acctaagtt-agagaatcat-aaacccc-ttttgaaacccgaaacccaacagagagact
actcagacatcgaacaacagcaatcacaaatcaaatatgaagaaaacatgattgaattgc
aaagagaaataata----gggttcagaattcttctccaaagggttagaaaggataagaga
tcttctccc--aagcttacaa--------gtgctcaaaaaaaagg---------------
-------------------------------------------------
>Chr17:25336389:25349334_3p 
------------------------------------------------------------
--------------------------------------------------------cact
ttaggt-tacactatgaaactatataga-tcgaattaagctaaggcaatgag--gaagat
cgtaatt-caagtaaccgaaca--aaacgaaaaataaa-taagagtttgtaaaatt--aa
gagagagtattgggcatagggaatcagttaggggatatga-tcacaaaattaggtgatgg
gtcgggatagcattaggaaccattcttgaactcaaatctcaaatataaaactaacctact
gtcgcagcattagttatctatgaaaggaattgaataaatcctaaaccgtcgtttgattct
-aagcaatcctagcaagcaat---aagttcaagtttgattatgttcacaaggtgccccaa
cttcaactgtcgttggctaaggatcaccttgctcacctatgttc-tttcaagcaattcaa
caacac-ttttgatgcctagatgaattcaacctaaaatcataaactaggtagctaatcta
gtttaagcaataagcacaacaataaatgaagaactcaatagatcaatcccaaatctaaca
-gcctaagtt-agagaatcataaaacccc-ctctgaaacccgaaacccaacagagagact
actcagacatcgaacagaaacaatcacaaatcaaataggaagaaaacatgtttgaattga
aaaagaagtaaaga----gggttcagaattcttctccaaggggttagaaaggataagaga
tcttctccc--aagcttacaa--------gtgctcaaaaa--------------------
-------------------------------------------------
>Chr6:3892119:3896703_5p 
----------------agt-----------tgatcaa-aggtcaattaa-aacccaatat
gtactccacgaagatctagtggtatcgttgtaacacttcaggatcgaatccacagagacc
aaacaattgcactatgaaactatgaaga-tcaaatatagttaagacaaaagaagaagttt
-ttgaag-caagtaataattaaacaaacggaaaataaataagttgtttctaaatca--aa
aaggaaatattaggcacatggaatct-atggggaatataa-tctcggactaaggtggtta
gatggggatgcattagacaccgttctagaactcaaatcacggttgtaaagctaacctact
ttcgcagcgttaactatctatgcaatgaattcactaaaccctaaaccgtcgtttggatct
-ag-caaaccaagcaagcaataa-aagttcaagtttgatct-gttcacaaggtgcctcaa
cttcaaatttcgctggctaaggtccaccttgctcacctaagttcttttccagcaactcaa
caacac-ttttggtgccacgatgaattaaacctatgatcataaactaggtagttaatcta
gtttaggctttaagaacaactatagatgaagaacaaaagagatcaaccccaaatctaaaa
cacc-atcattagagaatcat--aaaccc-ctttgaaacccgaaacccaatagataaact
actcagacattgaaatcaaagaacagcaaatcaaagatgaagaaaacataattgaattgc
aa--aagaatagaaaatagggtttagaaatcttctctaaagtgtcaagaaggattagaga
tcttctccc-ccagctctcaatacacaatagtctccgaaa--------ataaaactt-at
gtctctggaggccgagactctaactta----------------------
>Chr12:15442420:15449561_5p 
------------------------------tgatcaacagctcaattaa-aacccaaggt
gcactcaaccacgatctagtggtgtcgttgtaacacttcaggatcgaatccacagagacc
aagcaattgcactatgaaattatcaaga-tcaaatatagctaagacaaaaga----agtt
tgtgtttgaaagtcactaac--a-aagcagtaaataaaagagt--gttttaaattaataa
ataaaagcattgggtacagggaatca-ttaggggttatga-tcacgaatttagatgatta
gatagggatgcattaaacacaattcttgatctcaaatcacgtttgtaaagctatcctact
tccgcagcgataactatctaagctataaatttactaaatcctaaacttttgtttgaatcc
-ag-caaatcaagcaagcattaataggttcaggtttgatta-gttcacaagatgc--caa
cttcaacttccgttggctaaggtctaccttgctcacctaagttcttttccagcaactcaa
caacac-ttttggtgccacaatgaattaaacctacaatcataaactatgtagctaatcta
gtttaagctttaagaacaacaatagatgaagaacaaaatagatcaatcccaaatctaaca
aacctagcatcaattaatcatagaaaccc-ttctgaaaccctaaacccaattgagaaact
actcagacatggagaagcagaaacagcaaatcaaagatgaagaaaacataattgaattgc
aaagagaaataagaaataggatttagaaatcttctccaaagtgtcaagaaggattagaga
tcttctcccttcagctctcaatacaaaataatctcagaaa--------ataaaagcttat
gtctctggaggccgagcctctaacttaaatatcaaaataaaatcctaaa
>Chr15:21660287:21667974_5p 
-------------ccaaat-----------tgatcca-aggtcaattaataacccaaagc
acactcaaccacgatctagtggtgtcgtcgtagcactttagagtcgaatccacaaagacc
aagcga-tgccctatgaaattatataga-tcaaataaagctaaggcaatgag--aaagat
tgtattt-caagtaaccgaata--aaacagaaaataaa-taagagttt-cgaattc--aa
aggaagatattgggtgtagggaatcagttaggggaaatga-tcacgaaattagatgatgg
attgggatagcattaaataccgttcttgaactcaaatcctgaatgtaaagctaacctact
gtcgcagcattagttatctaagcaaggaattgaataaactctgaaccgtcgtttgaatct
-aa-caatcctagcaagcagt---aagttcaagtttgattatgttcacaaggtgccttaa
cttcaacctttgttggctaaggatcaccttgctcacctaagttcttttcaagcaattcaa
caacac-ttttgatgcctagatgaattaaacctatgatcataaactaggtagctaatcta
gtttaagcaataagaatacaaatagatgaagaacacaatagattaatcccaaatctagca
-acctaagttcagagaatcatgaaacccctttttgaaacccaaaacccaacagagagact
actcagacatcaaaacacagcaatcacaaatcaaatatgaagaaaacatgtttgaattgc
aaagagaaataaaa----tggttcagaattcttctccaaagggttcgaaaggataagaga
tcttctccc-aaagattacaa--------gtgctcaaaggctgcgtagaataaaacttat
gtctttggaggccgagcctctaacttaaatcttaaatatcaa-------
>Chr15:21660287:21667974_3p 
--------------------------------accaa-tcgtcaattaataacccaaagc
acactcaaccaagatttagtggtgttgccgtagcactttagggtcgaatccacagagacc
aagcga-tgcactatgaaattatataga-tcaaataaagctaaggcaatgag--aaagat
tgtattt-caagtaaccgaata--aaacagaaaataaa-taagagttt-cgaattc--aa
aggaagatattgggtgtggggaatcagttaggggaaatga-tcacgaaattagatgatag
attgggatagcattaaataccgttcttgaactcaaatcctgaatgtaaagctaacccact
gtcgcagcattagttatctaagcaacgaattgaataaactctaaaccgtcgtttgaatct
-aa-caatcctagcaagcagt---aagttcaagtttggttatgttcacaaggtgccttaa
cttcaacctttgttggctaaggatcaccttgctcacctaagttcttttcaagcaattcaa
caacac--tttgatgcctagatgaattaaacctatgatcataaactaggtagctaatcta
gtttaagcgataagaacaacaatagatgaagaacacaatagatcaatcccaaatctagca
-acctaagttcagagaatcatgaaacccctttttgaaacccgaaacccaacagagagact
actcagacatcgaacaacagcaatcacaaatcaaatatgaagaaaacatgtttgaattgc
aaagagaaataaaa----gggttcagaagttttctccaaagggttcgaaaggataagaga
tcttctccc-aaagattacaa--------gtgcccaaaggctgcgtagaataaaacttat
gtctctggaggccaagcctctaacttaaatatcaaaataaaa-------
