# Supplementary material for: Transposon signatures of allopolyploid genome evolution
Source: Nat Commun. 2023 Jun 1;14:3180. doi: 10.1038/s41467-023-38560-z (PMC10235133; doi:10.1038/s41467-023-38560-z)
Supplement: Supplementary file 4 — Supplementary Data 1 [file 41467_2023_38560_MOESM4_ESM.zip › Camelina.LTR.families/Camelina.LTRFamily/Camelina.Aligned/gt10.fam_269.Aligned.fa]

>Chr1:13285216:13287351_5p 
accgagtgatatgatta-ttaggttttgatatg-ctattag-------aattatggtgtt
actcc-tttttaattagatttaaggttttatatagtttccttttaataggagagataggt
cggtttgtaaggttctatataagaaccctcttatgctaatgaaaattcaaaacttccaac
aattaacctaattctc-aaggagagagttg-ggttaaagggaagttagctcttaaatctc
ttgttc---tagtttcaatcacggctccaatcactagatcaaag---------tcggctc
ataaca---------
>Chr1:13285216:13287351_3p 
------tgatatgattatttaggttttgatatg-ctattag-------aattatgttgtt
attcc-cttttaattagatttaaggttttatatagtttccttttaataggagagataggt
tggtttgtaaggttctatataagaaccctcttatgctaatgagaattccaagcttccaac
aattaacctaattctcaaaagagagagttg-ggttaaagggaagttagcttttaaatctc
ttgttc---taatttcaatcacggctccaatcactagatcaatg---------tcggctc
ataaca---------
>Chr6:7296649:7298734_3p 
-atccatgatatgatta-ttaggttttgatatgattattag-------aattatggtatt
attcc-ttattaactagatttaaggttttatataatttacttttaata-gagagataggt
cgg--tgtaaggttctatataagaaccctcttatgcaaatgagaaaaaaaagcttccaac
aattaacctaattctc-aaggagagagttg-ggttaaaaggaagttagctcttaaatctt
ttattc---tagtttcaatcacggatccaatcactagatcaaag---------tcggctc
ataacaa--------
>Chr8:18658442:18660548_5p 
-agtaatgatatgatta-ttaggttttaatatg-ttattag-------aattatggtgtt
attcc-tttttaattagatttaaggttttatatagtttccttttaataggagagataggt
cggtttgtaaggttctatataagaaccctcttatgctaatgagaattccaaacttctaac
aattaacctaattctc-aaggagagagttg-ggttaaagggaagttagctcttaaatctc
ttgttctttaagtttaagcaacgggtgtgataacaagatctaaggccaagattttggctc
ataac----------
>Chr6:7296649:7298734_5p 
-----atgatatgatta-ttaggttttgatatgattattag-------aattatggtatt
attcc-ttattaattagatttaaggtgttatataatttacttttaata-gagagataggt
cgg--tgtaaggttctatataagaaccctcttatgctaatgag--aaaaaagcttccaac
aattaacctaattctc-aaggagagagttg-ggttaaaatgaagttagctattaaatctc
ttgttc---tagtttcaatcacgactccaatcactagatcaaag---------tctactc
ataacaatccctttg
>Chr8:18658442:18660548_3p 
-----gtgatatgatta-ttaggttttaatatg-ttattag-------aattatgatgtt
attcc-tttttaattagatttaaggttttatatagattccttttaataggagagataggt
cggtttgtaaggttctatataagaaccctcttatgctaatgagaattccaagcttcctac
aattaacctaattctc-aaggagagagttg-ggttaaagggaagttagctcttaaatctc
ttgttctttaagtttaagcaacgggtgtgataacaagatctaaggccaagactttggctc
ataaca---------
>Chr20:17198908:17208934_3p 
-----------tgatta-tttggttttgatatg-ttattag-------aactttggtgtt
attcc-tttttaattagatttaaggttttatatagtttccttttaataggagagataggt
cggtttgtaaggttctatataagaatcctctcatgctaatgagaattccaagcttccaac
aattaacctaattcct-aaggagagagttg-ggttaaagggaagttagctcttaaatctc
ttgttc-ttaagtttaagcaacgggtgtgataacaagatctaaggccaaggctttggctc
ataaca---------
>Chr20:17198908:17208934_5p 
------tgatatgatta----ggttttgatatg-ttattag-------aattatggtgtt
attcc-tttttaattagatttaaggttttatatagtttccttttaataggagagataggt
cggtttgtaaggttctatataagaaccctcttatgctaatgagaattccaagcttccaac
aattaacctaattctc-aaggagagagttg-ggttaaagcaaagttagctcttaaatatc
ttgttc-ttaagtttaagcaacatgtgtgataacaagatctaaggccacggctttggctc
ataaca---------
>Chr14:19418823:19420885_5p 
------tgatatgatta-ttaggttttgatatgattattag-------aattatggtatt
attcc-tttttaattagatttaaggttttatataatttacttttaata-gagagataggt
cgg--tgtaaggttctatataagaaccctcttatgctaatgagaatttgaagcttccaac
aattaacctaattctc-aaggagagagttgcggttaaagggaagttagctcttaaatctc
ttgttc--taagtttaagcaatgggtgtgataacaagaactaaggccaaggctttggctc
ataacaac-------
>Chr14:19418823:19420885_3p 
------tgatatgatta-ttaggttttgatatgattattgg-------aattatggtatt
attcctttttttattagatttaaggttttatataatttatttttaata-gagagataggt
cgg--tgtaaggttctatataagaaccctcttatgctaatgagaatttgaagcttccaac
aattaacctaattctc-aaggagagaatcg-ggttaaagggaagttagctcttaaatctc
ttgttc--taagtttaagcaacaggtgtgataacaagaactaaggccaaggctttggctc
ataaca---------
>Chr10:12431969:12434101_5p 
------tgataagatca-ttggcttttgatata-ttattaggatatataattatggtttt
attcc-ttttaagttagatttaaagttttatatagttttcttttaataggagagatagat
cgatttgtaaggttctatataagaaccctcttatgctaatgagaattccaagcttccaac
aattaacctaattctc-aaagagagacttg-ggttaaagggaagttagttttcaatctcc
ttgttc-tttagtttagataacgggtgtgacaactagagctaaggctaaggctttggctc
ataacattcagtt--
>Chr10:12431969:12434101_3p 
-------------------tggcttttgatata-ttattaggatatataattatggtttt
attcc-ttttaagttagatttaaggttttatatagtttctttttaataggatagatagat
ctgtttgtaaggttctatataagaaccctcttatgctaatgagaattccaagcttccaac
aattaacctaattctc-aaatagagacttg-ggttaaagggaagttagttttcaatctcc
ttgttc-tttagtttaaataacgggtgtgacaactagagctaaggctaaggctttggctc
ataaca---------
