# Supplementary material for: Transposon signatures of allopolyploid genome evolution
Source: Nat Commun. 2023 Jun 1;14:3180. doi: 10.1038/s41467-023-38560-z (PMC10235133; doi:10.1038/s41467-023-38560-z)
Supplement: Supplementary file 4 — Supplementary Data 1 [file 41467_2023_38560_MOESM4_ESM.zip › Camelina.LTR.families/Camelina.LTRFamily/Camelina.Aligned/gt10.fam_447.Aligned.fa]

>Chr1:20181019:20184848_5p 
---------aagaaaatcaggatcagctcgaaggtgtactcgaagctggtgatcgtgtac
cagttcaagtatagggtcgagttatgaataaaaatgtaaacaatcaaa-------atgcg
aaagctcctaaggatgggg------------taagtgttcctgaccagtat-agatgtcc
tacatgcctcaagcaaatattttctagacaatgaatccctaaaatcttgttaaaacactc
tcgtgatagaaacaatcaaccttgatcactcccctacccaactctcgttggagaaacatg
accaagcaggcaatacaaaccaattcattattgtcaataatcttcttacacatctaatct
cttagtctaaa--tgagtaaatctctagca------------------------------
-tcg----atggta----aaacaccatagatctaatctcaacctctcggtctattgatag
cattaagaacaccaatctagaaagcaatttataaaacataaacaaccaagctaaaacagc
ctaaccgatcaagaacacaaaattgtctatcccatccctagaaactttgtttcactactc
-agatctcattgcagaaaacataaaaatatcgataaacgaaaattgcattttattgaaa-
ataaaatagaagttaagagtacagagtagaaatttaaaagtat-agcaaaagaaatg-ta
aaataaatcctaacaaagtg-gtaaaagtgtttgagtcggtcaagatctctctcagaagc
tctcgctctcgagtttttggggtttgcggcgtgctag--ggagagaggaagaagaggggg
ggtttatatatggaaacccattaaacctagcttcctagtcctgcccgagggtctgctcga
taaggtgcatgacgatgaagttgggttactcctcggacaagtctttgggttgttcttcct
tctctcggatcttcctcgatcgggttgaggttcagat-tgttcttcttgctcgatagctt
ctttgggtacatgctcggatttgaccttgtttctccccattttaggctcnagaa------
---------------------------------------------
>Chr1:20181019:20184848_3p 
cgagtaaagaagaaaatcaggatcagctcgaaggtgtactcgaagctggtgatcgtgtac
cagttcaagtatagggtcgagttatgaataaaaatgtaaacaatcaaa-------atgcg
aaagctcctaaggatgggg------------taagtgttcctgaccagtat-agatgtcc
tacatgcctcaagcaaatattttctagacaatgaatccctaaaatcttgttaaaacactc
tcgtgatagaaacaatcaaccttgatcactcccctacccaactctcgttggagaaacatg
accaagcaggcaatacaaaccaattcattattgtcaataatcttcttacacatctaatct
cttagtctaaa--tgagtaaatctctagca------------------------------
-tcg----atggta----aaacaccatagatctaatctcaacctctcggtctattgatag
cattaagaacaccaatctagaaagcaatttataaaacataaacaaccaagctaaaacatc
ctaaccgatcaagaacacaaaattgtctatcccatccctagaaactttgtttcactactc
-agatctcattgcagaaaacataaaaatatcgataaacgaaaattgcattttattgaaa-
ataaaatagaagttaagagtacagagtagaaatttaaaagtat-agcaaaagaaatg-ta
aaataaatcctaacaaagtg-gtaaaagtgtttgagtcggtcaagatctctctcagaagc
tctcgctctcgagtttttggggtttgcggcgtgctag--ggagagaggaagaagaggggg
ggtttatatatggaaacccattaaacctagcttcctagtcctgcccgagggtctgctcga
taaggtgcatgacgatgaagttgggttactcctcggacaagtctttgggttgttcttcct
tctctcggatcttcctcgatcgggttgaggttcagat-tgttcttcttgctcgatagctt
ctttgggtacatgctcggatttgaccttgtttctccccattttaggctc-----------
---------------------------------------------
>Chr7:3493995:3503593_5p 
-------------------------------------------agaaggtgatcgtgtac
ctgttcgggtaagtgatcgagttatgaatgaaaatgtaaacaatcaaa-------atgca
aaagctcctaaggacgggg-taatcgactcctaagcgttcctgaccagtag-gaatgtcc
tacatgcctcaagcaaatattccctagacaatgaatctctaaaatcttgttaaaatactc
tcgtgatagaaacaatcagccttgatcactcccctacccaactctcgttggagaaacatg
accaagcaggcaatacaaaccgattcattattgtcaataaattccttacacatctaatct
cttaggttaag--tgagtaaatctctagcattgattgattcaagcatttcatctacacct
ctcg----atggta----aaacatcctagatctaatctcaacctctcggtctgttgatag
cattaagaaaaccaatctagaaggg--tttataaaacataaacaatcaagctaagacatc
ctaaccgatcaagaacacaaaattgtctatcccatccttagaaactttgtttcactactc
-agatctcattgcagaaaacacaaaagcatagataaacgaaaattgcattgtattgaaa-
atagagtaaagaggaagagtgtagaatcgaaaat----------gcaaaagaaaataaca
aaatgaatcctaacaaagtg-gaaaaattgtttgagtcgctcaagatctctctcagaagc
tctcgctctc-tggtttgagtgtatgcggcgtgctag--ggtgagaggaagaaga-ggga
ggtttatatatggaaaccctttaaccctagcagcctagtcctgcccgagggtctgctcga
ggcggtgctcgaggatgtggtcgggtaactcctcggataggtcctcgggttgttcttcct
gcccttggatcctcttcgatcgggttgaggttcggac-tgttcttcctgctccatagctc
cttcgggtacatgctcggatttgaccttgttttttcccattttaggctcta---------
---------------------------------------------
>Chr7:3493995:3503593_3p 
-----------------------------------------------ggtgatcgtgtac
ctgttcgggtaagtgattgagttatgaatgaaaatgtaaacaatcaaa-------atgcg
aaagctcctaaggatgggg-taatcgactcctaagcgttcctgaccagtag-gaatgtcc
tacatgcctcaagcaaatattccctagacaatgaatctctaaaatcttgttaaaacactc
tcgtgatagaaacaatcaaccttgatcactctcctacccaacactcgttggagaaacatg
accaagcaggcaatacaaactgattcattattgtcaataaactccttacacatctaatct
cttaggctaag--tgagtaaatctctagcattgattgattcaagcatttcatctacacct
ctcg----atggta----aaacaccctagatctaatctcaacctctcagtctgttgatag
cattaataacaccaatctagaagggaatttataaaacataaacaaccaagctaagatatc
ctaagcgatcaagaacacaaaattgtctatctcatccctagaaactttgttacactactc
-agatctcattgcagaagacacaaaagcatagataaatgaaaattgcattgtatggaaa-
ataaagtaaagaggaagagtgtagaataaaaaat----------gcaaaagaaaataaca
aaatgaatcctaacaaagtg-gaaaaagtgtttgagtcactcaaaatctctctcagaagc
tcccgctctc-tggtttgagtgtatgcggcgtgttag--ggcgagaggaagaaga-gggg
aatttatatatggaaaccctttaaccctagcagcccagtcctgccccagggtctgctcga
tgcggtgttcgaggatgtggtcgtgtaactcctcggataggtcctcgggttgtttttcct
gcccttgaatcctcttcgatcgggttgaggttcggac-tgttcttcctgctccatagctc
cttcgggtacatgctcggatttgaccttgtttcttcccattctaggctctaaagcacatg
ttt------------------------------------------
>Chr7:21767940:21778743_3p 
------------------------------------------------------------
---------------------------aataaaatctaaacaatctaa-------atata
aaagctcctaaggatgggg-taatcgactcctaagtgttcctgaccaatat-ggatgtcc
tacatgcctcaagcaaatattccctagacaatgaatctctaaaatcttgttaaaacactc
tcgtgatagaaacaatcaaccttaatcacttccctacccaactctcgttggagaaacatg
accaagcaggcaatacaaaccgattcattattgtcaataaaccccttactcatctaatct
cttaggctaag--tgagtaaatctctagcattgattgattcaagcatttcatctacacct
ctcg----atggta----aaacgccttagatctaatctcaacctctcggtctgttgatag
cattaagaacaccaatctagaagggaatttataaaacataaatataaaagctaagacatc
ctaaccgatcaagaacacaaaatcatatatcctatccctagaaactttgtttcactactc
-agatctcattgcagaaaaaacaagagtatagataaaagaaaattgcattatattaaaa-
atagagtagagtggaagagtatagaatcgaaaat----------gcaaaaagaaata--a
aattaaatcctaacaaagtgtaaaaagagttttgagtcgctcagtttctctcccagaagc
tctcgctttc-tgttctgagggtctgcggcgtgctat--ggcaagaggaagaaga-gggg
ggtttatatatggaaacccatttaccctagcttcccagtcctgcccgagggtctgctcta
tggggtgcacgaggatgagctcgggttactcttcgggtaggctctcggattattctttct
gttcttagatcctcctcgatcgggttggtgttcggac-tgttcttcctgctccatagctc
cttcgggtacatgcttggattcgaatttgttcctccccatttttggctcctaagcacctg
ttttcatccaaaatatgcaaatgcaagaatgcaacacccta----
>Chr7:21767940:21778743_5p 
------------------------------------------------------------
-------------------------------------aaagaatctaa-------atatg
aaagctcctaaggatgggg-taatccactcctaagtgttcctgaccaatat-ggatgtcc
tacatgccttaagcaaatattccctagacaatgaatctctaaaattttgttaaaacactc
tcgtgatagaaacaatcaaccttgatcactcccctacccaactctcattggataaacatg
atcaagcaggcaatacaaaccgattcattattgtcaataaaccccgtactcatctaatct
cttaggctaag--tgagtaaatctctagcattgattaattcaagcatttcatctacacct
ctcg----atggta----aaacaccttagatctaatctcaatttctcagtctgttgatag
cattaagaacaccaatctagaagggaatttataaaacacaaatatcaaagctaagacatc
ctaaccgatcaagaacacaaaatcatctatcccatccctagaaactttgtttcactactt
-agacctcattgcagaaaaaacaagagcatagataaaagaaaattgcattatattaaaa-
atagagtagagtggaagagtatagaatcgaaaat----------gcaaaaagaaatg--a
aattaaatcctaacaaagtgtagaaagagttttgagtcgctcagtttctctcccagaagc
tctcgctctc-tgttctgagggtctgcggcgtgctag--ggcgagtggaagaaga--ggg
ggtttatatatggaaacccattaaccctagcttcccagtcctgcccgagggtctgctcga
tggagtgcacgaggatgagctcgggttactcttcgggtaggctctcggattgttctttct
gttcttagatcttcctcgatcgggttggtgttcggac-tgttcttcctgctccatagctc
cttcgggtacatgctcggattcgaacttgttcctccctatttatggctcttaagcacctg
ttttcatccaaaatatgcaaatgcaagaatgcaacaccctaaatg
>Chr11:36020907:36031107_3p 
------------------------------------------------------------
-----------------------------------tagaataatcaag-------ataag
aaagatcctaaggatgggg-taattgactcataagtgttcctgaccaatttgggatgtcc
tacatgcctcaagcaattactccctagacaatgaatctcttaaatcttgctaaaacactc
tcgggatagaaacaatcaaccttggtcactcccctacccaactctcgttggagaaacatg
accaagcaagcattacaaaccgattcattattgtcaataaactccttacacatctaatct
tttaggctaag--tgagtaaatctctagcattgattgattcaagcatttcaacaacatct
ctcg----atggca----aaacaccctagatctagtctcaacctctcggtctgaaaatag
cattaagaacaccaatctagaaaggaacttatatgaaataaacattcaagctaagacatc
ctaaccgatcaaggacacctatttgactatcttatccttagaaactttatttcactactc
-agatctcatggtagaaagcataaaaacacaaatgaatgaaaattacattgtattaaaac
taggataaaagtagtagagtacataatcgaaatctaaaaagaatagcaaaagaaaca--a
aaatgaatcctaacaaagtg-gaaaaagtgtttgaatcgctcagtctctctctcagaagc
tctcgctctc-tgttctgagtgtctgcagcgtgctag--ggtgagaggaagaaga-gggg
ggtctatatatggaaacccttttaacctagctgcctagtcctgcccgagggtctgctcga
ggcggtgctcgaggatatggtcgggtagttcc------------tcgggttgttcttcct
gctcttatatcctccttgctcaggttgaggctcggac-tgttcttcatgctcaatagctt
cttcgggtatatgctcggatttaaccttgttttcccccattttaggctctaaagcacctg
ttttcgtccaaaatgcacaaaagca--------------------
>Chr11:36020907:36031107_5p 
------------------------------------------------------------
-------------------------------aaagttaaacaatcaag-------ataag
aaagctcctaaggatgggg-taattgactcataagtgttcctgaccaatttgggatgtcc
tacatgcctcaagcaattactccctagacaatgaatctcttaaatcttgctaaaacactc
tcgtgatagaaacaatcaacgttggtcactcccctatccaactcttgttggagaaacatg
accaagcaggcattacaaaccgattcattattgtcaataaactccttacacacctaatct
cttaggctaag--tgagtaaatctctagcattgattgattcaatcatttcaacaacatct
ctcg----atggca----aaacaccctagatctaatctcaacctctcggtctgaaaatag
cattaagaacaccaatctagaaaggaacttatatgaaataaacattcaagctaagacatc
ctaaccaatcaaggacacctatttgtctatcccatccttagaaactttatttcactactc
-agatctcatggtagaaagcataaaaacacaagtgaatgaaaattgcattgtattaaaaa
taggataagagtagtagagtacagaatcgaaatctaaaaagaatagcaaaagaaaca--a
aaacgaatcctaacaaagtg-gaaaaagtgtttgaatcgctcagtctctctctcagaagc
tctcgctctc-tattttgagtttctgcggcgtgctaa--ggcgagaggaagaaga--ggg
gttttatatatggaaa-ccttttaacctagctgcgaagtcctgcccgagggtctgctcga
ggcggtgctcgaggatatggtcgggtagttcc------------tcgggttgttcttcct
gctcttatatcctccttgctcgagttgaggctcggac-tgttcttcctgctcaatagctc
attcgggtatatgctcggatttaaccttgttttcccccattttaggctctaaaacacctg
ttttcgtccaaaatgcaagaatgca--------------------
>Chr15:15553445:15555887_3p 
------------------------------------------------------------
----------------tcgagtaagtaaggaaaatgcaagaaatgaa--------atacg
aaagttcctaaggatgggggtaatcgaatcctaagtgttctagaccaatac-ggatgcct
cacatgcctcaagcaattatttcctagacaatgaaccactaaaaccttgtcaccgcactg
tcgcactagtaacaatcaaccttgaaca---tactaccacactgtcacactagcaatatg
aacaagcaggcattaagaac-aattcatttttgtcagtacacttag-acttatctgattt
tgtcactcaaagttaagtatacctctagcattgacctaatcaagcattttatctactcct
ttcggcctgtagcattgtaaacgccctagatctaatctcaacctgtcggtctgttgaccg
cattaagaacatcaacctagaaggaaatttatctatcataacaatc--aactaaagcatc
ctaaccgatcaagaacacctaatcatctatcccatccctagaaactttgctacactactc
-ggacatagaaacgaatgataaagccatagaaataaacgaaaatgacattatttaaaag-
atagagtagagtagaaaagagtagggataaaaga----------tctatgaaaaactaca
aattaaaagtacaaaaac-a-agaaaaaatgttgagtcgctcagt-tctctcacagaagc
tctcgctctc-tggtttgagggtctgcggcgtgctcgtttgcgagctagggaaag-aggg
ggtttatatatggaaacccatttgacctagcttcccagacctgcccgatggtctactcga
tggggtacacgaggcttgagtcgggtaactcctcgggtggatcttcgggttgctcttcgc
gctcttggatcctcttcgatcgtgttggggttcggacttgttcttgtagctcgatggctc
cttcgggtacatgctcgagtt-gtccttgtttttccccatttttggctctttagcacctg
ttttcatccaatatatgcaaatgcagaaa----------------
>Chr8:11989715:12002660_3p 
------------------------------------------------------------
------------------------------------ataaaaaccaagcacatcaataag
aaagctcctaaggatgggg-taattgactcataagcgttcctgaccaatttgggatgtcc
tacatgcctcaagcaaatagtccctagacaatgaatctctaaaaacttgctaaaacactc
tcgtgatagaaacaatcaaccttggtcactcccctacccaactctcgttggagaaacatg
accaagcaggcattacaaactgattcattattgtcaataaactcattacacatctaatct
cttaggctaag--tgagtaaatctctagcattgattgattcaggcatttcaacaacatct
ctcg----atggca----aaacatcctagatctagtctcaacctctttgtctgaaaatag
cattaagaacatcaatctagaaaggaatttatataaagtaaacattcaagctaagacatc
ctaaccgatcaataactcctatttgtctactccatccctagaaactttatttcactactc
tggatctcatggtagaaagcacaacaacacaaatcaatgaaaatttcattgtattgaaaa
taagataagggtagtagagtacagaatcaaaaactagaaagaatagcaaaagaaaca--a
aaatgaatcctaacaaagtg-ggaaaagtgtttgagtcgctcagtctatctctcagaagc
tctcgctctc-tgttctgagtgtatgcggcgtgctag--ggcgagaggaagaaga-gggg
ggtttatatatggaaacccttttaacctagctgctcaatcctgcccgaggatctgctcga
tgcagtgcacgaggataacgtcgggtagttcctcgggtaggtgttcgggttgttcttcct
ggtcttggatcctctttgatcgggttgaggttcggac-tgttcttcttgcacaatagctt
cttcgggtacatgctcgggtttgaccttgttttttcccaatttaggct------------
---------------------------------------------
>Chr8:11989715:12002660_5p 
------------------------------------------------------------
----------------------------------------caatcgag-------ataag
aaagctcctaaggatgggg-taattgactcataagcgttcttgaccaatttgggatgtcc
tacatgcctcaagcaaatattccctagacaatgaatctctaaaaacttgctaaaacactc
tcgtgatagtaacaatcaaccttggtcactcccctacccaactctcgttggagaaacata
accaagcaggcattacaaaccaattcattattgtcaataaactccttacacatctaatct
cttaggctaag--tgagtaaatctctagcattgattgattcaggcatttcaacaacatct
ctcg----atggca----aaacaccctagatctagtctcaacctctctgtctcaaaatag
cattaagaacatcaatctagaaaggaatttatataaagtaaacattcaagctaagacatc
ataaccgatcaataactcctatttgtctatcccatccctagaaactttatttcactactc
-ggatctcatggtagaaagcacaaaaacacaaatcaatgaaaactgcattgtaatgaaaa
taagataagagtagtagagtacagaatcgaaaactagaaagaatagcaaaagaaaca--a
aaacgaatcctaacaaagtg-gaaaaactatttgagtcgctcagtctctctctcagaagc
tctcgctctt-tgttctgagtgtatgcggcgtgctag--ggcgagaggaagaaga-gggg
ggtttatatatggaaacccttttaacctagctgctcaatcctgcccgagggtctgctcga
tgcagtgcacgaggataaggtcgggtagttcctcaggtaggtcttcggattgtttttcct
gctcttggatcctctttgatcgggttgaggttcggac-tgttcttcttgcacaatagctc
cttcgggtacatgctcgggtttgaccttgttttt--------------------------
---------------------------------------------
>Chr15:15553445:15555887_5p 
------------------------------------------------------------
---------------------------------------gaaatgaa--------atacg
aaagttcctaaggatgggggtaatcgaatcctaagtgttctagaccaatac-ggatgcct
tacatgcctcaagcaattatttcctagacaatgaacctctaaaaccttgtcaccacactg
tcgcactagtaacaatcaaccttgaaca---tactaccacactgtcgcactagcaatatg
aacaagcaggcattaagaac-aattcatttttgtcagtatacttag-acttatctgattt
tgtcactcaaagttaagtatacctctagcattgacctaatcaagcattttatctactcct
ttcggcatgtagcattataaacgccctagatctagtctcaacctgtcggtctgttgaccg
cattaagaacatcaacctagaaggaaatttatctatcataacaatc--aactaaagcatc
ctaaccgatcaagaacacctaatcatctatcccatccctagaaactttgctacactactc
-ggacatagaaacgaatgataaagccatagaaataaacgaaaatgagattattaaaaag-
atagagtagagtagaaaagagtagggataaaata----------tctatgaaaaactaca
aaataaaagtacaaaaacaa-aaaaaaaatgttgagtcgctcagt-tctctcacagaagc
tctcgctctc-tggtttgagggtctgcggcgtgctcgtttgcgagctagggaaag-aggg
ggtttatatatggaaacccatttgacctagcttcccagacctgcccgatggtctactcga
tggggtacacgaggcttgagtcgggtaactcctcgggtggatcttcgggttgctcttcgc
gctcttggatcctcttcgatcgtgttggggttcggacttgttcttgtagctcgatggctc
cttcgggtacatgctcgagtt-gtccttgtttttccccatttttggctctttagcacctg
ttttcatccaatatatgcaaatgcagaaa----------------
>Chr16:10105796:10115880_3p 
------------------------------------------------------------
--------agcaggtatcgagtgatgaataaaaatgtaaacaatctaa-------atgag
aaagctcctaaggatgggg-taatcgactcctaagtgttcctgaccaattt-ggatgtcc
tacatggctcaagcaaatattccctagacaatgaatatctaaaatcttgttaaaacactc
tcgtgatagaaacaatcaaccttaatcacttccctacccaactctcgttggagaaacatg
accaagcagacaatacaaaccgatccattattgtcaataaaacccttactcatctaatct
cttaggctaag--tgagtaagtctctagcattgattgatttaagcatttcatctacacct
ctcg----gtggta----aaacgccttagatctaatctcaacctctcggtctgttgatag
cattaagaacaccaatctagaaggaaatttatataacataaacaaccaagctaagacatc
ctaaccgatcaagaacacaaaatcgtctatcccatccctagaaactttactacaatactc
-agatctcattgcagaaaacataaaagcatagataaacgaaaattgcattgtattaaaag
ataaagtagaagagaagagtacataatagaaatctaaaagaatagcaaaaagaagta--a
aa-taaatcctaacaaagatagaaaaaatgtttgagttgctcaagatctctctcagaagc
tctcgctctc-tggtttgagggtctgcggcgtgctag--agcgagtggaagaaga-gagg
ggtttatatatggaaacccattaatcctagcttctcagtcctgcccgagggtctgctcga
tggggtgcacgaggatgtgctcaggttgctctttgggtaggctctcggattgttctttct
gttcttagat--------------------------------------------------
------------------------------------------------------------
---------------------------------------------
>Chr16:10105796:10115880_5p 
------------------------------------------------------------
-----------agggatcgagtgatgaataaaaatgtaaacaatctaa-------atacg
aaagctcctaaagatgggg-taattgactcctaagtgttcctgaacaattt-ggatgtcc
tacatgcctcaagcaaatattccctagaaaatgaatctctaaaatcttgttaaaacactc
tcgtgatagaaacaattaaccttaatcacttccctacccaactctcgttggagaaatatg
accaagcatgcaatacaaaccgatccattattgtcaataaaccccctactcatctaatct
cttaggctaag--tgagtaaatctctagcattgattgattcaagcatttcatctacacct
ctcg----atggta----aaaggccttagatctaatctcaacctctcggtctgttgatag
cattaagaacaccaatctagaagggaatttataaaacataaacaaccaagctaagacatc
ctaaccgatcaagaacacaaaatcgtctattgcgtccctagaaactttactacactactc
-agatctcattgcagaaaacataaaagcatagataaatgaaaattgctttgtattaaaat
ataaagtagtagagaagagtacatagtagaaatctaaaagaatagcaaaaagaagta--a
aa-taaatcctaacaaagatagaaaaaatgtttgagttgcacaagatctctctcagaagc
tctcgctctc-tggtttgaggggctgcggcgtgctag--ggcgagtggaagaaga-gagg
gggttatatatggaaacccattaaccctagctttccagtcctgcctgagggtctgctcga
tggggtgcacgaggatgtgctcgggttgctcttcgggtaggctctcggattgttctttct
tttcttagatcctc----------------------------------------------
------------------------------------------------------------
---------------------------------------------
