# Supplementary material for: Transposon signatures of allopolyploid genome evolution
Source: Nat Commun. 2023 Jun 1;14:3180. doi: 10.1038/s41467-023-38560-z (PMC10235133; doi:10.1038/s41467-023-38560-z)
Supplement: Supplementary file 4 — Supplementary Data 1 [file 41467_2023_38560_MOESM4_ESM.zip › Camelina.LTR.families/Camelina.LTRFamily/Camelina.Aligned/gt10.fam_820.Aligned.fa]

>Chr2:10815579:10819983_5p 
-----------tatatatatagtc-----------ttcaaaggtt-tg-ttaagaa-cac
aagag-------taaaag-tatatctcactt--ttatta-gcttaagaaaatctctcaaa
ac----------ttaagctc-----------tccaatctc----tctt-tctcaca----
----------aaacctt--ataag------------ttgtgtcacatctcaac-acatcc
ttatatactacttt-----------gctaatcct-aatcctattggg--aatcc-ttgat
atttagataac--tc-ctaaatac-t-ttgatccttatctctt-aac-aaacataactaa
tatagaa---ttaggactaa--cttc--actcaagcttc--acttcaagcttattccaac
a----------------------
>Chr2:14682948:14687790_5p 
--------------aaatatagtc-----------ttcaaaggtt-tg-ttaagaa-cac
aagag-------taaaag-tatatctcactt--ttatta-gcttaagaaaatctctcaaa
ac----------ttaagctc-----------tccaatctc----tctt-tctcaca----
----------aaacctt--ataag------------ttgtgtcacatctcaac-acatcc
ttatatactacttt-----------gctaatcct-aatcctattggg--aatcc-ttgat
atttagataac--tc-ctaaatac-t-ttgatccttatctctt-aac-aaacataactaa
tatagaa---ttaggactaa--cttc--actcaagcttc--acttcaagcttattccaac
a----------------------
>Chr2:14682948:14687790_3p 
-----------------tatagtc-----------ttcaaaggtt-tg-ttaagaa-cac
aagag-------taaaag-tatatctcactt--ttatta-gcttaagaaaatctctcaaa
ac----------ttaagctc-----------tccaatctc----tctt-tctcaca----
----------aaacctt--ataag------------ttgtgtcacatctcaac-acatcc
ttatatactacttt-----------gctaatcct-aatcctattggg--aatcc-ttgat
atttagataac--tc-ctaaatac-t-ttgatccttatctctt-aac-aaacataactaa
tatagaa---ttaggactaa--cttc--actcaagcttc--acttcaagcttattccaac
a----------------------
>Chr9:8884503:8893284_5p 
-----------------tatagaa-----------attagaggtt-tg-ttaagaa-cac
aagat-------taaaag-tatatttcac-t--ttatta-gcttaagaaaatctctcaaa
ac----------ttaagctc-----------t-caatctc----tctt-tctctc-----
----------aaaccta--ataaa------------ttgtgtcacaactcaac-acatcc
ttatatactacttt-----------gctaatcct-aatcctagtagg--aagca-ctcat
atttagatatc--tc-ctaaatatac-ttgatcattatctctt--gt-aaatacaactct
cctagga---ttaggactaa--cttccaactcaagcttc---cttcaagcttatcccaac
a----------------------
>Chr20:29065376:29070144_5p 
-----------------tatag-a-----------agttaaggtt-tg-taaagaa-cac
aagat-------taaaag-tatatctcactt--ttatta-gcttaagaaaatcacttaaa
ac----------ttaagctc-----------ttcaatctc----tcta-tctt-tc----
----------aaaactc--ataag------------ttgtgtcacacctcaac-acatcc
ttatatatta-ttt-----------gctaatcct-aatcctactagg--aatcc-tatat
a-ttagatatc--tc-ct-aatatac-ttgatccttatctcattaac-aaacacacttat
agtagga---ttagaagtta--ctttcagctcaagcttc---tttcaagcttatcccaac
aatctcc----------------
>Chr17:25394402:25399184_3p 
-----------------tatagaa-------------acaagg-tttg-ttaagaa-cag
aataa------ttaaaag-tataactcattt--tta-ttagcttaagaaaatctctcaaa
aa----------cttaagct-----------ctcaatctc-----tct-tctctca----
----------aaacctc--ataag------------ttatgtcacacctcaac-atatcc
ttatatatcatttt-----------gctattcct-aatcctaataag--aacta-ctaat
atttagatatc--tc-ctaaatact--tagatccttatttctt-tgc-aaacacaactat
tctagaa---ctacgactag--cttctaactcaagcttt---ccttaagcttatcccaac
a----------------------
>Chr10:14527047:14532230_3p 
-----------------tatagaa-------------cagaggt--tt-gtaagaa-cac
aagaa------ataaaag-tacaactcactt--ttattagcttaagaaaaatctctcaaa
aa----------cttaagctc----------tccaatct-----ctct-tttcaca----
----------aaacctc--ataag------------ttgtgtcacatctcaac-acatct
ttatatattacttt-----------gctagtcct-aatcctaatagg--aatcc-tacat
atctagataac--tc-ct--aaacat-ttgatctttatttctttatc-aatcacaaacat
aatagaa---ctaaaactag--tttccactttaagcttt---cttcaaccttactccaac
a----------------------
>Chr7:13278389:13282496_5p 
-----------------tatag-a-----------atcagaggtt-tg-ttaagaa-cac
aagat------ataaaag-tataactcactt--ttatta-gcttaagaaaatctctcaaa
ac----------ttaagctc------------tcaatctctc-ttttc-tctc-tc----
----------aaacctc--ataag------------ttgtgtcacatctcaac-acctcc
ttatataagacttt-----------gctaatcct-aatcctactagg--aatca-cacat
a-ttatatatc--tc-ct-aatacac-ttgatccttatctcctaaat-aaacccaattat
agtaata---ctaggattaa--cttccagctcaagcttc---cttcaagcttatcccaac
aa---------------------
>Chr17:25394402:25399184_5p 
-----------------tatagaa-------------acacag-tttg-ttaagaa-cac
aagaa------ttaaaag-tataactcactt--tta-tgagcttaagaaaatctctcaaa
aa----------cttaagct-----------ctcaatctc-----act-tctctca----
----------aaacctc--ataag------------ttatgtcacacttcaac-atatct
ttatatataacttt-----------gctattcct-aatcctagtaag--aacta-ctaat
atttagatatc--tc-ctaaatact--tagatccttatttctc-tgc-aaatacaactat
tctagga---ttaggagtag--cttctaactcaagcttt---cctcaagcttatcccaac
aat--------------------
>Chr7:13278389:13282496_3p 
-----------------tatag-a-----------atcagaggtt-tg-ttaagaa-cac
aagat------ataaaag-tacaactcactt--ttatta-gcttaagaaaatctctcaaa
ac----------ttaagctc------------tcaatctcta-ttttc-tctc-tc----
----------aaccctc--ataag------------ttgtgtcacatctcaac-acctcc
ttatataagacttt-----------gctaatcct-aatcctactagg--aatca-cacat
a-ttagatatc--tc-ct-aatacac-ttgatccttatctcctaaat-aaacccaattat
aataaga---ctagtattaa--c-tccagctcaagctac---tttcaagcttatcccaac
a----------------------
>Chr10:14527047:14532230_5p 
-----------------tatagaa-------------cacatgt--tt-gtaagaa-cac
aataa------ataaaag-cacaactcactt--ttattagtttaagaaaaatctctcgaa
aa----------cttaagctc----------tctaatctc----cttt-tttcaca----
----------aaacctc--ataag------------ttgtgtcacatctcaac-acatcc
ttatatattacttt-----------gctagtcct-aatcctaatatg--aatcc-cacat
atctagataac--tc-ct--agatat-ttaatccttatctctttatc-aatcacaaacat
aatagga---ctaggactag--tttccactttaagcttt---cttcaagcttactccaac
a----------------------
>Chr15:15972627:15977417_5p 
-----------------tatagaa-------------aaaggtttgctcttaagaa-cac
aagatt-----tataaag-tatatctccttt--atattagcttaagaaaactctctcaaa
aa----------ctcaagct-----------ctcaatctc----tctt-tctctct----
---------caaacctt--ataag------------ttgtgttacatcccaac-acatcc
ttatatactacttt-----------actaatcct-agtcctaatagg--aatcctcacat
atctagataac--tctctagaca---cttgatccttatctctt-taa-catcacaaacat
aatagaa---ctaggactag--tttcctctctaagcttt---cttcaaacttattccaac
a----------------------
>Chr11:19590039:19595334_5p 
------------ccaaatctagaa-------------caaaggttttg-taatgaa-cac
aagaa------ttaaaag-cacaactcactt--ttatttagcttaagaaaatctctc-aa
aa----------cttaagct-----------ctcaatctc-----tct-tctcaca----
----------aaacctc--ataag------------ttatgtcacatctcaac-atatcc
ttatataacacttt-----------tctattcct-aatcctactagg--aacta-ttagt
acttagataac--tc-ctaagtaca--tt-aaccttgtctcat-tgtaaaacacaactct
tctagga---ttaggacttg-tcttctaactcaaggctt---cttcaagcttatcccaac
aaacaccacctca----------
>Chr13:8289079:8294825_5p 
-----------------tctagaa-------------caaaggttttg-taatgaa-cac
aagaa------ttaaaag-cacaactcactt--ttatttagcttaagaaaatctctc-aa
aa----------cttaagct-----------ctcactttc-----tct-tctcaca----
----------aaacctc--ataag------------ttatgtcacatctcaac-atatcc
ttatataacacttt-----------tctattcct-aatcctaatagg--aacta-ttagt
acttagataat--tc-ctaagtaca--ttaaaccttatctctt-tgt-aaacacaactat
tctagga---ttaggacttg-tcttctaattcaaggctt---cttcaagcttatcccaac
-----------------------
>Chr15:15972627:15977417_3p 
----------taccaaatatagaa-------------aaaggtttgctcttaagaa-cac
aagatt-----tataaag-tatatctccttt--atattagcttaagaaaactctctcaaa
aa----------ctcaagct-----------ctcaatctc----tctt-tctctct----
---------caaacctt--ataag------------ttgtgttacatcccaac-acatcc
ttatatactacttt-----------actaatcct-agtcctaatagg--aatcctcacat
atctaaataac--tctctagaca---cttgatccttatctctt-taa-catcacaaacat
aatagaa---ctaggactag--tttcctctctaagcttt---cttcaaacttattccaac
a----------------------
>Chr13:8289079:8294825_3p 
-----------------tctagaa-------------caaaggttttg-taatgaa-cac
aagaa------ttaaaag-cacaactcactt--ttatttagcttaagaaaatctctc-aa
aa----------cttaagct-----------ctcaatttc-----tct-tctcaca----
----------aaacctc--ataag------------ttatgtcacatattaac-atatcc
ttatataacacttt-----------tctattcct-aatcctagtagg--aacta-ttagt
acttagataac--tc-ctaagtaca--tttaacattatctctt-tgt-aaacacaactat
tctagga---ttaggacttg-tcttctaactcaaggctt---cttcaagcttatcccaa-
-----------------------
>Chr11:23769173:23774011_5p 
---------------------gaa-------------caaaggttttg-taatgaa-cac
aagaa------ttaaaag-cacaactcactt--ttatttagcttaagaaaatctttc-aa
aa----------cttaagct-----------ctcaatctc-----tct-tctcaca----
----------aaacctc--ataag------------ttatgtcacatctcaac-atatcc
ttatataactcttt-----------tctattcct-aatcctagtagg--aacta-ttagt
acttagataat--tc-ctaagtaca--ttaaaccctatctctt-tgt-aaacacaactat
tctagga---ttaggacttg-tcttctaactcaaggctt---cttcaagcttatcctaac
aatttcctccttaagcttg----
>Chr14:14830128:14834970_5p 
-----------------tatagaa-------------aataggctttg-ctaagaa-cac
aagatt-----tataaag-tatatctcactt---tattagtttaagaaaattcctc--aa
aa----------cttaaact-----------ctcaatctc----tcttctctca------
----------aaacctc--ataag------------ttgtgtcacaactcaac-acctcc
ttatatattacttt-----------gctaatcct-aatcctaatagg--aat-cccacat
atctagataac--tc-atagaca---tttgatcgttatctcaa-tgt-aaacacaatcgt
aataaga---ctaggactaa--cttccattttaagcttc---cttcatgcttactccaac
a----------------------
>Chr7:25459093:25463893_5p 
-----------------tataga--------------aaaggtttgct-ttaagaa-cac
aagattta---tataaag-tatatctccttt--atattagcttaagaaaactctctcaaa
aa----------ctcaagct-----------ctcaatctc----tttt-tctctct----
---------caaacctt--ataag------------ttgtgtcacatcccaac-acatcc
ttatataccatttt-----------gttaatcct-aatcctaatagg--aatcctcacat
atctagacaac--tc-ctagaca---tttgatccttatctctt-taa-tatcacaactgt
gatagaa---ctaggactag--ttaccattttaagcttt---cttcaagcttactccaac
a----------------------
>Chr7:25459093:25463893_3p 
-----------------tataga--------------aaaggtttgct-ttaagaa-cac
aagattta---tataaag-tatatcttcttt--atattagcttaagaaaactctctcaaa
aa----------ctcaagct-----------ctcaatctc----tctt-tctctct----
---------caaacctt--ataag------------ttgtgtcacatcccaac-acatcc
ttatataccacttt-----------gctaatcct-aatcctaatagg--aatcctcacat
atctagacaac--tc-ctagaca---tttgatccttatctctt-taa-tatccaaactgt
gatagaa---ctaagactag--ttaccattttaaggttt---cttcaagcttactccaac
aatctcctc--------------
>Chr7:17094034:17098844_5p 
-----------------tagagaa-------------aataggctttg-ctaagaa-cac
aagatt-----tataaag-tataactcactt---tattagcttaagaaaatctctc--aa
aa----------cttaagct-----------ctcaatctc----tctt-tctcaca----
---------caaaaccc--ataag------------ctatgtcacatctcaac-atagtc
ttatatataacttt-----------gctaatcct-aatcctaataga--act-cacacat
acttagataacgatc-ctaagtatagtttgatccttatctcaa-tgt-aaacacaattat
aacagga---ctaggactaa--cttccattttaagcttc---cctcaagcttactccaac
at---------------------
>Chr7:17094034:17098844_3p 
--------------aaatatagaa-------------aataggctttg-ctaagaa-cac
aagatt-----tataaag-tataactcaatt---tattagtttaagaaaatttctc--aa
aa----------cttaagct-----------ctcaatctc----tctt-tctcaca----
---------caaaacct--ataag------------ctatatcacatatcaac-acagtc
ttatatataacttt-----------gctaatcct-aatcctaataga--act-catacat
acttagataacgatc-ctaagtatagtttgatccttatctcaa-tgt-aaacacaattat
aatagga---ctaggactaa--cttccattttaagcttc---cctcaagcttactccaac
a----------------------
>Chr4:12801522:12806889_3p 
-----------------tatagat-------------taaggtttgct-ttaagaa-cac
aagattta---tataaag-tatttctccttt--atattagcttaagaaaactttctcaaa
aa----------ctcaagct-----------ctcaatctc----tctt-tctctct----
---------caaacctt--ataag------------ttgtgttacatcccaac-acatcc
ttatataccacttt-----------gctaatcct-aatcctaatagg--aatcctctcat
gtctagacaac--tc-ctagaca---tttgatccttatctctt-taa-tatccaaactgt
aataaaa---ctaggactag--ttaccattttaggcttt---cttcaagcttactccaac
aa---------------------
>Chr4:12801522:12806889_5p 
-----------------tatagat-------------taaggtttgct-ttaagaa-cac
aagattta---tataaag-tatttctccttt--atattagcttaagaaaactttctcaaa
aa----------ctcaagct-----------ctcaatctc----tctt-tctctct----
---------caaacctt--ataag------------ttgtgttacatcccaac-acatcc
ttatataccacttt-----------gctaatcct-aatcctaatagg--aatcctctcat
gtctagacaac--tc-ctagaca---tttgatccttatctctt-taa-tatccaaactgt
aatagaa---ctaggactag--ttaccattttaggcttt---cttcgagcttactccaac
a----------------------
>Chr14:14830128:14834970_3p 
-----------------tatagaa-------------aataggctttg-acaagaa-cac
aagatt-----tataaag-tatatctcactt---tattagtttaagaaaattcctc--aa
aa----------cttaaact-----------ctcaatctc----ttttctctca------
----------aaacctc--ataag------------ttgtgtcacaactcaac-acctcc
ttgtatattacttt-----------gctaatcct-aatcctaatagg--aat-ctcacat
atctagataac--tg-ctagaca---tttgatctttatctcaa-tgt-aaacacaatcat
aataaga---ctaggacaaa--cttccattttaagcttc---cctcaagcttactccaat
at---------------------
>Chr9:6538286:6543093_3p 
--------cgccaaaattatagaa-----------tcaagagata-gt-ttaagaa-cac
aa-tt------aacaaag-aataactctctt--tattaataccaaagaaaataactcaaa
ac----------tttggtctc---------tctcaaactc----tcaa-tctctta----
----------acacctc--ataag------------ttgtgtcacatctcaac-acatac
ttatataagacttt-----------gctaatcct-aatcctactagg--aatca-cacat
a-ttagatatc--tc-ct-aatacac-ttgatccttatctctctaat-aaacccaattat
agtagga---ctagaactaa--cttctaactcaagcttc---tttcaagcttatcccaac
a----------------------
>Chr9:6538286:6543093_5p 
----------ccaaa--tatagaa-----------tcaagagata-gt-ttaagaa-cac
aa-tt------aacaaag-aataactctctt--tattaataccaaagaaaataactcaaa
ac----------tttggtctc---------tctcaaactc----tcaa-tctctta----
----------acacctc--ataag------------ttgtgtcacatctcaac-acatac
ttatataagacttt-----------gctaatcct-aatcctacgagg--aatca-cacat
a-ttagatatc--gc-ct-aatacac-ttgatccttatctctctaat-aaacccaattat
agtagga---ctagaactaa--cttttaactcaagcttc---tttcaagcttatcccaac
a----------------------
>Chr5:7606576:7611381_5p 
------------------cttgtt-----------tatagagata-gt-ttaagaa-cac
aa-at------aacaaag-aataactctctt--tattaataccaaagaaaatctctcaaa
ac----------tttggtctc---------tcttaaactc----tcaa-tctt-------
-----------tatctc--ataag------------ttgtctcacatctcaac-acatcc
ttatatattactta-----------gctaatcct-aatcctaataga--aatcc-ttctt
acttagataac--tc-ctaagtacaacttgatccttatctctt-tgt-aaacacaatcat
agtagga---ctaggacttagctctcttcgttaagcttt---cttcaagcttatcccaac
aatc-------------------
>Chr5:7606576:7611381_3p 
---------------attcttgtt-----------tatagagata-gt-ttaagaa-cac
aa-at------aacaaag-aataactctctt--tattaataccaaagaaaatctctcaaa
at----------tttggtctc---------tcttaaactc----tcaa-tctc-------
-----------tatctc--ataag------------ttgtgtcacatctcaac-acatcc
ttatatattactta-----------gctaatcct-aatcctaataaa--aatcc-ttctt
acttagataac--tc-ctaaatacaacttgatccttatctctt-tgt-aaacacaatcat
agtagga---ctaggacttagctctcttctttaagcttt---tttcaagcttatcccagc
at---------------------
>Chr8:16909023:16913798_5p 
-----------------tatag-a-----------ttgagaaata-gt-ttaagaa-caa
a----------aataaag-aacacctctctt--tattaataccaaagaaaataactcaaa
ac----------tttggtcaa---------tctcaaactc----tc--------tc----
----------aaacctc--ataag------------ttgtgtcacatctcaac-acatcc
ttatataagacttt-----------gctaatcct-aatcctactagg--aatca-cacat
a-ttagatatc--tc-ct-aatacac-ttgatctttatctccttaac--aacccaattat
agtaagt---ttaggactaa--cttctagctcaagcttt---cttcaagcttatcccaac
a----------------------
>Chr12:25657516:25659772_3p 
-----------------tctaaaa-----------tttgaatatggtt-ttaaagaactc
aagattgc-----aaaagtataaactcactt--ttatta-gtttaagaaaattctctcaa
aa----------cttaaacc-----------ctcaatctc----tctt-tctctca----
---------aaaaccactaagtca------------ttgtgtcatgcctcgac---acat
atatatagtaaaac-----------accaaacct-aatcctactagg--aaactacataa
atttagataac--tc-ctaactta--tttgatccttatctctt-tag-aatcataactct
aatagga---ttagtgtag---cctatccctcaagttaa---cttcaaacttaagtcaac
aa---------------------
>Chr19:14214505:14219294_3p 
-------------caaatatagaa-----------ttaagagattgtt-ttaagaa-ctc
-aatt------aacaaag-aatatctctctt--tattaataccaaagaaaataactcaaa
ac----------tttggtctct-------ctctcaaacac----tcaa-tctctta----
----------aaacctc--ataag------------ttgtgtcacaactcaac-acatcc
ttatataagacgtt-----------gctaatcct-aatcctaatagg--aatccttacat
acctagatagc--tc-ct--agatat-tagacctttatctctt-tgt-tatgacaaacat
aatagga---ctaggactag--tttccattttaagcttt---cttcaagcttactctaac
a----------------------
>Chr17:22451026:22455817_3p 
-----------------tatagaa-----------tcaagagattgtt-ttaagaa-ctc
aaatt------aacaaag-aatatctctctt--tattaataccaaagaaaataactcaaa
ac----------tttggtctca-------ctcttaaactc----acaa-tctctca----
----------aaacctc--ataag------------ttgggtcacaactcaac-acatcc
tt-tataagacttt-----------gctaatctt-aatcctaataag--aatcctcacaa
acctagataac--tc-ct--agactt-tagacccttatctctt-tat-taccacaaacac
aatagga---ttaggactag--tttccattttaagcatt---cttcaagcttatcccaac
a----------------------
>Chr17:22451026:22455817_5p 
-----------------tatagaa-----------tcaagagattgtt-ttaagaa-ctc
aaatt------aacaaag-aatatatctctt--tattaataccaaagaaaataacctaaa
ac----------tttggtctca-------ctcttaaactc----acaa-tctctca----
----------aaacctc--ataag------------ttgtgtcacaactcaac-acatcc
ttatataagacttt-----------gctaatcct-aatcctaattag--aatcctcacaa
acctagataac--tc-ct--agactt-tagacctctatctctt-tat-taccacaaacac
aatagga---ttaggactag--tttccaatttaagcatt---cgtcaagcttatcccaac
a----------------------
>Chr17:11015975:11020761_3p 
-----------------tatagaa-----------ttaagagattgtt-tcaagaa-ctc
-aatt------aacaaag-aataactctctt--tattaataccaaagaaaatcactcaaa
ac----------tttggtctct-------ctc-aaaacac----tcaa-tctcac-----
----------aaatctc--ttaag------------ttgtgtcacagctcaac-acatcc
ttatataagcctct-----------actaatcct-aatcctaatagg--aatcctcacac
acctagataac--tc-ct--agacat-tatacccttatctctt-tgt-tatcacaaacac
aatagga---ttaggacaag--tttctactttagacttt---cttcaagcttactccaac
tccaacaatctc-----------
>Chr17:11015975:11020761_5p 
-----------------tatagaa-----------ttaagagattgtt-tcaagaa-ctc
-aatt------aacaaag-aataactctctt--tattaataccaaagaaaatcactcaaa
ac----------tttgatctct-------ctc-aaaacac----tcaa-tctcac-----
----------aaatctc--ttaag------------ttgtgtcacagctcaac-acatcc
ttatataagcctat-----------actaatcct-aatcctaatagg--aatcctcatac
acctagataac--tc-ct--agacat-tagacccttatctctt-tgt-tatcacaaacac
aatagga---ttaggacaag--tttccactttaggcttt---cttcaagcttactccaac
tccaaca----------------
>Chr11:30243182:30248001_3p 
-----------------tatta----------------------agat-taaaaaa-tat
aagaatataagtataaag-aataac-tcttt--ttattgagcttaagaaaattctctcaa
aa----------cttaagctc---------tctctc-aaa---------tatctct----
---------cacaactc--ataag------------ttatgctacaactctagcatctcc
ttatatagaa-aaa-----------ctcaatcct-aatcctattagt--aaata-catat
atttagataac--tc-ctaaatatattatagtccttatctctt-aat-aaccataactcg
g-ttaga---attaggatag--cttcctcctcaagtt-a---ttacaagcttaagccaac
a----------------------
>Chr5:32230815:32235638_3p 
---------acatatattatagaa----------tttaagagattgtt-tcaagaa-ctc
-aatt------aacaaag-aataactctctt--tattaataccaaagaaactcactcaaa
ac----------tttggtctct-------ctc-aaaacac----tcaa-tctctc-----
----------aaatctc--ttaag------------ttgtgtcacagctcaac-acatcc
ttaaataagcctct-----------actaatcct-aatcctaatagg--aatccttacac
acctagataac--tc-ct--agacat-tagacccttatctctt-tgt-tatcacaaacac
aatagga---ttaggacaag--tttctactttagacttt---cttcaagcttactccaac
tccaacaat--------------
>Chr9:20160449:20165215_5p 
--------------------------ta---ttgttttaaagc-tgat-ttaagaa-ctc
aagattga---ctcaaag-aacaccttttct--ttatt--gcttaagaaaattatctcaa
aa----------cttaagctc---------tctcaa--tc---------tctctct----
---------ctcaaatc--ataag------------ttatgtcacaactagac-atctcc
ttatatagaaaaat-----------ccttgtcct-aatcctaatagg--aaaac-cttat
g-ttagatagc--tc-ct-aacatact-tagtccttatctct----t-aaccataactcg
gtttaga---taaggcttat--cctacttctcaagttga---cttcatgcttaagccaac
a----------------------
>Chr5:25749236:25754022_5p 
--------------------------ta---ttgttttaaagcttgat-ttaagaa-ctc
aagatcga---atcaaag-aacaccttttct--ttatt--gcttaagaaaattatctcaa
aa----------cttaagctc---------tctcaatctc---------tctctct----
---------ctcaaatc--ataag------------ttatgtcacaagtagac-atctcc
ttatatagaagaac-----------ctttgtcct-aatcctactagg--aaaac-cttat
g-ttagatagc--tc-ct-aacatact-tagtccttatctct----t-aaccataactcg
gtttaga---taaggattat--cctacttcttaagttga---cttcatgcttaagccaac
a----------------------
>Chr5:24553874:24563453_3p 
--------------------ca-aa-ta---ttgttttaaagcttgat-ttaagaa-ctc
aagatcga---atcaaag-aacaccttttct--ttatt--gcttaagaaaattatctcaa
aa----------cttaagctc---------tctcaa--tc---------tctctct----
---------cttaaatc--ataag------------ttatgccacaagtagac-atctcc
ttatatagaaaaac-----------ctttgtcct-aatcctactagg--aaaac-cttat
g-ttagatagc--tc-ct-aacatact-tagtccttatctct----t-aaccataactcg
gtttgga---taaggcttaa--cctacttcttaagttga---cttcatgcttaagccaac
a----------------------
>Chr17:27961470:27966113_3p 
-----------------tattg-------------tttgtaac-tgat-ttaagaa-cac
aagactgt---ctcaaag-aacacc--ttct--ttatt--gcttaagaaaattctctcaa
aa----------cttaagc-c---------ttacaa--cc---------tctctct----
---------ctcaaatc--ataag------------ttatgtcacaactagat-atctcc
ttatatataa-aac-----------cttattcct-aatcctaatagg--aagatacttat
g-ttagataac--tc-ct-aacatcct-aagtccttatctct----t-aaccataactcg
g-ttaga---taagaattat--cttattcctcaagttga---cttcatgtttaagccaac
g----------------------
>Chr10:12308756:12313530_3p 
--------------------------ta---ttgttttaaagcttgat-ttaagaa-ctc
aagatcga---atcaaag-aacacctttttt--ttatt--acttaagaaaattatctcaa
aa----------cttaagctc---------tctcaa--tc---------tctctct----
---------cttaaatc--ataag------------ttatgtcacaagtagac-atctcc
ttatatagaaaaac-----------ctttgtcct-aatccttctagg--aaaac-cttat
g-ttagatagc--tc-ct-aacataca-tagtccatatctct----t-aaccataactcg
gtttgga---taaggcttat--cctacttcttaagttga---cttcatgcttaagccaac
aa---------------------
>Chr10:12308756:12313530_5p 
--------------------------ta---ttgttttaaagcttgat-ttaagaa-ctc
aagatcga---atcaaag-aacaccttttct--ttatt--gcttaagaaaattatctcaa
aa----------cttaagctc---------tctcaa--tc---------tctctct----
---------cttaaatc--ataag------------ttatgtcacaagtagac-atctcc
ttatatagaaaaac-----------ctttgtcct-aatccttctagg--aaaac-cttat
g-ttagatagc--tc-ct-aacatata-tagtccatatctct----t-aaccataactcg
gtttgga---taaggcttat--cctacttcttaagttga---cttcatgcttaagccaac
a----------------------
>Chr4:1090134:1094957_3p 
------------------------------caggctttgcagg---ttgttaagaa-c-a
aagatt-----aaataag-aatgactctctt-attattaactttag--aaattttctcaa
aa----------ctaaagttc---------tctcaa-----caattgt-tctctctatca
aacccaagtctaaactc--acaaactctcgatatgtttatgccataactcgac-acacat
atttataaca-------------aaaccaatctt-attcctaataga-aaa-acatcaat
gtctagataac--tc-ctagacaagacttgagccttatcctctcctt-aatcataactcg
attagga---ctaggattc---ctttcttcttaagcctt---cttcaagcttaaaccaac
attctcccctttaagctt-----
>Chr13:18977725:18982430_5p 
-----------------------a-----------aacataggtt-ag-aagaaaa-cac
aagat------ataaaag-tattcctcactt--ttattagcttaagaaaaatgtctcaac
aa----------cttaagct-----------ctcaatctc----tcct-tctctca----
----------aaccctc--ataag------------ttatgtcacacgtccac-atatca
ttatatactacttt-----------gctaatcct-aatcctagtagg---aact-cttat
atttagatatc--tc-ctaaatatacattgatccttatctctt--gt-aaacacaactat
cctagga---ttaggactaa--tttccaactcaagcttc---tttcaagcttatcccaac
a----------------------
>Chr13:18977725:18982430_3p 
-----------------tatagaa-----------aacagaggtt-ag-aagaaaa-cac
aagat------agaaaag-tattcctcactt--ttattagcttaagaaaactgtctcaaa
aa----------cttaagat-----------ctcaatatc----tcct-tctctca----
----------aaacctc--atgag------------ttaggtctcacctcaac-atatcc
ttatatactactta-----------tctaatcct-aatcctagtagg--aaact-ctttt
atttagatatc--tc-ctaaatatacattgatctttatctctt--gt-atacacaactat
cctagga---ttaggactaa--cttccaactcaagcttc---attcaagcttatcccaac
-----------------------
>Chr12:25657516:25659772_5p 
------------------ctagaa-----------tttgaatatggtt-ttaacaaactc
aagatggc-----aaaagtataaactcactt--ttatta-atttaagaaatttctctcaa
aa----------cttaagct-----------ctcaatctt----tctt-tctctca----
---------aaaaccactacatca------------ttgtgtcacgcctcgac---acat
atatatagtaaaac-----------accaaacct-gatcctactagg--aaactacataa
gtttagataac--tc-ctaactta--tttgacccttatctctt-tag-aatcataactct
aatagga---ttagtgtag---cttatccctcaagttaa---cttcaaacttaagtcaac
atttt------------------
>Chr4:1090134:1094957_5p 
-----------------tatagaaaatatgcaggctttgcagg---ttgttaagaa-c-a
aagatt-----aaataag-aatgactctctt-attattaactttcg--aaactttctcaa
aa----------ctaaagttc---------tctcaa-----caattgt-tctctctatca
aacccaagtctaaactc--acaaactctcgatatgtttatgccataactcgac-acacat
atttataaca-------------aaaccaatcct-attcctaataga-aaa-acaccaat
gtctagataac--tc-ctagacaagacttgagccttatcctctcttt-aatcataactcg
attagga---ctatgattc---ctttcttcttaagcctt---cttcaagcttaaaccaac
agtttcactctgaaacttatat-
>Chr11:87133:92438_3p 
-----------------tatagaaaa-atgcagg--ttgcaggtttgtgtaaagaa-c-a
aaagatc----aaataag-aataactctctt-attattagctctagaaaaaatctctcaa
aa----------ctaaaactc---------tctca------caattgt-tctctct----
----------caaactc--ttaa--tctctatatgttaatgtcatagctcgac-atacat
atatataaca-------------aagacaatcct-agtcctactagg-aaa-acaccaa-
--------------------atagagtttgatccttattcattcact-aatcataactcg
attaggaatgctctgcctt---ttccttctttaagtcct---tctcaagcttaaaccaac
att--------------------
>Chr11:87133:92438_5p 
-------------------tagaaaa-atgcagg--ttgcaagtttgtgtaaagaa-c-a
aaagatc----aaataag-aataattctctt-attattagctctagaaaaaatctctcaa
aa----------ctaaagctc---------tctca------caattgt-tctctct----
----------caaactc--ttaa--tctctatatgttaatgtcatagctcgac-atacat
atatataaca-------------aagacaatcct-agtcctactagg-aaa-acaccaa-
--------------------atagagtttgatccttattcattcact-aatcataactcg
attaggaatgctctgcctt---ttccttctttaagtcct---tctcaagcttaaaccaac
att--------------------
>Chr16:22689204:22699909_3p 
-----------------tatagaaaatatgcagg--ttgcagg-ttgtgtaaagaa-caa
aaaaatc----aaataag-aataactctctt-attattagctctagaaaaatctctcaaa
aa----------ctaaagctc---------tctca------caattgt-cctctct----
----------caaactc--ttaa--tctctatatattaatgtcatagctcgat-atagat
atatataaca-------------aaatcaatcct-agtcccactagg-aaa-acaccaa-
--------------------atagagtttgatccttatccatttact-aatcataacttg
attaggaatgctctgcctt---tttc-tttttaagttct---tctcaagcttaaaccaac
ag---------------------
>Chr16:22689204:22699909_5p 
---------aaagggtctatagaaaatatgcagg--ttggagg-ttgtgtaaagaa-caa
aaaaatc----aaataag-aataactctctt-attattagctctagaaaaatctttcaaa
aa----------ctaaaactc---------tctca------caattgt-cctctct----
----------caaactc--ttaa--tctctctatattaatgtcatagctcgac-atatat
atatataaca-------------aaatcaatcct-agtcctactagg-aaa-acaccaa-
--------------------atagagtttgatccttatccattcact-aataataacttg
attcggaatgctctgcctt---tttcgtctttaagttct---tctcaagcttaaaccaac
attctc-----------------
>Chr20:13893657:13898469_5p 
-----------------------aaatatagtagagttgcagg---ttttaaagaa-c-a
aagatca----aaataag-aattgctctctt-attattaactttag--aaaatcactcaa
aa----------ctaaagttc---------tctcac-----aatctgt-tctctct-taa
aactcaag-ccaatctc--acaaactctccttata-ttatgtcataactcgac-taacat
atttatataa-------------aaccaaatcct-attcctactagg-aaacacaacaat
atctagataac--tt-ctaataaaagcttgagccttatcttctcc-t-aatcataactcg
attagga---cttcagttt---cttcttcttcaagcttc---cctcaagcttaaaccaac
a----------------------
>Chr8:24122103:24126848_3p 
-----------------------------gaaaa--atgtaggtttgtgtaaagaa-c-a
aaagatc----aaataag-aataactctctt-attattagctctag--aaaatctctcaa
aa----------ctaaagctc---------tctca------caattgt-tctctct----
----------caaactc--ttaa--tctctatatgttaatgtcatagctcgac-atacat
atatataaca-------------aa-acagtcct-agtcctactagg-aaa-acaccaa-
--------------------atagagtttgatccttatccattcact-aatcataacttg
attaggaatgctctgcctt---ttccttctttaagttct---tctcaagcttaaaccaac
a----------------------
>Chr8:24122103:24126848_5p 
-------------------------------------tgcaagtttgtgtaaagaa-c-a
aaagatc----aaataag-aataactctctt-attattagctctag--aaaatctctcaa
aa----------ctaaagctc---------tctca------caattgt-tctctct----
----------caaactc--ttaa--tctctatatgttaatgtcatagctcgac-atacat
atatataaca-------------aa-acagtcgt-agtcctactagg-aaa-acaccaa-
--------------------atagagtttgatccttatccattcact-aatcataacttg
attaggaatgctctgcctt---ttctttttttaagttct---tctcaagcttaaaccaac
a----------------------
>Chr19:14214505:14219294_5p 
-----------------tatagaa-----------ttaagagattgtt-ttaagaa-ctc
-agtt------aacaaag-aatatctctctt--tattaataccaaagaaaataactcaaa
ac----------tttggtctct-------ctctcaaacac----tcaa-tctctca----
----------aaatctc--ataag------------ttgtgtcacaactcaac-acatcc
ttatataagacttt-----------gctaatcctaaatcctaatagg--aatccttacat
acctagatagc--tc-ct--agatat-tagacctttatctctt-tgt-tatcacaaacac
aatagga---ctaggactag--tttccattttaagcttt---cttcaagcttactccaac
a----------------------
>Chr8:16909023:16913798_3p 
-----------------tatag-a-----------ttgagaaata-gt-ttaagac-caa
a----------aataaag-aacacctctctt--tattaataccagagaaaataattcaaa
at----------tttggtctc---------tctcaaactc----tc--------tc----
----------aaacccc--ataag------------ttgtgtcacatctcaac-acatct
ttatataagacttt-----------gctaatctt-aatcctactaga--aatca-cacat
a-ttagatatc--tc-ct-aatacat-ttgatccttatctccttaac--aacccaattat
agtaaga---ctaggactaa--cttctagctcaaacttt---cttcaagcttatcccaac
aa---------------------
>Chr5:24553874:24563453_5p 
--------------------------ta---ttgttttaaagcttggt-ttaagaa-ctc
aagatcga---atcaaag-aacaccttttct--ttatt--gcttaagaaaattatctcaa
aa----------cttaagctc---------tctcaa--tc---------tctctct----
---------cttaaatc--ataag------------ttatgccacaagtagac-atctct
ttatatagaaaaac-----------ctttgtcct-aatcctactagg--aaaac-cttat
g-ttagatagc--tc-ct-aacatact-tagtccttatctct----t-aaccataattcg
gtttaga---taaggcttaa--cctacttcttaagttga---cttcatgcttaagccaa-
-----------------------
>Chr5:25749236:25754022_3p 
--------------------------ta---ttgttttagagcttgat-ttaagaa-ctc
aagatcga---atcaaag-aacacattttct--ttatt--gcgtaagaaaattatctcaa
aa----------cttaagctc---------tctcaa-atc---------tctatct----
---------ctcaaatc--ataag------------ttatgtcacaagtagac-atctcc
ttatatagaaaaac-----------ctttgtcct-aatcctactagg--aaaac-cttat
g-ttagatagc--tc-ct-aacatact-tagtccttatctct----t-aaccataaatcg
gtttaga---taaggcttat--cctacttcttaagttga---cttcatgcttaagccaac
a----------------------
>Chr9:20160449:20165215_3p 
--------------------------ta---ttgttttaaagc-tgat-ttaagaa-ctc
aagattga---ctcaaagaaacaccttttct--ttatt--gcttaagaaaattatcttaa
aa----------cttaagctc---------tctcaa--tc---------tctctct----
---------ctcaaatc--ataag------------ttatgtcacaactagac-atctcc
ttatatagaaaaac-----------ctttgtcct-aatcctaatagg--aaaac-cttat
g-ttagatagc--tc-ct-aacatact-tagtccttaactct----t-aaccataactcg
gtttaga---taaggcttat--cttacttctcaagttga---cttcatgcttaagccaac
attctc-----------------
>Chr11:37185433:37190248_3p 
--------tagctctgatacca-aa-ta---ttcttttgaagt-tgat-ttaagaagttt
aagattgt---ctcaaag-aacacc--ttct--ttatt--gcttaagaaaattatctcaa
aa----------cttaagc-c---------tcacaa--tc---------tctctct----
---------ctcaaatc--ataag------------ttatgtcacaactagac-atctcc
ttatatataa-aac-----------cttagtcct-aatcctaatagg--aaaacacttat
g-ttagataac--tc-ct-aacatcct-tagtccttatctct----t-acccatagctcg
g-ttaga---taaggattat--cctatttctcaagttga---ctccatgcttaagccaac
a----------------------
>Chr11:37185433:37190248_5p 
-----------tcattatactatac-ta---ttgttttgaagt-tgat-ttaagaagttt
aagattgt---ctcaaag-aacact--ttct--ttatt--gcttatgaaaattatctcaa
aa----------cttaagc-c---------tcacaa--tc---------tctctct----
---------ctcaaatc--ataag------------ttaagtcacaactagactatcttc
tcatgtataa-aac-----------cttagtcct-aatcctaatagg--aaaacacttat
g-ttagataac--tc-ct-aacatctt-tagtccttatctct----t-aaccatagctca
g-ttaga---taaggattat--cctatttctcaagttga---cttcatgcttaagctaac
attctcc----------------
>Chr17:27961470:27966113_5p 
-----------------tattg-------------tttgtaac-tgat-ttaggaa-cac
aagactgc---ctcaaaa-aacacc--ttct--ttatt--gcttaagaaaattctctcaa
aa----------cttaagc-c---------ttacaa--tc---------tctctct----
---------ctcaaatc--ataag------------ttatgtcacaactagac-atctcc
ttatatataa-aac-----------cttattcct-aatcctaatagg--aagatacttat
g-ttagataac--tc-ct-agcatcct-aagtccttatctct----t-aaccataactcg
g-ttaga---taaggattat--cttattcctcaagttga---cttcatgcttaagccaa-
-----------------------
>Chr19:23173199:23177908_3p 
-----------------tattgaaa-tagatct----------------ttaagaaactc
aagaa-----aaacaaag-tatgactcactttattatatagctcaagaaaataactcaaa
a-----------cttaagct-----------cttaagttc----acaa------------
----------agacctt-acaacc------------ttatgccatgacttggc-ttcctt
atttatatgttaac-----------accaacct--aaacctattagg--agaca-cctat
gtttagatagc--tc-ttaaacata--ttagagcttatccctt---taaaccatatctcg
gttagga---taaggccaa---tctcctacttagtttat---cttcaagcttccaacaac
a----------------------
>Chr18:19745760:19751416_5p 
-------------------------------------caattcttgtt-tt--taagttt
aagatctcac-taaaagaaacaactcttctt--ttattatctttaggaaaattctctcaa
aaacttaaagctctcaaact-----------cttaaactc----tctc-ttcctca----
---------aagaccac-acttat------------ttacgtcatgcctcgac-atatat
atatatagtaaaac-----------acctaacct-aatcctactaggaaaaacctcataa
a-ttagataac--tc-ctaacttatctttgatccttatttctt-tag-aatcataactct
aatagga---ttagtgtag---cttatttctcaagtcaa---cttcaaacttaa-ccaac
aaca-------------------
>Chr18:13075686:13080460_5p 
-----------------tctagtt-------------------------ttagaagatca
aaaat------ttaaaag-aataactctctt--ttaata-gattaagaaaataactcaaa
a-----------cttaatctc---------acacaatctc----tcaa-tctct------
----------aaaactc-tcaaag------------ttatgtcacactttgac--atcct
ttatatagagactta-------aaaacaattcct-aatcctattcaa--acaccaagtat
tattagataac--tc-ctaacaata--tagattcctaataactctagaaatccaaacacc
aatagga---ttagtat-----tcctaaatctaagcttgcttcttcaagcttat-ccaac
agtttccactggaacctgaatca
>Chr17:16517052:16524035_3p 
----------------atatagatt---------cacacgacactagt-ttgaaag----
aagataatt--aacaaagaagttgctctctt-tattaaatccttaggaaaataactc-aa
ac----------ctaaggctctctccaatctctcaaacta-caaactc-tttctta----
---------taaaactt-------------------atgttttgcaacaaaactgcagtc
atatttataacacaaggaaaacctcttttgtcct-aatcctacttgg-aaa----tatat
gtttagataac--tc-ctaatca-attcaagtccttatccctc-aag-aaacttaattcc
caaataggt-ttaggataac---------ttcaagctct---cttcaagcttaatcccac
ac---------------------
>Chr17:16517052:16524035_5p 
------------------atagatt---------cacacgacaatagt-ttgaaag----
aagataatt--aacaaagaacttgttctctt-tattaaatccttaagaaaataattcaaa
ac----------ttaaagctctctccaatctctcaaacta-caaactc-tcactta----
---------taaaactt-------------------atgttctgcaacaaaactgcagtc
atatttataacacaaggaaaacctcttttgtcct-aatcctatttgg-aaa----tattt
gtttagataac--tc-ctaaac--attcaagtccttatctctc-aag-aaacttaattcc
caaataggt-ttaggataac---------ttcaagctct---cttcaagcttaatccaac
atac-------------------
>Chr19:23173199:23177908_5p 
ttggctctgctaccaattattgaaa-tagatct----------------ttaagaaactc
aagaa-----aaacaaag-tatgactcactttattatatagctcaagaaaataactcaaa
a-----------cttaagct-----------tttaagttc----acaa------------
----------agacctt-acaacc------------ttatgccatgacttggc-ttcctt
atttatatgttaac-----------accaacct--aaacctattagg--agaca-cctat
gtttagatagc--tc-ctaaacata--ttagagcttatccctt---taaaccatatctcg
gttagga---taaggccaa---tcccctacttagtttat---cttcaagcttccaacaac
a----------------------
