# Supplementary material for: Transposon signatures of allopolyploid genome evolution
Source: Nat Commun. 2023 Jun 1;14:3180. doi: 10.1038/s41467-023-38560-z (PMC10235133; doi:10.1038/s41467-023-38560-z)
Supplement: Supplementary file 4 — Supplementary Data 1 [file 41467_2023_38560_MOESM4_ESM.zip › Camelina.LTR.families/Camelina.LTRFamily/Camelina.Aligned/gt10.fam_3452.Aligned.fa]

>Chr6:1502766:1508163_5p 
-----------tttaagtgt---atcaacggttatattaataaactattgtgact-tttg
gtttgtggttat----taaacgaatggttgcaaacattcgtaaacaaccgtcggacatat
atataaatacactctgttttgttgcat--aaaaacagaggagagatcacgagaagagaga
gaggtcg-----------------agtgaatctcttgtgataacac-aaaacaaacacaa
gaaaaattttatttgtttctcttgtatcttagcctagaacaagagagaaactttgattgt
cgtatcctgcgagagattttgtgtaacccaaggcttttgataagggtcaaaatactcttt
aaggaaagtgctcttgtgcgcgattcagtcattatccaagtttaccgtacgttacgatcg
agagttacaccgcttttactacattcttaaagagtattttctggtgaacatgacgagtgc
atcggt
>Chr6:1502766:1508163_3p 
--tgttggtaatttaagtgt---atcaacggttatattaataaaccattgtgact-tttg
gtttgtggttat----taaacgaatggttgcaaacattcgtaaacaaccgtcggacatat
atataaatacactctgttttgttgcat--aaaaacagaggagagatcacgagaagagaga
gaggtcg-----------------agtgaatctcttgtgataacac-aaaacaaacacaa
gaaaaattctatttgtttctcttgtatcttagcctagaacaagagagaaactttgattgt
cgtatcctgcgagagattttgtgtaacccaagacttttgataagggtcaaaatactcttt
aaggaaagtgctcttgtgcgcgattcagtcattatccaaatttaccgtacgttacgatcg
agagttacaccgcttatactacattcttaaagagtattttctggtgaacatgacgagtgc
atc---
>Chr16:14562028:14567395_5p 
---gttggtaatttaagtgt---atcaacggttatattaataaaccattgtgact-tttg
gtttgtggttat----taaacgaatggttgcaaacattcgtaaacaaccgtcggacatat
atataaatacactctgttttgttgcat--aaaaacagaggagagatcacgagaagagaga
gaggtcg-----------------agtgaatctcttgtgataacac-aaaacaaacacaa
gaaaaattttatttgtttctcttgtatcttagcctagaacaagagagaaactttgattgt
cgtatcctgcgagagattttgtgtaacccaaggcttttgataagggtcaaaatactcttt
aaggaaagtgctcttgtgcgcgattcagtcattatccaaatttaccgtccgttatgatcg
agagttacaccgcttatactacat------------------------------------
------
>Chr16:14562028:14567395_3p 
--tgttggtaatttaagtgt---atcaatggttatattaataaaccattgtgact-tttg
gtttgtggttat----taaacgaatggttgcaaacattcgtaaacaaccgtcgtacatat
atataaatacactctgttttgttgcat--aaaaacagagaagagatcacgagaagagaga
gaggtcg-----------------agtgaatctcttgtgataatac-aaaacaaacacaa
gaaaaattctatttgtttctcttgtatcttagcctagaacaagagagaaactttgattgt
cgtatcctgcgagagattttgtgtaacccaagccttttgataagggtcaaaatactcttt
aaggaaagtgctcttgtgcgcgattcagtcattatccaagtttaccgtacgttacgatcg
agagttacactgcttttactacat------------------------------------
------
>Chr19:9053357:9060787_5p 
----ttggagatttaagtgtaaaataaacggttgc-ttgatgaaccaaagcaactgttcg
ggttatgattatattataaacatacggttgcaaacgtacgaacacaacttt-tgaaatct
ata-----aaactctgttcctccgcac--aaaaatagaggacgaaaaacagagagga-ga
gaagagattcacaacatcaaagacatgaactctttgatgaaaacacaaaacaaaacact-
--gaaactctatttgtttctcttggatcttagcctagaacaagagagaaactttgattgt
tgtatcctgcgagagattttgtgtaacccaaggcttttaataagggtcaaaatactcttt
aaggaaagtgctcttgtgcgcgattcagtcattatccaaatttaccgtccgttatgatcg
agagttacaccgcttatactacatt-----------------------------------
------
>Chr12:27688873:27694919_5p 
--tgttggtaatttaagtgt---atcaacggttatattaataaaccattgtgact-tttg
gtttgtggttat----taaatgaatggttgcaaacattcgtaaacaaccgtcggacatat
atataaatacactctgttttgttgcataaaaaaacagaggagagatcacgagaagagaga
gaggtcg-----------------agcgaatctcttgtgataacacaaaaacaaacacta
gaaaaattctatttgtttctcttgtatcttagcctagaacaagagagaaactttgattgt
cgtatcctgcgatagattttgtgtaacccaaggcttttgataagggtcaaaatactcttt
aaggaaagtgctcttgtgcgtgattcagtcattatccaagttcaccgtacgttacgatcg
agagttacaacgcatatactc---------------------------------------
------
>Chr10:15221120:15228477_3p 
--tgttggaaatttaagtgtaaaacaaatggttgc-tttatgaaccaaagcaactgttcg
ggttatggttatattacaaacgtgcggttgcaaacgtacgaacacaactttatgacacct
ata-----aaactctgttcctccgcac--aaaaacagagtacggaaaacagagaggagga
gaagagattcacaacatcaaagacagaaactctttggtaaaaacacaaaacaaaatact-
--gaaactctatttgtttctcttggatcttagcctagaacaagagagaaactttgattgt
cgtatcctgcgagagattttgtgtaacccaaggcttttgataagggtcaaaatactcttt
aaggaaagtgctcttgtgcgcgattcaatcattatccaagttcaccgtacgttacgatcg
agagttacaccgtaaatacaaca-------------------------------------
------
>Chr10:15221120:15228477_5p 
--tgttggaaatttaagtgtaaaacaaacggttgc-tttatgaaccaaagcaactgttcg
ggttatggttatattacaaacgtacggttgcaaacgtacgaacacaactttatgaaacct
ata-----aaactttgttcctccgcac--aaaaacagagtacggaaaacaaagaggagga
gaagagattcacaacatcaaagacagaaactctttggtgaaaacacaaaacaaaacact-
--gaaactctatttgtttctcttggatcttagcctagaacaagagagaaactttgattgt
cgtatcctgcgagagattttgtgtaacccaaggcttttgataagggtcaaaatactcttt
aagaaaagtgctcttgggcgcgattcaatcattatcgaagttcaccgtacgttacgatgg
agagttacaccgcagatacaaca-------------------------------------
------
>Chr19:9053357:9060787_3p 
aatgttggagatttaagtgtaaaacaaacggttgc-ttgatgaaccaaagcaactgttcg
ggttatggttatattataaacgtacggttgcaaacgtacgaacacaacttt-tgaaacct
ata-----aaactttgttcctccgcac--aaaaacagaggacgaaaaacagagagga-ga
gaagagattcacaacatcaaagacaaaaactctttggtgaaaacacaaaataaaacact-
--gaaactctatttgtttctcttggatcttagcctagaacaaaagagaaactttgattgt
cgtatcctgcgagagattttgtttaacccaaagtttttgataagggtcaaaatactcttt
aaagaaagtgctcttgtgcgcaattcaattattatgaaagttcaccgtacgttacgatcg
agagttacaccgtatctactacatt-----------------------------------
------
>Chr12:27688873:27694919_3p 
----------------gtgt---atcaacggttatattaataaaccattgtgact-tttg
gtttgtggttat----taaatgaatggttgcaaacattcgtaaacaaccgtcggacatat
atataaatacactctgttttgttgcataaaaaaacagaggagagatcacgagaagagaga
gaggtcg-----------------agcgaatctcttgtgataacacaaaaacaaacacta
gaaaaattctatttgtttctcttgtaccttagcctagaacaaaagagaaactttgattgt
cgtatcctgcgagagattttgtgtaacccaaggcttttaataagggtcaaaatactcttt
aaggaaagtgctcttgtgcgcgattcagtcattatccaagttcaccgtacgttatgatcg
agagttacaccgcatatac-----------------------------------------
------
