# Supplementary material for: Transposon signatures of allopolyploid genome evolution
Source: Nat Commun. 2023 Jun 1;14:3180. doi: 10.1038/s41467-023-38560-z (PMC10235133; doi:10.1038/s41467-023-38560-z)
Supplement: Supplementary file 4 — Supplementary Data 1 [file 41467_2023_38560_MOESM4_ESM.zip › Camelina.LTR.families/Camelina.LTRFamily/Camelina.Aligned/gt10.fam_517.Aligned.fa]

>Chr1:23216360:23223885_5p 
------------------------------------------tggtgtgtgaatgatg--
---------atgtatg-caatggtgagatatgaatggaatgatggatgggtgtttcaatt
ccccttatgctattgcagtacaagaggtatcaatcctaaataagtgtt-tgtgaacaatt
aagatatgc-atatgaatctaagttaagacaa--atgtaaagattgtttgtcactaacaa
tcctaggaagaaaatgtaaa-atgcagaaaat--aaactacaagagctaacaactagatg
cagatgaaactgaatgattgaaacagtgataaagcaagaacagaaacagagactact---
-----actaatgaactaatgcaagataattaatgaactga----------aaactaaat-
----------gtatgcaactggaatg-aaacaggaatgaaacaagacaaacac--aaatc
a-tagacacagagttctggggatgaactcgagc-agcactcgaccgagtgt---------
----------------------------------
>Chr1:23216360:23223885_3p 
------------------ttgaaacaagattta----tgtagtggtgtgtgaatgatg--
---------atgtatg-caatggtgagatatgaatggaatgatggatgggtgtttcaatt
ccccttatgctattgcagtacaagaggtatcaatcctaaatgagtgtt-tgtgaacaatt
aagatatgc-atatgaatctaagttaagacaa--atgtaaagattgtttgtcactaacaa
tcctaggaagaaaatgtaaa-atgcagaaaat--aaactacaagaactaacaactagatg
caaatgaaactgaatgattgaaacagtgataaagcaagaacagaaacagagactact---
-----actaatgaactaatgcaagataagtattgaactga----------aaactaaat-
----------gtatgcaactggaatg-aaacaggaatgaaacaagacaaacac--aaatc
a-tagacacagagttctggggatgaactcgagc-agcactcgaccgag------------
----------------------------------
>Chr2:11112754:11123635_3p 
ccgccacctgaatatcaactgaaacaaggctt-------tggtggtgtgtgaatgatg--
--atgatgaatgtatg-caatggtgagatatgaatggaatgatggataggtgtttcaatt
ccccttatgatgttgcagtataagaggtataaatcctaaatgagtgtt-tgtgaacaatt
aagatatga-atatgaatctaagtcaagccaa--atgtaaagattgtttgtcactaacaa
tcctaagatgaaaatgtaaagatgcagaaagt--agactacaagaactaagaactaaatg
caaatgaaactgaatgattgcaacagtaatgataccagaaatgaaacaaaaactacc---
-----actagtgaactaatgcaagacaggtaatgaactga----------aaactaaat-
----------gaatgcaactggaata-aaacaggaatgaaacaggacaatcac--aaatc
a-taaaca-agagttctggggatgaactcgagcaagcactcgacc---------------
----------------------------------
>Chr2:11112754:11123635_5p 
----------------aattgaaacaaggctt-------tggtggtgtgtgaatgatg--
--atgatgaatgtatg-caatggtgagatatgaatggaatgatggaagggtgtttcaatt
ccccttatgctgttgcagtataagaggtatcaatcctaaatgagtgtt-tgtgaacaatt
aagatatga-atatgaatctaagtcaagccaa--atgtaaagattgtttgtcactaacaa
tcctaagatgaaaatgtaaagatgcagaaagt--agactacaagaactaagaactaaatg
caaatgaaactgaatgattgcaacagtaatgataccagaaatgaaacagaaactacc---
-----actagtgaactaatgcaagacaggtaatgaattga----------aaactaaat-
----------gaatgcaactggaata-aaacaggaatgaaacaggacaatcac--aaatc
a-taaaca-agagttctggggatgaactcgagcaagc-----------------------
----------------------------------
>Chr15:22749238:22757998_3p 
-------------------tgaaacaagaata------tttgtggtg-gtggaagatg--
--aat----gtgtatg-caatgatgagaaatggat-------tggatgggtgtttcaatt
ccccttatgcagttgcagtataagaggtgtcaatcctaaatgagtgtc-tgtgaacaatt
aagatgtaa-atatcaatctaagtcaagccaa--gtgtaaagattgtttgtcactaacaa
tcctaaaatgaaaatgtaa--aagcagaaagt--aaactacaagaactaagaactaaatg
caaatgaaacagggtgattataacagtaatgatgcaataacagaaatagaaactact---
-----actaatgaactaatgcaaggcaagtaatgaacagg----------actttaagtg
aatgcaataggaatgcaactagaatg-aaacaggaatgaaacaggacaatcac--aaatc
a-tgaaacacaagttctggggatgaactcgagc-agcactcgaccgagtgtgggtcgagt
gg--------------------------------
>Chr15:22749238:22757998_5p 
----------------ttatgaaacaagaata------tttgtggtg-gtggaagatg--
--aat----gtgtatg-caatgatgagaaatggat-------tggatgggtgtttcaatt
ccccttatgcagttgcagtataagaggtgtcaatcctaaatgagtgta-tgtgaacaatt
aaaatgtac-atatcaatctaagtctagccaa--gtgtaaagattgtttgtcactaacaa
tcctaaaatgaaaatgtaa--aagcagaaagt--aaactacaagaactaagaactaaatg
caaatgaaacagggtgattataacagtaatgatgcaataacagaaatagaaactact---
-----actaatgaactaatgcaaggcaagtaatgaacagg----------acactaagtg
aatgcaataggaatgcaactagaatg-aaacaggaatgaaacaggacaatcac--aaatt
a-tgaaacacaagttctggggatgaactcgagc-agcactcgaccgagtgtgggtcgagt
ggg-------------------------------
>Chr14:20571860:20581793_3p 
------------gcatacgtgaaactgactat---ttgtg--tggtg--tggtgaatg--
--aatg---atgtatg-gaatgatgagttatgaatgaatggatgtcagggtgtttcaatt
ccccttatgaaattgtagtataagaggtgtcaatccaatctgagtgtt-tgtgaacaatc
aagatgtgc-atatgaatctaagtcaagccag--atgtaaaggttgtttgtcactaacaa
tcctataa-tgagatatgaa-atgcagaaagtaaaaacaactagaacaagatactaaatg
caaacagaacagacaaattaaagctataatgaaactagaacagaaatagacactatg---
------ctaatgaactaatgcaagacaagtaatgaacagg----------aaactacgtg
aatgcaatggaaatgaaacaggaatgaaacaa------------gacaatcac--aaatc
a-aaaaca-caagttctgggga--------------------------------------
----------------------------------
>Chr14:20571860:20581793_5p 
-------------------tgaaactgactat---ttgtg--tggtg--tggtgaatg--
--aatg---atgtatg-gaatgatgagttatgaatgaatggatgtcagggtgtttcaatt
ccccttatgcaattgtagtataagaggtgtcaatccaatctgagtgtt-tgtgaacaatc
aagatgtgc-atatgaatctaagtcaagccag--atgtaaaggttgtttgtcactaacaa
ccctataa-tgagatatgaa-atgcagaaagtaaaaacaactagaacaagatactaaatg
caaaaagaacagacaaattaaagctataatgaaactagaacagaaatagatactatg---
------ctaatgaactaatgcaagacaagtaatgaataga----------aaactaagtg
aatgcattagaaatgaaacatgaatgaaacaa------------gacaatcac--aaatc
a-taaaca----------------------------------------------------
----------------------------------
>Chr12:23404595:23416474_5p 
-----------------------acaagatat---atttggtgggtg---atggattg--
--atgg---atgtatg-caatggtgagatatgaatgaatggatggtaaggtgtttcaatt
ccccttatgcagttgcagtataagaggtgtcaatccaatctgagag-t-tgtgaacaatc
aagatgtgt-atatgagcctaagttaagccaaatatgcaaaggatgtttgtcactaacaa
tcctaatgaagaaatgtaaa-gagcagaaagt-aaagctactagaactagatgctaaatg
t-aatggaacagaatgattatcactaatatgaagctataacagaaatagaaactata---
------ctaatgaactaatgcaagacaagtaatgaacaag----------acaatatgta
aatgcaacagaaatacaactggaatgagacaagagataagacaggacaactac--aaatc
a-taaaca-ggagttctagggataaactcgagcaagcactcgatcgagtgcaga------
----------------------------------
>Chr17:24010988:24017050_3p 
-----------------gtgaaacacatatgt---ttgt-----ggg--tgtgaaatg--
--gtga---atgtatg-gaatggtgagatatgaatgaatggatggcagggtgtttcaatt
ccccttatgcaattgtagtacaagaggtgtcaatccaatgtgagagtt-tgcaagcaatc
atgatgtgc-atatatgtctaagtcaagccaa--gtatgtaggatgtttgtcactaacaa
tcctatga-tgaaatgtaaa-gtgcagaatgtaaaagctactagaactagatgctaaaag
taaatggaacagaatgattatgacaattatgaagctacaaatgaaatagaaactatggta
atgcaagtaatgaactaatgcaaggc-aataatgaacagg----------aagctaagtg
aatgccactgaaatgcaactagaatgagacaa------------gataaacac--aaatc
a-taaacc-aaagttctggggatgaactcgagcaagc-----------------------
----------------------------------
>Chr17:24010988:24017050_5p 
----------cgccaaattgaaacacatatgt---ttgt-----ggg--tgtgaaatg--
--gtga---atgtatg-gaatggtgagatatgaatgaatggatagcagggtgtttcaatt
ccccttatgcaattgtagtacaagaggtgtcaatcagatctgagagtt-tgcaagcaatc
aggatgtgc-atatatgtctaagtcaagccaa--gtatgtaggatgtttgtcactaacaa
tcttatga-tgaaatgtaaa-gtgcagaatgtaaaagctactagaactagatgctaaatg
taaatggaacagaatgattatgacaattataaagctacaacagaaatagaaactatggta
atacaagtaatgaactaatgcaaggcaaataatgaacagg----------aagctaagtg
aatgccactgaaatgcaactagaatgagacaa------------gataaacac--aaatc
a-taaacc-aaatttctggggatgaactcga-----------------------------
----------------------------------
>Chr9:10191093:10201789_5p 
-------------------tgaaacaaggctt---ctatggtgggtg-atatggattg--
--atgg---atgtatg-caatggtgagatatgaatgaatggatggtaaggtgtttcaatt
ccccttatgcagttgcagtataagaggtgtcaatccaatctgagag-t-tgtgaacaatc
aagatatgt-ataggagcctaagttaagccaaatatgcaaaggatgtctgtcactaacaa
tcctattgatgaaatgtaaa-gagcagaaagt-aaagctactagaactagatgctaaatg
taaatggaacagaatgattataactaatatgaagctagaacagaaatagaaactata---
------ctaatgaactaatgcaagacaa-taatgaacagg----------acaataagta
aatgcaacagaaatgcaaataaaatgagactagagataagacaggacaactac--taatc
a-taaaca-agagttctggggatgaactcg------------------------------
----------------------------------
>Chr9:10191093:10201789_3p 
--------------tggagtgaaaaaaggctt---ctatggtgggtg-atatggattg--
--atgg---atgtatg-caatggtgagatatgaatgaatggatggtaaggtgtttcaatt
ccccttatgcagttgcagtataagaggtgtcaatccaatctgagag-t-tgtgaacaatc
aagatatgt-atatgagcctaagttaagccaaatatgcaaaggatgtctgtcactaacaa
tcctattgatgaaatgtaaa-gagcagaaagt-aaagctactagaactagatgctaaatg
taaatggaacagaatgattataactaatatgaagctagaacagaaatagaaactata---
------ctaatgaactaatgcaagacaa-taatgaacagg----------acaataagta
aatgcaacagaaatgcaaataaaatgagactagagataagacaggacaactac--taatc
a-taaaca-agagttctgggga--------------------------------------
----------------------------------
>Chr6:1272405:1282684_3p 
------------------tgaaacttgtatct---ttctt---ggtg--tgtgaaatgga
atgtga---atgaatg-atatggtgatgaacaatgg---tgaaagcaaggtgtttcaatt
ccccttatgttgtagtagtacaagaagtgtctatccaatctgagtgtt-tgcaagcaatc
aggatatgc-atatatgtctaagtcaagccaa--atatgaaggatgtttgtcactaacaa
tcctatga-tgagatgtaaa-atgcagaatgtaaaagctactagaactagatgctaaatg
taaatgaatcagaatgattatgacagttatgaagctagaacagaaatagaaactatggaa
atgcaagtaatgaactaatgtaaggcaagtaatgaatagg----------acactaagtg
aatgcaacagaaatgcaactagaatgagacaagagataagacaggacaactacaaaaggc
attaaacg-aaagttctggggatgaactcgagcaagcactcgatcgagtgtagatc----
----------------------------------
>Chr6:1272405:1282684_5p 
--------------------aaacttgtatct---ttctt---ggtg--tgtgaaatgga
atgtga---atgaatg-atatggtgatgaacaatgg---tgaaagcaaggtgtttcaatt
ccccttatgttgtagtagtacaagaagtgtctatccaatctgagtgtt-tgcaagcaatc
aggatgtgc-atatatgtctaagtcaagccaa--atatgaaggatgtttgtcactaacaa
tcctatga-tgagatgtaaa-atacagaatgtaaaagctactagaactagatgctaaatg
taaatgaatcagaatgattatgacagttatgaagctagaacagaaatagaaactatggta
atgcaagtaatgaactaatgcaaggcaagtaatgaatagg----------acactaagtg
aatgcaacagaaatgcaactagaatgagacaagagataagaaaggacaattac--aaggc
attaaacg-aaagttctggggatgaactcgagcaagcactcgatcgagtgcagggtcgag
ctg-------------------------------
>Chr9:9634938:9646741_3p 
cctgttcgggtaagggatctgaaacaatcttt---ttatggtggtgtggtatggatgg--
--atga--gatatgaatgaatgatggtgaacatatg----gggtgtaaggtgtttcaatt
acccttatgctgttgtagtataagagatgtcaatcctaaatgagtgtt-tgcaagcaatc
aggatgtgc-atataagtctaagtcaagccaa--atatgaaggatgtttgtcactaacaa
cctattga-tgaaatgtaaa-atgcagaaagtaaaagctactaaga-tagatgctaaatg
taaagagagcaggatgatctaaacaacaatgcaatga-aacag------aaactataga-
----------------tatgcaaggcaagtaatgaacagg----------aaactaaatg
aaagcaacagaaatgcaactaagatgaaacaggaattgagacagaacaaacac--aaagc
a-taaaca-agaattctggggatgagctcgagcaagcactcga-----------------
----------------------------------
>Chr9:9634938:9646741_5p 
-----------------attgaaacaatcttt---ttatggtggtgtggtatggatag--
--atga--gatatgaatgaatgatgatgaacagatg----gggtgtaaggtgttgtaatt
acccttatgttgttgtagtataagagatgtcaatcctaaatgagtgtt-tgcaagcaatc
aggatgtgc-atatatgtctaagtcaagccaa--atatgaaggatgtttgtgactaacaa
cctattga-tgaaatgtaaa-atgcagaaagtaaaagctactaaga-tagatgctaaatg
taaagagagcaggatgatctaaacaacaatgcaatga-aacag------aaactataga-
----------------tatgcaaggcaagtaatgaacagg----------atactaaatg
aatgcaacagaaatgcaactaagatgaaacaggaatttagacagaacaaacac--aaagc
a-taaaca-agaattttggggatgagctcgagcaagcactcgatcga-------------
----------------------------------
>Chr20:20651516:20662758_5p 
-------------------tgaaacaagatttgttgtctgggtgatgaatgaatgatg--
--atga---atgtatg-caatggtgagatatgaatggatagatggatgggtgtttcaatt
ccccttatgctgttgcagtataagaggtatcaatcctaaatgagtgtt-tgtgaacaatt
aagatatgt-atatgaatctaagttaagccaa--attcaaagattgtttgtcactaacaa
tcctaagatgaaaatgtaaagatgcagaaagt-aaaactacaagaactaagaactaaatg
tgaatggaacagaatgattatgactat-atgaagctagaacagaaatataaactact---
-----a-tgatgaactaatgcaagacaa-taatgaacagg----------acaatgagt-
----------agatgaaacagaaatgcaaataggaatgagacagaacaatcac--aaatc
a-taaa------------------------------------------------------
----------------------------------
>Chr20:20651516:20662758_3p 
--------------------gaaacaagatttgttgtgtgggtgatgaatgaatgatg--
--atga---atgtatg-caatggtgagatatgaatggatagatggatgggtgtttcaatt
ccccttatgctgttgcagtataagaggtatcaatcctaaatgcgtgtt-tgtgaacaatt
aagatatgt-atatgaatctaagttaagtcaa--atgcaaagattgtttgtcactaacaa
tcctaagatgaaaatgtaaagatgcagaaagt-aaaactacaagaactaagaactaaatg
tgaatggaacagaatgattatgactat-atgaagctagaacataaatagaaactaat---
-----a-tgatgaactaatgcaagacaa-taatgaacagg----------acaatgagt-
----------agatgaaacagaaatgcaaataggaatgaaacagaacaatcac--aaatc
a-taaac-----------------------------------------------------
----------------------------------
>Chr5:24374862:24387761_3p 
--------------------------aagact---ttatgtgtggtg---aatggatg--
--atga---atgtatg-caa---tgagatatgaatgaatggatggtaaggtgtttcaatt
ccccttatgcagttgcagtataagaggtgtcaatcctatctgagtgtt-tgtgaacaatt
aagacatgc-atatgagactaagtcaagccaa--atgcaaatgatgtttgtcactaacaa
tcctatgatgaaattgtaaa-gtgcagaaagt-aaaactacaagaactagatgctaaatg
taaatggaacagaatgattgtagcagttatgaaacaagaacagaaatagaaactatg---
------ctaatgaactaatgcaagacaagtaatgaacatg----------acactaagta
aatgcaacagaaatgcaaccagaatgaaacaagagataagacaggatagctac--aaatc
a-taaaca-agagttctggggatgaactcgagcaagcactcgatcgagtgtagatcgagt
gcagggtcgagctggactaaacgtaaaaacaaag
>Chr5:24374862:24387761_5p 
-------------------tgaaacaaagact---ttatgtgtggtg---aatggatg--
--atga---atgtatg-caa---tgagatatgaatgaatggatggtaaggtgtttcaatt
ccccttatgcagttgcagtataagaggtgtcaatcctatctgagtgtt-tgtgaacaatt
aagacatgc-atatgagactaagtcaagccaa--atgcaaaggatgtttgtcactaacaa
tcctatgatgaaattgtaaa-gtgcagaaagt-aaaactacaagaactagatgctaaatg
taaatggaacagaatgattgtagcagttatgaaacaagaacagaaatagaaattatg---
------ctaatgaactaatgcaagacaagtaatgaacatg----------acactaagta
aatgcaacagaaatgcaaccataatgaaacaagagataagacaggatagctac--aaatc
a-taaaca-agagttctggggatgaactcgagcaagcacttgatcgagtgtacatcgagt
gcagggtcgagctggactaaacgtaa--------
>Chr12:23404595:23416474_3p 
----------------aattgaaacaagatat---atttggtgggtg---atggattg--
--atgg---atgtatg-caatggtgagatatgaatgaatggatggtaaggtgtttcaatt
ccccttatgcagttgcattataagaggtgtcaatctaatctgagag-t-tgtgaacaatc
aagatgtgt-atatgagcataagttaagccaaatatgcaaaggatgtttgtcactaacaa
tcctattgatgaaatgtaaa-gagcagaaagt-aaagctactagaactagatgctaaatg
taaatggaacagaatgattatcactaatatgaagctagaacagaaatggaaactata---
------ctaatgaactaatgcaagacaagtaatgaacagg----------acaataagta
aatgcaacagaaatacaactggaatgagacaagagataagacagaacaactac--aaatc
a-taaaca-ggagttctggggatgaactcgagcaagcactcgatcgagtgtagatcgagt
gcagggtcgagctgggcaaatcc-----------
>Chr7:12494570:12503043_5p 
------------------tgaaactagattct---ttcttgtgtgtg--tgtgaaatgga
atgtga---atgaatg-atatgatgatgaacaatgg---tgaaagcaaggtgtttcaatt
ccccttatgcaattgtagtataagaggaattaatcctaaatgagtgaa-tgcaagcaatc
agggtgtgcaatacttgtctaagttaagccaa--ttatagagggtgtttgtcactaacaa
-cctattg-cagaatgtaaa-atgcagaatgtaaaagctgaatggacaagatactaaatg
t-aatggaacagaatgattatggcagtaatgaaactagaacatatat-caaactatagta
atgcaggtaatgaactaatgcaaggaaagtaatgaacagg----------aaactaaatg
aatgcaacagaaatgcaactagaatgaaataagaaacaagacaggacagacac--aaatc
a-taaaca-agagttctgggaatgaactcgagcaagcactcgatcgagtgtagatcgagt
----------------------------------
>Chr7:12494570:12503043_3p 
----------------attgaaactagattct---ttcttgtgtgtg--tgtgaaatgga
atgtga---atgaatg-atatgatgatgaacaatgg---tgaaagcaaggtgtttcaatt
ccccttatgcaattgtagaataagaggtatcaatcctaaatgagtgaa-tgcaagcactc
agggtgtgcaatacttgtctaagttaagccaa--ttatagagggtgtttgtcactaacaa
-cctattg-cagaatgcaaa-atgcagaatgtaaaagctgaatggacaagatactaaatg
t-aatggaacagaatgattatgacagtaatgaaactagaacagatat-caaactatagta
atgcaggtaatgaactaatgcaaagaaagtaatgaacagg----------aaactaaatg
aatgcaacagaaatgcaactagaataaaataagaaacaagacaggacagaccc--aaatc
a-taaaca-agagttctgggaatgaactcgagcaagcattcgatcgagtgtagatcgagt
a---------------------------------
>Chr16:11386539:11393191_3p 
---------------aattgaaactaatatct---ttctt---ggtg--tgtgaaatgga
atgtga---atgaatg-atatgatgatgaacaatgg---tgaaagcaagatgtttcaatt
ccccttatgcagttgtagtataagaggtgtcaatccaatctgagtgtt-tgcaagcaatc
aggatgtgc-atacatgtctaagtcaagccaa--atattaaggatgtttgtcactaacaa
tcctatga-tgaaatgtaaa-atgcagaatgtaaaagctactagaactaggtgctaaatg
taaatgaaacagaatgattataacagttatgaagctagaacagaaatagaaactatg---
------gtaatgaactaatgcaagacaagtaatgaacaag----------acactaagta
aatgcaacagaaatgcaactagaatgagacaagagataagacaggacaactac--aaagc
a-taaacg-aaagttctgggg---------------------------------------
----------------------------------
>Chr17:25715598:25723217_5p 
--tttttttgttgtaatcctgaaacttggttt---ttatggttgttgaatgatgatga--
--atga--gatg-----atgtgatgatgaataggtg----gaatgcaaggagtttcaatt
tcccttatgctgttgtagtataagagatgtcaatcctaaatgagtgttatgcaagcaatc
atgatgtga-atatttgtctaagttaagccaa--ttatcaaggatgtttgtcactaacaa
cctaatga-tg-aatataaa-atgcagaaagtaaaagctactaagactagatgctaaatg
c-aagagaacaagatgatctaagcagtgatgtaatga-aacagaaacagaaactatagc-
----------------aatgcaggacaagtaatgaataggatcaaatagaaaactaagca
aatgcaacaggaatgaaactaaaatgaaacaggaaatgagacaggacaaacac--aaagc
a-taaaca-aga------------------------------------------------
----------------------------------
>Chr17:25715598:25723217_3p 
-------------------tgaaacttggttt---ttatggtagttgaatgatgatga--
--atga--gatg-----atgtgatgatgaacatgtg----gaatgcaaggagtttcaatt
tcccttatgatgttgtagtataagagatatcaatcct-aatgagtgttatgcaagcaatc
aggatgtga-atatttgtctaagttaagccaa--ttatcaaggatgtttgtcactaacaa
cctaatga-tg-aatataaa-atgcagaaagtaaaagctactaagactagatgctaaatg
c-aagagaacaagatgatctaagcagtgatgtaatga-aacagaaacaaaaactatagc-
----------------aatgcaggacaagtaatgaataggatcaaatagaaaactaagca
aatgcaacaggaatgaaactaaaatgaaacaggaaatgagacaggacaaacac--aaagc
a-taaaca-agat-----------------------------------------------
----------------------------------
>Chr16:11386539:11393191_5p 
----------------------actaatatct---ttctt---ggtg--tgtgaaatgga
atgtga---atgaatg-atataatgaagaacaatgg---tgaaagcaaggtgtttcaatt
ccccttatgcagttgtagtataagaggtgtcaatccaatctgagtgtt-tgcaagcaatc
aggatgtgc-atatatgtctaggtcaagccaa--atattaaggatgtttgtcactaacaa
tcctatga-tgaaatgtaaa-atgcagaatgtaaaagctactagaactaggtgctaaatg
taaatgaaacagaatgattataacagttatgaagctagaacagaaatagaaactatg---
------gtaatgaactaatgcaaggcaagtaatgaacagg----------acactaagta
aatgcaacagaaatgcaactagaatgagacaagagataagacaggacaactac--aaagc
a-taaa------------------------------------------------------
----------------------------------
>Chr15:20423173:20429817_5p 
---------------------------gatttgttgtgtgggtgatgaatgaatgatg--
--atga---atgcatg-caatgatgagatatgaatggatagatggatgggtgtttcaatt
ccccttatgctgttgcagtataagaggtatcaatcctaaatgagtgtt-tgtgaacaatt
aagatatgt-atatgaatctaagttaagccaa--atgcaaagattgtttgtcactaacaa
tcctaagatgaaaatgtaaagatgcagaaagt-aaaactacaagaactaagaactaaatg
tgaatggaacagaatgattatgactat-atgaagctagaacagaaatagaaactact---
-----a-tgatgaactaatgcaagacaa-taatgaacagg----------acaatgagt-
----------agatgaaacagaaatgcaaataggaatgaaacagaacaatcac--aaatc
a-----------------------------------------------------------
----------------------------------
