# Supplementary material for: Transposon signatures of allopolyploid genome evolution
Source: Nat Commun. 2023 Jun 1;14:3180. doi: 10.1038/s41467-023-38560-z (PMC10235133; doi:10.1038/s41467-023-38560-z)
Supplement: Supplementary file 4 — Supplementary Data 1 [file 41467_2023_38560_MOESM4_ESM.zip › Camelina.LTR.families/Camelina.LTRFamily/Camelina.Aligned/gt10.fam_1501.Aligned.fa]

>Chr3:12197710:12203578_5p 
----aagagcattagaatattgaggactatagttgtaattaatatttgtataaacaccag
tgtacacactatatatattgt-aaccctaccatctaatacaattgagcattcctctctat
atggta
>Chr7:12283836:12293153_3p 
-tgtaagagcattagaatattgaggactatagttgtaattaatatttgtataaacaccag
tgtacacactatatatattgt-aaccctaccatctaatacaattgagcattcctctctat
ag----
>Chr7:12283836:12293153_5p 
-tgtaagagcattagaatattgaggactatagttgtaattaatatttgtataaacaccag
tgtacacactatatatattgt-aaccctaccatctaatacaattgagcattcctctctat
a-----
>Chr16:12092183:12096814_3p 
-tgtaagagcattagaatattgaggactatagttgtaattaatatttgtctaaacaccag
tgtacacactatatatattgt-aaccctaccatctaatacaattgagcattcctctctat
a-----
>Chr16:12092183:12096814_5p 
-tgtaagagcattagaatattgaggactataattgtaattaatatttgtataaacaccag
tgtacacactatatatattgt-aaccctaccatctaatacaattgagcattcctctctat
a-----
>Chr3:12197710:12203578_3p 
-tgtaagagcattagaatattgaggactatagttgtaattaatatttgtataaacaccat
tgtacacactatatatattgt-aaccctaccatctaatacaattgagcattcctctctat
agat--
>Chr15:25882310:25886881_3p 
-tgtaagag-ataatagtattaaggacc-taagtgtaattagtagtaacttaacctatgt
tgtacacactataaatattgtaaaccctcacaatgaatgtaatcaagctttccattctat
at----
>Chr15:25882310:25886881_5p 
--gtaagag-ataatagtattaaggatc-taagtgtaattagtagtaacttaacctatgt
tgtacacactataaatattgtaaaccctcacaatgaatgtaatcaagctttccattctat
atgat-
>Chr20:7567944:7572520_3p 
gtgtaagag-atatttgtattaaggacc-taagtgtaattagtagtaacttaacctattg
tgtacacactataaatattgtaaaccctcacaatgaatgaataaaagctttccattctat
a-----
>Chr20:7567944:7572520_5p 
-tgtaagag-atatttgtattaaggacc-taagtgtaattagtagtaacttaacctattg
tgtacacactataaatattgtaaaccctcacaatgaatgaataaaagctttccattctat
a-----
