# Supplementary material for: Transposon signatures of allopolyploid genome evolution
Source: Nat Commun. 2023 Jun 1;14:3180. doi: 10.1038/s41467-023-38560-z (PMC10235133; doi:10.1038/s41467-023-38560-z)
Supplement: Supplementary file 4 — Supplementary Data 1 [file 41467_2023_38560_MOESM4_ESM.zip › Camelina.LTR.families/Camelina.LTRFamily/Camelina.Aligned/gt10.fam_86.Aligned.fa]

>Chr1:4597501:4602297_5p 
-----------tgttggataaacttcaag-acttaaggtccaagata-ctttacaaagga
atgttaaggacaaga-aagggctaagcataatc-ctac-tagaattaggagatatctagt
tcta------------atagaaatagaa-----------gaatgaaagcac---tatata
tatctttgattgagttgtgatcaaag-gtatga----aaagagtgaaaagcattgtttag
-ttttgagaggaga--ttttataaataataat---ataagagagt-cattcttataaaac
aaag----tc-ttttctatcttatattt------
>Chr1:4597501:4602297_3p 
-----------tgttggataaacttcaag-acttaaggcccaagata-ccttacaaagga
atgttaaggacaaga-aagggctaagcataatc-ctac-tagaattaggagatatctagt
tcta------------atagaaattgga-----------gaatgaaagcac---tatata
tatcttttattgagttgtgatcaaag-gtatga----aaagagtgaaaagcattgtttag
-ttttgagaggaga--ttttctaaacaataat---ataagagagt-cattcttataaaac
aaag----tctttttttatcttata---------
>Chr11:26790350:26795094_3p 
-------aaaatgttggataaacttcaag-acttaaggcccaaaata-tcttacaaagga
atgtttaggacaaga-aagggctaagcataatc-ctac-tagaattaggagatatctagt
tcta------------aaagaaatagga-----------gaat-aaagcac---tatata
tatctttgattaagttgtgatcaaag-gtatga----gaaagagtgcaaacattgtttag
-ttttgagaggaga--ttttctaagcaataat---ataagagagc-tattcttataaaag
caaa----gt-ctttctatcttata---------
>Chr11:26790350:26795094_5p 
-----------tgttggataaacttcaag-acttaaggcccaaaata-tcttacaaagga
atgtttaggataaga-aagggctaagcataatc-ctac-tagaattaggagatatctagt
ttta------------atagaaataaga-----------gaat-aaagcac---tatata
tatctttgattgagttgtgatcaaag-gtatga----gaaagagtgcaaacattgtttag
-ttttgagaggaga--ttttctaagcaataat---ataagagagc-tattcttataaaag
caaa----gt-ctttctatcttata---------
>Chr8:3397034:3401779_3p 
----------atgttggataaacttcaaa-acttaaggcccaagata-tcttacaaagga
atgttaaggacaaga-aaggattaaccataatc-ctac-tagaattaggagatatctagt
tcta------------atagaaatagga-----------gaat-aaagcat---tatata
tatctttgattgggttatgatcaaag-gtatga----gaaagagtgcaaacattgtttag
-ttttgagaggaga--ttttctaaacaataat---ataagagagt-tattcttataaaac
caaa----gt-ctttctatcttata---------
>Chr8:3397034:3401779_5p 
-----------tgttggataaactttaac-acttaaggcccaaaatt-tcttacaaagga
atgttaaggacaaga-aagggttaagcataatc-ctac-tagaattaggagatatctagt
tcta------------atagaaatagga-----------gaat-aaagcac---tatata
tatctttgattgagttgtgatcaaag-gtatga----gaaagagtgcaaacattgtttag
-ttttgagaggaga--ttttctaagcaataat---ataagagagc-tattcttataaaag
caaa----gt-ctttctatcttata---------
>Chr14:19943018:19947789_5p 
--gtatgaatttgttggataaacttcaaatattaaaggcccaagata-ccttacaaagga
atgttaagaacaaga-aagggctaagcataatc-ttac-tagaattagg-gatatctagt
tcta------------atagaaatagga-----------gaatgaaagcac---tatata
tatctttgattgagttgtgatcaaag-atatga----aaagagtgcaaagcattgtttgg
-ttttgagaggaga--ttttctaaacaataat---ataagagagt-cattcttataaaac
a---------------------------------
>Chr8:5251082:5255880_3p 
-----ggaaaatgttggataaacttcaag-acttaaggcccaagtta-ccttacaaagga
gtgttaaggacaaag-aagggcttaggacaatt-ctac-taggattaggagttatctagt
tcta------------atagaagtagga-----------atatgaaagcac---tatata
tatctttgattgagttgtgatcaaag-gtaaga----aaagagt-gcatacattgtttag
-ttttgagaggaga--ttttctaagcaataat---ataagagagt-tattcttataatac
-aaa----gtcttttctatcttata---------
>Chr8:5251082:5255880_5p 
-----------tgttggataaacttcaag-acttaaggcccaagtta-ccttacaaagga
gtgttaaggacaaag-aagggcttaggacaatt-ctac-taggattaggagttatctagt
tcta------------atagaagtagga-----------atatgaaagcac---tatata
tatctttgattgagttgtgatcaaag-gtaaga----aaagagt-gcatacattgtttag
-ttttgagaggaga--ttttctaagcaataat---ataagagagt-tattcttataatac
-aaa----gtcttttctatcttata---------
>Chr4:29882059:29887712_5p 
tgatacatacatgttggataaacttcaag-acttaaggcccaaatta-ccttacaaagaa
gtgttaaggacaaag-aagggcttaggacattt-ctac-taggattaggaattatctagt
tcta------------atagaagtagga-----------atatgaaagcac---tatata
tatctttgattgagttgtgatcaaag-gtaaga----aaagagt-gcatacattgtttag
-ttttgagaggaga--ttttctaagcaataat---ataagagagt-tattcttataatac
aaaa----gtcttttctatcttat----------
>Chr4:29882059:29887712_3p 
----------atgttggataaacttcaag-acttaaggcccaaatta-ccttacaaagga
gtgttaaggacaaag-aagggcttaggacattt-ctac-taagattaggagttatctagt
tcta------------atagaaatagga-----------atatgaaagcac---tatata
tatctttgattgagttgtgatcaaag-gtaata----aaagagt-ccaaacattgtttag
-ttttaagaggaga--ttttctaaacaataat---ataagagagt-tattcttataatac
aaaa----atcttttctat---------------
>Chr5:12864541:12874996_5p 
-----------tgttggataaacttcaag-tcttaaggcccaagata-tcttacaaagga
gtgataaggtcaag--aggggcttagcataaat-ctac-taggattaggagttatctagt
ctta------------atagaaatagga-----------gaat-aaagcac---tatata
tatcattgattgaggtgtgatcaagatataaga----aaagagtgcaattcattgtttag
-ttttgagaggaga--ttttctaaaaaataataatataagagagt-tattcttataattc
aaag----tc-ttttctatcttataaatt-----
>Chr5:12864541:12874996_3p 
----------------aataaacttcaag-tcttaaggcccaagata-tcttacaaagga
gtgataaggtcaag--aggggcttagcataaat-ctat-taggattaggagttatctagt
ctta------------atagaaataaga-----------gaat-aaagcac---tatata
tatcattgattgaggtgtgatcaagatataaga----aaagagtgcaattcattgtttag
-ttttgagaggaga--ttttctaaacaataataatataagagagt-tattcttataattc
aaag----tt-ttttctatcttatatttggtagc
>Chr2:17415204:17419871_5p 
-----------------ataaacttcaag-acttaaagcccaagatatccttacaaagaa
aagataaggacaag--aggggtttagcacaatt-ctac-tagtattaggagttatctagt
tcta------------atagaaatagga-----------gaat-aaagcac---tatata
tatctttgattgagttgtgatcaaag-acataa----gaaagagtgcaagcattgtttag
-ttttgagaggaga--ttttctaaacaataata--ataagagagt-tatttttatataag
caaa----gt-ctttcaatctttt----------
>Chr2:17415204:17419871_3p 
-----------------ataaacttcaag-acttaaatcccaagatattcttacaaagga
aagataaggacaag--aggggtttagcataatt-ctat-taagattaggagttatctagt
tcta------------atagaaatagga-----------gaat-aaagcac---tatata
tatctttgattgagttgtgatcaaag-acataa----gaaagagtgcaagcattgtttag
-ttttgagaggaga--ttttctaaacaataata--ataaaagagt-tatttttatataag
caaa----gt-ctttttatctttta---------
>Chr5:15657372:15662126_3p 
-----------tgttggataaacttcaagagtttaaaactcaat----ccttactaagga
a-gataaggacaag--agaggcttaggacaattcctta-aaggattaggagttagttagt
ccaa------------ata-aaatagga-----------gatt--aagctc---tatata
tatcaatgattgaggtgtgatcatgatataaga----aaagag--caaaacattgtttag
tttttgataggagat-ttttctaagcaataac---ataagaaaaggttttcttataattc
taaa----gtcttttctatcttata---------
>Chr5:15657372:15662126_5p 
-----------tgttggataaacttcaagagtttaaagctcaat----ccttaccaagga
a-gataaggacaag--agaggcttaggacaatttctta-aaggattaggagttagttaat
ccaa------------ata-aaatagga-----------gatt--aagctc---tatata
tatcaatgattgaggtgtgatcatgatataaga----aaagag--caaaacattgtttag
tttttgagaggagat-ttttctaagcaataac---ataagaaaatgttttcttataattc
taaa----gtcttttctatcttata---------
>Chr18:12423275:12428037_3p 
-----------tgttggataagctttgaa-gctttaggtccaagttattcttacaaaaga
aagataagaataagagagaaaattaagatagacttgaa-tagaattaggagttatctagt
tcta----tagtcctaataagaataaga-----------ataagaaagcctc--tatata
tatcaattgttgagttgtgacattgatatgaga-aaagagagagc-ttggaagtgtttag
-ttttgagaggaga--ttttctaaacata-aat--aaaagagagt-tattctttta-atc
aag-----ttcttttatatctttta---------
>Chr18:12423275:12428037_5p 
-------agattgttggataagctttgaa-gcttaaggcccaagttattcttacaaaaga
aagataaaaataagagaaaagattaagatagacttgaa-tagaattaggagttatctagt
tcta----tagtcctaataagaatagga-----------ataagaaagcctc--tatata
tatcaattgttgagttgtgacattgatatgaga-aaagagagagctttggaagtgtttag
-ttttgagaggaga--ttttctaaacata-agt--aaaagagagt-tattctttta-atc
aag-----ttcttttatatctttta---------
>Chr16:26412209:26416976_5p 
----------ttgttggataagctttgaa-gcttaaggcccaagttattcttacgaagga
aagataagaataagagagaagattaagatagacttgaa-tagaattaggagttatctagt
ttta----tagtcctaataagtatagaa-----------ataaaaaagcctc--tatata
tatcaattgttgagttgtgacattgatatgaga-aaagagagagctttggaagtgtttag
-ttttgagaggaga--tgttctaaacata-aat--aaaagagagt-tattctttta-atc
aag-----ttcttttatatcttttagt-------
>Chr16:26412209:26416976_3p 
------------gttggataagctttgaa-gcttaaggcccaagttattcttacaaagga
aagataagaataagagagaagattaagatagacttgaa-tagaattaggagttatctagt
tcta----tagtcctaataagagtagga-----------ataagaaagccta--tatata
tatcaattgttgagttgtgtcattgatatgaga-aaatagagagctttggaagtgtttaa
-ttttgagaggaga--ttttctaaacata-aat--aaaagagagt-tattctttta-atc
aag-----ttcttttatatctttgattt------
>Chr12:25726556:25738787_5p 
-----------tgttggataagctttgaa-acttgaagtctaagttatccttacaatgga
gtgataaggataagagagagactccagatatgttcaagttagaattaggagttatttagt
tcta-----agtcctaatagaaatagga-----------ataagaaagcctc--tatata
tatcatgtgttgagttgtgaccttgatatgagattaagagagagcttaagaagtgtttag
-ttttgagaggaga--ttttctaaacatattaa--taaagagaga-cattctttat-att
caa--gttc-tttctatatcttttattt------
>Chr12:6345235:6350010_3p 
-----------tgttggataagctttgaa-gcttaaagaccaagttatccttacaatgga
gagataaggataagagaaagtctcaagatatattcaagtaagaattacgagttatctagt
tcta-----agtcctaatagtaatagga-----------atatgaaagcctctatatata
tatcatgtgttgagttgtgactatgatatgagattaagagagagctt-ctaagtgtttag
-ttttgagaggaaa--ttttctaaacataataa--taaaggagag-tgattctttt-ata
aag--ttctgttcttaaatctttta---------
>Chr11:12020066:12024838_3p 
-----------tgttggataagttttgaa-gcttgaagaccaagttatccttacaatgga
gagataaggataagagagagtctcaagatatgttcaaa-tagaattaggagttatctaat
tcta-----agtcctaatagaaataggg-----------ataagaaagcctc--tatata
tatcaagtgttgagttgtgaccttggtatgagattaagagagagcttaagaagtgtttag
-ttttgagatgaga--ttttctaaacata--aa--taaagagagt-tattctttat-att
caa--gttc-tttctatatcttttattt------
>Chr12:6345235:6350010_5p 
-----------tgtt-gataagctttgaa-gcttaaagaccaagttatccttacaatgga
gagataaggataagagaaagtctcaagatatattcaagttagaattaggagttatctagt
tcta-----agtcctaatagtaatagga-----------atatgaaagcctctatatata
tatcatatgttgagttgtgaccatgatatgagattaagagagagctt-ctaagtgtttag
-ttttgagaggaaa--ttttctaaacataataa--taaaggagag-tgattctttt-ata
aag--ttctgttcttaaatctttta---------
>Chr12:25726556:25738787_3p 
-----------tgttggataagttttgaa-acttgaagtctaagttatccttacaatgga
gtgataaggataagagagagactcaaaatatgttcaagttagaattaggagttatctagt
tcta-----agtcctaatagaaatagga-----------ataagaaagcctc--tatata
tatcatgtgttgagttgtgaccttgatataagattaagagagagcttaagaagtgtttag
-tttcgagagaaaa--ttttctaaacatattaa--taaagagaga-cattctttat-att
caa--gttc-tttctatatctttta---------
>Chr11:12020066:12024838_5p 
-----------tgttggataagctttgaa-gcttgaagaccaagttatccttacaatgga
gagataaggataagagagagtctcaagatatgttcaaa-tagaattaggagttatctagt
tcta-----agtcctaataggaataggg-----------ataagaaagccta--tatata
tatcaagtgttgagttgtgaccttagtatgagattaagagagagcttaagaagtgtttag
-ttttgagaggaga--ttttctaaacata--aa--caaagagagt-tgttctttat-att
caa--gctc-tttctatatctttta---------
>Chr5:31130735:31135503_5p 
----------ttgttggataaactttgaa-ccttaaggcccaagttattcttacaaagga
ctgttaagaataagaaaga------agataagctcaagaaatatttaggagtaatctaaa
tattggtgttttcctaataggtttaggatttatgttttgatataaaaggcta--------
-------tgttgagttgtgacatgagccatgaattaagagaaagctttgagagtgtttag
-ttttgagaggata--ttttctaaacacattaa--taaagagagt-aattctttat-aca
aag--ttcttgtcttaaatcttttattt------
>Chr5:31130735:31135503_3p 
----------ttgttggataagctttgaa-ccttaaggcccaagttattcttacaaagga
ctgttaagaataagaaaga------agataagctcaagaaatatttaggagtaatctaaa
tattggtgttttcctaataggtttaagatttatgttttgatataaaaggcta--------
-------tgttgagttgtgacatgaaccatgaattaagagagagctttgagagtgtttag
-ttttgagaggata--ttttctaaacacattaa--taaagagagt-aattctttat-aca
aag--ttcttgtcttaaatcttttattt------
>Chr14:19943018:19947789_3p 
------gaaaatgttggataaacttcaaatactaaaggcccaagata-ccttacaaagga
atgttaaggacaaga-aagggctaagcataatc-ctac-tagaattaggagatatctagt
tcta------------atagaaatagga-----------gaatgaaagcat---tatata
tatctttgattgagttgtgatcaaag-gtatga----aaagagtgcaaagcattgtttag
-ttttgggaagaga--ttttctaaacaataat---ataagagagc-cattcttataa---
----------------------------------
>Chr9:3206093:3208428_3p 
---------attgttggataagctttgaa-ccttaaggcccaagttattcttacaaaaga
aagataagaataagagagaagaataaaatagagttgaa-tagaattaggagttatctagt
tcta----tagtcctaataagaatagga-----------ataagaaaacttc--tatata
tatcaattattgagttgtgacattgatattagattaagagagagcttgagaagtgtttag
-ttttgagagtata--ttttctaaacacattaa--taaagagaat-tattctttat-att
caaagttcttcttttaaattcttttat-------
>Chr9:3206093:3208428_5p 
------------gttggataagctttgaa-ccttaaggtccaaattattcttgcaaagga
aagataagaataagagagaagaataagatagagttgaa-taaaattaggagttatctagt
tcta----tagtcttaataagaataaga-----------ataagaaatcttc--tatata
tatcaattgttga-ttgtgacattaatatgagattaagagagagcttgagaagtgtttag
-ttttgagaagata--atttctaaacacattaa--aaaagagagt-tattttttat-att
caaagttcttcttttaaatccttttat-------
>Chr4:8438075:8442850_5p 
-------------ttggataagctttgaa-tcttagagtctaagttatctttacaaagga
gagataaggctaagagagagactcaagataagttcaaaatagaattaggagttatctagt
tcta-----agttttaataggaaaagga-----------ataagaaagcctc--tatata
tatcaagtgttgagttgtgacattgatatgaga-aaagagagagcttaagaagtgtttag
-ttttgagagagagatttttctaaacata--aa--taaagagagt-tattctttataatt
tga--gttcttcttt---tctttta---------
>Chr4:8438075:8442850_3p 
-------------ttggataagctttgaa-tcttagagtc-aagttatctttacaaagga
gggataagaataagagagagactcaagataagttc-aaatagaattaggagttatctagt
tcta-----tgttttaataggaaaatga-----------ataagaaaacttc--tatata
tatcaagtgttgagttgtgacattgatacgaga-aaagagagagcttcagaagtgtttag
-ttttgagaaagaga-ttttctaaacata--aa--taaagagagt-tattctttataatt
tga--gttcttcttt---tctttta---------
