# Supplementary material for: Transposon signatures of allopolyploid genome evolution
Source: Nat Commun. 2023 Jun 1;14:3180. doi: 10.1038/s41467-023-38560-z (PMC10235133; doi:10.1038/s41467-023-38560-z)
Supplement: Supplementary file 4 — Supplementary Data 1 [file 41467_2023_38560_MOESM4_ESM.zip › Camelina.LTR.families/Camelina.LTRFamily/Camelina.Aligned/gt10.fam_2042.Aligned.fa]

>Chr4:4685750:4693962_5p 
---acggaacccgggacgaaggacaacatgcggacacggacaaggaccgaagtgcacaag
gaaccaaggacgcggccacttccggaactagacggccttcgaccgaagcaccgaatttaa
tgcccggagccacaacaagaagtcggacagcagcaaggaccgcaaggaagaagtgtctca
tttttgtccaagctttcgtccaggaacaagaggaactcgaccatggccccaaccgacccg
acgagcagccaaccgaggctcttctaacggtcttcaccatctcacaagggtgaagacctc
caagtcattagggaaagcagtactctttttcccaccttgggtttttcccaatg-ggttta
ccaagggga-ttttaatgaggctatgatccctagtgcatggccatggccaaggaacactt
cggccacatatccattctatccttagtttaatttcgcttatgaccgttgtcttttaaaac
ta-tttcctggaagctgtgttttagttttacccacgtgtttagggttttgagagtcccct
tatgtaagccaccctatataaagggcctagaccttatcatgtaaaggtagacaatcatta
ataaagaac--aaagttatctcttccctctcgttttcagagattgaaacgaaaccctaga
agctacacgaactgggttcgtaatcttctagcttggccgtatcacaaggagagtcatccc
tcgtgtgttgctacttcgctccacctctatccccatctctccgaaagtcaaacgagtcga
gcatctcctcgtgaacctctctccgtccgttcctatcgttccttggtgttgtttccgtcc
gtgcgccgccccatccgccgatct-----------tattcgttcacg-gcccaaccgagt
tgta-tttccgaatcgctccgctgggttt--gatccgtccgtacgtccgtggttcacgtc
cgtagtccggggtcgcatcagttggtatc
>Chr4:4685750:4693962_3p 
-tgacggaacccgggacgaaggacagtatgcggacacggacaaggaccgaagtgcacaag
gaaccaaggacgcggccacttccggaactagacggccttcgaccgaagcaccgaatttaa
tgcccggagccacaacaagaagccggacagcagcaaggaccgcaaggaagaagtgtctca
tttttgtccaagctttcgtccaggaacaagaggaactcgaccacggccccaaccgacccg
acgagcagccaaccgaggctcttctaacggtcttcaccatctcacaagggtgaagacctc
caagtcattagggaaagtagtactcttttccccaccttgggtttttcccaatg-ggttta
caaagggggtttttaatgaggctatgatccctagtgcatggccatggccaaggaccactt
cggccacttgtccattctatccttagtttaatttcgcttatgaccattttcttttaaaac
ta-ttttctggatgctgcgttttagttttacccacgcgtttagggttttgagagtcccct
tatgtaagtcaccctatataaagggcctagaccttatcatgtaaaggtagacaatcatta
ataaagaac--aaagttatctctttcctctcgttttcagagattgaaacgaaaccctaga
agctacatgaactgggttcgtaatcttctagcttggccgtatcacaaggagagtcatccc
tcgtgtgtcgctacttcgctccacctctatccccatctctccgagagtcaaacgagtcga
gcatctcctcgtgaacctctctccgtccgttcctattgttccttggtgttgtttccgtcc
gtacgccgccccatccgccaatct-----------tattcgttcacg-gcccaaccgagt
tgta-tttccgaatcgctccactgggttt--gctccgtccgtacgtccgtggttcacgtt
cgtagtccggggtcgcatcata-------
>Chr11:17115432:17122336_3p 
atgatggaacccgggacgatggccagcattcggacacggacgaggaccgaagcgcgcaag
gaaccaaggaagcgactgcgtccggaactagacggccctcaacccaagcaccgaacttga
tgcccgaagctacaacaaggagccggaccgcagcaaggaccgcaagtaagaagtgcctca
tctttgtccaagctttcgtt-aagaacaagaggcgctcgatcacg---------gacccg
acagacagccgaccgaggctcttctaacggtcttcaccatcacccaagggtgaagacctc
caagtcattaggggaagtagtactctttttcccaccttgggtttttcccaatg-ggttta
ccaaggggg-ttttaatgaggttatgatccctagtgcatggccatggccaaggaccactt
cggccacatatccattctatccttagtttaatttcgcttatgaccgttgtcttttaaaac
ta-tttcctgaacgttgcgttttagttttacccacgtgtttagggttttgagagtcccct
tatgtaagccacactatataaagggcctagaccttatcatgtaaaggtagacaatcatta
ataaagaac--aaagttatctatttcctctcgttttcagagattgaaacgaaactctaga
agctacacgaaccgggttcgtaatcttctagcttggccgtatcacaaggagagtcatccc
gcgtgtgtcgctacttcgctccacctctatccccatctctccgagagccaaacaagtcga
gcatctcctcttgaatatctctccgtccgttcctatcgttccttggtgttgcttctgtcc
gtgcgccgccccatccgccgatct-----------tattcgttcacg-gcccaaccgagt
tgca-tttctgaatcgctcctctaggttt--gctccgtccgtacgtccgtggttcacgtc
cgtagtccggggtcacatca---------
>Chr11:17115432:17122336_5p 
-tgatggaaaccgggacgaaggccagcatacggacacagacgaggaccgaagcgcgcaag
gaaccaaggacgcgactgagtccgaaactagacggccctcaacccaagcaccgaacctga
tgcccgaagctacaacaaggagccggaccgcagcaaggaccgcaaggaagaagtgcctca
tctttgtccaagctttcgttcaagaacaagaggcgctcgatcacg---------gacccg
atggacagccgaccgaggctcttctaacggtcttcaccatcacccaagggtgaagacctc
caagtcattaggggaagtagtactctttttcccaccttgagtttttcccaatg-ggataa
ccaaggggg-ttttaatgaggctatgatccctagtgcatggccatggccaaggaccactt
cggccacgtgtccattctatccttagtttaatttcgcttatgaccgttgtcttttaaaac
ta-tttcctggacgctgggttttagttttacccacgagtttagggttttgagagtcccct
tatgtaagccaccctatataaagggcctagaccttatcatgtaaaggtagacaatcatta
ataaagatc--aaagttacctctttcctctcgttttcagagattgaaacgaaaccctaga
agctacatgaaccgggttcgtaatcttctagcttggccgtatcacaaggagagtcatccc
tcgtgtgtcgctacttcgctccacctctatccccatctcttcgagagccaaacgagtcga
gcatctcctcgtgaatctctctctgtccgttcctatcgttccttggtgttgtttccgttc
gtgcaccgccccatccgccgatct-----------tattcattcatg-gcccaaccgagt
tgca-tttttgaatcgctccgctgggttt--gctccgtccgtacgtctgtggttcacgtc
catagtctagggtcacatca---------
>Chr13:14793189:14797667_5p 
-tgatgggacccgggacgatggctagcatacgggcacagacgaggaccgaagagcacaag
gaaccaaggacgcggctacttccggaactagacggccatccacccaagcaccgaatttga
tgcccggagccacaacaagtagccggacagcagcaaggaccgcaaggaagaagtgtctca
tttttgtccaagctatcgtccaggaacaagagaagctcgaccacggacccaaccgacccg
acgtacagccaaccgaggctctactaatggtcttcaccatcacacaagggtgaagacctc
caagtcattagggaaagtagtactctttttcccaccttgggtttctctcaatg-ggttta
ccaaggggg-ttttaatgaggctataatccctagtgcatggccacgaccaaggaccactt
cagccacgtgtccattctatccttagtttaatttcgcttatgatcgttgtctttttaaac
tatttttctggacgctgcgttttagttttacccacgtgtttagggttttgcgagctccct
tatgtaagccaccctatataaagggcctagaccttatcatgtaaaaggagacaatcatta
ataaagaac--aaagttatctctttcctctcgttttcagtgattgagacgaaaccctaga
accttcacgaaccgggttcgtaaacttctagcttagtcgtatcacaaggagagccatcca
tcgtgtgtcgctacttcgttccatatctatcccctgtgtgttgagagattagcgagtcga
gcatctcctcgcgaacctcttttcatccgttcttaacgt-ccttggtgtcgtctccatcc
ctatgtcgctttgtccgccgttcc----------tcgtccattcacgtcctgagacgaac
cgca-tctccgatccgctctgct-ggctt--gctccgtccgtacgtccgtggttcacgtc
cgtagttcggggtcacatca---------
>Chr13:14793189:14797667_3p 
-tgatgggacccgggacgatggccagcatacggacacagacgaggaccgaagcgcacaag
gaaccaaggacgcggctactttcggaaatagacggacatcaacccaagcaccgaatttga
tgcccggagccacaacaagaagccggacagcagcaaggaccgcaaggaagaaatgtctca
tttttctccaagctttcgtccaggaacaagaggagctcgaccacggacccaaccgacccg
acgtatagccaaccgaggctctactaacggtcttcaccatcacacaagggtgaagacctc
cgagtcattagggaaagtagtactc-ttttctcaccttgggtttgtcccaatg-ggttta
ccaaggggg-ttttaatgaggctataatccctagtgcatggccacggccaaggaccactt
tgaccacgtgtcaattctatccttagtttaatttcacttatgaccgttgtcttttaaaac
tatttttctggacgctgcgttttagttttacccacgtgtttagggttttgagagctccct
tatgtaagccacccaatataaagggcctagacgttatcatgtaaaatgagacaatcatta
ataaagaac--aaagttatctctttcctctcgttttcagtggttgagacaaaaccctaga
agcttcacgaacagggttcgtaaacttctagcttagccgtatcacaaggagagccatccc
tcgtgtgtcgctacttctttccatatctatcacatgtccgttgagatattagcgagtcga
gcatctgatcgcgaacctcttttcatatgttcctattgt-ccttggtgtcgtctccat-c
ctatatcgcttcgtccgccgttcc----------tcgtccattcacgtcctgaaacgaac
cgca-tctccaatccgctttgct-ggctt--gctccgtccgtatgtccgtggttcacgtc
agtagtttggggtcacatcagt-------
>Chr4:17891733:17896994_3p 
-tgatggaacccgggacgatggccagcatacggacacggacgaggaccggagcgcgcaag
gaaccaaggacgcgactgcgtcctgaagttgacggccctcagcccaagcaccgaacctga
tgcccggagctacaacaaggagccggaccgcagctaggaccgcaaggaagaagtgcctca
tctttgtccaagctttcgtccaggaacaagcagaactcgaccgcggccccaaccgacccg
acgagcagccaaccgaggctcttctaacggtcttcaccatctcacaagggtgaagacctc
caagtcattagggaaagtagtactctttttcccaccttgggtttgtccctacgtggttta
ccaaggggg-ttttaacgaggctatggaccctagtgcatggccat------ggaccactt
cggccgcgtggccattctatccttagttttatttctct-------------tttaaaaac
ta-tgtcttgaacgctgcgttttatctccacccacgtgtttagggttttgagagttcctc
tatgtaagcggccctatataaagggcctagaccctatcatgt-aaggcagactattaaga
attaagaaccagaagttatc-cttctctctcgttttcagtgattgaaacgaaaccctaga
agctgcacgaaccgggttcgttagctactagtttggccgtatcgcaaggagatccatccc
ttgtgtgtcgctacctcattccacgtctatctccatctatccgagagacaaacgagtcga
gcatctcctcgcgagtctctctccgtccgttcttgtcgttcctttgtgccgtttccttcc
gtacatcgctccgaccgccgattc-----------catccgctcacg-gcccaaccgagt
cgtacttttcgaatcgttccgctgggttt--gctccgtccgtacgtccgtggttcacgtc
cgtagtccggggtcacatca---------
>Chr4:17891733:17896994_5p 
-tgatggaacccgggacgatggccagcatacggacacggacgaggaccggagcgcgcaag
gaaccatggacgcgactgcgtccggaagtaaacggccctcaacccaagcaccgaacctga
tgcccggagctacgacaaggagccggaccgcagctaggaccgcaaggaagaagtgcctca
tctttgtccaagctttcgtccaggaacaagcggaactcgaccgcggccccaaccgacccg
acgagcagccaaccgaggctcttctaacggtcttcaccatctcacaagggtgaagacctc
caagtcattagggaaagtagtactttttttcccaccttggttttgtccctacgtggttta
ccaaggggg-ttttaacgaggctatggaccctagtgcatggccat------ggaccactt
cggccgcgtggccattctatccttagttttatttctct-------------tttaaaaac
ta-tgtcttgaacgctgcgttttatctccacccacgtgtttagggttttgagagttcctc
tatgtaagcggccctatataaagggcctagaccctatcatgt-aaggcagactattaaga
attaagaaccagaagttatc-cttctctctcgttttcagtgattgaaacgaaaccctaga
agctgcacgaaccgggttcgttagctactagtttggccgtatcgcaaggagatccatccc
ttgtgtgtcgctacctcattccacgtctatctccatctatccgagagacaaacgagtcga
gcatctcctcgcgagtctctctccgtccgttcttgtcgttcctttgtgccgtttccttcc
gtacatcgctctgaccgccgattc-----------catccgctcacg-gcccaaccgagt
cgtacttttcgaatcgttctgctgggttt--gttccatccgtacgtctgtggttcacgtc
cgtagtccggggtcacatca---------
>Chr19:16719989:16727711_3p 
atgatggaacccgggacgacggccagcacacggacacggacgaggacaggagcgcacatg
gaacccagaacgcggctacatccgaaactaggcagccatcggcacaagcaccaaacttga
tggtcgaagctataacaaggagccggacagcaacaacgaccgcaaggaagatgtgcctca
actttgtccaagcttttgtccgagaacaagatacgctcgatcacagacccaaccaacccg
acagacagccaaccgaggcttttctcacggtcttcaccattacacaagggtgaagacctc
caagtccttaggg-aagtagtactcgttttcccaccttgggtttgtcccaatg-ggttta
ccaaggggg-ttttaacgaggctataatccctaatgcatggccatggccaaggaccactt
cggccacatggccaacctatccttagtttaatttcgcttatgaccgttgtcttttaaaac
ta-tttcctggatgctgcgttttaattttatccacgtgtttaggg-tttgagagctccct
tatgtaagccaccctatataaagggcctagacctcatcatgtaaaggtagactatcatta
ataaagaac--aaaggtatctctttcctctcgttttcagtgactgaaacgaaaccctaga
agcttcacgaaccgggtacataatcctctagctcagccgtatcacaaggagagccatccc
tcgtgtgttgctacctcgctccacttctacctctatctgttagagagattaacgagtcga
gcatatcctcgtgaacctcttgccatccgttcttatcgttccgcggtgttgtt-------
-----ccgttccattcgccgttctt------------tctatccgca-ttgtaaccgagc
tgttacttttgatccgttctgct-ggttcaggttccgtccgtacgaccgtggttcacgtc
cgtagtcgagggtcatatcag--------
>Chr19:16719989:16727711_5p 
atgatggaacccggaacgacggctagcacacggacacagacgaggacatgagcgcacatg
gaacccaggacgcggctacatccgaaactaggcagccatcggcacaagcaccaaacttga
tggtcgaagctataacaaggagccggacagcaacaacgaccgcaaggaagatgtgcctca
actttgtccaagcttttgtccgagaacaagagacgctcgatcacagacccaaccaacccg
acagacagccaaccgaagcttttctcacggtcttcaccattacacaagggtgaagacctc
caagtccttaggg-aagtagtactcgttttcccaccttgggtttgtcccaatg-ggttta
ccaaggggg-ttttaacgaggctataatccctaatgcatggccatggccaaggaccactt
caaccacatggccatcctatccttagtttaatttcccttatgaccgttgtcttttaaaac
ta-tttcctggatgctgcgttttaattttacccacgtgtttaggg-tttgagagctccct
tatgtaagacaccctatataaagggcctagacctcatcatgtaaaggtagactatcatta
ataaagaac--aaagttatctcttttctctcgttttcagtgactgaaacgaaaccctaga
agcttcacgaaccggtttagtaatcttctagctcagccgtatcacaaggagagccatccc
tcgtgtgtcgctacctcgcttcacttctacctccatctgttcgagagattgacgagtcga
gcatctcctcgtgaacctcttgccattcgttcttatcgttccacgtttttgtt-------
------cgttccatccgccgttctt------------tctgtccgca-tcgtaaccgagc
tgttactttcgatctattccgct-ggttcaggttccatctatacgatcgtggttcacgtc
cgtagtccggggtcatatc----------
>Chr16:15473160:15479927_3p 
-tgatggaacccgggacgatggccagcatacggacacggacgaggaccaaagcgcgcaag
gaaccaaggacgcgactgcgtccggaactagatggccctcaacccaagcaccgaacctga
tgcccggagctacaacaaggagccggaccgcagcaaggaccgcaaggaagaagtgcctca
tctttgtccaagctttcgttcaagaacaagaggcgctcgatcacg---------gatctg
acggacagccgaccgaggctcttctaacggtcttcaccatcacccaagggtgaagacctc
taagttattaggggaagtagtactctttttcccaccttaggtttttctcaatg-ggttta
ccaaggtag-ttttaatgaggctatgatccctagtgcatggccatggccaaggaccactt
cggccacgtgtccattctatgcttagtttaatttcgcttatgaccgttgtcttttaaaac
ta-tttcatggacgctgcgttttagttttacccacgtgtttagggttttgagagtctcct
tatgtaagccaccctatataaagggcctagaccttatcatgtaaagggagactatcattt
ttaaagaac--atagttatctcttttttctcgttttcagtgattgagacgaaaccctaga
agctgcacgaaccgggttcgttagttcctagcttagccgtatcacaaggagagccatccc
tcgtgtgtcgctacctcattccacatctatcccctgtccgtcgagagattagcgagtcga
gcatctccttgcaaacctcttctgtttgtttcttatcttccttggttaccgtctctgacc
tcacgtcactccgtccgctgttctgcttcaattcgcgtccattctcgtccccaaccgaac
tgct-cctccgatccgctccgct--gtaa--ccttcgtccgtacgtcttt----------
-----------------------------
>Chr16:15473160:15479927_5p 
-----------cgggacgatggccagcatacggacacggacgaggaccaaagcgcgcaag
gaaccaaggacgcgaatgcgtccggaactagacggccctcaacccaagcaccgaacctga
tgctcggagctacaacaaggagccggaccgcagcaaggaccgcaaggaagaagtgcctca
tctttgtccaagctttcgttcaagaacaagaggcgctcgatcatg---------gacccg
acggacagccgatcgaggctcttctaacggtcttcaccatcacccaagggtgaagacctc
taagtcattaggggaaatagtactctttttcccaccttgggtttttcccgatg-ggttta
ccaaggggg-ttttaatgaggctatgatctctagtgcatggccatgaccaaggaccactt
cggccacatgtccattctatccttagtttaattttgcttatgaccgttgtcttttaaaac
ta-tttcctggatgctgtgttttagttttacccacgttttaagggttttgagagtcccct
tatgtaagccaccctatataaagggcctagaccttatcatgtaaagggagacaatcattt
ttaaaaaac--aaagttatctcttttctctcgttttcagtgattgagacgaaaccctaga
agctgcacgaaccgggttcgttagctcctagcttagccgtatcacaaggagagccatccc
tcgtgtgtcgctacctcattccacatctatcccctgtccgtcgagagattagcgagtcaa
gcatctcttcgcaaacctcttctgcttgtttcttattgtccttggttaccgtctctgatc
tcacgtcactccgtccgctgttctgcttcaattcgcgtccattctcgtccccaaccgaac
cgct-cctccgatccgctc-----------------------------------------
-----------------------------
