# Supplementary material for: Transposon signatures of allopolyploid genome evolution
Source: Nat Commun. 2023 Jun 1;14:3180. doi: 10.1038/s41467-023-38560-z (PMC10235133; doi:10.1038/s41467-023-38560-z)
Supplement: Supplementary file 4 — Supplementary Data 1 [file 41467_2023_38560_MOESM4_ESM.zip › Camelina.LTR.families/Camelina.LTRFamily/Camelina.Aligned/gt10.fam_1264.Aligned.fa]

>Chr2:28836358:28841254_5p 
--------------------------tgttggtgttgggtttcgacgatcataaggccca
ccaaataagcccattagggcgtacgcgcaggccaggataagaggcccagtaagggcccat
ggaggaaaacccgagcaggaggatgaagtcaacctggagaagaaatcgggattggggagc
cgagattgcagcgagacgttcaggaagggtttcgaggaattttagtttaaatagcagatg
aatgtgaaggacacaacaca--tgtaatcaagctcagagcgaatcaatag-aaaaagtga
atacaaaagtccagttcgttgtttttcatagttctaagtcgatttgtaccgaaagtctgc
ccagatctcattttacaaacttattcttctaattgttgtttctagccccaacaat-----
--------
>Chr9:25945583:25957046_3p 
--------------------------tgttggtgttgggtttcgacgatcataaggccca
ccaaataagcccattagggcgtacgcgcaggccaggaaaagaggcccagtaagggcccat
ggaggaaaacccgagcaggaggatgaagtcaacctggagaagaaatcgggattggggagc
cgagattgcagcgagacgttcaggaagggtttcgaggaattttagtttaaatagcagatg
aatgtgaaggacacaacaca--tgtaatcaagctcagagcgaatcaatag-aaaaagtga
atacaaaagtccagttcgttgtttttcatagttctaagtcgatttgtaccgaaagtctgc
ccagatctcattttacaaacttattcttctaattgttgtttctagccccaacaacttgg-
--------
>Chr15:5022809:5027095_5p 
--------------------------tgttggtgttgggtttcgacgatcataaggccca
ccaaataagcccattagggcgtacgcgcaggccaggaaaagaggcccagtaagggcccat
ggaggaaaacccgagcaggaggatgaagtcaacctggagaagaaatcgggattggggagc
cgagattgcagcgagacgttcaggaagggtttcgaggaattttagtttaaatagcagatg
aatgtgaaggacacaacaca--tgtaatcaagctcagagcgaatcaatag-aaaaagtga
atacaaaagtccagttcgttgtttttcatagttctaagtcgatttgtaccgaaagtctgc
ccagatctcattttacaaacttattcttctaattgttgtttctagccccaaca-------
--------
>Chr9:34908472:34918575_3p 
--------------------------tgttggtgttgggtttcgacgatcataaggccca
ccaaataagcccattagggcgtacgcgcaggccaggaaaagaggcccagtaagggcccat
ggaggaaaacccgagcaggaggatgaagtcaacctggagaagaaatcgggattggggagc
cgagattgcagcgagacgttcaggaagggtttcgaggaattttagtttaaatagcagatg
aatgtgaaggacacaacaca--tgtaatcaagctcagagcgaatcaatag-aaaaagtga
atacaaaagtccagttcgttgtttttcatagttctaagtcgatttgtaccgaaagtctgc
ccagatctcattttacaaacttattcttctaattgttgtttctagccccaaca-------
--------
>Chr12:6119532:6124065_3p 
--------------------------tgttggtgttgggtttcgacgatcataaggccca
ccaaataagcccattaaggcgtacgcgcaggccaggaaaagaggcccagtaagggcccat
ggaggaaaacccgagcaggaggatgaagtcaacctggagaagaaatcgggattggggagc
cgagattgcagcgagacgttcaggaagggtttcgaggaattttagtttaaatagcagatg
aatgtgaaggacacaacaca--tgtaatcaagctcagagcgaatcaatag-aaaaagtga
atacaaaagtccagttcgttgtttttcatagttctaagtcgatttgtaccgaaagtctgc
ccagatctcattttacaaacttattcttctaattgttgtttctagccccaacaa------
--------
>Chr9:25945583:25957046_5p 
----------------------taagtgttggtgttgggtttcgacgatcataaggccca
ccaaataagcccattagggcgtacgcgcaggccaggaaaagaggcccagtaagggcccat
ggaggaaaacccgagcaggaggatgaagtcaacctggagaagaaatcgggattggggagc
cgagattgcagcgagacgttcaggaagggtttcgaggaattttagtttaaatagcagatg
aatgtgaaggacacaacaca--tgtaatcaagctcagagcgaatcaatag-aaaaagtga
atacaaaagtccagttcgttgtttttcataattctaagtcgatttgtaccgaaagtctgc
ccagatctcattttacaaacttattcttctaattgttgtttctagccccaaca-------
--------
>Chr17:8181609:8184441_3p 
--------------------------tgttggtgttgggtttcgacgatcataaggccca
ccaaataagcccattagggcgtacgcgcaggccaggaaaagaggcccagtaagggcccat
ggaggaaaacccgagcaggaggatgaagtcaacctggagaagaaatcgggattggggagc
cgagattgcagcgagacgttcaggaagggtttcgaggaattttagtttaaatagcagatg
aatgtgaaggacacaacaca--tgtaatcaagctcagagcgaatcaatag-aaaaagtga
atacaaaagtccagttcgttgtttttcatagttctaagtcgacttgtaccgaaagtctgc
ccagatctcattttacaaacttattcttctaattgttgtttctagctccaaca-------
--------
>Chr15:5022809:5027095_3p 
----------------------caattgttggtgttgggtttcgacgatcataaggccca
ccaaataagcccattagggcgtacgcgcaggccaggaaaagaggcccagtaagggcccat
ggaggaaaacccgagcaggaggatgaagtcaacctggagaagaaatcgggattggggagc
cgagattgcagcgagacgttcaggaagggtttcgaggaattttagtttaaatagcagatg
aatgtgaaggacacaacaca--tgtaatcaagctcagagcgaatcaatag-aaaaagtga
atacaaaagtccagttcattgtttttcatagttctaagtcgatttgtaccgaaaatctgc
ccagatctcattttacaaacttattcttctaattgttgtttctagccccaaca-------
--------
>Chr12:15176790:15180100_3p 
--------------------------tgttggtgttgggtttcgacgatcataaggacca
ccaaataagcccattagggcgtacgcgcaggccaggaaaagaggcccagtaaggacccat
ggaggaaaacccgagcaggaggatgaagtcaacctggagaagaaatcgggattggggagc
cgagattgcagcgagacgttcaggaagggtttcgaggaattttagtttaaatagcagatg
aatgtgaaggacacaacaca--tgtaatcaagctcagagcgaatcaatag-aaaaagtga
atacaaaagtccagttcgttgtttttcatagttctaagtcgatttgtaccgaaagtctgc
ccagatctcattttacaaacttattcttctaattgttgtttctagccccaaca-------
--------
>Chr9:30289065:30293338_3p 
-------------------------ttgttggtgttgggtttcgacgatcataaggccca
ccaaataagcccattagggcgtacgcgcaggccaggaaaagaggcccagtaagggcccat
ggaggaaaacccgagcaggaggatgaagtcaacctggagaagaaatcgggattggggagc
cgagattgcagcgagacgttcaggaagggtttcgaggaattttagtttaaatagcagatg
aatgtgaaggacacaagaca--tgtaatcaagctcagagcgaatcaatag-aaaaagtga
atacaaaagtccagttcgttgtttttcatagttctaagtcgatttgtaccgaaagtctgc
ccagatctcattttacaaacttattcttctaattgttgtttctagcctcaaca-------
--------
>Chr9:30289065:30293338_5p 
--------------------------tgttggtgttgggtttcgacgatcataaggccca
ccaaataagcccattagggcgtacgcgcaggtcaggaaaagaggcccagtaagggcccat
ggaggaaagcacgagcaggaggatgaagtcaacctggagaagaaatcgggattggggagc
cgagattgcagcgagacgttcaggaagggtttcgaggaattttagtttaaatagcagatg
aatgtgaaggacacaacaca--tgtaatcaagctcagagcgaatcaatag-aaaaagtga
atacaaaagtccagttcgttgtttttcatagttctaagtcgatttgtaccgaaagtctgc
ccagatctcattttacaaacttattcttctaattgttgtttctagccccaacaa------
--------
>Chr12:357300:361528_5p 
----------------ggggggcaattgttggtgttgggtttcgacgatcataaggccca
ccaaataagcccattagggcgtacgcgcaggccaggaaaagaggcccagtaagggcccat
ggaggaaaacccgagcaggaggatgaagtcaacctggagaagaaatcgggattggggagc
cgagattgcagcgagacgttcaggaagggtttcgaggaattttagtttaaatagcagatg
aatgtgaaggacacaacaca--tgtaatcaagcttagagcgaatcaatag-aaaaagtga
atacaaaagtccagttcgttgtttttcatagttctaagtcgatttgtaccgaaagtctgt
ccagatctcattttacaaatttattcttctaattgttgtttctagccccaacaccg----
--------
>Chr2:28836358:28841254_3p 
------------------------attgttggtgttgggtttcgacgatcataaggccca
ccaaataagcccattagggcgtacgcgcaggccaggaaaagaggcccagtaagggcccat
ggaggaaaacccgagcaggaggatgaagtcaacctggagaagaaatcgggattggggagc
cgagattgcagcgagacgttcaggaagggtttcgaggaattttagtttaaatagcagatg
aatgtgaaggacacaacaca--tgtaatcaagctcagagcgaatcaatag-agaaagtga
atacaaaagttcagttcgttgtttttcatagttctatgtcgatttgtaccgaaagtctgc
ccagatctcattttacaaacttattcttctaattgttgtttctagccccaaca-------
--------
>Chr12:357300:361528_3p 
ctgtagtggtacttaggaggggcaattgttggtgttgggtttcgacgatcataaggccca
ccaaataagcccattagggcgtacgcgcaggccaggaaaagaggcccagtaagggcccat
ggaggaaaacccgagcaggaggatgaagtcaacatgaagaagaaatcaggattggggagc
cgagattgcagcgagacgttcaggaagggtttcgaggaattttagtttaaatagcagatg
aatgtgaaggacacaacaca--tgtaatcaagctcagagcgaatcaatag-aaaaagtga
atacaaaagtccagttcgttgtttttcatagttctaagtcgatttgtaccgaaagtctgc
ccagatctcattttacaaacttattcttctaattgttgtttctaaccccaaca-------
--------
>Chr12:15176790:15180100_5p 
----------------------------------ttgggtttcgacgatcataaggccca
ccaaataagcccattagggcgtacgcgcaggccaggaaaagaggcccagtaagggcccat
ggaggaaaacccgagcaggaggatgaagtcaacctggagaagaaatcgggattggggagc
cgagattgcagcgagacgttcaggaagggtttcgaggaattttagtttaaatagcagatg
aatgtgaaggacacaacaca--tgtaatcaagctcagagcgaatcaatag-aaaaagtaa
atacaaaagtccagttcgttgtttttcatagttctaagtcgatttgtaccgaaagtctgc
ccagatctcattttacaaacttattcttctaattgttgtttctagccccaaca-------
--------
>Chr17:2947088:2954704_5p 
---------------------------gttggtgttgggtttcaacgatcataaggccca
ccaaataagcccattagggcgtacgcgcaggccaggaaaagagaccaagtaaggacccat
ggaggaaaacccgagcaggaggacgaagtcaacctggagaagaaatcgggattggggagc
cgagattgcagcgagacgttcaggaagggtttcgaggaattttagtttaaatagcagatg
aatgtgaaggacacaacaca--tgtaatcaagctcagagcgaatcaatag-aaaaagtga
atacaaaagtccagttcgttgtttttcatagttctaagtcgatttgtaccgaaagtctgc
ccagatctcattttacaaacttattcttctaattgttgtttctagccccaacaactt---
--------
>Chr12:6119532:6124065_5p 
----------------------caattgttggtgttgggtttcgacgatcataaggccca
ccaaataagcccattagggcgtacgcgcaggccaggaaaagaggcccagtaagggcccat
ggaggaaaacccgagcaggaagatgaagtcaacctggagaagaaatcgggattggggagc
cgagattgcagcgagacgttcaggaagggtttcaaggaattttagtttaaatagcagatg
aatgtgaaggacacaacaca--tgtaatcaagctcagagcgaatcaatag-aaaaagtaa
atacaaaagtccaattcgttgtttttcatagttcaaagtcgatttgtaccgaaaatctgc
ccagatctcattttacaaacttattcttctaattgttgtttctagccccaaca-------
--------
>Chr9:34908472:34918575_5p 
--------------------------tgttggtgttgggtttcgacgatcataaggccca
ccaaataagcccattagggcatacgcgcaggccaggaaaagaagctcagtaagggctcat
ggaggaaaacccgagtaggaggatgaagtcaacctggagaagaaatcgggattggggagc
cgagattgcagcgagacgttcaggaagggtttcgaagaattttagtttaaatagcagatg
aatgtgaaggacacaacaca--tgtaatcaagctcagagcgaatcaatag-aaaaagtga
atacaaaagtccagttcgttgtttttcatagttctaagtcgatttgtaccgaaagtctgc
ccagatctcattttacaaacttattcttctaattgttgtttctagccccaaca-------
--------
>Chr17:8181609:8184441_5p 
--------------------------tgttggtgttgggtttcgacgatcataaggccca
ccaaataagcccattagagcgtacgcgcaggctaggaaaagaggcccagtaagggcccat
ggaggaaaaaccgagcaggaggatgaagtcaacctggagaagaaatcgggattggggagc
cgagattgcagcgagacgttcaggaagggtttcgaggaattttagtttaaatagcagatg
aatgtgaaggacacaacaca--tgtaatcaagctcagagcgaatcaatag-aaaaagtga
atacaaaagtccagttcgttgtttttcatagttctaagtcgatttgtaccgaaagtctgc
ccagatctcattttacaaacttattcttctaattgttgtttcta----------------
--------
>Chr17:2947088:2954704_3p 
--------------------------tgttggtgttgggtttcgacgatcataaggccca
ccaaataagcccattagggcgtacgcgcaggccaggaaaagaggcccagtaagggcccat
ggagaaaaacccgagcaggaggacgaagtcaacctggagaagaaatcgggattggagaac
cgagattgcagcgagacgttgaggaagggttttgaggaattttagtttaaatagcagatg
aatgtgaaggacacaacaca--tgtaatcaagctcagagcgaatcaatag-aaaaagtga
atacaaaagtccaattcgttgtttttcatagttctaagtcggtttgtaccgaaagtctgc
ccagatctcattttacaaacttattcttctaattgttgtttctagccccaacac------
--------
>Chr5:17155981:17169028_5p 
-------------------tcactgttgttggtgttgggtttcgacgatcatgaggccca
ccagataagcccattagggcgcacgaataggccaggaaaagaggcccagtaagggtccat
ggaggaaaacccgagcaggaggatgaagtcaacctggaggagaaatcgggattgtggagc
cgagattgcagcgagacgttcagaaagggtttcgaggaattttagtttaaataggagatg
aatgtaaaggatacgacacatgtgtaaccgagctcagagcaaatcattagtaaaaagcaa
atacaaaagtccagttcgttgttcttcatagttctaagtcgatttgtaccgaatgtctgc
ccagatcttattttataaacttgttcttctaattgttgtttctagccccaacaatt-tgg
tgccg---
>Chr5:17155981:17169028_3p 
-------------------------ttgttggtgttgggtttcgacgatcatgaggccca
ccagataagcccattagggcgcacgaataggccaggaaaagaggcccagtaagggtccat
ggaggaaaacccgagcaggaggatgaagtcaacctggaggagaaatcgggagtgtggagc
cgagattgcagcgagacgttcagaaagggtttcgaggaattttagtttaaataggagatg
aatgtaaaggatacgacacatgtgtaaccgagctcagagcaaatcattagtaaaaagcaa
atacaaaagtccagttcgttgttcttcatagttctaagtcgatttgtaccgaaagtctgc
ccagattttattttataaacttgttcttctaattgttgtttctagccccaacaactgtga
tgacgttt
