# Supplementary material for: Transposon signatures of allopolyploid genome evolution
Source: Nat Commun. 2023 Jun 1;14:3180. doi: 10.1038/s41467-023-38560-z (PMC10235133; doi:10.1038/s41467-023-38560-z)
Supplement: Supplementary file 4 — Supplementary Data 1 [file 41467_2023_38560_MOESM4_ESM.zip › Camelina.LTR.families/Camelina.LTRFamily/Camelina.Aligned/gt10.fam_1035.Aligned.fa]

>Chr2:18033430:18043381_5p 
---------------------ccagccttaacagacttccctacaggcccattatcgaaa
c-agtcaccccaaaatccaggagtgtagactgactaactcttacttatcgggccgacaaa
gctcctagaaggcccaattgagacagacagcccaataagtgacggcccgaataagaacga
tcaccgactttacttgaagacaatcccacatcgatcccgaggcagagaagtgaagcgtcc
catcagctataaataccgagggagcggcttgcagaatggatcaagtaacatt-ggccagg
agtcaggaataaatccgattctaagctatagttcagttagtcattttgagag-tacaatt
ctctgtaatttgccgatcggctcataacgg-ttatattat-aattcgacgatctttgact
atcttaatataagtcctttgtttcgcccttccta-aatatcatcccctgagctagtagag
atactagttcaaca-------
>Chr2:18033430:18043381_3p 
------------------------------acaggcttccctacagccctattatcgaaa
c-agtcaccccaaaatccaggagtgtagactgactaactcttacttatcgggccgacaaa
gctcctagaaggcccaattgagacggacagcccaataagtgacggcccgaataagaacga
tcaccgactttacttgaagacaatcccacatcgatcccgaggcagggaagtgaagcgtcc
catcagctataaataccgagggagcggcttgcagaaaggatcaagtaacatt-ggccagg
agtcaggaataaatccgattctaagctatagttcagttagtcattttgagag-tacaatt
ctctgtaatttgccgatcggctcataacgg-ttatattat-aattcgacgatctttgact
atcttaataaaagtcctttgtttcgcccttccta-aatatcatcccctgagctagtagag
atactagttcaacacc-----
>Chr17:15002835:15006678_5p 
------ggatatgggtttcacccagccttaacaggctttcctacaggcccattatcgaaa
t-agtcaccccaaagtccagaaatgtagactggcttaaaccctcttatcgggccgataaa
gttcctagaaggcccaattgagacggacagcccaataagtgatggtccgaataagaacga
tcgccgactttacttgaagacagtcccacatcgatcccgaggcagagaagtgaagcgtcc
catcagctataaataccgagggagcagcttgcagaaaggatcaagtaacattggggcaag
agtcaggagtaaatctgattctaagctatagtgcagttagtcattttgagaa-tacaatt
ctctgtaattcgccgaacggcttataacgg-tcatattgt-aattcgacgatctttgact
atcttaataaaagtcctttgtttcaccccttcta-aatatcactcc--------------
---------------------
>Chr9:22525845:22541154_5p 
--tgttggatatgggtttcatccagccttaacagactttcctacaggcccactatcgaaa
c-aatcaccccaaaatccaggaaggcaggacgactaaaacccacatgtcgggccgacaaa
gctcttggaaggcccaattaggacggacagcccaatgagtgacggcccgaataagaacga
tcaccgactttacctgaggacaatcccacatcgatcccgaggcagagaggtgaagcgtcc
catcagctataagtaccgagggagcagtttacagaaggcatcaagtaacatc-gggcaag
agtcaggagtaaatccgattctaagctatagttcagttagtcattttgagaa-tacagtt
ctctgtaattcgccgaacggcttataacgg-ttgcattgt-aattcgacgatctttgact
atcttaata-aagtcctttgtttcgcccttcttt-tatatta-cccccgagttagtagct
atactagttcaaca-------
>Chr12:19338051:19352265_3p 
attgttggatatgggtttcacccagccttaacaggctttcctacaggctcattatcgaaa
taagtcaccccaaagtccatgaatataggctgaccaaaaccctcttaccgggccgacaaa
gctcctagaaggcccaattgagacggacagcccaataagtgacggcgcgcataagaacga
ccgccgactttacttagagacaatcccacatcgatcccgaggcggagagataaagcgtcc
catcagctataaataccgagggagcagcttgcagaagccatcaagtaacatt-gggcaag
agtcaggagtaaatacgattctaagctatagtcctgttagtcaatttgagaa-tacaagt
ctctgtaattagccgatcggctcataacgg-ttatattgt-aattcgacgatctttaact
atcttaataaaagttctttgtttcgcccttctta-attgtca-tccccgagttagtagct
atactagttcaaca-------
>Chr9:22525845:22541154_3p 
--tgttggatatgggtttcacccagccttaacaggctttcctacaggcccactatcgaaa
c-aatcaccccaaaatccaggaaggcaggacgactaaaacccacatgtcgggccgacaaa
gctcttggaaggcccaattaggacggacagcccaatgagtgacggcccgaataagaacga
tcaccgactttacctgaggacaatcccacatcgatcccgaggcagagaggtgaagcgtcc
catcagctataagtaccgagggagcagtttgcagaaggcatcaagtaacatc-gggcaag
agtcaggagtaaatccgattctaagctatagttcaattagtcattttgagaa-tacagtt
ctctgtaattcgccgaacggcttataacgg-ttgcattgt-aattcaacgatctttgact
atcttaata-aagtcctttgtttcgcccttcttt-tatatta-cccccgagttagtagct
atactagttcaaca-------
>Chr12:19338051:19352265_5p 
attgttggatatgggtttcacccagccttaacaggctttcctacaggcccattatcgaca
taagtcaccccaaagtccatgaatatcggctga-caaaacactcttaccgggccgacaaa
gctcccagaaggcccaattgagacggacagcccaataagtgacggcccgcataagaacga
ccgccgactttacttagagacaatcccacatcgatcccgaggcgaagagatgaagcgtcc
catcagctataaataccgagggagcagcttgcagaagccatcaagtaacatt-gggcaag
agtcaggagtaaatccaattctaagctatagtcctgttagtcaatttgagaa-tacaagt
ctctgtaattagccgatcggctcataacgg-ttatattgt-aattcgacaatctttgact
atcttaataaaaatcctttgtttcgcccttctta-attgtca-tccccgagttagtagct
atactagttcaa---------
>Chr2:19785884:19797679_5p 
--tgttggatatgggtttcacccagccttaacaggctttcctgcaggcccattatcgaaa
cagtcaacccaaaaacccaagaaggcaaaccggctaaatcctacttgtcgggccgatcaa
gctcctagaaggcccaattaagacggacagcccaataaatgacggcccggataagaacga
tcgccgactttacttgaggacaatcccacatcgatcccgaggcagagaggtgaaacgtcc
catcagctataaataccaggggatcagcttgcagagaagggcaagtaacatc-gggcaag
agtcaggagtaaatccgattctaagctatagttcagttagtcattttgagaagcacaatt
ctctgtaattagccacccggcttataacgg-ttatattgt-aattcgacgatctttgact
atcttaataaaagtcctttgtttcaccctttctattatatca-tcctcgagctagtagct
atactagttcaaca-------
>Chr15:13635619:13645536_3p 
-ttgttggatatgggtttcacccagccttaacaggctttcctgcaggcccattatcgaaa
cagtcaacccaaaaacccaagaaggcaaaccggctaaatcctacttgtcgggccgatcaa
gctcctagaaggcccaattaagacggacagcccaataaatgacggcccggataagaacga
tcgccgactttacttgaggacaatcccacatcgatcccgaggcagagaggtgaaacgtcc
catcagctataaataccaggggatcagcttgcagagaagggcaagtaacatc-gggcaag
agtcaggagtaaatccgattctaagctattgttcagttagtcattttgagaagcacaatt
ctctgtaattagccacctggcttataacgg-ttatattgt-aattcgacgatctttgact
atcttaataaaagtcctttgtttcaccctttctattatatca-tcctcgagctagtagct
atactagttcaaca-------
>Chr2:19785884:19797679_3p 
--tgttggatatgggtttcacccagccttaacaggctttcctgcatgcccattatcgaaa
cagccaacccaaaaacccaagaaggcaaaccggctaaatcctacttgtcgggccgatcaa
gctcctagaaggcccaattaagacggacagcccaataaatgacggcccggataagaacga
tcgccgactttacttgaggacaatcccacatcgatcccgaggcagagaggtgaaacgtcc
catcagctataaataccaggggatcagcttgcagagaagggcaagtaacatc-gggcaag
agtcaggagtaaatccgattctaagctatagttcagttagtcattttgagaagcacaatt
ctctgtaattagccacccggcttataacgg-ttatattgt-aattcgacgatctttgact
atcttaataaaagtcctttgtttcaccctttctattatatca-tcctcgagctagtagct
atactagttcaaca-------
>Chr15:13635619:13645536_5p 
--tgttggatatgggtttcacccagctttaacaggctttcctgcaggcccattatcgaaa
tagtcaacccaaaaacccaagaaggcaaaccggctaaatcctatttgttgggccgatcaa
gctcctagaaggcccaattaagacggacagcccaataaatgacggcccggataagaacga
tcgccgactttacttgaggacaatcccacatcgatcccgaggcagagaggtgaaacgtcc
catcagctataaataccaggggatcagcttgcagaaaggggcaagtaacatc-gggcaag
agtcatgagtaaatccgattctaagctatagtacagttagtcattttgagaagcacaatt
ctctgtaattagccacccggcttataacgg-ttatattgt-aattcgacgatctttgact
atcttaataaaagtcctttgtttcaccctttctattatatca-tcctcgagctagtagct
atactagttcaacatttggtg
>Chr17:29630113:29641208_5p 
---------------------------------------------------------aaa
cagtcaacccaaaaacccaagaaggcaaaccggctaaatcctacttgtcgggccgatcaa
gctcctagaaggcccaattaagacggacagcccaataaatgacggcccggataagaacga
tcgccgactttacttgaggacaatcccacatcgatcccgaggcagagaggtgaaacgtcc
catcagctataaataccaggggatcagcttgcagagaagggcaagtaacatc-gggcaag
agtcaggagtaaatccgattctaagctatagttcagttagtcattttgagaagcacaatt
ctctgtaattagccacccggcttataacgg-ttatattgt-aattcgacgatctttgact
atcttaataaaagtcctttgtttcaccctttctattatatca-tcctcgagctagtagct
atactagt-------------
>Chr11:28410805:28421020_3p 
--tgttggatatgggtttcaccctgccttaacagactttcaacctagtccattcttgaat
--agtcaacctaaccctcagaatctttgactgaccagatcatctttatcgggccgacaaa
gtttcttgaaggcccaataaagacggacagtccatcaaacgacagcctgcaaagaggcga
tgaccgactttgccctaaagcggtaccatatcgatcttgagatatgaggatgagacgtcc
catcagctataaataccgagggacaggcatggagaa-gaatgaagtaaccta-aggcagg
agtctggagttcgtccgattctagctttaagtgttgttagtcaaattgagaa-tacataa
ttctgtaaccggccgatcggctttaagcag-atatcttgt-aactcgacgatctttgaca
atcttaaataaagtcatttgttttgccctcctt-aattataa-ttcttgagctagtgcta
tcactcgttcaacattt----
>Chr11:28410805:28421020_5p 
--tgttggatattggtttcaccctgccttaacatgcttccaacctagcccattcccgaat
--agtcaacctaaccctcataatctttgactgaccagatcatccgtatcgggccgacaga
gtttccagaaggcccaataaggacggacagtccatcaaacgacagtctgcaaagaggcga
tcaccgactttgccctaaagc-gtaccacatcgatcttaaggtatgaggatgagac-tcc
catcagctataaatactgagggacatgcatggagaa-gaatgaagtaaccta-aggcagg
agtctggagttcatccgattctagctttaagtgttgttagtcaaattgagaa-tgcataa
ttctgtaaccggccgatcgactttaagcag-atatcttgt-aactcgacgatctatgaca
atcttaaataaagtcctttgtttcgccttcctt-aattataa-ttctcaagctagtgcta
tcactcgttcaaca-------
>Chr17:29630113:29641208_3p 
------------------------------------------------------------
--------ccaaaaacccaagaaggcaaaccggctaaatcctacttgtcgggccgatcaa
gctcctagaaggcccaattaagacggacagcccaataaatgacggcccggataagaacga
tcgccgactttacttgaggacaatcccacatcgatcccgaggcagagaggtgaaacgtcc
catcagctataaataccaggggatcagcttgcagagaagggcaagtaacatc-gggcaag
agtcaggagtaaatccgattctaagctatagttcagttagtcattttgagaagcacaatt
ctctgtaattagccacccggcttataacgg-ttatattgt-aattcgacgatctttgact
atcttaataaaagtcctttgtttcaccctttctattatatca-tcctcgagctagtagct
atactagttcaacattt----
>Chr7:7953129:7966291_3p 
---gttggatatgggtttcaccctgccttaacaggcctccaacctagcccattcccgaat
--agtcaacctaagcctcaaaatctttgactgaccagatcatccttatcaggccgacaga
gtttctagaaggcccaataaagacggacagcccatcgaacgacagcctgcaaagagacaa
tcaccgactttgccctaaagtggtaccacattgattttgaggtatgaggttgagacgtcc
catcagctataaataccgagggacaagcatggagaaggaagggagggatctg-gagcagg
agtctgacataagtctgattctagcacgaagt-taaatagtcatattgagaa-tacataa
ttctgtaaatagccgttcggcatatatcggaatactttgtaaactcagcgatctttggct
gtcagaataaaagtcctttgtttcgccctctttaaatcatta-ttctcagtctag---tc
taaatctttcaaca-------
>Chr7:7953129:7966291_5p 
--tgttggatatggg-ttcaccctgccttaacaggcctccaacctagcccattcctgaat
--agtcaacctaaccctgataatctttgactgaccagatcatccttatcgggccgacaga
gtttatagaaggcccaataaagacggacaacccatcgaacgacagcctgcaaagaggaga
tcaccgactttgccctaaagtggtaccacatcgatcttgaggtatgagattgagacgtcc
catcagctataaataccgagggacaagcatggagaaggaagggagggatctg-gagcagg
agtctgacataagtctgattctagcacgaagt-taaatagtcatattgagaa-tacataa
ttctgtaaatagccgttcggcatatatcggaatactttgtaaactcagcgatctttggct
gtcagaataaaagtcctttgtttcgccctctttaaatcatta-ttctcagtctag---ta
gaaatctttcaacatttgg--
