# Supplementary material for: Transposon signatures of allopolyploid genome evolution
Source: Nat Commun. 2023 Jun 1;14:3180. doi: 10.1038/s41467-023-38560-z (PMC10235133; doi:10.1038/s41467-023-38560-z)
Supplement: Supplementary file 4 — Supplementary Data 1 [file 41467_2023_38560_MOESM4_ESM.zip › Camelina.LTR.families/Camelina.LTRFamily/Camelina.Aligned/gt10.fam_5428.Aligned.fa]

>Chr9:13004642:13012770_5p 
---------------------agaatttgagtttcatcctttcatcaatattgaagatct
ttgtttaatctttctaataatgcaagtttcaatattttctgggtttttgactt---tgat
caccatgtattgttgtgagtagtttccttaggatcttgaggatgggttaggatggattga
tcttgtggtttgtgtgacttggtcaagcttgattgttgtag-atctcttctagggtagat
gatcttaatgctgattctatatctgagagggtagagtctgatttcaagcttcttagcatc
acaccaatgtttaggaagcatagataaggctagatctagagcttaccattaggcttgcta
agagattagaggtcttgtttggtttgagatgtattgcttaatgcctgcttgtgtagattc
tttactgtgtgagaacaagtctagaattgcataggtttgattgtttcttgaccatgagag
tgggagaaacttgtcttagattaatatgtctagaggttagctcaaagtttgcttgagatt
tgttgaccaagttagataatcacaatgattagttcatcccatgaatccatcctcaggacc
ttctttgtttattgattttaaagtcttaatcctgttgcttgcttgttgtttgattcatat
ttgcattgctttgtttttattgtgttgctctgttttc-
>Chr9:13004642:13012770_3p 
---------------atattgagaatttgagtttcatcctttgattaatattgaagatct
cagttttatctttctaataatgcaagtttcaatattttctgggtttttgattt---gttt
catcatgtcttgttgtgagtagtcttcttaggatcttgaggatgggttaggaaggattga
tcttgtggtttatgtgatttggtcaagcttgattgttgtag-atctcttctaggctagat
gttcttaaggctgatcctg-aactgagaggttaggatctgatttcaagcttcttagcatc
acaccaatgtttaagaagcatagataaggctagatctagagcttaccattaggcttgcta
agagattagaggtcttgtttggtttgagatgtattgcttaatgcctgcttgtgtagattc
tttactgtgtgagaacaagtctagaattgcataggtttgattgtttcttgaccatgagag
tgggagaaacttgtcttagatttatatgtctagaggttagctcaaagtttgcttgagatt
tgttgaccaagttagataaccacaatgattagttcatcccatgaatccatcctcaggacc
ttctttgtttattgattttaaagtcttaatcctgttgcttgcttgttgtttgattcatat
ttgcattgctctgtttt---------------------
>Chr13:14758378:14768087_5p 
--------------aatattgagaatttgagtttggttctttcttcaatattgtagatct
ttgatttatctttctaatgatgcaagtttcagtattttctgggtttatgattttgatgtt
catcatgtatgcttgtgagtagt-tgcttaggatcttggggatgggttaggctgggttgt
gtttgaggtttgtttgatttggtcaagcttgattgttgtag-atctcttctaggctagat
gttcttaatgctgatcctatatctgagagggtaggatctgatttcaagcctcttagcatc
acaccaatgtctaaggagcatagataaggctagatctagagactatcattaggcttgcta
agagattagaagtcttgtttgatttttgacatattgcttaatgcctgcttgtgtagattc
tttactttgtgagaacaagtctagagatgcatgagtttgattgtttcttg-ccatgagag
tggattaaacatgtcttagaaatatatgtctagagattagct-caag-ttgtttgagatt
tgttgaccaagttagatgacctcaatca-tagtccagcccatgaatccctcctcaagacc
ttccttgtttattgatttcctagtttaaatcctgttgtttgatcgttgtttgatttgctt
ttgtattgctctgtttttcttgcattgctctgttttct
>Chr13:14758378:14768087_3p 
---------------atattaagaattcgtgtttgattccttcttcaatattgtagatct
ttgctttatctatctaatcatgcaagtttcatcattttctgggtttatgactttgatgtt
catcatgtgttcttgtgagtagt-tgcttaggatcttgaggatgggttaggctgggttgt
gtttgaggtttgtttgatttggtcaagcttgattgttgtag-atctcttctaggctagat
gttcttaatgctggtcctataactgagagggtaggatctgatttcaagcatcttagcatc
acaccaatgtctaaggagcatagataaggctagatctagagtttaccattaggcttgcta
agagattagaagtcttgtttggtatttgacatattgcttaatgcctacttgtgtagattc
tttactttgtgagaacaagtctagagatgcatgagtttgattgtttcttg-ccatgagag
tggattaaacatgtcttagaaatatatgtctagagattagctacaag-ttgtttgagatt
tgttgaccaagttagatgacctcaatca-tagtccagcccatgaatccctcctcaagacc
ttccttgtttattgatttcctattttaaatcctgttgtttgatcgttgtttgatttgctt
ttgtattgctctgtttttcttgcattgctctgtt----
>Chr15:13011361:13021048_3p 
---------------atattgagaatttgagtttcatcctttgattaatattgaagatct
cagttttatctttctaataatgcaagtttcaatattttctgggtttttgattt---gttt
catcatgtcttgttgtgagtagtcttcttaggatcttgaggatgggttaggaaggattga
tcttgtggtttatgtgatttggtcaagcttgattgttgtag-atctcttctaggctagat
gttcttaaggctgatcttg-aactgagaggttaggatctgatttcaagcttcttagcatc
acaccaatgtttaagaagcatagataaggctagatctagagcttaccattaggcttgcta
agagattagaggtcttgtttggtttgagatgtattgcttaatgcctgcttgtgtagattc
tttactgtgtgagaacaagtctagaattgcataggtttgattgtttcttgaccatgagag
tgggagaaacttgtcttagatttatatgtctagaggttagctcaaagtttgcttgagatt
tgttgaccaagttagataaccacaatgattagttcatcccatgaatccatcctcaggacc
ttctttgtttattga---------------------------------------------
--------------------------------------
>Chr15:13011361:13021048_5p 
---------------atattgagaatttgagtttcatcctttcatcaatattgaagatct
ttgtttaatctttctaataatgcaagtttcaatattttctgggtttttgactt---tgat
caccatgtattgttgtgagtagtttccttaggatcttgaggatgggttaggatggattga
tcttgtggtttgtgtgacttggtcaagcttgattgttgtag-atctcttctagggtagat
gatcttaatgctgattctatatctgagagggtagagtctgatttcaagcttcttagcatc
acaccaatgtttaggaagcatagataaggctagatctagagcttaccattaggcttgcta
agagattagaggtcttgtttggtttgagatgtattgcttaatgcctgcttgtgtagattc
tttactgtgtgagaacaagtctagaattgcataggtttgattgtttcttgaccatgagag
tgggagaaacttgtcttagattaatatgtctagaggttagctcaaagtttgcttgagatt
tgttgaccaagttagataaccacaatgattagtccatcccatgaatccatcctcaggacc
ttctttgtttattgaaa-------------------------------------------
--------------------------------------
>Chr15:23854536:23865805_3p 
-------------taatattgagaatttgagtttgatcctttcattaatattgaagatct
ttgtttcatctttctgataatgcaagtttcaatattttctgggtttttgactt---tgtt
catcatgtattgttgtgagtagtttgcttaggatcttgaggatgggttaggatggattga
tcttgtggtttgtgtgatttggtcaagcttgattgttgtag-atctcttctaggctagat
gttcttaatgctgatcctg-aactgagaggttaggatctgatttcaagcttcttagcatc
acaccaatgtttaagaagcatagataaggctagatctagagcttaccattaggcttgcta
agagattagaggtcttgtttggtttgagatgtattgcttaatgcctgcttgtgtagattc
tttactgtgtgagaacaagtctagaattgcataggtttgattgtttcttgaccatgagag
tgggagaaacttgtcttagatttatatgtctagaggttagctcaaagtttgcttgagatt
tgttgaccaagttagat-------------------------------------------
------------------------------------------------------------
--------------------------------------
>Chr15:23854536:23865805_5p 
---------------atattgagaatttgagtttcatcctttcatcaatattgaagatct
ttgtttaatctttctaataatgcaagtttcaatattttctgggtttttgactt---tgat
caccatgtattgttgtgagtagtttccttaggatcttgaggatgggttaggatggattga
tcttgtggtttatgtgatttggtcaagcttgattgttgtag-atctcttctaggctagat
gttcttaatgctgatcctatatctgagagggtaggatctgatttcaagcttcttagcatc
acaccaatgtttaagaagcatagataaggctagatctagagcttaccattaggcttgcta
agagattagaggtcttgtttggtttgagatgtattgcttaatgcctgcttgtgtagattc
tttactgtgtgagaacaagtctagaattgcataggtttgattgtttcttgaccatgagag
tgggagaaacttgtcttagatttatatgtctagaggttagctcaaagtttgcttgagatt
tgttgaccaagttaga--------------------------------------------
----ttgtcta-------------------------------------------------
--------------------------------------
>Chr17:24211063:24224503_5p 
---ataactttcaagatataaagattttgagttttatttcttcatcaatattgtagatct
ttgttttatctttctaataatgcaagtttcaatattttctgggtttatgatttttgtgtt
catcatatgttcttgtgagtag--tgcttaggatcttgaggatgggttaggctgggctgt
gtttgaggcttgtttgctttggtcaagcttgattgtggtagaatctcttgtaggctagat
gttcttaatgctgatcctg-aactgagaggttagggtttgatttcaagcatcttagcatc
acaccaatgtttaagaagcatagataaggctagatctagagcttaccattaggcttgcta
agagattagaggtcttgtttggtttgagatgtattgcttaatgcctgcttgtgtagattc
tttactttgtgagaacaagtctagagatgcataggtttgattgtttcttg-ccatgagag
tggaggaaacttgtcttagatttatatgtctagagattagctcaaagtttgcttgaga--
------------------------------------------------------------
------------------------------------------------------------
--------------------------------------
>Chr17:24211063:24224503_3p 
ttcataactttcaagatataaagattttgagttttatttcttcatcaatattgtagatct
ctattttatctttctaataatgcaagtttcaatattttctgggtttatgatttttgtgtt
catcatgtgttcttgtgagtag--tgcttaggatcttgaggatgggttaggctgagctgt
gtttgaggtttgtttgctttggtcaagcttgatcgtggtagaatctcttctaggctagat
gttcttaatgctgatcctg-aactgagaggttagggtttgatttcaagcatcttagcatc
acaccaatgtttaaggagcatatataaggctagatctagagcttaccattaggcttgcta
agagattagaggtcttgtttggtttgagatgtattgcttaatgcctgcttgtgtagattc
tttactttgtgagaacaagtctagagatgaataggtttgattgattcttg-ccatgagag
tggaggaaacttgtcttagatttatatg-------------tcaaagtttgcttgagatt
tgttg-------------------------------------------------------
------------------------------------------------------------
--------------------------------------
