# Supplementary material for: Transposon signatures of allopolyploid genome evolution
Source: Nat Commun. 2023 Jun 1;14:3180. doi: 10.1038/s41467-023-38560-z (PMC10235133; doi:10.1038/s41467-023-38560-z)
Supplement: Supplementary file 4 — Supplementary Data 1 [file 41467_2023_38560_MOESM4_ESM.zip › Camelina.LTR.families/Camelina.LTRFamily/Camelina.Aligned/gt10.fam_1439.Aligned.fa]

>Chr3:8914873:8925559_5p 
--------------------ctaggttaaatagcatacaagtagagaaaaataaggaaag
attccaaattcaaatctccctattaaaaagcgatctcaaccctctttctctcacaaagga
tcgcctaaaataaggggaattaggcagggaatcggcgcctagatgcttgccacgtgtcgt
catgaaaccgtagagttgggagcatgtgctcggaaatcgggagcatgtgctcctgggtct
aaaatcagcttttctgctccaattcaacttctttctgctccgattgctcatgctgttcca
atccttgcttttagcttcctagcctcttattataacctgaaaaggactcaaacaactaca
aaactatcaaataaacggggtcaaagtgagtcaaaaccgtaacatatca-----------
----
>Chr18:11586937:11596760_3p 
---cctctctcctaaaaaccctaggttaaatagcatacaagtagagaaaaataaggaaag
attccaaattcaaatctccctattaaaaagcgatctcagccctctttctctcacaaagga
tcgcctaaaataaggggaattaggcagggaatcggcgcctagatgcttgccacgtgtcgt
catgaaaccgtagagttgggagcatgtgctcggaaatcgggagcatgtgctcctgggtct
aaaatcagcttttctgctccaattcaactcctttctgctccgattgctcctgctgttcca
atccttgcttttagcttcctagcctcttattataacctgaaaaggactcaaacaactaca
aaactatcaaataaacggggtcaaagtgagtcaaaaccgtaacatatcaactccc-----
----
>Chr18:10005540:10015000_3p 
tattatctctcctaaaaaccctaggttaaatagcatacaagtagagaaaaataaggaaag
attccaaattcaaatctccctattaaaaagcgatctcagccctctttctctcacaaagga
tcgcctaaaataaggggaattaggcagggaatcggcgcctagatgcttgccacgtgtcgt
catgaaaccgtagagttgggagcatgtgctcggaaatcgggagcatgtgctcctgggtct
aaaatcagcttttctgctccaattcaactcctttctgctccgattgctcctgttgttcca
atccttgcttttagcttcctagcctcttattataacctgaaaaggactcaaacaactaca
aaactatcaaataaacggggtcaaagtgagtcaaaaccgtaacatatcaactc-------
----
>Chr18:4280461:4292034_5p 
-----tctctcctaaaaaccctaggttaaatagcatacaagtagagaaaaataaggaaag
attccaaattcaaatctccctattaaaaagcgatctcagccctctttctctcacaaagga
tcgcctaaaataaggggaattaggcagggaatcggcgcctagatgcttgccacgtgtcgt
catgaaaccgtagagttgggagcatgtgctcggaaatcgggagcatgtgctcctgggtct
aaaatcagcttttctgctccaattcaactcctttctgctccgattgctcctgctgttcca
atccttgcttttagcttcctagcctcttattataacctgaaatggactcaaacaactaca
aaactatcaaataaatggggtcaaagtgagtcaaaaccgtaacatatcagacgtctcagg
aggg
>Chr18:4280461:4292034_3p 
-------------aaaaaccctaggttaaatagcatacaagtagagaaaaataaggaaag
attccaaattcaaatctccctattaaaaagcgatctcagccctctttctctcacaaagga
tcgcctaaaataaggggaattaggcagggaatcggcgcctagatgcttgccacgtgtcgt
catgaaaccgtagagttgggagcatgtgctcggaaatcgggagcatgtgctcctgggtct
aaaatcagcttttctgctccaattcaactcctttctgctccgattgctcctgctgttcca
atccttgcttttagcttcctagcctcttattataacctgaaaaggactcaaacaactata
aaactatcaaataaatggggtcaaagtgagtcaaaacagtaacatatcaactcccccgga
----
>Chr6:3310242:3318221_3p 
---cctctctcctaaaaaccctaggttaaatagcatacaagtagagaaaaataaggaaag
attccaaattcaaatctccctattaaaaagcgatctcagccctctttctctcacaaagga
tcgcctaaaataaggggaattaggcagggaatcggcgcctagatgcttgccacgtgtcgt
catgaaaccgtagagttgggagcatgtgctcggaaatcgggagcatgtgctcctgggtct
aaaatcagcttttctgctccaattcaactcctttctgctccgattgctcctgctactcca
atccttgcttttagctttctagcctcttattataacctgaaaaggactcaaacaactaca
aaactatcaaataaacggggtcaaagtgagtcaaaaccgtaacatatca-----------
----
>Chr18:11586937:11596760_5p 
-----tctctcctaaaaaccctaggttaaatagcatacaagtagagaaaaataaggaaag
attccaaattcaaatctccctattaaaaagcgatctcatccctctttctctcacaaagga
tcgcctaaaataaggggaattaggcagggaatcggcgcctagatgcttgccacgtgtcgt
catgaaaccgtagagttgggagcatgtgctcggaaatcgggagcatgtgctcctgggtct
aaaatcagcttttctgctccaattcaactcctttctgctccgattgctcctgctgttcca
atccttgcttttagctttctagcctcttattataacctgaaaaggactcaaacaactaca
aaactatcaaataaacggggtcaaagtgagtcaaaaccgtaac-----------------
----
>Chr6:3310242:3318221_5p 
-----tctctccttaaaaccctaggttaaatagcatacaagtagagaaaaataaggaaag
attccaaattcaaatctccctattaaaaagcgatctcatccctctttctctcacaaagga
tcgcctaaaataaggggaattaggcagggaatcggcgcctagatgcttgccacgtgtcgt
catgaatccgtagagttgggagcatgtgctcggaaatcgggagcatgtgctcctgggtct
aaaatcagcttttctgctccaattcaactcctttctgctccgattgctcctgctgttcca
atccttgcttttagcttcctagcctcttattataacctgaaaaggactcaaacaactaca
aaactatcaaataaacagggtcaaagtgagtcaaaaccgtaac-----------------
----
>Chr18:10005540:10015000_5p 
-----tctctcctaaaaaccctaggttaaatagcatacaagtagagaaaaataaggaaag
attccaaattcaaatctccctattaaaaagcgatctcagccctctttctctcacaaagga
tcgcctaaaataaggggaattaggcagggaatcggcgcctagatgcttgccacgtgtcgt
catgaaaccgtagagttgggagcatgtgctcggaaatcgggagcatgtgctcctaggtct
aaaatcagcttttctgctccaattcaactcctttctgctctgattgctcctgctgttcta
atccttgcttttagcttcctagcctcttattataacctgaaaagaactcaaacaactaca
aaactatcaaataaacggggtcaaagtgagtcaaaactgtaacatatcaatc--------
----
>Chr8:17090210:17099954_5p 
-----ctctcccctaaaaccctaggttaaatagcatacaagtagagaaaaataaggaaag
attccaaattcaaatctccctattaaaaagcgatctcagccctctttctctcacaaagga
tcgcctaaaataaggggaattaggcagggaatcggcgcctagatgcttgccacgtgtcgt
catgaaaccatagagttgggagcatgtgctcggaaatcgggagcatgtgctcctgggtct
aaaatcagcttttctgctccaattcaactcctttctgctccgattgttcctgctgttcta
atccttgcttttagcttcctagcctcttattataacctgaaaaggactcaaacaactaca
aaactatcaaataaacggggtcaaagtgagtcaaaaccgtaac-----------------
----
>Chr8:17090210:17099954_3p 
---cctctctcctaaaaaccctaggttaaatagcatacaagtagagaaaaataaggaaag
attccaaattcaaatctccctattaaaaagcgatctcagccctctttctctcacaaaaga
tcgcctaaaataaggggaattaggcagggaatcggcgcctagatg-ttgccacgtgtcgt
cataaaaccatagagttgggagcatgtgcttggaaatcgggagcatgtgctcctgggtct
aaaatcagcttttctgctccaattcaactcctttctgctctgattgctcctgctgttcca
atccttgcttttagcttcctagcctcttattataacctgaaaaggactcaaacaactaca
aaactatcaaataaacggggtcaaagtgagtcaaaaccgtaacatatca-----------
----
>Chr3:8914873:8925559_3p 
----atctctcctaaaaaccctaggttaaatagcatacaagtagagaaaaataaggaaag
attccaaattcaaatctccctattaaaaagcgatctcaaccctctttctctcacaaagga
tcgcctaaaataaggggaattaggcagggaatcggcgcctagatgcttgccacgtgtcgt
catgaaaccgtagagttgggagcatgtgctcggaaatcgggagcatgtgctcctgggtct
aaaatcagcttttctgctccaattcaacttctttctgctctgattgctcctgctgttcca
atccttgcttttagcttcctagcctcttattataacctgaaaaggactcaaacaactaca
aaactatcaaataaac-gggtcaaagtgagtca---------------------------
----
