# Supplementary material for: Transposon signatures of allopolyploid genome evolution
Source: Nat Commun. 2023 Jun 1;14:3180. doi: 10.1038/s41467-023-38560-z (PMC10235133; doi:10.1038/s41467-023-38560-z)
Supplement: Supplementary file 4 — Supplementary Data 1 [file 41467_2023_38560_MOESM4_ESM.zip › Camelina.LTR.families/Camelina.LTRFamily/Camelina.Aligned/gt10.fam_3116.Aligned.fa]

>Chr5:22028710:22035171_5p 
---ttctggcattttacattcatcattaggttgttagtgacaaacatcctacat-atttg
gcttgacttagacaaatattcacatcatgattgcttgcataacactcatttaggattgac
atctcttatactacaaaagcataagggaaattgaaactccttgcattccacctgttcatc
atcacatcatatcatctcattcatcatatca--------tccaccaccacataaaaaacc
aagtttca-
>Chr5:22028710:22035171_3p 
actttctagcattttacattcatcattaggttgttagtgacaaacatcctacat-atttg
gcttgacttagacaaatattcacatcctgattgcttgcataacactcatttaggattgac
atctcttatactacaacagcataagggaaattgaaactccttgcattccacctgttcatc
atcacatcatatcatctcattcatcatatca--------tccaccaccacataaaaaacc
aaggttcac
>Chr19:24355197:24362118_5p 
---------------------tcaataggattgttagtgacaaacatcctttac-atttg
gcttgacttagacatttatgcacatcctgattgcttgca-aactctcagactggattgac
acctcttatactacaattgcataaggggaattgaaacacctttctttcac----------
--cattgttcatcatcatatcattcattcacattccatttcacacactaagaa-agatac
aagtttcaa
>Chr13:15769954:15777326_3p 
--tctgcatttc--atatctcattttaggattgttagtgacaaacaatctttacaaattg
gcttgacttagactcatatgcacatcttaattgttcaca-atcactcagataggattgac
acctcttatactgcaactgcataaggggaattgaaacaccttgacttctattcatt----
-ccatacatcatcattccatacatcattcat--------tcatacaccacaaa-gaaagt
cag------
>Chr7:11172359:11178994_5p 
-----------------tctcattttaggattgttagtgacaaacaatctttac-aattg
gcttgacttagactcatatgcacatcttaattgttcaca-atcactcagataggattgac
acctcttatactgcaactgcataaggggaattgaaacaccctgacttctattcatt----
-ccatacatcatcattccatacatcattcat--------tcatacaccacaaa-gaaagt
cagtttca-
>Chr13:15769954:15777326_5p 
---------------tatctcattttaggattgttagtgacaaacaatctttac-aattg
gcttgacttagactcatatgcacatcttaattgttcaca-atcactcagataggattgac
acctcttatactgcaactgcataaggggaattgaaacaccctgacttctattcatt----
-ccatacatcatcattccatacatcattcat--------tcatacaccacaaaggaaagt
cagt-----
>Chr7:11172359:11178994_3p 
-----------------------tttaggattgttagtgacaaacaatctttac-aattg
gcttgacttagactcatatgcacatcttaattgttcaca-atcactcagataggattgac
acctcttatactgcaactgcataaggggaattgaaacaccctgacttctattcatt----
-ccatacatcatcattctatacatcattcat--------tcatacaccacaaa-gaaagt
cagtt----
>Chr14:28091334:28100308_5p 
----------------------ttataggattgttagtgacaaacaacctttac-atctg
gcttgacttagactcatatgcacatcttgattgttcaca-aacactcagattggattgac
acctcttatactacaattgcataaggggaattgaaacaccctgacatccattcatt----
--cataagtcatcattccatacatcattcac-----------cacaccacaaa-aagagt
cagtttca-
>Chr14:28091334:28100308_3p 
------------------------ataggattgttagtgacaaacaacctttac-atctg
gcttgacttagactcatatgcacatcttgattgttcaca-aacactcagattggattgac
acctcttatactacaattgcataaggggaattgaaacaccctgacatccattcatt----
--cataagtcatcattccatacatcattcac-----------cacaccacaaa-aagagt
cag------
>Chr19:24355197:24362118_3p 
----------------------caataggattgttagtgacaaacatcctttac-atttg
gcttgacttagacatttatgcacatcctgattgcttgca-aactctcagattggattgac
acctcttatactacaattgcataaggggaattgaaacaccttgctttcac----------
--cattgttcatcatcatatcattcattcacattccatttcacacaccaagaa-agatac
aag------
>Chr20:16867388:16873725_3p 
--tctgcatctttacatttccatcttaggattgttagtgacaaacaatcattac-atttg
tcttaacttagattcatatgcacatcttatctgttcaca-aacactcatttaggattgat
acctcttgtactgcaatagcataaggggaattgaaacacccatccatcattccatt----
--catatatcatctttgcatacatccaccat-----cattcacccactattt--------
---------
>Chr20:16867388:16873725_5p 
----tgcatctttacatttccatcttaggattgttagtgacaaacaatcattac-atttg
tcttaacttagattcatatgcacatcttatctgttcaca-aacactcatttaggattgat
acctcttgtactgcaatagcataaggggaattgaaacacccatccatcattccatt----
--catatatcatctttgcatacatccaccat-----cattcacccactatatt-aaa---
---------
