# Supplementary material for: Transposon signatures of allopolyploid genome evolution
Source: Nat Commun. 2023 Jun 1;14:3180. doi: 10.1038/s41467-023-38560-z (PMC10235133; doi:10.1038/s41467-023-38560-z)
Supplement: Supplementary file 4 — Supplementary Data 1 [file 41467_2023_38560_MOESM4_ESM.zip › Camelina.LTR.families/Camelina.LTRFamily/Camelina.Aligned/gt10.fam_1070.Aligned.fa]

>Chr2:19093868:19098654_5p 
------tgttatgaa--ataagtatgatt-atccatcacaagacacatggcattacactt
gtctatgtaatgtt-tgaagtgttaacatttgtc-actacatctctccacttgtcattac
taaaactaaagggta-gtgactcatgtgttttgttgtgtcctataaataaggggtt-gtg
ta---agagtgtaaaaaatatagtttttgtctttgatcaaaagaaaaagacttcccaa--
--tctctctctctctcgtccctacatctc-tc---tctctctctcttgattatttcttgt
tcattttacaaaatattac-aaacacata-----taaatgtatttgtagttataattcac
aacac-gttatca--
>Chr2:19093868:19098654_3p 
------tgttatgaa--ataagtgtgatt-atccatcacaagacacatggcattacactt
gtctatgtaatgtt-tgaagtgttaacatttgtc-actacatctctccacttgtcattac
taaaactaaagggta-gtgactcatgtgttttgttgtgtcctataaataaggggtt-gtg
ta---agagtgtaaaaaatatagtttttgtctttgatcaaaagaaaaagacttcccaatc
tctctctctctctctcgtccctacatcacatc---tctctctctcttgattatttcttgt
tcattttacaaaatattac-aaacacata-----taaatgtatttgtagttataattcac
aaca-----------
>Chr12:11398000:11404455_5p 
---aactattatgaaatataattgtgattaatccatcacaagacacatggcataacactt
gtctatgtaatgtt-tgaagtgttaacatttatc-attacatctctccacttgtcattac
tacaactaatagata-gtgactcatgtgttttgtagtacactataaataagaggtt-gtg
taagaagagttagtaatacataagt----tctttgatcaaaag-------cttcccaaac
tctctccctttctcgtggcctctcttctctccc--tctctctctctttgttatttcttgt
ttactttacaaagtattac-aaacataagt----taagtgtattt-tggttataattcac
aa-------------
>Chr17:18382426:18388202_3p 
------tattatgaaatataattgtgattaatccatcacaagacacatggcataacactt
gtctatgtaatatt-cgaagtgttaacatttgtc-attatatctctccacttgtcattac
cacaactaataggta-gtgactcatgtgttttgtagtacactataaataaaaggtt-gtg
taagaagagttagtaatacataagt----tctttgatcaaaaa-------cttcccaaac
tctctccctttctcgtggcctctcttctctcc----ctctctctctttgttatttcttgt
ttactttacaaagtattac-aaacataagt----taaatgtattt-tggttataattcac
aaca-----------
>Chr12:17254707:17261257_3p 
-------attatgaaatataattgtgattaatccatcacaagacacatggcataacactt
gtctatgtaatatt-tgaagtgttaacatttgtc-attacatctctccacttgtcattac
cacaactaataggta-gtgactcatgtgttttgtagtacactataaataagaggtt-atg
taagaagagttagtaatacataagt----tctttgatcaaaac-------cttcccaaac
tctctccctttctcgtggcctctcttctctccc--tctctctctctgtgttatttcttgt
ttactttacaaagtattac-aaacataagt----taagtgtattt-tggttataatttac
aacac-gttat----
>Chr17:18382426:18388202_5p 
------tattatgaaatataattgtgattaatccatcacaagacacatggcataacactt
gtctatgtaatatt-tgaagtgttaacatttgtc-attacatctctccacttgtcattac
cacaactaataggta-gtgactcatgtgttttgtagtacactataaataaaaggtt-gtg
taagaagagttagtaatacataagt----tctttgatcaaaag-------cttcccaaac
tctctccctttcttgtggcctctcttctctccc--tctctctctctttgttatttcttgt
ttactttacaaagtattac-aaacataagt----taagtgtattt-tggttataattcac
aaca-----------
>Chr15:13490153:13495806_5p 
------tattatgaaatataattatgattaatccatcacaagacacatggcataacactt
gtctatgtaatatt-tgaagtgttaacatttgtc-attacatctctccacttgtcattac
cacaactaataggta-gtgactcatgtgttttgtagtacactataaataagaggtt-gtg
taagaagagttagtaatacataagt----tctttgatcaaaag-------cttcccaaac
tctctccctttctcgtggcctctcttctctctc--tctctctctctttattatttcttgt
ttactttacaaagtattac-aaacataagt----taagtgtattt-tggt----------
---------------
>Chr12:17254707:17261257_5p 
------tattatgaaatataattgtgattaatccatgacaagacacatggcataacactt
gtctatgtaatatt-tgaagtgttaacatttgtc-attacatctcttcacttgtcattac
cacaactaataggta-gtgactcatgtgttttgtagtataatataaataagaggtt-gtg
taaggagagttagtaatacataagt----tctttgatcaaaag-------cttcccaaac
tttctccctttctcgtggcctctcttctctccctctctctctctctttgttatttcttgt
ttactttacaaagtattac-aaacataagt----taagtgtattt-tggttataattcac
aaccgtattgt----
>Chr12:11398000:11404455_3p 
------tattatgaaatataattgtgattaatccatcacaagacacatggcataacactt
gtctatgtaatgtt-tgaagtattaatatttgtc-attacatttctccacttgtcattac
cacaactaataggta-gtgactcatgtgttttgtagtacactataaataagaggtt-gtg
taagaagagttagtaatacataagt----tctttgatcaaaag-------cttcccaaac
tctctccctttctcgtggcctctcttctctcc----ctctctctctttgttatttcttgt
ttactttacaaagtattac-aaacataagt----taagtgtattt-tagt----------
---------------
>Chr7:23140628:23146523_5p 
------tattgtaaaacatatgtgtgattattctatcacaagacacatgtcattacactt
gtccatgtagtgttacacaatctttgta------------aatgtaacacttgtcattac
caaaactaatgggtgtgtgactcatatgttttgtaatgcactacaaataaggagtt-gtg
taagaagagtaaaacatatatgttt----tctttgatcaaataag-----cttcccaatc
tctctccctttctcgtggcttctcctctctccc--tctctctctctttgttagttcttgt
tctctttacaaagtgttacaaaacataaaacttataagtgtacttttagttataattcac
aaca-----------
>Chr7:23140628:23146523_3p 
------tattgtaaaacacatgtgtgattattccatcacaagacacatgtcattacactt
gtccatgtagtgttacacaatctttgta------------aatgtaacacttgtcattac
caaaactaatgggtgtgtgactcatttgttttgtaatgcactataaataaggagtt-gtg
taagaagagtgaaacatatatgttt----tctttgatcaaataag-----cttcccaatc
tctctccctttctcgtggcttctcctctctccc--tctctctctttttgttagttcttgt
tctctttacaaagtgttacaaaacataaaacttataagtgtacttttagttataattcac
aaca-----------
>Chr5:29703426:29708229_5p 
ggggagtattatgaaatat---tgtgattaatccatcacaagacacatggtattacactt
gtccatgtagtgttacattatctttgta------------gtattaacacttgtcattac
caaatctaatgagttggtgactcatgttttttgttgctcactataaataaggagttgttg
taagaagactatgagatagaagaagt---tctttaatcaaataag-----ctttccaatc
tctttctcactctcgtgcatgcttctctc------tttccctctctttatta----ttgt
actctttacaaagtattctaaaacacaca-----taattgtattc-tacttataattcac
aacagtgacctc---
>Chr20:27490656:27496630_5p 
------tattgtaaaacacatgtgtaattattccaccacaagacacatgtccttacactt
gttcatgtaatattacactaacttaacacttgtc-tttgtagttcaccacttgccattac
c-aagtgcataagtgtgtgactcatctcttttggagtttactataaataaggagt---tg
taataagagtgacatagtgaagttg----tctttgatcaagtaca-----ctctcaaa--
-gtctctctctctcgtgact----gtccctctc--tctctatctttttgttagttcttgt
tctctttacaaaatcttacaaaacataaaacttataagtgtatttgtagttataattcac
aacaa--ctactaag
>Chr3:19461963:19467543_3p 
-----ttgttataaaatacaaatgtgactaatccatcacaaaacacatgtcatgacactt
gttcatataatattacacaaca-caccatttgtcttttgtagttcaccatttgtcattac
c-aagtgtataagtgtgtgactcatgttttttggagttcactataaataagatgt---tg
taagaagaatgatataaataagttg----tctttgatcaaagaaag--------------
tctctctcactcttgtggcttctcctc--------cctctttctctttattattccttgt
tctcttttcatagtattac-aaacacata-----taagtgt-tttgtagttataattcac
aacac-gt-------
>Chr5:29703426:29708229_3p 
ggtgactattatgaaatat---tgtgattaatccatcacaagacacatggtattacactt
gtccatgtagtgttacattatgtttgta------------gtattaacacttgtcattac
caaatctaatgagttggtgactcatg-tttttgttgctcactataaataaggagttgtta
taagaagactatgagatagaagaagt---tctttaatcaaataag-----ctttccaatc
tctttctcactctcgtacatgcttctctc------tttccctctctttatta----ttgt
actctttacaaagtattgtaaaacacaca-----taattgtattc-tacttataattcac
aacacgt--------
>Chr20:27490656:27496630_3p 
-----ctattgtaaaacacacgtgtgattattccatcacaagacacatgtccttacactt
gttcatgtgatattacactaacttaacacttgtc-tttgtagttcaccacttgtcattac
c-aagtgcataagtgtgtgactcatctcttttggagttcactataaataaggagt---tg
taataagagtgacatagtgaagttg----tctttgatcaagtaca-----ctctcaaa--
-atctctctctctcgtgact----gtccctccc--tctctatctctttgttagtttatgt
tctctttacaaagtgttacaaaacacaaacctcataagtgt-tttgtagtcatagttcac
aacac--ttct----
>Chr3:19461963:19467543_5p 
----agtgttataaaatacaaatgtgattaatccatcacaaaatacatgtcatgacactt
gttcatgtaatattacacaaca-caccacttgtcttttgtagttcaccacttgtcattac
c-aagtgtataagtgtgtgactcatgttttttggagttcactataaataagatgt---tg
taagaagaatgatatatataagttg----tctttgatcaaagaaag--------------
tctctctcactcgcgtggcttctcctc--------cctattcctctttattattccttgt
tgtcttttcatagtattac-aaacacata-----taagtgt-ttggtagttataattcac
aac------------
