# Supplementary material for: Transposon signatures of allopolyploid genome evolution
Source: Nat Commun. 2023 Jun 1;14:3180. doi: 10.1038/s41467-023-38560-z (PMC10235133; doi:10.1038/s41467-023-38560-z)
Supplement: Supplementary file 4 — Supplementary Data 1 [file 41467_2023_38560_MOESM4_ESM.zip › Camelina.LTR.families/Camelina.LTRFamily/Camelina.Aligned/gt10.fam_1980.Aligned.fa]

>Chr4:2185764:2192216_5p 
------tattggaa-gatatggaagatatagtttc----tattatgttgtattgtga--a
tattctccacctagaatttaggaagttat-acatcttgctccccaagcttagtatattc-
tgtttctctcttgtatatatacgtgatttaaagggtttgagatcaataacacaag-catt
ctgaatatctagcaatttctagttt-tacatgg--------
>Chr4:2185764:2192216_3p 
ggggggtattggaa-gatatggaagatatagttgc----tattatgttgtattgtga--a
tattctccacctagaatttaggaagttat-acatcttgctccccaagcttagtatattc-
tgtttctctcttgtatatatatgtgatgt-aagggtttgagatcaataacacaaa-catt
ctgaatatctagcaatctctagttt-taca-----------
>Chr8:19806559:19812632_5p 
---------tatat-ttattggaagatatagttgt----tattatgttgtattgtga--a
tattctccacctagagtttaggaagttat-acatcttgctccccaagcttagtatattt-
tgtttctctcttgtatatatacgtgatgt-aagggtttgagatcaacaacacaaa-catt
ctgaatatctagtaatctctagttt-taca-----------
>Chr18:1004067:1008992_3p 
---gagtattggaa-gatatggaagatatacttgc----tattatgttgtattgtgaata
tattctccatctagaaattaggatgttat-acatgttgctccccaagcttagtatattc-
tctttctctcttgtatatatacgtgatgt-aatggtttgagatcaataacacaaa-catt
cagaatatttagcaatctctagttt-taca-----------
>Chr8:19806559:19812632_3p 
----------------tattggaagatatagttgc----tattatgttgtattgtga--a
tattctccacctagagtttaggaagttat-acatcttgctacccaagtttagtatattc-
tttttctctcttgtatatatacgtgatgt-aagggtttgagatcaacaacacaaa-catt
ctgaatatctagcaatatctagttt-t--------------
>Chr18:1004067:1008992_5p 
------tattggaa-gatatggaagatatacttgc----tattatgttgtattgtgaata
tattctccatttagaaattaggaagttat-acatcttgctccccaaacttagta-attc-
tgtttctctcttgtatatatacgtgatgt-aatggtttgagatcaataacacaaa-catt
tagaatatttagcaatctctagttt-taca-----------
>Chr9:22081679:22086680_3p 
----------------tattcgaatatatatttaca--tatttatgttatatt-gta--a
tatactctaa-gatagtttaggaagttct-ataacttggtcctcaagtttagtatattcg
agtctctctt-tgtatatatatgggatgt-aattgttcaagatcgataacacaaa-tatt
ctgaatacctagcaatcttaagttt-gacatg---------
>Chr9:22081679:22086680_5p 
------------ga-gtattggaatatatatttaca--tatttatgttatatt-tta--a
tatactctaa-gatagtttaggaagttct-ataacttggtcctcaagtttagtatattcg
agtctctctt-tgtatatatatgggatgt-aattgttcaagatcgataacacaaa-tatt
ctgaatacctagcaatcttaagttt-gaca-----------
>Chr15:9278629:9283552_3p 
----------------tattggaagatatatttaca--tatttatgttatatgggta--a
tatactctgt-tgtagtttaggaagttgt-ataacttggtacacaagtctagtatattcg
tgtctctcttgtgtatatatatcggctgt-attggttcaagattaataacacaaa-tatt
ctgaatacctagcaatctcaagttt-aacatggtatcagag
>Chr11:32090344:32095266_3p 
----------------tattggaaggtatatttaca--tatttatgttatattggta--a
tatactttat-tgtagtttaggaagttgt-gtaacttggtccacaagtctagtatattcg
ggtgtctcttgtgtatatatatcggttgt-attggttcaagattaataacacaaa-tatt
ctgaatacctagcaatctcaagttt-aaca-----------
>Chr15:9278629:9283552_5p 
----------------tattggaagatatatttaca--tatttatgttatatgggta--a
tatactctgt-tgtagtttaggaagttgt-ataacttggtacacaaatctagtatatttg
tgtctctcttgtgtatatatatccgctgt-attggttcaagattaataacacaaa-tatt
ctgaatacctagcaatctcaagttt-aaca-----------
>Chr5:9450959:9455954_3p 
------tattggaatatataggaaaatatacttatgtccatatacataatattgta---a
tattctctaa-tagagattaggaagttctcttatcttggttcccaagt------------
tactctctttg--tatatatacatgttgt-aatcgtctaagatcaataagacaaatcatt
cagtttatcttgccccctctagtttctaca-----------
>Chr5:9450959:9455954_5p 
------tattggaatatataggaaaatatacttatgtccatatacataatattgta---a
tattctataa-tagagattaggaagttctcttatcttggttcccaagt------------
tactctctttg--tatatatacatgttgt-aatcgtctaatatcaataagacaaatcatt
cagtttatcttgccccctctagtttctaca-----------
>Chr4:11991905:11996864_5p 
------tattggaatatggaggaaaatatacttatgtccatatacataatattgta---a
tattctctaa-tagagattaggaagttctcttatcttggttcccaagt------------
tactctctttg--tatatatacatgttgt-aatcgtctaagatgaataacacaaatcatt
cagtttatcttgccccctctagtttctaca-----------
>Chr4:11991905:11996864_3p 
-------attggaatatagaggaaaatatacttatgtccatatacataatattgta---a
tattctctaa-cagagattaggaagttctcttatcttggttcccaagt------------
tactctctttgtatatatatacatgttgt-aatcgtctaagataaataacacaaatcatt
cagtttatcttgccccctctagtttctaca-----------
>Chr11:32090344:32095266_5p 
----------------tattggaagatatatttaca--tatttatgttatatgggta--a
tatactttat-tgtagtttaggaagttgt-ataacttggtccacaagtctagtatattcg
ggtgtctcttgtgtatatatattggttgt-attggttcaagattaataacacaaa-tatt
ctgaatacctagcaatctcgttt------------------
