# Supplementary material for: Transposon signatures of allopolyploid genome evolution
Source: Nat Commun. 2023 Jun 1;14:3180. doi: 10.1038/s41467-023-38560-z (PMC10235133; doi:10.1038/s41467-023-38560-z)
Supplement: Supplementary file 4 — Supplementary Data 1 [file 41467_2023_38560_MOESM4_ESM.zip › Camelina.LTR.families/Camelina.LTRFamily/Camelina.Aligned/gt10.fam_3858.Aligned.fa]

>Chr6:24759071:24766657_5p 
-cgttgtaaaacactggacgtggatatccataaccgatccatgcatagtccataccggtc
catgtgcgttttagagattatggcccatggtcgaaggcccattacttgttatctattttc
tagttggttttatacttagagtttgtca-ctactatatatatgtaacctctattcgattg
aatcaa---taagaagaag----agaaca-caatcttgtctcttacttttacaaca----
---
>Chr6:24759071:24766657_3p 
--gttgtaaaacactggatgtggatatccataaccggcccatacacaacccataccggtc
catgtgcgtcctagagattatggcccatgaccgaaggtccattacttattatctatttcc
tagttggttttgtacttagggtttgtca-ctaatatatatatgtaacctctattcgattg
aatcaa---taagaagaag----agaaca-caatcttgtctcttatttttacaaca----
---
>Chr16:17606128:17613141_5p 
-tgttgtaaaacacttggagtggacttccataaccggcccat------------------
--tacatgtcttggtgggtacggcccatggccgaaggtccattacctatttccta-ttcc
tactcggttttgtactaaggctttgcct-ttactatatatatgtaacctctattcgattg
aatcaa---taataagaag-aggagaaca-taaccttgtctcttactttcacaaca----
---
>Chr16:16957771:16964160_5p 
gtgttgtaaaacacttggagtggacttccataaccggcccat------------------
--tacatgtcttggtgtgtaaggcccatggccgatggcccatggcctatttcctatttcc
tagtcggtttaggttttagcctttgtca-ctactatatatatgtaacctctatttgattg
attcaatattaataagaag-aagagaaca-caaccttgtctcttacttttacaaca----
---
>Chr16:16957771:16964160_3p 
-tgttgtaaaacacttggagtggacttccataaccggcccat------------------
--tacatgtcttggtgtgtaaggcccatggccgatggcccatggcctatttcctgtttcc
tagtcggtttaggttttagcctttatca-ctactgtatatatgtaacctctatttgattg
attcaatattaataagaag-aagagaaca-caaccttgtctcttacttttacaaca----
---
>Chr8:10620497:10626732_3p 
-tgttgtaaaacacttggagtggacttccataaccggcccat------------------
--tacatgtcttggtgtgtacagcccatggccgaaggcccattacctatttccta-ttct
tagtcagttttgtactaagggtttgtctattactatatatatgtaa----tgaacgattg
aatcaa---taagaagaagaagagaaacaccaaatctctttcttacttttacaacacgtt
atc
>Chr8:10620497:10626732_5p 
-tgttgtaaaacacttggagtgg-cttccataaccggcccat------------------
--tacatgtcttggtgtgtacggcccatggccaaaggcccattacctatttccta-ttcc
tagtcagttttgtactaagagtttgtctattcctatatatatgtaa----tgaatgattg
aatcaa---taagaaaaag-atagaaacaccaaacctctttcttacttttacaaca----
---
>Chr16:17606128:17613141_3p 
-tgttgt-aaacacttggagtaaacttccataaccgacccat------------------
--tatatgtcttggtgggtatggcccgtggccgaaggcccattacctatttccta-ttcc
tagtcggttttgtactaaagctttgcct-tt-ttatatatatgtgacctctattcgattg
aatcaa---taataagaag-aagagaaca-taacattttctcttacttttacaacac---
---
>Chr11:41551612:41558567_3p 
-tgttgtaaaacacttggaatggacttccataaccggctcat------------------
--tacttatcctattgtgtaaggcccatcggccataacctat------------------
---tcggtttag-gtttaggctttgccttctactatata-atgtacttgttctatgaatt
aatgag-aataagaagaag---agaaacaccaaacctctttcttacttttacaaca----
---
>Chr11:41551612:41558567_5p 
-tgttgtaaaacacttggagtggacttccataaccggcccat------------------
--tacttattctattgtgtaaggtccatcggccataaactat------------------
---tcagttttg-gtttaggttttgccttctactatata-atgtacttgttctatgagtt
aatgag-aataagaagaag---ataaatagcaaacctcttttttacttttacaaca----
---
