# Supplementary material for: Transposon signatures of allopolyploid genome evolution
Source: Nat Commun. 2023 Jun 1;14:3180. doi: 10.1038/s41467-023-38560-z (PMC10235133; doi:10.1038/s41467-023-38560-z)
Supplement: Supplementary file 4 — Supplementary Data 1 [file 41467_2023_38560_MOESM4_ESM.zip › Camelina.LTR.families/Camelina.LTRFamily/Camelina.Aligned/gt10.fam_868.Aligned.fa]

>Chr2:12043303:12048090_5p 
-------tctagtttgcaaaagattgtttaagaac-----tcaaaataaagaataactct
ctttatt-aatctcaaaggaaactcactcaaaacctttaagaaaaactttctctcaatct
ctcacaaacac-----aatctctc-----tctc------aaaaactatatg--tgctgca
acaccct-gcaacactttatatagagaagcactctttgctaatttcc-aaaac------c
aaattggaaaactaacttatt--aaatatttcctaa----------------accacaaa
tatgtatatttagcttttctcctaaatatacttgactttagcctcaagcta-attcaagc
ttat-ccaaca------
>Chr2:12043303:12048090_3p 
taccaaatctagtttgcaaaagattgtttaagaac-----tcaaaataaagaataactct
ctttatt-aatctcaaaggaaactcactcaaaacctttaagaaaaactttctctcaatct
ctcacaaacac-----aatctctc-----tctc------aaaaactgtatg--tgctgca
acaccct-gcaacactttatatagagaagcactctttgctaatttcc-aaaac------c
taattgaaaaacaaacttatt--aaatatttcctaa----------------accacaaa
tatgtatatttagcttttcttctaaatatacttgactttagcctcaagcta-attcaagc
ttat-ccaaca------
>Chr9:20400187:20405047_3p 
-------tctagtttatgaaagattgtttaagaac-----acaaaataaagaataactct
ctttattaaaactcaaaggaaactaactcaaaacctttaagaagaa--ttctctcaatct
ctcacacaatctctcaaaactctt-----tctc------aaaaactatatg--tgatgca
acaccct-gcaacactttatatagagaagcactctttgctaatttcc-aaaaa------c
aaattggaaaactaacttatt-caaagaattcctaa----------------aactcaaa
tatgtatatttagcttttctcctaaatatacttgactttagcctcaagcta-attcaagc
ttaa-ccaacattct--
>Chr9:20400187:20405047_5p 
-------tctagtttatgaaagattgtttaagaac-----aaaaaataaagaataattct
ctttattaaaactcaaaggaaactaactcaaaacctttaagaagaa--ttctctcaatct
ctcacacaatctctcaaaactctt-----tctc------aaaaactatatg--tgatgca
acaccct-gcaatactttatatagagaaacactctttgctaatttcc-aaaaa------c
aaattggaaaactaacttatt-caaagaattcctaa----------------aactcaaa
tatgtatatttagcttttcttctaaatatacttgactttagcctcaagcta-attcaagc
ttaa-ccaaca------
>Chr16:14801804:14806594_5p 
-------tcaagttt---aaagattgtataagaac-----aaaaaataaagaaaaactct
ctttatt-aatctcaaaggaaactaactcaaaacctttaagaa-----atctctcaagct
ctcaaaaacac-----attctctc-aaactctctcaagaaaa-ctcatatg--ttgtgct
acaccttagcacctccttatatataaa----------ccatatttcc-aaaac------a
cttttggaaaactaacatt----gaataactcctaaagaaagtaaaactaacaaatttga
tttgtatatttag--atcctcctaaatatacatagcttgatctctaagcta-cttcaagc
ttataagaaca------
>Chr11:14071564:14076385_3p 
-------tcaagtttataaaagattgtataagaact----caaaaataaagaataactct
ctttatt-aatctcaaaggaaacttactcaaaacctttaagaa-----ctctctcaaact
ctc--aaacac-----aatctctcaaaactctcttaaaaaaacttcataag--ttgtgct
ataccttagcacctccttatatataaa----------ctatatttct-aaaac------a
cttttggaaaactaacttt----agataactcttaaagaaagtaaaactaacaaatttga
tatgaatatttag--atcctcctaaatatacttagcttgatctccaagcta-cttcaagc
ttataacaaca------
>Chr11:14071564:14076385_5p 
-------tctagtttataaaagattgtagaagaact----caaaaataaagaataactct
ctttatt-aatctcaaaggaaacttactcaaaacctttaagaa-----ctctctcaaact
ctc--aaacac-----aatctctcaaaactctcttaaagaaaactcataagt-ttgtgct
acaccttagcacctccttatatataaa----------ctatatttccaaaaac------a
cttttggaaaactaacttt----agataactcttaaagaaagtaaaactaacaaatttga
tatgtatatttag--atcctcctaaatatatttagcttgatctccaagcta-cttcaagc
ttataacaaca------
>Chr16:14801804:14806594_3p 
-------tcaagttt---aaagattgtataagaac-----acaaaacaaag-aaaactct
ctttatt-aatctcaaaggaaactaactcaaaaccttttagaa-----atctctcaagct
ctc-aaaacac-----aatctctc-aaactctctcaagaaaa-ctcataag--ttgtgct
acaccttagcacctccttatatataaa----------ccatatttcc-aaaac------a
cttctggaaaactaacttt----agataactcctaaagaaagtaaaactaacaaatttga
tttgtatatttag--atcctcctaaatatacttagcttgatctctaagcta-cttcaagc
ttataacaa--------
>Chr8:11359721:11368697_3p 
-------taaagttttagaaagattgcttaagaac------tataacaaagaataactct
ctttatt-aatctcaaaggaaacttactcaaaacctttaagc-------tctctcaatct
ctctcaattac-----aatctctc---------------aaagctcataag--ttgtgct
acaccttagcaccttcttatatataaa----------ctatatttcc-aaaaacac---t
tttttggaaaacttacttt----agataactcctaaagaaagtaaaactaacatatttga
tatgtatatttag--atcctcctaaatatacttagcttgatctccaagcta-cttcaagc
ttataccaaca------
>Chr20:19301999:19306729_5p 
--------taaagtttagaaaga----ttaagaac------tataagaaagaataactct
ctttatt-aatctcaaaggaaacttactcaaaacctttaagc-------tctctcaatct
ctctctaatac-----aatctctc------------tcaaaagctcataag--tagtgct
acatgttagcacctccttatatagaga----------ttatatttcc-aaaac------a
cttttggaaaacttacttt----agataactcctaaaaaaagtaaaactaacaaatttga
tatgtatatttag--atcctcctaaatatacttagcttgatctccaagctt-tttcaaac
ttataccaaca------
>Chr8:11359721:11368697_5p 
-------taaagttttagaaagattgcttaagaac------tataacaaagaataactct
ctttatt-aatctcaaaggaaacttactcaaaacctttaagc-------tctctcaatct
ctttcaattac-----aatctctc---------------aaagctcataag--ttgtgct
acactttagcacctttttatatataaa----------ctatatttcc-aaaaccac--tt
tttttagaaaacatacttt----agataactcctaaagaaagtaaaactaacatattcaa
tatgtatatttag--atcctcctaaatatacttagcttgatctccaagcta-cttcaagc
ttataccaacattt---
>Chr14:4375858:4380625_3p 
-------tacagttttagaaagattgcttaagaac------tataacaaagaataactct
ctttatt-aatctcaaaggaaacttactcaaaacctttaag---------ctctcaatct
ctttcaattac-----aatctctc---------------aaagctcatgag--ttgtgct
acacattagcaccttcttatatataaa----------ctatatttcc-aaaaagac----
tttttggaaaacttacttt----agataactcctaaagaaagtaaagctaacatatttga
tatgtatatttag--atcctcctaaatatacttagcttgatctccaagcta-tttcaagc
ttataccaacatgtc--
>Chr14:4375858:4380625_5p 
-----------gttttagaaagattgcttaagaac------tataacaaagaataactct
ctttatt-aatctcaaaggaaacttactcaaaacctttaag---------ctctcaatct
ctttcaattac-----aatctctc---------------aaagctcatgag--ttgtgct
acacattagcaccttcttatatataaa----------ctatatttcc-aaaaagac----
tttttggaaaacttacttt----agataactcctaaagaaagtaaagctaacatatttga
tatgtatatttag--atcctcctaaatatacttagcttgatctccaagcta-tttcaagt
ttataccaacattttcc
>Chr17:17065270:17070528_5p 
-------tctagttt-aaagagatagtttaagaac------acaaataaagaaaaactct
ctttatt-aataccaaagaaaa-tatctcaaaacttt--------ggtctctctcaaact
ctc-------------aatctctc---------------aaaactcataag--tgatgca
acaccct-acagctccttatataggaaaaactctagaataattttct--------tttca
aaataagcaaactaacattatttagataactcctaaataga-----------------aa
taatcatgtttcataacttggtagaattatgattgcttgcaccttaagctatcttcaagc
ttaa-ccaaca------
>Chr11:7252678:7257411_5p 
-------tgtagaatcaagaacgaaactcaagtgct----ttaa---caagaattactct
c-ttatt-aatcttaaggaaaa--tactcaaaacctt-----------------------
----------------aagctctc---aatctc-------aaactcataag--gcttacc
aaaccttggtagctctatatatataaactcacaaag-acaattttct-aaaac------c
aattaggaaatataacttatt-tagataactcctat----------------aactcaaa
taggtatatttga-atatctctcaaatatacttaccttgggctttaagcta-cttcaagc
ttacttcaacattctcc
>Chr10:24169597:24174363_5p 
------------atattgaataaagctttaagaatttaagaaaaaacaaagtataactct
ctttatt---tgcttaagaaaaatcactcaaaaactt------------------aaact
ctc-------------aaactctt--aaatctc------taatctcacacgtctaatgcc
acaactcgacattagcgtttatatagaaaacaagtaaatatttagcctaacaa------c
ctttatgaaatattacataatttagattcctcctaaa---------------tctttaga
tatgtatatttag-atatctcctaaatatactaagcttgatcctcaagctg-ttctaagc
ttacatcaac-------
>Chr11:7252678:7257411_3p 
-------tgtagaatcaagaacagaactcaggtgct----ttaa---taagaattactct
c-ttatt-aattttaagaaaaa--tactcaaaacctt-----------------------
----------------aagttctc---aatctc-------aaactcataag--gcttacc
acaccttggtagctctatatatataaactcacaaag-acacttttcc-aaaac------c
aattaagaaatataacttatt-tagataactcctat----------------aactcaaa
tatgtatatttga-atatctttcaaatatacttagcttaggctttaagcta-tttcaagc
ttacttcaaca------
