# Supplementary material for: Transposon signatures of allopolyploid genome evolution
Source: Nat Commun. 2023 Jun 1;14:3180. doi: 10.1038/s41467-023-38560-z (PMC10235133; doi:10.1038/s41467-023-38560-z)
Supplement: Supplementary file 4 — Supplementary Data 1 [file 41467_2023_38560_MOESM4_ESM.zip › Camelina.LTR.families/Camelina.LTRFamily/Camelina.Aligned/gt10.fam_463.Aligned.fa]

>Chr1:20673670:20682925_5p 
-----------------------------------------gcttgttcatattgctagt
gcgagagtgtggtaa-gtgatcaaggttgattgttgctagtgcgagagtgtggtgacaag
gttttagagattcattttctaggaaataattgcttgaggcatgtaaggcatctgtactgg
tctagaatacttaggattcgattacccc-atccttaggagctttcgtattttatttgttt
acattttctttacttactcgaccacttacccgatcaggtacacgataacctgcatcgagt
aatacctcgagctgttcatatctcatttgcttactcgatcaccccactcgatcatgtact
cgactgcttgcatcgagtgcttaggtcgtgtggtttctttttatatattcctttctttta
tttattttaggactgttacaacaaaa-accctatctgcttggcttgacttgtattgtcct
gatcatatccttcctgctagcaataaacaaccatttggattgataatcctttgtactaca
actgcatagggaattgatatcctgggtgaaaatccaactatcaat--------
>Chr1:20673670:20682925_3p 
------------------------------------------cttgttcatattgctagt
gtgagagtgtggtaa-gtgatcaaggttgattgttgctagtgcgagagtgtggtgacaag
gttttagagattcattggcttggaaataattacttgaggcatgtaaggcatctgtactgg
tctagaatacttaggattcgtttacccc-atccttaggagc-ttcgtattttatttgttt
acattttctttacttactcgaccacttacccgattaggtacatgataacctgcatcgagt
aatacctcgagctgttcatatctcatttgcttactctatcaccccactcgattctatact
cgactgcttgcatcgagtgcttaggtcgtgtggtttctttgtttatattcctttctatta
tttattttaggactgttagaacaaaa-actctatctgcttggcttgacttatattgtctt
gatcatatccttcctgctagcaataaacaaccatttggattgataaccctttgtactaca
actacataggaaattgataccctgggtgaaaatccaactatcaca--------
>Chr17:31043669:31053853_5p 
------agtatattgacaaaaatgaattgttcttaatgcctgcttgttcatattgctagt
gcgacagtgtggtagtatgttcaaggttgattgttactagtgcgacagtgtggtgacaag
gttttagaggttcattgtctaggaaataattgcttgaggcatgtaaggcatctgtattgg
tctagaacacttaggattcgattacccccatccttaggaactttcgtatttcattt-ctt
gcattttccttacttactcgaccacttacccgatcaggtacacgataacctgcatcgagt
aatacctcgagctgttcatagttcacttgcatactcgatcaccccactcgatcctgtact
cgattgcttgcatcgagtgcttaggtcgtgtggtttacttgtttatattcttttactttg
tttatattaggactgttagaaccaaatccccttattgcttggcttgacttgcttgattct
gatggcatcctatctgctagcaatacacaaccatttggattgataaccctttgtactaca
actgcatagggaattgatacccttggtgaaaactagtctatcaattt------
>Chr11:36040766:36043937_5p 
------------ctaataataatgaatcgttcttaatgcctgcttgttcatattgctagt
gcgacagtgtggtaatgtgttcaaggttgattgttgctagtgcgaaagtgtggtgacaag
gtcttagaggttcattgtctaggaaataattgcttgaggcatgtaaggcatccgtactgg
tctagaacacttagtattcgattaccccaatccttaggaactttcgtattttatttattt
gcatttctttcacttgctcgactacttacccgatcatgtacacgataacctgtatcgagt
aatacctcgagctgttcatatcttacttgcatactcgatcaccccactcgatcatgtact
cgattgcttgcatcgagtgcttaggtcgtgtggtttacttgtttattttag---------
---------gaatcgttagaaccaaa-accctaattgcttggcttgacttgcattgttct
gatcatatccttcctgctagcaatacacaaccatttggattgataaccctttgtactaca
actgcataggggattgataccctgggtgaaaacctgtctatca----------
>Chr11:36040766:36043937_3p 
-----------------aataatgaatcgttcttaatgcctgcttgttcatattgctagt
gcgacagtgtggtaatgtgttcaaggttgattgttgctagtgcgaaagtgtggtgacaag
gtcttagaggttcattgtctaggaaataattgcttgaggcatgtaaggcatccgtactgg
tctagaacacttagtattcgattaccccaatccttaggaactttcgtattttatttattt
gcatttctttcacttgctcgactacttacccgatcatgtacacgataacctgtatcgagt
aatacctcgagctgttcatatcttacttgcatactcgatcaccccactcgatcatgtact
cgattgcttgcatcgagtgcttaggtcgtgtggtttacttgtttattttag---------
---------gaatcgttagaaccaaa-accctaattgcttggcttgacttgcattgttct
gatcatatccttcctgctagcaatacacaaccatttggattgataaccctttgtactaca
actgcataggggattgataccctgggtgaaaacct------------------
>Chr17:31043669:31053853_3p 
-------------tgacaaaaatgaattgttcttaatgcctgcttgttcatattgctagt
gcgacagtgtggtagtatgttcaaggttgattgttactagtgcgacagtgtggtgacaag
gttttagaggttcattgtctaggaaataattgcttgaggcatgtaaggcatttgtatcgg
tctagaacacttaggattcgattacccccatccttaggaactttcgtatttcattt-cct
gcattttctttacttactcgaccacttacccgatcaggaacacgataacctgcatcgagt
aatacctcgaactgttcatagttcacttgcatactcgatcaccccactcgatcctgtact
cgattgcttgcattgagtgcttaggtcgtgtggtttacttgtttatattctcttactttg
tttatattaggactgttagaaccaaacccccttattgcttggcttgacttgcttgattct
gattgcatcctatctgctagcaatacacaaccatttggattgataaccctttgtactaca
actgcatagggaattgatacccttggtgaaaacta------------------
>Chr12:23107790:23117445_3p 
------------------------------------------------------------
-------------------------cataattgttgctagtgcgaaagtgtggtgacaag
gttttagaggttcattgtctaggaaataattgcttgaggcatgtaaggcatccgtactgg
tctagaacacttatgattcgattacccccatccttaggaactttcgtatttcattt-ctt
acattttctttacttactcgaccacttacccgatcaggcacacgataacctgcatcgagt
aatacctcgagctgttcatattttacttgcatactcgatcaccccactcgatcatgtact
cgattgcttgcatcgagtgcttaggtcgtgtggtttacttgtttatattct-ttactttg
tttatattaggaatgttaaaaccaaa-acctttattatttggcttgacttgtattgtgct
gatcatatccttcctgctagcaatacacaaccatttcgactgataaccctttgtactaca
actgcataggggattgataccctgggtgaaaacctgtctatca----------
>Chr12:21415358:21426359_3p 
taagtaagtatactgacaagaatgaattgttcttaatgcctgcttgttcatattgctagt
gcgacagtgtggtagtatgttcaaggttgattgttgctagtgcgaaagtgtggtgacaag
gttttagaggttcattttctaggaaatgattgcttgaggcatataaggcatccgtactgg
tctaggacactgaggattcgattacccccatccttaggaactttcgtatttcattt-ctt
gcattttctttacttactcgaccacttacccgatcaggtacacgataacctgcatcgagt
aatacctcgagctattcatagcttacttgcatactcgatccccccacccgatcctgtact
cgattgcttgcatcgagtgcttaggtcgtgtggtttacttgtttatattct-ttactttg
tttatattaggactgttagaaccaaacccctttattacttggcttgacttgcttgatcct
gattgcatcctatctgctagca--taacaacca-ttggattgataaccctttgtactaca
actgcatagggatttgataccctgggtgaaaacttgtctatca----------
>Chr12:21415358:21426359_5p 
----taagtatagtgacaaaaatgaattgttcttaatgcatgcttattcatattgctagt
gcgacagtgtggtagtatgttcaaggttgattgttgctagtgcgaaagtgtggttacaag
gttttagaggttcattgtctaggaaatgattacttgaggcatgtaaggcatccatactgg
tctagtacacttaggattcgattacccccatccttaggaacttttgtatttcattt-ctt
gcattttctttacttactcgaccacttacccgatcaggtacacgataacctgcatcgagt
aatacctcgagctgttcatagcttacttgcatactcgat-cccccacccgatcctgtact
cgattgcttgcattgagtgcttaggtcgtgtggtttacttgtttatattct-ttactttg
tttatattaggactgttagaaccaaacccctttattacttggcttgacttgcttgatcct
gattgcatcctatctgctagca--taacaaccatttggattgataaccctttgtactaca
actgcatagggaattgataccctgggtgaaaacttgtcta-------------
>Chr12:23107790:23117445_5p 
------------------------------------------------------------
-----------------------------attgttgctagtgcgaaagtgtggtgacaag
gttttagaggttcattgtctaggaaataattgcttgaggcatgtaaggcatctgtactag
tttagaacacataggatttgattacccccatccttaggaactttcgtctttcattt-ctt
gcattttctttacttactcgaccacttacacgatcaggcacatgataacctgcatcgagt
aatacctcgatctgtttatattttacttgcatgttcgatcaccccactcgatcctgtact
cgattgcttgcatcgagtgcttaggtcgtgtggtttacttgtttatattct-ttactttg
tttatattaggactgttagaaccaaa-acctttattgcttggcttgacttgtattgtgct
gatcatatccttcctgctagcaatacacaaccatttagattgataaccctttgtactaca
actgcataggggattgataccctgggtgaaaacctgtctatcagctctaaaat
