# Supplementary material for: Transposon signatures of allopolyploid genome evolution
Source: Nat Commun. 2023 Jun 1;14:3180. doi: 10.1038/s41467-023-38560-z (PMC10235133; doi:10.1038/s41467-023-38560-z)
Supplement: Supplementary file 4 — Supplementary Data 1 [file 41467_2023_38560_MOESM4_ESM.zip › Camelina.LTR.families/Camelina.LTRFamily/Camelina.Aligned/gt10.fam_2214.Aligned.fa]

>Chr4:12029493:12034055_5p 
---------------tgttgag-tttgatttagtctttggtcaattgc-agagtatgaat
aagctccgtctgtttcggagtcaatta---gttgtcctagtttgtagc-tctgttttttg
ttagttcctgcaatttctctttcacgttttgtaagaggactgagtcttcatct-ttaggc
tatttaa-agcca-agcaactatgat-aataaagtatcgaagcatttcagctt---ttgt
gtgtatattctctgagatcaacaaa-----------
>Chr13:14471509:14476093_3p 
-----ttgggggtaatgttgag-tttgatttagtctttggtcaattgc-agagtatgaat
aagctccgtctgtttcggagtcaatta---gttgtcctagtttgtagc-tctgttttttg
ttagttcctgcaatttctctttcacgttttgtaagaggactgagtcttcatct-ttaggc
tatttaa-agcca-agcaactatgat-aataaagtatcgaagcatttcagctt---ttgt
gtgtgtattctctgagatcaaca-------------
>Chr4:12029493:12034055_3p 
--------gaggcattgttgag-tttgatttggtctttggtcaattgc-agagtatgaat
aagctccgtctgtttcggagtcaatta---gttgtcctagtttgtagc-tctgttttttg
ttagttcctgcaatttctctttcacgttttgtaagaggactgagtcttcatct-ttaggc
tatttaa-agcca-agcaactatgat-aataaagtatcgaagcatttcagctt---ttgt
gtgtgtattctctgagatcaaca-------------
>Chr15:16982952:16987560_3p 
------------cattgttggg-tttgaattagtctttggttgtttgtttcagttcgaat
aagctcctggtctgtaggagt-aattagtagttgtccaagtatttcg----gtttcttag
tttgcttccgtaagttttgtttctctt-------------------gttgttactttggc
tatttaa-agcct-gcaatctctatcaaataaagtatcgaagta-ttcagctt---ttgt
gtgagttttatctgagaccaaca-------------
>Chr15:16982952:16987560_5p 
---------------tgttggg-tttgaattagtctttggttgtttgtttcagttcgaat
aagctcctggtctgtaggagt-aattagtagttgtccaagtatttcg----gtttcttag
tttgcttccgtaagttttgtttctctt-------------------gttgttactttggc
tatttaa-agcct-gcaatctctatcaaataaagtatcgaagta-ttcagctt---ttgt
gtgagttttatctgagaccaaca-------------
>Chr14:18723040:18727541_5p 
-------------attgttgggttttgaataagtctttgcttacttgt-----tttgaat
aagctcctggtttgtaggagtcaagtactggtagtcctag-------------tctttgg
ttcagttccttaagtttcgttttgtttcgttgtagaagacttagtcttcatttctttggc
tatttaaaagcct-acagtc-atatc-aataaagtatcgaacta-ttcagcat---ttga
gtgtttaatatctgagaccaac--------------
>Chr14:18723040:18727541_3p 
---------------tgttgggttttgaataagtctttgcttacttgt-----tttgaat
aagcacctggtttgtaggagtcaagtagtggtagtcctag-------------tctttgg
ttcagttccttaagtttcgttttgtttcgttgtagaagacttagtcttcatttctttggc
tatttaagagcct-gcagtc-atatc-aataaagtatcgaacta-ttcagcat---ttga
gtgtttaatagctgagaccaacaaatctg-------
>Chr13:14471509:14476093_5p 
gtttaggagaggcattgttgag-tttgatttagtctttggtcaattgc-agagtatgaat
aagctccgtctgtttcggagtcaatta---gttgtcctagtttgtagc-tctgttttttg
ttagttcctgcaatttctctttcacgttttgtaagaggactgagtcttcatct-ttaggc
tatttaa-agcca-agcaactatgat-aataaagtatcgaagcatttcagctt---ttgt
gtgtgtattctctgagatcaacaggcaatacaatgg
>Chr17:15390360:15394915_5p 
----ggtaatgttggttttaag-tttgaattggtcttagtttgtttgt--------caat
aagcttcgatgtataaggagtcaatag---gttgtcctagttttttgtttcaggtagtag
tgcatcctattaatttgcttcc-gtat--ctgtagaagattgagtcttcaactgtttgac
tatttat-agctc-tttctttgtgataataatactatcgaacta-ttcagttttccttgt
gtatttgct-tctgagatcaaca-------------
>Chr17:15390360:15394915_3p 
---------tgttggtttaaag-tttgaattggtcttagtttgtttgt--------caat
aagctccgatgtataaggagtcaatag---gttgtcctagttttttgtttcaggtagtag
tgcatcctattaatttgcttccagtat--ctgtagaagattgagtcttcaacagtttggc
tatttat-agctcttttctttgtgataataatactatcgaacta-ttcagttttccttgc
gtatttgct-tctaagatcaacat------------
