# Supplementary material for: Transposon signatures of allopolyploid genome evolution
Source: Nat Commun. 2023 Jun 1;14:3180. doi: 10.1038/s41467-023-38560-z (PMC10235133; doi:10.1038/s41467-023-38560-z)
Supplement: Supplementary file 4 — Supplementary Data 1 [file 41467_2023_38560_MOESM4_ESM.zip › Camelina.LTR.families/Camelina.LTRFamily/Camelina.Aligned/gt10.fam_455.Aligned.fa]

>Chr1:20509171:20522258_5p 
-----------------------------------tgatatgatcgtggccagcaaggag
acataagctgcagagaaaccggagatcgtgggaaggatcactcgttcaagagctaaggag
atggccaaggaagctcatgcactcatagctgacgggtcattcaatctaccgaggatccaa
gtcttcaacatatccaccctgaagacttcacccgataatgataactagataacttaggtg
tgaagtttctactctttttcccatagctgagttttgtcccactgggttttctcggtatgg
tttttaatgaggcaaatggatcactacgtcgagttatctagaagtcattaccaat-gggg
aataa---------------------tgtactaatacaagtggcttctgtactactacag
atcacttaaacgcttc-gttg--tttttcttatttcctt-tacacgccttgttgtttt-a
-----------------tttggagtgtcgaaccctagggtttattataaaacccaaaagc
cacgcctc-cttgtttgggagcgaagaagttgtatg--aacaagtattgtcac---actt
ttt---cctcacttt-gaattctagaatgcgttcttgatttctggg-tttctatacactt
tgtgaatcagaaactcttcactttg----ttccaatccatacaaccacc-taaac-atct
atctccatcgaaccactg---t-tttcatca-ttcgatcttcacac--------------
---------at-------catcactca-aag-----------------------tcattc
gcccatcatcatcaaccagatca-cgtcacctatcacctatcctcagcctttcatcggag
ttcta-tcctagggagatcgtattatgt--------------------------
>Chr7:14382761:14389571_5p 
-----------------------------------tgatatgatcgtggccagcaaggag
acagaagctgcagagaaaccggagatcgtgggaaggatcactcgttcaagagctaaggag
atggccaaggaagctcatgcactcatagctgacgggtcattcaatctaccgaggatccaa
gtcttcaacatatccaccctgaagacttcacccggtaatgataactagataacttaggtg
tgaagtttgtactctttttcccatagctgagttttgtcccactgggttttctcggtatgg
tttttaatgaggcaaatggatcactacgtcgagttatctagaagtcattaccaat-gggg
aataa---------------------tgtactaatacaagtggcttctgtactactacag
atcacttaaacgcttc-gttg--tttttcttatttcctt-tacacgccttgttgtttt-a
-----------------tttggagtgtcgaaccctagggtttattataaaacccaaaagc
cacgcctc-cttgtttggtagcgaagaagttgtatg--aacaagtattgtcac---actt
ttt---cctcacttt-gaattctagaatgcgttcttgatttctggg-tttctatacactt
tgtgattcagaaactcttcactttg----ttccaatccatacaaccacc-taaac-atct
atttccatcgaaccactg---t-tttcatca-ttcgatcttcacac--------------
---------at-------catcactca-aag-----------------------tcattc
gcccatcatcatcaaccagatct-cgtcacctatcacttatcctcagcctttcatcggag
ttcta-tcctagggagattgtatta-----------------------------
>Chr1:20509171:20522258_3p 
-----------------------------------tgatatgatcgtggccagcaaggag
acagaagctgcagagaaaccggagatcgtgggaaggatcactcgttcaagagctaaggag
atggccaaggaagctcatgcactcatagctgacgggtcattcaatctaccgaggatccaa
gtcttcaacatatccaccctgaagacttcacccggtaatgataactagataacttaggtg
tgaagtttgtactctttttcccatagctgagttttgtcccaatgggttttctcggtatgt
tttttaatgaggcaaatggatcactacgttgagttatctagaagtcattaccaat-gggg
aataa---------------------tgtactaatacaagtggcttctgtactactacag
atcacctagacgcttc-gttg--tttttcttatttcctt-tacacgccttgttgtttt-a
-----------------tttggagtgtcgaaccctagggtttattataaaacccaaaagc
cacgcctc-cttgtttgggagcgaagaagttgtatg--aacaagtattgtcac---actt
ttt---cctcacttt-gaattctagaatgcgttcttgatttctggg-tttctatacactt
tgtgaatcagaaactcttcactttg----ttccaatccatacaaccacc-taaac-atct
atctccatcgaaccactg---t-tttcatca-ttcgatcttcacac--------------
---------at-------catcactca-aag-----------------------tcattc
gcccatcatcatcaaccagatca-cgtcacctatcacctatcctcagcctttcatcggag
ttcta-tcctagggagatcatatta-----------------------------
>Chr4:10411722:10425464_5p 
-----------------------------------tgatatgatcgtggccagcaaggag
acagaagctgcagagaaaccggagatcgtgggaaggatcactcgttcaagagctaaggag
atggccaaggaagctcatgcactcatagctgacgggtcattcaatctaccgaggatccaa
gtcttcaacatatccaccctgaagacttcacccggtaatgataactagataacttaggtg
tgaagtttgtactctttttcccatagctgagttttgtcccactgggttttctcggtatgg
tttttaatgaggcaaatggatcactacgtcgagttatctagaagtcattaccaat-gggg
aataa---------------------tgtactaatacaagtggcttctgtactactacag
atcacttaaacgcttc-gttg--tttttcttatttcctt-tacacgccttgttgtttt-a
-----------------tttggagtgtcgaaccctagggtttattataaaacccaaaagc
cacgcctc-cttgtttggtagcgaagaagttgtatg--aacaagtattgtcac---actt
ttt---cctcacttt-gaattctagaatgcgttcttgatttctggg-tttctatacactt
tgtgattcagaaactcttcactttg----ttctaatccatacaaccacc-taaac-atct
atctccatcgaaccactgtttt-tttcatca-ttcgatcttcacac--------------
---------at-------catcactca-aag-----------------------tcattt
gcccatcatcatcaaccagatca-cgtcatctatcacctatcctcagcctttcatcggag
ttcta-tcctagggagatcgtatta-----------------------------
>Chr4:10411722:10425464_3p 
-----------------------------------tgatatgatcgtggccagcaaggag
acagaagttgcagagaaaccggagatcgtgggaaggatcactcgttcaagagctaaggag
atggccaaggaagctcatgcactcatagctgacgggtcattcaatctaccgaggatccaa
gtcttcaacatatgcaccctgaagacttcacccggtaatgataactagataacttaggtg
tgaagtttgtactctttttcccatagctgagttttgtcccactgggttttctcggtatgg
tttttaatgaggcaaatggatcactacgtcgagttatctagaagtcattaccaat-gggg
aataa---------------------tgtactaatacaagtggcttctgtactactacag
atcacctaaacgcttc-gttg--tttttcttatttcctt-tacacgccttgttgtttt-a
-----------------tttggagtgtcgaaccctagggtttattataaaacccaaaagc
cacgcctc-cttgtttggtagcgaagaagttgtatg--aacaagtattgtcac---actt
ttt---cctcacttt-gaattctagaatgcgttcttgatttctggg-tttctatacactt
tgtgattcagaaactcttcactttg----ttccaatccatacaaccacc-taaac-atct
atctccatcgaaccactgtttt-tttcatca-ttcgatcttcacac--------------
---------at-------catcactca-aag-----------------------tcattc
gcccatcatcatcaaccagatca-cgtcatctatcacctatcctcagcctttcatcggag
ttcta-tcctagggagatcgtatta-----------------------------
>Chr7:14382761:14389571_3p 
-----------------------------------tgatatgatcgtggccagcaaggag
acagaagctgcagagaaaccggagatcgtgggaaggatcactcgttcaagagctaaggag
atggccaaggaagctcatgcactcataactgacgggtcattcaatctaccgaggatccaa
gtcttcaacatatccaccctgaagacttcacccggtaatgataactagataacttaggtg
tgaagtttgtactctttttcccatagctgagttttgtcccactgggttttctcggtatgg
tttttaatgaggcaaatggatcactatgtcgagttatctagaagtcattaccaat-gggg
aataa---------------------tgtactaatacaagtggcttctgtactactacag
atcacttaaacgcttc-gttg--tttttcttatttcctt-tacactccttgttgtttt-a
-----------------tttggagtgtcgaaccctagggtttattataaaacccaaaagc
cacgcctc-cttgtttggtagggaagaagttgtatg--aacaagtattgtcac---actt
ttt---cctcacttt-gaattctagaatgcgttcttgatttctggg-tttctatacactt
tgtgattcagaaactcttcactttg----ttccaatccatacaaccacc-taaac-atct
atttccatcgaaccactg---t-tttcatca-ttcgatcttcacac--------------
---------at-------catcactca-aag-----------------------tcattc
gcccatcatcatcaaccagatct-cgtcacctatcacttatcctcagcctttcatcggag
ttgta-tcctagggagatcgtatta-----------------------------
>Chr3:25554275:25560857_5p 
-----------------------------------------------ggccagcaaggag
acagaagctgcagagaaaccggagatcgtgggtaggatcactcgttcaagagctaaggag
atggccaaggaagctcatgcactcatagctgacgggtcattcaatctaccgaggatccaa
gtcttcaacatatccaccctgaagacttcacccggtaatgataactagataacttaggtg
tgaagtttgtactctttttcccatagctgagttttgtcccactgggttttctcggtatgg
tttttaatgaggcaaatggatcactacgtcgagttatctagaagtcattaccaat-gggg
aataa---------------------tgtactaatacaagtggcttctgtactactacag
atcacttaaacgcttc-gttg--tttttcttatttcctt-tacacgccttgttgtttt-a
-----------------tttggagtgtcgaaccctagggtttattataaaacccaaaagc
cacgcctc-cttgtttggtagggaagaagttgtatg--aacaagtattgtcac---actt
ttt---cctcacttt-gaattctagaatgcgttcttgatttctggg-tttctatacactt
tgtgattcagaaactcttcactttg----ttccaatccatacaaccacc-taaac-atct
atttccatcgaaccactg---t-tttcatca-ttcgatcttcacac--------------
---------at-------catcactca-aag-----------------------tcattc
gcccatcatcatcaaccagatct-cgtcacctatcacctatcctcagcctttcatcggag
ttcta-tcctagggagatcgtattat----------------------------
>Chr3:25554275:25560857_3p 
----------------------------------atgatatgatcgtggccagcaaagag
acagaagctgcagagaaaccggagatcgtgggaaggatcactcgttcaagagctaaggag
atggccaaggaagctcatgcactcatagctgacgggtcattcaatctaccgaggatccaa
gtcttcaacatatccaccctgaagacttcacccggtaatgataactagataacttaggtg
tgaagtttgtactctttttcccatagctgagttttgtcccactgggttttctcggtatgg
tttttaatgaggcaaatggatcactacgtcgagttatctagaagtcattaccaat-gggg
aataa---------------------tgtactaatacaagtggcttctgtactactacag
atcacttaaacgcttc-gttg--tttttcttatttcctt-tacacgccttgttgtttt-a
-----------------tttggagtgtcgaaccctagggtttattataaaacccaaaagc
cacgcctc-cttgtttggtagcgaagaagttgtatg--aacaagtattgtcac---actt
ttt---cctcacttt-gaattctagaatgcattcttgatttctggg-tttctatacactt
tgtgattcagaaactcttcactttg----ttccaatccatacaaccacc-taaac-atct
atttccaccgaaccactg---t-tttcatca-ttcgatcttcacac--------------
---------at-------catcactca-aag-----------------------tcattc
gcccatcatcatcaaccagatct-cgtcacctatcacctatcctcagcctttcatcggag
ttcta-tccttgggag--------------------------------------
>Chr14:19981729:19987477_5p 
------------------------------------gatatgatcgtggccagcaaggag
acagaagctgcatagaaaccggagatcgtgggaaggatcactcgttcaagagctaaggag
atggccaaggaagctcatgcactcatagctgatgggtcattcaatctaccgaggatccaa
gtcttcaacatatccaccctgaagacttcacccggtaatgataactagataacttaggtg
tgaagtttgtactctttttcccatagctgagttttgtcccaatgggttttctcggtatgg
tttttaatgaggcaaatggatcactacgtcgagttatctagaagtcattaccaat-gggg
aataa---------------------tgtactaatacaagtgacttctgtactactacag
atcacctagacgcttc-attg---ttttcttatttcctt-tacacaccttgttgtttt-a
ttttgaacttcctgttgtttagagtttcgagccctagggtttattataaaacccaaaagc
gacgcctc-cttgtttggtagcgaagaagttgtatg--aacaagtattgtcac---acct
tttt-ctctcaattt-gaattctagaatgtgttcttgatttctggg-tttctatacactt
tgtgattcagaaactcttcactttg----ttccaatccatacaaccacc-taaac-ctct
atctccatcgaaccattg---t-tttcatca-ttcgatcttcacac--------------
---------at-------catcactca-aag-----------------------tcattc
gtccatcatcatcagcaagatca-cgtcgcctatcacctatcttcagcctttcatcggag
ttcta-tcctagggagatcgtattat----------------------------
>Chr14:19981729:19987477_3p 
-------------------------------aacatgatatgatcgtggccagcaaggag
acagaagctgcagagaaaccagagatcgtgggaaggatcactcgttcaagagctaaggag
atggccaaggaagctcatgcactcatagctgacgggtcattcaatctaccgaggaaccaa
gtcttcaacatatccatcctgaagacttcacccggtaatgataacaagataacttaggtg
tgaagtttgtactctttttcccatagctgagttttgtcccaatgggttttctcggtatgg
tttttaatgaggcaaatggatcactacgtcgagttatctagaagtcattaccaat-gggg
aataa---------------------tgtactaatacaagtgacttttgtactactacag
atcacctagatgcttc-attg---ttttcttatttcctt-tacacgccttgttgtttt-a
ttttgaacttcctgttgtttggagtttcgagccctagggtttattataaaacccaaaagc
gacgcctc-cttgtttggtaacgaaaaagttgtatg--aacaagtattgtcac---actt
tttt-ctctcaattt-gaattctagaatgcgttcttgatttctggg-tttctatacactt
tgtgattcagaaactcttcactttg----ttccaatccatacaaccacc-taaac-ctct
atctccatcgaaccattg---t-tttcatca-ttcgatcttcacac--------------
---------at-------catcactca-aag-----------------------tcattc
gtccatcatcatcaacaagatca-cgtcgcttatcacctatcttcagcctttcatcggag
ttcta-tcctaaggagatcgtattat----------------------------
>Chr6:5450926:5457429_5p 
-agagagtccgccattttattcgcttgaccaaacctgatatgatcgtggccagcaaggag
acaaaagctgcagagaaaccggagatcgtgggaaggatcactcgttcaagagctaaggag
atggccaaggaagctcatgcactcatagctgacgggtcattcaatctaccgaggatccaa
gtcttcaacatatccaccctgaagacttcacccggtaatgataactagataacttaggtg
tgaagtttgtactctttttcccatagctgagttttgtcccaatgggttttctcggtatgg
tttttaatgaggcaaatggatcactacgtcgagttatctagaagtcattaccaat-gggg
aataa---------------------tgtactaatacaagtgacttctgtactactacag
atcacctagacgcttc-gttg---ttttcttatttcctt-tcaacgccttgttgtttt-a
ttttgaacttcctgttgtttggagtgtcgagccttagggttgattataaaacccaaaagc
gacgcctc-cttgtttggtagcgaagaagttttatgt-aacaagtattgttga---atct
ttcttctctcaatcc-gaactcgtgaatgcgttcatga-ttccgag-tttctaaacactt
tgtgattaagaaactcttcacttta--ttttcgaatccatataaccatc--taac-actt
ctcaccatcgaatcattg---c-ttttctct-ctcgaacatcacct--------------
---------gc-------cgtcactcgcaat-----------------------ccactt
gtgcatcatcacca-tcaattca-cgtcgcctcttacctgtcatcagcc-tccatcagag
tttca-tcctagggagttcgtattaagtggtat---------------------
>Chr6:5450926:5457429_3p 
-----------------------------------tgatatgatcgtggccagcaaggag
acagaagctgcagagaaaccggagatcgtgggaaggatcactcgttcaagagctaaggag
atggccaaggaagctcatgcactcatagctgacgggtcattcaatctaccgaggatccaa
gtcttcaacatatccaccctgaagacttcacccggtaatgataactagataacttaggtg
tgaagtttgtactctttttcccatagctgagttttgtcccaatgggttttctcggtatgg
tttttaatgaggaaaatagatcactacgtcgagctatctagaagtcattaccaat-gggg
aataa---------------------tgtactaatacaagtgacttctgtactactacag
atcacctagacgcttc-gttg---ttttcttatttcctt-tacacgccttgttgtttt-a
ttttgaacttcctgttgtttggagtgtcgagccttagggttgattataaaacccaaaagc
gacgcctc-cttgtttggtagcgaagaagttttatgt-aacaagtattgttga---atct
ttcttctctcaatcc-gaactcgtgaatgcgttcatga-ttccgag-tttctaaacactt
tgtgattaagaaactcttcacttta--ttttcaaatccatataaccatc--taac-actt
ctcaccatcgaatcattg---c-ttttctct-ctcgaacaccacct--------------
---------gc-------cgtcactcgcaat-----------------------ccactt
gagcatcatcacca-tcaattca-cgtcgcctcttacctgtcatcagcc-tccatcagag
tttca-tcctagggagttcgtattatgccgtatttcttcctaaagttccagtaa
>Chr18:8626689:8633197_3p 
-----------------------------------tgatatgatcgtggccagcaaggag
tcagaagctgcagagaaaccggagatcgtgggaaggatcactcgttcaagagctaaggag
atggccaaggaagctcatgcactcatagctgacgggtcattcaatctaccgaggatccaa
gtcttcaacatatccaccctgaagacttcacccggtaatgataactagataacttaggtg
tgaagtttgtactctttttcccatagctgagttttgtcccaatgggttttctcggtatgg
tttttaatgaggcaaatggatcactacgtcgagttatctagaagtcattaccaat-gggg
gataatgtacaagtcaccatgacttctgtactaatacaagtgacttctgtactactacag
atcacctagacgcttc-gttg--tttttcttatttcctt-tacacgccttgttgtttt-a
ttttgaacttcctgttgtttggagtgtcgagccttagggttgattataaaacccaaaagc
gacgcctc-cttgtttgggagcgaagaagttttatgt-aacaagtattgttga---atat
ttcttctctcaatcc-gaactcgtgaatgcgttcatga-ttccgag-tttctaaacactt
tgtgattaagaaactcttcacttta--ttttcgaatccatataaccatc--taac-actt
ctcaccatcgaatcattg---c-ttttctct-ctcgaacatcacct--------------
---------gc-------cgtcactcgcaat-----------------------ccactt
gtgcatcatcacca-tcaattca-cgtcgcctcttacctgtcatcagcc-tccatcagag
tttca-tcctagggagttcgtattaccaatgct---------------------
>Chr17:25729826:25736366_3p 
-----------------------------------tcatatgatcgtggcaagcacggag
ccagaggctgcagagaaaccggagatggtgggaaggatcactcgttcaagagctaaggag
atggccaaggaagctcattcactcatagttgacgggtcattcaacctaccgaggatccaa
gtcttcaacatatccaccttgaagacttcacccggtaatgataactagataacttaggtg
tgaagtttgtactctttttcccatagctgagttttgtcccaatgggttttctcagtatgg
tttttaatgaggcaaatggatcactacgtcgagttatctagaagtcactaccaat-gggg
aataatgta-------------cttcgttactaatacaggagacttctgtactactacag
gtcacttagacgtttt-gctg--tttttcttatttcctt-taaacgtcttgttgtttt-a
atctgaacttcctgttgtttggagtgtcgagccatagggttaattataaaaccccaaagc
tacacctc-tttgttctttagcgaagaagtatgttg--aacaagtattgtt-----aaac
tttttctctcaattcaaaattcttgaatgcgttcttgatttctggg-gttctatacactt
tgtgattcagaaactcttcac--tt--tatttcaatccatacaaccacc-taaac-atct
atctccatcgtatcattg-----ttctatca-ctcgatcatcacta--------------
------------------tctccatcgtatttg---------------------tcacct
acgcaccatcacta-tcggatct-catcactagcctcttgtcttcagcctttcatcagag
ttcta-tcctagggagatcgtatta-----------------------------
>Chr20:12946349:12952860_5p 
-----------------------------------tgatatgatcgtggcaagtaaggag
caagaggctgcagagaaaccggagatggtgggaaggatcactcgttcaagagctaaggag
atggccaaggaagctcactcactcatagttgacgggtcattcagcctaccgaggatccaa
gtcttcaacatatccaccttgaagacttcacccggtaatgataactagataacttaggtg
tgaagtttgtactctttttcccatagctgagttttgtcccaatgggttttctcggtatgg
tttttaatgaggcaaatggatcactacgtcgagttatctagaagtcattaccaat-gggg
aataatgta-------------cttctgtactaatacaagtgacttctgtactactacag
gtcacctagacgtttc-gctg---ttttcttatttcctt-taaacgtcttgttgtttt-a
ttttgaacttcctgttgtttggagtgtcgagccctagggttaattataaaaccccaaagc
tacgcctc-tttgttatttagcgaagaagtatatta--aacaagtattgtt-----aaac
tttttctcttaattc-taattcttgaatgcgttcttgatttctgag-tttctatacactt
tgtgattcagaaactcttcac-ttt--gttttcaatccatataaccatc-taaac-aatc
ctcaccatctcatcattg---c-ttttatca-ctcgatcacttcca--------------
------------------tatccacccacatta---------------------tcgttc
acgcaccatcacca-tcgaatct-catcactagtcacttgtcttcagcctttcatcggag
ttcca-tcctagggagatcgtattataa--------------------------
>Chr11:27717312:27723795_3p 
-----------------------------------tgatatgatcgtggccagcaaggag
acagaagctgcagagaaaccggagatcgtgggaaggatcactcgttcaagagctaaggag
atggccaaggaagctcattcactcatagctgacgggtcattcaatctaccgaggatccaa
gtcttcaacatatccaccctgaagacttcacccggtaatgataactagataacttaggtg
tgaagtttgtactctttttcccatagctgagttttgtcccaatgggttttctcggtatgg
tttttaatgaggcaaatggatcactacgtcgagttatctagaagtcattaccaat--ggg
aataatgtacaagtcaccatgacttctgtactaatacaagtgacttctgtactactacag
atcacctagacgcttc-gttg---ttttcttatttcctt-tacacgccttgttgtttt-a
ttttgaacttcctgttgtttggagtgtcgagccttagggttgattataaaacccaaaagc
gacgcctc-cttgtttggtagcgaagaagttttatgt-aacaagtattgttga---atct
ttcttctctcaatcc-gaactcgtgaatgcgttcatga-ttccgag-tttctaaacactt
tgtgattaagaaactcttcacttta--ttttcgaatccatataaccatc--taac-actt
ctcaccatcgaatcattg---t-ttttctct-ctcgaacatcacct--------------
---------gc-------cgtcactcgcaac-----------------------ccactt
gtgcatcatcacca-tcaattca-cgtcgcctcttacctgtcatcagcc-tccatcagag
tttca-tcctagggagttcgtatta-----------------------------
>Chr8:16928437:16936615_3p 
-----------------------------------tgatatgatcgtggccagcaaggag
acagaagctgcagagaaaccggagatcgtgggaaggatcactcgttcaagagctaaggag
atggccaaggaagctcatgcactcatagctgacgggtcattcaatctaccgaggatccaa
gtcttcaacatatccaccctgaagaattcacccggtaatgataactagataacttaggtg
tgaagtttgtactctttttcccatagctgagttttgtcccaatgggttttctcggtatgg
tttttaatgaggcaaatggatcactacgtcgagttatctagaagtcattaccaat-gggg
aataatgtacaagtcaccatgacttctgtactaatacaagtgacttctgtactactacag
atcacctagacgcttc-gttg---ttttcttatttcctt-tacacgccttgttgtttt-a
ttttgaacttcctgttgtttggagtgtcgaaccctagggttgattataaaacccaaaagc
gacgcctc-cttgtttggtagcgaagaagttttatgt-aacaagtattgttga---atct
ttcttctctcaatcc-gaactcgtgaatgcgttcatga-ttccgag-tttctaaacactt
tgtgatgaagaaacttttcacttta--ttttcgaatccatataaccatc--taac-actt
ctcaccatcgaatcattg---c-ttttctct-ctcgaacatcacct--------------
---------gc-------cgtcactcgcaat-----------------------ccactt
gtgcatcatcacca-tcaattca-cgtcgcctcttacctgtcatcagcc-tccatcagag
tttca-tcctagggagttcatatta-----------------------------
>Chr20:18504286:18513161_5p 
-----------------------------------tgatatgatcgtggcaagcacggag
ccagaggctgcagagaaaccgaagatggtgggaaggatcactcgttcaagagctaaggag
atggccaaggaagctcactcactcatagttgacgggtcattcaacctaccgaggatccaa
gtcttcaacatatccaccttgaagacttcacccggtaatgatacctagataacttaggtg
tgaagtttgtactctttttcccataactgagttttgtcccaatgggttttctcagtatgg
tttttaatgaggcaaatggatcactatgtcgagttatctagaagtcattaccaat-gagg
aataatgta-------------cttctgaaatagtacaagtgatttctgtactactacag
gtcacctagacatttt-gctg---ttttcatatttcctt-taaacgtcttgttgtttt-a
ttttgaacttcctgttgtttggagtgtcgagccctagggttaattataaagccccaaagc
tacgcctc-tttgttcttcagcgaagaagttgtatg--agcaagtattgtt-----tcac
tttttctctcaattc-gaattcttgaatgcgttcttgatttctggg-tttctatacactt
tgtgattcagaaactcttcac--tt--tatctcaatccatacaaccatc-taaac-atct
atccccatcgaatcattg-----ttctatca-cgtgatcatcacca--------------
------------------cctccatcgtatttg---------------------tcactt
ccgcaccatcacca-tcaaacct-caccaccagtcactagtctatagcctttcatcggag
ttcta-tcctagggagatcgtatta-----------------------------
>Chr19:23092938:23097906_3p 
-----------------------------------tgatatgatcgtggccagcaaggag
acagaagctgcagagaaaccggagatcgtgggaaggatcactcgttcaagagctaaggag
atggccaaggaagctcatgcactcatagctgacgggtcattcaatctaccgaggatccaa
gtcttcaacatatccaccctgaagacttcacccggtaatgataactagataacttaggtg
tgaagtttgtactctttttcccatagctgagttttgtcccaatgggttttctcggtatgg
tttttaatgaggcaaatggatcactacgtcgagttatctagaagtcattaccaat-gggg
aataatgtacaagtcaccatgacttctgtactaatacaagtgacttctgtactactacag
atcacctagacgcttc-gttg---ttttcttatttcctt-tacacgccttgttgtttt-a
ttttgaacttcctgttgtttggagtgtcgagccttagagttgattataaaacccaaaagt
gacgcctc-cttgtttggtagcgaagaagttttatgt-aacaagtattgttga---atct
ttcttctctcaatcc-gaactcgtgaatgcgttcatga-ttccgag-tttctaaacactt
tgtgattaagaaactcttcacttta--ttttcgaatccatataaccatc--taac-actt
ctcaccattgaatcattg---c-ttttctct-ctcgaacatcacct--------------
---------gc-------catcactcgcaat-----------------------ccactt
gtgcatcatcacca-tcaattca-cgtcgcctcttacctgtcatcagcc-tccatcagag
tttca-tcctagtgagtttgtattaattagggtttagattttat----------
>Chr18:8626689:8633197_5p 
gaggggg------------------tgagatcaattgatatgatcgtggccagcaaggag
acagaagctgcagagaaaccggagatcatgggaagaatcactcgttcaagagctaaggag
atggccaaggaagctcatgcactcatagctgacgggtcattcaatctaccgaggatccaa
ttcttcaacatatccaccctgaagacttcacccggtaatgataactagataacttaggtg
tgaagtttgtattctttttcccatagctgagttttgtcccaatgggttttttcggtatgg
tttttaatgaggcaaatggatcactacgtcgagttatctagaagtcattaccaat--ggg
gataatgtacaagtcaccatgacttctgtactaatacaagtgacttctgtactactacag
atcacctagacgcttc-gttg---ttttcttatttcctt-tacacgccttgttgtttt-a
ttttgaacttcctattgtttggagtgtcgaaccctagggttgattataaaacccaaaagc
gacgcctc-cttgtttgggagcgaagaagttttatgt-aataagtattgttga---atct
ttcttctctcaatcc-gaactcgtgaatgcgttcatga-ttccgag-tttctaaacactt
tgtgattaagaaactcttcacttta--ttttcgaatccatataaccatc--taac-actt
ctcaccatcgaatcattg---c-ttttctct-ctcgaacatcacct--------------
---------gc-------cgtcactcgcaat-----------------------ccactt
gtgcatcatcacca-tcaattca-cgtcgcctcttacctgtcatcagcc-tccatcagag
tttca-tcctagggagttcgtatta-----------------------------
>Chr14:26052850:26059283_3p 
-----------------------------------tgatatgattgtggccagcaaggag
acaaaagctgcagagaaaccggagatcgtgggaaggatcactcgttcaagagctaaggag
ttggccaaggaatctcattcactcatagctgacgggtcattcaatctaccgaggatccaa
gtcttcaacatatccaccctggagacttcacccggtaatgataactagataacttaggtg
tgaagtttgtact------cccatagctgagttttgtcccaatgggttttctcggtatgg
tttttaatgaggcaaatggatcactacgtcgagttatctagaagtcattaccaat-gggg
aataatg-------------------tgtactaatataagtgacttctgtactactacag
atcacctagacgcttc-gttg---ttttcttatttcctt-tacacgccttgttgtttt-a
ttttgaacttcctgttgtttggagtgttgaaccctagggttgattataaaacccaaaagc
gacgcctc-cttgttgggtagcgaagaagttttatgt-aacaagtattgttga---atct
ttcttctctcaatcc-gaactcgtgaatgcgttcatga-ttctgag-tttctaaacactt
tgcgattaagaaactcttcacttta---tttcgaatacatataaccatc--tcac-actt
ctcaccatcgaatcattg---c-ttttctct-ctcgaacatcacct--------------
---------gt-------cgtcactcgcaat-----------------------ccactt
gtgcatcatcacca-tcaattca-cgtcaccacttacctgtcatcagcc-tccatcagag
tttca-tcctagggagttcgtatta-----------------------------
>Chr14:26052850:26059283_5p 
-----------------------------------tgatatgatcgtggccagcaaggag
acagaagctgcagagaaaccggagatcgtgggaaggatcactcgttcaagagctaaggag
ttggccaaggaagctcattcactcatagctgacgggtcattcaatctaccaaggatccaa
gtcttcaacatatccaccctggagacttcatccggtaatgataactagctaaattaggtg
tgaagtttgtact------cccatagctgagttttgttccaatggattttctcggtatgg
tttttaatgaggcaaatggatcactacgtcgagttatctagaagtcattaccaat-gggg
aataatg-------------------tgtactaatacaagtgacttctgtactactacag
atcacctagacgcttc-gttg---ttttcttatttcctt-tacacgccttgttgtttt-a
ttttgaacttcctgttgtttggagtgtcgaaccctagggttgattataaaacccaaaagc
gacgcctc-cttgtttggtagcgaagaagttttatgt-aacaagtattgttga---atct
ttcttctctcaatct-gaactcgtgaatgcgttcatga-ttctgag-tttctaaacactt
tgtgattaagaaactcttcacttta--ttttcgaatccatataaccatc--tcac-actt
ctcaccatcgaatcattg---c-ttttctct-ctcgaacatcacct--------------
---------gc-------catcactcgcaat-----------------------ccactc
atgcatcatcacca-tcaattca-cgtcgccacttacctgtcatcaacc-tccatcagag
tttca-tcctagggagttcgtatta-----------------------------
>Chr20:18504286:18513161_3p 
-----------------------------------tgatatgatcgtggcaagcacggag
ccagaggctgtagagaaaccggagatggtgggaaggatcactcgttcaagagctaaggag
atggccaaggaagctctatcactcatagttgacgggtcattcaacctacagaggatccaa
gtcttcaacatatccaccttgaagacttcacccggtaatgataactagataacttaggtg
tgaagtttgtactctttttcccataactgagttttgtctcaatgggttttctcagtatgg
tttttaatgaggcaaatggatcactatgtcgagttatctagaagtcattaccaat-gggg
aataatgta-------------cttctgaactagtacaagtgatttctgtactactacag
gtcacctagacgtttt-gctg---ttttcatatttcctt-taaacgtcttgttgtttt-a
ttttgaacttcctgttgtttggagtgtcgagccctagggttaattataaagccccaaagc
tacgcctc-tttgttctttagcgaagaagttgtatg--agcaagtattgtt-----tcac
tttttctctcaattc-gaattcttgaatgcgttcttgatttctggg-tttctatacactt
tgtgattcagaaactcttcac--tt--tatctcaatccatacaaccatc-taaac-atct
atccccatcgaatcattg-----ttctatca-cgtgatcatcacca--------------
------------------cctccatcgtatttg---------------------tcactt
ccgcaccatcacca-tcaaacct-caccaccagtcactagtctatagcatttcatcggag
ttcta-tcctagggatatcgtattat----------------------------
>Chr11:27717312:27723795_5p 
-----------------------------------tgatatgatcgtggccagcaaagag
acagaagctgcagagaaaccggagatcgtgggaaggatcactcgttcaagagctaaggag
atggccaaggaagctcattcactcatagctgacgggtcattcaatctaccgaggatccaa
gtcttcaacatatccaccctgaagacttcacccggtaatgataactagataacttaggtg
tgaagtttgtactctttttcccatacctgagttttgtcccaatggcttttctcggtatgg
tttttaatgaggcaaatggatcactacgtcgagttatctagaagtcattaccaat-ggag
aataatgtacaagtcaccatgacttctgtactaatacaagtgacttctatactactacag
atcacctagacgcttc-gttg---ttttcttatttcctt-tacacgccttgttgtttt-a
ttttgaacttcctgttgtttggagtgtcgagccttagggttgattataaaacccaaaagc
gacgcctc-cttgttggggagcgaagaagttttatgt-aacaagtattgttga---atct
tttttctctcaatcc-gaactcgtgaatgcgttcatga-ttccgag-tttctaaacactt
tgtgattaagaaactcttcacttta--ttttcgaatccatataaccatc--taac-actt
ctcaccatcgaatcattg---c-ttttctct-ctcgaacatcacct--------------
---------gc-------cgtcactcgcaac-----------------------ccactt
gtgcatcatcacca-tcaattca-cgtcgcctcttacctgtcatcagcc-tccatcagag
tttca-tcctagggagttcgtatta-----------------------------
>Chr17:25729826:25736366_5p 
-----------------ttttgaagagggggaggatgatatgatcgtggcaagcacagag
ccagaggctgcagagaaaccggagatggtgggaaggatcaatctttcaattgctaaggag
atggccaaggaagctcattcactcatagttgacgggtcattcaacctaccgaggatccaa
gtcttcaacatatccaccttgaagacttcacccggtaatgataactagataacttaggtg
tgaagtttgtactctttttcccatagctgagttttgtcccaatgggttttctcagtatgg
tttttaatgagacaaatggatcactacgtcgagttatctagaagtcattaccaat-gggg
aataatgta-------------cttctgtactaatacaggagacttctgtactactacag
gtcacttagacgtttt-gctg--tttttcttatttcctt-taaacgtcttgttgtttt-a
ttctgaacttcctgttgtttggagtgtcgagccctagggttaattataaaaccctaaagc
tacgcctc-tttgttctttagcgaagaagaatgttg--aacaagtattgtt------aac
tttttctctcaattcaaaattcttgaatgcgttcttgatttctggg-tttttatacactt
tatgtttcagaaactcttcac--tt--tatttcaatccatacaaccact-taaac-atct
atctccatcatatcattg-----ttctatca-ctcgatcatcacta--------------
------------------tctccatcgtatttg---------------------tcactt
acgcaccatcacca-tcggatct-catcactagcctcttgtcttcagcctttcatcagag
ttcta-tcctagggagatcgtatta-----------------------------
>Chr1:20914141:20920623_3p 
-----------------------------------tgatatgatcctggccagcaaggag
acagaagctgcagagaaaccggagatcgtgggaaggatcactcgttcaagagctaaggag
atggccaaggaagctcattcactcatagctgacgggtcattcaatctaccgaggatccaa
gtcttcaacatatccaccctgaagacttcacccggtaatgataactagataacttaggtg
tgaagtttgtact-ttttttccatagctgagttttgtcccaatgggttttctcggtatgg
tttttaatgaggcaaatggatcactacgtcgagttatctagaagtcattaccaat-gagg
aataatgtacaaatcaccatgacttctgtactagtacaagtgacttctgtactactacag
atcacctagacgcttc-gttg---ttttcttatttcctt-tacacgccttgttgtttt-a
ttttgaacttcctgttgtttggagtgtcgagccttagggttgattataaaacccaaaagc
gacgcctc-cttgtttggtagcgaagaagttttatgt-aacaagtattgttga---atct
ttcttctctcaatcc-gaactcgtgaatgcgttcatga-ttccgag-tttctaaacactt
tgtgattaagaaactcttcacttta--ttttcgaatccatataaccatc--taac-actt
ctcaccatcgaatcattg---c-tcttctct-ctcgaacatcacct--------------
---------gc-------cgacactcataat-----------------------ccactt
gtgcatcatcacca-tcaattca-cgtcgcctcttacctgtcatcagcc-tccatcagag
tttca-tcctagggagttcgtattatgtg-------------------------
>Chr19:23092938:23097906_5p 
----------------------------------gtgatatgatcgtggccagcaaagag
acagaagctgcagagaaaccgtagatcgtgggaaggatcactcgttcaagagctaaggag
atggccaaagaagctcattcactcatagctgacgggtcattcaatctaccgaggatccaa
gtcttcaacatatccaccctgaagacttcacccggtaatgataactagataacttaggtg
tgaagtttgtactctttttcccatagctgaattttgtcccaataggttttctcggtatgg
tttttaatgaggcaaatggatcactacgtcgagttatctagaagtcattaccaat-gggg
aataatgtacaagtcaccatgacttctgtactaatacaagtgacttctgtactactacag
atcacctagacgcttc-gttg---ttgtcttatttcctt-tacacgccttgttgtttt-a
ttttgaacttcctgttgtttggagtgtcgagccttagggttgattataaaacccaaaagc
gacgcctc-cttgtttggtagcgaagaagttttatgt-aacaagtattgttga---atct
ttcttctctcaatcc-gaactcgtgaatgcgttcatga-ttccgag-tttctaaacactt
tgtgattaagaaactcttcacttta--ttttcgaatccatataaccatc--taac-actt
ctcaccatcgaatcattg---c-ttttctct-ctcgaacatcacct--------------
---------gc-------cgtcactcgcaat-----------------------ccactt
gtgcatcatcacca-tcaattca-tgtcgcctcttacctgtcatcagcc-tccatcagag
tttca-tcctagggagttcgtattatgtggtatcaga-----------------
>Chr8:12684126:12690602_5p 
-------------------------------aggatgatatgatcgtggccagcaaggag
acagaagctgcagagaaaccggagatcgtgggaaggatcactcgttcaagagctaaggag
atggccaaggaagctcatgcactcatagctgacgggtcattcaatctaccgaggatccaa
gtcttcaacatatccaccctgaagacttcacccggtaatgataactagataacttaggtg
tgaagtttgtactctttttcccatagctgagttttgtcccaatgggttttctcggtatgg
tttttaatgaggcaaatggatcactacgtcgagttatctagaagtcattaccaat-gggg
aataatgtacaagtcaccatgacttctgtactaatacaagtgacttctgtactactacag
atcacctagacgcttc-gttg---ttttcttatttcctt-tacacgccttgttgtttt-a
ttttgaacttcctgttgtttggagtgtcgagccttagggttgattataaaacccaaaagc
aacgcctc-cttgtttggtagcgaagaagttttatgt-aacaagtattgttga---atct
ttcttctctcaattc-gaactcgtgaatgcgttcatga-ttccgag-tttctaaacactt
tgtgattaagaaactctttacttta--ttttcgaatccatataaccatc--taac-actt
ctcaccatcgaatcattg---c-ttttctct-ctcgaacatcacct--------------
---------gc-------cgtcactcgcaat-----------------------ccactt
gtgcatcatcacca-tcaattca-cgtcgccccttacctgtcatcagcc-tccatcagag
tttca-tcctagggagttcgtatta-----------------------------
>Chr15:21323758:21329166_5p 
-----------------------------------tgatatgatcatggcaagcacggag
ccaaaggctgcatagaaaccggagatggtgggaaggatcactcggtcaaaagctaaggag
atggccaaggaagctcattcactcatagttgacgggtcattcaacctaccaaggatccaa
gtcttcaacatatccaccttgaagacttcacctggtaatgataactaggtaacttaggtg
tgaagtttgtactctttttcccatagctgagttttgtcccaatgggttttctcagcatgg
tttttaatgaggcaaatggatcactacgtcgagttatctagaagtcattaccaat-gggg
aataatgta-------------cttctgtactagtacaagtgacttctatactactacag
gtcacctagacgtttt-gctg---ttttcttatttccat-aaaacgtcttgttgtttt-a
ttttgaactacctgttgtttggagtgtcgag-actagggttgattataaaacccaatagc
-atgcctc-cttgttctttagcgaagaagttgtatg--aacaagtattgtt-----tcac
tttttctctcaattc-taattcttgaatgcgttcttgatttctggg-tttctatacactt
tgtgattcagaaactcttcac--tt--tatctcaatccatacaaccacc-taaac-atct
atctccatcgaatcattg-----ttctatca-cgtgatcatcacca--------------
------------------cctctgtcgtatttt---------------------ttactt
ccgcaccatcacca-tcaaacct-caccaccagtcactagtctatagcctttcatcggag
ttcta-tcctagggagatcgtatta-----------------------------
>Chr12:26458956:26463813_5p 
------------------------------------gatatgatcgtggcaagcacggag
ccagaagctgcagagaaaccagagatggtgggaaggatcactcggtcaagagctaaggag
atggccagggaagctcattcactcatagttgacgggtcattcaacctaccaaggatccaa
gtcttcaacatatccaccttgaagacttcacccggtaatgaggactaggtaacttaggtg
tgaagtttgtactctttttcccatagctgagttttgtcccactgggttttctcagcatgg
tttttaatgaggcaaatggatcactacgtcgagttatctagaaatcattaccaat-gggg
aataatgta-------------cttctgtactagtacaagtgacttctgtactactacag
gtcacctagacgtttt-gctg---ttttcttatttcctt-aaaacgtcttgttgtttt-a
ttttgaactacctgttgtttggagtgtcgag-actagggttgattataaa-acccaatag
cacgcctcctttgttctttagcgaagaatgatgttgt-aacacgaattgtt-----gatc
tttcttcctcaattt-gatttcttgaatgcgttcttgaattctggg-tttctaaacactt
tgtgatacagaaactcttcac---t--tgtttcgttccatacaaccacc-taaac-atct
atctccatcaaaccattg---t-tttcttcc-ttcgatcttcacac--------------
--------------at--catcaccc---------------aaaa---------tcattc
gttcatcatcacct-tccgtcca-catcacctatcactcggttaacagccttcatcagag
ttaaatcctaggggaaatcgtatcat----------------------------
>Chr8:16928437:16936615_5p 
-----------------------------------tgatatgatcgtggccagcaaggag
acagaagctgtagagaaaccggagatcgtgagaaggatcactcgctcaagagctaaggag
atggccaaggaagctcatgcactcatagcttacgggtcattcaatctaccgaggatccaa
gtcttcaacatatccaccctgaagacttcacccggtaatgataactagataacttaggtg
tgaagtttgtagtctttttcccatagctgagttttgtcccaatggattttctcggtacgg
tttttaatgaggcaaatggatcactacgtcgagttatctagaagtcattaccaat-gggg
aataatgtacaagtcaccatgacttctgtactaatacaagtgacttctgtactactacag
atcacctagacgcttc-gttg---ttttcttatttcctt-tacacgccttgttgtttt-a
ttttgaacttcctgttgtttggagtgtcgagccttagggttgattataaaacccaaaagc
gacgcctc-cttgtttggtagcgaagaagttttatgt-aacaagtattgttga---atct
ttcttctctcaatcc-gaactcgtgaatgcgttcatga-ttccgag-tttctaaacactt
tgtgattaagaaactcttcacttta--ttttcgaatccatataaccatc--taac-actt
ctcaccatcgaatcattg---c-ttttctct-ctcgaacatcacct--------------
---------gc-------cgtcactcgcaat-----------------------ccactt
gtgcatcatcacca-tcaattca-cgtcgccacttacctgtcatcagcc-tccatcagag
tttca-tcctagggagttcgtatta-----------------------------
>Chr14:19727058:19734716_3p 
-----------------------------------tgatatgatcatggccagcaaggag
acagaagctgcaaagaaaccggagatcgtgggaaggatcactcgttcaagagctaaggag
atggccaaggaagctcatgcactcatagctgacgggtcattcaatctaccgaggatccaa
gtcttcaacatatctaccctgaagacttcacccggtaatgataactagataacttaggtg
tgaagtttgtactctttttcccatagctgagttttgtcccaatgggttttctcggtatgg
tttttaatgaggcaaatggatcactacgtcgagttatcaagaagtcattaccaat-aggg
gataatgtacaagtcaccatgacttttgtactaatacaagtgacttctgtactactacag
atcacctagacgcttc-gttg---ttttcttatttcctt-tacacgccttgttgtttt-a
ttttgaacttcctgttgtttggagtgtcgagccttagggttgattataaaacccaaaagc
gacgcctc-cttgtttggtagcgaagaagttttatgt-aacaagtattgttga---atct
ttcttctctcaatcc-gaactcgtgaatgcgttcatga-ttccgag-tttctaaacactt
tgtgattaagaaactcttcacttta--ttttcgaatccatatcaccatc--taac-actt
ctcaccatcgaatcattg---c-ttttctct-ctcgaacatcacct--------------
---------gc-------cgtcactcgcaat-----------------------ccacct
gtgcatcatcacca-tcaattca-cgtcgccacttacctgtcatcagcc-tccatcagag
tttca-tcctagggagttcgtatta-----------------------------
>Chr15:21323758:21329166_3p 
-----------------------------------tgatatgatcatggcaagcacggag
gcagaggctgcagagaaaccagagatggtgggaaggatcactcggtcaagagctaaggag
atggccaaggaagctcattcactcatagttgacgggtcattcaacctaccaaggatccaa
gtattcaacatatccaccttgaagacttcacccggtaaggataactaggtaacttaggtg
tgaagtttgtactctttttcccatagctgagttttgtcccaatgggttttctcagcatgg
tttttaatgaggcaaatggatcactacgtggagttatctagaagtcattaccaat-ggag
aataatgta-------------cttctgtactagtacaagtgacatctgtactactacag
gtcacctagacgtttt-gctg---ttttcttatttcctt-aaaacgtcttgttgtttt-a
ttttgaactacctgttgtttggagtgtcgag-actagggttgattataaaacccaatagc
-acgcctc-cttgttctttagcgaagaagttgtatg--aacaggtattgtt-----tcac
tttttctctcaattc-gaattcttgaatgcgttcttgatttctggg-tttctatacactt
tgtgatttagaaactcttcac--tt--tatctcaatccatacaaccacc-taaac-atat
atctccatcgaatcattc-----ttctatca-tgtgatcatcacca--------------
------------------cctccgtcgtatttg---------------------tcactt
ccgcaccatcacca-tcgaacct-caccaccagtcactagtctatagcctttcatcggag
ttcta-tcctagggagatcatatta-----------------------------
>Chr12:26310059:26323024_3p 
------------------------------------gatatgatcgtggcaagcacggag
ccagaggctgcagagaaaccggagatggtgggaaggatcacttgttcaagagctaaggag
attgccaaggaagctcactcactcatagtagacgggtgatgcaacctaccgaggatccaa
gtcttcaacatatccaccttgaagacttcacccggtaatgataactagataacttaggtg
tgaagtttgtactctttttcccatagctgagttttgtcccaatgggttttctcagtatgg
tttttaatgaggcaaatggatcactacgtcgagttatctagaagtcattaccaat-gggg
aataatgta-------------cttctgtactaatacaagtgacttctgtactactataa
gtcacctagacgtttc-gttg---ttttcttatttcctt-taaacgtcttgttgtttt-a
ttttgaacttcctgttgtttggagtgtcgagccctagggttaattataaaaccccaaagc
tacgcctc-tttgttctttagcgaagaagttgtatg--aacaagtattgtt-----gaac
tttttctctcaattc-gaatccttgaatgcgttcttga-ttctgag-tttctatacactt
tgtgattcagaaactcttcac-ttt--gttttcaatccatataatcatc-taaac-tatc
ctcaccatctcatcattg---c-ttttatca-ctcgatcacctcca--------------
------------------catccacccacatta---------------------tcgttc
acgcaccatcacca-tcgaatct-catcactagtcacttgccttcagcctttcatcagag
ttcta-tcctaggga---------------------------------------
>Chr12:26458956:26463813_3p 
-----------------------------------tgatatgatcgtggcaagcacggag
ccagaagctgcagagaaaccggagatggtgggaaggatcactcggtcaagagctaaggag
atggccaaggaagctcattcactcatagttgacgggtcattcaacctaccaaggatccaa
gtcttcaacatatccaccttgaagacttcacccggtaatgaggactaggtaacttaggtg
tgaagtttgtactctttttcccatagctgagttttgtcccactgggttttctcagcatgg
tttttaatgaggcaaatggatcactacgtcgagttatctagaagtcattaccaat-gggg
aataatgta-------------cttctgtactagtacaagggacttctgtactactacag
gtcacctagacgtttt-gctg---ttttcttatttcctt-aaaacgtcttgttgtttt-a
ttttgaactacctgttgtttggagtgtcgag-actagggttgattataaa-acccaatag
cacgcctcctttgttctttagcgaagaatgatggtgt-aacacgaattgtt-----gatc
tttcttcctcaattt-gatttcttgaatgcgttcttgaattctggg-tttctaaacactt
tgtgatacagaaactcttcac---t--tgtttcgttccatacaaccacc-taaac-atct
atctccatcaaaccattg---t-tttcttcc-ttcaatcttcacac--------------
--------------at--catcaccc---------------aaaa---------tcatcc
gttcatcatcacct-tccgtcca-catcacctatcactcggttaacagccttcatcagag
ttaaatcccaggggaaatcatatcat----------------------------
>Chr5:17878486:17885050_3p 
-----------------------------------tgatatgatcgtggcaagcaaggag
ccagaggctgcagagcaactggaggtggtgggaaggatcactcgttcaagagctaaggag
atggccaaggaagctcatgcactcatagttgacgggtcattcaacttaccaaggatccaa
gtcttcaacatatccaacctgaagacttcacccggtaatgatgaataggtaacttaggtg
agaagtttgtactctttttcccatagctgagttttgtcccaatgggttttctcagcatgg
tttttaatgaggcaaatggatcactacgtcgagttatctagaagtcattaccaat-gggg
aataatgta-------------cttctgtactagttcaagtgacttctgtactactacag
gtcacttagacgtttt-gctg---ttttcttatttcctt-aaaacgttttgttgtttt-a
tttttaacttcctgctgtttggagtgtcgag-cctagggttaattataaa-acccacagc
cacgcctcctttgttctttagcgaagaatgatgttgt-aacatgaattgtt-----gatc
tttcttcctcaattt-gatttcttgaatgcgttcttgaattctggg-tttctaaacactt
tgtgacatagaaactcttcac---t--tgtttcgttccatacaaccacc-taaac-atct
atctccatcaaaccattg---t-tttcttcc-ttcgatcttcacac--------------
--------------at--catcaccc---------------aaaa---------ccatcc
gttcatcatcacat-tccatcca-catcacctgtcactcgattatcagccttcaacagag
tccaatcctaggggaaatcgtatcatgtg-------------------------
>Chr12:13567484:13573996_3p 
-----------------------------------tgatatgattatggcaagcacggag
ccagaagctgcagagaagccggagatggtgggaaggatcactcggtcaagagctaaggag
atggccaaggaagctcattcactcatagttgacaggtcattcaacctaccaaggatccaa
gtcttcaacatatccaccttgaagacttcacccggtaatgaggactaggtaacttaggtg
tgaagtttgtactctttttcccatagctgagttttgtcctaatgggttttctcagcatgg
tttttaatgaggcaaatggatcactacgtcgagttatctagaaatcattaccaat-gggg
aataatgta-------------cttctgtactagtacaagtgacttctgtactactaaaa
gtcacctaaacgtttt-gctg---ttttcttatttccttcaaaacgtcttgttgtttt-a
ttttgaactacctgttgtttggagtgtcgaa-actagggttgattataaaaccccatagc
-acgcctc-cttgttctttagcgaagaagttgtatg--aacaagtattgtt-----tcac
tttttctctcaattc-gaattcttgaatgagttcttgatttctggg-tttctatacactt
tgtgattcagaaagtcttcac--tt--tatctcaatccatacaaccacc-taaac-atct
atctccatcgaatcatta-----ttctatca-cgtgatcatcacca--------------
------------------cctccatcgtatttg---------------------tcactt
ccgcaccatcacca-tcgaacct-caccaccattcactagtctataacctttcatcggag
ttcta-tcctagggagatcgtatta-----------------------------
>Chr8:12684126:12690602_3p 
-----------------------------------tgatatgatcgtggccagcaaggag
acagaagttgcagagaaaccgaagatcgtgggaaggatcactcgttcaggagctaaggag
atggccaaggaagctcatgcactcatagctgacgggtcattcaatctaccgaggatccaa
gtctttaacatatccaccctgaagacttcacccggtaatgataactagataacttaggtg
cgaagtttgtactctttttcccatagctgagttttgtcccaatgggttttctcggtatgg
tttttaatgaggcaaatggatcactacgtcgagttatctagaagtcattaccaat-gggg
aataatgtagaagtcaccatgacttctgtactaatacaagtgacttctgtactactacag
atcacctagacgcttc-gttg---ttttcttatttcctt-tacacgccttgttgtttt-a
ttttgaacttcctgttgtttggagtgtcgagccttagggttgattataaaacccaaaagc
gacgcctc-cttgtttggtagcgaagaagttttatgt-aacaagtattgttga---atct
ttcttctctcaatcc-gaactcgtgaatgcgttcatga-ttccgag-tttctaaacactt
tgtgattaagaaactcttcacttta--ttttcgaatccatataaccatc--taac-actt
ctcaccatcgaatcattg---c-ttttctct-ctcgaacatcacct--------------
---------gc-------cgtcactcgcaat-----------------------ccactt
gtgcatcatcacca-tcaattca-cgtcgcctcttacctgtcatcagcc-tccatcagag
tttca-tcctagggagttcgtatta-----------------------------
>Chr5:17878486:17885050_5p 
------------------------------gaggatgatatgatcgtggcaagcaaggag
ccagaggctgcagagcaaccggaggtggtgggaaggatcactcgttcaagagctagggag
atggccaaggaagctcatgcactcatagttgacgggtcattcaacctaccaaggatccaa
gtcttcaacatatccaacttgaagacttcacccggtaatgaggactaggtaacttaggtg
tgaagtttgtactctttttcccatagctgagttttgtcccaatgggttttctcagcatgg
tttttaatgaggcaaatggatcactacgtcgagttatctagaagtcattaccaaa-gggg
aataatgta-------------cttctgtactagttcaagtgacttctgtactactacag
gtcacttagacgtttt-gctg---ttttcttatttcctt-aaaacgttttgttgtttt-a
tttttaacttcctgctgtttggagtgtcgag-cctagggttaattataaa-acccacagc
cacgcctcctttgttctttagcgaagaatgatgttgt-aacatgaattgtt-----gatc
tttcttcctcacttt-gatttcttgaatgcgttcttgaattctggg-tttctaaacactt
tgtgacatagaaactcttcac---t--tgtttcgttccatacaaccacc-taaac-atct
atctccatcaaaccattg---t-tttcttcc-ttcgatcttcacac--------------
--------------at--catcaccc---------------aaaa---------ccatcc
gttcatcatcacat-tccatcca-catcacctgtcactcggttatcagccttcaacagag
tccaatcctaggggaaatcgtatca-----------------------------
>Chr12:15372964:15378439_3p 
----------------------------------atgatatgatcgtggcaagcaaggag
ccagaggctgcagagcaaccggaggtggtgggaaggatcactcgttcaagagctaaggag
agggccaaggaagctcatgcactcatag-tgacgggtcattcaacctaccaaggatccaa
gtcttcaacatatccaacctgaagacttcacccggtaatgatgactaggtaacttaggtg
agaagtttgtactctttttcccatagctgagttttgtcccaatgggttttctcagcatgg
tttttaatgaggcaaatggatcactacgtcgagttatctagaagtcattaccaat-gggg
aataatgta-------------cttctgtactagttcaagtgacttctgtactactacag
gtcacttagacgtttt-gctg---ttttcttatttcctt-aaaacgttttgttgtttt-a
tttttaacttcctgctgtttggagtgtcgag-cctagggttaattataaa-acccacagc
cacgcctcctttgttctttagcgaagaatgatgttgt-gacatgaattgtt-----gatc
tttcttcctcaattt-gatttcttgaatgcgttcttgaattctggg-tttctaaacactt
tgtgacatagaaactcttcac---t--tgtttcgttccatacaaccacc-taaac-atct
atctccatcaaaccattg---t-tttcttcc-ttcgatcttcacac--------------
--------------at--catcaccca--------------aaaa---------ccatcc
gttcatcatcacat-tccatcca-catcacctatcactcggttatcagccttcatcagag
ttcaatcctaagggaaatcctatca-----------------------------
>Chr17:23036512:23041676_5p 
--------------------------gggggaggatgatatgatcgtggcaagcaaggag
ccagaggctgcagagcaactggaggtggtgggaaggatcactcgttcaagagctaagaag
atggccaaggaagctcattcactcatagttgacgggtcattcaacctaccaaggatccaa
gtcttcaacatatccaccttgaagacttcacccggtaatgaggactaggtaacttaggtg
tgaagtttgtactctttttcccatagctgagttttgtcccaatgggttttctcagcatgg
tttttaatgaggcaaatggatcactacgtcgagttgtctagaaatcattaccaaa-gggg
aataacgta-------------cttctgtactagttcaagtgactcctgtactactacag
gtcacctagacgtttt-gctg-ttttttcttatttcctt-taaacgtcttgttgttttgg
ttttgaacttcttgtggtttagagtgtcgagccctaggg-tgattataaa-cccaaaagc
tacgcctc-tttgttctttagcgaagaattatgttgt-aacaagtattgttg----atct
ttcttctctcaattt-gaattcttgaatgcgttcttgatttctggg-tttctatacactt
tgtgattcagaatcccttcac--ta--tcttacaatccatttaaccacc-taaac-acct
aacaccatcgaaccattg-----tttcttca-ttcgattttcg-ca--------------
------------------catcatcacccaaga---------------------tcattc
gttcatcatcatct-tccattca-catcgcctatcactcggttatcagccttcatcagag
ttctagtcctagggaaatcctatca-----------------------------
>Chr15:19293482:19300009_3p 
-----------------------------------tgatatgatcgtggcaagcacggag
ccagaagctgcagaaaagccggagatggtgggaaggatcactcggtcaagagctaaggag
atggccaaggaagctcattcactcatagttgacgggtcattcaacctaccaaggatccaa
gtcttcaacatatccaccttgaagacttcacccggtaatgaggactaggtaacttaggtg
tgaagtttgtactctttttcccatagcttagttttgtcccaatgggttttctcagcatgg
tttttaatgaggcaaatggatcactatgtcgagttatctagaagtcattaccaat-gggg
aataatgta-------------cttctgtactagtacaagtgacttctgtactactagag
gtcacctagacgtttt-gctg---ttttcttatttcctt-aaaacgtcttgttgtttt-a
ttttgaactacctgttgtttggagtgtcgag-actagggttgattataaaaccccatagc
-acgcctc-cttgttctttagcgaagaagtatgttg--aacaagtattgtt-----aaac
tttttctctcaattc-gaattcttgaatgcgttcttgatttctgag-tttctatacactt
tgtgattcagaaactcttcactttt--gttttcaatccatataaccatcaaaaac-aatc
ctcaccatctcatcattg-----ttttatca-ctcgatcaccacca--------------
------------------tatccacccacatta---------------------tcattc
acgcaccatcacca-tcgaatct-catcactagtcacctgtcttcagcctttcatcggag
ttcca-tcctagggagatcgtatta-----------------------------
>Chr12:15372964:15378439_5p 
-----------------------------------tgatatgatcgtggcaagcaaggag
tcagaggctgcagagcaaccggaggtggtgggaaggatcactcgttcaagagctaaggag
agggccaaggaagctcatgcactcatgg-tgacgggtcattcaacctaccaaggatccaa
gtcttcaacatatccaacctgaagacttcacccggtaatgatgactaggtaacttaggtg
agaagtttgtactctttttcccatagctgagttttgtcccaatgggttttctcagcatgg
tttttaatgaggcaaatggatcactacgtcgagttatctagaagtcattaccaat-gggg
aataatgta-------------cttctgtactagttcaagtgacttctgtactactacag
gtcacttagacgtttt-gctg---ttttcttatttcctt-aaaacgttttgttgtttt-a
tttttaacttcctgctgtttggagtgtcgag-cctagggttaattataaa-acccacagc
cacgcctcctttgttctttagcgaagaatgatgttgt-gacatgaattgtt-----gatc
tttcttcctcaattt-gatttcttgaatgcgttcttgaattctggg-tttctaaacactt
tgtgacatagaaactcttcac---t--tgtttcgttccatacaaccacc-taaac-atct
atctccatcaaaccattt---t-tttcttcc-ttcgatcttcacac--------------
--------------at--catcaccca--------------aaaa---------ccatcc
gttcatcatcacat-tccatcca-catcacctatcactcggttatcagccttcattagag
ttcaatcctaggggaaatcctatca-----------------------------
>Chr15:20690476:20697847_3p 
---------------------------ggggaggatgatatgatcgtggcaagcaaggag
ccagaggctgcagagaaaccggagatggtgggaaggatcactcgttcaagagctaaggag
atggccaaggaagctcattcactcatagttgacgggtcattcaacctaccaaggatccaa
gtcttcaacatatccaccttgaagacttcacccggtaatgataactaggtaacttaggtg
tgaagtttgtactctttttcccatagctgagttttgtcccaatgggttttctcagcatgg
tttttaatgaggcaaatggatcactacgtcgagttatctagaagtcattaccaat-gggg
aataatgta-------------cttctgtactaatacaggagacttctgtactactacag
gtcgcctagacgtttt-gcta---ttttcttatttcttt-taaacgtctagttatttt-a
ttttgaacttcctgttgtttggagtgtcgagccctagggttaattataaagccccaaagc
tacgcctc-tttgttctttggcgaagaattatattgt-aacaagtattgttg----atct
ttcttctctcaattt-gaattcttgaatgcgttcttgatttctggg-tttctatacactt
tgtgattcagaaactcttcac--ta--tcttacaatccatttaatcacc-taaac-acct
atcaccatcgaatcattg-----tt--atca-ctcgatcatcatca--------------
------------------cctccttcgtatttg---------------------tcattt
gcgaatcatcacct-tccattct-catcgcctataacttggtcatcagcctccatcagag
ttctaatcctaggaaaatcgtatta-----------------------------
>Chr9:6896921:6906993_3p 
-----------------------------------tgatatgatcgtgccaagcacggag
ccagaggctgcagagaaatcggagatggtgggaaggatcactcgttcaagagctaaggag
atggccaaggaagctcactcactcatagttgacgggtcattcaacctaccaaggatccaa
gtcttcaacatatccaccatgaagacttcacccggtaatgataactagataacttaggtg
tgaagtttgtactctttttcccatagctgagttttgtcccaatgggttttctcagtatgg
tttttaatgaggcaaatggatcactacgtcgagttatctagaagtcattaccaat-gggg
aataatgta-------------cttctgtactaatacaagtgacttctgtactactacag
gtcacctagacgtttc-gctg---ttttcttatttcctt-taaacatcttgttgtttt-a
ttttgaacttcctgttgttt-gagtgtcgagccttagggttaattataaaaccctatagc
tacgcctc-tttgttctttagcgaagaagttttatg--taacaacactattgttgaatct
ttcttctctcaattc-gaatccttgaatgcgttcttga-ttctaag-tttctatacattt
tgtgaatcagaaactcttcac-ttt--gtttccaatccatataaccatc-agaac-aatc
ctcaccatctcaccattt---ctatttatcatttcgatcatcgcca--------------
------------------tatcc-tccacattg---------------------tcgttc
acgcaccatcatca-ttgtacct-caccactagtcacttgtcttcagccttttatcggag
ttcta-tcctagggagatcgtatta-----------------------------
>Chr14:19727058:19734716_5p 
---------------------------ggggaggatgatatgatcgtggccagcaaggag
acagaagctgcagagaaaccggagatcgtgggaaggatcactcgttcaagagctaaggag
atgtccaaggaagctcatgcactcatagctgacgggtcattcaatctaccaaggatccaa
gtcttcaacatatccaccccgaagacttcacccggtaatgataactagataacttaggtg
tgaagtttgtactctttttcccatagctgagttttgtcccagtgggttttctcggtatgg
tttctaatgaggcaaatggatcactacgtcgagttatctagaagtcattaccaat-aggg
gataatgtacaagtcaccatgacttctgtagtaatacaagtgacttctgtactactacag
atcacctagatggttc-gttg---tttttttatttcctt-tacacgccttgttgtttt-a
ttttgaacttcatgttgtttggagtg-cgagccttagggttaattataaaacccaaaagt
gactcctc-cttgttgggtaacgaagaagttttatgt-aacaagtattgttga---atct
ttcttctctcaatct-gaactcgtgaatgcgttcatga-ttccgag-tttctaaacactt
tgtgattaagaaactcttcacttta--ttttcgaatccatatcaccatc--taac-actt
ctcaccatcaaatcattg---c-ttttctct-ctcgaacatcacct--------------
---------gc-------cgtcactcgcaat-----------------------ccacct
gtgcatcatcacca-tcaattca-cgtcgccacttacctgtcatcagcc-tccatcagag
tttca-tcctagggagttcgtatta-----------------------------
>Chr12:13567484:13573996_5p 
-----------------------------------tgatatgatcgtggcaagcacggag
ccaaaagctgcagagaagctggagatggtgggaaggatcattc-gtcaagagctaaggag
atggccaaggaagctcattcacttatagttgatgggtcattcaacctaccaaggatccaa
gtattcaacatatccactttgaagacttcacccggtaatgaggactaggtaacttaggtg
tgaagtttgtactctttttcccatagatgagttttgtcccaatgggttttctcagcatgg
tttttaatgagccaaatggatcactacgtcgagttatctagaaatcattaccaat-gggg
aataatgta-------------cttctgtactagtacaagtgacttctgtactactacag
gtcacctagacgtttt-gctg---ttttcttatttccttcgaaacgtcttgttgtttt-a
ttttgaactacctattgtttggagtgtcgaa-actatggttgattataaaaccccatagc
-atgcctc-cttgttctttagcgaaaaagttgtatg--aacaagtattgtt-----tcac
tttttctctcaattc-gaattcttgaatgcgttcttgatttctggg-tttccatacactt
tgtgattcagaaactcttcac--tt--tatctcaatccatacaaccacc-taaac-atct
atctccatcgaatcatta-----ttctatca-cgtgatcatcacca--------------
------------------cctccatcgtatttg---------------------tcactt
ccgcaccatcacca-tcgaacct-caccaccagtcactagtatatagcctttcatcggag
ttcta-tcctagggagatcgtatta-----------------------------
>Chr15:19293482:19300009_5p 
-----------------------------------tgatataatcgtggcaaacacggag
ccagaagctgcagagaagccgaagatggtgggaaggatcactcggtcaagagctaaggag
atggccaaggaagctcattcactcatagttgacgggtcattcaacctgccaaggatccaa
gtcttcaacatatccaccttgaagacttcacccggtaatgaggactaggtaacttaggtg
tgaagtttgtactctttttcccatagcttagttttgtcccaatgggttttctcagcatgg
tttttaatgaggcaaatggatcactatgtcgagttatctagaagtcattaccaat-gggg
aataatgta-------------cttctgtactagtacaagtgacttctgtactactagag
gtcacctagacgtttt-gctg---ttttcttatttcctt-aaaacgtcttgttgtttt-a
ttttgaactacctgttgtttggagtgtcgag-actagggttgattataaaaccccatagc
-acgcctc-cttgttctttagcgaagaagtatgttg--aacaagtattgtt-----aaac
tttttctctcaattc-gaattcttgaatgcgttcttgatttctgag-tttctatacactt
tgtgattcagaaactcttcactttt--gttttcaatccatataaccatcagaaac-aatc
ctcaccatctcatcattg-----ttttatca-ctcgatcaccacca--------------
------------------tatccacccacatta---------------------tcgttc
acgcaccatcacca-tcgaatct-catcactagtcacctgtcttcagcctttcatcggag
ttcca-tcctagggagatcgtatta-----------------------------
>Chr20:15473107:15480730_3p 
-----------------------------------tgatatgatcgtggcaagcaaggag
ccagaggcggcagagcaaccagaggtggtgggaaggatcactcgttcaagagctaaggag
agggccaaggaagctcatgcactcatgg-tgacgggtcattcaacctaccaaggatccaa
gtcttcaacatatccaacctgaagacttcacccggtaatgatgactaggtaacttaggtg
agaagtttgtactctttttcccatagctgagttttgtcccaatgggttttctcagcatgg
tttttaatgaggcaaatggatcactacgtcgagttatctagaagtcattaccaat-gggg
aataatgta-------------cttctgtactagttcaagtgacttctgtactactacag
gtcacttagacgtttt-gctg---ttttcttatttcctt-aaaacgttttgttgtttt-a
tttttaacttcctgctgtttggagtgtcgag-cctagggttaattataaa-acccacagc
cacgcctcctttgttctttagcgaagaatgatgttgt-gacatgaattgtt-----gatc
tttcttcctcaattt-gatttcttgaatgcgttcttgaattctggg-tttctaaacactt
tgtgacatagaaactcttcac---t--tgtttcgttccatacaaccacc-taaac-atct
atctccatcaaaccattg---t-ttttttcc-ttcgatcttcacac--------------
--------------at--catcaccc---------------aaaa---------ccttcc
gttcatcatcacat-tccatcca-catcacctgtcactcgtttatcagccttcaacagag
tccaatcctaggggaaatcgtatca-----------------------------
>Chr20:12946349:12952860_3p 
------------------------------------------------------atggag
ccagaggctgcagagaaaccggagatgaagggaaggaacactcattcaagagctaaggag
atggccaaggaagctcactcactcatagttgacgggtcattcagcctaccgaggatccaa
gtcttcaacatatctactttgaagatttcacccggtaatgataactagataacttaggtg
tgaagtttgtactctttttcccatagctgagttttgtcccaatgggttttctcagtatgg
tttttaatgaggcaaatggatcactacgtcgagttatctagaagtcattaccaat-gggg
aataatgta-------------cttctgtactaatacaagtgacttctatactactacag
gtcacctagacgttttggcta---ttttcttatttcctt-taaacgtcttgttgtttt-a
ttttgaacttcctgttgtttggagtgtcgagccctagggttaattataaaacccc-aagc
tacgcctc-tttgttatttagcgaagaagtatattg--aacaagtattgtt-----aaac
tttttctctcaattc-gaattcttgaacgcgttcttgatttctgat-tttctatacactt
tgtgattcagaaactcttcac-ttt--gttttcaatccatataaccatc-taaac-aatc
ctcaccatctcatcattg---c-ttttatca-ctcgatcacttcca--------------
------------------tatccacccacatta---------------------tcgttc
acgcaccatcacca-tcgaatct-catcactagtcacttgtcttcagcctttcatcggag
ttcca-tcctagggagatcgtattat----------------------------
>Chr20:28985603:28996795_5p 
-------------------------------aaggtgatatgatcgtggcaagcaaggag
ccagaggctgcagagcaaccagaggtggtgggaaggatcactccttcaagagctaaggag
atggccaaggaagctcatgcactcatagttgacgggtcattcaacctaccgaggatccaa
gtcttcaacatattcaacctgaagacttcacccgctaatgataactaggtaacttaggtg
agaagtttgtactctttttcccatagctgagttttgtcccaatgggttttctcagtatgg
tttttaatgaggcaaatggaacactatgtcgagttatctagaagtcattaccaaa-gggg
aataacgta-------------cttctgtagtagttcaagtgacttctgtactactacag
gtcacctagacgtttt-gctg--tttttcttattctctt-taaacgtcttgttgttttgg
ttttgaacttcttgttgtttagagtgtcgagccctaggg-tgattataaa-cccaaaagc
tacgcctc-tttgtccttgagcgaagaattatgttgt-aacaagtattg-tg----atct
ttcttctctcaattt-gaattcttgaatgcgttcttgatttctggg-tttctatacactt
tgtgattcagaaactcttcac--ta--tcttacaatccatttaatcacc-taaac-acct
atcaccatcgaatcattg-----tt--atca-ctcgatcatcttca--------------
------------------cctccttcgtatttg---------------------tcattt
gcgaatcatcacct-tccattct-catcgcctatcacttggtcatcagcctccatcagag
ttctaatcctagggaaatcgtatta-----------------------------
>Chr1:20914141:20920623_5p 
---------------------------------gatgatatgatcgtggccaacaaggag
acagaagctgcagagaaactggagatcgtgggaaggatcactcgttcaagagctaaggag
atggccaaagaagctcattcactcatagctgacgggtcattcaatctaccgaggatccaa
gtcttcaacatatccaccctgaagacctcacccggtaatgataactagataacttaggtg
tgaagtttgtactctttttcccatagctgagttttgtcccaatgagttttctcggtatgg
ttttgaatgaggcaaatggatcactacgtcgagttatctagaagtcattactaat-gggg
aataatgtacaaatcaccatgacttctgtactagtacaagtgacttctgtactaatagag
atcacctagacgcttc-gttg---ttttcttatttcctt-tacacgcctcgttgtttt-a
ttttgaacttcctgttgtttggagtgtcgagccttagggttgattataaaacccaaaagc
gacgcctc-cttgtttggtagcgaagaagttttatgt-aacaagtattgttga---atct
ttcttctctcaatcc-gaactcgtgaatgcgttcatga-ttccgag-tttctaaacactt
tgtgattaagaaactcttcacttta--tttttgaatccatataaccatc--taac-actt
ctcaccatcgaatcattg---c-tcttctct-ctcgaacatcacct--------------
---------ac-------cgacactcgtaat-----------------------ccactt
gtgcaccatcacca-tcaattca-catcgcctcttacctgtcatcagcc-tccatcagag
tttca-tcctagagagttcgtatta-----------------------------
>Chr20:15473107:15480730_5p 
-----------------------------------tgatatgatcgtggcaagcaaggag
ccagaggctgcagagcaactggaggtggtgggaaggatcactcgttcaagagctaaggag
agggccaagaaagctcatgcactcatgg-tgatgggtcattcaacctaccaaggatcaaa
gtcttcaacatatccaacctgaagacttcacccggtaatgatgactaggtaacttaggtg
agaagtttgtactctttttcccatagctgagttttgtcccaatgggttttctcagcatgg
tttttaatgaggcaaatggatcactacgtcgagttatctagaagtcattaccaaa-gggg
gataatgta-------------cttctgtactagttcaagtgacttctgtactactacaa
gtcacttagacgtttt-gctg---ttttcttatttcctt-aaaacgttttgttgtttt-a
tttttaacttcctgctgtttggagtgtcgag-cctagggttaattataaa-acccacagc
cacgcctcctttgttctttagcgaagaatgatgttgt-aacttgaattgtt-----gatc
tttcttcctcacttt-gatttcttgaatgcgttcttgaattctggg-tttctaaacactt
tgtgacatagaaactcttcac---t--tgtttcgttccatacaaccacc-taaac-atct
atctccatcaaaccattg---t-tttcttcc-ttcgatcttcacac--------------
--------------at--catcaccc---------------aaaa---------ccttcc
gttcatcatcacat-tccatcca-catcacctgtcactcgtttatcagccttcaacagag
tccaatcctaggggaaatcgtatca-----------------------------
>Chr20:17655322:17662512_3p 
-----------------------------------tgatatgatcgtggctagcaaggag
tcagaagctgcagagaaacaagagatcgtgggaaggatcactcgttcaagagctaaggag
atggccaaggaagctcattcactcatagctgaagggttactcaatctaccgaggatccaa
gtcttcaacatatccaccttgaagacttcacccggtaatgataactagataactaaggtg
tgaagtttgtactctttttcccatagctgagttttatcccaatgggttttcttagtatgg
tttttaatgaggcaaatagattactacgtcgagttatctagaagtcattaccaat-gggg
aataatgtacaagtcatc-tggcttctgcactaatacaagtgacttctgtactactacaa
gtcacctagacgtttt-gctg--tttttcttatttcctt-aaaacgtcttgttgtttt-a
ttttgaacttcctgttgtttggagtgtcgagcc-tagggttgattataaaacccaatagc
gacgcctc-cttgttgggtagcgaagaagtcttatgt-aacaagtattgttga---a--c
tttttctctcaatcc-gaactcgtgaatgcgttcatga-ttccgag-tttctaaacactt
tgtgattaagaaactcttcactctgtcttttcgaatccatttgatcctc-ttcac-aatc
ctcaccatcgaaccattg---t-ttttcatc-cctaaacatctatc--------------
---------at-------actcaatcacaag-----------------------tcactc
gatcatcaccatca-ccaaatca-catcgcctatcacctgtcatcagcc--ccatcagag
tttca-tcctagggagatcgtatta-----------------------------
>Chr9:6896921:6906993_5p 
-----------------------------------tgatatgatcgtcgcaagcacggag
ccagaggctgcagagaaaccggagatggtgggaaggatcactcgttcaagacctaaggag
atggccaaagaagctcactcactcatagttcacgggtcattcaacctaccaaggatccaa
gtcttcaacatatccaccatgaagacttcacccggtaatgataactagataacttaggtg
tgaagtttgtactctttttcccatagctgagttttgtcccaatgggttttctcagtatgg
tttttaatgaggtaaatggatcactacgtcgagttatctagaagtcattaccaat-gggg
aataatgta-------------cttctgtactaatacaagtgacttctgtactactacag
gtcacctagacgtttc-gctg---ttttcttatttcctt-taaacgtcttgttgtttt-a
tgttgaacttcctgttgttt-gagtgtcgagccctagggttaattataaaaccccatagc
tacgcctc-tttgttctttagcaaataagttttatg--tcacaacactattgttgaatct
ttcttctctcaattc-gaatccttgaatgtgttcttga-ttctgag-tttctatacactt
tgtgaatcagaaactcttcac-ttt--gtttccaatccatataaccatc-agaac-aatc
ctcaccatctcaccattg---ctatttatcattttgatcatcgcca--------------
------------------tatcc-tccacattg---------------------tcgttc
acgcaccatcatca-tcgtacct-caccactagtcacttgtcttcagccttttatcggag
tttta-tcctacggagatcatatta-----------------------------
>Chr20:28985603:28996795_3p 
--------------------------gggggaggatgatatgatcgtggcaagcatggag
ccagaggctgcagagcaaccggagatggtgggaaggatcactcgttcaagagctaaggag
atggccaaggaagctcatgcactcatagttgacgggtcattcaacctaccgaggatccaa
gtcttcaacatatccaacctgaagacttcacccggtaatgataactaggtaacttaggtg
agaagtttgtactctttttcccatagctgagttttgtcccaatgggttttctcagtatgg
tttttaatgaggcaaatggaacactacgtcgagttatctagaagtcattaccaaa-gggg
aataacgta-------------cttctatactagttcaagtgacttctgtactactacag
gtcacctagacgtttt-gcta--tttttcttattctctt-taaacgtcttgttgttttgg
ttttgaacttcttgttgtttagactgtcgagccctaggg-tgattataaa-cccaaaagc
tacgcctc-tttgtccttgagcgaagaattatgttgt-aacaagtattg-tg----atct
ttcttctctcaattt-gaattcttgaatgcgttcttgatttatgggttttctatacactt
tgtgattcagaaactcttcac--ta--tcttacaatccatttaatcacc-taaac-acct
atcaccatcgaataattg-----tt--atca-ctcgatcatcttca--------------
------------------cctccttcgtatttg---------------------tcattt
gcgaatcatcacct-tccattct-catcgcctatcacttggtcatcagcctccatcagag
ttctattcctagggaaatcctattagaa--------------------------
>Chr12:26310059:26323024_5p 
----------------------------------------------tggcaagcacggag
ccaggggctgcagagaaaccggagacgatgggaaggatcacttgttcaaaagctaaggag
atggccaaggaacctcactcactcatagtagacgggtgatgcaacctaccgaggatccaa
gtcttcaacatatccaccttgaagacttcacccggtaatgataactagataacttaggtg
tgaagtttgtattctttttcccatagctgagttttgtcccaatgggatttctcagtatgg
tttttaatgaggcaaatggatcactacgtcaagttatctagaagtcattaccaat-gggg
aataatgta-------------cttctgtactaatacaagtgacttctgtactactacaa
gtcacctagacgtttc-gctg---ttttcttatttcctt-taaacgtcttgttatttt-a
ttttgaacttcatgttgtttggagtgtcgagccctagggttaattataaaaccccaaagc
tacgcctc-tttgttctttagcgaagaagttgtatg--aacaagtattgtt-----gaac
tttttctctcaattc-gaatccttgaatgcgttcttga-ttctgag-tttctatacactt
tgtgattcagaaactcttcac-ttt--gttttcaatccatataaccatc-taaac-tatc
ctcaccatctcatcattg---c-ttttatca-ctcgatcacctcca--------------
------------------catccacccacatta---------------------tcgttc
atgcaccatcacca-tcgaatct-catcactagtcacttgccttcagcctttcatcggag
ttcta-tcctag------------------------------------------
>Chr17:23036512:23041676_3p 
-----------------------------------tgatatgatcgtggcaagcaaggag
cctgaggctgcagagcaaccggaggtggagggaaggatcactcattcaagagctaaggag
atggccaaggaagctcattcactaatagttgacgggtcattcaacctaccaaggatccaa
gtcttcaacatatccaccttgaagacttcacccggtaatgagaactaggtaacttaggtg
tgaagtttgtactctttttcccatagctgagttttgtcccaatgggttttctcagcatgg
tttttaatgaggcaaatggatcactacgtcgagttatctagaaattattaccaaaggggg
aataatgta-------------cttctgtactagttcagccgacttctgtagtactacag
gtcgcctagacgtttt-gctgtttttttcttatttcctt-ataacgtcttgttgttttgg
ttttgcacttcttgttgtttggagtgtcgagccctaggg-tg--tttaaa-acccaaagc
tacgcctcttttgttctttagcgaagaattatgttgt-aacaagtattgttg----atct
ttcttctctcaattt-gaattcttgaatgcgttcttgatttctggg-tttctatacactt
tgtgattcagaatcccttcac--ta--tcttacaatccatttaaccacc-taaac-acct
aacaccatcgaaccattg-----tttcttca-ttcgattttcg-ca--------------
------------------catcatcacccaaga---------------------tcattc
gttcatcatcatct-tccattca-catcgcctatcactcggttatcagccttcatcagag
ttctagtcctagggaaatcctatcatgtggta----------------------
>Chr20:17655322:17662512_5p 
-----------------------------------tgatatgatcgtggctagcaaggag
tcagaagctgcagagaaaccggagatcgtgggaaggatcactcgttcaagagctaaggag
atggccaaggaagctcattcactcatagctgaagggtcactcaatctaccgaggatccaa
gtcttcaacatatccaccttgaagacttcacccggtaatgataactagataacttaggtg
tgaagtttgtactctttttcccatagctgagttttgtcccaatgggttttctcagtatgg
tttttaatgaggcaaatggatcactacgtcgagttatctagaagtcattatcaat-ggga
aataatgtacaagtcatc-tgacttctgcactaatacaagtgacttctgtactactacaa
gtcacctagacgtttt-gctg--ttttt-ttatttcctt-aaaacatcttgttgtttt-a
ttttgaacttcctgttgtttggagtgttgagcc-tagggttgattataaaacccaatagc
gacgcctc-cttgttgggtagcgaagaagttttatgt-aacaagtattgttga---a--c
tttttctgtcaatcc-gaactcgtaaatgcgttcatga-taccatg-tttctaaacactt
tgtgattaagaaactcttcactctgtcttttcgaatccatttgatcctc-ttcac-aatc
ctcaccatcgaaccattg---t-ttttcatc-cctaaacatctatc--------------
---------at-------actcaatcgcaag-----------------------ccactc
gatcatcaccatca-ccaaatca-catcgcctatcacctatcatcagcc-tccattagag
tttca-tcctagggagatcgtatta-----------------------------
>Chr15:20690476:20697847_5p 
-----------------------------------tgatatgatcgtggcaagcacggag
ccagagactacagagaaaccggagatggtgggaaggattacttgttcaagagctaaggag
atggccaaggaagctcatttactcatagttgacgggtcatttaacctaccaaggatccaa
gtcttcaacatatccaccttgaagacttcacccggtaatgataacgaggtaacttaggtg
tgaagtttgtactc-tttccccatagctgagttttgtcccaatgggttttctcagcatgg
tttttaatgaggcaaatggatcactacgtcgagttatctagaagtcattaccaat-gggg
aataaagta-------------cttctgtactaatacaagagacttctgtactactatag
gtcgcctagacgtttt-gctg---ttttcttatttcatt-taaacgtcttgttatttt-a
ttttgaacttcctgttgtttggagtgtcgagccctagggttaattataaagccccaaagc
tacgcctc-ttggttctttagcgaagaattatgttgt-aacaagtattgttg----atct
ttcttctctcaattt-gaattcttgaatgcgttcttgatttctggg-tttctatacactt
tgtgattcagaaactcttcac--ta--tcttacaatccatttaatcagc-taaac-acct
atcaccatcgaatcattg-----tt--atca-ctcgatcgtcatca--------------
------------------cctccttcgtatttg---------------------tcattt
gcgaatcatcacct-tccattct-tatcgcctatcacttggtcatcagcctccatcagag
ttctaatcctagggaaatcgtattatg---------------------------
>Chr5:27960932:27968196_3p 
-----------------------------------tgatatgatcgtggcaagcaaggag
ccagaggctgcagagcaaccggaggtggtgggaaggatcactcgttcaagagctaaggag
atggccaaggaagctcatgcactcatagttgacgggtcattcaacctaccaaggatccaa
gtcttcaacatatccaacctgaagacttcacccggtaatgaggactaggtaacttaggtg
tgaagtttgtactctttttcccatagctgagttttgtcccaatgggttttctcagcatag
tttttaatgaggcaaatggatcactacgtcgagttatctagaagtcattaccaaaggggg
aataatgta-------------cttctgtactagttcagccgacttctgtactactacag
gtcgcctagacgtttt-gctgttttttttttttttcctt-aaaacgtcttgttgttttgg
ttttgcacttcttgttgtttggagtgtcgagccctaggg----tgtttaaaacccaaagc
tacgcctcttttgttctttagcgaagaagtatgttgtaaacacgttttgtg-----aact
ttcttctctcaattc-gaattcttgaatgcgttcttgatttctgga-tttctgtacactt
tgtgattcagaaactcttcac-ttt--tgtttcaatccatacaaccacc-taaac-ctct
aactccatcgaatcactg-----ttctatca-ctcgatcatcacta--------------
------------------tctccatcgtatttg---------------------tcactt
acgcaccatcacca-tcggatct-catcactagccacttgtcttcagcctttcatcagag
ttcta-tcctagggagatcgtatca-----------------------------
>Chr5:27960932:27968196_5p 
-----------------------------------tgatatgatcgtggcaagcaaggag
ccagaggctgcagagcaaccggaggtggtgggaaggatcactcgttcaagagctaaggag
atggccaaggaagctcattcactcatagttgacgggtcattcaacctaccaaggatccaa
gtcttcaacatatccaccttgaagacttcacccggtaatgaggactaggtaacttaggtg
tgaagtttgtactctttttcccatagctgagttttgtcccaatgggttttctcagcatgg
tttttaatgaggcaaatggatcactacgtcgagttatctagaaatcattactaaaggggg
aataatgta-------------cttctgtactagttcagccgacttctgtactactacag
gtcgcctagacgtttt-gctgtttttttcttatttcctt-aaaacgtcttgttgttttgg
ttatgcacttcttgttgtttggagtgtcgagccctaggg----tgtttaaaacccaaagc
tacgcctcttttgttctttagcgaagcagtatgttgtaaacgcgttttgtg-----aact
ttcttctctcaattt-gaattcttgaatgcgttcttgatttttggg-tttctatacactt
tgtgattcagaaactcttcac-ttt--tgtttcaatccatacaaccacc-taaac-ctct
aactccatcgaatcactg-----ttctatca-ctcgatcatcacta--------------
------------------tctccatcgtatttg---------------------tcactt
acgcaccatcacca-tcggatct-catcactagccacttgtcttcagcctttcatcagag
ttcta-tcctagggggatcgtatca-----------------------------
>Chr16:12845330:12851752_5p 
------------------------------------------------------------
--------------------------------------------ttcaagagctaaggag
atggccaaggaagctcattcactcatagctgacgggtcattcaatctaccgaggatccaa
gtcttcaacatatccaccctgaagacttcacccggtaatgataactagataacttaggtg
tgaagtttgtactctttttcccatagctgagttttgtcccaatgggttttctcggtatgg
tttttaatgaggcaaatggatcactacgtcgagttatctagaagtcattaccaat--ggg
gataatgtacaagtcaccatgacttctgtactaatacaagtgacttctgtactactacag
atcacctagacgcttc-gttg---ttttcttatttcctt-tacacgccttgttgtttt-a
ttttgaacttcctgttgtttggagtgtcgagccttagggttgattataaaacccaaaagc
gacgcctc-cttgtttggtagcgaagaagttttatgt-aacaagtattgttga---atct
ttcttctctcaatcc-gaactcgtgaatgcgttcatga-ttccgag-tttctaaacactt
tgtgattaagaaactcttcacttta--ttttcgaatccatataaccatc--taac-actt
ttcaccatcgaatcatta---a-ttttctct-ctcgaacatcacct--------------
---------gt-------cgtcactcgcaat-----------------------tcactt
gtacatcatcacca-tcaattca-cgtcgcctcttacctgtcatcagcc-tccatcagag
tttca-ccctagggagttcgtattagtgatgattaggcg---------------
>Chr17:9588799:9595285_3p 
-----------------------------------tgatatgatcgtggcaagcaaggag
ccagaggctgcagagcaaccggaggtggtgggaaggatcactcgttcaagagctaaggag
atggccaaggaagctcattctctcatagttgacgggtcattcaacctaccaaggatccaa
gtcttcaacatatccaccctgaagacttcacccggtaatgaggactaggtaacttaggtg
tgaagtttgtactctttttcccatagctgagttttgtcccaatgggttttctcagcatgg
tttttaatgaggcaaatggatcactacgtcgagttatctagaaatcattaccaaaggggg
aataattta-------------cttctgtactagttcagccgacttctgtactactacag
gtcgcctagacgtttt-gctg--tttttcttatttcctt-aaaacgtcttgttgttttgg
ttatgcacttcttgttgttcagagtgtcgagccctaggg----tgtttaaaacccaaagc
tacgcctcttttctctttcagcgaagaagtatgttgtaaacacgt-ttgtg-----aact
ttcttctctcaatcc-gatatcttgaatgcgttcttgatttctgag-tttctttacacgt
tgtgaattaggaaactcttct-acc--tgttcgaatccatctcatcattcaaaac-actt
ctcaccattgattcattg-----ttacttgg-ttcgatcattactt--------------
------------atatt-cattcacc---------------aatc---------tcactc
gatcatcatcacca-ccgaatccacgtcgcctatcaccta-ccatcagccttcatcagag
tccattcctaggggagatcatatcatgtggtatca-------------------
>Chr17:9588799:9595285_5p 
-----------------------------------tgatatgatcgtggcaagcaaggag
ccagaggctgcagagcaaccggaggtggtgggaaggatcactcgttcaagagctaaggag
atggccaagaaagctcattctctcatagttgacgggtcattcaacctaccaaggatccaa
gtcttcaacatatccaccctgaagacttcacccggtaatgaggactaggtaacttaggtg
tgaagtttgtactctttttcccatagctgagttttgtcccaatgggttttctcagcatgg
tttttaatgaggcaaatggatcactacgtcgagttatctagaaatcattaccaaaggggg
aataattta-------------cttctgtactagttcagccgacttctgtactactacag
gtcgcctagacgtttt-gctg--tttttcttatttcctt-aaaacgtcttgttgttttgg
ttatgcacttcttgttgttcagagtgtcgagccctaggg----tgtttaaaacccaaagc
tacgcctcttttctctttcagcgaagaagtatgttgtaaacacgt-ttgtg-----aact
ttcttctctcaatcc-gatatcttgaatgcgttcttgatttctgag-tttctttacacgt
tgtgaattaggaaactcttct-acc--tgttcgaatccatctcatcattcaaaac-actt
ctcaccattgattcattg-----ttacttgg-ttcgatcattactt--------------
------------atatt-cattcacc---------------aatc---------tcactc
gatcatcatcacca-cagaatccacgtcgcctatcaccta-ccatcagccttcatcagag
tccattcctaggggagatcatatca-----------------------------
>Chr16:12845330:12851752_3p 
------------------------------------------------------------
----------------------------------------------------ctaaggag
atggccaaggaagctcattcactcatagctgacgggtcattcaatctaccgaggatccaa
gtcttcaacatatccaccctgaagacttcacccggtaatgataactagataacttaggtg
tgaagtttgtactctttttcccatagctgagttttgtcccaatgggttttctcggtatgg
tttttaatgaggcaaatggatcactacgtcgagttatctagaagtcattaccaat--ggg
gataatgtacaagtcaccatgacttctgtactaatacaagtgacttctgtactactacag
atcacctagacgcttc-gttg--gttttcttatttcctt-tacacgccttgttgtttt-a
ttttgaacttcctgttgtttggagtgtcgaaccctagggttgattataaaacccaaaagc
gacgcctc-cttgtttggtagcgaagaagttttatgt-aacaagtattgttga---atct
ttcttctctcaatcc-gaactcgtgaatgcgttcatga-ttccaag-tttctaaacactt
tgtgattaagaaactcttcacttta--ttttcgaatccatataaccatc--taat-actt
ctcaccatcgaatcattg---c-ttttctct-ctcgaacatcacat--------------
---------gc-------cgtcactcgcaat-----------------------ccactt
gtgcatcatcacca-tcaattca-cgtcgcctcttacctgtcatctgcc-tccatcagag
tttca-tcctagggagttcgtattatgtggtatcagagccaa------------
>Chr9:13408449:13414697_3p 
-----------------------------------tgatatgatcgtggcaagcaaggag
ccagaggctgcagagcaaccggaggtggtgggaaggatcactcgttcaagagctaaggag
atggccaaggaagctcatgcactcatagttgacgggtcattcaacctaccaaggattcaa
gtcttcaacatatccaacctgaagacttcacccggtaatgatgactaggtaacttaggtg
agaagtttgtactctttttcccatagctgagttttgttccaatgggttttctcagcatgg
tttttaatgaggcaaatggatcactacgtcgagttatctagaagtcattaccaacggggg
aataatgta-------------cttctgtactagttcaggcgacttctgtactactacag
gtcgtctagacgtttt-gctg--tttttcttatttcctt-aaaacgtcttgttgttttgg
ttttgcacttcttgttgtttggagtgtcgagccctaggg----tgtttaaaacccaaagc
tacgcctcttttgttctttagcgaagaag--ttgtatgaacaagtattgtc-----aaac
tttttc-ctcacttt-gaattcttaaatgcgttcttgatttctggg-tttctatacactt
tgtgattcagaatcccttcac--ta--tcttacaatccatcaaaccccc-taaac-atct
atctccgtcgaaccattg--------tatca-cttaatcttcatca--------------
------------------cctccaccgtatttgtctcctacgaatcaacacctttcactt
ccgcaccatcacca-tcgaatct-catcatcattcgtcagtctacagccttca-tcagag
ttcta-tcctagagaaatcctatcaa----------------------------
>Chr9:13408449:13414697_5p 
------------------------------------gatatgatcgtggcaagcaaggag
ccagaggctgcagagcaaccggaggtggtgggaaggatcactcgttcaagagctaaggag
atggccaaggaagctcatgcactcatagttgacgggtcattcaacctaccaaggattcaa
gtcttcaacatatccaacctgaagacttcacccggtaatgatgactaggtaacttaggtg
agaagtttgtactctttttcccatagctgagttttgtcccaatgggttttctcagcatgg
tttttaatgaggcaaatggatcactacgtcgagttatctagaagtcattaccaacggggg
aataatgta-------------cttctgtactagttcaggcgacttctgtactactacag
gtcgtctagacgtttt-gctg--tttttcttatttcctt-aaaacgtcttgttgttttgg
ttttgcacttcttgttgtttggagtgtcgagccctaggg----tgtttaaaacccaaagc
tacgcgtcttttgttctttagcgaagaag--ttgtatgaacaagtattgtc-----aaac
tttttc-ctcacttt-gaattcttgaatgcgttcttgatttctggg-tttctatacactt
tgtgattcagaatcccttcac--ta--tcttacaatccatcaaaccccc-taaac-atct
atctccgtcgaaccattg--------tatca-cttaatcttcatca--------------
------------------cctccaccgtatttgtctcctacgaatcatcacctttcactt
ccgcaccatcacca-tcgaatct-catcatcattcgtcagtctacagccttca-tcagag
ttcta-tcctagggaaatcctatcatgtggtatc--------------------
>Chr17:8519175:8526122_5p 
---------------------------------------------------------gag
cccgaggctgcagagcaaccggaggtggtgggaaggatcactcgttcaagagctaaggag
atggccaaggaagcacactcactcatagttgacgggtcattcaacctaccaaggatccaa
gtcttcaacatatccaccttgaagacttcacccggtgatgatgactaggtaacttaggtg
agaagtttgtactctttttcccatagctgagttttgtcccaatgggttttctcagcatgg
tttttaatgaggcaaatggatcactacgtcgagttatctagaagtcattaccaaaggggg
aataatgta-------------cttctgtactagt-tagccgatttctgaactacttcag
gtcgtctagacgtttt-gctg---ttttcttatttctttaaaaacgtcttgttgttttgg
ttttgaacttcttgttgttcagagtgtcgagccctaggg----tgtttaaaacccaaagc
tacgcctcttttctcttttagcgaagaatgatgttgtaaacaagtattgtt-----gatc
tttcttcctcaattt-gatttcttgaatgcgttcttgaattctggg-tttctaaacac-t
tgtgatacagaaactctacac--tt--gatttcgttccatacaaccacctaaaacaatct
acctccataaaatcattg-----ttctatca-tccgatcatcaccatatctatctacatt
atcgctcacgcatcaacttctccattgcatt----------------------gtcactt
ccgcatcatcaccg-tcgaatct-catcatcagtcatcaatcttcagcc-ttcatcagag
tccattcctaggggagatcgtatca-----------------------------
>Chr17:8519175:8526122_3p 
------------------------------------------------------------
-----ggctgcagagcaaccggaggtggtgggaaggatcactcgttcaagagctaaggag
atggccaaggaagcacactcactcatagttgacgggtcattcaacctaccaaggatccaa
gtcttcaacatatccaccttgaagacttcacccggtgatgatgactaggtaacttaggtg
agaagtttgtactctttttcccatagctgagttttgtcccaatgggttttctcagcatgg
tttttaatgaggcaaatggatcactacgtcgagttatctagaagtcattaccaaaggggg
aataatgta-------------cttttgtactagt-tagccgatttctgaactacttcag
gtcgtctagacgtttt-gctg---ttttcttatttctttaaaaatgtcttgttgttttgg
ttttgaacttcttgttgttcagagtgtcgagccctaggg----tgtttaaaacccaaagc
tacgcctcttttctcttttagcaaagaatgatgttgtaaacaagtattgtt-----gatc
tttcttcctcaattt-gatttcttgaatgcgttcttgaattctggg-tttctaaacac-t
tgtgatactgaaactctacac--tt--gatttcgttccatacaaccacctaaaacaatct
acctccataaaatcattg-----ttctatca-tccgatcatcaccatatctatctacatt
atcgctcacgcatcaacttctccattgcatt----------------------gtcactt
ccgcatcatcaccg-tcgaatct-catcatcagtcatcaatcttcagcc-ttcatcagag
tccattcctaggggagatcgtatcagcagtcc----------------------
>Chr20:15358268:15364889_3p 
-----------------------------------tgatatgatcgtggcaagcaaggag
ccagaggctgcagagcaaccggaggtggtgggaaggatcactcgttcaagagctaaggag
atggccaaggaagctcattcactcatagttgacgggtcattcaacctaccaaggatccaa
gtcttcaacatatccaccttgaagacttcacccggtaatgaggactaggtaacttaggtg
tgaagtttgtactctttttcccatagctgagttttgtcccaatgggttttctcagcatgg
tttttaatgaggcaaatggatcactacgtcgagttatctagaaatcattaccaaa-gggg
aataatgta-------------cttctgtactaattcaagtgacttccgtagtactacag
gtcacttggacgtttt-gctg---ttttcttatttcctt-aaaacgtcttgttgttttag
ttttgcacttcttgttgtttggagtgtcgagccctaggg----tgtttaaaacccaaagc
tacgcctcttttgttctttagcgaagaagtatgttgtaaacacgttttgtg-----aact
ttcttctctcaattt-gaattcttgaatgcgttcttgatttctggg-tttctatacactt
tgtgattcagaaactcttcac---t--tgttacaatccatatcaccacc-taaataatct
atctccatctaatcattg-----ttctatca-ttcgatcatcaccatatccctcaatatt
cacgatctcgcatcatcatctccaccgtatttg---------------------ccactt
ccgcaccatcatca-ccgagtct-catcatcattcatcagtctacagccttcatcagagt
ttcta-tcctagggagatcctatca-----------------------------
>Chr20:15358268:15364889_5p 
-----------------------------------tgatatgatcgtggcaagcaaggag
ccagaggctgcagagcaaccggaggtggtgggaaggatcactcgttcaagagctaaggag
atggccaaggaagctcattcactcatagttgacgggtcattcaacctaccaaggatccaa
gtcttcaacatatccaccttgaagacttcacccggtaatgaggactaggtaacttaggtg
tgaagtttgtactctttttcccatagctgagttttgtcccaatgggttttctcagcatgg
tttttaatgaggcaaatggatcactacgtcgagttatctagaaatcattaccaaa-gggg
aataatgta-------------cttctgtactagttaaagtgacttccgtagtactacat
gtcacttggacgtttt-gctg---ttttcttatttcctt-aaaacgtcttgttgttttag
ttttgcacttcttgttgtttggagtgtcgagccctaggg----tgtttaaaacccaaagc
tacgcctcttttgttctttagcgaagaagtatgttgtaaacacgttttgtg-----aact
ttcttctctcaattt-gaattctcgaatgcgttcttgatttctggg-tttctatacacct
tgtgattcagaaactcttcac---t--tgttacaatccatatcaccacc-taaataatct
atctccatctaatcattg-----ttctatca-ttcgatcatcaccatatccctcaatatt
cacgatctcgcatcatcatctccaccgtatttg---------------------ccactt
ccgcaccatcatca-ccgagtct-catcatcattcatcagtctacagccttcatcagagt
ttcta-tcctagggagatcctatca-----------------------------
>Chr17:18463488:18470141_5p 
-----------------------------ggaggatgatatgatcgtggcaagcaaggag
ccagaggctgcagagcaaccggaggtggtgggaaggatcactcgttcaagagctaaggag
atggccaaggaagctcattcactcatagttgacgggtcattcaacctaccaaggatccaa
gtcttcaacatatccaccttgaagacttcacccggtaatgaggactaggtaacttaggtg
tgaagtttgtactctttttcccatagctgagttttgtcccaatgggttttctcagcatgg
tttttaatgaggcaaatggatcactacgtcgagttatctagaaatcattaccaaa-gggg
aataatgta-------------cttctgtactaattcaagtgacttccgtagtactacag
gtcacttggacgtttt-gctg---ttttcttatttcctt-aaaacgtcttgttgttttag
ttttgcacttcttgttgtttggagtgtcgagccctaggg----tgtttaaaacccaaagc
tacgcctcttttgttctttagcgaagaagtatgttgtaaacacgttttgtg-----aact
ttcttctctcaattt-gaattcttgaatgcgttcttgatttctggg-tttctatacactt
tgtgattcagaaactcttcac---t--tgttacaatccatatcaccacc-caaataatct
atctccatctaatcattg-----ttctatca-ttcgatcatcaccatatccctcaatatt
cacgatctcgcatcatcctctccaccgtatttg---------------------ccactt
ccacaccatcatca-ctgagtct-catcatcattcatcagtctacagccttcatcagagt
ttcta-tcctagggagatcctatca-----------------------------
>Chr17:18463488:18470141_3p 
-----------------------------------tgatatgattgtggcaagcaaggag
ctagaggctgcagagcaaccggaggtggtgggaaggatcactcgttcaagagctaaggag
atggccaaggaagctcattcactcatagttgaccggtcattcaacctaccaaggatccaa
gtcttcaacatatccaccttgaagacttcacccggtaatgaggactaggtaacttaggtg
tgaagtttgtactctttttcccatagctgagttttgtcccaatgggttttctcagcatgg
tttttaatgaggcaaatggatcactacgtcgagttatctagaaatcattaccaaa-gggg
aataatgta-------------cttctgtactaattcaagtgacttccgtagtactacag
gtcacttggacgtttt-gctg---ttttcttatttcctt-aaaacgtcttgttgttttag
ttttgcacttcttgttgtttggagtgtcgagccctaggg----tgtttaaaacccaaagc
tacgcctcttttgttctttagcgaagaagtatgttgtaaacacgttttgtg-----aact
ttcttctctcaattt-gaattcttgaatacgttcttgatttctggg-tttctatacactt
tgtgattcagaaactcttcac---t--tgttacaatccatatcaccacc-caaataatct
atcttcatctaatcattg-----ttctatca-ttcgatcatcaccatatccctcaatatt
cacgatctcgcatcatcctctccaccgtatttg---------------------ccactt
ccacaccatcatca-ccgagtct-catcatcattcatcagtctacagccttcattagagt
ttcta-tcctagggagatcctatca-----------------------------
