# Supplementary material for: Transposon signatures of allopolyploid genome evolution
Source: Nat Commun. 2023 Jun 1;14:3180. doi: 10.1038/s41467-023-38560-z (PMC10235133; doi:10.1038/s41467-023-38560-z)
Supplement: Supplementary file 4 — Supplementary Data 1 [file 41467_2023_38560_MOESM4_ESM.zip › Camelina.LTR.families/Camelina.LTRFamily/Camelina.Aligned/gt10.fam_3581.Aligned.fa]

>Chr6:8530103:8536122_5p 
------------------------------------------------------------
-tttaaccatgatataaggagtcttt-tagagtcttttgatatgtttt-taggtcctttg
tgagtc-tttacaggctttataggatctag-cacggatagaa-cataatggagctaaata
ggaatatttggagcataatcaaccattaaggcta-agctgt-gaagttgggagacgtg-t
tcagaaggatgcgtcaaccgatgcaaatgatggtatcgatc-aatgctg-----agtcca
caagacaaattggaagttttcc-cacaaattttgaagatttacaaagttgccccaaagtt
ttccaaatttgcattattagtccttggacgtg-tttaggaatat-aaataggatttttg-
ggtcattgtttagacctaagctttatttttccctgcaacttttgagag----aaaaccct
gagaga-tttttagagtgc-ttttggagagaagaatcaagactcctt-cagagaag-att
cagaact---ccttttcttcttcttttaatctcttaatgctatctattttattcatgatt
tgtgttcttataattatgtctaagtagatctgcttgtcaggtttagggtttctcattagg
gatttcatgaattgttagatttatcaattgtttggatttattatctttcttgttcttcac
tattggttattttcaatgctagatctttgattagtcatctggatttag-atattaggatt
attgattgatatgagaatataattaattttcctgacaaaaacctttggtgagc--aaaat
tactttttgcaaagagatttgaattagtaattttgtgaacttatttaaaattaattttat
tgctgatttttaacctagaattttacaaagaaattttgattttttttggttttaaa-ttt
agataatatttgcagtgagaactgatttattttacaattgtgtttagattaaa-------
----------------------------------------------------------
>Chr6:8530103:8536122_3p 
----------------------------tgatatatcat--------gg-ttttaggtgt
tttaaaccatgatataaggagtcttt-tagagtcttttgatatgtttt-taggtcttttg
tgagtc-tttacaggttttatagcatctag-catggatggaa-cataatggagctaaaaa
ggaagacttagagcataatcaagcattgaggcta-agctgt-gaagttgggagacgtg-t
tcagaaggatgcgtcgaccgatgcaaatgatggtatcgatc-aatgctg-----agtcca
caagacaaattggaagttttcc-cacaagttttgaagatttccaaagctaccccaaagtt
ttccatatttacatcattagtcattggacgtg-tttaggaatat-aaataggatttttg-
ggtcattgtttagacctaagctttatttttccctgcaacttttgagag----aaaatcct
gagaga-tttttagagagc-ttttggagagaagaatcaagactcttt-cagagaat-att
cagaact---ccttttatttttccttttatctcttaatgctatctattttattcattatt
tgtgttcttacaattatgtctgagtagatctgcttgttaggtttagggttactcattagg
gatttcatggattgttagattgatcaattgtttggattcattatctttcttgttcttcac
tataggttgttttaaatgctagatctttgattagttatctggatttag-atcttaggatt
attgattgatataagaatataattgattttcgtgacaaaaacctttggtgagc--aagat
aactttttgcaaagagatttgaattaaaaattttgtgaacttatctaaacttgattttat
tgctgatttttaacatagaattttacaaagaaattttga--ttttttagttttaaa-ttt
agataatatttgcagtgagaactgaattattttacaattgtgtttagagttcaagaaca-
----------------------------------------------------------
>Chr20:19526283:19536275_5p 
----------------------------tgatatatcat--------ggtttttaggtgt
ttttagccatgatataagtcttatctatagagtc-----------ttt-ttggtgttttt
agagtctttttgagtctttataggatttag-catggatgtgagcttaatggagctaaata
ggaggatttggagcataatcaagcattgaggttg-agctac-aaagttgggagacgaagt
tcagagacttgcatcggtcgatgcaa-gtgatgtgtcgatc-gatgcag-----tatcca
caagaagaattggaagttttcc-cacaagttttgaagatttacaaagttgccccaaagtc
ttccatatttgcatcattggtccctggccgtg-tttaggaatat-aaataggatttttat
ggtcattgtttagacctaagctttatttttccctgcaacttttgagag---caaaaccct
gagaga-tttttagagagctttttggagagaagattcaagactcctt-cagagaag-att
cagaact---cattttcttcttcttttaatctcttaatgctatctattttattcatgatt
tgtgttcttacaattatgtctgagtagatctgcttgttaggtttagggtttctcattagg
gatttcatggattgttagatctgttaat--ttaggattcattatctttcttgttcttcac
cataggttgttcttaatgctagatctttgattagtcatctggatttag-atcttaggatt
attgattgatatgagaatataattgattttcctgacaaaaacctttggtgagc--aaaat
tactttttacaaagagatttgaattagtgattttgtgaacttatctaaacttgattttaa
tgctggtttttaactt-gaattttgcaaagagatttgga--ttttctggttttaaaactt
agataatatttgcagtgagaactgatttattttataattgtgtttagagttcaagaacgg
tgcttaaatgttgaatcctgcttgtttaattaattgatctga----------------
>Chr20:19526283:19536275_3p 
-------------------------------------------------------ggtgt
ttttagccatgatataagtcttatctatagagtc-----------ttt-ttggtgttttt
agagtctttttgagtctttataggatttag-catggatgggagcttaatggagctaaata
ggaggatttggagcataatcaagcattgaggttg-agctac-aaagttgggagacaaagt
tcagagacttgcatcggtcgatgcaa-gtgatgtgtcgatc-gatgcag-----tatcca
caagaagaattggaagttttcc-cacaagttttgaagatttacaaagttgccccaaagtc
tttcatatttgcatcattggtccctggctgtg-tttaggaatat-aaataggatttttat
ggtcattgtttagacctaagctttatttttccctgcaacttttgagag---caaaatcct
aagaga-tttttagagagctttttggagagaagattcaagactcctt-cagagaag-att
cagaact---cattttcttcttcttttaatctcttaatgctatctattttattcatgatt
tgtgttcttacaattatgtctgagtagatctgcttgttaggtttagggtttctcattagg
gatttcatggattgttagatctgttaat--ttaggattcattatctttcttgttcttcac
cataggttgttcttaatgctagatctttgattagtcatctggatttag-atcttaggatt
attgattgatatgagaatataattgattttcctgacaaaaacctttggtgagc--aaaat
tactttttgcaaagagatttgaattagtgattttgtgaacttatctaaacttgattttat
tgctggtttttaactt-gaattttgcaaagagatttgga--ttttcgggttttaaaactt
agataatatttgcagtgagaactgatttattttacaattgtgtttagagttcaagaacgg
tgcttaattgttgaatcctgcttgcttaattaattgatctgattttccatgatttcct
>Chr14:29501768:29508404_3p 
---------------------------ttgatatatcat--------ggtttttaggtgt
ttttagccatgatataagtcttatttaaagagtc-----------ttt-ttggtattttt
agagtc-ttttgagtcttcataggatttag-catggataggaacataatggagctacata
ggaggatttggaatacattcaagcattgaggctgaagctgc-aaagttgggagacgaa-t
tcagagaa-ggcatcgaccgatgcaattgatagtgtcgatc-gatgc-a-----tagcca
aagaagaaatcggaagttttcc-cacaagttttgaagatttacaaagctgcctcaaagtt
ttccatatttgcatcattagtccctggacgtgttttaggaatat-aaataggatttcta-
ggtcattgtttagacctaag--ctttattttcctgcaacttttgagaga--gaaaaccct
gagaga-tttttagagagc-ttttagagagaagaatcaagactcctt-cagagaag-att
cagcact----ccttttcttcttctttaatctcttaatgttatctattttattcataatt
tgtgttattataattatgtctaagtagatctgcttgttaggtttagggtttctcattaag
gatttcatggattgttagattgattaattgtttggattcattatctttcttgttcttcac
catatgttgttcttaatgctagatctttgattagtcatctggatttag-atcttaggatt
attgattgatatgagaatataattgattttcctgacaaaaacctttggtgagc--aaaat
tactttttgcaaagagatttgaattagtgattttgtgaacttatctaaacttgattttat
tgctggtttttaactt-gaattttgcaaagag----------------------------
------------------------------------------------------------
----------------------------------------------------------
>Chr15:26485615:26494390_3p 
ctggtaaaggagggtcgccgacggcgactgatatatcat--------ggtttttaggtgt
ttttagccatgatataagtcttatttgtagagtc-----------ttt-ttggtattttt
agagtc-ttttgagtctttataggatttag-catggatgagagcataatggagctaaata
ggaagatttggagcttaatcaagcattgaggctg-agctgcagaagttgagagacgaa-t
ttagaatccagcatcgatcgacacac-tgatagcatcgatc-gatgcta------ggcca
aagacgaaatcggaagttttcctcacaagttttgaagatttacaaagctgccccaaagtt
ttccatatttgcatcattagtccctggacgtg-tttaggaatat-aactaggatttttat
ggtcattgtttagacctaagctttatttttccctgcaacttttgaaag---caaaaccct
gtgagagattttagatagc-ttttggagaaaagaatcaagactcctt-cagagaag-att
cagaact---ccttttcttcttcctttaatctcttaatgctatctattttattcatgatt
tgtgttcttacaattatgtctgagtagatctgcttgttaggtttagggtttctcattagg
gatttcatggattattggatctgttaat--ttaggattcattatctttcttgttcttcac
cataggttgttattaatgttagatctttgattagtcatctcgatttag-atcttaggatt
attgattgatatgagaatataattgattttcctgacaaaaacctttggtgagc--aaaat
tactttttgcaaagagatttgaattagtgattttgtgaacttatctaaacttaattttat
tgctggttttcaactt-gaattttgcaaagagatttgga--ttttt--------------
------------------------------------------------------------
----------------------------------------------------------
>Chr11:34974828:34981662_3p 
-----------------------------gatatatcat--------ggtttttaggtgt
ttttagccatgatataagtcttatttatagagta-----------ttt-ttggtattttt
agagtc-ttttgagtctttataggaattag-catggatgggagcttaatggagctaaata
ggaagatttggagcttaatcaagcattgaggctgaagctgc-aaagttgggagacgaa-t
ttagagga-tgcatcgatcgatgcagatgatagtgtcgatc-gatgc-t-----gggcca
aagaagaaatcggaagttttcc-cacaagctttgaagatttacaaaactgccccaaagtt
ttctatatttgcatcattagtccctggacgtgttttagaaatat-ttatagtatttttat
ggtcattgtttagacctaaagctttatttttcctgcaactattgagaga--gaaatccct
gagaga-tttttagagagc-ttttggagagaagattcaaaactcct--------------
-------------tttcttcttcctttaatctcttaatgctatctattttattcatgatt
tgtgttcttacaattatgtctgagtagatatgcttgttaggtttagggtttctcattagg
gatttcatggattgttagattgattaattgtttggattcattatctttcttgttcttcac
cataggttgttcttaatgctagatctttgattagtcatctggatttag-atcttaggatt
attgattgatatgagaatataattgattttcctgacaaaaacctttggtgagc--aaaat
tatttcctgcaaagagatttgatttagtaattttgtgaacttatttaaacttgattttat
tgctagtttttaactt-gaattttgcaaagagatttgga--ttttcgggttttaaaactt
agataatatttggagtgagaattgatttattttacaattgtgtttagagttcaagaacgg
tgcttaattgttgaatcttgcttgcttgcttaattaattgat----------------
>Chr15:26485615:26494390_5p 
---------------------ggggagttgatatatcat--------ggtttttaggtgt
ttttagccatgatataagtcttatttttagagtc-----------ttt-ttggtattttt
agagtc-ttttgagtctttataggatttag-catggatgagagcataatggagctaaata
ggaagatttggagcttaatcaagcattgaggctg-agctgcagaagttgagagatgaa-t
ttagaatccagcatcgatcgacacac-tgatagcattgatc-gatgcta------ggcca
aagacgaaatcggaagttttcctcacaagttttgaagatttacaaagctgccccaaagtt
tttcatatttgcatcattagtccctagacatg-tttaggaatat-aaataggatttttat
ggtcattgtttagacctaagctttatttttccctgcaacttttgagag---caaaaccct
gtgagagattttagagagc-ttttggtgaaaagaatcaagactcctt-cagagaag-att
cagaact---cattttcttcttcctttaatctcttaatgctatctattttaatcatgatt
tgtgttcttacaattatgtctgagtagatctacttgttaggtttagggtttctcattagg
aatttcatggattattagatctgttaat--ttaggattcattatctttcttgttcttcac
cataggttgttcttaatgctagatctttgattagtcatctggatttag-atcttaggatt
attgattgatatgagaatataattgtttttcctgacaaaaacctttggtgagc--aaaat
tactttttgcaaagagatttgaattagtgattttgtgaacttatctaaacttgattttat
tgctggtttttaactt-gaattttgcaaagagatttgga--ttttt--------------
------------------------------------------------------------
----------------------------------------------------------
>Chr14:16408363:16415653_5p 
---------------------------------tatcat--------ggtttttaggtct
ttttggccatgatataagtcttatttatagagtc-----------ttt-ttggtattttt
agagtc-ttttgagtgtttataggctttag-catggatgggagcttaatggagctaaata
ggaagatttggagcttaatcaagcattgaggctgaagctgc-aaagttgggagacgaa-t
tcagagaa-ggcatcgaccgatgcaagtgatggtgtcgatc-gatgcaa-----tatcca
caagacaaatcagaagttttcc-cacaagttttgaagatttacaaatctgccccaaag-t
ttccatatttgcatcattagtccccattcgtgttttaggaatat-atataggatttttat
ggtcattgtctagacctaag--ctttatttttctgcaacttttgagaga--gcaaaccct
gagaga---tttagagagt-ttttggagagaagaatcaagactccttccaaagaag-att
cagaact---ccttttctacttcttttaatctcttaatgctatttattcagaatatgatt
tgtgtttcattgattatgtctgagtagatctgcttgttaggtttagggtttctcactagg
gatttcatggattgttagattaattaattgtttggattcattatctttcttgttcttcac
cataggttgttcttaatgctagatctttgattagtcatatggatttaa-atcttaggatt
attgattgatatgagaatataattgattttcctgacaaaaacctttggtgagc--aaaat
acctatttgcaaagagatttgatttagggattttgtgaacttatctaaacttgattttat
tgctggtttttaactt-gaattttgcaaagagatttgga--ttttcaggttttaaaattt
agataaaatttgcagtgagaactgattta-------------------------------
----------------------------------------------------------
>Chr9:18028788:18035311_5p 
----------------------------tgatatatcat--------ggtttttaggtgt
ttttagccatgatataagtcttaattatagagtc-----------ttt-ttgttattttt
agagtc-ttttgagtctttataggatttag-catggacaggagcataatggagctaaata
gaaagatttggagcttaatcaagcattgaggctg-agctac-gaagttgggagacatg-t
tcagaagagtgcatcgatcgacacag-catatgcatcgatc-gatgcta------ggcca
aagtcgaaatcgaatgtttttctcacaagttttgaagatttacaaagttgccccagagtt
ttctatatttgcattattagtccttggacgtt-tttaggaatat-aaataggatttttat
ggtcattgtctagacctaagctttatttttccctgcaacttttgagag---caaaaccct
gagaga-tttttagaaagc-ttttggagagaagaatcaagactcctt-cagagaag-att
cagaact---cgttttcttcttcttttaatctcttaatgctatctattttattcatgatt
tgtgttcatacaattatgtctgagtagatcttctagttaggtttagggtttctcattaga
gatttcatggattgttagatctgttaat--ttaggattcattatctttcttgttcttcac
cataggttgttcataatgctagatctttgattagtcatctggatttag-atcttaggatt
attaattgatatgagaatataattgattttcctgat-aaaacctttggtgagc--aaaat
tacttttgacaaagatatttgaattagtgattttgtgaacttatctaaacttgattttat
tgctggtttttaactt-gaattttgcaaagagatttaga--ttttctggctttctt----
------------------------------------------------------------
----------------------------------------------------------
>Chr14:16408363:16415653_3p 
-------------------------------------------------------ggtgt
ttttggccatgatataagtcttatttat--agtc-----------ttt-ttggtattttt
agagtc-ttttgaatgtttataggctttag-catggatgggagcttaatggagctaaata
ggaagatttggagcttaatcaagcattgaggctgaagctgc-aaagttgggagacgaa-t
tcagagaa-ggcatcgaccgatgcaagtgatggtgtcgatc-gatgcaa-----tatcca
caagacaaatcagaagttttcc-cacaagttttgaagatttacaaatctgccccaaag-t
ttccatatttgcatcattagtccccattcgtgttttaggaatat-atataggatttttat
ggtcattgtctagacctaag--ctttatttttctgcaacttttgagaga--gcaaaccct
gagaga---tttagagagt-ttttggagagaagaatcaagactccttccagagaag-att
tagaact---ccttttctacttcttttcatctcttaatgctatttattcagaatatgatt
tgtgtttcattgattatgtctgagtagatctgcttgttaggtttagggtttctcactagg
gatttcatggattgttagattaattaattgtttggattcattatctttcttgttcttcac
cataggttgttcttaatgctagatctttgattagtcatctggatttag-atcttaggata
attgattgatatgagaatataattgattttcctgacaaaaacctttggtgagc--aaaat
acctatttgcaaagagatttgatttatggattttatgaacttatctaaacttgattttat
tgctggtttttaacat-gaattttgcaaagagatttgga--ttttcgggttttaaaattt
agataatatttgcagtgagaactgatttatttta--------------------------
----------------------------------------------------------
>Chr11:34974828:34981662_5p 
----------------------------tgatatatcat--------ggcttttaggtgt
ttttagccatgagataagtcttatttat--agtc-----------ttt-ttgatattttt
agagtc-ttttgagtctttataggaattaa-catggatgatagcttaatgaagctaaata
ggaagattgggagcttaatcaagcattgaggctgaagctgc-aaagttgggagacgaa-t
tcagagga-tgcattgatcgatgcagatgatagtgtcgatc-gatgc-t-----gggcca
aagaagaaatcggaagctttcc-cacaagctttgaagatttacaaaaccgccccaaagtt
ttccatatttgcatcattagttcctggacgtgttttaggaatat-ttataggatttttat
ggtcattgtttagacctaaagatttatttttcctgcaacttttgagaga--gaaatccct
gagaga-tttttagagaga-ttttggagagaagattcagaactcct--------------
-------------tttcttattcctttaatctcttaatgctatctattttattcatgatt
tgtgttcttacaattatgtctgagtagatctgcttgttaggtttaggggttctcattagg
gatttcatggattgttagattgattaattgtttggattcattatctttcttgttcttcac
cataggttgttcttaatgctagatctttgattagtcatctggatttag-atcttaggatt
attgattgatatgagaatataatggatttttctgacaaaaacctttggtgagc--aaaat
tagtacctgcaaagagatttgatttagtaattttgtgaaattatctaaacttgattttat
tgctggtttttaactt-gaattttgcaaagagatttgga--ttttcgggttttaaaactt
agataatatttggagcgagaactaatttattttacaattgtgtttagagttcaaaaacgg
tgcttaattgttgaatattgcttgcttaattaatt-----------------------
>Chr9:5817641:5825894_5p 
-------------------------agttgatatatcat--------ggtttttaggtat
ttttagccatgatataagtcttaattatagagtc-----------ttt-ttggtattttt
agagtc-tttttagtctttataggatttaa-catggatgggagcataatggagctaaata
tgaagatttggagcttaatcaagcattgaggctg-agatac-gaagttgggagacgaa-t
tcagattgtgg-atcgatcgacacac-tgatagcatcgatc-gatgcta------ggcca
aatacggaattggaagttttcc-cacaagttttgaagatttacaaagttgccccaaagtc
ttccatatttgcatcattggtccctggccgtgttttaggaatataaaataggatttttat
ggtcattgtttagacctaaactttatttttccctgcaacttttgagag---caaaaccct
gtgagagattttagagagt-ttctggagagaagaatcaagaatcctt-cagagaag-att
cagaact---ccttttcttctacttttaatctcttaatgctatctattttattcatgatt
tgtgttcatacaattatgtctgagtagatctgcttgttaggcttagggtttctcattagg
gatttcatggattgttagatctgttaaa--ttaggattcattatctttcttgttcttcac
cataggttgttcttaatgctagatctttgattagtcatctggattt-g-atcttaggatt
attgattgatatgagaatataattgattttcctgat-aaaacctttggtgagc--aaaat
tacttcttgcaaagagatttgatttagtaattttgtgaacttatctaaacctgattttat
tgctggtttttaactt-gaattttgcaaagagatttgga--ttttc--------------
------------------------------------------------------------
----------------------------------------------------------
>Chr9:5817641:5825894_3p 
---------------------------------------------------tttaggtgt
ttttagccatgatataagtcttaattatagagtc-----------ttt-ttggtattttt
agagtc-tttttagtctttataggatttaa-catggatgggagcttaatggagctaaata
tgaagatttggagcttaatcaagcattgaggctg-agatac-gaagttgggagacgaa-t
tcagattgtgg-atcgatcgacacac-tgatagcatcgatc-gatgcta------ggcca
aatacggaattggaagttttcc-cacaagttttgaagatttacaaagttgccccaaagtc
ttccatatttgcatcattggtccctggccgtgttttaggaatataaaataggatttttat
ggtcattgtttagacctaaactttatttttccctgcaacttttgagag---caaaaccct
gtgagagattttagagagt-ttctggagagaagaatcaagaatcctt-cagagaag-att
cagaact---ccttttcttctacttttaatctcttaatgctatctattttattcatgatt
tgtgttcatacaattatgtctgagtagatctgcttgttaggcttagggtttctcattagg
gatttcatggattgttagatctgttaaa--ttaggattcattatctttcttgttcttcac
cataggttgttcttaatgctagatctttgattagtcatctggattt-g-atcttaggatt
attgattgatatgagaatataattgattttcctgat-aaaacctttggtgagc--aaaat
tacttcttgcaaagagatttgatttagtaattttgtgaacttatctaaacctgattttat
tgctggtttttaactt-gaattttgcaaagagatttgga--ttttc--------------
------------------------------------------------------------
----------------------------------------------------------
>Chr12:10144502:10151626_3p 
----------------------------tgatatatcat--------ggtttttaggtgt
ttttagccatgatataagtcttatttatagagta-----------ttt-ttggtattttt
agagtc-ttttgagtctttataggatttag-catggatggaagcataattgagctaaata
ggaagatttggagcttaatcaagcattgaggctg-agctac-gaagttgagagacgaa-t
tcagaaggatgcatcgatcgacacaa-cgtcagcatcggtc-gatgcag-----agtcca
caaggcaaattggaagttttcc-cacaagttttgaagatttacaaagctgccccaaagtt
ttccatatttgcatcattagtccctggacgtt-tttaggaatat-aagtaggatttttat
ggtca-tgtttagacctaagctttatttttccccgcaacttttaagag----aaaactct
gagaga---cttagagagc-ttttggagagaagaatcaagactcctt-catag-ag-att
cagaactcctttacttcttctttattctctttcttaatgcaatttgttcagaagatgttt
tggttttcaataattatgtctgagtagatcatcttgttaggtttagggtttctcattagg
gatttcatggattgttagattgattaattgtttggattcattatctttcttgttgttcac
cataggttgttcttaatgctagatctttgattagtcatctggatttag-atcttaggatt
attgattgatatgagaatataattgattttcctgacaaaaacctttggtgaga--aaaat
tatttcttgcaaagagatttgatttagtaatttcgtgaacttatctaaacttgattttat
tgctggtttttaactt-gaattttnaggggacgttg------------------------
------------------------------------------------------------
----------------------------------------------------------
>Chr14:29501768:29508404_5p 
--------------------tttagcattgatatatcat--------gacttttaggtat
ttttagctattatataagttttatttatagagtc-----------ttt-ttggtattttt
agagtc-ttttgagtctttataagatttag-catggatgagagcataatggagctaaata
ggaggatttgtaatacattcaagcattgaggctgaagctgc-aaagttgggagacgaa-t
tcagagaa-ggcatcgaccgatgcaattgatagtgccgatc-gatgc-a-----tagcca
aagaagaaatcggaagttttcc-cacaagttttgaagatttacaaagctgccccaaagtt
ttccatatttgcatcattagtccctggacgtgttttaggaatat-aaataggatttcta-
ggtcattgtttagacataag--ctttattttcctgcaacttttgagaga--gaaaaccct
gagaga-tttttagagagc-ttttagagagaagaatcaagactcctt-cagagaag-att
cagaact----ccttttcttcttctttaatctcttaatgttatctattttattcataatt
tgtgttcttacaattatgtctgagtagatctgcttattaggtttagggtttctcattagg
gatttcatggattgttagattgattaattgtttggattcattatctttcttgttcttcac
cataggttgttcttaatactagatctttgattagtcatctggatttag-atcttaggatt
attgattgatatgagaatataattgattttcctgacaaaaacctttggtgagc--aaaat
tactttttgcaaagagatttgaattagtgattttgtgaacgtatctaaacttgattttat
tgctgatttttaacctagaattttacaaagagatttgga--ttt----------------
------------------------------------------------------------
----------------------------------------------------------
>Chr9:18028788:18035311_3p 
-------------------------tactgataaatcat--------ggtttttaggtgt
ttttagccatgatataactcttaattatagagta-----------ttt-ttggtattttt
agagtc-ttttgagtctttataggatttag-catagacgggagcataatgaagctaaata
gaaagatttggagcttaatcaagcattgaggctg-agctac-gaagttgggagacatg-t
tcagaagagtgcatcgatcgacacag-catatgcatcgatctgatgcta------ggcca
aagtcgaaatcggaagtttttctcacaagttttgaagatttacaaagttgacccagagtt
ttccatatttgcattattagttcctagacgtg-tttaggaatat-aaataagatttttat
ggtcattgtctagacctaagctttatttttccctgtaacttttgagag---caaaaccct
gagaga-tttttagagagc-ttttggagagaagaatcaagactcctt-cagagaag-att
cagaactc--ctttttcttcttcttttaatctattaatgctatctattttattcatgatt
tgtgttcatacaattatgtctgagtagatctgctagttaggtttaggggttctcattagg
gatttcatggattgttagatctgttaat--ttaggattcattatctttcttgttcttcac
catagattgttcttaatgctagatctttgattagtcatctggatttag-atcttaagatt
attaattgatatgagaatataattgattttcctgat-aaaacatttggtgagc--aaaat
tactttttacaaagagatttgaattagtgattttgtgaacttatctaaacttgattttat
tgatggtttttaactt-gaattttgcaaagagatttgga--ttttctggtttt-------
------------------------------------------------------------
----------------------------------------------------------
>Chr12:10144502:10151626_5p 
-------------------------------tatatcat--------ggtttttaggtga
ttttagccatgatataagtcttatttatagagta-----------ttt-taggtattttt
agagtc-ttttgagtctttataagatttag-catggatggaagcaaaattgagctaaata
ggaagatttggagcttaatcaagcattgaggctg-agctac-gaagttgagagacgaa-t
tcagaaggatgcatcgatcgacacaa-cgtcagcatcggtc-gatgcag-----agtcca
caaggcaaattggaagttttcc-cacaagttttgaagatttacaaagctgccccaaagtt
ttccatatttgcatcattagcccctggacgtt-tttaggaatat-aaataggatttttat
ggtcattgtttagacctaagctttatttttccccgcaacttttgagag----aaaaccct
gagaga---tttagcgagc-ttttggagagaagaatcaagactcttt-cagag-ag-att
cagaacttttttacttcttcttttttctctttcttaatgcaatttattcagaagatgttt
tgcttttcattaattatgtctgagtagatctgcttgttaggtttagggattctcattagg
gatttcatggattgttagattgattaattgtttggattcattatctttctttttcttcac
cataggttgttcttaatgctagatctttgattagtcatctgaatttag-atcttaggatt
attgattgatatgagaatat-attgatttttctgacaaaaacctttggttagc--aaaat
tacttcttgcaaaaagatttgatttagtaattttgtgaacttatctaaacttgattttat
tgctggtttttaacta-gaatttt------------------------------------
------------------------------------------------------------
----------------------------------------------------------
>Chr9:7068305:7082356_5p 
------------------ttgatatatatgatatatcat---------ggtttttgtggt
ttttaaccatgatataatgaatcttt-tagtgtcttttgatgtgtttt-taggatgtttt
tgagtc-ttaacaggttttataggattttggcatga-----------aaggagcaaaatg
gagcaatttggatgattctggagcatttaaccgg-aggaaa-tcaatttagagtctga-t
tatacgaagggcatcgatcgacacta-gaagagcatcggtc-gacacccattgcaaatcg
agacaagtc--------------ttcaaatttggaagttttacaaatctgccccaaagtt
ttccatatttgcagcataagtccct-gacgtg-tttgaggacat-ataaatagtattttt
aggttttacaaacccttaagtggcattct----atcaagttttatttttcctgcaaccct
gtgaga---ttttgagagcttt----ggagagagatctgaactc-tttgagagaagaatt
cctaaac---tc-cttcttactattttaatttctattgcttattattcagaattatgttt
tgttcttcattgaatatgtctgagtag-tttgcttgttaggttcagggtttttcat-agg
gtttttatgaattattagatctgtttat--ttaggattcattatctttctagatcttcat
cataggttgttcttcatatta-atccttgattggccatctagaattaatatcctaggaaa
ataaattgatatgagaatataattaattttcctgataaaaccttttgatgagc--aaaat
tacttcttgcaaagagatttgatttaataatttt--------------------------
------------------------------------------------------------
------------------------------------------------------------
----------------------------------------------------------
>Chr9:7068305:7082356_3p 
--------------------tttatttatgattcattatctttccaanggtttttgtggt
ttttaaccatgatataaggagtcttt-tagtgtctttcgatgtgtttc-taggatgtttt
tgagtc-ttaacaggttttataggattttggcatga-----------aaggagcaaaatg
gagcaatttggatgattttggagcatttaaccag-aggaaa-tcaatttgaagtctga-t
tataagaagggcatcgatcgacacta-gaagagcatcggtc-gacacccattgcaaatcg
aaacaagtc--------------ttcaaatttggaagttttacaaatctgccccaaagtt
ttccatatttgcaacacaagtccct-gacgtg-ttttaggacat-ataaatagtattttt
aggttttacaaacccttaagtggtattct----atcaagttttattttttctgcaaccct
gtgaga---ttttgagagctct----ggagagagatctgaactc-tttgagagaagaatt
cctaaac---tc-cttcttactcttttaatttctattgcttattattcagaattatgttt
tgttcttcattgaatatgtctgagtag-tttgcttgttaggttcagggtttttcat-agg
gtttttatgaattattagatctgtttat--ttatgattcattatctttccaaatcttcat
cataggttgttcttcatatta-atccttgattggccatctagaattaataccctaggaaa
ataaattgatatgagaatataactgattttcctgataaaactttttgataagc--aaaat
tacttcttgcaaagagatttgatttaataat-----------------------------
------------------------------------------------------------
------------------------------------------------------------
----------------------------------------------------------
>Chr11:23183417:23196910_5p 
----------------------------tgatatattat---------ggtttttgtggt
ttttaaccatgatataaggagtctta-tagagtcttttgatttgttttctagaatgtttt
tgagtc-tttacaggttatttaggatttta--------------------gagcaaaatg
gagcaatttggatgattttggagcattaaaccga-aggaaa-caaacttggagtcaga-t
tgaagtgctggtatcgatcgacagca-catgagcatcgatc-gacactc-ctgtttaccc
gatgagaga--------------acaagaattggaagttttacaattttg-cccgaagtt
ttccataattgcaacataagcccctggacgtg-ttttaggacat-atttatagtgttttt
gggttttgtaaaccctgaagttttattct----agcaagttttattttc--tggaaccct
gtgaga---ttttgagatcttttgggagagagagatctgaactgctttgaaagaagaatt
cataaac---tccttctttactcttttaatttcaattgcttattattcagaattatgatt
tgtttttcattaaacatgtctgagtaa-tttgtttgttaggttcagggtttttcac-aag
gatattatgatttattagatttgtttat--ttaggattcataatctttctagatcttcat
cgtaggttgttcttcacatta-attcttgattgatcacctagaattaatactttaggaaa
ataatttgatatgagaatataattgattttcctaataataccttttgatgagcaaaaaat
tacttattgcaaagagatttgattta----------------------------------
------------------------------------------------------------
------------------------------------------------------------
----------------------------------------------------------
>Chr11:12131401:12137884_5p 
-------------------------agttgatatatcat---------ggtttttgtgat
ttttaaccatgatataaggagtcttt-tagagtcttttgatgtgttgt-taggttctttg
agagtc-atttcaggttttctaggattttggcatgg-----------atggagcaaagtg
aagcaaatttgatcatttttggaacattaaaccg-aagaaa-tcaacttggaatcgat-t
cagagagatggtgtcgatcgacaccacccttggtgtcggtc-gacaccc-ttgttagccg
caagaagac--------------ccaagttttggaagttttacaaatctgcccctaagtt
tttcatatttgcaacacaaatctct-gacgtg-ttttaggatat-aaatatattattttt
gagttttagaaacccttaagttttattct----agcagcttttattgtt----------t
gagaga---ttttgagagctttt--gggagagagatcagaactcctttgagagaagaatt
cttgaac---tcccttcttactcttttaatttcaattgcttattattcagaagtatgtct
tgttcttcattaaacatgtctgagtag-tttgcttgttaagttcaggatttttcac-aag
gattttatgatttattagatctctttat--ttaggattcattatctttctagatcttaat
cataggttgttcttcatatta-attcttgattgatcacctagaattaataccttaggaaa
ataaattgatatgataatataattgattttcttgataaaaccttttgatgagc--aaaat
tacttcttgcaaagagatttgatttag---------------------------------
------------------------------------------------------------
------------------------------------------------------------
----------------------------------------------------------
>Chr11:12131401:12137884_3p 
--------------------aagatagttgatatatcat---------ggtttttgtggt
ttttaactatgatataaggagtcttt-tacaatttttcgatgtgttgt-taggtttttta
agaatc-tttccagatttactaggattttggcatgg-----------attgggcaaattg
aagcaaattggatcatttttggaacattgaaacg-aagaaa-tcaatttggaatcgat-t
cagagatatagtgtcgatcgacaccacccttggtgtcggtc-gacaccc-ttgttagccg
caagaagac--------------ccaagttttggaagttttacaaatctgccccaaaatt
ttccatatatgcaacacaagtccct-ggcgtg-ttttaggatat-aaatatattgttttt
gagttttagaaacccttaagttttattct----agcagcttttattgtt----------t
gagaga---ttttgagagctttt--ggaagagagatcagaactcatttgagagaaaaatt
cttgaac---tctcttcttactcttttaatttcaattgcttattattcagaattatgtct
tgttcttcattaaacatgtctgagtag-tttgcttgttaggttcagggtttttcac-acg
gattttatgatttattagatctctttat--ttaggattcattatctttctagatcttcat
cataggttgtttttcatatta-attcttgattgatcacctagaattaataccttaggaaa
ataaattgatatgagaatataattgattttcctcataaaaccttttgatgagc--aaaat
tacttcttgcaaagagatttgattttgtga------------------------------
------------------------------------------------------------
------------------------------------------------------------
----------------------------------------------------------
