# Supplementary material for: Transposon signatures of allopolyploid genome evolution
Source: Nat Commun. 2023 Jun 1;14:3180. doi: 10.1038/s41467-023-38560-z (PMC10235133; doi:10.1038/s41467-023-38560-z)
Supplement: Supplementary file 4 — Supplementary Data 1 [file 41467_2023_38560_MOESM4_ESM.zip › Camelina.LTR.families/Camelina.LTRFamily/Camelina.Aligned/gt10.fam_481.Aligned.fa]

>Chr1:21413523:21419688_5p 
------------------------------------------------------------
------------ggagcgaacaca-gaaattcattccggatcgactgatcct--ttcggg
atcgaccagtccccgtccccgacgcaatctttcc---ttttctggtttaaaccgactttt
tagggttttattttactatttaaccacggggctcgacccctagaaagaaaaccttta-ct
ctacgccgtttttgagcacttgtaagcttgg--gagaagatctctaatcctttctaaccc
tttggagaagaattctgaaccc----tattatctctttttgcaattcaaacatgttttct
tcatatttgatttgtgattgtttctgttcgatgtctgagtagtctctctgttgggtttcg
ggtttcaaaagggggttttatgatt-tattgatttagg-ttgttaga-tttgggattgat
ctcttgtgttcttcatctattgttgtttttattgcttaaactagattagctacctagttt
atgatcttaggtttaattcatctaggcatcaaaagtgttgttgaattacttg-aaagaac
ataggtgagcaaggtgatcctcagccaacgacagttgaagttggggcaccttgtgaac-a
aatcaaacttgaac---ttattgcttgctaggattgtttagattcaaacgacggtttagg
attcattcaattccttgcatagaaaactaatgctgcgacagtaggttagttttatatttg
agatttgagttcaagagcggttcctaaagctatcccaatccatcacccaatttcgt-gat
cataacccttgattgattccctgcgcccaatacttt--ctcttaaatttacaaac-tctt
atttatttt-ctgttttaattctgtta-----cttgcaaaacaaa-------------ct
tcctctttgctttagctatactcg-gtctatataatttcatagtgt-atcgtttggtctc
tgtggattcgaccctgaagtgctacgacgacaccactagatcgtggttgagtgtgctttg
ggttattgatttaactc----tagatcaa----------
>Chr4:16089711:16097017_5p 
----------------------------------------------------------gc
tagaaggcagatgaagtaagagca-gaaattcattccggatcgactgatcct--ttcggg
atcgaccagtccccgtccccgacgcaatctttcc---ttttctggtttaaaccgactttt
tagggatttattttactatttaaccacggggctcgacccctagaaagacaactttta-ct
ctacgccgtttttgagcacttgtaagcttgg--gagaagatctctaatcctttctaaccc
tttggagaagaattctgaaccc----tattatctctttttgcaattcaaacatgttttct
tcatatttgatttgtgattgtttctgttcgatgtctgagtagtctctctgttgggtttcg
ggtttcaaaagggggttttatgatt-tattgatttagg-ttgttaga-tttgggattgat
ctcttgtgttcttcatctattgttgtttttattgcttaaactagattagctacctagttt
atgatcttaggtttaattcatctaggcatcaaaagtgttgttgaattacttg-aaagaac
ataggtgagcaaggtgatcctcagccaacgacagttgaagttggggcaccttgtgaac-a
aatcaaacttgaac---ttattgcttgctaggattgtttagattcaaacgacggtttagg
attcattcaattccttgcatagaaaactaatgctgcgacagtaggttagttttatatttg
agatttgagttcaagagcggttcctaaagctatcctaatccatcacccaatttcgt-gat
cataacccttgattgattctctgcgcccaatacttt--ctcttaaatttacaaac-tctt
atttatttt-ctgttttaattatgtta-----cttgcaaaacaaa-------------ct
tcctctttgctttagctatactcg-gtctatataatttcatagtgt-atcgtttggtctc
tgtggattcgaccctgaagtgctacgacgacaccactagatcgtggttgagtgtgctttg
ggttattgatttaact-----------------------
>Chr7:2069553:2074255_5p 
----------------------------------------------------------gc
tagaaggcagatgaagtaagagca-gaaattcattccggatcgactgatcct--ttcggg
atcgaccagtccccgtccccgacgcaatctttcc---ttttctggtttaaaccgactttt
tagggatttattttactatttaaccacggggctcaacccctagaaagacaactttta-ct
ctacgccgtttttgagcacttgtaagcttgg--gagaagatctctaatcctttctaaccc
tttggagaagaattctgaaccc----tattatctctttttgcaattcaaacatgttttct
tcatatttgatttgtgattgtttctgttcgatgtctgagtagtctctctgttgggtttcg
ggtttcaaaagggggttttatgatt-tattgatttagg-ttgttaga-tttgggattgat
ctcttgtgttcttcatctattgttgttcttattgcttaaactagattagctacctagttt
atgatcttaggtttaattcatctaggcatcaaaagtgttgttgaattacttg-aaagaac
ataggtgagcaaggtgatcctcagccaacgacagttgaagttggggcaccttgtgaac-a
aatcaaacttgaac---ttattgcttgctaggattgtttagattcaaacgacggtttagg
attcattcaattccttgcatagaaaactaatgctgcgacagtaggttagttttatatttg
agatttgagttcaagagcggttcctaaagctatcctaatccatcacccaatttcgt-gat
cataacccttgattgattctctgcgcccaatacttt--ctcttaaatttacaaac-tctt
atttatttt-ctgttttaattctgtta-----cttgcaaaacaaa-------------ct
tcctctttgctttagctatactcg-gtctatataatttcatagtgt-atcgtttggtctc
tgtggattcgaccctgaagtgctatgacgacaccactagatcgtggttgagtgtgctttg
ggttattgatttaact-----------------------
>Chr7:2069553:2074255_3p 
------------------------------------------------------------
----aggcagatggagtaagagca-gaaatacattccggatcgactgatcct--cgcgag
atcgaccaat-cccgtccccgacgcaatctttcc---ttttctgatttaaaccgactttt
tagggatttattctactatttaaccacggggctcgacccctagaaagacaactttta-ct
ctacgccgtttttgagcacttgtaagcttgg--gagaagatctcttaccctttctaacct
tttggagaagaattctgaaccc----tttttacttcttttgcaattcaaacatgttctct
tcatatttgatttgtgattgtttctgttcgatgtctgagtagtctctctgttgggtttcg
ggtttcaaaagggggttttatgatt-tattgatttagg-ttgttaga-tttgggattgat
ctcttgtgttcttcatctattgttgtttttattgcttaaactagattagctacctagttt
atgatcttaggtttaattcatctaggcatcaaaagtgttgttgaattacttg-aaagaac
ataggtgagcaaggtgatcctcagccaacgacagttgaagttggggcaccttgtgaac-a
aatcaaacttgaac---ttattgcttgctaggattgtttagattcaaacgacggtttagg
attcattcaatttcttgcatagaaaactaatgttgcgacagtaggttagttttatatttg
agatttgagttcaagagcggttcctaaagctatcctaatccatcacccaatttcgt-gat
cataacccttgattgattccctgcgcccaatacttt--ctcttaaatttacaaac-tctt
atttatttt-ctgttttaattctgtta-----cttgcaaaacaaa-------------ct
tcctctttgctttagctatactcg-gtctatataatttcatagtgt-atcgtttggtctc
tgtggattcgaccctgaagtgctacgacgacaccactagatcgtggttgagtgtgctttg
ggttattgatttaactc----tagatca-----------
>Chr1:21413523:21419688_3p 
-----------------------------------------------------------c
tagaaggcagatggagtaagagca-gaaatacattccggatcgactgatcct--cgcgag
atcgaccaat-cccgtccccgacgcaatctttcc---ttttctgatttaaaccgactttt
tagggatttattctactatttaaccacggggctcgacccctagaaagacaactttta-ct
ctacgccgtttttgagcacttgtaagcttgg--gagaagatctcttaccctttctaacct
tttggagaagaattctgaaccc----tttttacttcttttgcaattcaaacatgttctct
tcatatttgatttgtgattgtttctgttcgatgtctgagtagtctctctgttgggtttcg
ggtttcaaaagggggttttatgatt-tattgatttagg-ttgttaga-tttgggattgat
ctcttgtgttcttcatctattgttgtttttattgcttaaactagattagctacctagttt
atgatcttaggtttaattcatctaggcatcaaaagtgttgttgaattacttg-aaagaac
ataggtgagcaaggtgatcctcagccaacgacagttgaagttggggcaccttgtgaac-a
aatcaaacttgaac---ttattgcttgctaggattgtttagattcaaacgacggtttagg
attcattcaattccttgcatagaaaactaatgctgcgacagtaggttagttttatatttg
agatttgagttcaagagcggttcctaaagttatcccaatccatcacccaatttcgt-gat
cataacccttgattgattctctgcgcccaatacttt--ctcttaaatttacaaac-tctt
atttatttt-ctgttttaattctgtta-----cttgcaaaacaaa-------------ct
tcctctttgctttagctatactcg-gtctatataatttcatagtgt-atcgtttggtctc
tgtggattcgaccctgaagtgctacgacgacaccactagatcgtggttgagtgtgctttg
ggttattgatttaactc----------------------
>Chr4:16089711:16097017_3p 
------------------------------------------------------------
----aggcagatggagtaagagca-gaaatacattccggatcgactgatcct--cgcgag
atcgaccaat-cccgtccccgacgcaatctttcc---ttttctgatttaaaccgactttt
tagggatttattctactatttaagcacgggggtcgacccctagaaagacaactttta-ct
ctacgccgtttttgagcacttgtaagcttgg--gagaagatctcttaccctttctaacct
tttggagaagaattctgaaccc----tttttacttcttttgcaattcaaacatgttctct
tcatatttgatttgtgattgtttctgttcgatgtctgagtagtctctctgttgggtttcg
ggtttcaaaagggggttttatgatt-tattgatttagg-ttgttaga-tttgggattgat
ctcttgtgttcttcatctattgttgtttttattgcttaaactagattagctacctagttt
atgatcttaggtttaattcatctaggcatcaaaagtgttgttgaattacttg-aaagaac
ataggtgagcaaggtgatcctcagccaacgacagttgaagttggggcaccttgtgaac-a
aatcaaacttgaac---ttattgcttgctaggattgtttagattcaaacgacggtttagg
attcattcaattccttgcatagaaaactaatgctgcgacagtaggttagttttatatttg
agatttgagttcaagagaggttcctaaagttatcccaatccatcacccaattttgt-gat
cataacccttgattgattctctgcgcccaatacttt--ctcttaaatttacaaac-tctt
atttatttt-ctgttttaattctgcta-----cttgcaaaacaaa-------------ct
tcctctttgctttagctatactcg-gtctatataatttcatagtgt-atcgtttggtctc
tgtggatacgaccctgaagtgctacgacgacaccactagatcgtggttgagtgtgctttg
ggttattgatttaactc----tagatcaattt-------
>Chr9:18656153:18667409_5p 
------------------------------------------------------------
---------------------------------ttctggatcgactgatcctcgctcgag
atcgaccagt-ctcgtccccgaagcagcttttcc---ttttatgtttcaaaccgac-ttt
tagggttttaatttattatttaagcacgaggctcgacctccagatagataagtttta-tt
ctacacagcttttgagtacttataagcttgg-tcagaaaatctcttatcctttctaaccc
tttggagaagaattctgaaccc----ttttatttctctttgcaattcaaacatgttttct
tcatatttgatttgtggttgttgttgttcaatttctgagtagtctctctgttgggtttcg
ggtttcaaaa-ggggttttatgattatctgaacttagg-ttgttaga-tttgggattgat
ctattgtgttcttcatctattgttgttcttaatgcttaaactaaattagctacctagttt
atgattgtaggtttaattcatctacgcatcaaaagtgttgttgaattgcttgaaaagaac
ataggtgagcaagatgacccttagccaacgaaagttgaagttaaggcaccttgtaaacaa
aatcaaacttgaac---ttatttcttgctaggattg-ctagattcaaacaacggtttaga
gtttaatcaatttcttgcatagataactaacgctgcgacagtaggttagttttacattcg
agatttgagttcaagaacggtatctaatgctttcccaacctatcatctgaattagt-gat
cataactcctaatagactcccaacgcccaatacttt--tctctaaatttaaacac-tct-
-ttattttt-ctgttttaattg-gtta-----cttgaaaaacaaa-------------ct
tc--ctttgccttagctatattcg-atctatacaatttcatagcat-atcgtttggtctc
tatggatttgatccttaagtgttacgacgacaccactagatcgtggttgagtgcaccttg
ggtt-ttaattgacctt----------------------
>Chr9:18656153:18667409_3p 
------------------------------------------------------------
-----------------------------cttgctcgagatcaactgatcctcgctcgag
atcaaccagt-cccgt-cccgaagcagcttttcc---ttttatgtttcaaaccgac-ttt
tagggttttaatttattatttaagcacgaggctcgacctctagatagataagtttta-tt
ctacgcagcttttgagtactttcaagcttgg-ggagaagatatcttatcctttctaaccc
tttggagaagaattctgaaccc----ttttatttctctttgcaattcaaacatgttttct
tcatatttgatttgtggttgctgttgttcaatgtctgagtagtctctctgttgggttttg
ggtttcaaaa-ggggttttatgattatctgaacttagg-ttgttaga-tttgggattgat
ctattgtgttcttcatctattgttgttcttaatgcttaaactagattagctacctagttt
atgattgtaggtttaattcatctaggcatcaaaaatgttgttgaattgcttgaaaagaac
ataggtgagcaagatgacccttagccaacgaaatttgaagttaaggcaccttgtaaac-a
aatcaaacttgaac---ttattgcttgctaggatag-ctagattcaaccgacggtttaga
gtttaatcaatttctttcatagataactaacgctgcgacaataggttagttttacattcg
agatttgagttcaataacagtatctaatgctttcccaacatatcatctgaattagt-gat
cataactcctaatagactcccaacgcccaatacttt--tctctgaatttaaacac-tct-
-ttattttt-ctgttttaatcg-atta-----cttgaaaaacaaa-------------ct
tc--ctttgccttagctatatacg-atctatacaatttcatagcgt-atcgtttggtctc
tgtggattcgatcatgaagtgttacgacgacaccactagatcgtggttgagtgcaccttg
ggtt-ttagttgacctt----t-gatca-----------
>Chr19:8880393:8891629_5p 
-----------------------------------------------------------c
tagcaagcagatgaagcaaacgca-gaaaagcatccgagatcggctgatccgcatttgag
atcgaccagt-cccgtacccgaagcaacttttcc---ttttatgttttaaaccgac-ttt
tagggttttatttttctatttaagcatgaggctcgacctcttaacagacaactttga-tt
ttacgcagcttttgagtacttgtaagccttg-ggagaagatctctaatcctttctaaccc
tttggagaagaattctgaaccc---tttttatttctcttttcaattcaattatgctttct
tcatttttcatttgctgttcttttgtttccatgtctgagtagtgtcactattgggtttcg
ggtttcaaaaggggagtttatgattctataaacttagg-ttgttaga-tttgggattgat
cttat-tgttcttcatctattgttgttcttaatgcttaagctagattggtcacctagatt
aaaatcttaggttaaattcatcgtggcaccgaaagtgttgttgagttacttgaaagaaac
ataggtgagcaaggtggaccttagccaacagaagttgaagttgaggcaccttttgaac-g
aatcaaacttggact--ttaatgcttgcttgtttag-ctagattcaaacagaagtttagg
gtctagttatttctttgcatagttagctaacgctgcggaagtaggttagctttataattg
agatttgagttcaagaatggtttttaatgctttccaaatctatcatctaaatttgt-ggt
tgtatcccctaactgatcccctacgcccaatatctt--tccttgatttca-aaac-cctt
atttatttt-ctgttttaattt-gata-----cttgaaacacaaa-------------ct
ttctttttgccttagctatattcgaatctatacaatctcatagtgc-attgcttggtctc
tgtggattcgatcctgaagtgttacgacgacaccactagatcgtggttgagtgcaccttg
ggtt-ttaattgacctt----t-gatcaa----------
>Chr14:31551421:31557992_5p 
------------------------------------------------------------
-----agcagatggagcgaacacagaaaaagcatcctggatcggctgatccacattcg-g
attgaccgat-cccgtgcccgacgcaacttttcc--tttttttgttttaaaccgac-ttt
tagggttttattttgatatttaagttagaggcacggcctccagagacataagctttattt
ttctgagactattttgta-ttgagagcaaag-ggagaagatctctaatcattcttgacac
tttggagaagatttctaaaccttattttctatt--cttttgcaattcaattatgttttct
tcatctttgatttgttgtttctgtttctccatgtctgagtagtttctctattgggtttca
ggtttcaa-agggga-attatgattttctatacatagg-ttgttaga-tttggggttgat
ctattttgttcttcatctattgttgttcttaacgcttaaactagattagctacctagttt
atgatcataggtttaattcttctaggcatcaaaagtgttgtttaattgcttg-aaagaac
ataggtgagcaaggtgatccttagccaacgaaagttgaagttgaggcaccttgtgaac-a
gatcaaacttgaacct-ttattgcttgcttggtttg-ctaggtccaaacgacggtttagg
gtttagtgaattcattgcatagatagttaacgttgcgaaagtaggttagctttacaaccg
tgatttgagttctagaacggtgtttaatgcatccccatct-tccaccttagtccgagaat
tatatcc-ccataga-ttccctgcacccaatatttc--ctttttgaatttaaaacaactt
atttacttt-ctgtttttgattagtta-----cttgaaacacaaattt----------cc
ttttttctgtcttagctatattc-gatctacataatttcatagtgcaattgtttggtctt
tgtggattcgaccctaaagtgctacgacgacaccactagatcgtggttgagtgtgctttg
ggtt----attgatttaactctagat-------------
>Chr19:8880393:8891629_3p 
------------------------------------------------------------
--------agatggagcaaacgca-gaaaagcatccgagatcggctgatccgcatttgag
atcgaccagg-cctgtacccgaaccaacttttcc---ttttatgttttaaaccgac-ttt
taggattttattttactatttaagcacgaggctcgacctcttaacaaacgactttga-tt
ttacgcagcttttgagtacttgtaagtcttg-ggagaagatctctaatcctttctaaccc
tttggagaagaattctgaaccc---tttttatttctctttgcaattcaattatgctttct
tcatctttgatttgctgttcttttgtttccatgtctgaatagtttcactattgggtttca
ggtttcaaaaggggagtttatgattctctaaacttagg-ttgttaga-tttgggattgat
cttat-tgttcttcatctattgttgttcttaatgcttaagctagattgatcacctagatt
aaaatcttaggttaaattcatcgtggcaccgaaagtgttgttgagttacttgaaagaaac
ataggtgagcaaggtggaccttagccaacagaagttgaagttgaggcaccttgtgaac-g
aatcaaacttggact--ttaaagcttgcttgtttag-ctagattcaaacggaagtttaag
gtctagttatttctttgcatagttagctaacgctgcggatgtaggttagctttataattg
agatttgagttcaagaacgatttttaatgttttccaaatctatcatctaaatttgt-ggt
tgtatcccctaactgatcccctacgcccaatatctt--tccttgatttca-aaac-cctt
atttatttt-ctgttttaattt-gata-----cttgaaacacaaa-------------ct
ttctttttgccttaactatattcgaatctatacaatctcatagtgc-atcgcttggtctc
tgtggattcgatcctgaagtgttacgacaacaccactagatcgtggttgagtgcaccttg
ggtt-ttaattgacctt----t-gatcaa----------
>Chr19:25510553:25514923_5p 
------------------------------------------------------------
------------------------------------------------------------
---gaccgat-cccgtacccggctcaagttttcc--tttttttgtttt-acccgac-ttt
tagggttttattttgatatttaagttagaggctcggcctccagagacataagcttta-tt
ttatgagactattttgta-ttgagagctgga-ggagaagatctctaatccttcttgacac
tttggagaagatttctaaaccctatttcttatttctctttgcaattcaattatgttttct
tcatctttgatttgctgttctttgatttccatgtttgagtagttttactgttaggtttcg
ggtttcaaaaaggggttttatgattctataaacttagg-ttgttaga-tttgggattgat
cttttgtgttcttcatctatagttgtgcttaataattaaactagataagctatctagttt
atgattgtaggtttaattcatctaggcatcaaaagtgtttttgaattgcttgaaaagaac
ataggtgagcaagctgatccttagccaactaaagttgaagttaaggcatcttgtgaacaa
aatcaaacttgaac---ttattgcttgttaggattg-ctagattcaaacgacggtttaga
atttaatcaattccttgcatagataactaattctgcgacagtaggttagttttacattcg
tgatttgagttcaagaacagtttctaatgctttccaatct-atcatctaaatttgtgatt
gtaatcccctaactgattccctacgtccaata-tcc--ttccttgattgcaaaac-tctt
atttatttt-ctgtttttaatcggtta-----cttgaagcacaat-------------ct
ttctttttgccttagctatattcaaatctatacaatttcatagtgc-atcgcttggtctc
tgtggattcgatcctgaagtgttacaacgaaaccactagatcgcggtggagtacacattg
ggtt--taattgacctg----ttgatca-----------
>Chr14:31551421:31557992_3p 
------------------------------------------------------------
-------------------------aaaaagcatcctggatcggctgatccacattcg-g
attgaccgat-cccgtgcccgacacaacttttcc--tttttttgttttaaaccgac-ttt
tagggttttattttgatatttaagttagaggcacggcctccggagacataagctttattt
ttctgagactatttttta-ttgagagcaaag-ggagaagatctctaatccttcttgacac
tttggagaagatttctaaaccctattttctatt--cttttgcaattcaattatgttttct
tcatctttgatttgctgtttctatttctccatgtctgagtagtttctccattgggtttcg
ggtttcaa-agggga-attatgattttctatacatagg-ttgttaga-tttggggttgat
ctatgttgttcttcatctattgttgttattaacgcttaaactagattagctacctaattt
atgatcataggtttaattcatctaggcatcaaaagtgttgttgaattgcttg-aaagaac
ataggtgagcaaggtgatccttagccaacgaaagttgaagttgaggcaccttgtgaac-a
gatcaaacttgaacct-ttattgcttgcttggtttg-ctaggtccaaacgacggtttagg
gtttagtgaattcattgcatagatagctaacgctgcgaaagtaggttagctttacaaccg
tgatttgaattctagaatggtgtttaatgcatccccatct-tccaccttagtccgagaat
tatatcc-ccataga-ttccctgcacccaatatttc--ctttttgaatttaaaacaactt
atttacttt-ctgtttttgattagtta-----cttgaaacacaaattt----------cc
ttttttctgtcttagctatattc-gatctacataatttcatagtgcaattgtttggtctt
tgtggattcgaccctaaagtgctacgacgacaccacttgatcgtggttgagtgtgctttg
ggtt----attgatttaactctagatca-----------
>Chr12:24939811:24949199_5p 
------------------------------------------------------------
------gcagatggaatgagagca-gaaaaacgttccggatcgactgatc--ctttcgag
atcgaccatt-cccgtccccgacgcaacttttcc---ttatttgttttaaaccgac-ttt
tagggttttattttgatatttaagttagaggcacggcctccagagacataagcttta-tt
ttctaagactattctgta-ttgagagcaaag-ggagaagatctctaatccttcttgatac
tttggagaagatttctaaaccctattttctatc--cttttgcaattcaattatgttttct
tcattattgatttgctgtttctgcttctccatgtctgagtagtttcactattgggtttag
ggtttcag-aagggtttctatgattaattgatgctagatttgttaga-ttagggattgat
ct-tattgttcttcatctatagttgttcttaatgcttaagctagattgatcacctagatt
aagatcttaggtttaattcatcggggcaccaaaagtgttgttgagttgcttgaaaagaac
ataggtgagcaaggtgatccttagccaacgacagttgaagttgaggcaccttgtgaacat
aatcaaacttgaac---ttattgcttgctaggattgtttagattcaaacgacggtttaga
gttttatcaattccttgcatagatagctaatgctgcgacagtaggttagttttacattcg
agatttgagttcaagaacggtgtttaatgctatcccaatttatcatctaatttcgt-ggt
catgtcccctaactgcttccctgtgcccaatatttc--ctttttgatttagaaacaactt
atttacttttccgtttttagatagtta-----cttgattcacaaa-------------ct
tttccattgtcttagctatattt-gatcttgataatttcttagtgcaattgtttggtccc
tgtggattcgatcctgaagtgttacaacgatacca-------------------------
---------------------------------------
>Chr19:25510553:25514923_3p 
------------------------------------------------------------
------------------------------------------------------------
----------------------------tttttg--tttgtttgttttaaacagac-ttt
tagggttttattttgatatttaagttagaggctcggcctccaaagacataagcttta-tt
ttctgagactattttgta-ttgagagctgga-ggagaagatctctaatccttcttaacac
tttagagaagatttctaaaccctatttcttatttctctttgcaattcaattatgttttct
tcatctttgatttgatgttctttgatttccatgtctgagtagttttactgttgggttttg
ggtttcaaaaaggggttttatgattctctaaacttagg-ttgttaga-tttgggattgat
cttttgtgttcttcatctatagttgtgcttaatgcttaaactagataagctatctagttt
atgattgtaggtttaattcatctaggcatcaaaagtgtttttgaattgcttgaaaagaac
ataggtgagcaagctgatccttagccaacgaaagttgaagttaaggcaccttgtgaacaa
aataaaacttgaac---ttattgcttgttaggattg-ctagattcaaacgacggtttaga
atttaatcaattccttgcatagataactaatgctgcgacagtaggttagttttacattcg
tgatttgagttcaagaacagtttctaatgctttccaatat-atcatctgaatttgtgatt
gtaatcccctaactgattccctacgcccaata-tcc--ttccttgattgcaaaac-tctt
atttatttt-ctgtttttaatcgatta-----cttgaatcacaat-------------ct
ttctttttgccttagctatattcaaatctatacaatttcatagtgc-atcgcttggtctc
tatggattcgatcatgaagtgttacaacgataccactagatcgtggtggagtacacattg
ggtt--taattgacctg----ttgatca-----------
>Chr12:24939811:24949199_3p 
------------------------------------------------------------
----aggcagatggaatgagagca-gaaaaacgttccggatcgactgatc--ctttcgag
atcgaccatt-cccgtccccgacgcaacttttcc---ttatttgttttaaaccgac-ttt
tagggttttattttgatatttaagttagaggcacggcctccagagacataagcatta-tt
ttctgagactattttgta-ttgagagcaagg-ggagaagatctctaatccttcttgacac
tttggagaagatttctaaaccctattttctatt--cttttgcaattcaattatgttttct
tcattattgatttgctgtttctgcttctccatgtctgagtagtttcactattgggtttag
ggtttcag-aagggtttctatgattaattgatgctagatttgttaga-ttagggattgat
ct-tattgttcttcatctatagttgttcttaatgcttaagctagattgatcacctagatt
aagatcttaggtttaattcatcggggcaccaaaagtgttgttgagttgcttgaaaagaac
ataggtgagcaaggtgatccttagccaacgacagttgaagttgaggcaccttgtgaacat
aatcaaacttgaac---ttattgcttgctaggattgtttagattcaaacgacggtttaga
ggtttatcaattccttgcatagatagctaatgctgcgacagtaggttagttttacattcg
agatttgagttcaagaacggtgtttaatgctattccaatttatcatctaatttcgt-ggt
catgtcccctaactgtttccctgtgcccaatatttc--cttttagatttagaaacaactt
atttacttttccgtttttagatagtta-----cttgattcacaaa-------------ct
tttccattgtcttagctatattt-gatcttgataatttcttagtgcaattgtttggtccc
tgtggattcgatcctgaagtgttacaacgata----------------------------
---------------------------------------
>Chr5:16355513:16360261_3p 
--------tttggagatgaaaacaagcatctaaagccaatttggtgaagactgatcggac
tagcaagcagatggagcaaaacagagaaaagcatccaggatcggctgatccgcattcggg
atcgaccagt-cccatacccgaagcaagttttcc---tttttcgttttaaaccgac-ttt
ttgggttttattttgatatttaagttagaggttcggcctccagagacataagctttattt
ttctgagactattttgta-ttgagagcaaag-ggagaagatctctaatccttcttgacac
tttggagaagatttctaaaccctattttctattt-cttttgcaattcaattatgttttct
tcatctttgatttgctgtttctgtttctctatgtctaagtagtttctcaattgggtttag
ggtttcaa-aaggggttttatgattctctaaacttagg-ttgttaga-tttgggattgat
ctattgtgttcttcatctattgttgtgtttaatgcttaaactagattagctacctagttt
atgagtgtgggtttaattcatctaggcatcaaaagtgttgttgaattgcttgaaaagaac
ataggtgagcaaagtggaccttagccaacgaaatttgaagttgaggcaccttgtgaac-a
gatcaaacttgaacct-ttattgcttgcttggtttg-ctaggtccaaacgacggtttagg
gtttagtgaattcattgcatagatagttaacactgtgaaagtaggttagctttacaactg
tgatttgagttctagaacggtgtctaatgcatcccatcta-accaccttagtccaa-aat
tatatcc-ccataga-ttccctgcacccaatatttc--ctttttgattt-aaagcaactt
atttactttcctgtttttaatcggtta-----tttaaaacacaat-------------ct
ttctcattgccttagctatattt-gataaatacaatttcatagggc-attgtttggtccc
tgtggattcgatcctgaagtg---------------------------------------
---------------------------------------
>Chr5:16355513:16360261_5p 
ctgagtgttttggagatgaaaacaagcatctaaagccaatttggtgaagactgatcggac
tagcaagcagatggagcaacacagagaaaagcatctaggatcggctgatccgcatttggg
atcgacaagt-cccatacccgaagcaagttttcc---ttttttgttttaaaccgat-ttt
ttgggttttattttgatatttaagttagaggctcggcctccagagacataagctttattt
ttctgagactattttgta-ttgagagcaaag-ggagaagatctctaatccttcttgacac
tttggagaagatttctaaaccctattttctattt-cttttgcaattcaattatgttttct
tcatctttgatttgctgtttctgtttctccatgtctgagtagtttcttaattgggtttag
ggtttcaa-aaggggttttatgattctctaaacttagg-ttgttaga-tttgggattgat
ctattgtgttcttcatctatagttgtgtttaatgcttaaactagattagctacctagttt
atgaatgtggctttaattcatctaggcatcaaaagtgttgttgaattgcttaaaaagaac
ataggtgagcaaggtggaccttagccaacgaaagttgaagttgaggcacattgtgaac-a
gatcaaacttgaacct-ttattggttgcttggtttg-ctaggtcgaaacgacggtttagg
gtttagtgaattcattgcatagatagttaacactgcgaaagtaggttagctttacaattg
tgatttgagttctagaacggtgtttaatgcatcccatcta-accaccttagtccga-aat
tatatcc-ccataga-ttccctgcacccaatatttc--atttttgattt-aaagcaactt
atttactttcctgtttttaatcggtta-----cttaaaacacaat-------------ct
ttctcattgccttagctatattt-gatctatacaattttatagtgc-attgtttggtccc
tgtggattcgattctga-------------------------------------------
---------------------------------------
>Chr17:24195290:24203704_3p 
------------------------------------------------------------
-----------------------------agcatcgaggatcggccgatccttattcggg
atcgaccagt-cccgtacccgaagcaagttttcc---ttattcgttttaaaccgac-ttt
tagggttttattttgata-ttaagttagaggctcggccaccagagacataagcttta-tt
ttctgagactattatgta-ttgagagc-aag-ggagaatatctctaatcctttttgacac
tttggagaagatttctaaaccctattttctatt--caattgcaattcaattatgttttct
ccatctttgatttgttgttctttgatgtccatgtctgagtagtttatctattggattttg
ggtttcaa-agggg--tttatgattcttta-acatagg-ttgttagattttgggattgat
ctattttgttcttcatctattgttgttcttaaagcctaaactagattagctacctagttt
atgattataggtttaatttatcgtggcaccaaaagtgttgttgagttgttggaaaagaac
ttaggtgagcaaggtggaccttagccaacggaagttgaagttgaagcaccttgtgaat-a
gatcaaacttaaactt-ttattgattgcttggtttg-ctagatccaaacgatggtttagg
gtttagtgaattcattgcgtagatagttaattctgtggaagtaggttagctttacaaccg
tgatttgagttctagaacggtgtctaatgca-ccccatct-tccaccttagtccgagaat
tatatcc-ctaaaga-ttccatgcgcccaatatttc--tctatttcttt-aaaaacactt
gtttacttt--cctttttagatagtta-----cttgattcacaaa-------------ct
tttccattgtcttagctatattt-gatcttgataatttcttagtgcaatagtttggtctc
tgtggattcgatcctgaagtgttacaatgataccta------------------------
---------------------------------------
>Chr17:24195290:24203704_5p 
------------------------------------------------------------
-----------------------------------gctgattggctgatcctcattcgag
atcgaccagt-cccgtacccgaagtaagttttcc---ttattcgttttaaaccgac-ttt
tagggctttattttgatatttaagttagaggctcggccaccagagacataagcttta-tt
ttctgaaactattatgta-ttgagagc-aag-ggagaatatctctaatccttttttacac
tttggagaagatttctaaaccctattttctatt--ctattgcagttcaattatgttttct
tcatcattgatttgctattcttttatcttcatgtcagagtagtttatctattgggtttt-
ggtttcaa-agggg--tttatgattcttta-acatagg-ttgttagattttgggattgat
ctattttgtttttcatctattgttgttcttaaagcctaaactagattagctacctagttt
atgattttaggtttaattcatcttggcaccaaaagtgttgttgagttgctggaaaagaac
ttaggtgagcaaggtggaccttagccaacaaaagttgaagttgaggcaccttgtgaac-a
gatcaaacttaaactt-ttattgcttgattggttta-ctagatccaaacgatggtttagg
gtttagtgaattcattgcattgatagttaacgctgtggaagtaggttagctttacaagcg
tgatttgagttatagaatggtgtctaatgaa-ccccatct-tccaccttagtccgagaat
tatatcc-ctaaaga-ttccctgcacccaatatttc--tctattgcctt-aaaaacactt
gtttacttt--ccgttttagatagtta-----cttgattcacaaa-------------ct
tttccattgtcttagctatattt-gatcttgataatttcttagtgtaattgtttggtctc
tgtggattcgatcctgaagtgttacaacgatacc--------------------------
---------------------------------------
>Chr12:15442420:15449561_3p 
------------------------------------------------------------
------------------------------------------------------------
--------------------------------------------ttttaaaccaac-ttt
taggattttattttgatatttaagttagaggctcggcctccagagacataatcttttatt
ttctgagattattttgta-ttgagagctgaaaggagaagatctctaatccttcttgacac
tttggagaagatttctaaaccctatttcttatttctctttgcaattcaattatgttttct
tcatctttgatttgctgtttctgcttctccatgtctgagtagtttctcaattgggtttag
ggtttcag-aagggtttctatgattaattgatgctaggtttgttaga-tttgggattgat
ctattttgttcttcatctattgttgttcttaaagcttaaactagattagctacctagttt
atgattgtaggtttaattcattgtggcaccaaaagtgttgttgagttgctggaaaagaac
ttaggtgagcaaggtggaccttagccaacagaagttgaagttgaggcatcttgtgaac-t
aatcaaacctgaacctattaatgcttgcttgatttg-ctggattcaaacgaaagtttagg
atttagtaaatttatagcttagatagttatcgctgcggaagtaagatagctttacaaacg
tgatttgagttcaagaattgtgtttaatgcatccctatctaatcatctaaattcgt-gat
cataacccctaatca-ttccctgcacccaatgcttttatttattgattt-aaaac-tctc
ttttattta-ctgcttt------gttagtgactttcaaacacaaa---------------
cttcttttgtcttagctatattt-gatcttgacaatttcatagtgcaattgcttggtctc
tgtggattcgatcctaaagtgttacaacgacactactagatcgtggttgagtgcaccttg
ggtt-ttaattgagccg----ttgatcagtgatcatgat
>Chr4:3100114:3106567_3p 
------------------------------------------------------------
-----------tggagccaacaaa-gaaaaccatccaggatcggctgatcctcattcgag
atcgaccagt-cccgtacccgactcaagttttcctttttttttgttttaaaccgac-ttt
tagggttttattttgatatttaagttagaggctcggcctccagtgacataagcttta-tt
ttctgagactattttgta-ttgagagctacg-ggagaagatctctaatccttcttgacac
tttggagaagatttctaaaccctattttctattc-cttttgcaattcaattatgtcttct
tcatttttgacttgttgtttctgtttctctatggctgagtattttatctattgggttttg
ggtttcaa-agggga-attatgattttctaaacttagg-ttgttaga-tttggggttgat
ctattttgttcttcatctatagttgttcttaaagcctaaactagattagctacctagttt
atgatcataggtttaattcatcggggcaccaaaagtgttattgagttgctggaaaagaac
ttaggtgagcaaggtggaccttagccaacagaagttgaagttgaggcatcttgtgaac-a
gatcaaacttgaacct-ttattgcttgcttggtttg-ctaggtccaaatgacggtttagg
gtttagtgaattcattgcatagatagttaacgctgcggaagtaggttagctttacaaccg
tgatttgagttttagaacggtgtttaatgcatccccatct-tccaccttagtccgagaat
tatattc-ccataga-ttctctgcgcccaatatttc--ctttttgatttagaaacaactt
atttacttt-ctgtttttagatagtta-----cttgattcacaaacttttccattgtcct
tttccattgtcttagctatattt-aatctacataatttcatagtgtaaatgtttggtctc
t-----------------------------------------------------------
---------------------------------------
>Chr19:21563568:21569986_5p 
------------------------------------------------------------
------------------------------------------------------------
-----------------------------------ttttttttgttttaaaccgac-ttt
taggggtttattttgatatttaagttagaggctcagcctccagagacataatcttta-tt
ttctgagactattttgta-ttgagagctggg-agagaagatctcaaatccttcttgacac
tttggagaagatttctaaaccctattttctatt--cttttgcaattcaattatgttttct
tcatcattgatttgctgttcttttatctccatgtctaagtagtttcactattgggttttg
ggtttcaa-agggt--tttatgattctctaaacttagg-ttgttaga-tttgggattgat
ct-tattgttcttcatctattgttgttcttaatgcttaagctagattgatcacctagatt
aagattttaggtttaattcatcggggcaccaaaagtgttgttgagttgctggaaaacaac
ataggtgagcaaggtggaccttagccaacgaaagttgaagttgaggcaccttgtgaac-a
gatc-aacttgaacct-ttattgcttgcttggtttg-ctaggtccaaacgacggtttagg
gtttagtgaattcattgcatagatagttaacgctgcgaaagtaggttagctttacaaccg
tgatttgagttctagaacggtgtttaatacatccccatct-tccaccttagtccgagaat
tatatct-ccataga-ttccatgcgcccaatatttc--ctttttgaatt-aaaacagttt
gtttacttc-ccgtttttagatagtta-----cttgattcacaaa-------------ct
tttccattgtcttagctatattt-aatctacataatttcatagtgtaattgtttggtctc
tgtggatttgatcctgaagtgttacaacgataccactagatcgtggtggagtacacattg
ggtt--tcattgacct-----ttgatcaa----------
>Chr19:21563568:21569986_3p 
------------------------------------------------------------
------------------------------------------------------------
--------------------------------ttttttttttttttttaaaccgac-ttt
tagggttttattttgatatttaagttagaggcttggcctccagagacataagcttta-tt
ttctgagactattttgta-ttgagagctggg-ggagaagatctctaatccttcttgaccc
tttggagaagatttctaaaccctattttctatt--cttttgcaattcaattatgttttct
tcatcattgatttgctgttcttttatctccatgtctgagtagtttcactattgggttttg
ggtttcaa-agggg--tttatgattctctaaacttagg-ttattaga-tttgggattgat
ct-tattgttcttcatctattgttgttcttaatgcttaagctagattgatgacctagatt
aagattttaggtttaattcatcggggcaccaaaagtgttgttgagttgctggaaaagaac
ttaggtgagtaaggtggaccttagccaacaaaagttgaagttgaggcaccttgtgaac-a
gatcaaacttgaacct-ttattgcttgcttggtttg-ctaggtccaaacgatggtttatg
gtttagtgaattcattgcatagatagttaactctgtgaaagtgagttagctttacaaccg
tgatttaagttctagaacggtgtttaatgcatccccatct-tccaccttagtccgagaat
tatatct-ccataga-ttccctgcgcccaatatttc--ttttttgaatt-aaaacagttt
gtttacttt-ccgtttttagttagtta-----cttgactcacaaa-------------ct
tttccattgccttagctatattt-aatctacataatttcatagtgtaattgtttggtctc
tgtggattcaatcctgaagtgttacaacgataccactagatcgtggtggagtacacattg
ggtt--taattga--------------------------
>Chr4:3100114:3106567_5p 
------------------------------------------------------------
---------------gcaaacaga-gaaaaccatccaggatcggctgatccgcattcggg
atcgaccagt-cccgtacccgaatcaagttttcctttttttttgttttaaaccgac-ttt
tagggttttattttgatatttaagttagaggctcggcctccagagacataagcttta-tt
ttctgagactattttgta-ttgagagctaag-ggagaagatctctaatccttcttgacac
tttggagaagatttctaaaccctattttctattt-cttttgcaattcaattatgtgttct
tcatctttgatttactgtttctgtttctctatggatgagtaatttatctattgggtttca
ggtttcaa-agggga-attatgattttctaaacttagg-ttgttaga-tttggggttgat
ctactttgttcttcatctatagttgttcttaaagcctaaactagattagctatctacttt
atgatcataggtttaattcatcggggcaccaaaagtgttgttgagttgctggtatagaaa
ttaggtgagcaaggtggaccttagccaacggaagttgaagttgaggcaccttgtgaac-a
gatcaaacttgaacct-ttattgcttgcttgatttg-ctaggtccaaatgacgatttatg
gtttagtgaattcattgcatagatagttaacgttgtggaagtaggttagctttacaaccg
tgatttgagttctagaatggtgtttaatgcatccccatct-tccaccttagtccgagaat
tatattc-ctataga-ttccctgcgcccaatatttc--ctttttgatttagaaacaactt
atttacttt-ctgtttttagatagtta-----cttgattcacaaa-------------ct
tttccattgtcttagctatattt-aatctacat---------------------------
------------------------------------------------------------
---------------------------------------
>Chr4:5139239:5145627_3p 
------------------------------------------------------------
----------------------gaaaataagcatccaagatcgactgatcctcatttggg
atcgaccgat-cccgtacccgaagcaacttttcc---tttttcgttttaaaccgac-ttt
tagggttttattttaatatttaagttagaggctcggctcc-aaagacataagcttta-tt
ttctgagactattctgta-ttgagagctggg-ggagaagatctctaatccttcttgacac
cttggagaatatttttaaaccttattttctact---ctttgcaattcaattatgttatct
tcatctttgatttgctgttcttttacttccatgtttgagtagtttacctattgggtttca
gatttcaa-gggg---tttatgattttctaacgagggt-gctctaga-tttggggttgat
ctattttgttcttcatctattgttgttcttaaaacttaagctacattgatcacctagatt
aagatcttaggttaaattcatcgtggcaccaaaagtgttgttgagttgtttgaaaaaaac
ataggtgagcaaggtgatccttagccaacgaaagttgaagttaaggcaccttgtgaac-t
tatcaaacttaaactt-ttattgcttgcttggtttg-ctcgattcaaacga-gagttagg
gtttagtttattcattgcatagatagctaacgctgtgagagtagattagttttacaaccg
tgatttgagttctaaaacagtgtctaatgcatccccatctaaccaccttagtctgagaat
tatattctccataga-ttccatgcgcccaatatttt--ctttatgattc-aaaataactt
atttacttt-ccgtttttgat---------------------------------------
------------------------------------------------------------
------------------------------------------------------------
---------------------------------------
>Chr15:13028245:13034617_3p 
------------------------------------------------------------
--------------------------------------gatcggctgatccacattcggg
atcgaccagt-cccgtacccggagcaagttttcc---ttttttgttttaaaccgac-ttt
tagggttttattttgatatttaagttagaggctcggcctccagagtcaaaagcttta-tt
ttctgagactattttgta-ttaagagctgaa-g---------------------------
---ggagaagatttctaaaccctattttctatt--cttttacaattcaattatgttatct
tcatcattgatttgatgtttctgtttctctatggctgaataatttcactgttgggtttag
gttttcagaaaggatttttatgatttattgatgctagatttgttaga-atagggattgat
ct-tattgttcttcatctatttttgtccttaatgcttaagctagattgatcacctagatt
aagatcttaggtttaattcatcggggcaccaagagtgttgttgagttgcttgaaaagaac
ataggtgagcaaggtggaccttagccaacgaaagttgaagttgaggcaccttgtgaac-t
aatcaaacctgagcttgttattgcttgcttggtttg-ctagatccaaacgatggtttagg
ttttagtaaattcattgcatagatagttaacgctgcaaaagtatgttagctttacagccg
taatttgagttcaagaattgtgtttaatgctttcccaatctatcatctaaattcat-gat
cataaacgctaaaga-ttccctgcgcccaatatttt--tctattgccttaaaaac-actt
gtttac-tttccgtttttagatagtta-----cttgattcacaaa-------------tt
tttccattgtcttagctatattt-gatcttgataaattcttagtgcaattgtttggtctc
tgtgg-------------------------------------------------------
---------------------------------------
>Chr15:13028245:13034617_5p 
------------------------------------------------------------
----------------------------------------------------------gg
atcgaccagt-cccatacccgaagcaagttttcc-ttttttttgttttaaaccgac-ttt
tagggttttattttgatatttaagttagaggctcggtctccagagacaaaagcttta-tt
ttctgagactattttgta-ttgagagctgaa-g---------------------------
---ggagaagatttctaaaccctattttctatt--cttttgcaattcaattatgttatct
tcatcattgatttgatgtttctgtttctctatggctgagcaatttcactgttgggtttag
ggtttcagaaagggtttttctgatttattgatgctagatttgttaga-atagggattgat
ct-tattgttcttcatctattgttgttcttaatgcttaagctagattgatcacctagatt
aagatcttaggttcaattcctgggggcaccaaaagtgttgttgagttgcttgaaaagaac
ataggtgagcaaggtggaccttagccaacgaaagttgaagttgaggcactttgtgaac-t
aatcaaacctgaacttgttattgcttgcttggtttg-ctagatccaaacgatggtttagg
gtttagtgaattcattgcatagatagttaacactgcaaaagtaggttagctttatagccg
taatttgagttcaagaattgtgtttaatgcttttccaatctatcatctaaattcgt-gat
cataaaccctaaata-ttcccttcacccaatatttc--tctattgccttaaaaac-actt
gtttac-tttccgtttttagatagtta-----cttgattcacaaa-------------ct
tttccattgtcttagctatattt-gatcttgataatttcttagtgtagttgtttagtctc
tgtggattcgatcctgaagtgtt-------------------------------------
---------------------------------------
>Chr4:5139239:5145627_5p 
------------------------------------------------------------
----------------------------------------------------------gg
atcgaccgat-cccatacctgaagcaacttttcc---tttttcattttaaaccaac-ttt
tagtgttttattttgatatttaagttagagactcggcccctagagacataagtttta-tt
ttctgagactattttgta-ttgagagctggg-ggagaagatctctaatccttcttgacac
cttggagaagatttctaaaccctattttctact---ctttgcaattcaattatgttttct
tcatctttgatttgctgttcttttacttccatgtttgagtagtttacctattgggtttcg
ggtttcaa-gggg---tttatgattttctaatgagggt-gctctaga-tttggggttgat
ctattttgttcttcatctattgttgttcttaaagcttaagttatattgatcacctagatt
aagatcttaggttaaattcatcgcggcaccaaaagtgttgttgagttgcttgaaaagaac
ataggtgagcaaggtgatccttagccaacgaaagttgaagttaaggcaccttgtgaac-t
tatcaaacttaaactt-ttattgcttgcttggtttg-atagattcaaacga-gattttag
ggttagttaattcattgcatagatagctaacgctgagagagtaggttaattttacaatcg
tgatttgagttctagaacggtatctaatgcatccccatctaaccaccttagttcgagaat
tatattctccataga-ttctttgcgcccaatatttc--tgttttgattc-aaaacaactt
atttacttt-ccgtttttgat---------------------------------------
------------------------------------------------------------
------------------------------------------------------------
---------------------------------------
>Chr13:20630888:20635329_5p 
------------------------------------------------------------
------------------------------------------------------ttttag
atcgaccgat-cccgaacccaaagcaacttttcc---tttttcgttttaaaccgac-ttt
tagggttttattttagtatttaagcaagaggcacgacgtctagagaaaaaactttta-tt
ctacgcagcttttgagtatttgtaaactttg-agagaagatctctaatccttcttgacac
cttggagaagattttttgaacc--ctctttattt-cttttgcaattcaattatgtcttct
tcatctttgatttgctgtttctgtttctccatgtctgagtagtttctctattgggttttg
ggtttcaa-agggg--tttatgattatctaacgatggt-gttttaga-ttagggattgaa
ttat-ttgtttttcatctattgttgttcttaaagcctaaactagattagctacctagttt
atgatcataggttaaattcatcggggcaccgaaagtgttgttgagttgctagaaaagaac
ataggtgagcaaggtggaccttagccaatggaagttgaagttgaggcatcttgtgaac-a
gatcaaacctaaactt-ttattgcttgcttggtttg-ctagatccaaacgacggtttagg
gtttagtgaatacattgcatagatagttaacgttgcagaagtaggttagctttacaaccg
tgatttgagttctagaacggtgcttaacgcatccctatctattcaccttagtccga-gat
tatattc-cc--------------------------------------------------
------------------------------------------------------------
------------------------------------------------------------
------------------------------------------------------------
---------------------------------------
>Chr13:20630888:20635329_3p 
------------------------------------------------------------
-----------------------------------ctggatcggcttatccatattttgg
atcgaccgat-cccgaacccgaagcaacttttcc---tttttcgttttaaaccgac-ttt
tagggttttattttagtatttaagcaagaggcacgacctctagagaaaaaactttta-tt
ctacgcagcttttgagtatttgtaaactttg-ggagaagatctctaatccttcttgacac
cttggagaagattttttgaacc--ctctttattt-cttttgcaattcaattatgtcttct
tcatctttgatttgctgtttctctttctccatgtctgagtagtttctctattcggttttg
ggtttcaa-agggg--tttatgattctctaacgatggt-gttttaga-ttagggattgaa
ttat-ttgtttttcatctattgttgttcttaaagcctaaactagattagctacctagttt
atgatcataggttaaactcatcggggcactgaaagtgttattgagttgctagaaaagaaa
ataggtgagcaaggtggaccttagccaacgaaagttgaagttgaggcaccttgtgaac-a
gagcaaacctaaactt-ttattgcttgcttggtttg-ctagatccaaacgacggtttagg
gtttagtgaatacattgcatagataattaacgatgcggaagtaggttagctttacaacca
tgatttgagttctagaacggtgtttaacgcatccctatctattcaccttagtccga-gat
tatattc-c---------------------------------------------------
------------------------------------------------------------
------------------------------------------------------------
------------------------------------------------------------
---------------------------------------
