# Supplementary material for: Transposon signatures of allopolyploid genome evolution
Source: Nat Commun. 2023 Jun 1;14:3180. doi: 10.1038/s41467-023-38560-z (PMC10235133; doi:10.1038/s41467-023-38560-z)
Supplement: Supplementary file 4 — Supplementary Data 1 [file 41467_2023_38560_MOESM4_ESM.zip › Camelina.LTR.families/Camelina.LTRFamily/Camelina.Aligned/gt10.fam_865.Aligned.fa]

>Chr2:11997518:12005993_5p 
-------gttatgacaaaaggt--ttaggaaattgttttcttgta-ttattc-tctattc
catatgatacaac--atatatagggatacaatattagggtttagggtt----------ta
tactaatgggccgataatgggcatccatacaacaatataatcattcataaca--------
-
>Chr2:11997518:12005993_3p 
------tgttatgataaaaggt--ctaggaaattgttcttttgta-ttattc-tctattt
catatgatacaacatatatatagagatacaatattagggtttagggtt----------ta
tactaatgggccgataatggacatccgtaaaacaatataatcattcataacat-------
-
>Chr7:3689823:3695277_5p 
-------gttaagacaagaggt--ttagggaattgttctcttgta-ttattcatctgctg
catagaatacaacatatatatag-gatacaatattagggattagggtt----------ta
tactaataggccgataatgggcatccatacaacaatataattattc--------------
-
>Chr7:3689823:3695277_3p 
------tgttaatacaagaggt--ttaggaaattattcttttata-ttattcatctgttg
catagaatacaacatatatatag-gatacaatattagggtttaggatt----------ta
tactaatgggccgataatgagtatccatacaacaatataattattcgt------------
-
>Chr15:1211697:1215448_3p 
------tgttataacaagaaggttttagggaattgttctcttgta-ttatt-atctatcc
cataggatataacatatatatagtgatacaatattagggttttaggttatacaccagatc
tactaatgggccgataatggacatccatacaatatata--atatttataaca--------
-
>Chr15:1211697:1215448_5p 
------tgttataataagagggttttagggaattgttctcttgta-ttatt-atctatcc
tataggatataacatatatatagtgatacaatattagggttttaggttatacaccagatc
tattaatggactgataatggacatccatacaatatata--atatttataaca--------
-
>Chr4:14317622:14322593_5p 
------tgttataacaagaaga--ttagggaattgttctcttgta-ttattaatctattc
cataggatataacatatatatagtgttacaactttagggttttaggttatacaccagatc
tactaatgggccgataatggacatctatacaatatagaatatattcataacatt------
-
>Chr4:16835730:16841233_5p 
----aatgttataacaa--gaggtttagagaattattctcttgcattatcttatctatac
tatatgatataacatatatatagggatac-atattacggttta-----------caagtc
tactaataggtcgataatggacatccatacaatactagatatattcataacactccccct
t
>Chr4:14317622:14322593_3p 
-----gtgttataacaaaagaa--ttagggaattattcttttgta-ttattaatctattc
tatagaatataacatatatatagtgttacaattttagggttttaggttatacaccagatc
tactaatgggccgataatgggcatctatacaatatagaatatattcataaca--------
-
>Chr2:12261294:12268176_5p 
------tgttataacaagaggt--ttaggaaattattctcttgta-ttattaatctctac
tataggatataacatatatatagtgatacaacattagggttttaggttgtatatcaagtt
tactaatgtgccggtaatgggcatccacataatacaat--atatttataaca--------
-
>Chr14:14686674:14692391_3p 
-----gtattataacaagaggt--ttagtgaattgttctcatgta-ttactactctatcc
cataggatataacatatatatagtaatacaacattagggttttaggttatacactaagtc
tattaatggaccgataatgggcatccacataatacaat--atattcataaca--------
-
>Chr2:12261294:12268176_3p 
ataacgtgttataacaagaggt--ttaggaaattattctcttata-ttattaatctctac
tataggatataacatatatatagtgatacaacattagagttttaggttgtatatcaagtt
tactaatggtccggtaatgggcatccacataatacaat--atattcataaca--------
-
>Chr4:16835730:16841233_3p 
------tgttataacaa--gaggtttagagaattattctcttgcattattttatctgtac
tatataatataatatatatata-ggatac-atattacggttta-----------caagtt
tactaatagaccgataat-aacatccatacaatactagatatattcataatactaaccat
t
>Chr19:20073197:20080156_3p 
------tgttataaata-agaggtttagggaattattctcttgta----ttattctatcc
cataggatataacatatatatagtgatacaactttaggatttagggtt----------ta
cactaatgggccgataataggcatccacataatacaat--atattcataaca--------
-
>Chr19:20073197:20080156_5p 
------tgttataaaca-ataggttttgagaattattctcttgta----ttattttatcc
cataagatataacatatatatagtgatacaactttaagatttaggatt----------ta
cattaatgaaccgataatggacatctacataatacaat--atattcataaca--------
-
>Chr14:14686674:14692391_5p 
------tgttataacaaaagat--ttagtgaattgttctattgta-ttattactctatcc
cataggatataacatatatatagtaatacaacactagggttttaggttatacactatatc
tattaatgaaccgataat-ggcatccacataatacaat--atattcataacact------
-
>Chr14:1847116:1852270_5p 
------tgttgtgaacacagagatttaggaaattgttctctcgta--tattaatctatcc
cataggatataacatatatatagtgatacaactttagggtttagggtt----------ta
cactaatgggccgataatgggcatccacataatacaat--atatttataaca--------
-
>Chr8:17854357:17862642_5p 
------tgttgtgaacacagagatttagggaattgttctcttgta-ttattaatctatcc
cataggatataacatatatataatgatacaactttagggtttagggtt----------ta
cactaatgggtcgataaagggcatccacataatacaat--atatttataaca--------
-
>Chr8:17854357:17862642_3p 
-------ttcgtaaacacaaagatgtaggaaattgttctcttgta-ttattaatctatct
catatgatataacatatatatagtaatacaactttagggtttagggtt----------ta
cactaatggggcgataataggcatccacataatacaat--atatttataaca--------
-
>Chr7:20178649:20182493_3p 
------tgttgtgaacacagaaatttagggaattgttctcttg---ttattcatctgttt
catatgatataacatatatatagggatac-atattagggttta-----------caagtc
cactaatgggccgataatggacatccatacaatactagatatattcataa----------
-
>Chr7:20178649:20182493_5p 
------tgttgtgaacacggagatttaggaaatttttctcttg---ttattcatctgttt
catatgatataac--atatataggaatac-atattaggattta-----------caagtc
cactaatgggccgataatggacatccatacaatactagatatattcataa----------
-
>Chr14:1847116:1852270_3p 
------tgttgtgaagacagacatttaggaaattgttctcttgta--cattaatctatcc
cataggatataacatatatagagtgatacaactttaggatttagggtt----------ta
cactaatagaccaataatgggtatccacataatacaat--atatttataaca--------
-
