# Supplementary material for: Transposon signatures of allopolyploid genome evolution
Source: Nat Commun. 2023 Jun 1;14:3180. doi: 10.1038/s41467-023-38560-z (PMC10235133; doi:10.1038/s41467-023-38560-z)
Supplement: Supplementary file 4 — Supplementary Data 1 [file 41467_2023_38560_MOESM4_ESM.zip › Camelina.LTR.families/Camelina.LTRFamily/Camelina.Aligned/gt10.fam_1948.Aligned.fa]

>Chr4:829817:831778_5p 
-------------------atcggttaggatgtcttagttgattgttatatttgatagat
ttccttctaggttgatgttcttaatgttgtcaacagaccgaaaggttgagattagatcta
gggcgtttac-aatgctacaagccgaaaggagtagataaaatgcttgattaggtcaatgc
tagaggtatacttaactttgagtgacaaaatcagataagtct-aagtatactgactaaaa
tgaattgttct-taatgcctgcttgttcatattgctagtgcgacagt---gtggtagtat
gttcaaggttgattgttgctagtgcgacagtgtggtgacaaggttttagaggttcattgt
ctatgaaataattgcttgaggcatgtaaggcatccgtattggtctagaacacctaggatt
aaattacccccatccttaggaactttcgtaattcattt-cttacattttccttacttact
cgaccacttacccgatcaggtacacgataacctgcatcgagtaatacctcgagctgttca
tagttcacttgcatactcgatca-ccccactcgatcttgtactcgatcgccccacttgat
ct----------------------------------------------------------
-------------------------
>Chr4:829817:831778_3p 
agatgattaggtgttcttgatcggttaggatgtcttagttgattgttatatttgatagat
ttccttctaggttgatgttcttaatgttgtcaacagaccgaaaggttgagattagatcta
gggcgtttac-aatgctacaagccgaaaggagtagataaaatgcttgattaggtcaatgc
tagaggtatacttaactttgagtgacaaaatcagataagtct-aagtatactgactaaaa
tgaattgttct-taatgcctgcttgttcatattgctagtgcgacagt---gtggtagtat
gttcaaggttgattgttgctagtgcgacagtgtggtgacaaggttttagaggttcattgt
ctatgaaataattgcttgaggcatgtaaggcatccgtattggtctagaacacctaggatt
aaattacccccatccttaggaactttcgtaattcattt-cttacattttccttacttact
cgaccacttacccgatcaggtacacgataacctgcatcgagtaatacctcgagctgttca
tagttcacttgcatactcgatca-ccccactcgatcttgtactcgatcgccccacttga-
------------------------------------------------------------
-------------------------
>Chr19:17305469:17314582_3p 
--------------------------------------------taaatgtttgatagat
ttccttctaggttggtgttcttaatgttgtcaacagaccgagaggttgagattagatcta
gggtgtttta---------ccaccgagaggtgtagatgagatgcttgaatcaaccaatgc
tagaggttcactcg-ctctgagtaa-gagattagaggagtta-gggtttactgacaataa
taaatcgatct-taatgcctgcttggtcatgtttctccaacgagagttgggtagggaagt
gatcaaggttgattgttgctagtgcgagagtgtggtgacaaagttttagagattcattgt
ctaggaaataattgctttaggcatgtaaggcatctgtactggtcacgaatacttaggatt
caatta-ccccatccttagaagctttcgtaatttaattgtttgcattttctttcattact
cgaccacttacccgatcaggtacacgataacctgtatcgagtaatacctcgagctgttca
tatcctaattgcttactcgatca-ccccacacgatcctgtactcgattgc----------
------------------------------------------------------------
-------------------------
>Chr19:17305469:17314582_5p 
------------------------------------------------------atagat
ttccttctaggttggtgttcttaatgctgtcaacagaccgagaggttgagattagatcta
gggtgtttta---------ccaccaagaggtgtagatgagatgcttgaatcagccaatgc
tagaggttcacttg-ctctgagtaa-gagattagaggagtta-gggtttactgacaataa
tgaatcgatct-taatgcttgcttggtcatgtttctccaacgagagttgggtagggaagt
gatcaaggttgattgttgctagtgcgagagtgtggtgacaaagttttagagattcattgt
ctagaaaataattgctttaggcatgtaagacatctgtactggtcaagaatacttaggatt
caatta-ccccatccttagaagctttcgtaatttaattgtttgcattttctttcattact
cgaccatttacccgatcgggtacacgataacctgtatcgagtaatacctcaagctgttca
tatcctaattgcttactcgatca-ccccacacaatcttgtactc----------------
------------------------------------------------------------
-------------------------
>Chr5:17269146:17279128_3p 
--------------------------------------ttg---tttatgttatataaat
tcctttctagattggtgttcttaatgctattttcagacggagaggttgagattagat-ca
gggtgttttg---------ccatcgagagatgtagttgaaatgcttaaaaaaatcaacgc
tagaaatttactca-cttagcctaa-gagattagatgtgtaaggagtttattgacaataa
tgaatcggtttgtattgcctgcttggtcatgtttctccaacgaaagttgggtaggggagt
gatcaaggttgattgtttctatcacgagagtgttttaacaagattttagagattcattgt
ctagggaatatttgcttgaggcatgtaggacatccatactggtcaggaacacttaggagt
tgatta-ccccatccttaggagctttcttgtctttattgttta-actttattctataact
cgatcccttacccaaactggtactcgatcaccagcttcgtgtacaccttcgagctgttca
aacttgacttcttgacccgatct-ctccacccgatcatgtactcgaatgcttgcatcgag
tgcttaggtcgtgtggt-------------tcttgc------------------------
-------------------------
>Chr5:17269146:17279128_5p 
-----------------ctataactcaatcccttacanttg---tttaggttatataaat
tcctttctagattggtgttcttaatgctattttcagatcgagatgttgatattagat-ta
gggtgtttaa---------ccatcatgagatgtagttgaaatgcttgaatcaatcaatgc
tagagatttactca-cttagcctaa-gagattagatgtgtaaggagtttattgacaataa
tgaatcggtttgtattgcctgcttggtcatgtttctccaacgagagttgggtaggggagt
gatcaaggttgattgtttctatcacgatagtgttttaacaagattttagagattcatcgt
ttagggaatatttgcttgaggcatgtaggacatccatactggtcaggaacacttaggagt
cgatta-ccccatccttaggagctttcttgtctttattgttta-actttattctataact
caatcccttacacaaactggtactcgatcaccagcttcgtgtacaccttcgagctgttca
tacttgacttcttgacccgatct-ctccacccgatcctgtactcgaatgcttgcatcgag
tgcttaggtcgtgtggt-------------tcttgcttattta-----------------
-------------------------
>Chr17:21977185:21979072_5p 
------------------------------------------------------------
----------attggtgttcttaatgctgtcaatagaccgaaaggttgagattagatcta
gggcgtttacaaatgctacaggccgaaaggagtagataaaatgcttgatttagccaatgc
tagaggtttacttaactctgagtaacaaaattagatgagttt-aagtctactgacaataa
tgaatcgttct-taatgcctgcttgttcatattgctagtgcgacagt---gtggtagtgt
gttcaaggttgattgttgctagtgcgaaagtgtggtgacaaggtcttagaggttcatttt
ctaggaaataattgcttgaggcatgtaaggcatccgtaatggtctagaacacttaggatt
cgattacccccatccttaggaactttcgtattttatttgtttgcattttcttcacttact
cgaccacttacccgatcaggtacacgataacctgcatcgagtaatacctcgagctgttca
tatctcacttgcatactcgatca-ccccactcgatcctgtactcgattggttgtattgag
tggttaggtcgtgtggt---------------ttacttgtttatattcttttattttgtt
tattttag-----------------
>Chr17:21977185:21979072_3p 
------------------------------------------------------------
--------------gtgttcttaatgctgtcaatagaccgaaaggttgagattagatcta
gggcgtttac-aatgctacaggccgaaaggagtagataaagtgcttgatttagccaatgc
tagaggtttacttaactctgagtaacaaaattagatgagttt-aagtctactgacaataa
tgaatcgttct-taatgcctgcttgttcatattgctagtgcgacagt---gtggtagtgt
gttcaaggttgattgttgctagtgcgaaagtgtggtgacaaggtcttagaggttcatttt
ctaggaaataattgcttgaggcatgtaaggcatccgtaatggtctagaacacttaggatt
cgattacccccatccttaggaactttcgtattttatttgtttgcattttcttcacttact
cgaccacttacccgatcaggtacacgataacctgcatcgagtaatacctcgagctgttca
tatctcacttgcatactcgatca-ccccactcgatcctgtactcgattggttgtattgag
tggttaggtcgtgtggt---------------ttacttgtttatattcttttattttgtt
tatttta------------------
>Chr6:9892019:9898724_3p 
------------------------------------------------------------
--------------gtgctcttaatgctgtcaacagaccgaaaggttgagattagatcta
gggcgtttacaaatgctacaggccgaaaggagtatataaaatgcttgatttagccaatgc
tagaagtttacttaaatctgagtaacaaaattagatgagttt-aagtctactgacaataa
tgaatcgttct-taatgcctgcttgttcatattgctagtgcgacagt---gtggtaatgt
gttcaaggttgattgttgctagtgcgaaagtgtggtgacaaggtcttagaggttcattgt
ctaggaaataattgcttgaggcatgtaaggcatccgtactggtctagaacacttaggatt
cgattacccccatccttaggaactttcgtattctatttatttgcatttctttcacttact
cgactacttatccgatcaggtacacgataacctgtatcgagtaatacctcgagctgttca
tatctcacttgcatactcgatca-ccccactcgatcctgtactcgattgcttgcatcgag
tgcttaggtcgtgtggt---------------ttacttgtttatattcttttactt----
-------------------------
>Chr6:9892019:9898724_5p 
------------------------------------------------------------
--------------------------------------------gttgagaatagatcta
gggcgtttacaaatgctacaggccgaatggagtagataaaatgcttgatttagccaatgc
tagaggtttacttaactctgagtaacaaaattagatgagttt-aagtctactgacaataa
tgaatcgttct-taatgcctgcttgttcatattgctagtgcgacagt---gtggtaatgt
gttcaaggttgatttttgctagtgcgaaagtgtggtgacaaggtcttagaggttcattgt
ctaggaaataattgcttgaggcatgtaaggcatccgtactggtctagaacacttaggatt
caattacccccatccttagaaactttcgtattttatttatttgcatttctttcactcact
cgactacttacccgatcaggtacacgataacctgtatcaaataatacctcgagctgttca
tatctcacttgcatactcgatca-ccccactcgatcctgtactcgattgcttgcatcgag
tgcttaggtcgtgtggt---------------cga-ttgcttgcatc-------------
-------------------------
>Chr20:21513140:21522090_5p 
------------------------------------------------------------
---------------------------------------------------------cta
aggcgtttac-aatgctacaggccgagaggagtagataaaatgcttgattaggtcaatgc
tagaggtttacttagctctgagtgacaaaatcagatgagttt-aagcttactgacaaaaa
taaattgttct-taatgcctgcttgttcatattgctagtgcgacagt---gtggtagtat
gttcaaggttgattgttgctagtgcgaaagtgtggtgacaaggttttagaggttcattgt
ctaggaaataattgcttgaggcatgtaaggcgtctgtactggtctagaacacttaggatt
cgattacccccatccttaggaactttcgtattttaattgtttacattttctttacttact
cgaccacttacccgatcaggtacatgataacctgcatcgagtaatacctcgagctgttca
taacttacttgcatactcgatcacccccactcgatcctgtactcgattacttgcatcgag
tgcttaggtcgtgtg---------------------------------------------
-------------------------
>Chr20:21513140:21522090_3p 
------------------------------------------------------------
------------------------------------------------------------
---------c-aatgctacaggccgaaaggagtagataaaatgcttgattaggtcaatgc
tagaggtttacttagctctgagtgacaaaatcagatgagttt-aagtctactgacaaaaa
tgaattgttct-taatgcctgcttgttcatattgctagtgcgacagt---gtggtagtat
gttcaaggttgattgttgctagtgcgaaagtgtggtgacaaggttttagaggttaattgt
ctaggaaataattgcttgaggcatgtaaggcatccatactggtctagaacacttaggatt
cgattacccccatcgttaggaactttcgtattttatttgtttacattttctttacttact
cgaccacttacccgatcaggtacatgataacctgcatcgagtaatacctcgatctgttca
taacttacttgcatactcgatcacccccactcgatcctgtactcgattgcttgcatcgag
tgcttaggactgttgg--------------------------------------------
-------------------------
>Chr19:23581586:23583480_3p 
------------------------------------------------------------
------------------------------------------------agattagatcta
gggtgtttta---------ccaccgagaggtgtagatgagatgcttgaatcagccaatgc
tagaggttcactct-ctctgagtaa-aagattagatgagtta-gggtttactgacaataa
tgaatcgatct-taatgcctgcttggtcatgtttctccaacgagagttgggtagggaagt
gatcaaggttgattgttgctagtgcgagagtgtggtgacaaagttttagagattcattgt
ctaggaaataattgcttgaggaatgtaaggcatctgtactggtcaagaatacttaggatt
caatta-ccccatccttagaagctttcgtaatttaattgtttgcattttctttcattact
cgaccacttacccgatcaggtacacgataacctgtatcgagtaatacctcgagctgttca
tatcctaattgcttatccgatca-ccccacacgatcttgtacttgattgcttgcatcgag
tgcttaggtcgtgtggtgatagacaggttttaacccaggttatcaatcccctatgcagtt
-------------gtagtacta---
>Chr7:15691410:15700538_5p 
------------------------------------------------------------
-------------------------------aacagaccgaaaggttgagattagatcta
gggcgtttacaaatgatacaggtcgaaaggagtagataaaatgtttaatttagccaatgc
tagaggtttacttgactctgagtaa-gaaattagatgagttt-aagtttactgacaataa
tgaatcgttct-taatgcctgcttgttcatattgctagtgcgatagt---gtggtaatgt
gttcaaggttgattgttgctagtgcgaaagtgtggtgataaggtcttagaggttcattgt
ctgggaaataatttcttgaggcatgtaaggcatccgtactggtctagaatacttaggatt
caattacccccatccttaggaacttttgtattttaattctttgtattttctttacttact
cgactacctacccgatcaggtacacgataaccagtatcgagtaatacctcgagctgttca
tatctcacttgcatactcgatca-ccccactctatccagtactcgattgcttgcatcgag
tgcttaggtcgtgtgat---------------tcccttgtttacattcttttattttgtt
tattttaggattgttagaacca---
>Chr7:15691410:15700538_3p 
--------------------------------------------------------aga-
--------gagcgagagcttctatga--aagaaaagaccgaaaggttgagattagatcta
gggcgtatacaaatgctataggccgaaaggagtagataaaatgcttgatttagccaatgc
tagaggtttacttgactctaagtaa-gaaattagatgagttt-aagtttactaacaataa
tgaatcgttct-taatgcctgcttgttcatatttctagtgcgacact---gtggtgatgt
gttcaaggttgattgttgctagtgcgaaagtgtggtgacaaggtcttagaggttcattgt
ctaggaaataattgcttgaggcatgtaagacatccgcactggtctagaatacttaggatt
cgattacccccatccttaggaactttcgtattttaattctttgtattttctttacttact
cgagtacctacccgatcaggtacacgataacttgtatcgagtaatacctcgagctgttca
tatctcactggcatactcgatca-ccccactcgatccagtactcgattgcttgcatcgag
tgcttaggtcgtatggt---------------tcccttgtttagattcttttattttgtt
tattttaggattgttagaaccaaaa
>Chr19:23581586:23583480_5p 
------------------------------------------------------------
------------------------------------------------------------
----gtttta---------ccaccgagaggtgtagatgagatgcttgaatcagccaatgc
tagaggttcactct-ctctgagtaa-aagattagatgagtta-gggtttactgacaataa
tgaatcgatct-taatgcctgcttggtcatgtttctccaacgagagttgggtagggaagt
gatcaaggttgattgttgctagtgcgagagtgtggtgacaaagttttagagattcattgt
ctaggaaataattgcttgaggaatgtaaggcatctgtactggtcaagaatacttaagatt
caatta-ccccatccttagaagctttcgtaatttaattgtttgcattttctttcattact
cgaccacttacccgatcaggtacacgataacctgtatcgagtaatacctcgagctgttca
tatcctaattgcttatccgatca-ccccacacgatcttgtacttgattgcttgcatcgag
tgcttaggtcgtgtggtgatagacaggttttaacccaggttatcaatcccctatgcagtt
-------------gtagtact----
