# Supplementary material for: Transposon signatures of allopolyploid genome evolution
Source: Nat Commun. 2023 Jun 1;14:3180. doi: 10.1038/s41467-023-38560-z (PMC10235133; doi:10.1038/s41467-023-38560-z)
Supplement: Supplementary file 4 — Supplementary Data 1 [file 41467_2023_38560_MOESM4_ESM.zip › Camelina.LTR.families/Camelina.LTRFamily/Camelina.Aligned/gt10.fam_521.Aligned.fa]

>Chr2:107593:113239_5p 
-----------------------------------------------------taaccct
gagctactctctca-aattaagagatcaattgtagtactta-gggatcgaa-tccacaag
aactctag-attc-acacaat-agacttattactctttt-aattatgctaaatcaaaata
ttaaattta---------------aatagcaatgcaaaaacag-a--aaataaaggagtt
gtaaatcaataggaat-aaac-gctaggcttagggaaattctcaggaaatcatggaaaat
cagatcaattaattaaataagcaggattcaa-caatt-aagcaccgttcttgaactctaa
acacaattataaaataaatcagttctcactgcaaatattatctaaa-tttaaaacc--ag
aaaatccaaatctctttgcaaaattctaggtaataaatcagctttaaaaacaagtttaga
t-tgttcac-aaaattattaaatcaaatctctttgcaagaaataattttgctcaccaaag
g---ttttatcaggaaaatcaattatattctcatatcaattaataatcctaagat-ctaa
atccagatgactaatcaaagatctagcattgagaa--caacctatgatgaagaacaagaa
agataatgaatcctaaataataacagatctaataatccatgaaatccctaatgagaaacc
ctaaacctaacaagcagatctactcagacataatcaatgaaa-cacaaaacatc--ttct
gaataaat--------tgcat-taaga---------------------------------
------------------------------------------------------------
------------------------------------------------------------
------------------------------------------------------------
-----------------------------------------------------
>Chr2:107593:113239_3p 
------------------------------------------tcaaatt----taaccct
gagctactctctca-aattaagagatcaattgtagtactta-gggatcgaa-tccacaag
aactctag-attc-acacaat-agacttattactctttt-aattatgctaaatcaaaata
ttaaattta---------------aatagcaatgcaaaaacag-a--aaataaaggagtt
gtaaatcaataggaat-aaac-gctaggcttagggaaattcttaggaaatcatggaaaat
cagatcaattaattaaataagcaggattcaa-caatt-aagcaccgttcttgaactctaa
acacaattataaaataaatcagttctcactgcaaatattatctaaa-tttaaaacc--ag
aaaatccaaatctctttgcaaaattctaggtaataaatcagctttaaaaacaagtttaga
t-tgttcac-aaaattattaaatcaaatctctttgcaagaaataattttgctcaccaaag
g---ttttatcaggaaaatcaattatattctcatatcaattaataatcctaagat-ctaa
atccagatgactaatcaaagatctagcattgagaa--caacctatgatgaagaacaagaa
agataatgaatcctaaataataacagatctaataatccatgaaatccctaatgagaaacc
ctaaacctaacaagcagatctactcagacataatcaatgaaa-cacaaaacatc--ttct
gaat--------------------------------------------------------
------------------------------------------------------------
------------------------------------------------------------
------------------------------------------------------------
-----------------------------------------------------
>Chr11:32296321:32302668_5p 
---------------------------------------tgctcaaatt----taaccct
gagctactctttca-aattaagagatcaattgtagtactta-gggatcgaa-tccacaag
aactctag-attc-acacaat-agacttaataatctttt-agttatgctaaaccaaaat-
tgtaattta---------------aatagcaatgc-aaaacag-a--aaataaaagagtt
gtaaattcagatggatgaaat-gttaggcctagggaaattctcaggaaatcatgaaaaat
cagatcaattaattaaactagcaggattcaa-caatt-aagcaccgttcttgaactctaa
acactattgtaaaataaatcagttctcactgcaaatattatctaagttttaaaacc--ca
aaaatccaaatctctttgcaaaattcaagttaa-aaaccagcaataaaaagaagtttaga
taggttcac-aaaattactaaatcaaatctctttgcaagaagtaattttgctcaccaaag
g-t-ttttatcaggaaaataaattatattctcatatcaatcaataatcctaagat-ctaa
atccagatgactaatcaaagatctagcattaagaa--caacctatggtgaagaacaagaa
agatagtgaatcctaaat--taacagatttaataatccatgaaatccctaatcagaaacc
ctaaacctaacaagcagatctactcagacataattgtaagaa-cacaaatcat-------
gaataaag--------tagat---------------------------------------
------------------------------------------------------------
------------------------------------------------------------
------------------------------------------------------------
-----------------------------------------------------
>Chr11:32296321:32302668_3p 
----------------------------------tgatatgctcaaatt----taagcat
gagctactctctca-aattaagagatcaattgtagtactta-gagatcgaa-tccacaag
aactctag-attc-acacaat-agacttaataatctttt-agttatgctaaaccaaaat-
tgtaattta---------------aatagcaatgc-aaaacag-a--aaataaaagagtt
gtaaattcagatggatgaaat-gttaggcctagggaaattttcaggaaatcatgaaaaat
cagatcaattaattaaactagcaggattcaa-caatt-aagcaccgttcttgaactctaa
acactattgtaaaataaatcagttctcactgcaaatattatctaagttttaaaacc--ca
aaaatacaaatctctttgcaaaattcaagttaa-aaaccagcaataaaatcaagtttaga
taggttcac-aaaattactaaatcaaatctctttgcaagaagtaattttgctcaccaaag
g-t-ttttattaggaaaatcaattatattctcatatcaatcaataatcctaagat-ctaa
atccagatgactaatcaaagatctagcattaagaa--caacctatggtgaagaacaagaa
agatagtgaatcctaaat--taacagatttaataatccatgaaatccctaatcagaaacc
ataaacctaacaagcagatctactcagacataattgtaagaa-cacaaatca--------
------------------------------------------------------------
------------------------------------------------------------
------------------------------------------------------------
------------------------------------------------------------
-----------------------------------------------------
>Chr11:20143439:20147220_5p 
---------------gaccagtgcaggcactgcatgatatgctcaaatt----taaccct
gagctactctctca-aattaagagatcaattgtagtactta-gagatcgta-tccacaag
gactctag-a-tc-acacaaa-atatttaataatctttt-aattatgctaaactaaaata
ttaa--ttt---------------aaaagcaatgcaaaaacag-a--attcaaaagtgtt
gtaaattcaggaattaaaaac-gctaggcctagggaaattctcaggaaatcatggaaaat
cagatcaattaattaagcaagcaggattcaa-aaatc-aagcaccgttcttgaactctaa
aagcaattgtaaaataaatcagttctcactataaatattatctaagttttaaaacc--cg
aaaatccaaatctctttgcaaaattcaagttaa-aaaccaacaatgaaatcaagtttaga
taagttcac-aaaatcactaattcaaatctctttgcaaaaagtaattttgctcttcaaag
g-t-ttttgtcaggaaaatcaattatattctcatatcaatcaataatcctaagat-ctaa
atccagatgactaatcaaagatctagcattaagaa--caacctatggtgaagaacaagaa
agataatgaatccaaacaattaatcaatctaacaatccatgaaatccctaatgagaaacc
ctaaacctaacaagcagatcta--------------------------------------
------------------------------------------------------------
------------------------------------------------------------
------------------------------------------------------------
------------------------------------------------------------
-----------------------------------------------------
>Chr11:20143439:20147220_3p 
----------------------------------tgatatgctcaaatt----taaccct
gagctactctctca-aattaagagatcaattgtagtactta-gggatcgta-tacacaag
gactctag-a-tc-acacaat-agatttaaaaatatttt-aattatgctaaaccaaaata
ttaa--ttt---------------aaaagcaatgcaaaaacag-a--attcaaaagtgtt
gtaaattcaggaattaaatac-gctaggcctaggaaaattctcaggaaatcatgg-aaat
cagatcaattaattaagcaagcaggattcaa-caatt-aaacaccgttcttgaactctaa
acacaattgtaaaataaatcagttctcactataaatattatctaagttttaaaacc--cg
aaaatccaaatctctttgcaaaatttaagttaa-aaacaaacaatgaaatcaagtttaga
taagttcac-aaaatcactaattcaaatctctttgcaaaaagtacttttgctcaccaaag
g-t-ttttgtcaggaaaatcaattatattctcatatcaatcaataatcctaagat-ctaa
atccagatgactaatcaaagatctagcattaagaa--caacctatggtgaagaacaagaa
agataagtaatccaaacaattaatcaatctaacaatccatgaaatcccaaatgagaaacc
ctaaacctaacaagcagatctaaaa-----------------------------------
------------------------------------------------------------
------------------------------------------------------------
------------------------------------------------------------
------------------------------------------------------------
-----------------------------------------------------
>Chr11:37688955:37695760_5p 
------------------------------------------------------------
----------------------------------------a-gggatcgta-ttcacaag
gactctag-a-tc-acacaat-agatttaataatctttt-aattatgctaaaccaaaat-
tgtaattta---------------aatagcaatacaaaaacag-a--aaataaaagagtt
gtaaattcagaaggattaaac-gctaggcctagggaaattctcaggaaatcatggaaaat
cagattaattaattaaacaagcatgattcaa-taatt-aagcaccgttcttgaactctaa
tcacaattgtaaaataaaccagttctcactgtaaatattatataagttttaaaacc--cg
-aaatccaaatctctttgcaaaattcaagttaa-aaaccagcaataaaatcaagtttaga
taagttcac-aaaatcactaattcaaatctctttgcaaaaagtaattttgctcaccaaag
g-t-ttttgtcaggaaaatcaattatattctcatatcaatttattttcctaagttattaa
ttctagatggccaatcaaggat-taatatgaagaa--caacctatggtgaagaacaagaa
agataatgaatccaaacaattaatcaacctaacaatccatgaaatccctaatgagaaacc
ctaaacctaacaagcagatctactcagacataattgcaggaa-cacaaatcatg--aata
aaatagat--------att-----------------------------------------
------------------------------------------------------------
------------------------------------------------------------
------------------------------------------------------------
-----------------------------------------------------
>Chr11:37688955:37695760_3p 
------------------------------------------------------------
---------------------------------------ca-gggatcgta-tccacaag
gactctag-a-tc-acacaat-agatttaataatttttt-aattatgctaaatcaaaat-
tgtaattta---------------aatagcaatacaaaaacag-a--aaataaaagagtt
gtaaattcagaaggattaaac-gctaggcctagggaaattcttaggaaatcatggaaaat
cagatcaattaattaaacaagcaggattcaa-taatt-aaacaccgttcttgaactctaa
acaaaattgtaaaataaatcagttctcactacaaatattatctaagttttaaaatc--cg
aaaatccaaatctctttgcaaaattcaagttaa-aaaccagcaataaaatcaagtttaga
taagttcac-aaaatcactaattcaaatctctttgcaaaaagtaattttgctcaccaaag
g-t-ttttgtcaggaaaatcaattatattatcatatcaatttattttcctaagttattag
ttcttgatggccaatcaaggat-taatatgaagaa--caacctatggtgaagaacaagaa
agataatgaatccaaacaattaatcaatctaacaacccatgaaatccctaatgagaaacc
ctaagcttaacaagcagatctactcagacataattgcaagaa-cacaaatcatg--aata
aaatagat----------------------------------------------------
------------------------------------------------------------
------------------------------------------------------------
------------------------------------------------------------
-----------------------------------------------------
>Chr2:885827:888318_3p 
----------------------------------tgatatgcttaaa---ttaaacccta
gagctactctctca-aattaagaggtc-aatatagtactta-ggggtcgaattccacaag
gactcaag-att--acataat-aaattgtagagttttat-aattaagcaaaacagattaa
attgaatt------aa--------aataaacttgc-aaaatatt---aaataaaactgtt
g--aattcagaagatcaaaaa-gctaggcctagggaatttctcaggaaattatgaaatat
taaatca----atcaataaattaggattcaagcaatt-aagaacagatctagaactctaa
acacttctgtaaaataaatcagttctcactgcaaatattatctaaa-tttaaaact--ag
aaaatccaaatctctttgtaaaattctaggtaataaatcagctttaaaaacaggtttaga
t-tgttcac-aaaatcactaaatcaaatctctttgcagaaagtaattttgctcatcaaaa
g-g-ttttatcaggaaaatcaattatattctcatatcaatttattttcctaaaat-ctaa
atccagatgactaatcaaagatctagcattaagaa--caacctatgatgaagatctagaa
agataaagaatcctacata--aatagatctaacaattcataaaatccctgtg-aaaaacc
ctaaacctaacaagcaaa-ctactcagacatgtttaatgaag-aacaaagcatc-tttct
gaataata--------agcaa-ttg-aaa---ttaaaaagagtaaagagaan-accagac
ttgttgctc---------------------------------------------------
------------------------------------------------------------
------------------------------------------------------------
-----------------------------------------------------
>Chr2:885827:888318_5p 
---------------------------aaanatttgatatgcttaaa---ttaaacccta
gagctactctctca-aattaagaggtc-aatatagtactta-ggggtcgaattccacaag
gactcaag-att--acataat-aaattgtagagttttat-aattaagcaaaacagattaa
attgaatt------aa--------aataaacttgc-aaaatatt---aaataaaactgtt
g--aattcagaagatcaaaaa-gctaggcctagggaatttctcaggaaattatgaaatat
taaatca----atcaataaattaggattcaagcaatt-aagaacagatctagaactctaa
acacttctgtaaaataaatcagttctcactgcaaatattatctaaa-tttaaaact--ag
aaaatccaaatctctttgtaaaattctaggtaataaatcagctttaaaaacaggtttaga
t-tgttcac-aaaatcactaaatcaaatctctttgcagaaagtaattttgctcatcaaaa
g-g-ttttatcaggaaaatcaattatattctcatatcaatttattttcctaaaat-ctaa
atccagatgactaatcaaagatctagcattaagaa--caacctatgatgaagatctagaa
agataaagaatcctacata--aatagatctaacaattcataaaatccctgtg-aaaaacc
ctaaacctaacaagcaaa-ctactcagacatgtttaatgaag-aacaaagcatc-tttct
gaataata--------agcaa-ttg-aaa---ttaaaaagagtaaagagaat-tcaag--
------------------------------------------------------------
------------------------------------------------------------
------------------------------------------------------------
-----------------------------------------------------
>Chr5:19194641:19200971_5p 
----------------------------------tgatatgctcaaa---tt-taaccct
gagctactctctca-aattaagagatc-actgtaatactta--gggtcgaattccacaag
gactcaag-tct--acacaat-aaattatagagttttat-aattatgctaaacagattta
attgaatt------aaaa-----taaaagtaatgc-aaaatatta--aataaaagttgtt
gtaaattcagaagatcaaaaa-gctaggtctagggaatttctcaggaaattatgaaatat
taaatca----atcaattaattaggattcaagcaatt-aagaacagatctagaactctaa
atatttttgtaaattaaatcaattctcactgcaaataatatctaaa-tttaaaacc--ag
aaaatccaaatctctttgcaaaattctaggtaataaatcagctttaaaaacaagtttaga
t-tgttcac-aaaattattaaatcaaatctctttgcaagaaataattttgctcatcaaaa
g-g-ttttatcaggaaaatcaattatattctcatatcaatttattttcctaaagtattaa
ttctaggtgatcaatcaagaat-taatatgaagaa--caacctaagatgaatatctagat
agataaagaatcctaaata--aacagatctaataattcataaaatccttgtg-aaaaacc
ctaaacctatcaagcaaa-ctactcagacatattcaataaag-aacaaaacata-attct
aaataata--------agca----------------------------------------
------------------------------------------------------------
------------------------------------------------------------
------------------------------------------------------------
-----------------------------------------------------
>Chr19:23984304:23996942_3p 
------------------------------------------------------------
----------------------ttgca-gttgtaatactttagggctcgaa-tccacaga
gactctag-atc--acacaat-agacttattaatctttt-aattatgctaaatcaaaata
tt------------aatt-----taaaaacaatgc-agaaacaga--attaaaaagtgtt
gtaaattcagggaattaaaaacgctaggcctaggaaatttcgcaggaatttatgaaatat
taaatca----atcaataaattaggattcaagcaattaa-gatcagatctagaactctaa
agactcttgtaaaataaataagttctcactgcaaatattatctaaa-tttaaaacc--ag
aaaattcaaatctctttgcaaaattctaggtaataaatcagctttaaaaacaagtttaga
t-tgttcac-aaaatcactaaatcaaatatctttgcagaaagtaattttgctcatcaaaa
g-g-ttttatcagaaaaatcaattatattttcatatcaatttattttcct-aggtattaa
ttctaggtgatcaatcaagaat-taatatgaagaa--caacctaagatgaagatctagaa
agataaagaatcctaaaaa-taacagatctaacaaatcataaaaaccctatg-aaaaatc
ctgatcctaacaagcaaa-ctactcagacatattcaatgaag-aacaaaacata-attct
gaataata--------agcaa-ttg-aaa---ttaaaagagtaaaagggag--ttcaaga
attctgcttc---tacaaa---gcaga--tctct--------------------------
------------------------------------------------------------
------------------------------------------------------------
-----------------------------------------------------
>Chr5:24737535:24743173_5p 
---------------------------tttgtgctgatatgctcaaa---tt-taccct-
gagctactctctca-aattaagagatc-actgtaatactta-ggggtcaaattccacaag
aactcaag-tct--acacaat-aaattatagagttttat-aattatgctaaacaaattga
tttaaata------aag-------aaaagcaatgc-aaaatatta--aataaa-gctgtt
gtaaattcagaagatcaaaaa-gctaggtctagggaatttctcaggaaattatgaaatat
taaatca----atcaataaattaggattcaagcaatt-aaaaacagatctagaactctaa
acacttttgtaaaataaatcagttctcactgcaaatattatctaaa-tttaaaacc--ag
aaaatccaaatctctttgtaaaattctaggttaaaaatcagcaataaaatcaggtttaga
t-tgttcac-aaaattattaaatcaaatctctttgcaagaaataattttgctcatcaaaa
g-g-ttttatcaggaaaatcaattatattctcatatcaatttattttcctaaagtattaa
ttctaggtgatcaatcaagaat-taatatgaagaa--caacctaagatgaagatctagaa
agataatgaatcctaaata--aacagatctaataattcataaaatccctgtg-aaaaacc
ctaaacctaacaagcaaa-ctactcagacatatttaatgatg-aacaa------------
------------------------------------------------------------
------------------------------------------------------------
------------------------------------------------------------
------------------------------------------------------------
-----------------------------------------------------
>Chr16:23564795:23571072_3p 
-------------------------------atttgatatgctcaaa---ttaaacgcta
gagctactctctca-aattaagaggtc-actgtaatactta-agggtcgaattccacaag
gactcagg-tct--acacaat-aaattatagagttttat-aattaagctaaacaagttga
tttaaatt------aa--------aaaggcaatgc-aaaatatt---aaataaaactgtt
gtaaattcagaagatcaaaaa-gctaggtccagaaaatttctcaggagattataaaatat
taaatca----ataa-ttaaataggattcaagcaatt-aaaatcagatctagaactctaa
acacttttgtaaaataaatcagttctcactgcaaatattatctaaa-tttaaaacc--ag
aaaatccaaatctctttgcaaaattctaggttaaaaatcagctttaaaaacatgtttaga
t-tgttcac-aaaattactaaatcaaatctctttgcaaaaagtaattttgctcatcaaaa
g-g-ttttatcaggaaaatcaattatattctcatatcaatcaataatcctaagat-ctaa
atccagatggctaatcaaagatctagcattaagaa--caacatatgctgaagatttagaa
agataaagaatcctaaata--aacagatctaataattcataaaatccctgtg-aaaaacc
ctgaacacaacaagcaaa-ctactcagaca------------------------------
------------------------------------------------------------
------------------------------------------------------------
------------------------------------------------------------
------------------------------------------------------------
-----------------------------------------------------
>Chr5:19194641:19200971_3p 
----------------------------------tgatatgctcaaa---tt-tgacctt
gagctactctctca-aattaagagatc-attgtaatactta-ggggtcgaattccacaat
gactcaag-tct--acacaat-aaattatagggttttat-aattatgctaaacagattta
attgaatt------ataa-----taaaagcaatgc-aaaatatta--aataaaagttgtt
gtaaattcagaagatcaaaaa-gctaggtctagggaatttctcaggaaattatgaaatat
taaatca----atcaataaattaggattcaagcaatt-aagaacagatctagaactctaa
actcttttgtaaattaaatcagtttttactgcaaataatatctaaa-tttaaaacc--ag
aaaatccaaatctctttgcaaaattctaggtaataaatcagctttaaaaacaagtttaga
t-tgttcac-aaaattattaaatcaaatctctttgcaagaaataattttgctcatcaaaa
a-g-ttttatcagaaaaatcaattatattctcatatcaatttattttcctaaagtattaa
ttctaggtgatcaatcaagaat-taatatgaagaa--caacctaagatgaagatctagat
agataaagaatcctaaata--aacagatctaataattcataaaatccctgtg-aaaaacc
ctaaacctaacaagcaaa-ctactcagacatattcaatgaag-accaaaacata-attct
gaataata--------agcaa---------------------------------------
------------------------------------------------------------
------------------------------------------------------------
------------------------------------------------------------
-----------------------------------------------------
>Chr9:15527618:15533831_3p 
-------------------------------------------caaa---tt-taactct
gagctactctctca-aattaagatatc-actgtaatattta-ggggtcgaattccacaaa
gactcaag-tct--acacaat-aaattatagagttttat-aattatgctaaacagattaa
attgaatt------aaaa-----taaaagcaatgc-aaaatatta--aataaaagttgtt
gtaaattcagaaaatcaaaaa-gctaggcctagggaatttctcaggaaattatgaaatat
taaatca----atcaataaa-taggattcaagcaatt-aagaacagatctagaactgtaa
acacttttgtaaattaattcagttctcactgcaaataatatctaaa-tttaaaacc--ag
aaaatccaaatctctttgtaaaattctaggttaaaaatcagcaataaaatcaggtttaga
t-tgttcac-aaaattattaaatcaaatctctttgcaagaaataattttgctcatcaaaa
g-g-ttttatcaggaaaatcaattatattctcatatcaatttattttcttagggtattaa
ttctagatggccaatcaaggat-taatatgaagaa--caacctaagatggagatctagat
agataatgaatcctaaata--atcagatctaataattcataaaatccctgtg-aaaaacc
ctaaacctaacaagcaaa-ctactcagacatattcaatgaag-aacaaaacata-attct
gaataata--------agcaa-tat-ata---ttaaaagagtaa-gagggag-ttcaaga
attct-------------------------------------------------------
------------------------------------------------------------
------------------------------------------------------------
-----------------------------------------------------
>Chr9:15527618:15533831_5p 
--------------------------------tttgatatgctcaaa---tt-taaccct
gagctactctctca-aattaagagatc-actataatactta-ggggtcgaattccacaag
gactcaag-tct--acacaat-aaattatagagttttat-aattatgctaaacagattaa
attgaatt------aaaa-----taaaagcaatgc-aaaatatta--aatgaaagttgtt
gtaaattcagaaaatcaaaaa-gctaggcctaggaaatttctcagaaaattatgaaatat
taaatca----atcaataaa-taggattcaagcaatt-aagaacagatctagaactgtaa
acacttttgtaaattaattcagttctcactgcaaataatatctaaa-tttaaaacc--ag
aaaatccaaatctctttgtaaaattctaggttaaaaatcagcaataaaatcaggtttaga
t-tgttcac-aaaattattaaatcaaatctctttgcaagaaataattttgctcatcaaaa
g-g-ttttatcaggaaaatcaattatattctcatatcaatttattttcctagggtattaa
ttctagatggccaatcaaggat-taatatgaaaaa--caacctaagatgaagatctagat
agataatgaatcctaaata--atcagatctaataattcataaaatccatgtg-aaaaacc
ctaaacctaacaagcaaa-ctactcaggcatattcaatgaag-aacaaaacata-attct
gaataata--------agcaa-tat-ata---ttaaaagagtaa-gagggag-ttcaaga
------------------------------------------------------------
------------------------------------------------------------
------------------------------------------------------------
-----------------------------------------------------
>Chr5:24737535:24743173_3p 
----------------------------------tgatatgctcaaa---tt-tacccta
gagctactctctca-aattaagagatc-actgcagtactta-ggggtcgaattccacaag
gactcaag-act--acacaat-aaattatagagttttat-aattatgctaaacagattaa
attgaatt------aaaa-----taaaagcaatgc-aaaatatta--aataaaagctgtt
gtaaattcagaagatcaaaaa-gctaggcctagggaatttctcaggaaattatgaaatat
taaatca----atcaataaattaggattcaaacaatt-aagaacagatctagaactctaa
acacttttgtaaattaaatcagttctcactgcaaataatatctaaa-tttaaaacc--ag
aaaatccaaatctctttgtaaaattctaggttaaaaatcagcaataaaatcaggtttaga
t-tgttcac-aaaattattaaatcaaatctctttgcaagaaataattttgctcatcaaaa
g-g-ttttatcaggaaaatcaattatattctcatatcaatttattttcctaaagtattaa
ttctaggtgatcaatcaagaat-taatatgaagaa--caacctaagatgaagatctagcc
agataatgaatcctaaata--aacagatctaataattcataaaatccctgtg-aaaaacc
ctaaacctaacaagcaaa-ctactcagacatatttaatgata-aacaat-----------
------------------------------------------------------------
------------------------------------------------------------
------------------------------------------------------------
------------------------------------------------------------
-----------------------------------------------------
>Chr18:575318:583107_5p 
---------------------------------------------------t-tacccta
gagctactctgtca-aattaagaggtc-actgcaatactta-ggggtcgaattccacaag
gactcaag-tct--acacaat-aaattatagagttttat-aattaagctaaacaagttga
tttaaata------aag-------aaaagcaaaac-aaaatatt---aaataaaactgtt
gtaaattcagaagatcaaaaa-gctaggtccagagaatttctcaggaaattacaaaatat
taaatca----ataaattaattaggattcaagcaattaaaaatcagatctagaactctaa
actctttggtaaaataattcagttctcactgcaaatattatctaaa-tttaaaacc--ag
aaaatccaaatctctttgtaaaattctaggttaaaaatcagctttaaaaacaggtttaga
t-tgttcac-aaaattactaaatcaaatctctttgcaagaagtaattttgctcatcaaaa
g-t-ttttatcaggaaaatcaattatattctcatattaatcaataatcctaagat-ctaa
atccagatggctaatcaaagatctagcattaagaa--caacctatgatgaagatctataa
agataaagaatcctaaata--aacagatctaataattcataaaatctctgtg-aaaaacc
ataaacctaacaagcaaa-ctactcatacataattaatgaag-aactaatca--------
------------------------------------------------------------
------------------------------------------------------------
------------------------------------------------------------
------------------------------------------------------------
-----------------------------------------------------
>Chr18:575318:583107_3p 
---------------------------------ttgatatgctcaaa---tt-tatccta
gagctactctctca-aattaagaggtc-actgcaatactta-ggggtcgaattccacaag
gactcaag-tct--acacaat-aaattatacagttttat-aattaag-taaacaatttga
tttaaata------aag-------aaaagcaatgc-aaaatatt---aaataaaactgtt
gtaaattcagaagatcaaaaa-gctaggtccagagaatttatgaggaaattacaaaatat
taaatca----ataaattaattaggatgcaagcaattaaaaatcagatctagaactctaa
actctttggtaaaataattcagttctcactgcaaatattatctaaa-tttaaaacc--ag
aaaatccaaatctctttgtaaaattctaggttaaaaatcagctttaaaaacaggtttaga
t-tgttcac-aaaattactcaatcaaatctctttgcaagaagtaattttgctcatcaaaa
g-g-ttttatcaggaaaatcaattatattctcatatcaatcaataatcctaagat-ctaa
atccagatggctaatcaaagatctagcattaagaa--caatctatgatgaagatctagaa
agataaagaatcctaaata--aacatatctaataattcataaaatccctgtg-aaaaacc
ataaacctaacaagcaaa-ctactcagacataattaatgaag-aa---------------
------------------------------------------------------------
------------------------------------------------------------
------------------------------------------------------------
------------------------------------------------------------
-----------------------------------------------------
>Chr17:33605442:33611280_5p 
-------------------------------atttgatatgctcaaa---tt-tacccta
gagctactctctca-aattaagagatc-aatgcagtactta-ggggtcgaattccacaag
gactcaag-act--acacaat-aaattatagagtttttc-aattatgctaaacagattaa
attaaatt------aaaa-----caaaagcaatgc-aaaatattaatattaaagactatt
gtaaattcaggagatcaaaaa-gctaggcctagggaatttctcaggaaattatgaaatat
taaatca----atcaataaattaggattcaaacaatt-aagaacagatctagaactctaa
acacttttgtaaattaaatcagttctcactgcaaataatatctaaa-tttaaaacc--ag
aaaatccaaatctctttgtaaaattctaggtaataaatcagcaataaaatcaggtttaga
t-tgttcac-aaaattattaaatcaaatctctttgcaaaaagtaattttgctcatcaaaa
g-g-ttttatcaggaaaa-caattatattctcatatcaatttattttcctaaagtattaa
ttctagatggccaatcaaggat-taatatgaagaa--caacctaagatgaagatctagat
agataatgaatcctaaata--atcagatctaataattcataaaatccctgtg--aaaacc
ctaaacctaacaagcaaa-ctactcagacataat--------------------------
------------------------------------------------------------
------------------------------------------------------------
------------------------------------------------------------
------------------------------------------------------------
-----------------------------------------------------
>Chr16:23564795:23571072_5p 
---------------tgttgctctttgtggattgtgatatgctcaaa---ttaaacccta
gaactactctctca-aattaagaggtc-attgtaatactta-ggggtcgaataccacaag
gactcaag-tct--acacaat-aaattatagagttttgt-aagtaagctaaacaagttga
tttaaatt------aa--------aaagataatgc-aaaatatt---aaataaaactgtt
gtaaattcagaagatcaaaaa-actaggtccaggaaatatctcaggagattataaaatat
taaatca----ataa-ttaaataggattcaagcaatt-aaaatcagatctagaactctaa
acacttttgtaaaataaatcagttctcactgcaaatattatctaaa-tttaaaatc--at
aaaatccaaatctctttgcaaaattctatgttaaaaatcagctttaaaaacatgtttaga
t-tgttcac-aaaattactaaatcaaatctctttgcaaaaagtaattttgctcatcaaaa
g-g-ttttatcaggaaaatcaattatattctcatatcaatcaataatcctaagat-ctaa
atccagatggctaatcaaagatctaacattaagaa--caacctatgatgaagatttagaa
agataaagaatcctaaata--aacagatctaataattcataaaatccctgtg-aaaaacc
ctgaatctaacaagcaaa-ctact------------------------------------
------------------------------------------------------------
------------------------------------------------------------
------------------------------------------------------------
------------------------------------------------------------
-----------------------------------------------------
>Chr2:5204586:5211293_5p 
----------------------------------------gctcaaa---tt-tacccta
gagctactctctca-aattaagaggtc-aatgcagtactta-ggggtcgaattccacaag
gactcaag-act--acacaat-aaattctagagttttat-aattatgctaaacagattaa
attgaatt------aaa-------aatagcaatac-aaaatatta--aataaa-gctgtt
gtaaattcagaagatcaaaaa-gctaggcctagggaatttctcaggaaattatgaattat
taaatca----atcaattaattaggattcaaacaatt-aagaacagatctagaactctaa
acacttttgtaaaataaatcagttctcactgcaaatattatctaaa-tttaaaacc--ag
aaaatccaaatctctttgtaaaattctaggttaaaaatcagcaataaaattaggtttaga
t-tgtccac-aaaatcacttaatcaaatctctttgtaaaaagtaattttgctcatcaaaa
g-g-ttttatcaggaaaa-caattatattctcttatcaatttattttcctaaagtattaa
ttctagatggccaatcaaagat-taatatgaagaa--caacctaaaatgaagatctagat
agttaatgaattctaaata--atcagatctaataattcataaaatccctgtg-aaaaacc
ctgaacctaacaagcaaa-ctactcagacatattcaatgaag-aacaagacatg-attat
gaataata--------agcaa-tag-aga---ttaaaagaataa-gaaggag-tttagga
attcttctct--acaaagcagatc------------------------------------
------------------------------------------------------------
------------------------------------------------------------
-----------------------------------------------------
>Chr17:33605442:33611280_3p 
-----------------------------atatctgatatgctcaaa---ttaaacccta
gaattactctttca-aattaagagatc-actgcagtactta-ggggtcgaattccacaag
tactcaag-tct--acataat-aaattgtagagtttttc-aattatgctaaacaaattaa
attgaatt------aaaa-----taaaagcaatgc-aaaatatta--aataaaacttgtt
gtaaattcagaagatcaaaaa-tctaggcctatggaatttctcaggaaattatgaaatat
taaatca----atcaataaattaggattcaaacaatt-aagaacagatctagaactctaa
acacttttgtaaattaaatcagttctcactgcaaataatatctaaa-tttaaaacc--ag
aaaatccaaatctctttgtaaaattctaggttaaaaatcagcaataaaatcaggtttaga
t-tgttcac-aaaattattaaatcaaatctctttgcaagaaataattttgctcatcaaaa
g-g-ttttatcaggaaaaacaattatattctcatatcaatttattttcctaaagtattaa
ttctagatggccaatcaaggat-taatatgaagaa--caacctaagatgaagatctagat
agataatgaatcctaaata--aacagatctaataattcataaaatccctgtg-aaaaacc
ctaaacctaacaagcaaa-ctactcagacataat--------------------------
------------------------------------------------------------
------------------------------------------------------------
------------------------------------------------------------
------------------------------------------------------------
-----------------------------------------------------
>Chr13:15231079:15237530_3p 
-----------------------catgtttatattgatatgctcaaa----tttacccta
gagatactctctca-aattaagacgtc-actgtaatactta-ggggtcgaattccacaaa
gactcaag-atcaaatacaat-aaattatagagttttat-aattacgctgaacaagatga
tttaaat-------taa-------aaaggcaatgc-aaaatatta--aa-ttaaactgtt
gtaaattcaagagatcaaaaa-gctaggtccagaaaatttctcaggaaattacaaaatat
taaatca----at-aattaaataggattcaagcaatt-aaaatcagatctagaactctaa
actcttttgtaaaataaatcagttctcactgcaaatattatctaaa-tttaaaacc--ag
aaaatccaaatctctttgtaaaattataggttaaaaatcagctttaaaaacaagtttaga
t-tgttcac-aaaattactaaatcaaatctctttgcaagaagtaattttgctcatcaaaa
atg-ttttatcaggaaaatcaattatattctcatattaatttattttcctaggttattaa
ttctagatggccaatcaaggat-taatatgaagaa--caacctatgatgaagatctagaa
agataatgaatcctaaata--aacagatataataaatcataaaatccctgtg-aaaatcc
ctgaacctaacaagcaaa-ctactcagacatattcaatgaag-aacaaaacata-attct
gaataata--------agcaa-taa-gca---att-------------------------
------------------------------------------------------------
------------------------------------------------------------
------------------------------------------------------------
-----------------------------------------------------
>Chr13:15231079:15237530_5p 
-------------------------------atttgatatgctcaaa----tttacccta
gagctaccctctca-aattaagaggtc-actgtaatactta-ggggtcaaattccacaga
gactcaag-atcaaacacaat-aaattatagagttttat-aattacgctaaacaagatta
tttaaat-------taa-------aaaggcaaagc-aaaatatta--aa-ttaaactgtt
gtaaattcaagagatcaaaaa-actaggtccagggaatttctcaggaaattacaaaatat
taaatca----at-aattaaataggattcaagcaatt-aaaatcagatctagaactctaa
actcttttgtaaaataaatcagttctcactgcaaatattatctaaa-tttaaaacc--ag
aaaatccaaatgtctttgtaaaattttaggttaaaaatcagctttaaaaacaagtttaga
t-tgttcac-aaaattactaaatcaaatctctttgcaagaagtaattttgctcatcaaaa
a-g-ttttatcagaaaaatcaattatattctcatatcaatttactttcctaggttattaa
ttctagatggccaatcaaggat-taatacgaaaaa--caacctataatgaagatctagaa
agataatgaatcctaaata--aacagatataataaatcacaaaatccctgtg-aaaatcc
ctgaacctaacaatcaaa-ctactcaaacatattcaatgaag-aacaaaacata-attct
gaataata--------agcaa-ttg-a---------------------------------
------------------------------------------------------------
------------------------------------------------------------
------------------------------------------------------------
-----------------------------------------------------
>Chr14:27408193:27417750_5p 
--------------------------------actgatatgctcaaa---ttaaacccta
gagctactctctca-aa-taaaagatc-actgcagtacttc-ggggtcgaattccacaag
gactcaag-tct--acacaataaaattatagagtttttt-aattaagctaaacaaattaa
tttgaatt------aaa-------ttaaacaatgc-aaaatattta-aataaaagcttgt
gaaaattcaatacatcaagaa-gctaggcccagggaatttctcaggaaattacaaattat
taaatca----ac-aaataaataggattcaagcaatt-aagatcagatttagaactctga
acactttagtaaaataaatcagttctcactacaaatattatttaaa-tttaaaacc--ag
aaaatccaaatctctttgtaaaattctaggttaaaattcagctttgaaaacaggtttaaa
t-tgttcac-aaaattactaaatcaaatctcgttgcaagaagtaattttgttcatcaaat
t-g-ttttatcaggaaaatcagttatattctcatatcaatttattttcctaggttattaa
ttctaggtgatcaatcaagaat-taatgtgaagaa--caacctatgatgaagatctagaa
agataatgaatcctaaata--aatagatctaataattcataaaaaccctatg-aaaaacc
ctgaacctaacaaccaaa-atactcagacatattcaatgaag-aacaaaacata-attct
gaataa------------------------------------------------------
------------------------------------------------------------
------------------------------------------------------------
------------------------------------------------------------
-----------------------------------------------------
>Chr14:27408193:27417750_3p 
----------------------------------tgatatgctcaaa---ttaaatccta
gagctactctctca-aatttagagatc-actgcagtactta-ggggtcgaaatccacaag
gactcaag-tct--acacaat-aaattatagagtttatt-aattaagctaaacaaattaa
tttgaaat------aaa-------ttaaaaaatgc-aaaatattta-aataaaagcgtgt
gaaaattcaataaatcaaaaa-gctaggcctaggaaatttctcagaaaattacaaattat
taaatca----ac-aaataaataggattgaatcaatg-aagatcagatctacaagtctaa
acatttttgtaaaataaatcagttctcactacaaataatagctaaa-tttaaaatc--ag
-aaatccaaatctctttgtaaatttgtaggttataattcagctttgaaaacaggtttata
t-tactcac-agaattactaaatcaaatctctttggaagaagtaattttgttcatcaaaa
g-g-ttttatcaggaaaatcaattatattctcatatcaatttattttcctaggttattaa
ttctaggtgatcaatcaaaaat-taatgtgaagaa--caacctatgatgaagatctagaa
agataatgaatcctaaata--aagagatataataattcataaaaaccctatg-aaaaacc
ctgaacctaacaagcaaa-ctactcaaacatattcaatgaagaaaaaaaacata-attat
ggttaaaa--------a-------------------------------------------
-------------------------------------cc--gtaaaaacc----------
------------------------------------------------------------
------------------------------------------------------------
-----------------------------------------------------
>Chr5:21957117:21964362_5p 
----------------------------------------------------aatcccta
gagctactctctca-aa-caagagatc-actgcagtactta-ggggtcg-aatccacaga
gactcaag-atcaaacacaat-agattgtagagttttgt-tattacgctaaacaagttaa
tttgaatta-----aaat------aaaagcaatgc-aaataattg--aattaaag-tgtt
gtaaattcag-aaatcaaaagagctaagcctagggaatttctcaggaaattatgaaatat
taaatcag---ataaattaattaaggttcaagcaata-aagatcagatctagaactctaa
ac-tcttggtaaattaaatcagttctcactgcaaataatatctaaa-tttaaaacc--ag
aaaatccaaatctctttgtaaaattccaagttaaaaatcagctttaagaacaggtttaga
taagttcac-agaattattaattcaaatctctttgtaagaaacaattctgctcatcaatg
g---tttaatcaggaaaa-caattatattctcatatcaatttatttccctaagataacaa
ttctaggtgatcaatcaagaat-tattgtgaagaa--caaccaaggatgaagatcataaa
agattaagaaccctaaaaa-tctcagatctaataaatcataaaaaccctatg-aaaaacc
ctaaacctaacaagcaaa-ttactcagacatgtttaatgaag-aacaaatcata-attct
gaataaca--------tgcaa-tag-ata---ttaaaaagtagaagag------------
------------------------------------------------------------
------------------------------------------------------------
------------------------------------------------------------
-----------------------------------------------------
>Chr5:21957117:21964362_3p 
----------------------------------tgatatgctcaaa---ttaatcccta
gagctactctctca-aa-caagagatc-actgcagtactta-ggggtcgaaatccacaga
gactcaag-atcaaacataat-agattgtagagttttgt-tattacgctaaacaagttaa
tttgaatta-----aaat------aaaagcaatgc-aaataatta--aattaaag-tgtt
gtaaattcag-aaatcaaaagagctaagcctagggaatttctcaggaaattatgaaatat
taaatcag---ataaattaattaatgttcaagcaata-aagatcagatctagaactctaa
ac-tcttggtaaattaaatcagttctcactgcaaataatatctaaa-tttaaaacc--ag
aaaatccaaatctctttgtaaaattccaagttaaaaatcagctttaagaacaggtttaga
taagttcac-agaatttttaattcaaatctctttgtaagaaacaattctgctcatcaatg
g---tttaatcaggaaaa-caattatattctcatatcaa-ttatttccccaagataacaa
ttctaggtgatcaatcaagaat-tattgtgaagaa--caaccaaggatgaagatcataaa
agattaagaaccctaaaaa-tctcagatctaataaatcataaaaaccctatg-aaaaacc
ctaaacctaacaagcaaa-ttactcagacatgtttaatgaag-aacaaatcata-attct
gaataaca--------tgcaa-tag-ata---ttgaaaagtaagaaagag----------
---------------------tttag----------------------------------
------------------------------------------------------------
------------------------------------------------------------
-----------------------------------------------------
>Chr11:14920296:14927588_3p 
----------------------------------tgatatgctcaaatt----tactcta
gagctactctctcaaatcaagagatca-attgtagtact-tagggatcata-tccacaag
gactctag-atc--acacaat-aggtttaataatctttt-aattatgctaaacagaaata
tt------------aatt-----taaaagcgatgc-aaaaacaaa--attcaaaagtgtt
gtaaattca-ggaattaaaaacgctaggcctaaggaatttctcaagaatttatgaaatat
taaatca----atcaataaattaggattcaagcaattaa-gatcagatctagaactctaa
actcttttgtaaaataaatcagttctcactgcaaatattatctaaa-tttaaaacc--ag
aaagtccaaatctctttgcaaaattctaggtaataaatcagctttaaaaacaagtttaga
t-tgttcac-aaaatcactaaatcaaatctctttgcagaaagtaattttgctcatcaaaa
g-g-ttttatcaagaaaatcaattatattctcatatcaatttatttttct-aggtattaa
ttctaggtgatcaatcaagaat-taatatgaagaa--caacctaagataaagatctagaa
agataaagaatcctaaaaa-taacagatctaataaatcataaaaatcctatgaaaaaacc
ctgaacctaacaagagat-ctactaagacataattgcaagaa-cacaaatcata------
-aataaaatagataacactaa-gag-att---aaaagaagtagaaaatgag--ttctgaa
tcttctc-----------------------------------------------------
------------------------------------------------------------
------------------------------------------------------------
-----------------------------------------------------
>Chr2:5204586:5211293_3p 
--------------------------------tttgatatgctcaaa---tt-tacccta
gagatactctctca-aattaagagatc-aatgcagtactta-ggggtcgaattccacaag
gactcaag-act--acacaat-aaattatagagttttat-aattatgctaaacagattta
atctaatt------aaa-------aatagcaatgc-aaaatatta--aataaa-gctgtt
gtaaattcagaagatcaaaaa-gctagacctagggaacttctcaggaaattatgaattat
taaatca----atcaattaattaggattcaaacaatt-aagaacagatctagaactctaa
acacttttgtaaattaaatcagttctcactgcaaataatatctaaa-tttaaaacc--ag
aaaatccaaatctctttgtaaaattctaggttaaaaatcagcaataaaatcaggtttaga
t-tgttcac-aaaattattaaatcaaatctctttgcaagaaataattttgctcatcaaaa
g-g-ttttatcaggaaaatcaattatattctcatatcaatttattttcctaaagtattaa
ttctaggtgatcaatcaagaat-taatatgaagaa--caacctaagatgaagatctagat
agataatgaatcctaaata--aacagatctaataattcataaaatctctgtg-aaaaacc
ctaaacctaacaagcaaa-ctactcagacataatcaatgaag-aacaagacatg-attct
gaataata--------agcaa-tag-aga---ttaaaaagaataagaaagag-ttcaaga
attattctct---caaagcagttca-----------------------------------
------------------------------------------------------------
------------------------------------------------------------
-----------------------------------------------------
>Chr14:24658722:24665363_5p 
----------------------------------tgatatgctcaaa---ttaaacccta
gagctactctctca-aattaagaggtc-actgtaatactta-ggggtcgaattccacaag
gactctag-act--acacaat-aaattatagaattttat-gattacgctaaacaagttta
tttaaat-------aag-------aaaagcaatgc-aaaatatta--aaataaaactgtt
gtaaatttaagggattaaaaa-gctagatctagggaatttctcaggaaattatggaatat
caaatca----atcaattaattaggattcaagcaattaaaaatcagatttagaactctaa
actcttctgtaaaatgaatcagttctcactgcaaatattatctaaa-tttaaaacc--ag
aaaatccaaatctctttgtaaaattctaggttaaaaatcagctttgaaaacaggtttaaa
taagttcac-aaaattactaaatcaaatctctttgcaagaagtaattttgttcatcaaag
--g-ttttatcaggaaaatcaattatattctcatatcaatttattttcctaagttattaa
ttctagatggccaatcaaggat-taatatgaagaa--caacatatgatgaagatctagaa
agataatgaatcctaaata--aacagatctaataattcataaaatccatgtg-aaaaacc
ctaacaa-----------------------------------------------------
------------------------------------------------------------
------------------------------------------------------------
------------------------------------------------------------
------------------------------------------------------------
-----------------------------------------------------
>Chr14:24658722:24665363_3p 
---------------------------------atgatatgctcaaa---ttaaacccta
gagctactctctca-aattaagaggtc-actgtaatactta-ggggtcgaattccacaag
gactctag-act--acacagt-aaattatagaattttat-gattatgctaaacaag-tga
tttaaat-------aag-------aaaagcaatgc-aaaatatta--aaataaaattgtt
gtaaatttaagggattaaaaa-gctaggtctagggaatttctcaggaaattatggaatat
caaatca----ataaattaattaggattcaagcaattaaaaatcagatctagaactctaa
actcttctgtaaaataaatcagttctcactgcaaatattatctaaa-tttaaaacc--ag
aaaatacaaatctatttgtaaaattctaggttaaaattcagctttgaaaacaggtttaaa
taagttcac-aagattactcaatcaaatctctttgcaagaagtaattttgctcatcaaaa
--g-ttttatcaggaaaatcaattatattctcatatcaatttattttcctaagttattaa
ttctagatggccaatcaaggat-taatatgaagaa--taacctatgatgaagatctagaa
agataatgaatcctaaata--aacagatctcataattcataaaatccctgtg-aaaaacc
ctaa--------------------------------------------------------
------------------------------------------------------------
------------------------------------------------------------
------------------------------------------------------------
------------------------------------------------------------
-----------------------------------------------------
>Chr18:1587956:1594451_5p 
--------------ccgacaacggcgccaaaatttgatatgctcaaa---tt-tacccta
gagctactctctca-aattaagaggtc-actgtaatactta-ggggtcgaattccacaag
gactcaag-act--acacaat-aaattatagagttttat-gattacgctaaacaagatga
tttaaatg------aa--------ataggcaatgc-aaaatatta--aaataaaactgtt
gtaaattcagaagatcaaaaa-gctaggtctagggaatttctcaggaaattacaaaatat
taaatca----ataa-ttaaataggattcaagcaattaaaaatcagatttagaactctaa
actcttttgtaaaataaatcagttctcactgcaaatattatctaaa-tttaaaacc--ag
aaaatccaaatctctttgtaaaattctaggttaaaaatcagctttaaaaacaagtttaga
t-tgttcac-aaaattactaaatcaaatctctttgcaagaagtaattttgctcatcaaaa
g-gtttttgtcaggaaaaaaaattatattctcatatcaatcaataatcctaagat-ctaa
atccagatggctaatcaaagatctagcattaagaa--caacctatgatgaagatctagaa
agataaagaatcttaaata--aacagatctaataactcataaaatccctgtg-aaaaacc
ctgaacctaacaagcaaa-ctactcagacatattcaatgaag-atcaaaacata-attct
gaataata--------agcaa-ttg-aaa---ttaaaagagtaaagagggag-ttcaaga
attcttctct---caaaacagttcaaa--tctctctc----ccaaaagct----------
---------ctcaaaatc------------------------------------------
------------------------------------------------------------
-----------------------------------------------------
>Chr18:1587956:1594451_3p 
---------------------------------atgatatgctcaaa---tt-tacccta
aagctactctctca-aattaaaaggtc-actataatactta-ggggtcgaattccacaag
gactcaag-act--acacaat-aaattatagagttttat-gattaagctaaacaagatga
tttaaatg------aa--------ataggcaatgc-aaaatatta--aaataaaactgtt
gtaaattcagaagatcaaaaa-gctaagtccagggaatgtctcaggaaattacaaaatat
taaatca----ataa--taaataggattcaagcaattaaaaatcagatctagaactctaa
actcttttgtaaaataaatcaattctcactgcaaatattatctaaa-tttaaaacc--ag
aaaatccaaatctctttgtaaaattctaggttaaaaatcagctttaaaaacaagtttaga
t-tgttcac-aaaattactaaaacaaatctctttgcaaaaagtaattttgctcatcaaaa
g-gtttttgtcaggaaaatcaattatattctcatatcaatcaataatcctaagat-ctaa
atccagatggctaatcaaagatctagcattaagaa--caacctatgatgaagatctagaa
agataaagaatcctaaata--aacagatctaataactcataaaatccctgtg-aaaaacc
ctgaacctaacaagcaaa-ctactcagacatattcaatgaag-aacaaaacata-attct
gaataata--------agcaa-ttg-aaa---ttaaaagagtaaagagagag-ttcaaga
attcttctct---caaagcagttcaaa--tctctctc----ccaaaagct----------
---------ctcaaaatctcac--------aggtttgcag-aaa----------------
------------------------------------------------------------
-----------------------------------------------------
>Chr4:4224784:4232158_5p 
--------------------------------tttgataagctcaaa---ttaaacccta
gagctactctctca-aattaagagatc-actgcagtactta-ggggtcgaattccacaag
gactcaag-act--acacaat-aaattatagagttttat-gattacgctaaacaaattga
tttaaat-------aag-------aaaaacaatac-aaactatta--aaataaaactgtt
gtaaattcaagggattaaaaa-gctaggtctagggaatttctcaggaaattatgaaatat
taaatca----atcaataaattagaattcaagcaattaaaaatcagatctagaactctaa
actcttttgtaaaataaatcagttttcactgcaaatattatctaaa-tttaaaacc--ag
aaaatccaaatctctttgtaaaattctaggttaaaaatcagctttaaaaacatgtttaga
taagttcac-aaaattactaaatcaaatctctttgcagaaagtaattttgctcatcaaaa
g-g-ttttatcaggaaaatcaattatattctcatatcaatttattttcctagagtattaa
ttctagatgtccaatcaaggat-taatatgaagaa--caacatatgatgaagatctagaa
agataatgaatcctaaata--aacagatctaataaatcataaaatccctgtg-aaaaact
ctgaacctaacaaacaaa-ctactcagacatattcaatgaag-aacaaaacata-attct
gaataata--------agcaa-ttg-aaa---ttaaaagagtaaagagggag-tttatga
attcttctct---caaagcagttcaga--tctctctctc--ccaaaagct----------
---------ctcaaaatctcac--------aga---------------------------
------------------------------------------------------------
-----------------------------------------------------
>Chr16:6939105:6947186_5p 
------------------------------aatttgatatgctcaaa---ttaaacccta
gagctactctctca-aattaagaggtc-actgtaatactca-tgggtcgaattccacaag
gaatcaag-tct--acacaat-aaattatagagttttat-aattaagctaaacaagttga
tttaaatt------aa--------aaaggcaatgc-aaaatatt---aaataaaactgtt
gtaaattcagaagatcaaaaa-gctaggtccagggaatttctcaggagattacaaaatat
taaatca----ataa-ttatataggattcaagcaatt-aaaatcagatctagaactctaa
acacttttgtaaaataaatcaggtctcactgcaaatattatctaaa-tttaaaacc--ag
aaaatccaaatctctttgcaaaattctaggttaaaaatcagctttaaaaacaagtttaga
t-tgttcac-aaaattactaaattaaatctctttgcaagtagtaattttgctcatcaaaa
g-g-ttttatcaggaaaatcaattctattctcatatcaatcaataatcctaagat-ctaa
atccagatggctaatcaaagttctagcattaagaa--gaacctatgatgaagatttagaa
agataaagtatcctaaata--atcagatctaataattcataaaatctctgtg-aaaaact
ctgaacctaacaagcaaa-ctactcagacatgtttaatgatg-aacaagacata-attct
gaataata--------tgtaa-tag-ata---ttaaaaagtaaaagagggag-ttcagga
attcttctct---cgaaggagttta-----------------------------------
------------------------------------------------------------
------------------------------------------------------------
-----------------------------------------------------
>Chr4:12637531:12644009_3p 
----------------------------------tgatatgctcaaa---ttaaacccta
gagctactctctca-aattaagaggtc-actgcagtactta-ggggtcgaattccacaag
gactcaag-atg--acacaat-aaattatagagttttat-gattacgctaaacaagttga
tttaaat-------gag-------aaaagcaatgc-aaaatatta--aataaaagctg-t
gaaaattcaagggattaaaaa-gctaggtctagggaatttctcaggaaattatggaatat
caaatca----ataaattaattaggattcaagcaattaaaaatcagatctagaactctaa
actcttttgtaaaataaatcagttctcactgcaaatattatctaaa-tttaaaacc--ag
aaaatccaaatctctttgtaaaattctaggttaaaaatcagctttaaaaacaggtttaaa
t-tgttcac-aaaattactaaatcaaatctctttgcaagaagtaattttgctcatcaaaa
g-g-ttttatcaggaaaatcaattatattctcatatcaatttattttcctaggttattaa
ttctagatggccaatcaaggat-taatataaagaa--caacttatgatgaagatctagaa
agataatgaatcctaaata--aacagatcaaataaatcataaaatccctgtg-aaaaacc
ctgaatctaacaagcaaa-ctactcagacatattcaatgaag-aacaaaacata-attct
gaataata--------agcaa-ttg-aaa---ttaaaagagtaaagaggaag-tttatga
attcttctct---caaagcatttcaga--tctctctctc--ccaaaagct----------
------------------------------------------------------------
------------------------------------------------------------
-----------------------------------------------------
>Chr18:14493685:14501816_3p 
-----------------caaca-gcgccaaaatttgatatgctcaaa---ttaaacccta
aagctactctctca-aattaagaggtc-actgtaatactta-ggggtcgaattccacaag
tactcaag-tct--acacaat-aaattatagagttttat-aattaagctaaacaagttga
tttaaatt------aa--------aaaggcaatgc-aaaatatt---aaataaaattgtt
gtaaattcagaaaatcaaaaa-gctaggtccagggaatttctcaggagattacaaaatat
taaatca----ataa-ttaaatagaaatcaagcaatt-aaagtcagatctagaactctaa
aaacttttgtaaaataaatcagttctcactacaaatattatctaaa-tttaaaacc--ag
agaatccaaatctctttgcaaaattctagattaaaaatcagctttaaaaacaagtttaga
t-tgttcac-aaaattactaaatcaaatctctttgcaagaagtaattttactcatcaaaa
g-g-ttttatcaggaaaatcaattacattctcatatcaatcaataattctaagat-ctaa
atccagatggctaatcaaagatctaacattaagaa--caacctatgatgaagatttagaa
agataaagaatcctaaata--aacagatctaataattcataaaatctctgtg-aaaaacc
ctgaacctaacaagcaaa-ctactcagacatgtttaatgaag-aacaaggcata-attct
gaataaca--------tgcaa-tat-ata---ttaaaaagtaaaagagggag-ttcagga
attcttctct---cgaaggagttcaga--tcttcttc----tc-----------------
------------------------------------------------------------
------------------------------------------------------------
-----------------------------------------------------
>Chr18:14493685:14501816_5p 
--------------actcaatacgctagaaactatgatatgctcaaa---ttaaacccta
aagctactctctca-aattaagaggtc-actgtaatactta-ggggtcgaattccacaag
tactcaag-tct--acacaat-aaattatagagttttat-aattaagttaaacaagttga
tttaaatt------aa--------aaaggcaatgc-aaaatatt---aaataaaattgtt
gtaaattcagaaaatcaaaaa-gctaggtccagagaatttctcaggagattacaaaatat
taaatca----ataa-ttaaatagaaatcaagcaatt-aaaatcagatctagaactctaa
aaacttttgtaaaataaatcagttctcactacaaatattatctaaa-tttaaaacc--ag
agaatccaaatctctttgcaaaattctagattaaaaatcagctttaaaaacaagtttaga
t-tgttcac-aaaattactaaatcaaatctctttgcaagaagtaattttgctcatcaaaa
g-g-ttttatcaggaaaatcaattacattctcatatcaatcaataattctaagat-ctaa
atccagatggctaatcaaagatctaacattaagaa--caacctatgatgaagatttagaa
agataaagaatcctaaata--aacagatctaataattcataaaatccatgtg-aaaaacc
ttgaacctaacaagcaaa-ctactcagacatgtttaatgaag-aacaaggcata-attct
gaataaca--------tgcaa-tag-ata---ttaaaaagtaaaagagggag-ttcagga
attcttctct---cgaaggagttcaga--tctctctc----ccaaa--------------
------------------------------------------------------------
------------------------------------------------------------
-----------------------------------------------------
>Chr16:6939105:6947186_3p 
--------------------------ggtgaagttgatatgttcaaa---ttaaatcata
gagctactctctca-aattaaaaggtc-attgtaatactta-gaggtcgatttccataag
gactcaag-tct--acacaat-aaattatagagttttat-aattaagttaaacaagttga
ttcaaatt------aa--------aaaggcaatgc-aaaatatt---aaataaaactgtt
gtaaattcagaagatcaaaaa-gctagatccatggaatttctcaggagattacaaaatat
taaatca----ataa-ttaaataaaatttaagcaatt-aaaatcagatctagaactctaa
acacttttgtaaaataaatcagttttcactgcaaatattatctaaa-tttaaaacc--ag
aaaatccaaatctctttgcaaaattctaggttaaaaatcagctttaaaaacaagtttaga
t-tgttcac-aaaattactaaatcaaatgtctttgcaagtagtaattttgctcatcaaaa
g-g-ttttatcaggaaaatcaattatattctcatatcaatcaataatcctaagat-ctaa
atccagatggctaatcaaagatctagcattaagaa--caacctatgatgaagatttagaa
agataaagaatcctaaata--aacagatctaataattaataaaatccctgtg-aaaaacc
ctgaacctaacaaacaaa-ctactcagacatgtttaatgatg-aacaagacata-attct
gaataaca--------tgcaa-tag-ata---ttaaaaagtaaatgagggag-ttcagga
atgcttctct---cgaaggagttcaga--tc-----------------------------
------------------------------------------------------------
------------------------------------------------------------
-----------------------------------------------------
>Chr12:30093129:30100998_5p 
---------------------------------------------------t-taaccct
gagctactctctca-aattaagagatc-actgtaatactta-ggggtcgaattccacaag
gactcaag-act--acacaat-aaattatagagttttat-aattaagctaaacagattaa
tttgaatt------aaaa-----taaaagcaatgc-aaaatatta--aataga-actgtt
gtaaatttagaagatcaaaaa-gctaggcttagggaatttcttaggaaattatgaaatat
taaatca----atcaacaaattaggattcaagcaatt-aagaatagatctagaactctaa
acccttttgtaaattaaataagttctcactgcaattaatatctaaa-tttaaaacc--ag
aaaatccaaatctctttgtaaaattctaggtcaaaaatcagcaataagatcaggtttaac
t-tgttcac-aaaattattaaatcaaatctctctgcaagaaataattttgcttatcaaaa
g-g-ttttttcaggaaaa-caattatattctcatatcaatttattttcctaggttattaa
ttctaggtgatcaatctagaat-taatatgaagaa--caacctaagatgaagatctagat
agataaagaatcctaaata--aatagatctaataattcataaaatccctatg-aaaaacc
ctaaacctaacaagcaaa-ctactcagacataatcaatgaag-aacaaaacatc-tttct
gaataata--------agcaa-tag-aga---ttaaaaagagtaagaaggag-ttcaaga
attcttctct--acaaagcagatc-------tctctctcc-ccaaaaagct---------
---------ctcaaaatctcac--------agggttgcag--------------------
------------------------------------------------------------
-----------------------------------------------------
>Chr7:5173869:5179870_3p 
-------------------------------atttgaaatgctcaaa---ttaaacccta
gagctactctctca-aattaagagatc-aatgcagtactta-ggggtcgaattccacaag
gactcaag-act--atacaat-aaattatagagttttat-gattacgctaaacaaattta
tttaaat-------aag-------aaaaataatgc-aaaatatta--aaataaaactgtt
gtaaattcaagggattaaaaa-gctaggtctagggaatttctcgagaaattatgaaatat
taaatca----atcaataaattaggattcaagcaattaaaaatcatatctagaactttaa
actcttttgtaaaataaatcagttctcactgcaaatattacctgaa-tttaaaacc--aa
aaaatccaaatctctttgtaaaattcaaggttaaaaatcagctttgaaaccaagtttaga
t-tgttcac-aaaattactaaatcaaatctctttgcaagaagtaattttgctcatcgaaa
g-g-ttttatcaggaaaatcaattatattctcatatcaatttatttccctaagttattaa
ttctaggtgatcaatcaagaat-taatatgaagaa--caacctatgatgaagatctagaa
agataatgaatcctaaata--aacagatctaataaatcataaaattcctgta-aaaaacc
ctgaacctaacaagcaaa-ctactcagacatgttcaatgaaa-cacaaatcatc-attct
gaataata--------agcaa-ttg-aaa---ttaaaatagtaaagagggag-tttatga
attcttctct---caaagcagttcaga--tctctatctc--ccaaaagct----------
------------------------------------------------------------
------------------------------------------------------------
-----------------------------------------------------
>Chr12:30093129:30100998_3p 
--------------------------------------atgctcaaa---tt-taaccct
gagctactctctca-aattaagagatc-actgtaatacata-gggatcgaattccacaat
gactcaag-act--acacaat-aaattatagagttttat-aattaagctaaactgattaa
tttgaatt------aaaa-----taaaagcaatgc-aaaatattg--aataaa-actgtt
gtaaattcagaagatcaataa-gctaggcttagagaatttctcaggaaattatgaaacat
taaatca----atcaataaattaggattcaagcaatt-aagaacagatctagaactctaa
acacttttgtaaattaaatcagttctcactgcaaataatatctaaa-tttaaaaac--ag
aaaatccaaatatctttgtaaaattctaggtcaaaaatcagcaataagatcaggtttaac
t-tgttcac-aaaattattaaatcaaatctctttgcaagaaataattttgctcatcaaaa
g-g-ttttatgaggaaaa-caattatattctcatatcaatttattttcctaggttattaa
ttataggtgatcaatcaagaat-taatatgaagaa--caacataagatgaagatctagat
agataaagaatcctaaata--aacagatctaataattcataaaatccctatg-aaaaacc
ctaaacctaacaagcaaa-ctactcagacataatcaatgaag-aacaaaacatc-tttct
gaataata--------agcaa-cag-aga---ttaaaaagagtaagaaggag-ttcaaga
attcttctct--acaaagcagata-------tctctctcc-ccaaaaagct---------
---------c--------------------------------------------------
------------------------------------------------------------
-----------------------------------------------------
>Chr4:4224784:4232158_3p 
---------------------------------------------------taaattcta
gaggtattctctca-aattaagagatc-actgcagtactta-gaggtcgaactccacaag
gactcaag-act--acacaat-aaattatagagttttat-gattacgctaaacaaattga
tttaaat-------aag-------aaaagcaatgc-aaaatatta--aaataaaactgtt
gtaaattcaagggattaaaaa-tgtaggtgtaaggaatttctcaggaaattatgaaatat
taaatca----atcaataaattaggattcaagcaattaaaaatcagatctagaactctaa
actcttttgtaaaataaatcagttctcactgcaaatattatctaaa-tttaaaacc--ag
aaaatcaaaatctctttgtaaaattctaggttaaaaatcagctttaaaaacatgtttaga
taagttcac-aaaattactaaatcaaatctctttgcagaaagtaattttgctcatcaaaa
g-g-ttttatcaggaaaatcaattatattctcatatcagtttatttttctagagtattaa
ttctagatggccaatcaaggat-taatatgaagaa--caacctatgatgaagatctagaa
agataatgaatcctaaata--aacagatctaataaatcataaaatccctgtg-aaaaact
ctgaacctaacaaacaaa-ctactcagacatattcaatgaag-aacaaaacata-attct
gaataata--------agcaa-ttg-aaa---ttaaaagagtaaagagggag-tatatga
attcttctct---caaagaagttcaga--tctatctct----caaaaact----------
---------ctcaaaatctcac--------a-----------------------------
------------------------------------------------------------
-----------------------------------------------------
>Chr4:8393349:8399950_3p 
--------------------------------tttgatgtgctcaaa---ttaaacccta
gagctactatctca-aattaagagatc-actgtagtactta-ggggtcgaattccacaag
gactcaag-tct--acacaat-aaattatagagttttat-aattaagctaaaaa-attaa
tttgaatt------aaa-------ataaacaatgc-aaa-tatt---aaataaaggctat
gaaaattcagatgatcaaaag-gttaggcctagggaatttctcaggtaattatgaaatac
taaatca----at-aaataaataggaatcaagcaatt-aagattagatctagaactctaa
actcttctataaaataaatcagttctcactgcaaatattatctaaa-tttaaaacc--ag
aaaatccaaacctctttgtaaaattctaggttaaaaatcagctttgaaaacacgtttaga
t-tttttac-aaaattactaaatcagatctctttgcaagaagtaattttgctcatcaaaa
g-g-ttttatcaggaaaatcaattatattctcatatcagtttattttcctatgttattaa
ttctagatggccaatcaaggat-taatatgaagaa--caacctatgatgaagatctagaa
agataatgaatcctaaata--aacagatctaataatccataaaaaccctgtg-aaaaacc
ctaaacctaacaagcaaa-ctactcatacataatcaatgaag-aacacatttt--agact
gaataaat--------tgcat-taa-aaa---tcaaaagaagaagtaaaggagttctgaa
--tcttctctg----aaggagtcttga--ttcttctct---ccaaaaactgt--------
---------ctaaaaatctctc--------aggg--------------------------
------------------------------------------------------------
-----------------------------------------------------
>Chr7:5173869:5179870_5p 
----------------------------------------------a---ttaaactcta
gagctattctctca-aattaagagatc-attgtagtacttt-ggggtcgaattccacaag
gactcaag-act--acacaat-aaattatagagttttat-gattacgctaaacaaattta
tttaaat-------aag--------aaaataatgc-aaaatatta--aaataaaactgtt
gtaaattcaagggattaaaat-gttaggtctaggaaatttctcgggaaattatgaaatat
taaatca----atcaataaattaggattcaagcaattaaaaatcagatctagaactctaa
actcttttgtaaaataaataagttctcactgcaaatattatctaaa-tttaaaacc--ag
aaaatccaaatcgttttgtaaaattctaggttaaaaatcagctttgaaaacaggtttaga
t-tgttcac-aaaattactgaatcaaatctctttgcaagaagtaattttgttcatcaaat
t-g-ttttattaggataatcaattatattctcatatcaatttattttcctaagctattaa
ttatgggtgataaatcaagaat-taatatgaagaa--caatctatgatgacgatctagaa
agataatgaatcctaaata--aaccgatctaataaatcataaaatccctgtg-aaaaacc
ctgaacctaacaagcaaa-ctactcagacatgttcaatgaaa-cacaaataatc-attct
gaataata--------agcaa-ttg-aaa---ttaaaagagtaaagagggag-tttatga
attcttctct---caaagcagttcaga--tctctctctc--ctaa---------------
------------------------------------------------------------
------------------------------------------------------------
-----------------------------------------------------
>Chr4:12637531:12644009_5p 
----------------------------------------------a---ttaaatccta
gagctattctctca-aattaagaggtc-agtgcagtactta-ggggtcgaattccacaaa
gactcaag-att--acactat-aaattatagagttttat-gattacactaaaaaagttga
tttaaat-------aag-------aaaagcactgc-aaaatatta--aataaaagctg-t
gaaaattcaagggattaaaaa-gctaggtctaaggaatttctcaggaaattatggaatat
caaatca----ataaattaattaggattcaagcaattaaaaatcagatctagaactctaa
actcttttgtaaaataaatcagttctcactgcaaatattatcaaaa-tttaaaact--ag
aaaatccaaatctctttgtaaaattttaggttaaaaatcagctttaaaaacaggtttaga
t-tgttcac-aaaattactaaatcaaatctttttgcaagaagtaattttgctcatcaaaa
c-g-ttttatcaggaaaatcaattatattctcagatcaatttattttcctaggttattta
ttctatatggccaatcaagtat-ttatatgaagaa--caagctatgatgaaaagatagaa
agataatgaatcataaata--aacagatctaataaatcataaaatccctgtg-aaaaacc
ctgaacgtaacaatcaaa-ctactcagacatattcaatgaag-aacaaaacata-attct
gaataata--------agcaa-ttg-aaa---ttaaaagagtaaagagggag-tttatga
attcttctct---caaagcagttcaga--tctctctctc--cca----------------
------------------------------------------------------------
------------------------------------------------------------
-----------------------------------------------------
>Chr5:27936683:27944306_3p 
-----------------acttgagggggagtatttgataggctcaaa---ttta-cccta
gagctactctctca-aattaagagatc-actgcagtacttagggggtcgaattccacaag
gactcaag-act--acataat-aaattgtagagttttat-aattaagctaaacagattaa
tttggatt------aaaa------taaagcaatgc-aaaatatta--aataaaaactgtt
gtaaattcagattatcaaaaa-gctaggtctaaggaatttctcaggaaattatgaaatat
taaatca----agaattaaattaggattcaagcaatt-aagaacagatctagaactctaa
acacttttgtaaattaaatcagttctcactgcaaataatatccaaa-tttaaaacc--ag
aaaatccaaatctctttataaaattccaagttaaaaatcagctttaagaacaggtttaga
taagctcac-aaaattattaattcaaatctctttgtaagaaacaattctgctcatcaatg
g---tataatcaggaaaa-caattttattctcatattaatttatttccctaagataacaa
ttctaggtgatcaatcaagaat-tattgtgaagaa--caaccaaggatgaagatcataaa
agattaagaaccctaaaaa-tctcagatctaataaatcataaaaaccctatg-aaaaacc
ctaaacctaacaagcaaa-ctactcagacataatcaatgaag-aacaagacatg-attct
gaataata--------agcaa-tag-ata---ttaaaagagtaagaag-gag-tttagaa
attcttctct----caaagagttcaga------tctctc--tccaatag-----------
------------------------------------------------------------
------------------------------------------------------------
-----------------------------------------------------
>Chr5:27936683:27944306_5p 
-------------------------------atttgataggctcaaa---ttta-cccta
gagctactctctca-aattaagagatc-actgcagtactta-ggggtcgaattccacaag
gactcaag-act--acacaat-aaattgtagagttttat-aattaagctaaacagattaa
tttggatt------aaaa------taaagcaatgc-aaaatatta--aataaaaattgtt
gtaaattcagattatcaaaaa-gctaggtctagggaatttctcaggaaattatgaaatat
taaatca----agaattaaattaggattcaagcaatt-aagaacagatctagaactctaa
acacttttgtaaattaaatcagttctaactgcaaataatatccaaa-tttaaaacc--ag
aaaatccaaatctctttgtaaaattccaagttaaaaatcagctttaagaataggtttaga
taagttcag-agaattattaattcaaatctctttgtaag-aacaattctgctcatcaatg
g---tttaatcaggaata-caattatattctcatattaatttatttccctaagataacaa
ttctaggtgatcaatcaagaaa-tattgtgaagaa--caaccaaagataaagatcataaa
agattaagaaccctaaaaa-tgtcagatctaataaatcataaaaactctatg-aaaaacc
ctaaacctaataagcaaa-ctactcagacataatcaatgaag-aacaagacatg-attct
gaataata--------agcaa-tag-ata---ttaaaagagtacgaag-gag-tttagaa
attcttctct----caaagagtttaga--aattcttctc--tcaaagaaca---------
------------------------------------------------------------
------------------------------------------------------------
-----------------------------------------------------
>Chr12:22727454:22733912_3p 
-----------------------------aaatttgatatgctcaaatt----taaccct
gagctactctctca-aattaagagatcaattgtagtactta-gggatcgaa-tccacaag
aactctag-attc-acacaat-agacttattactctttt-aattatgctaaatcaaaata
ttaaattta---------------aatagcaatgcaaaaacag-a--aaataaaggagtt
gtaaatcaataggaat-aaac-gctaggcttagggaaattctcaggaaatcatggaaaat
cagatcaattaattaaataagcaggattcaa-caatt-aagcaccgttcttgaactctaa
acacaattataaaataaatcagttctcactgcaaatattatctaaa-tttaaaacc--ag
aaaatccaaatctctttgcaaaattctaggtaataaatcagctttaaaaacaagtttaga
t-tgttcac-aaaattactaaatcaaatctctttgcaagaaataattttgctcaccaaag
g---ttttatcaggaaaatcaattatattctcatatcaattaataatcctaagat-ctaa
atccagatgactaatcaaagatctagcattgagaa--caacctatgatgaagaacaagaa
agataatgaatcctaaataataacagatctaataatccatgaaatccctaatgagaaacc
ctaaacctaacaagcagatctactcagacataatcaatgaaa-cacaaaacatc--ttct
gaataaat--------tgcat-taagaaagagattaaagaagaagtaaaggagttctgaa
--tcttctct----gaaggagtcttga--ttcttctct---ccaaaagctct--------
---------ctaaaaatctctc--------------------------------------
------------------------------------------------------------
-----------------------------------------------------
>Chr19:23984304:23996942_5p 
------------------------------------------------------------
atggtact-------aacagttttgca-gttgtaatattttagga-tcgaa-tccataga
tactctag-atc--acacaat-agacttattaatttttt-atttatgctaaatcaaaata
tt------------aatt-----taaaaacaatgc-agaaacaga--attaaaaagtgtt
gtaaattcagggaattaaaaacgctaggcctaggaaatttcgcaggaatttatgaaatat
taaatca----atcaataaattaggattcaagcaattaa-gatcagatctagaactctaa
agactcttgtaaaataaataagttctcactgcaaatattatctaaa-tttaaaacc--ag
aatattcaaatctctttgcaaaattctaggtaataaatcagctttaaaaacaagtttaga
t-tgttcac-aaaatcactaaatcaaatatctttgcagaaagtaattttgctcatcaaaa
g-g-ttttatcaggaaaatcaattatattttcatatcaatttatttttct-aggtattaa
ttctaggtgatcaatcaagaat-taatatgaagaa--caacctaagatgaagatctagaa
agataaagaatcctaaaaa-taacagatctaataaatcataaaaaccctata-aaaaacc
ctgaacctaacaagcaaa-ctactcagacatattcaatgaag-aacaaaacata-attct
gaataata--------agcaa-ttg-aaa---ttaaaagagtaaaagggag--ttcaaaa
att---cttc---tacaaa---gcaaa--tctctctctcc----aaagc-----------
------------------------------------------------------------
------------------------------------------------------------
-----------------------------------------------------
>Chr3:22421441:22427863_5p 
----------------------------------------gctcaaa---ttag-cccta
gagctactctctca-aa-caagagatc-aatgtagtactta-ggggtcg-aatccacaga
gactcaag-atcaaacacaat-aaattatagaatttttgatattacgctaaacagattaa
attgtattaaacacaaaa------gaagacaatgc-aaaatatta--aatcaaag-ggtt
gtgaattcagaaaatcaaaag-gttaggcttagggaatttctcaggtaattatgaagtat
taaatca----atagattaattagggttaatgcaata-aaaatcagatctagaactctaa
actttttggtaaaataattcagttctcactgcaattattatctaaa-tttaaaacc--ag
aaaatccaaatctctttgtaaaattctaagttaaaaatcagctttaaaaacatgtttaga
taagttcac-aaaattactaattcaaatctctttgtaaaaagtaattttgttcatcaatg
g-t-tttaatcaggaaaa-caattatattctcatatcaattaatttccctaagataataa
ttctaggtgatcaatcaagaac-tattgtgaagaa--caaccaaagatgaagatcataaa
agattaagaaccttaaaaa-tcacagatctaataagtcataaaaaccctgta-aaaaact
ctaaacctaacaaacaaa-ttactcagatatgtttaatgaag-aacaaatc----attct
gaataaca--------tgcaa-tag-ata---ttaaaagtaaaaagagggag-ttt-aga
aatcttctctc-tacaaagaattcaga--tccttctctc--ccaaa--------------
------------------------------------------------------------
------------------------------------------------------------
-----------------------------------------------------
>Chr5:27722946:27734420_3p 
------------------------------atagtgataggctcaaa---ttaatcccta
gagctactctctca-aa-caagagatc-actgcagtactta-ggggtcg-aattcacaga
gactcaag-atcaaacacaat-agattatagagttttgtaaattatgctaaacaagttaa
attgaatta-----aaat------aaaagcaatgc-aaatattta--aatgaaag-tgtt
gtaaattcagaaaatcaaaagagttaagcctagggaatttctcatgaaattatgaaatat
taaatcaa---ataaa-taattaaggttcaagcaata-aagatcagatctagaactctaa
ac-ttttgttaaattaaatcagttctcactgcaaataatatctaaa-tttaaaacc--ag
aaaatccaaatctctttgtaaaattccaagttaaaaatcagctttaagaacaggtttaga
taagttcac-agaattattaattcaaatctctttgtaagaaacaattatgttcatcaatg
g---tttaatcaggaaaa-caattatattcccatatcaatttatttccctaagataacaa
ttctaggtgatcaatcaagaat-tattgtgaagaa--caaccaaggatgaagatcataaa
agattaagtaccctaaaaa-tcacagatctaataaaccataaaaaccctatg-aaaaact
ctaaacctaacaagcaaa-ttaatcagacatgttaaataaag-aacaaatcata-attct
gaataaca--------tgcaa-tag-ata---ttgaaaagtaaaagagggag-ttcaaga
aatcttctctc-tacaaagaattcaga--tctatctctc--ccaaa--------------
---------------agctct---------------------------------------
------------------------------------------------------------
-----------------------------------------------------
>Chr5:27722946:27734420_5p 
----------------------------------tggtaggctcaaa---ttaatcccta
gagctactctctca-aa-caagagatc-actgcagtactta-ggggtca-aatccacaaa
gactcaag-atcaaacacaat-agattatagagttttgtaaattacgctaaacaagttaa
attgaatta-----aaat------aatagcaatgc-aaatattta--aatgaaag-tgtt
gtaaattcagaaaatcaaaagagttaagcctagggaatttctcaggaaattatgaattat
taaatcaa---ataaa-taattaagattcaagcaata-aagatcagatctagaactctaa
ac-ttttggtaaattaaatcagttctcactacaaataatatctaaa-tttaaaacc--at
aaaatccaaatctctttgtaaaattccaagttaaaaatcagctttaagaacatgtttaga
taagttcag-agaattattaattcaaatctctttgtaagaaacaattctgttcatcaatg
g---tttaatcaggaaaa-caattatattctcatatcaatttatttccctaagataacaa
ttctaggtgatcaatcaagaat-tattgtgaagaa--caaccaaggatgaagatcataaa
agattaagaaccctaaaaa-tcacagatctaataaatcataaaaaccctatg-aaaaacc
ctaaacctaacaagcaaa-ttactcagacatgttaaataaag-aacaaatcata-attct
gaataaca--------tttaa-tag-ata---ttgaaaagtaaaagagggag-ttcaaga
aatcttctctc-tacaaagaattcaga--tctatctctc--ccaaa--------------
------------------------------------------------------------
------------------------------------------------------------
-----------------------------------------------------
>Chr12:22727454:22733912_5p 
-------------------------------aggtgatatgctcaaatt----taaccct
gagctactatctca-aattaagagatcaattgtagtactta-gggatcaaa-tccacaag
aactctag-attc-acacaat-agacttattactctttt-aattatgctaaatcaaaata
ttaaattta---------------aatagcaatgcaaaaacag-a--aaataaaggagtt
gtaaatcaataggaat-aaac-gctaggcttagggaaattctcaggaaatcatggaaaat
cagatcaattaattaaataagcagaattcaa-caatt-aagcaccgttcttgaactctaa
acacaattataaaataaatcagttctcactgcaaatattatctaagttttaaaacc--ta
aaaatccaaatctctttgcaaaattcaagttaa-aaaccagcaataaaatcaggtttaga
taagttcac-aaaattactaaatcaaatctctttgcaagaagtaattttgttcaccaaag
g-t-ttttgtcaggaaaatcaattatattctcatatcaatcaataatcctaagat-ctaa
atccagatgactaatcaaagatctagcattaaaaa--caacctatggtgaagaacaagaa
agataatgaatcctaaat--taacagatctaacaatccatgaaatccctaatgagaaacc
ctaaacctaacaagcagatctactcagacataatcaatgaaa-cacaaaacatc--ttct
gaataaat--------tgcat-taagaaagagattaaagaaaaagtaaaggagttctgaa
--tcttctct----gaaggagtcttga--ttcttctct---ccaaaaactct--------
---------c-aaaaatctctca-------------------------------------
------------------------------------------------------------
-----------------------------------------------------
>Chr9:15828328:15834419_3p 
----------------------------------tgatatgctcaaa---tt-tacccta
gagctactctctca-aattaagagatc-aatgcagtactta-ggggtcgaattccacaag
gactcaag-act--acacaat-aaattatagagttttat-aattaagctaaacagattaa
attgaatt------aaaa-----taaaagcaatgc-aaaatatta--aataaaagctgtt
gtaaattcagaagatcaaaaa-gctaggcctagggaatttctcaggaaattatgaaatat
taaatca----atcaataaattaggattcaaacaatt-aagaacagatctagaactctaa
acacttttgtaaattaaatcagttctcactgcaaataatatctaaa-tttaaaacc--ag
aaaatccaaatctctttgtaaaattctaggttaaaaatcagcaataaaatcaggtttaga
t-tgttcac-aaaattattaaatcaaatctctttgcaagaaataattttgctcatcaaaa
g-g-ttttatcaggaaaatcaattatattctcatatcaatttattttcctaaagtattaa
ttctagatggccaatcaaggat-taatatgaagaa--caacctaagatgaagatctagat
agataaagaatcctaaata--aacagatctaataattcataaaatccctgtg-aaaaacc
ctaaacctaacaagcaaa-ctactcagacatattcaatgaag-aacaaaacata-attct
gaataata--------agcaa-tag-aga---ttaaaagagtaagaaaggag-tttaaga
attcttctct---caaagcagttcaga----tctctctct-ccaatagctc---------
---------tcaaaaatctctc--------agggttgcaggaaa---------------a
a-taaaact---------------------------------------------------
-----------------------------------------------------
>Chr9:15828328:15834419_5p 
---------------------------------------tgctcaaa---tt-aacccta
gagctactctctca-aattaagagatc-actgcagtactta-ggggtcgaataccacaag
gactcaag-act--acacaat-aaattatagagtttttc-aattatgctaaacaaattaa
attgaatt------aaaa-----taaa--caatgc-aaaatatta--aataaaagctgtt
gtaaattcagaagatcaaaaa-gctaggcctagggaatttctcaggaaattatgaaatat
taaatca----atcaataaattaggattcaaacaatt-aagaacagatctagaactctaa
acacttttgtaaattaaatcagttctcactgcaaataatatctaaa-tttaaaacc--ag
aaaatccaaatctctttgtaaaattctaggtaataaatcagcaataaaatcaggtttaga
t-tgttcac-aaaattattaaatcaaatctctttgcaagaaataattttgctcatcaaaa
g-g-ttttatcaggaaaatcaattatattctcatatcaatttattttcctaaagtattaa
ttctagatggccaatcaaggat-taatatgaagaa--caacctaagatgaagatctagca
agataaagaatcctaaata--atcagatctaataattcataaaatccctgtg-aaaaacc
ctaaacctaacaagcaaa-ctactcagacataatcaatgaag-aacaaaacatg-attct
gaataata--------agcaa-ttg-aga---ttaaaagagtaaggaaggag-tttaaga
attcttctct---caaagcagttcaga--tctctctc----ccaaaagctc---------
---------tc-aaaatctcac--------agggttgcagaaaaaaaaaaatct------
------------------------------------------------------------
-----------------------------------------------------
>Chr20:9837445:9842689_3p 
------------------------------------------------------------
-----------------------------------------------------ccacaag
gactcaag-tct--acacaat-aaattgtagaatttttt-aattatgctaaacaaattaa
attgaatt------aaaa-----taaaaacaatgc-aaaatatta--aataaaacttgtt
gtaaattgagaagatcaaaaa-gctaggcctagggaatttctcaggaaattatgaaatat
taaatca----atcaataaattaggattcaaacaatt-aagaacagatctagaactctaa
acacttttgtaaattaaatcagttctcactgcaaataatatctaaa-tttaaaacc--ag
aaaatccaaatctctttgtaaaattctaggttaaaaatcagcaataaaatcaggtttaga
t-tgttcac-aaaattattaaatcaaatctctttgcaagaaataattttgctcatcaaaa
g-g-ttttatcaggaaaatcaattatattctcatatcaatttattttcctaaagtattaa
ttctagatggccaatcaaggat-taatatgaagaa--caacctaagatgaagatctagca
agataaagaatcctaaata--aacagatctaataattcataaaatccctgtg-aaaaacc
ctaaacctaacaagcaaa-ctactcagacatattcaatgaag-aacaagacatg-attct
gaataata--------agcaa-tag-aga---ttaaaaagagtaagaaggag-tttagaa
attcttctct--acaaagcagatc-----------tctct-ccaatagct----------
------------------------------------------------------------
------------------------------------------------------------
-----------------------------------------------------
>Chr14:26910666:26916761_3p 
------------------------------------------------------------
--gctactctttca-aattaagagatc-aatgtagtactta-ggggtcgaattccgcaag
gactctag-att--acacaat-aaattgtagagtttaat-aattaagctaaacagattaa
atttaatt------ga--------aatagcaatgc-aaaatatt---aaataaagctgtt
gtaaattcagaagatcaaaaa-gctaggcttaggaaatttctcaggaaattacaaattat
taaatca----ag-aaataattaggattcaaacaatt-aaaatcagatctagaactctaa
acacttttgtaaaataaatcagttctcacagcagatattatctaaa-tttaaaacc--ag
aaaatctaaatctctttgcaaaattctaggtaataaatcagctttaaaaaaaagtttaga
t-tgttcac-aaaattacctaatcaaatctctttgtaaaaagtaattttgcacatcaaaa
g-g-ttttatcaggaaaatcaattatattctcatatcaatttatttttcaaagttattaa
ttctagatagccaatcaaggat-taatatgaagaa--caacctatgatgaagatctagaa
agataatgaatcgtaatta--aatagatttaataaatcataaaatccctgtg-aaaaatc
ctgaacctaacaagcaaa-ctactcagacatattcaatgaag-aacaaaacata-attct
gaataata--------agcaa-ttg-aaa---ttaaaagagtaagaaaggag-tttaaga
attcttctct---caaaacagttcaga--tctctctc----ccaaaagct----------
---------ctcaaaatcttac--------agagttgcag----aaaagaacttgctaga
a-taa-------------------------------------------------------
-----------------------------------------------------
>Chr8:4781352:4789120_3p 
--------------------------------tttgataagctcaaa--ttaaaacccta
gagttactctctca-aattaagagatc-attgtagtactta-tgggtcgaattccacaag
gactcaag-tct--acacaat-aaattatagaattttatgaattacgctaaacaagataa
tttaaatt------aa--------aaaggtaattc-aaaatatt---aaattaaactgtt
gtaaattcagaatatcaaaaa-gctaggcctatagaatttctcaggaaattacaaattat
taaatca----tg-aaataattaggattcaagcaatt-aagaacagatctagaactctaa
actcttttgtaaaataaattagttctcactgcaaatattatctaaa-tttaaaacc--ag
aaaatccaaatctctttgtaaaattctaggttaaaaatcagctttaaattcaagtttaga
t-tgttcac-aaaattactaaatcaaatctctttgaagaaagtaattttgctcatcaaag
a-t-tttaatcaggaaaatcgattatattctcatatcaatttattttcctaaagtattaa
ttctaggtgatcaatcaagaat-taatatgaagaa--caacctatgatgaagatctagaa
agataatgaatcctaaata--aacagatctaataaatcataaaatccctgtg-aaaaacc
atgaacctaacaagcaaa-ctactcagacatgtttaatgaag-aacaaaacata-attct
gaataata--------agcaa-ttt-aaa---ttaaaagagtaa-aagggag-ttcaaga
atttttctct---caaagcagatc---------tctctc--tccaaagct----------
---------ctcaaaatctcac--------agggttccag-aaaaataaaacttgctaga
a-aataact---------------------------------------------------
-----------------------------------------------------
>Chr14:26910666:26916761_5p 
------------------------------------------------------------
----------------------------aatgtagtactta-ggggtcgaattccacaag
gactctag-att--acacaat-aaattgtagagttttat-aattaagctaaacagattaa
atttaatt------ga--------aatagcaatgc-aaaatatt---aaataaagctgtt
gtaaattcagaagatcaaaaa-gctaggcttagggaatttctcaggaaattacaaattat
taaatca----ag-aaataattaggattcaagcaatt-aaaatcagatctagaactctaa
acacttttgtaaaataaatcagttctcacagcagatattatctaaa-tttaaaacc--ag
aaaatccaaatctctttgcaaaattataggtaataaatcagttttaaaaacaagtttaga
t-tgttcac-aaaattacctaatcaaatctgtttgtaaaaagtaattttgctcatcaaaa
g-g-ttttatcaggaaaatcaattatattctcaaatcaatttattttcctaagttattaa
ttttagatggccaattaaagat-taatatgaagaa--caacctatgatgaagatctagaa
agataatgaatcctaatta--a----atctaataaatcataaaatccctgtg-aaaaacc
ctgaacctaacaagcaaa-ctactcagacatattcaatgaag-aacaaaacata-attct
gaataata--------agcaa-ttg-aaa---ttaaaagagtaaggaaagag-tttaaga
attctcctct---caaagcaattcaga--tctctctc----ccaaaagct----------
---------ctcaaaatcttac--------agagttgcag----aaaataatttg-----
------------------------------------------------------------
-----------------------------------------------------
>Chr8:4781352:4789120_5p 
-------------------------------tttcgataagctcaaa--ttaaaacccta
gagttactctctca-aattaagagatc-accgtagtactta-gggatcaaattccacaag
gactcaag-tct--acacaat-aaattatagagttttatgaattacgctaaacaagataa
tttaaatt------aa--------aaaggcaatgc-aaaatatt---aaattaaactgtt
gtaaattcagaatatcaaaaa-gttaggcctagggaatttctcaggaaattacaaattat
taaacca----ag-aaataattaggattcaagaaatt-aagaacagatctagaactctaa
actcttttgtaaaaaaaatcagttctcacaacaaatattatctaaa-tttaaaacc--ag
aaaatccaaatctctttgtaaaattctaggttaaaaatcagctttaaattcaggtttaga
taagttcac-aaaattactaaatcaaatctctttgcagaaagtaattttgctcatcaaag
g-t-tttaatcaggaaaatcgattatattctcatatcaatttattttcctaaggtattaa
ttctaggtgatcaatcaagaat-taatatgaagaa--caacctaagatgaagatctataa
agataatgaatcctaaata--aacagatctaataaatcataaaatccctgtg-aaaaacc
ctgaacctaacaagcaaa-ctactcagacatgtttaatgaag-aacaaaacata-attct
gaataata--------agcaa-ttt-aaa---ttaaaagagtaa-aatggag-ttcaaga
attcttctct---caaaacagatc---------tctctc--tccaaagct----------
---------ctcaaaatctcac--------aagattccag-aaaaataaaacttgctaga
a-aataactt--------------------------------------------------
-----------------------------------------------------
>Chr18:15787310:15794523_3p 
-----------------------attttgcatagtgatatgctgaaa----ttta-ccta
gagttactctctca-aattaagaggtc-actgtaatactta-ggggtcgaattccacaga
gactcaat-atcaaacacaat-aaattatagagttttat-aattccgctaaacaagatga
tttaaat-------taa-------aaaggcaatgc-aaaatatta--aa-ttaaactgtt
gtaaattcaacagatcaaaaa-gctaggtccagggaatttctcaggaaattacaaaatat
taaatca----at-aattaaataggattcaagcaatt-aaaatcagatctagaactctaa
actcttttgtaaaataaatcagttctcactgcaaatattatctaaa-tttagaact--ag
aaaatccaaatctctttgtaaaattctaggttaaaaatcagctttaaaaacaagtttaga
t-tgttcac-aaaattactaaatcaaatctctttgcaagaagtaattttgctcatcaaaa
g-a-ttttatcaggaaaatcaattatattctcatatcaatttactttcctaggctattaa
ttctagttggtcaatcaagtat-taatatgaagaa--caacatatgatgaagatctagaa
agataatgaatcctaaata--aacagatctaataaatcataaaatccctgtg-aaaatcc
ctgaacctaacaagcaaa-ctactcagacatattcaatgaag-aacaaaacata-attct
gaataata--------agcaa-ttg-aga---ttaaaagagtaaggaatgag-tttatga
attcttctct---caaagtagttcaga--tctctctctctcccaaaagct----------
---------ctcaaaatctcac--------agg---------------------------
------------------------------------------------------------
-----------------------------------------------------
>Chr18:15787310:15794523_5p 
----------------------------------tgatatgctcaaa----tttacccta
gagctactctctca-aattaagaggtc-attgtaatactta-ggcgtcgaattccacgga
gactcaag-atcaaacacaat-aaattatagagttttat-aattacgctaaacaaaatga
tttaaat-------taa-------aaaggcaacga-aaaatatta--aa-ttaaactgtt
gtaaattcaagagatcaaaaa-actaggtccaggaaatttctcaggaaattacaaaatat
taaatca----at-aattaaataggattcaagcaatt-aaaatcatatctagaactctaa
actcttttgtaaaataaatcagttctcactgcaaatattatctaaa-tttagaact--ag
aaaatccaaatctctttgtaaaattctaggttaaaaatcagctttaaaaacaagtttaga
t-tgttcac-aaaattactaaatcaaatctctttgcaagaagtaattttgctcatcaaaa
g-a-ttttatcagaaaaatcaattatattctcatatcaatttactttcctaggctattaa
ttctagttggtcaatcaagtat-taatatgaagaa--caacatatgatgaagatctagaa
agataatgaatcctaaata--aacagatctaataaatcataaaatccctgtg-aaaatcc
ctgaacctaacaagcaaa-ctactcagacatattcaatgaag-aacaaaacata-attct
caataata--------agcaa-ttg-aga---ttaaaagagtaaggaatgag-tttatga
attcttctct---caaagtagttcaga--tctctctctctcccaaaagctncgtcgaatt
ccacggagactcaagatcaaac--------acaat-------------------------
------------------------------------------------------------
-----------------------------------------------------
>Chr20:23505561:23513011_5p 
-----------------------------------------ctcaaa---ttaaatccta
gagctactctctca-aattaagagatc-aatgcagtactta-ggggtcgaattccacaga
aactctag-atcaaacacaat-ggattattgagttttct-aattatgctaaacagattaa
tttaaata------aag-------aaaagtaatgc-aaaatattta-aataaaaactgtt
gtaaattcaatgaatcaaaaa-gctaggcctagagaatttctcaggaaatcacaaattat
taaatca----ag-aaataaataggattcaaacaatt-aagaacagatctagaactctaa
acacttctgtaaaataaaccagttctcactgcaaatattatctaaa-tttaaaacc--tg
aaaatccaaatctctttgtaaaattcaaggtaataaatcagctttaaaaataagtttaga
t-tgttcac-aaaattattaaatcaaatctctttgtaagaaataattttgctcatcaaaa
g-g-ttttatcaagaaaatcaattatattctcatatccatttattttcctaagttattaa
ttctaggtgatcaatcaagaat-taatatgaaaaa--caacctaagatgaagatctagaa
atatattgaatcctaaata--aacagatgaaacaatttataaaatccctgtg-aaaaacc
ctaaacctaacaagcaaa-ctactcagacatattcaatgaag-aacaagacata-attct
gaataata--------agcaa-ttg-aaa---ttaaaagagtaaagagggag-tttatga
attcttctcc--acaaagcagatcaga--tctctctctc--ccaaaagct----------
---------ctcaaaatctcac--------agggttgctg--aaaataa----tac----
------------------------------------------------------------
-----------------------------------------------------
>Chr20:23505561:23513011_3p 
----------------------------------tgatatgctcaaa---ttaaacctta
gagctactctctca-aattaagagatc-aatgcagtactta-ggggtcgaatttcacaga
gactctag-atcaaacacaat-ggattatagagttttct-aattatgctaaacatattaa
tttaaata------aag-------aaaagcaatgc-aaaatattta-aataaaagatgtt
gtaaatttaatggatcaaaaa-gctaggcctagggaatttctcaggaaatcacaatttat
taaatca----ag-aaataaataggattcaaacaatt-aagaacagatctagaactctaa
acacttctgtaaaataaatcagttctcactccaaatattatctaaa-tttaaaacc--tg
aaaatccaaatctctttgtaaaattcaaggtaataaatcagctttaaaaataagtttaga
t-tgttcac-aaaattattaaatcaaatctctttgtaagaaataattttgctcatcaaaa
g-g-ttttatcaagaaaatcaattatattctcatatccatttattttcctaagttattaa
ttctaggagatcaatcaagaat-taatatgaaaaa--caacctaagatgaagatctaaaa
atatattgaatcctaaata--aacagatgaaacaatttataaaatccctgtg-aaaaacc
ctaaacctaacaagcaaa-ctactcagacatattcaatgaag-aacaagacata-attct
gaataata--------agcaa-ttg-aaa---ttaaaagagtaaagagggag-tttatga
attcttctcc--acaaagcagatcaga--tctctctctc--ccaaaagct----------
---------ctcaaagtctcac--------agggttgcta--aaaataaacactacatca
a-----------------------------------------------------------
-----------------------------------------------------
>Chr11:14920296:14927588_5p 
--------------------------------aatgatatgctcaaatt----tacccta
gagctactctctcaaattaagagatca-attgtagtact-tatggatcgta-tccacaag
aactatag-atc--acacaat-aaatttaataatctttt-aattatgctaaacagaaata
tt------------aatt-----taaaagcaatgt-aaaaacaaa--attcaaaagtgtt
gtaaattca-ggaattaaaaacactaggcctagggaatttctcaagaatttatgaaatat
taaatca----atcaataaattaggattcaagcaattaa-gatcagatctagaactctaa
acttttttgtaaaataaatcagttctcactgcaaatattatctaaa-tttaaaacc--ag
aaagtccaaatctctttgcaaaattctaggtagtaaatcagctttaaaaacaagtttaga
t-tgttcac-aaaatcactaaatcaaatctctttgcagaaagtaattttgctcatcaaaa
g-g-ttttatcaggaaaatcaattatattctcatatcaatttattttcct-aggtattaa
ttctaggtgatcaatcaagaat-taatatgaagaa--caacctaagatgaagatctagaa
agataaagaatcctaaaaa-taacagatctaataaatcataaaaatcctatgaaaaaacc
ctgaacctaacaagagat-ctactcagacataattgcaagaa-cacaaatcatg------
-aataaaatagataacactaa-gag-att---aaaagaagtagaaaatgag--ttctgaa
tcttctctag---gag--------------------------------------------
------------------------------------------------------------
------------------------------------------------------------
-----------------------------------------------------
>Chr3:22421441:22427863_3p 
------------------------------------atatgctcaaa---ttaa-cccta
gagctactctctca-aa-caagagatc-aatgtagtactta--gggtcg-aatccacaga
gactcaag-atcaaacacaat-aaattatatagtttttgatattacgctaaacagattaa
attgtattaaaaacaaaa------gaagataatgc-aaaatatta--aatcaaag-ggtt
gtgaattcagaaaatcaaaag-gttaggcttagggaatttctcaggtaattatgaagtat
taaatca----atagattaattagggttaatgcaata-aaaatcagatctagaactctaa
actttttggtaaaataattcagttctcactgcaattattatctaaa-tttaaaacc--ag
aaaatccaaatctctttgtaaaattctaagttaaaaatcagctttaaaaacaggtttaga
taagttcac-aaaaccactaattcaaatctctttttaaaaagtaattttgttcatcaatg
g-t-tttaataaggaaaa-caattatattctcatatcaattaatttccctaagataataa
ttctaggtgatcaatcaagaac-tattgtgaagaa--caaccaaatatgaagatcatata
agattaagaaccctaaaaa-tcacagatctaataaattataaaaaccctgtg-aaaaacc
ctaaacctaacaagcaaa-ttactcagacatgtttaatgaag-aacaaatc----attct
gaataaca--------tgcaa-tag-att---ttaaaagtgaaaagagggag-ttt-aga
aatcttctctc-tacaaagaattcaga--tctttctctc--cacaaagaatccagatcct
tctct----cccaaaagctctc--------------------------------------
------------------------------------------------------------
-----------------------------------------------------
>Chr12:24533547:24539648_5p 
--------------------------------ttctaataccctaaattgtaatacccta
atggtact-------aacagccttgca-gttgtaatactctaggggtcaaa-tccacaga
gactctag-ttc--acacaat-agacttattactctttt-aattatgctaaatcaaaata
tt------------aaat-----taaaaacaatgc-aaaaacaga--atttaaaagtgtt
gaaaattcaaaggatcaaaga-gctaggcctaggaaaattctcaggaatttatgggatat
taaatca----atcaataaattatgattcaagcaattaaaaatcagatctagaactctaa
acactcttgtaaaataaatcagttctcactgcaaatattatctaaa-tttaaaacc--ag
aaaatccaaatctctttgcaaaattcaaggttaaaaatcagctttaaaaacaagtttaga
t-tgttcaa-aaaattattaaatcaaatctctttgcaagaaataattttgttcgtcaaaa
g-g-tttaatcaggaaaatcaattatattctcatatcaatttattttcct-aggtattaa
ttctaggtgatcaatcaagaat-taatatgaagaa--caacctaagatgaagatcacaga
agataaagaatcctaaaat-taacagatctaataaaccataaaaaccctatg-aaaaacc
ctaaacctaacaagcaaa-ctactcagacatatttaatgaac-aacaaaacatattttct
gaataata--------agcaa-ttg-atg---ttaagaagtaagaagggag--ttcaaga
atcttctctc---tataga---tgaaa--tca----------------------------
------------------------------------------------------------
------------------------------------------------------------
-----------------------------------------------------
>Chr12:24533547:24539648_3p 
----------------------------------------gctcaaattgtaatagccta
atggtact-------aacagccttgca-gttgtaatactctaggggtcgaa-ttcacata
gactctag-ttc--acacatt-agacttattactctttt-aattatgttaaatcaaaata
tt------------aaat-----taaaaacaatgc-aaaaacaga--atttaaaattgtt
gaaaatttaaaggatcaaaga-gctaggcctagggaaattctcaggaatttatagaatat
taaatca----atcaataaattaggattcaaacaattaataatcagatctagaactctaa
acactcttgtaaaataaaccagttctcactgcaaatattatctaaa-tttaaaacc--ag
aaaatccaaatctctttgcaaaattcaaggttaaaaatcagctttaaaaacaagtttaga
t-tgttcac-aaaattattaaatcaaatctctttgcaagaaataattttgttcatcaaaa
g-g-tttaatcaggaaaatcaattatattttcatatcaatttattttcct-aagtattga
ttctaggtg-tcaatcaagaat-caatataaagaa--caacctaagatgaagatcacaga
agataatgaatcctaaaaa-taatagatctaataaaccataaaaaccctatg-aaaaacc
ctaaacctaacaagcaag-ctactcagacatgtttaataaag-aacaaaacatcttttct
gaataata--------accaa-ttg-ata---ttaagaagtaagaagggag--ttcacaa
atcttctct---------------------------------------------------
------------------------------------------------------------
------------------------------------------------------------
-----------------------------------------------------
>Chr20:14424747:14431159_3p 
-----------------------------aaatttgatatgctcaaatt----tacccta
gagctactctctca-aattaagagatcaattgtagtactta-gggatcgta-tccacaag
aactctag-attc-acacaat-agatttaataatctttt-aattatgctaaacagaaata
ttttaatta---------------aattgcaaaat-aaaacag-a--aaataaaagagtt
gtaaattcagatggatgaaat-gctaggcctaggaaaattctcaggaaatcatggaaaat
cagatcaattaattaagcaagcagaattcaa-caatt-aagcaccgttcttgaactctaa
agacaattgtaaaataaatcagttctcactgcaaatattatctaaa-tttaaaacc--cg
aaaatccaaatctctttgcaaaattcaagttaa-aaatcagcaataaaatcaagtttaga
taagttcac-aaaattactaaatcaaatctctttgcaagaagtaattttgctcaccaaat
g-t-ttttatcaggaaaatcaattatattctcatatcaatcaataatcctaagat-ctaa
atccagatgactaatcaaagatctagcattaaaaa--caacatatggtgaagaacaagaa
agataatgaatccaaacaattaatcaatctaacaatccatgaaatccctaatgagaaatc
ctaaacctaacaatcagatctactcagacataatcaatgaaa-cacaactcata--ttct
gaataaat--------tgcat-taagaga---ctaaaagaagtagaaaaagagttctgaa
--tcttctct---ggaaggagtcttga--ttcttctct---ccaaaaactct--------
---------c-taaaatctctca--------ggattg------caagaa-----------
------------------------------------------------------------
-----------------------------------------------------
>Chr20:14424747:14431159_5p 
----------------------------------tgatatgctcaaatt----tacccta
gaaccaatctctca-aattaagagatcaattgtagtactta-gggatcata-tccacaat
aactctag-attc-acacaac-agatttaataatctttt-aattatgctaaacagaaata
ttttaatta---------------aattgcaaaat-aaaacag-a--aaataaaagagtt
gtaaattcagatggatgaaac-gctaggcctagggaaattctcaggaaatcatgaaaaat
tagatcaatttattcagcaagcaggattcaa-taatt-aagcaccgttcttgaactctaa
acacaattgtaaaataaatcagttctcactgcaaatattatctaaa-tttaaaatc--ca
aaaatccaaatctctttgcaaaattcaagttaa-aaatcagcaataaaatcaagtttaga
taagttcac-aaatttactaaatcaaatctctttgcaagaagtaattttgctcaccaaat
g-t-ttttatcaggaaaatcaattatattctcatatcaatcaataatcctaagat-ctaa
atccagatgactaatcaaagatctagcattaaaaa--caacatatggtgaagaacaagaa
agataatgaatccaaacaattaatcaatctaacaatccatgaaatccctaatgagaaacc
ctaaacctaacaagcagatctactcagacataatcaatgaaa-cacagatcata--ttct
gaaaaaat--------tgcat-taagaga---ctaaaagaagtagaaaaggagttctgaa
--tcttctct---ggaaggagtcttga--ttattctct---tcaaaaactct--------
---------c-taaaatctctca--------gggtt------------------------
------------------------------------------------------------
-----------------------------------------------------
>Chr4:8393349:8399950_5p 
-----------------------------------gatatgctcaaa---ttaaactcta
gagctactccctca-aattaagagatc-actgcagtactta-ggggtcgaattccacaag
gactcaagttct--acacatt-aaattatagagttttat-aattaagctaaaca-attaa
tttgaatt------aaa-------ataaacaatgc-aaa-tatt---aaataaaggctgt
gaaaattcagatgatcaaaag-gttaggcctagaaaatttctcaggtaattatgagatac
taaatca----at-aaataaataggattcaagcaatt-aagatcagatctagaactctaa
actcttctgtaaaacaaatcagttctcactgcaaatattatctaaa-tttaaaacc--ag
aaaatccaaatctcttggtaaaattctaggttaaaaatcagctttgaaaacaggtttaga
t-tgttcac-aaaattactaaatcaaatctctttgcaagaaataattttgctcgttaaaa
g-g-ttttatcaggaaaatcaattatattctcatatcaatttattttcctaggttattaa
ttctatatggtcaatcaaggat-taatatgaagaa--caacctatgatgaagatctagaa
agataatgaatcctaaata--aacagatctaataatccataaaaaccctgtg-aaaaatc
ctaaacctaacaagcaaa-ctactcagacataatcaatgaag-aacacatcat--agact
gaataaat--------tgcat-taagaaa---tcaaaagaagaagtaaaggagttctgaa
--tcttctctc----aatgagtcttga--ttattctct---ccaaaaactct--------
---------ctaaaaatctctc--------agggtttttctctctcaaaaagctgctgga
a-aataactt--------------------------------------------------
-----------------------------------------------------
>Chr8:10903717:10910328_3p 
----------------------gcggtcaagaagtgataaactcaaattgtaatatccta
atggtact-------aacaaccttgca-gttgtaatactctaggggtcgaa-tccacaaa
gactctag-atc--acacaat-agacttattaatctttt-aattatgctaaatcaaaata
tt------------aaat-----taaaaacaatgc-agaaacaga--attaaaaagtgtt
gtaaattcagggaattaaaaa-gctaggcgtaggaaatttctcaggaaattacagaatat
taaatct----at-aatttaataaggttcaagcaattaaaaatcagatatataactctaa
actcttatgtaaaataaatcagttctcactgcaaatattatctaaa-tttaaaaccaaaa
aaaatccaaatctctttgtaaaattctaggctaataatcagctttgaaaacaggtttaaa
t-tgttcac-aaaattactaaatcaaatctcttttcaagaagtaattttgctcatcaaaa
g-g-ttttatctggaaaatcaattatattctcatatcaatttattttcctaaagtattaa
atctaggtgatcaatcaagaat-taatatgaagaa--caacctataatgaagatcataaa
agataattgaaccctaaat-aaatagatctaataaatcataaaattcctatg-aaaaacc
ctgaacctaaaaagcaaa-ctactcagacatattgaatgaag-aacaaaacatcttttct
gaataata--------agcaa-tag-ata---tcatgaagtaagaaatgag--ttcagga
attattctct---cgaaggagttcag----------------------------------
------------------------------------------------------------
------------------------------------------------------------
-----------------------------------------------------
>Chr19:21791033:21797212_3p 
-----------------------------aaatatgatatgctcaaa---ttaaacctta
gagctactctctca-aattaagagatc-actgcaatactta-ggggtcgaattccacaag
gactcaag-act--acacaat-aaattatagagttttat-gattacgctaaacagattaa
gttgaatt------aaaaattaagaaaaacaatgc-aaaatatt---aaatgaaagtatt
gtaaattcataggatcaaaaa-gctaggcctaggaattttttcaggaaattacaaaatat
taaatca----at-aattaaataggattcaagcaattaaaaatcagatctagaactctaa
actcttttgtaaaataaatcagttctcactgcaaatattatctaaa-tttaaaacc--ag
aaaatccaaatctttttgtaaaattctatgttaaaaatcagctttgaaaacaggtttaga
t-tgttcacaaaaattactaaatcaaatctctttgcaagaagtaattttgctcatcaaaa
g-g-ttttatcaggaaaatcaattatattcacgtatcaatttattttcctaaagtattaa
ttctaggtgatcaatcaaaaat-taatatgaagaa--caacctatgatgaagatctagaa
agataatgaattctaaata--aacatatctaataattcataaaatccctgtg-aaaaacc
ctgaacctaacaagcaaa-ctgctcagacatattcgatgaag-aacagatcata-attct
gaataaca--------tgcaa-tag-ata---ttaaaagtaaaaagaaggag-ttcagga
attcttctct---cgaaggagttcaga--tctctctc----ccaaaagct----------
---------ctcaatatctctc--------------------tctcaaaaaactgctgga
a-aataacttttctccgtttct-aaaacctaaaa--------------------------
-----------------------------------------------------
>Chr12:18207282:18213337_5p 
----------------------------------tgatatgctcaaa---tt-tacccta
gagctactctctca-aattaagagatc-aatgcagtactta-ggggtcgaattccacaag
gactcaag-act--acacaat-aaattatagagttttat-aattaagctaaacagattaa
attgaatt------aaaa-----taaaagcaatgc-aaaatatta--aataaaagctgtt
gtaaattcagaagatcaaaaa-gctaggcctagggaatttctcaggaaattatgaaatat
taaatca----atcaataaattaggattcaaacaatt-aagaacagatctagaactctaa
acacttttgtaaattaaatcagttctcactgcaaataatatctaaa-tttaaaacc--ag
aaaatccaaatctctttgtaaaattctaggttaaaaatcagcaataaaatcaggtttaga
t-tgttcac-aaaattattaaatcaaatctctttgcaagaaataattttgctcatcaaaa
g-g-ttttatcaggaaaatcaattatattctcatatcaatttattttcctagagtattaa
ttctagatggccaatcaaggat-taatatgaagaa--caacctaagatgaagatctagat
agataatgaatcctaaata--atcagatctaataattcataaaatccctgtg-aaaaacc
ctaaacctaacaagcaaa-ctactcagacataatcaatgaag-aacaagacatg-attct
gaataata--------agcaa-tag-aga---ttaaaagagtaagaaaggagttttaaga
attcttctct---caaagcagttcaga----tctctctct-ccaatagctc---------
---------tcaaaaatctctc--------agggttgcagaaaaa-taaaacttgctaga
a-taaaactttttg--ggtttggaaaac--------------------------------
-----------------------------------------------------
>Chr9:8826247:8832325_3p 
-----------------------------------------ctcaaa---ttaaacccta
gagctactctctca-atttaagagatc-actgcagtactta-ggggtcgaattccacaag
gactcaag-tct--acacaat-aaattatagagttttat-aattaagctaaacaaattaa
tttaaatt------aag-------aaaagcaatgc-aaaatatta--aa-taaaagtgtt
gtaaattcagaagatcaaaaa-gctaggtctaggaaatttctcaggaaattacaaaatat
taaatca----at-aattaaataggattcaagcaatt-aagatcatatctagaactctaa
actcttgtgtaaaataaatcagttttcactgcaaatattatctaaa-tttaaaacc--ag
aaaatccaaatctctttgtaaaattctaggttaaaaatcagctttgaaaacaagtttaga
t-tgttcac-aaaattactaaatcaaatctctttgcaagaagtaattttgctcatcaaaa
g-g-atttatcaggaaaatcaattatattttcatatcaatttattttcctaggttattaa
ttctagatggccaatcaaggat-taataagaggaa--caacctatgatgaagatctagaa
agataatgaatcctacata--aacagatctaataaatcataaaatctctgtg-aaaaacc
ctgaacctaacaagcaaa-ctactcagacatattcaatgaag-aacaaaacatcttttct
gaataata--------agcaa-tag-ata---ttaaaagagtaaaaagagag-tttagaa
attcttctctctacaaaggagttcaga--tctctctct---cccaaagct----------
---------ctcaaaatttctc--------aaa----------caataaaaactgctaga
a-taaaacttaaga--gtttct-caaacctaaaaata------ctatatat---------
-----------------------------------------------------
>Chr9:8826247:8832325_5p 
----------------------------------tgatatgctcata---ttaaacccta
gagctactctctca-aattaagagatc-actgtagtactta-gggttcgaattccacaag
gactcaag-tct--acacaat-aaattatagagctttat-aattaagctaaa-aaattaa
tttaaatt------aag-------aaaagcaatgc-aaaatatta--aa-taaaagtttt
gtaaattcagaagatcaaaaa-gctaggtctagggaatttctcaggaaattacaaaatat
taaatca----at-aattaaataggattcaagcaatt-aagatcatatctagaactctaa
actcttgtgtaaaataaatcagttctcactgcaaatattatctaaa-tttaaaacc--ag
aaaatctaaatctctttgtaaaattctaggtttaaaatcagctttgaaaacaggtttaga
t---ttcac-aaaattactaaatcaaatctctttgcaagaagtaattttgctcatcaaaa
a-a-atttatcaggaaaatcaattatattctcatatcaatttattttcctaggttattaa
ttctagatggctaatcaaggat-taatatgaagaa--caacctatgatgaagatctagaa
agataatgaatcctacata--aacagatctaataaatcataaaattcatgtg-aaaaacc
ctgaacctaacaagcaaa--tactcagacatattcaatgaag-aacaaaacatcttttct
gaataata--------agcaa-tat-ata---tgaaaagagtaaaaagggag-tttagaa
attcttctctctacaaaggagttcaga--tctctctct---cccaaagct----------
---------ctcaaaatctctc--------aaa----------caataaaaactgctaga
a-t-aaacttaagg--gtttct-caaacctaaaaata------ttat-------------
-----------------------------------------------------
>Chr8:10903717:10910328_5p 
-------------------aacggcgccaaaatatgataagctcaaattgtaatacccta
atggtact-------aacagccttgca-gttgtaatactctaggggtcgaa-tccacaga
gactctaa-atc--acacaat-agacttattaatctttt-aattatgctaaatcaaaata
tt------------aaat-----t-aaaacaatgc-agaaataga--attaaaaagtgtt
gtaaattcatggaattaaaaa-gctaggcctagggaatttctcagaaaattacagaatat
taaatca----at-aatttaatagggttcaagcacttaaaaatcagatctagaactctaa
a-tcttatgtaaaataaatcaactcttactgcaaatattatctaaa-tttaaaacc--ag
aaaatctaaatctctttgtaaaattctaggttaaaaatcagttttgaaaacaggtttaga
t-tgttcac-aaatttactaaatcaaatctctttgcaagaagtaattttgttcatcaaaa
g-g-ttttatctggaaaatcaattatattctcatatcaatttattttcctaaagtattaa
ttctaggtgatcaatcaagaat-taatatgaaaaa--caacctatgatgaagatcacaga
agataattgaaccctaaat-aaacagatctaataaatcataaaatccctgtg-aaaaact
ctgaacctaacaagcaaa-ttactcagacatatttaatgaag-aacaaaacatcttttct
gaataata--------agcaa-tag-ata---tcaagaagtaagaaagaag--ttcagga
attcttctct---cgaaggagttcaga--tctctcttcc---------------------
------------------------------------------------------------
------------------------------------------------------------
-----------------------------------------------------
>Chr19:21791033:21797212_5p 
cctttgtataagtacaaggggtgagtttgaattatgatatgctcaaa---ttaaactcta
gagctactctctca-aattaagagatc-attgcaatactta-tgggtcaaattccacaag
gactcaag-act--atacaat-aaattatagagttttat-gattacgctaaacagattaa
gttgaatt------aaaaattaagaaaaacaatgc-aaaatatt---aaatgaaagtgtt
gtaaattcagaggatcaaaaa-actaggcttagagaatttctcatgaaattacaaaatat
taaatca----at-aattaaataggattcatgcaattaaaaatcacatctagaactctaa
actcttttgtaaaataaatcagttctcactgcaaatattatctaaa-tttaaaacc--ag
aaaattcaaatctctttgtaaaattctaggttaaaaatcagctttgaaaacaggtttaga
t-tgttcac-aaaattactaaatcaaatctctttgcaagaagtaattttgctcatcaaaa
a-g-ttttatcaggaaaatcaattatattctcatatcaatttattttcctaagatattaa
ttctaggtgatcaatgaagaat-taatatgaagaa--caacctatgatgaagatctagaa
agaaaatgaatcctaaata--aacatatctaataattcataaaatgcctgtg--aaaacc
ctgaacctaacaagcaaa-ctactcatacatattcgatgaag-aacaaatcata-attct
gaataaca--------tgcaa-tag-aaa---ttaaaagtaaaaagaaggag-ttcagga
attcttctct---cgaaggagttcaga--tctctctc----ccaaaagct----------
---------ctcaatatctctc--------------------tctc-aaaaactgctaga
a-aataatttttcaccgtttct-aaatcctaaaaata------cta--------------
-----------------------------------------------------
>Chr12:18207282:18213337_3p 
---------------------ttgccatgagaaatgatatgctcaaa---tt-tacccta
gagctactctctca-aattaagagatc-aatgcagtactta-ggggtcgaattccacaag
gactcaag-act--acacaat-aaattatagagttttat-aattaagctaaacagattaa
attgaatt------aaaa-----taaaagcaatga-aaaatatta--aataaaagctgtt
gtaaattcagaagatcaaaaa-gctaggcctagggaatttctcaggaaattatgaaatat
taaatca----atcaataaattaggattcaaacaatt-aagaacagatctagaactctaa
acacttttgtaaattaaatcagttctcactgcaaataatatctaaa-tttaaaacc--ag
aaaatccaaatctctttgtaaaattctaggtaaaaaatcagcaataaaatcaggtttaga
t-tgttcac-aaaattattaaatcaaatctctttgcaagaaataattttgctcatcaaaa
g-g-ttttatcaggaaaatcaattatattctcatatcaatttattttcctagggtattaa
ttctagatggccaatcaaggat-taatatgaagaa--caacctaagatgaagatctagat
agataaagaatcctaaata--aacagatctaataattcataaaatccctgtg-aaaaacc
ctaaacctaacaaacaaa-ttactcagacataatcaatgaag-aacaaaacatc-tttct
gaataata--------agcaattag-aga---ttaaaagagtaa-aagggag-ttcaaga
attcttctct--acaaagcagatttga--tctctctctct-ccaatagctc---------
---------tcaaaaatctctc--------agggttgcaggaaaaataaaacttgataga
a-taaaactt--------------------------------------------------
-----------------------------------------------------
>Chr3:26588474:26594977_3p 
------------------------------------------------------------
-------------------------------gtaatactta-ggggtcgaattccacaag
gactcaag-tct--aaacatt-aaattatagagttttat-aattaagctaaacaagttga
tttaaata------aag-------aaaagcaatgc-aaaatatta--aa-taaaactgtt
gtaaattcagaagatcaaaaa-gttaggtctagggaatttctcaggaaattacaaaatat
taaatta----at-aattaaataggattcaagcaattaaaaattagatctagaactctaa
actcttatgtaaaataaatcagttctcactgcaaatattatctaaa-tttaaaacc--ag
aaaatctaaatttctttgtaaaattctaggttaaaaatcagctttgaaaacaagtttaga
t-tgttcac-aaaattactaaatcaaatctctttgcaagaagtaattttgctcatcaaaa
t-g-ttttatcaggaaaatcaattatattctcatatcaatttattttcctaggttattaa
ttctagatggccaatcaaggat-taatatgaaaaa--caacctatgatgaagatctagaa
agataatgaatcctaaata--aacagatctaataaatcataaaatctttgtg-aaaaacc
ctgaacctaacatgcaaa-ctactcagacatattcaatgaag-aacaaaacata-attct
gaataata--------aacaa-ttg-aga---ttaaaagagtaaggaatgag-tttagga
attattctct---caaagcagttcaga--tatctcttc---caaaaagct----------
---------ctcaaaatctcac--------agggttgcag-aaaaataaatcttgctaga
a-taaaacttcagg--gtttac-aaaacccaaaaaca-----------------------
-----------------------------------------------------
>Chr3:26588474:26594977_5p 
------------------------------------------------------------
----------------------------------------------------------ag
gactcaag-tct--aaacact-agattatagagttttat-aattaagttaaacaggttaa
tttaaata------aag-------aaaagcaatgc-aaaatatta--aa-taaaactgtt
gtaaatttagaagatcaaaaa-gttaggtccatggaatttctcaggaaattacaaaatat
taaatta----at-aagtaaataggattcaagcaattaaaaatcagatctagaactctaa
actcttatgtaaaataaatcagttctcactgcaaatattatctaaa-tttaaaacc--ag
aaaatctaaatctctttgtaaaattctaggttaaaaatcagctttgaaaacaagtttaga
t-tgttcac-aaatttactaaatcaaatctctttgcaagaagtaattttgctcatcaaaa
t-g-ttttatcaggaaaatcaattatattctcatatcaatttattttcctaggttattaa
ttctagatggccaatcaaggat-taatatgaagaa--caacctatgatgaagatctagaa
agataatgaatcctaaata--aacagatctaataaatcataaaatctttgtgaaaaaacc
atgaacctaacaaacaaa-ctactcagatatattcaatgaag-aacaaaacata-attct
gaataata--------aacaa-ttg-aga---ttaaaagagtaaggaaggag-tttagga
attcttctct---caaaacagttcaga--tctctctcc---taaaaagct----------
---------ctcaaaatctcac--------agggttgcag-aaaaataaatcttgctaga
a-taaaacttcagg--gtttac-aaaacccaaaaaca------ctatatatat-------
-----------------------------------------------------
>Chr11:30749402:30756008_3p 
----------------------------------tgatatgctcaaat-tttaaacccta
gagctactctctca-aattaagatatc-actgcagtactta-ggggtcgaattccacaag
gactcaag-cct--acacaat-aaattatagagttttat-aatcaagctaaacaagttga
tttaaat-------aag-------aaaagcaatgc-aaaatatta--aa-taaaagtgtt
gtaaattcagaagatcaaaaa-gctaggtccagggaatttctcaggaaattacaaaatat
taaatca----at-aattaaataggaatcaagcaattaaaaa-cagatctagaactctaa
acacttttgtaaaataaatcagttctcactgcaaatattatctaaa-tttaaaacc--ag
aaaatccaaatctctttgtaaaattctaggttaaaaatcagctttgaaaacaggtttaga
t-tgttcac-aaaattactaaatcaaatctctttgcataaaataagtttgcttatcaaaa
a-g-ttttatcaggaaaatcaattatattctcatatcaatttattttcctaggttattaa
ttctagatggtcaatcaaagat-taatatgaagaa--taacctatgatgaatatctagaa
agataatgaatcctaaat---aacagatctaataaaccataaaattcctgtg-aaaaacc
ttgaacctaacaagcaaa-ctactcagacatattcaataaag-aacaaaacata-attct
gaataata--------agaaa-ttg-aaa---ttaaaagagtaaagagggag-tttatga
attcttctct---caaagcagttcaga--tctctctctc--ccaaaagct----------
---------ctcaaaatctcac--------agggttgcag--aaaataaaacttgctaga
a-aaatacttgtgg--gtttct-aaaacctaaaaata------ctatatat---------
-----------------------------------------------------
>Chr17:18133385:18139606_3p 
----------------------------------------------ac------------
------------------------------------------------------------
--------------acacaat-ggattatagagttttat-aattatgctaaacaaattga
tttaaata------aag-------aaaagcaatgc-aaaatatta--aataaaagctgtt
gtaaattcagaagatcaaaaa-gctaggcctagggaatttctcaggaaattatgaaatct
taaatca----atcaattaattaggattcaatcaatt-aagaacagatctagaactctaa
acacttttgtaaattaaatcagttctcactgcaaataatatctaaa-tttaaaacc--ag
aaaatccaaatctctttgtaaaattctaggttaaaaatcagcaataaaattaggtttaga
t-tgttcac-aaaattattaaatcaaatctctttgcaagaaataattttgctcatcaaaa
g-g-ttttatgaggaaaa-caattatattctcatatcaatttattttcctaaagtattaa
ttctagatggccaatcaaggat-taataggaagaa--caatctaagatgaagatctagat
agataatgaatcctaaata--atcagatctaataattcat-aaatctctgtg-aaaaacc
ctaaacctaacaagcaaa-ctactcagacataatcaatgaag-aacaagacatg-attct
gaataata--------agcaa-tag-aga---tta-aaagaataagaaggaa-ttcaaga
aattcttctc--tcaaagtagttcaga----tctctctc--ccaaaagct----------
---------ctcaaaatctctc--------agggttgcaggaaaaagaaaacttgataga
a-taaaacttaagg--gtttgcaaaaacctaaaaaaactatatatatatatatatgtcct
aaaacacgtc-------------------------------------------
>Chr13:20783363:20790027_3p 
-----------------------------------------------------aacccta
gagctactctctca-aattaagaggtc-actgtaatactta-ggggtcgaattccacaga
gactcaag-atcaaacacaat-aaattatagagttttgt-tattacgctaaaccagatga
tttaaatt------aa--------aaaggcaatgc-aaaatttt---aaattaaactgtt
gcaaattcaaaatatcaaaaa-gctaggtccagagaatttcttaggaaattataaaatat
caaatca----agaaattaattaggattcaagcaatt-aaaatcagatctagaactctaa
acacttg-gtacaataaatcatttctcactgcaaatattatctaaa-tttaaaacc--ag
aaaatccaaatctctttgcaaaattctaggttaaaaatcagctttgaaaacaggtttaga
t-tgttcac-aaaattactaaatca-atctctttgcaagaagtaattttgctcatcaaaa
g-gtttttgtcaagaaaatcaattatattttcatatcaatttatttccctaggttattaa
ttctagatggccaatcaaagat-taatatgaagaa--caacctatgatgaagatctagaa
aaattaagaatcctaaata--aacagatctaatcattcataaaatccttgtgaaaaaacc
ctgaacctaacaagcaaa-ctactcagacataatcaatgaag-cacaagacatc-attat
gaataata--------tgcaa-tag-aaa---ttaaaagagtaaaaagggag-ttcaaga
attcttctct---caaagcagttcaga--tctctctc----ccaaaagct----------
---------ctcaaaatctcac--------aaggtttcag--aaaattaaacttgctaga
a-aataacttaagg--gtttct-aaaacccaaaaaca------atatat-----------
-----------------------------------------------------
>Chr20:14876881:14883081_5p 
------------------------------------------------------------
------------------------------------------------------------
------------------------------------------------------------
-gaattaa------aat-------aaaagcaatgc-aaaatatta--aataaaacttgtt
gtaaattcagaagattaaaaa-gctaggcctagggaatttctcaggaaattatgaaatat
taaatca----atcaataaattaggattcaaacaatt-aagaacagatctagaactctaa
acacttttgtaaattaaatcagttctcactgcaaataatatctaaa-tttaaaacc--ag
aaaatccaaatctctttgtaaaattctaggttaaaaatcagcaataaaatcaggtttaga
t-tgttcac-aaaattattaaatcaaatctctttgcaagaaataattttgctcatcaaaa
g-g-ttttatcaggaaaa-caattatattctcatatcaatttattttcctaaagtattaa
ttctagatggccaatcaaggat-taatatgaagaa--caacctaagatgaagatctagat
agataatgaatcctaaata--atcagatctaataattcataaaatccctgtg-aaaaacc
ctaaacctaacaagcaaa-ctactcagacataatcaatgaag-aaaaagacatc-tttct
gaataata--------agcaa-ttg-aga---ttataaagagtaagaaggac-ttcaaga
attcttctct--acaaagcagatcaga--tctctctctc--tccaaagct----------
---------ctccaaatctcac--------aggattgcaggaaaaataaaacttggtaga
ataaaaacttcagg--gtttgcaaaaacctaaaaa--------ctatatatatatgtact
aaaacacgtcaaggacttatgttgcaattttggaaga----------------
>Chr20:14876881:14883081_3p 
------------------------------------------------------------
------------------------------------------------------------
------------------------------------------------------------
------aa------aaa-------aaaagcaatgc-aaaatatta--aataaaacttgtt
gtaaattcagaagatcaaaaa-gctaggcctagggaatttctcaggaaattatgaaatat
taaatca----atcaataaattaggattcaagcaatt-aagaacagatctagaactctaa
acacttttgtaaattaaatcagttctcactgcaagtaatatctaaa-tttaaaacc--aa
aaaatccaaatctctttgtaaaattctaggttaaaaatcagcaataaaatcaggtttaga
t-tgttcac-aaaattattaaatcaaatctctttgcaagaaataattttgctcatcaaaa
g-g-ttttatcaggaaaa-aaatta-attctcatatcaatttattttcctaaagtattaa
ttctagatggccaatcaaggat-taatatgaagaa--caacctaagatgaagatctagat
agataatgaatcctaaata--attagatctaataattcataaaacccctgtg-aaaaacc
ctaaacctaacaagcaaa-ctactcagacataatcaatgaag-aacaagacatc-tttct
gaataata--------agcaa-ttg-aga---ttataaagagtaagaaggag-ttcaaga
attcttctct--acaaagcagatctga--tctctctctc--tccaaagct----------
---------caccaaatctcac--------agggttgcaggaaaaataaaacttggtaga
ataaaaacttcagg--atttgcaaaaacctaaaaa--------ctatatatatatatcct
aaaacacgtcagggacttatgttgcaattttggaagactttgggcaacttttg
>Chr10:16524229:16530835_3p 
------------------------------------------------------------
------------------------------------------------------------
------------------------------------------------------------
tttaaata------aag-------aaaagcaatgc-aaaatatt---aaataaaactgtt
gtaaattcagaagatcaaaaa-cctaggtccaggaaatttctcaggaaattacaaaatat
taaatca----at-aattaaataggattcaaacaatt-aaaatcagatctagaactctaa
actcttctgtaaaataaatcagttctcactgcaaatattatctaaa-tttaaaacc--ag
aaaatccaaatctctttgtaaaattctaggttaaaaatcagctttaaaaacaagtttaga
t-tgttcac-aaaattactaaatcaaatctctttgtagaaagtaattttgctcatcaaaa
g-g-ttttatcaggaaaatcaattatattctcatatcaatcaatagtcctaagat-ctaa
atccagatgactaatcaaagatctagcattaagaa--caacctatgatgaagatctagaa
agataaagaatcctaaata--aacatatctaataaattataaaatccctgtg-aaaaacc
ctgaacctaacaaacaaa-ctacttagacatgtttaaagaag-aacaagacata-attct
gaataaca--------tgcaa-tag-ata---ttaaaagtaaaaagaggag--tttagga
attcttctct---cgaaggagttcaga--tctctctc----ccaaaagct----------
---------ctcaatatctcttctctcaaaaatgttgcag----aaaataacttgctaga
a-taaaacttaagg--gtttac-aaaac--------------------------------
-----------------------------------------------------
>Chr19:12993956:13000476_5p 
------------------------------------------------------------
------------------------------------------------------------
----ctag-act--acacaat-aaattatagagtttgt--aattaagctaaataaattaa
tttgaatt------aaa-------ataaacaatgc-aaaataat---aaataaaatctgt
gaaaattcaatggatcaaaaa-gctaggcctagggaatttctcaggaaattatgaaatat
taaatca----atcaataaattaggattcaagcaatt-aagaacagatctaaaactctaa
ccacttttgaaaaataaatcagttctcactgcaaatattatctaga-tttaaaact--ag
aaaatccaaatctctttgcaaaattctagttaataaatcagccttaaaaacaggtttaaa
t-tgttcac-aaaattattatatcaaatctctttgcaagaaataattttgctcatcaaaa
g-g-ttttatcagaaaaattaattatattctcatatcaatttattttcctaggttattaa
ttctaggtagcgaatcaaggat-taataatgaaaaaccaacctatgatgaagatctagca
agataatgaatcctaaata--aacagatctaataaatcataaaatccctgtg-agaaacc
ctgaacctaacaagcaaa-ctactcagacatattcaatgaag-aacaaaacatcttttct
gaataata--------agcaa-tta-aaa---ttaaaagagtaaaaaggag--ttcaaga
attcttctct---caaagcagatc-----tctctctc----tccaaagct----------
---------ctcaaaatctcac--------agggttgcaggaaaaataaaactctctaga
a-aaagacttcctg--gtttac-aaaacctaaaaact------atatatatat-------
-----------------------------------------------------
>Chr10:16524229:16530835_5p 
------------------------------------------------------------
------------------------------------------------------------
----------------------------------------------------caagttga
tttaaata------aag-------aaaagcaatgc-aaaatatt---acataaaactgtt
gtaaattcagaacatcaaaaa-gctaggtccagggaatttctcaggaaattacaaaatat
taaatca----at-aattaaataggattcaaacaatt-aaaatcagatctagaactctaa
actcttctgtaaaataaatcagttctcactgcaaatataatctaaa-tttaaaacc--ag
aaaatccaaatctctttgtaaaattctgggttaaaaataagctttaaaaacaagtttaga
t-tgttcac-aaaattactaaatcaaatctctttgcagaaagtaattttgctcatcaaaa
g-g-ttttatcaggaaaatcaattatattctcatatcaatcaatagtcctaagat-ctaa
atccagatgactaatcaaagatctagcattaagaa--caacctttgatgaagatctagaa
agataaagaatcctaaata--aactgatctaataaatcataaaatccctgtg-aaaaacc
ctgaacctaacaagcaaa-ctacttagacatgtttaatgaag-aacaagacata-attct
gaatacaa--------tgcaa-tag-ata---ttaaaagtaaaaagaggag--tttagga
attcttctct---cgaaggagttcaga--tctctctc----ccaaaagct----------
---------ctcaatatctcttctctcaaaaaggttgcag----aaaataccttgctaga
a-taaaacttaagg--gtttac-aaaacc-------------------------------
-----------------------------------------------------
>Chr10:24920230:24931832_3p 
----------------------------aaaatttgatctgctcaaa---ttaaacccta
gagctactctctca-aattaagaggtc-aatgcagtactta-ggggtcgaattccacaag
gactctag-att--acacaat-aaattgtagagttttat-aattatgctaaacatgttaa
attaaaag------aga-------aataacaatgc-aaaatatta--aagaaaaactgtt
gtaaattcagaagattaaaaa-gctaggcctaggaaatttctcaggaaattataaaatat
taaatca----ataaataaa-taggattcaagcaatt-aagaacagatctagaactctaa
acacttttgtaaattaaatcagttctcactgcaaataatatctaaa-tttgaaacc--ag
aaaatccaaatctctttgtaaaattctaggttaaaaatcagcaataaaatcaggtttaac
t-tgttcac-aaaattattaaatcaaatctctttgcaagaaataattttgctcatcaaaa
g-g-ttttatcaggaaaa-caattatattctcatatcaatttattttcctaaagtattaa
ttctaggtgatcaatcaagaat-taatgtgaagaa--caacctaagatgaagatctagaa
agatattgaatcctaaata--atcagatcaaataattcataaaaaccttatgaaaaaacc
ctgaacctaacaagcaaa-atactcagacatattcaatgaag-aacaaaacata-attct
gaataata--------agcaa-ttg-aaa---ttaaaagagtaa--agggag-ttcaaga
attcttctct--acaaagcagatc-------tctctctcc----aaagctc---------
---------tccaaaatctcac--------agggttgcagaaaaaataaaacttgataga
a-tacaacttaagg--gtttgtaaaaacctaaaaata-----------------------
-----------------------------------------------------
>Chr12:16465863:16472434_5p 
-------------------------------atttgatatgctcaaatt----tacccta
gagctactctctca-aattaagagatcaattgtagtattta-gggatcgaa-tccacaag
aactctag-tttc-acacaat-agatttaataatttttt-aattatgctaaacataaata
tttaa-tta---------------aattgcaaaat-agaacag-a--aaataaaagagat
gtaaattcagatggaataaac-gctaggcttagggaaattctcaggaaatcatggaaaat
catatcaattaattaaacaagcaggattcaa-taatt-aagcaccgttcttgaactctaa
acacaattataaaataaatcagttctcactgtaaatattatctaagttttaaaacc--ag
aaaatccaaatctctttgcaaaattcaagttaa-aaaccagcaataaaatcaggtttaga
taagttcac-aaaatcactaattcaaatctctttgcaagaagtaattttgctcaccaaag
g---ttttatcaggaaaatcaattatattctcatatcaatcaataatcctaagat-ctaa
atccagatgactaatcaaagatctagcattaaaaa--caacctatgatgaagaacaagaa
agataatgaatcctaaataataacagatctaataaaccatgaaatccctaatgagaaatc
ctaaacctaacaagcagatctactcagacataattgtaagaa-cacaaatcttg--aata
aaatagat--------agcat-taagaga---ttaaaagaagaagaaaaggagttttgaa
--tcttctct----gaaggagtcttga--ttcttctct---ccaaaaactct--------
---------ctaaaaatctctca--------gggttttgctctcaaaaattgcagggaaa
aataaagcttaggt--ctaaacaatgaccataaaaatc-----ct---------------
-----------------------------------------------------
>Chr12:16465863:16472434_3p 
-------------------------------------------------------cccta
gagctactctctca-aattaagagatcaattgtagtattta-gggatcgaa-tccacaag
aactctag-tttc-acacaat-agatttaataatttttt-aattatgctaaacataaata
tttaa-tta---------------aattgcaaaat-agaacag-a--aaataaaagagat
gtaaattcagatggaataaac-gctaggcttagggaaattctcaggaaatcatggaaaat
catatcaattaattaaacaagcaggattcaa-taatt-aagcaccgttcttgaactctaa
acacaattataaaataaatcagttctcactgtaaatattatctaagttttaaaacc--ag
aaaatccaaatctctttgcaaaattcaagttaa-aaaccagcaataaaatcaggtttaga
taagttcac-aaaatcactaattcaaatctctttgcaagaagtaattttgctcacgaaag
g---ttttatcaggaaaatcaattatattctcatatcaatcaataatcctaagat-ctaa
atccagatgactaatcaaagatctagcgttaaaaa--caacctatgatgaagaacaagaa
agataatgaatcctaaataataacagatctaataaaccatgaaatccctaatgagaaacc
ctaaacctaacaagcagatctactcaaacataattgtaagaa-caaaaatcatg--aata
aaatagat--------agcat-taagaga---ttaaaagaagaagaaaaggagttctgaa
--tcttctct----gaaggagtcttga--ttcttctct---ccaaaaactct--------
---------ctaaaaatctctca--------gggttttgctctcaaaaattgcagggaaa
aataaagcttaggt--ctaaacaatgaccataaaatca-----tatttat----------
-----------------------------------------------------
>Chr17:22163982:22168576_3p 
--------------------------------------atgctcaaatt----tatccta
gagctaccctctca-aattaagggatcaattgtagtactta-gtgatcaaa-tccacaag
aactctag-attc-acacaat-agacttattattctttt-aattatgctaaaccaagat-
tgtaattta---------------aatggcaatgcaaaaacagaa--aaataaaagagtt
gtaaatcaataggaat-aaat-gcgaggcctagggaaattctcagaaaataatggaaaat
cagatcaattaattaaacaagcaggattcaa-taatt-aagcaccgttcttgaactctaa
acataattataaaataaatcaattatcactgccattattatctaagttttaaaatc--ag
aaaatccaaatctatttgcaaaattcaagttaa-aaaccagctttaaaaacaggtttaga
t-tgttcac-aaaattactaattcaaatctcttttcaaaaagtaattttgctcaccaaaa
g-t-ttttgtcaggaaaatcaattatactctcatatcaataagtaatcctaagat-ctaa
atccagatgactaatcaaatatctagcattaaaaa--caacctatggtgaagaacaagaa
agataatgaatcctaaat--taacagatctaaaaatccatgaaacccctaatgaaaaacc
ctaaacctaacaagcagatctactcagacataattgtatgaa-tacaaatcatg--aata
aaatagat--------agcat-taggaga---ttaaagggagaagaaaaagagtattaaa
--tcttctct----gaaggagtcttga--ttcttctct---ccaaaagctct--------
---------ctaaaaatctctcac------agggttttgctctcaaaagttgcagggaaa
aataaagcttaggt--ctaaacaatgaccataaaaatc-----ctatttatatttct---
-aaacacgtccaggactaatgatgcaaatat----------------------
>Chr7:5315396:5326971_3p 
-----------tccccggcaacggcgccaaaatttgttaagctcaaa---ttaatccctg
gagctactctctca-aa-caagagatc-actgtagtactta-gggatcgaattcctcaga
gactcaag-atcaaacgcaat-ggattatagagttttgt-tattacgctaagcaagttaa
tttaatta------ttga------aaaagcaatgc-aaatattca--aataaaag-tgtt
gtgaaatcagaaaatcaaaag-gttaagcctagagaatttctgaggaaattatgaaatat
taaatca----gtaaactaattagggttcaagcaatt-aaaatcagatctagaaatctaa
atacttttataaaataaatcagttctcactgcaaatattatctaaa-tttaaaacc--ag
aaaatccaaatatctttgtaaaattcaaggttaaaaatcagctttaaattcaggtttaga
taaattcac-aaaattactaaatcaaatatctttgtataaagttattttgctcaccaaag
g-t-tttaattaggaaaa-caattgtattctcatatcaatttatttccctatgataataa
ttctaggtgatcaatcaagaat-tattgtgaagaa--caaccaaggatgaagatcataag
agattaaaaaccctaaaaa-taacaaatctaataagtcataaaaaccctgtg-aac---c
ctaaacctaac-------------------------------------------------
------------------------------------------------------------
------------------------------------------------------------
------------------------------------------------------------
------------------------------------------------------------
-----------------------------------------------------
>Chr7:5315396:5326971_5p 
------gctgctcgccagcaacggcgccaaaatttgataagctcaaa---ttaatccttg
gagctactctctca-aa-caagagatc-actatagtactta-ggggtcgaattcctcaga
gactcaag-atcaaacacaat-ggattatagagttttgt-tattacgctaagcaagttaa
tttaatta------ttga------aaaagcaatgc-aaatattca--aataaaag-tgtt
gtgaaatcagaaaatcaaaag-gttaagcctagagaatttctgaggaaattatgaaatat
taaatca----gtaaattaattaaggttcaagtaatt-aaaatcagatctagaactctaa
acacttttgtaaaataaatcagttctcactgcaaatattatctaaa-tttaaaacc--ag
aaaatccaaatatctttgtaaaattctaggttaaaaatcagctttaaattcaggtttaga
taagttcac-aaaattactaaatcaaatatctttgtataaagttattttgctcaccaaaa
g-t-tttaatcaggaaaa-caattatattctcatatcaatttatttttctatgataataa
ttctaggtgatcaatcaagaat-tattgtgaagaa--caaccaaggatgaagatcataaa
agattaagaaccctaaaaa-taacagatctaataagtcacaaaaatcctgtg-aa-----
------------------------------------------------------------
------------------------------------------------------------
------------------------------------------------------------
------------------------------------------------------------
------------------------------------------------------------
-----------------------------------------------------
>Chr20:22622867:22628846_3p 
------------------------------------------------------------
------------------------------------------------------------
------------------------------------------------------------
----------------------------------------tatta--aataaaagctg-t
gtaaattcaaatgatcaaaaa-gctaggcctagggaatttctcaggaaattataaattat
taaatca----ggaaataaa-taggattcaagcaatt-aagaacagatctagaactctaa
acacttttgtaaattaaatcagttctcactgcaaataatatctaaa-tttaaaacc--ag
aaaatccaaatctctttgtaaaattctaggttaaaaatcagcaataaaatcaggtttaga
t-tgttcac-aaaattattaaatcaaatctctttgcaagaaataattttgctcatcaaaa
g-g-ttttatcaggaaaatcaattatattctcatatcaatttattttcctaaagtattaa
ttctagatggccaatcaaggat-taatatgaagaa--caacctaagatgaagatctagat
aaataaagaatcataaata--aacagatctaataattcataaaattcctgtg-aaaaacc
ctgaacctaacaaacaaa-ctactcagacataatcattgaag-aacaaaacatc-tttct
gaataata--------agcaa-ttg-aga---ttataaagagtaagaaggag-ttcaaga
attcttctct--acaaagcagatctgatctctctctctc--tccaaagct----------
---------ctccaaatctcac--------agggttgcag--aaaataaaacttgctaga
a-aataacttcagg--gtttgcaaaaacctaaaaa--------ctatatatatatgtcc-
-----------------------------------------------------
>Chr20:22622867:22628846_5p 
------------------------------------------------------------
------------------------------------------------------------
------------------------------------------------------------
------------------------------------------------------gctg-t
gtaaattcagaggatcaaaaa-gctaggcctaaggaatttctcaggaaattacaaattat
taaatca----ggaaataaa-taggattcaatcaatt-aagaacagatctagaaatctaa
acacttttgtaaattaaatcaattctcactgcaaataatatctaaa-tttaaaact--ag
aaaatccaaatctctttgtaaaattctaggttaaaaatcagcaattaaatcaggtttaga
t-tgttcac-aaaattattaaatcaaatctctttacaagaaataattttgctcatcaaaa
g-g-ttttatcaggaaaa-caattatattctcatatcaatttattttcctagggtattaa
ttctagatggccaatcaaggat-taatatgaagaa--caacctaagatgaagatctagat
agataaagaatcataaata--aacagatctaatcattcataaaattcctgtg-aaaaacc
ctgaacctaacaaataaa-ctactcagacataatcattgaag-aacaaaacatc-tttct
aaataata--------agcaa-ttg-aga---ttataaagagtaagaaggag-ttcaaga
attcttctct--acaaagcagatctga--tctctctctc--tccaaagct----------
---------ctccaaatctcac--------agggttgcag--aaaataaaacttgctaga
a-aataacttcagg--gtttgcaaaaacctaaaaa--------ctatatatat-------
-----------------------------------------------------
