# Supplementary material for: Transposon signatures of allopolyploid genome evolution
Source: Nat Commun. 2023 Jun 1;14:3180. doi: 10.1038/s41467-023-38560-z (PMC10235133; doi:10.1038/s41467-023-38560-z)
Supplement: Supplementary file 4 — Supplementary Data 1 [file 41467_2023_38560_MOESM4_ESM.zip › Camelina.LTR.families/Camelina.LTRFamily/Camelina.Aligned/gt10.fam_2115.Aligned.fa]

>Chr4:8102012:8112941_5p 
----------------------------------------------------tcaaatta
agagatc----actgtaatacttagggatcgaattccacaaggactcaagatcaaaaaca
atggattatagagttttatg-attacgct-aaacaagataatttgaattaaaataaacaa
tgcaaaa--tatttaat--aaaagtgttgtgaa-atcagaaaatcaaaaggttaagccta
gagaatttctcaggaaattataaaatattaaatcag----taaattaattaaggttcgag
caatt-ataatcagatctagaactctaaacacaatttgaaaaataaatcagttctcacta
caaatattatctaat-tttaaaaccagaaaatccaaatatctttgtaaaattctaggtta
aaaatcagctttaaattcaggtttagataagttcacaaaattactaaatcaaatctcttt
gtaaaaagtaattttgctcatcaatggttttaatcaggaaaa-caattatattctcatat
caa-tgatttccctatgataataattctaggtgatcaataaagaat-tattgtgaagaac
aaccaagaatgaagatcataaaagattaagaacccta--aaaattaaagatctaataaac
cataaaaaacct-atgaaaaaccctaaatctaacaagcaaa-ctactcagacatgtttaa
tgaagaacaaatcataattc-tgaataacatgcaatagatta---ttgaatagtaaaaga
ggaagttcagaaatcttctctctacaaa-gaattcagatccgtctctcccaaaggctctc
aataatctctctct--c----------------aaaa-actgct----agaatataactt
aagggtttct-aaaacctaaaaatacta--tttatatgtccaa-aaacatgt-cagggac
ttgtgttgcaaatatggaaaac-tttggctgaatttgtgaaacttccaaaacttgat---
-------tctctcgtt-ggctaaaca-cggtgtcgatcgatgctaaggcagtgtcgatcg
atgctaaggcagtatcgatcga--------------------------------------
--------
>Chr4:8102012:8112941_3p 
---------------------------------------tacagctactctctcaaatta
agagatc----actgtaatacttaggggttgaattccacaaggactcaagatcaaacaca
atgaattatagagttttatg-attacgtt-aaacaagataatttgaattaaaataaaaat
tgcaaat--ta-taaat--aaaagtgttatgaa-atcagaaaatcaaaaggttaagccta
gggaatttctcaggaaattataaaatattaaatcag----taaattaattaaggttcaaa
caatt-aaaatcagatctagaactctaaacataatttgtaagataaatcagttctcactg
caaatattgtctaaa-tttaaaaccagaaaatccaaatctctttgtaaaattttaggtta
aaaatcagctttaaattcaggtttagataagttcacaaaattactaaattaaatctcttt
gtaaaaagtaattttgctcatcaatggttttaatcaggaaaa-caattatattttcatat
caatttatttccctatgataacaattctaggtgatcaatcaagaat-tattgtgaagaac
aaccaaggatgaagatcataaaagattaagaacccta--aaaattaaagatctaataaac
cataaaaaccct-atgaaaaaccttaaacctaacaagcaaa-ctactcagacatgtttaa
cgaagaataaatcataattc-tgaataacatgcaatagatta---ttgaatagtaaaaga
gggagttcagaaatcttctctctacaaa-gaattcagattcatctctcccaaagcctctc
aataatctctctct--c----------------aaaa-actgct----agaatataactt
aagagtttct-gaaacctaaaagtatta--tttatatgtccaa-aaacacgt-cacggac
ttgtgttgcaaatatggaaaat-tttggctgaatttgtgaaacttccaaaacttgat---
-------tctctcgtt-ggctaaaca-cggtgtcgatcgatgctaaggcagggtcgatcg
atgctaaggcagtgtcgatcgacactcc--------------------------------
--------
>Chr14:28281580:28289034_5p 
-----------tattgataagctcaaatt----aatctctggagctactctctcaaa-ca
agagatc----actgtagtacttaggggtcgaattcctcagagactcaagatcaaacaca
atggattatagagttttatgaattacgct-aaacaagataatttgaattaaaa-agtcaa
tacaaaa--tattaaat--taaactgttgtgaa-atcagaaaatcaaaagattaa-ccta
ggaaatttctcagaaaattatgaaatattaaatcaga---taaattaattaaggttcaag
caattaaaaatcaaatctagaactctaaactt--ttggtaaaataaatcagttctcactg
caattattatctaga-tttaaaaccagaaaatccaaatctctttataaaattctaagtta
aaaatcagctttaagaacaggtttagataagttcacaaaattattaattcaaatctcttt
gtaagaaataattttgctcattaatgg-tttaatcaggaaaa-caattatattctcatat
caatttatttccctatgataacaattctaggttatcaatcaagaat-tattgtgaagaac
aaccaaggatgaagatcatagaagattaagaacccta--aaaataacagatctaataaat
cataaaatccct-atgaaaaaccctaaacctaacaaacaaa-ttactcagacatgtttaa
tgaagaacaaatcataatttgtgaataataagcaataga-ta---tcaaaaagtaagaaa
ggagtttagaaattcttctctctacaaaggagttcagatc--tctctcccaaaagctctc
aata-----tctct--c----------------aaaa-actgct----agaaaatcactt
aagggtttgt-aaaacctaaaaatacta--tttatatatccta-aaacactt-caggaac
ttgtgttgcaaatatggaaaac-tttgggtaattttgtaaaacttccaaaacttggc---
------ttctctcgca-gacaaaaca-gggtgtcgaccgacacca---------------
------------------------------------------------------------
--------
>Chr14:28281580:28289034_3p 
-------------ttgataagctcaaatt----aatctctggagctacactctcaaa-ca
agagatc----attgtagtacttaggggtcgaattcctcagagactcaagatcaaacaca
atggattatagagttttatgaattacgctaaaacaagataatttgaattaaaa-aggcaa
tgcaaaa--tattaaat--taaactgttgtgaa-atcagaaaatcaaaaggttaagccta
aaaaaattctcaggaaattatgaaatattaaatcaga---taaatttattaagattcaag
caattaaaaatcaaatctagaactctaaactt--ttggtaaaataaatcagttctcactg
caattattatctaga-tttaaaaccagaaaatccaaatctctttgtaaaattctaagtta
aaaatcagctttaagaacaggtttagataagttcacaaaattattaattcaaatctcttt
gtaagaaataatattgctcattaatgg-tttaatcaggaaaa-caattatattgtcatat
caatttattcccctatgataacaattctaggtgatcaatcaagaat-tattgtgaagaac
aaccaaggatgaagatcatagtagattaagaacccta--aaaataacagatctaataaat
cataaaattcct-ataaaaaaccctaaacctaacaaacaaa-ttactcggacatgtttaa
tgaagaacaaatcataatttctgaataataaacaataga-ta---tcaaaaagtaagaaa
ggagtttagaaatttttctctctacaaaggagttcaaatc--tctctcccaaaagctctc
aata-----tctct--c----------------aaaa-actgct----agaaaatcactt
aagggtttgt-aaaacctaaaaatacta--tttatatgtcata-aaacacgt-cagggac
ttttgttgcaaatatggaaaac-tttgggtaattttgtaaaacttccaaaacctggc---
------atctctcgca-gacaaaaca-gggtgtcgaccgacacca---------------
------------------------------------------------------------
--------
>Chr10:23003145:23011480_3p 
--------------------gctcaaatt----ta-ccctagagctactctctcaaatta
agaggtc----actgtaatacttaggggtcgaattccacaagaactctagatt--acaca
ataaattatagagttttatg-attatgct-aaacaagttgatttaaataaagaaaagcaa
tgcaaaa--tattaaat--aaaactgttgtaaa-ttcagaaaatcaaaaagctaggtcca
gagaatttctcagggaattacaaaatattaaatcaa-----taattaaataggattcaag
caatt-aaaatcagatctag-actctaaactc-ttctgtaaaataaatcagttctcactg
caaatattatctaaa-tttaaaactagaaaatccaaatctctttgtaaaattctaggtta
aaaattagctttaaaaacaagtttaaat-tgttcacaaaattactaaatcaaatctcttt
gcagaaagtaattttgctcatcaaaaggttttatcaagaaaatcaattatattctcatat
caatcaataatcctaagat-ctatatctagatggctaatcaaagatctagcattaagaac
aacctatgatgaagatctagaaagataaagaatccta--aata-aacagatctaataaat
cataaaatccct-gtgaaaaaccctgaacctaacaagcaaa-ctactcagacataatcaa
tgaagaacaaaacataattc-tgaataataagcaattgagat---taaaagagtaaggaa
ggagtttaggaattcttctctc---aaagtagttcagatc--tctctcccaaaaactctc
aaaa-----tctca--cagggttgcag-aaaacaaaa-cttgat----agaataaaactt
caaggttttctaaaacccaaaaacacta--tatatatgtccta-aaacacgt-cagggac
ttgtgttgcaaatatggaaaac-ttcaagcaactttgtaaaacttcaaaatttgtga---
-------ttcttcatc-ggctgaaga-gggtgtcgatcgatgctc---------------
----ctaagtggtgtcgatcgatgtc----------------------------------
--------
>Chr10:23003145:23011480_5p 
--------------tgatgtgctcaaatt----ta-ccctagagctactctctcaaatta
agagttc----actgtaatacttaggggtcgaattccacaatgactctagatt--acaca
ataaattatagagttttatg-attacgct-aaacaagttgatttaaataaagaaaagcaa
tgcaaaa--tattaaat--aaaactgttgtaaa-ttcagaagatcaaaaagctaggtcca
gggaatttctcagggaattacaaaatattaaatcaa-----taattaaataggattcaag
caatt-aaaatcagatctag-actctaaactc-ttctgtaaaataaatcagttctcactg
caaatattatctaaa-tttaaaaccagaaaatccaaatctctttgtaaaattctaggtta
aaaatcagctttaaaaacaagtttagat-tgttcacaaaattactaaatcaaatctcttt
gcagaaagtaattttgcccatcaaaaggttttatcaggaaaatcaattatattctcatat
caatcaataatcataagat-ctatatccagatagctaatcaaagatctagcattaagaac
aacctatgatgaatatctagaaagataaagaatccta--aata-aacagatctgataaat
cataaaatccct-gtgaaaaaccctgaacctaacaagcaaa-ctactcagacataatcaa
tgaagaacaaaacataattc-tgaataataagcaattgagat---taaaagagtaaggaa
ggagtttaggaattcttctctc---aaagtagttcagatc--tctctcccaaaaactctc
aaaa-----tctca--cagggttgcag-aaaacaaaa-cttgat----agaataaaactt
caaggttttctaaaacccaaaaacacta--tatatatgtccta-aaacacgt-caaggac
ttgtgttgcaaatatggaaaac-ttcaagcaactttgtaaaacttcaaaatttgtga---
-------ttcttcatc-ggctgaaga-gggtgtcgatcgatgctc---------------
----ctaagtggtgtcgatc----------------------------------------
--------
>Chr5:17865152:17873220_3p 
---------aaatttgataagctcaaatt----ta-ccctagagctactctctcaaatta
agagatc----actccagtacttaggggtcgaattccacaaggactcaagact--acaca
ataaattatagagttttata-attaagct-aaacagattaattaaaattga-aataacaa
tgcaaaa--tattaaataaaaaactgttgtaaa-ttcagaagatcaaaaagctaggccta
gggaatttctcaggaaattatgaaatattaaatcaa-----gaaataaataggattcagg
caatt-aagaacagatctagaactctaaacac-ttctgtaaaataaatcagttctcactg
caaatattatctaaa-tttaaaaccagaaaatccaaatctctttgcaaaattctaggtaa
taaatcagctttaaaaacaagtttagat-tgttcacaaaatttttaattcaaatctcttt
gcaagaaataattttgctcatcaaaaggttttatgaggaaaatcaattatattctcatat
caatttattttcctaagttattaattctaggtgatcaatcaagaat-taatatgaagaat
aacctaagatgaagatctagatagataaagaatccta--aata-aatagatctaataatt
cataaaatccct-gtgaaaaactctaaacctaacaatcaaa-ctactcaaacataatcaa
tgaagaacagaacatctttc-tgaataataagcaattgaaat---taaaaagagtaagaa
ggagttcaagaattcttctct-------acaaagcggatc--tctctctccaaagctgtc
aaaa-----tctca--cagggttgcagaaaaataaaa-cttgct----agaataaaactt
aatggtttgtaaaaacctaaaaatacta--tacatacatcata-aaacacgtccaggggc
ttatgttgcaattagagaagac-tttgggcaaatttgtaaaacttc-caattcttgt---
-------tctctcgtc-ggctaaacacgggtgtcgatcgat-------------------
------------------------------------------------------------
--------
>Chr12:19394150:19400813_3p 
-----------------------caaatt----ta-ccctagagctactctctcaaatta
agagatc---aattgtagtacttagggatcaaa-tccacaggaactctagatt-cacaca
atagacttattattctttta-attatgct-aaaccaagat-tgtaatttaaa--tagcaa
tgcaaaaa-cagaaaat--aaaagagttgtaat--tcaataggaataaacgctaggccta
gggaaattctcaggaaatcatggaaaatcagatcaattaattaaacaagcaggattcaa-
caatt-aagcaccgttcttgaactctaaacac-aattgtaaaataaatcagctctcactg
caaatattatctaagttttaaaacccaaaaatccaaatctctttgcaaaattc-aagtta
aaaaccagcaataaaatcaggtttagataagttcacaaaattactaaatcaaatctcttt
gtaaaaagtaattttgctcaccaaaggtt-ttatcaggaaaatcaattatattctcatat
caatcaataatcctaagat-ctaaatccagatgactaatcaaagatctagcattaataac
aacctatggtgaagaacaagaaagataatgaatcctaaacaattaatcaatctaacaatc
catgaaatccctaatgagaaaccctaaacctaacaagcatatctactcagacataatcaa
tgaaacacaaaacatcttc--tgaataaattgcattaagaaagagattaaataagaagta
aaggagttatgaatcttctct----gaaggagtcttgattc-ttctctccaaaatctctc
t-aaaa---tctct--cagggttttg--ctctcaaaa-gttgcagggaaaaataaagctt
aggtctaaac-aatgaccataaaaatcc--tatttatattcct-aaacatgtccagggac
taatgatgcaaatatggaaaactttggagcagctttgcaaatcttc-aaaacttgtggga
aaacttccaatttctt-cttttggct-ctgcatcgactgatgc-----------------
------------------------------------------------------------
--------
>Chr5:10293538:10300248_3p 
-----------------------caaatt----ta-accctgagctactctctcaaatta
agagatc---aattgtagtacttagggatcgaa-tccacaagaactctagatt-cacaca
atagacttattattctttta-attatgct-aaatcaaaatattaaatttaaa--tagcaa
tgcaaaaacagaaaaat--aaaggagttgtaaa--tcaataggaataaacgctaggctta
gggaaattctcaggaaatcatggaaaatcagatcaattaattaaacatgcaggattcaa-
caatt-aatcaccattcttgaactctaaacac-aattataaaataaatcagttctcactg
caaatattatctaagttttaaaaccagaaaatccaaatctctttgcaaaattc-aagtta
aaaaccagcaataaaatcaggtttagataagttcacaaaattactaattcaaatctcttt
gcaaaaagtaattttgctcaccaaaggtt-ttatcaggaaaatcaattatattctcatat
caatcaataatcttaagat-ctaaatccagatgactaatcaaagatctagcattaagaac
aacctatggtgaagaacaagaaagataatgaatccta---aattaacagatctaacaatc
catgaaatccctaatgagaaaccctaaacctaacaagcagatctactcagacataatcaa
tgaaacacaaaacatcttc--tgaataaattgcattaagaaagagattaaagaagaaata
aaggagttctgaatcttctct----gaaggagtcttgattc-ttctctccaaaaactctc
taaaaa---tctct--cagggttttg--ctctcaaaaggttgcagggaaaaataaagctt
aggtctaaaa-caatgacccaaaaatcc--tatttatattcct-aaacacggccagggac
caatgatgcaaatatggaaaactttggggcagatttgtaaatcttc-aaaacttgtggga
aaacttccaatttcgt-atttggcct--agcatcgatcgatg------------------
------------------------------------------------------------
--------
>Chr5:10293538:10300248_5p 
-------------ttgatatgctcaaatt----ta-accctgagctactctctcaaatta
agagatc---aattgtagtacttagggatcgaa-tccacaagaactctagatt-cacaca
atagacttattattctttta-attatgct-aaatcaaaatattaaatttaaa--tagcaa
tgcaaaaacagaaaaat--aaaggagttgtaaa--tcaataggaataaacgctaggctta
gggaaattctcaggaaatcatggaaaatcagatcaattaattaaacatgcaggattcaa-
caatt-aatcaccattcttgaactctaaacac-aattataaaataaatcagttctcactg
caaatattatctaagttttaaaaccagaaaatccaaatctctttgcaaaattc-aagtta
aaaaccagcaataaaatcaggtttagataagttcacaaaattactaattcaaatctcttt
gcaaaaagtaattttgctcaccaaaggtt-ttatcaggaaaatcaattatattctcatat
caatcaataatcttaagat-ctaaatccagatgactaatcaaagatctagcattaagaac
aacctatgatgaagaacaagaaagataatgaatccta---aattaacagatctaacaatc
catgaaatccctaatgagaaaccctaaacctaacaagcagatctactcagacataatcaa
tgaaacacaaaacatcttc--tgaataaattgcattaagaaagagattaaagaagaaata
aaggagttctgaatcttctct----gaaggagtcttgattc-ttctctccaaaaactctc
taaaaa---tctct--cagggttttg--ctctcaaaaggttgcagggaaaaataaagctt
agatctaaaa-caatgacccaaaaatcc--tatttatattcct-aaacacggccacggac
caatgatgcaaatatggaaaactttggggcagatttgtaaatcttc-aaaacttgtggga
aaacttccaatttcgt-atttggcct--agcatcgatcg---------------------
------------------------------------------------------------
--------
>Chr12:14346739:14353379_5p 
------------ggtgatatgctcaaatt----ta-accctgagctactctctcaaatta
agagatc---atttgtagtacttagggatcgaa-tccacaagaactctagatt-cacaca
atagatttaataatctttta-attatgct-aaacagaaatattttaattaaa--ttgcaa
gattaaa--cagaaaat--aaaagagatgtaaa-ttcagatggaataaacgctaggccta
gggaaattctcaggaaatcatggaaaatcagatcaattaattaagtaagcaggattcaa-
caatt-aagcaccgttcttgaactctaaacac-aattataaaataaatcagttctcactg
caaatattatctaagttttaaaacccaaaaatccaaatctctttgcaaaattc-aagtta
aaaaccagcaataaaatcaagtttagataagttcacaaaatcactaattcaaatctcttt
gcaaaaagtaattttgctcaccaaaggtt-ttatcaggaaaatcaattatattctcatac
caatcaataatcctaagat-ctaaatccagatgactaatcaaagatctagcattaaaaac
aacctatggtgaagaacaagaaagataatgaatccta---aattaacagatctaacaatc
catgaaatccctaatgagaaaccctaaacctaacaagcagatctactcagacataatcaa
tgaaacacaaaacatcttc--tgaataaattgcattaagaaagagattaaagaagaagta
aaggagttctgaatcttctct----gaaggagtcttgattc-ttctctccaaaagctctc
taaaaa---tctct--cagggttttg--ctctcaaaa-gttgcagggaaaaataaagctt
aggtctaaac-catgaccataaaaatcc--tatttatactcct-aaacacggccagggac
caatgatgcaaatatggaagactttggggcaactttgtaaatcttc-aaaacttgtggga
aaacttccaatttcgt-atttgg-------------------------------------
------------------------------------------------------------
--------
>Chr12:19394150:19400813_5p 
-----------atttgatatgctcaaatt----ta-ccctagagctactctctcaaatta
agagatt---aattgtagtacttagggatcgaa-tccacaagaactctagatt-cacaca
atagacttattattctttta-attatgct-aaaccaagat-tgtaatttaaa--taacaa
tgcaaaaa-cagaaaat--aaaagtgttgtaat--tcaataggaataaacgctaggccta
gggaaattctcaggaaatcatggaaaatcagatcaattaattaaacaagcaggattcaa-
caatt-aagcaccgttcttgaactctaaacac-aattgtaaaataaatcagttctcactg
caaatattatctaagttttaaaacccaaaaatccaaatctctttacaaaattc-aagtta
aaaactagcaataaaatcagatttagataagttcacaaaattactaaaccaaatatcttt
gtaaaaagtaattttgctcaccaaaggtt-ttattaggaaaatcaattatattctcatat
caatcaataatcctaagat-ctaaatccagatgactaatcaaagatctatcattaagaac
aacctatggtgaagaacaagaaagataatgaatcctaaacaattaatcaatctaacaatc
catgaaatccctaatgagaaaccctaaacctaacaagcagatctactcagacataatcaa
tgaaacacaaaacatcttc--tgaataaattgcattaagaaagagattaaataagaagta
aaggagttctgaatgttctat----gaaggagtcttgattc-ttctctccaaaatctctc
t-aaaa---tctct--cagggttttg--ctctcaaag-gttgcagggaaaaataaagctt
aggtctaaac-aatgaccataaaaatct--tatttatattcct-aaacacgtccagggac
taatgatgcaaatatgaaaaactttggagcagttttgtaaatcttc-aaaacttgtggga
aaacttccaatttctt-cttttggct-ctgcatcgaccg---------------------
------------------------------------------------------------
--------
>Chr19:24226166:24232840_5p 
------------------------aaatt----ta-accctgagctactctctcaaatta
agagatc---aattgtaggacttagggatcgta-tccacaaggactctaga-t-cacaca
atagatttaataatctttta-attatgct-aaaccaaaat-attaatttaaa---agcaa
tgcaaaaa-cagaaaat--aaaatagttgtata-ttcaaaaggattaaacgctaggtcta
gataaattctcaggaaatcatggaaaatcatatcaattaattaagcaagcaagattcaa-
taatt-aagcaccgttcttgaactctaaacac-aattgtaaaataaatcagttctcactg
caaatattatctaagttttaaaacccgaaaatccaaatctctttgcaaaattc-aagtta
aaaaccagcaataaaatcaagtttagataagttcacaaaattactaaatcaaatatcttt
gcaaaaagtaattttgctcaccaaaggttgttgtcaggaaaatcaattatattctcatat
caatcaataatcctaagat-ctaaatccagatgactaatcaaagatctagcattaagaac
aacctatggtgaagaacaagaaagataatgaatccaa-acaattaatcaatctaacaatc
catgaaatccctaatgagaaaccctaaacctaacaagcagatctactcagacataattgt
aagaacacaaattatgaat--aaaatagatagcattaaaaga---ttaaaggaagaagaa
aaggagttctgaatcttttct----gaatgagtcttaattc-ttctctcctaaagctctc
taaaaa---tctct--cacggtttt---ctctcaaaa-agttgcaggaaaaataaagctt
aggtctaaac-aatgaccataaaaatcctatatatatattcctaaaatacggccagggac
taatgatgcaaatatgg-aaactttggggcaactttgtaaatcttc-aaaacttgtggga
aaactttcgattcttc-tgttggatg-atgcatcgatcgacaccaatg------------
------------------------------------------------------------
--------
>Chr19:13957178:13963865_5p 
--------------tgatatgctcaaatt----ta-ccctagagctactctctcaaatta
agagatc----actgtagtatttagggatcgta-tccacaaggactctaca-t-cacaca
atagttttaataatctttta-attatgct-aaaccaaaat-tataatttaaa--tagcaa
tgcaaaaa-gaaaaaat--aaaagagatgtaaa-ttcacatggatgaaacgctaggccta
gggaaattctcaggaaatcatggaaaatcagatcaattaattaagcaagcaggattcaa-
taatt-aagcactgttcttgaactctaaacac-aattgtaaaataaatcagttctcactg
caaatattatctaatttttaaaacccgaaaatccaaatctctttgcaaaattc-aagtta
aaaaccagcaataaaatcaagtttagataagttcacaaatttactaaatcaaatctcttt
gcaagaagtaattttgctcaccaaaggttttagtcaggaaaatcaattatattctcatat
caattaataatcctaagat-ctaaatccagatgactaatcaaagatctagcattaagaat
aacctatggtgaagaacaagaatgataatgaatccaa-acaattaatcaatctaacaatc
catgaaatccctaatgagaaaccctaaacctaacaaacagatctactcagacataattga
aagaacacaagtcatattc--tgaataaattgcattaagaaa---ttaaaagaagtagaa
aaggagttctgaatcttctctg---gaaggagtcttggttc-ttctctccaaaaactctc
-taaaa---tctct--cagggtttc---ctctcaaaa-gtttcagtgaaaaataaagctt
aggtctaaac-aatgaccataaaaatcctataaatatattcctaaaacacgtccagggac
taatgatgcaaatttggaaaactttggggcggttctgtaaatcttc-ataacttttggga
aaacttccgatttttcttctttggct-atgcatcgattgacac-----------------
------------------------------------------------------------
--------
>Chr19:24226166:24232840_3p 
------------tttgatatgctcaaatt----ta-accttgagctactctctcaaatta
agagatc---aattgtaggacttagggatcgta-tccacaaggactctaga-t-cacaca
ttagatttaataatctttta-attatact-aaaccaaaat-attaatttaaa---agcaa
tgcaaaaa-tagaaaat--aaaagagttgtaaa-ttcagaaggattaaacgctaggcata
gggaaattctcaggaaatcatggaaaatcagatcaattaattaagcaagcaggattcaa-
taatt-aagtaccgttcttgaactctaaacac-aattgtaaaataaatcagttttcaatg
caaatattatgtaagttttaaaacccgaaaatccaaatctatttgcaaaattc-aagtta
aaaaccagcaataaaatcaagtttagataagttcacaaaattattaaatcaaatctcttt
gcaaaaagtaattttgctcaccaaaggtttttttcaggaaaatcaattatattctcatat
caatcaataatcctaagat-ctaaatccagatgactaatcaaagatctagcattaagaac
aacctatggtgaaaaacaaaaaagataatgaatccaa-acaattaatcaatctaacaatc
catgaaatccctaatgagaaa-cctaaacctaacaagcagatttactcagacataattgt
aataacacaaatcatgaat--aaaatagatagcattaagaga---ttaaaggaagaagaa
aaggagttatgaatcttctgt----gaaggaatcttaattc-ttctctcctaaagctctt
taaaaa---tctct--cagggtttt---ctctcaaaa-agttgcaggaaaaataaagctt
aggtctaaac-aatgaccataaaaatcc--tatatatattcctaaaatacgtccagggac
taatgatgtaaatatgg-aaactttggggcagttttgtaaatcttc-aaaacttgtggga
aaactttcgattcttc-tgttggatg-atgcatcgatcgacaccaa--------------
------------------------------------------------------------
--------
>Chr17:22163982:22168576_5p 
acggcgccaaaatgtgatatgctcaaatt----ta-ccctagagctactctcccaaatta
agagatc---aattgtagtacttagggatcgaa-tccacaagaactctagatt-cacaca
atagacttattattctttta-attatgct-aaaccaagat-tgtaatttaaa--tagcaa
tacaaaaa-cagaaaat--aaaagagttgtgaa--tcaataggaataaacgctaggccta
gggaaattctcagaaaatcatggaaaatcagatcaattaattaaacaaccaggattcaa-
taatt-aagcaccgttcttgaactctaagcac-aattataaaataaatcagttctcactg
caattattatctaagttttaaaaccagaaaatccaaatctctttgcaaaattc-atgtta
aaaaccagctttaaaaacaggtttagat-tgttcacaaaattactaattcaaatctcttt
gcaaaaagtaattttgctcaccaaagatttttgttaggaaaatcaattatattctcatat
caattaataatcgtaagat-ctaaatccagatgacgaatcaaagatctagaattaaaaac
aacctattgtgaagaacacgaaagataatgaaaccta---aattaacagatctaataatc
catgaaatccctaatgaaaaaccctaaacctaacaagcagatctactcagacataattgt
atgaacacaaatcatgaat--aaaatagatagcattaggaga---ttaaagggagaagaa
aaagagttctgaatcttctct----gaaggagtcttgattc-ttctctctaaaagctctc
taaaaa---tctctcacagggttttg--ttctcaaaa-gttgcagggaaaaataaagctt
aggtctaaac-aatgaccataaaaattc--tatttatattcct-aaacacgtccaaggac
taatgatgcaaaaatccta-----------------------------------------
------------------------------------------------------------
------------------------------------------------------------
--------
>Chr19:13957178:13963865_3p 
---------------------ctcaaatt----ta-ccctagagctactctctcaaatta
agaaatc----attctagtatttagggatcata-tccacaaggactctaga-t-cacaca
atagttttaataatctttt--attatgct-aaaccaaaat-tataatttaaa--tagcaa
tgcaaaaa-cagaaaat--aaaagagatgtaaa-ttcacatggatgaaacgctaggccta
gggaaattctcagaaaatcatggaaaatcagatcaattaattaagcaagcaagattcaa-
taatt-aagcaccgttcttgaactctaaacac-aattgtaaaataaatcagttctcactg
caaatattatctaagttttaaaacccgaaaatccaaatctctttgcaaaattc-aagtta
aaaaccagcaataaaatcaaatttagataaattcacaaatttactaaatcaaatctcttt
gcaagaagtaattttgctcaccaaaggtttttgtcaggaaaatcaattatattctcatat
caattaataatcctaagat-ctaaatctagatgactaatcaaagatctaacattaagaac
aacatatgatgaagaacaagaaagataatgaatccaa-acaattaatcaatctaacaatc
catgaaatccctaatgagaaaccataaacctaacaaacagatctactcagacataattgt
aagaacacaaatcatattc--agaataaattgcattaagaaa---ttaaaagaagtagaa
aaagagttctgaatcttctctg---gaatgagtcttgattc-ttctctccaaaaactctc
-aaaaa---tctct--cagggttct---ctctcaaaa-gttgcagggaaaaataaagctt
aggtctaaac-aatgaccataaaaatcctataaatatattcttaaaacatgtccagggac
taatgatgcaaatatggaaaattttggggcggttatgtaaatcttc-aaaaattgtggga
aaacttccgatttgtcttctttggct-atgcatcgatcgacac-----------------
------------------------------------------------------------
--------
>Chr11:24852589:24859248_3p 
------------------------------------------------------------
---------------------------attgaa-tccacaaagactctagatt-cacaca
aaagatttaataatctttta-attatgct-aaacagaaatattgtaattaaa--ttgcaa
aataaaa--cagaaaat--aaaagagctgtaaaattcagaaggattaaacgctaggcctg
gagaaattctcaggaaatcatggaaaatcagatcgattaatttagcaagcacgattcaa-
caatt-aaacaccgttcttgaactctaaacac-aattgtaaaataaataagttctcactg
caaatattatctaagttttaaaacccgaaaatccaaatctttttgtaaaattc-aagtta
aaaaacagtaataaaatcaagtttagataagttcacaaaatcactattccaaatctcttt
gcaaaaagtaattttgctcaccaaaggttattgtcaggaaaatctattatattatcatat
caatcaataatcctaagat-cttaatccagatgactaatcaaagatctagcattaagaac
aacctatggtgaagaacaaaaaagataatgaatccaa-acaattaatcaatataataatc
catgaaatccctaatgagaaaccctaaacctaacaagcagatctactcagacataattgc
aagaacacaaatcatgaat--aaaatagatggcattaagaga---ttaaaggaagaagta
aaggagttctgaatcttctct----gaaggagtcttgattc-ttcgctccaaaagctctc
taaaaa---tctct--caagatttt---ttctcaaaa-gttgcaagg-aaaataaagctt
aggtctaaac-aatgaccataaaaatcc--tatatatattcctaaaacacggcaagggac
taatgatgcaaatatggaaaactttggggcagctttgtaaatcttc-aaaacttgtggga
aaacttcagatttctt--ctttggct-ctgcatcgatcgattccataa------------
--------gttgcatcggtcgatgaatctgtctaaattcgtctcccaacttcaca-----
--------
>Chr11:24852589:24859248_5p 
------------------------------------------------------------
------------------------agaatcgaa-tcc-taaagactctaaatt-cacaca
atagatttaataatttttta-attatgct-aaacagaaatattgtaattaaa--ttgcaa
aat--aa--cagaaaat--aaaagagctgtaaaattcagaaggattaaacgctaggtcta
gggaaattctcaggaaatcatggaaaatcagatcgattaatttagcaagcaggattcaa-
caatt-aagcattgttcttgaactataaacac-aattgtaaaataaatcagttcttactc
caaatattatataagttttaaaacccaaaaatccaaatctctttgcaaaattc-aagtta
aaaaccagcaataaaatcaagtttagataagttcacaaaatcactaattcaaatctcttt
gcaaaaagtaattttgctcaccaaaggttattgtcaggaaaatcaattgtattctcatat
caatcaataatcctaagat-ctaaatccatatgactaatcaaagatatagcattaagaac
aacctatggtgaaaaacaagaaagataatgaatccaa-acaattaatcaatctaataatc
catgaaatccctaatgagaaaccataaacctaacaagcagatctactcagacataattgc
aagaacacaaatcatgaat--aaaatagatagcattaagaga---ttaaaggtagaagta
aaggagttttaaatcttctct----gaaggagtcttgattc-ttctctccaaaagctctc
taaaaa---tctct--caggggttt---ctctcaaaa-gttgcaggg-aaaataaaggtt
aggtctaaaa-aatgaccataaaaatcc--tatatatattcctaaaacacgtccagggac
taataatgcaaatatggaaaactttagggcagttttgtaaatcttc-aaaacttgtggga
aaacttctgatttctt--ctttggct-ctgcatcgatcgattccataa------------
--------gttgcatcggtcgatgcatctgtctaaattcgtctcccaacttcacaactta
gcctcaat
>Chr15:8588945:8596115_3p 
-------------ttgatatgctcaaattgtaata-ccctaaaggtac----------ta
acagccttgcagttgtaatactctaggggtcgaatccacagagactctagttc--acaca
atagacttatta-tctttta-attatgct-aaatc-aaaataataaattaa---agacaa
tgcaaaa--cagaattt--aaaagtgttgtaaa-ttcaaaggatcaaagagctaagccta
gggaatttctcaggaatttatgggttattaaatcaa----tcaaataattagggttcaag
caattaaatatcagatctagaactctaaacac-acttgtaaaacaaatcagttctcactg
caaatattttctaaa-tttaaaaccagaaaatccaaatctctttgcaaaattcaaggtta
aaaatcagctttaagaacaggtttagataagttcacaaatttattaattcaaatctcttt
gcaagaaataaatttgctcatcaatgg-tttaatcaggaaaa-caattatattctcatat
caatttattttcctaagataataattctaggtgatcaatcaagaac-tattgtgaagaac
aaccaaggatgaagatcataaaagattaagaacccta--aaaatctcagatctaataaat
cataaaaaccct-atgaaaaaccctaaacctaacaagcaaa-ttactcagacatgattaa
taaagcacaaaacatctctc-tgaataataagcaattga-ta---ttaagaagtaaggaa
gggagttcaagaatcttctctctacagatgaattcagatc--tatctctccaaagctctc
aata-----tctct--tctggttgcag---------------------aaaataaaactt
aggtctaaac-aatgaccaataaaatcc--tataaatactcaa-aaacacgtcttgggcc
taatgatgcaaatatgaaagactttggggcaactttgtaaatcttc-aaaacttgtggga
a-aacttccaattttg-actttggc-ctagcatcgatcgatgca----------------
----tatcagtgtgtcgatcgatgcactctct----------------------------
--------
>Chr15:8588945:8596115_5p 
-----------------------------gtaata-ccctaaaggtac----------ta
acagccttgcagttgtaataccctaagggtcgaatccacagagactctagttc--acaca
atagacttatta-tctttta-attatgct-aaatc-aaaataataaattaa---agacaa
tgcaaaa--cagaattt--aaaagtgttgtaaa-ttcaaaggatcaaagagctaagccta
gggaatttctcaggaatttatgggttattaaatcaa----tcaaataattagggttcaag
caattaaatatcagatctagaactctaaacac-acttgtaaaacaaatcagttctcactg
caaatattttctaaa-tttaaaaccagaaaatccaaatctctttgcaaaattcaaggtta
aaaatcagctttaagaacaggtttagataagttcacaaatttattaattcaaatctcttt
gcaagaaataaatttgctcatcaatgg-tttaatcaggaaaa-caattatattctcatat
caatttattttcctaagataataattctaggtgatcaatcaagaac-tattgtgaagaac
aaccaaggatgaagatcataaaagattaagaacccta--aaaatctcagatctaataaat
cataaaaaccct-atgaaaaaccctaaacctaacaagcaaa-ttactcagacatgattaa
taaagcacaaaacatctctc-tgaataataagcaattga-ta---ttaagaagtaaggaa
gggagttcaagaatcttctctctacagatgaattcagatc--tatctctccaaagctctc
aata-----tctct--tctggttgcag---------------------aaaataaaactt
aggtctaaac-aatgaccaataaaatcc--tataaatactcaa-aaacacgtcttgggcc
taatgatgcaaatatgaaagactttggggcaactttgtaaatcttc-aaaacttgtggga
a-aacttccaattttg-actttggc-ctagcatcgatcgatgca----------------
----tatcagtgtgtcgatcgatgcactctctaa--------------------------
--------
>Chr9:7559652:7572105_3p 
--------------tgatatgctcaaattgtaata-ccctaatggtac----------ta
acagccttgcagttgtaatacactaggggtcgaatccaaagagactatagttc--acaca
atagacttattattctttta-attatgct-aaatcaaaaatattaaattaa---agacga
tgcaaaa--acagaatt--aaaagtgttgtaaa-ttcaaaggatcaaagagctaagccta
gggaatttctcagaaatttaggggatattaaatcat----gcaaataattaggattcaag
caattaaatatcagatctagaactctaaacac-acttataaaataaatcagttctcactg
caaatattatctaaa-tttaaaaccagaaaatccaaatctcattgcaaaattctaggtta
aaaatcagctttaaaaacaagtttagat-tgttcaaaaaattattaaatcaaatctcttt
gaaagaaataatattgttcatcaaagg-tttaatcaggaaaa-caattatattctcatat
caatttatttccctaggataataattcgaggtgatcaatcaagaat-tattgtgaagaac
aaccaaggatgaagatcaataaagataatgaatcata--aaattaacagatctaataaac
cataaaaaccca-atgaaaaaccctaaacctaacaagcaaa-ctacccagacatgtttaa
taaagcacaaaacatctctc-tgaataataagcaattga-ta---ttaagaagtaaggaa
gggagttcaagaatcttctctctacagatgaaatcagatc--tatctctccaaagctctc
aata-----tctct--tttggttgcag-----------------------aatcaaactt
aggtctaaac-aataaccataaaaatcc--tatatatactcta-aaacacctcttgggct
tta-attgcaaataaggaaaac-ttgggcttattttgtaattcttctaaagcttgtggag
acaactttcgtttgtc-tttgtggcacctgcatcgatcgatgc-----------------
----tgatattgcatcggtcgatgcaaagtct----------------------------
--------
>Chr9:7559652:7572105_5p 
-------------------tgctcaaattgtaata-ccctaatggtac----------ta
acagccttgcagttgtaatactctaggggtcgaatccacagagactctagttc--acaca
atagacttattattctttta-attatgct-aaatcaaaaatattaaattaa---agacga
ggcaaaa--acagaatt--aaaagtgttgtaaa-ttcaaaggatcaaagagctaagccta
gggaatttctcatgaatttatgggatattaaatcat----gcaaataattaggattcaag
caattaaatatcagatctagaactctaaacac-actagtaaaataaatcagttctcactg
caaatattatctaaa-tttaaaaccagaaaatccaaatctctttgcaaaattctaggtta
aaaatcagttttaaaaacaagtttagat-tgttcacaaaattattaaatcaaatctcttt
gcaagaaataattttgttcatcaaagg-tttaatcaggaaaa-caattatattctcatat
caatttatttccctaagataataattctaggtgatcaatcaagaat-tattgtgaagaac
aaccaaggatgaagatcaataaagataatgaatccta--aaattaacagatctaataaac
cataaaaactct-atgaaaaaccctaaacctaacaagcaaa-ctactcagacatgtttaa
taaagtacaaaacatctctc-tgaataataagcaattga-ta---ttaagaagtaaggaa
gggagttcaagaatcttctctctacagatgaaatcagatc--tatctctccaaagctctc
aata-----tctct--tttggttgcag-----------------------aatcaaattt
aggtctaaac-aatgaccataaaaatcc--tatatatactcta-aaacacgtcttgggcc
tta-attgcaaataaggaaaac-ttgggcttattttgtaattcttctaaagcttgtggag
acaacttccgtttgac-tttgcggcacctgcatcgatcgatgc-----------------
----tgatattgcatcggtcgatgcaaagtcttgat------------------------
--------
