# Supplementary material for: Transposon signatures of allopolyploid genome evolution
Source: Nat Commun. 2023 Jun 1;14:3180. doi: 10.1038/s41467-023-38560-z (PMC10235133; doi:10.1038/s41467-023-38560-z)
Supplement: Supplementary file 5 — Supplementary Data 2 [file 41467_2023_38560_MOESM5_ESM.zip]

Archive with 7 entries (6 files):
- Strawberry.LTR.families/
- Strawberry.LTR.families/I.LTR.list
- Strawberry.LTR.families/Strawberry.LTRHarvestout.fa
- Strawberry.LTR.families/T1.LTR.list
- Strawberry.LTR.families/V.LTR.list
- Strawberry.LTR.families/T1T2.LTR.list
- Strawberry.LTR.families/IT1T2.LTR.list
