# Supplementary material for: Transposon signatures of allopolyploid genome evolution
Source: Nat Commun. 2023 Jun 1;14:3180. doi: 10.1038/s41467-023-38560-z (PMC10235133; doi:10.1038/s41467-023-38560-z)
Supplement: Supplementary file 5 — Supplementary Data 2 [file 41467_2023_38560_MOESM5_ESM.zip › Strawberry.LTR.families/I.LTR.list]

Fvb1-1:10150186:10157530
Fvb1-1:10577274:10579712
Fvb1-1:1060881:1070809
Fvb1-1:11671700:11675522
Fvb1-1:11935564:11941477
Fvb1-1:122829:136615
Fvb1-1:1370892:1385245
Fvb1-1:1412387:1415154
Fvb1-1:14189014:14196756
Fvb1-1:16659889:16666849
Fvb1-1:1794424:1802227
Fvb1-1:1993151:1995591
Fvb1-1:2009724:2017530
Fvb1-1:3103799:3118354
Fvb1-1:3727606:3742808
Fvb1-1:4218303:4231608
Fvb1-1:4851099:4855865
Fvb1-1:5037499:5044686
Fvb1-1:5429016:5439356
Fvb1-1:6647733:6662190
Fvb1-1:6753780:6761204
Fvb1-1:7044312:7048580
Fvb1-1:7365549:7370109
Fvb1-1:7489000:7503341
Fvb1-1:7699750:7714085
Fvb1-1:8033929:8043202
Fvb1-1:8550811:8558264
Fvb1-1:9678143:9685527
Fvb1-1:9845265:9849139
Fvb1-2:11259360:11269961
Fvb1-2:11436402:11443532
Fvb1-2:11587106:11593128
Fvb1-2:14327757:14338850
Fvb1-2:15291356:15295874
Fvb1-2:15681990:15692319
Fvb1-2:16204990:16212734
Fvb1-2:17134789:17139385
Fvb1-2:17672957:17680189
Fvb1-2:17961212:17968195
Fvb1-2:18523029:18529957
Fvb1-2:18557860:18565443
Fvb1-2:18652730:18656796
Fvb1-2:18834585:18835877
Fvb1-2:20375053:20383795
Fvb1-2:2054390:2060792
Fvb1-2:20908059:20914019
Fvb1-2:21363043:21366250
Fvb1-2:21905551:21909727
Fvb1-2:22108428:22115752
Fvb1-2:22128902:22136551
Fvb1-2:22143299:22158506
Fvb1-2:22209805:22217129
Fvb1-2:22394912:22406078
Fvb1-2:22683445:22698493
Fvb1-2:22817540:22819704
Fvb1-2:23241432:23248845
Fvb1-2:23302900:23310469
Fvb1-2:23690328:23702549
Fvb1-2:24514644:24521424
Fvb1-2:24543718:24548516
Fvb1-2:24806879:24815889
Fvb1-2:25092719:25106278
Fvb1-2:25655362:25662048
Fvb1-2:26873200:26885151
Fvb1-2:26942207:26946764
Fvb1-2:27005075:27016700
Fvb1-2:27168410:27183631
Fvb1-2:27365184:27379828
Fvb1-2:27390081:27394930
Fvb1-2:27652743:27659931
Fvb1-2:28338118:28345319
Fvb1-2:28394189:28401367
Fvb1-2:5580812:5587222
Fvb1-2:7223270:7232255
Fvb1-2:9287775:9298128
Fvb1-2:9970076:9972415
Fvb1-3:13322744:13334070
Fvb1-3:14927104:14937519
Fvb1-3:15547234:15552333
Fvb1-3:15603242:15612107
Fvb1-3:16815879:16822968
Fvb1-3:17253300:17260389
Fvb1-3:17526929:17539735
Fvb1-3:17940265:17952325
Fvb1-3:18205656:18215836
Fvb1-3:19028212:19043047
Fvb1-3:19931887:19943766
Fvb1-3:20184257:20188191
Fvb1-3:20652505:20656923
Fvb1-3:20728810:20736461
Fvb1-3:21443550:21458854
Fvb1-3:22384593:22391566
Fvb1-3:22896136:22899374
Fvb1-3:23573757:23585507
Fvb1-3:24926766:24933507
Fvb1-3:25099389:25106408
Fvb1-3:25170329:25180575
Fvb1-3:25284493:25287747
Fvb1-3:25292507:25300053
Fvb1-3:26115683:26126988
Fvb1-3:3608604:3616271
Fvb1-3:7881642:7896460
Fvb1-4:13740080:13745771
Fvb1-4:19447102:19454284
Fvb1-4:19649443:19654048
Fvb1-4:4440255:4451891
Fvb1-4:529190:540186
Fvb1-4:8701679:8706456
Fvb2-1:11563134:11569717
Fvb2-1:11770103:11777312
Fvb2-1:12288463:12296865
Fvb2-1:13940871:13955295
Fvb2-1:14222158:14224197
Fvb2-1:14349830:14356051
Fvb2-1:14384150:14390371
Fvb2-1:164325:173752
Fvb2-1:17214351:17217801
Fvb2-1:20625292:20632883
Fvb2-1:21467587:21481152
Fvb2-1:26535213:26541881
Fvb2-1:5007101:5015024
Fvb2-1:5452970:5461803
Fvb2-1:7451237:7457470
Fvb2-1:8765269:8772483
Fvb2-2:20654573:20659420
Fvb2-2:229760:235512
Fvb2-2:23015999:23018202
Fvb2-2:7386255:7399500
Fvb2-2:906573:912169
Fvb2-3:12142391:12149307
Fvb2-3:12736258:12747446
Fvb2-3:13383254:13395826
Fvb2-3:15179130:15191254
Fvb2-3:16459949:16467802
Fvb2-3:17576906:17588960
Fvb2-3:18050299:18053304
Fvb2-3:21603317:21604750
Fvb2-3:22614585:22619019
Fvb2-3:22953438:22960562
Fvb2-3:7120322:7127726
Fvb2-4:11077285:11089105
Fvb2-4:11496498:11501188
Fvb2-4:11548167:11557419
Fvb2-4:11596098:11603892
Fvb2-4:12037632:12043729
Fvb2-4:12759648:12764712
Fvb2-4:13056890:13061703
Fvb2-4:13215226:13222572
Fvb2-4:13592409:13593679
Fvb2-4:13625980:13633584
Fvb2-4:13701034:13708638
Fvb2-4:13947861:13954373
Fvb2-4:14001142:14002447
Fvb2-4:14332568:14333907
Fvb2-4:15107404:15111130
Fvb2-4:15276757:15288317
Fvb2-4:1632736:1634012
Fvb2-4:17439598:17447068
Fvb2-4:17870154:17878909
Fvb2-4:17979655:17987851
Fvb2-4:18080037:18088233
Fvb2-4:18383280:18389400
Fvb2-4:197912:205781
Fvb2-4:2019073:2030828
Fvb2-4:21243538:21249275
Fvb2-4:21257841:21262398
Fvb2-4:21507069:21517139
Fvb2-4:22344245:22350224
Fvb2-4:227861:232669
Fvb2-4:2382531:2387984
Fvb2-4:2780028:2787273
Fvb2-4:3052788:3057948
Fvb2-4:3245909:3260787
Fvb2-4:3264831:3272155
Fvb2-4:3756:7442
Fvb2-4:4162066:4170354
Fvb2-4:4697724:4704955
Fvb2-4:6323989:6333358
Fvb2-4:6483380:6492614
Fvb2-4:6624811:6631258
Fvb2-4:6742568:6749676
Fvb2-4:7152354:7165456
Fvb2-4:7168189:7170390
Fvb2-4:804937:806329
Fvb2-4:8224492:8231126
Fvb2-4:9903112:9918686
Fvb2-4:9945190:9949819
Fvb3-1:11147380:11159336
Fvb3-1:115430:124354
Fvb3-1:12902809:12911155
Fvb3-1:1356116:1367414
Fvb3-1:14054608:14061975
Fvb3-1:14317432:14322387
Fvb3-1:16205883:16211826
Fvb3-1:17123397:17134219
Fvb3-1:18292658:18297761
Fvb3-1:19517131:19520399
Fvb3-1:19553649:19561080
Fvb3-1:20710405:20714987
Fvb3-1:2201324:2209781
Fvb3-1:22572351:22576129
Fvb3-1:28252809:28257440
Fvb3-1:30436400:30443165
Fvb3-1:5084958:5090099
Fvb3-1:6085947:6097156
Fvb3-1:6722886:6729568
Fvb3-1:7064344:7071326
Fvb3-1:7555757:7562060
Fvb3-1:8783433:8787700
Fvb3-2:10380403:10383342
Fvb3-2:10862056:10868947
Fvb3-2:11528720:11535733
Fvb3-2:12154676:12159288
Fvb3-2:13250948:13260478
Fvb3-2:14750548:14757322
Fvb3-2:15371779:15383613
Fvb3-2:16062047:16069612
Fvb3-2:16129322:16137323
Fvb3-2:16252075:16258826
Fvb3-2:16402975:16417424
Fvb3-2:16667153:16675865
Fvb3-2:16723016:16727810
Fvb3-2:1702070:1706074
Fvb3-2:17789167:17792633
Fvb3-2:18319771:18328040
Fvb3-2:18440004:18446666
Fvb3-2:19301640:19307985
Fvb3-2:19367563:19375889
Fvb3-2:19413907:19421839
Fvb3-2:19749020:19757105
Fvb3-2:20346320:20356603
Fvb3-2:20920871:20931863
Fvb3-2:21052664:21060524
Fvb3-2:21218139:21225030
Fvb3-2:21720631:21727770
Fvb3-2:22188292:22199999
Fvb3-2:23562784:23575759
Fvb3-2:24596752:24611416
Fvb3-2:24656383:24668600
Fvb3-2:25753317:25758901
Fvb3-2:25962072:25973903
Fvb3-2:26977934:26985539
Fvb3-2:27164598:27173388
Fvb3-2:27440873:27451382
Fvb3-2:28080394:28092645
Fvb3-2:29548270:29563170
Fvb3-2:29583995:29590907
Fvb3-2:30592385:30598936
Fvb3-2:6998111:7004326
Fvb3-2:9348971:9354116
Fvb3-2:9592774:9603003
Fvb3-2:9693124:9705134
Fvb3-2:9764364:9768942
Fvb3-3:12295224:12299664
Fvb3-3:13538873:13545764
Fvb3-3:14172726:14176539
Fvb3-3:18054594:18068167
Fvb3-3:18392270:18400184
Fvb3-3:18416538:18425803
Fvb3-3:20071486:20077325
Fvb3-3:22245495:22252793
Fvb3-3:22402589:22414601
Fvb3-3:23297738:23307235
Fvb3-3:23344403:23347879
Fvb3-3:23360661:23362905
Fvb3-3:24927022:24931011
Fvb3-3:25434999:25442483
Fvb3-3:25562564:25570135
Fvb3-3:26927563:26934453
Fvb3-3:27614505:27616630
Fvb3-3:28726492:28730146
Fvb3-3:29045956:29055970
Fvb3-3:6117753:6127502
Fvb3-3:6435685:6441842
Fvb3-4:20456485:20462228
Fvb3-4:21442177:21448932
Fvb3-4:22627126:22632391
Fvb3-4:25537657:25545529
Fvb3-4:9903385:9918441
Fvb4-1:1568092:1571239
Fvb4-1:17129293:17136676
Fvb4-1:1732340:1741719
Fvb4-1:19664872:19676338
Fvb4-1:293516:305801
Fvb4-1:4072998:4080652
Fvb4-1:431719:439139
Fvb4-1:6955409:6966151
Fvb4-1:7279148:7293895
Fvb4-1:7697695:7704515
Fvb4-1:8203271:8212557
Fvb4-1:8301740:8303998
Fvb4-2:10664590:10668633
Fvb4-2:12258697:12264833
Fvb4-2:13228977:13236257
Fvb4-2:15110956:15121248
Fvb4-2:15156954:15170301
Fvb4-2:15863782:15871029
Fvb4-2:17239342:17243601
Fvb4-2:17269492:17281193
Fvb4-2:17410707:17421247
Fvb4-2:18065385:18069588
Fvb4-2:19270812:19277344
Fvb4-2:22062037:22069251
Fvb4-2:22405155:22408910
Fvb4-2:23421748:23436353
Fvb4-2:23502537:23513223
Fvb4-2:24360251:24366413
Fvb4-2:25407686:25409559
Fvb4-2:4413400:4420237
Fvb4-3:16933887:16939221
Fvb4-3:1934670:1943080
Fvb4-3:24568099:24578874
Fvb4-3:24862180:24875169
Fvb4-3:25290138:25297167
Fvb4-4:10222134:10226557
Fvb4-4:10492320:10494347
Fvb4-4:11753013:11760016
Fvb4-4:11872391:11877449
Fvb4-4:12047105:12051046
Fvb4-4:12159302:12162273
Fvb4-4:12385806:12391883
Fvb4-4:12503832:12511288
Fvb4-4:1280407:1286310
Fvb4-4:12968379:12980331
Fvb4-4:13044464:13054304
Fvb4-4:13136440:13144661
Fvb4-4:13412569:13415347
Fvb4-4:13430924:13444435
Fvb4-4:14335432:14337503
Fvb4-4:15326629:15338728
Fvb4-4:15780849:15784745
Fvb4-4:15839880:15851464
Fvb4-4:16608315:16610095
Fvb4-4:16977053:16982267
Fvb4-4:17085189:17099545
Fvb4-4:17380066:17389934
Fvb4-4:17417050:17430157
Fvb4-4:17604744:17611209
Fvb4-4:17879884:17886354
Fvb4-4:17946282:17950943
Fvb4-4:17965575:17970092
Fvb4-4:18695414:18707013
Fvb4-4:18734387:18741853
Fvb4-4:18837283:18847190
Fvb4-4:19123028:19133097
Fvb4-4:19207990:19210083
Fvb4-4:19646006:19660946
Fvb4-4:19809082:19813175
Fvb4-4:20413498:20424622
Fvb4-4:20841258:20856268
Fvb4-4:20999654:21006215
Fvb4-4:21322225:21334124
Fvb4-4:21612836:21617790
Fvb4-4:21732014:21738137
Fvb4-4:21899166:21905245
Fvb4-4:21956154:21963714
Fvb4-4:22263043:22269303
Fvb4-4:22894031:22900298
Fvb4-4:23044576:23053197
Fvb4-4:24361428:24368683
Fvb4-4:24484336:24490940
Fvb4-4:24610350:24618153
Fvb4-4:24728172:24743193
Fvb4-4:24977383:24988272
Fvb4-4:25137836:25144072
Fvb4-4:25283587:25285089
Fvb4-4:25312109:25314511
Fvb4-4:25800996:25812597
Fvb4-4:26039157:26052457
Fvb4-4:26203636:26217101
Fvb4-4:6486250:6496717
Fvb4-4:6659312:6674278
Fvb4-4:6882354:6890645
Fvb4-4:8371369:8379526
Fvb4-4:9188984:9198225
Fvb5-1:22487910:22491988
Fvb5-1:23615430:23630079
Fvb5-1:23924204:23930632
Fvb5-1:24614072:24618491
Fvb5-1:9997436:9999428
Fvb5-2:10318938:10326534
Fvb5-2:11843522:11850186
Fvb5-2:12678053:12681213
Fvb5-2:14261567:14271358
Fvb5-2:16318950:16326427
Fvb5-2:18009663:18014003
Fvb5-2:18900293:18908663
Fvb5-2:19535984:19539484
Fvb5-2:22661836:22676276
Fvb5-2:23489677:23495886
Fvb5-2:23824224:23835151
Fvb5-2:6309821:6314908
Fvb5-2:82132:85907
Fvb5-2:8303365:8318248
Fvb5-3:10782403:10795061
Fvb5-3:10931287:10942356
Fvb5-3:12185746:12190073
Fvb5-3:13338126:13348284
Fvb5-3:13511536:13517336
Fvb5-3:13541228:13552734
Fvb5-3:13690355:13695867
Fvb5-3:13832303:13839117
Fvb5-3:13991245:13998604
Fvb5-3:1432515:1446127
Fvb5-3:14828072:14835490
Fvb5-3:14995659:15007532
Fvb5-3:15316826:15319011
Fvb5-3:15496819:15503426
Fvb5-3:16226560:16240377
Fvb5-3:17240400:17253017
Fvb5-3:17763079:17768121
Fvb5-3:19760511:19767909
Fvb5-3:19944741:19950326
Fvb5-3:21906839:21913395
Fvb5-3:23071028:23075431
Fvb5-3:25136230:25142135
Fvb5-3:3122947:3138277
Fvb5-3:3696916:3703536
Fvb5-3:4154177:4159786
Fvb5-3:4623355:4639291
Fvb5-3:4716059:4730629
Fvb5-3:5584209:5599053
Fvb5-3:5666843:5675307
Fvb5-3:5941509:5947109
Fvb5-3:6145990:6157406
Fvb5-3:7011002:7015153
Fvb5-3:7143731:7150465
Fvb5-3:7280996:7288878
Fvb5-3:7330515:7338944
Fvb5-3:8349216:8356798
Fvb5-3:937049:940147
Fvb5-3:9783738:9798565
Fvb5-4:11169962:11177850
Fvb5-4:12864202:12872117
Fvb5-4:14122893:14126554
Fvb5-4:14174883:14189435
Fvb5-4:16248341:16252755
Fvb5-4:16265606:16270159
Fvb5-4:18008715:18015682
Fvb5-4:20063438:20070429
Fvb5-4:21574225:21585369
Fvb5-4:23327288:23336418
Fvb5-4:23752367:23761362
Fvb5-4:24200066:24207878
Fvb5-4:3261346:3267945
Fvb5-4:6828615:6843376
Fvb5-4:7001326:7011655
Fvb5-4:8433666:8446266
Fvb5-4:9103429:9107055
Fvb6-1:1008:12014
Fvb6-1:11389360:11393147
Fvb6-1:2408379:2422089
Fvb6-1:35190920:35203977
Fvb6-2:10073074:10075859
Fvb6-2:11571909:11578935
Fvb6-2:13118938:13132458
Fvb6-2:17150216:17154709
Fvb6-2:18470415:18483029
Fvb6-2:21982884:21987618
Fvb6-2:24985539:24992071
Fvb6-2:25527980:25534962
Fvb6-2:31026912:31031695
Fvb6-2:34191531:34194848
Fvb6-2:4933171:4935198
Fvb6-2:7018912:7033406
Fvb6-2:7722396:7729422
Fvb6-2:9023855:9031362
Fvb6-2:9114052:9122593
Fvb6-2:9125910:9140609
Fvb6-2:9989882:10002441
Fvb6-3:10071319:10078393
Fvb6-3:10287185:10297667
Fvb6-3:10607815:10612637
Fvb6-3:10646381:10650090
Fvb6-3:12379359:12393070
Fvb6-3:12511088:12521288
Fvb6-3:14231794:14239071
Fvb6-3:14955470:14962615
Fvb6-3:16360304:16365729
Fvb6-3:16796164:16804993
Fvb6-3:18307825:18315455
Fvb6-3:18430107:18437223
Fvb6-3:18871974:18884506
Fvb6-3:18934509:18947225
Fvb6-3:19765304:19775299
Fvb6-3:20513782:20522664
Fvb6-3:21443319:21456273
Fvb6-3:21798677:21811642
Fvb6-3:21839876:21851413
Fvb6-3:21944404:21956235
Fvb6-3:22555124:22559926
Fvb6-3:23099566:23105628
Fvb6-3:23745271:23749503
Fvb6-3:23938537:23948281
Fvb6-3:24015815:24025908
Fvb6-3:24059036:24073917
Fvb6-3:24383464:24389880
Fvb6-3:24504071:24518203
Fvb6-3:25051556:25058784
Fvb6-3:25912186:25918899
Fvb6-3:26027887:26042012
Fvb6-3:26340284:26346911
Fvb6-3:26535887:26542487
Fvb6-3:26605042:26609686
Fvb6-3:26727839:26741317
Fvb6-3:27277818:27288239
Fvb6-3:28122328:28132368
Fvb6-3:28479487:28488240
Fvb6-3:28757406:28769855
Fvb6-3:29206616:29215330
Fvb6-3:29506992:29521098
Fvb6-3:29844121:29858021
Fvb6-3:29973682:29988435
Fvb6-3:32973591:32985571
Fvb6-3:33932974:33944495
Fvb6-3:34555838:34560070
Fvb6-3:35588971:35592807
Fvb6-3:43321844:43326211
Fvb6-3:4917800:4924543
Fvb6-3:6243496:6250643
Fvb6-3:6650813:6659340
Fvb6-3:6747604:6757584
Fvb6-3:6850623:6855421
Fvb6-3:7960012:7967958
Fvb6-3:8435428:8441694
Fvb6-3:8750455:8757070
Fvb6-3:8966804:8974725
Fvb6-3:9130471:9139110
Fvb6-3:9871770:9876061
Fvb6-4:11691204:11696557
Fvb6-4:11955934:11967141
Fvb6-4:14369950:14374180
Fvb6-4:15012293:15018251
Fvb6-4:15706291:15713492
Fvb6-4:16009685:16023071
Fvb6-4:16506631:16515558
Fvb6-4:17298780:17302784
Fvb6-4:17341457:17355102
Fvb6-4:19042978:19057295
Fvb6-4:19147618:19158340
Fvb6-4:1955299:1964490
Fvb6-4:19854202:19858946
Fvb6-4:19970300:19978086
Fvb6-4:2272211:2274033
Fvb6-4:23252553:23258482
Fvb6-4:25917490:25924944
Fvb6-4:26451175:26458483
Fvb6-4:26516709:26526300
Fvb6-4:27054469:27061329
Fvb6-4:33761341:33776262
Fvb6-4:7350426:7355983
Fvb6-4:9054137:9059102
Fvb6-4:9917589:9927698
Fvb7-1:11470161:11478169
Fvb7-1:11566462:11576458
Fvb7-1:12473693:12480936
Fvb7-1:1299969:1308973
Fvb7-1:15090857:15103197
Fvb7-1:1786156:1793196
Fvb7-1:25017148:25028477
Fvb7-1:2839518:2845651
Fvb7-1:30442804:30451465
Fvb7-1:3764518:3778529
Fvb7-1:4984991:4991037
Fvb7-1:5098012:5109959
Fvb7-1:785742:793613
Fvb7-1:8182610:8187688
Fvb7-1:8433081:8441200
Fvb7-1:8571636:8584763
Fvb7-2:13011847:13025577
Fvb7-2:15738031:15741680
Fvb7-2:19017158:19020065
Fvb7-2:19517992:19531944
Fvb7-2:2803196:2812386
Fvb7-3:12515518:12521982
Fvb7-3:12916660:12929146
Fvb7-3:13299326:13310450
Fvb7-3:13481813:13484375
Fvb7-3:13607899:13610362
Fvb7-3:13815794:13826520
Fvb7-3:14280519:14284168
Fvb7-3:14354341:14361805
Fvb7-3:14715493:14717296
Fvb7-3:15188856:15197031
Fvb7-3:15671527:15676145
Fvb7-3:15743077:15757802
Fvb7-3:16102908:16106253
Fvb7-3:16285939:16293332
Fvb7-3:16345888:16353348
Fvb7-3:17331773:17334771
Fvb7-3:17585368:17592253
Fvb7-3:18075812:18078593
Fvb7-3:19128785:19133141
Fvb7-3:20168874:20175877
Fvb7-3:20987599:20994658
Fvb7-3:21109802:21122124
Fvb7-3:21640426:21649741
Fvb7-3:21708439:21712723
Fvb7-3:21744478:21752113
Fvb7-3:21763049:21770148
Fvb7-3:21816368:21823467
Fvb7-3:22050752:22054252
Fvb7-3:22190120:22191469
Fvb7-3:22758926:22766364
Fvb7-3:22894980:22901023
Fvb7-3:23107368:23113868
Fvb7-3:23151037:23158235
Fvb7-3:23182590:23189788
Fvb7-3:23297413:23304611
Fvb7-3:23777553:23792611
Fvb7-3:24325504:24328631
Fvb7-3:24597728:24599198
Fvb7-3:24617439:24621935
Fvb7-3:24802315:24812745
Fvb7-3:2676965:2692008
Fvb7-3:3813943:3823811
Fvb7-3:8819936:8828682
Fvb7-3:8865394:8871853
Fvb7-4:12590335:12596471
Fvb7-4:14754820:14764157
Fvb7-4:15476646:15483853
Fvb7-4:16332216:16336799
Fvb7-4:19089286:19099372
Fvb7-4:19318898:19324294
Fvb7-4:19454936:19460332
Fvb7-4:20419739:20425226
Fvb7-4:20606556:20614587
Fvb7-4:22641356:22652347
Fvb7-4:23493295:23498985
Fvb7-4:9926905:9929694
