# Supplementary material for: Transposon signatures of allopolyploid genome evolution
Source: Nat Commun. 2023 Jun 1;14:3180. doi: 10.1038/s41467-023-38560-z (PMC10235133; doi:10.1038/s41467-023-38560-z)
Supplement: Supplementary file 5 — Supplementary Data 2 [file 41467_2023_38560_MOESM5_ESM.zip › Strawberry.LTR.families/Strawberry.LTRHarvestout.fa]

>Fvb1-1:15488:22852_5p
AGGGGCGCCGCCGCCGGCGGCGGCCGGCAGCCGAACTCCGGCGACCTCCAATGGCTACCAAATTTTGACACAATCTTCCTCTCAACAACCCAAACAACTTTCATAACTATCACTAAGTCCAATTTCAAGCCTATATAGGGTAATCGAATCAAAACATCCATAAATCCCCAAATTGAAACCCTATCCCGAAAATCCTCTTACACACTTCAAATTTGATAGTTACCTTCTAGGGGATTGATGCACCAAGAAAGGCCGTCAAGCTGAGCCAAACGTCTCTAGCTATAGTGGCCGGAGGAGGGAGATCATTCCGGCAGAAACTCCCCCCGCTGCCCGGTCGGCTTCTAGTCGGGTTTTCTCCTTCACGGCGGCAAGGCACGGCCATCCACCTGCCCAGAATTACAGTAGAGCTGATGCTGAGTCGAACGGTACCAGCGCGGCGGTCTGAGGCGACCGGACGGCGGCGGACGGAGGCCGGGAATCCAGCGGGTCAGGAGAGACGCGGGAGAGAGGAGAGAGAGAAACAGAGGCAGAGAAGAAAATGGGCTTCTCCCACACCCGGTCCAACTTAACCCAACAAAATAAAGCCTACAAAAATTTACCCCCTTTTTACCATCCAAAGTAACTTTCGTTATTAGACCATAACTTCTTCATACGAACTCCGTTTTAAGCGTGCCGCGTGTCCACGAACTCCATTTAACGTCCTCTACAACTTTCATGAAGGAAGTTTTCCCAAATTCTAAACGGAGGAAAAAGTCAACTTTTGGAGTCTTATATAGTAAACGGTTACTTAAAACGGTAAAAGGTCAAAGTAACCCAAAAGTAAATAACCGCAAATTGACTTAAGAACCGGGATGTGACAATTCT
>Fvb1-1:15488:22852_3p
CGCCGCCGGCGGCGGCGGCCGGCAGCCGAACTCCGGCGACCTCCAATGACTACCAAATTTTGACACAATCTTCCTCTCAACAACCCAAACAACTTTCATAACTATCACTAAGTCCAATTTCAAGCCTATATAGGGTAATCGAATCAAAACATCCATAAATCCCCAAATTCAAACCCTAGCCCGAAAATCCTCTTACACACTTCAAATTTGATAGTTACCTTCTAGGGGATTGATGCACCAAGAAAGGCCGTCAAGCTGAGCCAAACGTCTCTAGCTATAGTGGCCGGAGGAGGGAGATCATTCCGGCAGAAACTCCCCCCGCTGCCCGGTCGGCTTCTAGTCGGGTTTTCTCCTTCACGGCGGCAAGGCACGGCCATCCACCTGCCCAGAATTACAGTAGAGCTGATGCTGAGTCGAACGGTACCAGCGCGGCGGTCTGAGGCGACCGGACGGCAGCGGACGGAGGCCGGGAATCCAGCGGGTCGGGAGAGACGCGGGAGAGAGGAGAGAGAGAAACAGAGGCAGAGAAGAAAATGGGCTTCTCCCACACCCGGTCCAACTTAACCCAACAAAATAAAGCCTACAAAAATTTACCCCCTTTTTACCATCCAAAGTAACTTTCGTTATTAGACCATAACTTCTTCATACGAACTCCGTTTTAAGCGTGCCGCGTGTCCACGAACTCCATTTAACGTCCTCTACAACTTTCATGAAGGAAGTTTTCCCAAATTCTAAACGGAGGAAAAAGTCAACTTTTGGAGTCTTACATAGTAAACGGTTACTTAAAACGGTAAAAGGTCAAAGTAACCTAAAAGTAAATAACCGCAAATTGACTTAAGAACCGGGATGTGACATTGT
>Fvb1-1:36116:38219_5p
TTGTTAGGAGGGTAGTTCTTTAATTTTCTGGGTTAGAGTTGTCCATTTTCAAGGGAGGTTCGCCGAGTTCTTCGGTAAATTTTCCTTGGAGGTGGTCCCCGCAAGACTTACTTCAGGTTTCAGGGTGAAATTCGGGGTGGGTCCTGA
>Fvb1-1:36116:38219_3p
TTGTTAAGAGGGTAGTTCTTTAATTTTCCGGGTTAGGGTTGTCCATTTTCAAGGGAGGTTTGCCGAGTTCTTTGGTAAATTTTCCTTGGAGGTGGTCCCCGCAAGACTTACTTCTGGTTTCAGGGTGAAATTCGGGGTGGGTCTTGACA
>Fvb1-1:40381:47006_5p
ATTGACACATCCAGGTTCTTAAATTATTTTACGGTTATTTACCGTTGGTATTACTTTGGATTTTTACCGGGATGAGTAACTATTTACCCTTAAGGACCATA
>Fvb1-1:40381:47006_3p
ATTGACACATCCCGGTTCTTAAATTATTTTACGGTTATTTACCGTTGGTATTACTTCGGATTTTTACCGGGATGAGTAACTATTTACCCTTAAGGACCATAAAATCACACT
>Fvb1-1:60104:61411_5p
GCCCTATGTTCGGTGGTTATTTTGCGTAAAATTTTTATACGACTTGTTGCGTGTCATCGGTTTAAAACTATTTTCCGTTGGAGGTCCGGCCAAAATACGTAATTTAGACGGTCGAACGACCTTTTCCGTGCGTTTAGGGGTTTGACTTACGAGATTGACCGTCCGGATCGAGCCCTTATTCTTTTCGGATCAAGTTGAATTTTTTCCCATACATGTATTTTATCATGATGGTCAGATCTGACGGCCGGATTTGTGTTTCTCAAGTTTGATCATCACAATCACAACATGC
>Fvb1-1:60104:61411_3p
TAGCCCTATGTTCGGTGGTTATTTTGCGTAAAATTTTTATATGACTTGTTGCGTGTCATCGGTTTAAAACTATTTTCCGTTGGAGGTCCGGCCAAAATACGTAATTTAGACGGTCGAACGACCTTTTCCGTGCGTTTAGGGGTTTGACTTACGAGATTGACCGTCCGGATCGAGCCCTTATTCTTTTCGGATCAAGTTGAATTTTTTCCCATACATGTATTTTTATCATGATGGTCAGATCTGATGGCCGAATTTGTGTTTCTCAAGTTTGATCATCACAATCACAACATGCCAAATG
>Fvb1-1:69158:82452_5p
TATTATGATTGTTGGATAAATAGCCAATACCGGGTTCCAAGCCCTTTTTGAGTGATTGGTTGCGGTTAATGTGTTATTTATCATTTTTGTGTTTTGGTATTAAATAGCCAAACCGGGTTCCAAGCCTTTAATCGGGTGATTGGTTGCGGTTCTGATGCTATTTATCATTTTTTATTGTGGTGTTGTTAGACAGTCAAACCGGGATTCCAAGCCTTTGGCCGGGTGATTGGATACGGTAGGAATAGAGCTCTAGTCCGTCTGTCAGTGTAGGTCATGGGAGATACTTGAAGGTATCTGGGACCCATGGGTACACATATTGTTGTTGTAGGTCATGAGGGGTATTTTCTAAATATCTGGGACTCATGGGTACATGTCTTGTTGTGTGTGGTTTTTATTCATTTATCAAAATTTATTTGGATGTGTTAAAATGTTGGACTGTGATAAATGTGGAGTTTATTTTGAGAATTACTCATACGAGCTTTTTAGCTTACCGGGTTTGTTGTTTACAACCCGGTGCACCAATTCATAGTGTAGGGGTTAGACTTGCAGGTGTTTGATCAACAGGGTTGAGGCAGAGGCATAGTGGCTGGGGTTTAGTTGATGTACATTTTATTTGTATATTATGTAAGTTGTTTTAAGCTCGTGTGAGCATCTTCTTTTTACTAGACTTTTGAAGTTGTAAATAAGGAGATGTAATGTTTAACTCAGTCGATGAGTTTTGTTGACATTTACATTTCCAGCATTTAAGTTTAGTAGGGATTTGTTGAGCAGGTCATGTAGTCTTATTTGTGAGTTATATCATGCCCAAATTTTTGAAATTTATCCTTCGAAAATTGGGGCGTGACAGTTTGGTATCAGAGCCTTGTTGCATATTTGGTGATAATCAATATCTTTGAGTGAT
>Fvb1-1:69158:82452_3p
TATGATGACTGTTGAATAAATAGCCTAACCGGGTTCCAAGCCTTATTTAGGTGATTGGTTACGGTTAAGATGCTATTTATCATTTTTGTATTGATATTAAATAGCCAAACCGGGTTCTAAGCCTTTAATCGGGTGATTGGTTGCGGTTCTGATGCTATTTATCATATTTTTTATTGTGGTGATGTTAGACAGTCAAACCGGGATCCCAAGCCTTTGGCCGGGTGATTGGGTACGGTTAGGAATAGAGCTCTAGTCCGTCTGTCAGTGTAGGTCATGGGAGATACTTGAAGGTATCTGGGACCCATGGGTACACATATTGTTGTTGTAGGTCATGAGGGGTATTTTCTAAATATCTGGGACTCATGGGTACATGTCTTGTTGTGTGTGGTTTTTATTCATTTATCAAAATTTATTTGGATGTGTTAAAGTGTTGGACTGTGATAAATGTGGAGTTTATTTTGAGAATTACTCATACGAGCTTTTTAGCTTACCGGGTTTGTTGTTTACAACCCGGTGCACCAATTCATGGTGTAGGGGTTAGACTTGCAGGTGTTTGATCAACAGGGTTGAGGCAGAGGCATAGTGGCTGGGGTTTAGTTGATGTACATTTTATTTGTATATTATGTAAGTTGTTTTAAGCTCGTGTGAGCATCTTCTTTTTACTAGACTTTTGAAGTTGTAAATAAGGAGATGTAATGTTTAACTCAGTCGATGAGTTTTGTTGACATTTACATTTCCAGCATTTAAGTTTAGTAGGGATTTGTTGAGCAGGTCATGTAGTCTTATTTGTGAGTTATATCATGCCCAAATTTTTGAAATTTATCCTTCGAAAATTGGGGCGTGACAGTTTGGTATCAGAGCCTTGTTGCATATTTGGTGATAATAATAATTTTAATTAAT
>Fvb1-1:98040:105822_5p
TGGCGCCAAAATTGACGCGAGCCTCCGGGGCGCATATATACGAGATACACGAGCAACAGGGGCCCGACGCAATTAAACCCTCTTTTGTGTAGATGTAGCATAAAGTAATGGGGTATCGTTCAGTCCGGAGACTCGTGGAGGGGTCTCTGCATCTAGAGTCGCTTAAAAGAGATGTTAGT
>Fvb1-1:98040:105822_3p
GGCGCCAAAATTGACGCGAGCCTCCGGGGCGCATATATACGAGATACACGAGCAACAGGGGCCCGACGCAATTAAACCCTCTTTTGTGTAGATGTAGCATAAAGTAAATGGGGTATCGTTCAGTCCGGAGACTCGTGGAGGGGTCTCTGCATCTAGAGTCGCTTAAAAGAGATGTTAGTA
>Fvb1-1:122829:136615_5p
ATTTATTTATTATTTAACATGTGCTTTTTGTTCATATAAATGCAAGCACTATGAATGCCTCAAAATATTTTCTCTTGCATACATTTGAGAGATTGAGCCAGAAAATCTGAGTGAAAAATCGAGTGCATACCTTGTGAGGATGGATCACTACTTGTTTGAAACATGCTGAGCTATAACCATCACCATTGTTCTTCCAAGTCCTACTAATATATGTGATCTATGCATGGCAATTAGCTTTGGAATGTTTTGGAATGATTCTTTATTAAGTGCTAATTTTGAAGCCATGAGATAAGAGATGCTGAGACAAATGTTAAGGGCATTAGAGTTGTTTTTATTT
>Fvb1-1:122829:136615_3p
TTTATTTATTTATTATTTAACATGTGCTTTTTGTTCATATAAATGCAAGCATTATGAATGCCTCAAAATATTTTCTCTTGCATACATTTGAGTGATTGAGCCAGAAAATCTGAGTGAAAAATCGAGTGCATACCTTGTGAGGATGGATCACTACTTGTTTGAAACATGCTGAGCTATAACCATCACCATTGTTCTTCCAAGTCCTACTAATATATGTGATCTATGCATGACAATTAGCTTTGGAATATTTTGGAATGATTCTTTATTAAGTGCTAATTTTGAAGCCATGAGATAAGAGATGCTGAGACAAATGTTAAGGGCATTAGAGTTGTTTTTATTT
>Fvb1-1:155218:162479_5p
TTTTTTTGTTGGAGTTTTGACGTCAATTAATTTTGACGCTTTTATTTCTCTTGGAGAGATACCGAAAATGGGATTTTCGGTGGATATAAATATGTATTTATGAGAGAGTATGTATAGAAAATGCTAGCTAGCCATATGTGTCTGTCCACCTTAATGGCGTAGCATATAGCCGCATTAAGGCGTGACGTGAGCGTTGGACGTAAGCGTAGTAGCCCTATTTGAGTGTTTAATTCATATAGGGAGTATGGACACATATTTATACACCCGTCTGTCCACCTTGATGGCGTAGTGTAGCACCGCATTAAGGCGTGACGTGAGCGTTGGACGCGAGCGTAGTAGCCCTATATAGACCCATGAATCTATATAGGGAGTATGGACGTGTGTAAATACATACATATATTATAGAGTCTGGGAGACTCGATATTATAAGATGAAA
>Fvb1-1:155218:162479_3p
TTTCCTTTTGTTGGAATTTTGACGTCAATTAATTTTGACGCTTTTATTTCTCTTGGAGAGATACCGAAAATGGGATTTTCGGTGGATATAAATATGTATTTATGAGAGAGTATGTATAGAAAATGCTAGCTAGCCATATGTGTCTGTCCACCTTAATGGCGTAGCATATAGCCGCATTAAGGCGTGACGTGAGCGTTGGACGTAAGCGTAGTAGCCCTATTTGAGTGTTTAATTCATATAGGGAGTATGGACACATATTTATACACCCGTCTGTCCACCTTGATGGCGTAGTGTAGCACCGCATTAAGGCGTGACGTGAGCGTTGGACGCGAGCGTAGTAGCCCTATATAGACCCATGAATCTATATAGGGAGTATGGACGTGTGTAAATACATATATATATTATAGAGCCTGAGAGGCTCGATATTTTATGAGATAAAAG
>Fvb1-1:176566:179599_5p
CACCAATTCGTCGGCTAAACCTTCTAAACTCGTCGGCTAAAACTTTGAAATTCGTCGGCTAAACTTTATAAATTCGTCGGCTAAACCTTTGAAATTCGTCGGCTAAAAGTATTTTTATACATTTGGCATGTTGTGATTGTGATGATCAAACTTGAGAAACAGAAATCCGACCGTCAGATCTGACCATCATGATAAAATACATGTATGGGAAAAATTCAACTTGATCCAAAAGAATAAGGGCTCGATCCGGACGGTCAATCTCGTAAGTCAAACCCCTAAACGCACGGAAAAGGTCGTTCGACCGTCTAAATTACGTATTTTGGCCGGACCTCCAACTGAAAATAGTTTTAAACCGATGACACGCAACAAGTCGTATAAAAATTGTACGCAAAATAACAACCGAATATAGGGTTGCTCATAGGGGGAAAAAATGAAAAATTCCATTGACCGCAACTATCGGCACCGAATATTTACCGGAATAGTGTGGTTTTTCAACCGTGGATGTATTTCAACATTCTCGTCATATCTTATTTCATGACTTTTTGGCGTTTGAAGGTTTTACGTATAGTTTGTTTTTGAAACGGAACATTTACATAACACTTGGTAAACAAGTTATAAAACATTAGTATGCATGTTGTGATTGTGATGATCAAACTTGAGAAACAGAAATCCGACCGTCAGATCTACCATCATGATAAAATACATGTATGGAAAAATTAACTTGATCTGACAAGGTTAAGTGCTCGATCCGGACGGTCAATCCCGTAAGTCAAACCCCTAAACGCACGAAAAGGTCGTTGGACCGTCTAAATTTCGTATTTTGGCCGGACCTTCAACTGAAAATATTTTCAAATCGATGAGACACAATAAGTCGTATAAAAATTTTACGCAAAATAACCACCGAAGATAGGGCTATAGTATGTAACAGAAAAAATTTCGTTTAGCCGACGAAATACCCTAATATTTCGTCGGCTATAGGTTCTTTT
>Fvb1-1:176566:179599_3p
GCTATACACCAATTCGTCGGCTAAACCTTCTAAACTCGTCGGCTAAAACTTTGAAATTCGTCGGCTAAACTTTATAAATTCGTCGGCTAAACCTTTGAAATTCGTCGGCTAAAAGTATTTTTATACATTTGGCATGTTGTGATTGTGATGATCAAACTTGAGAAACAGAAATCCGACCGTCAGATCTGACCATCATGATAAAATACATGTATGGGAAAAATTCAACTTGATCCAAAAAGAATAAGGGCTCGATCCGGACGGTCAATCTCGTAAGTCAAACCCCTAAACGCACGGAAAAGGTCGTTCGACCGTCTAAATTACGTATTTTGGCCGGACCTCCAACTGAAAATAGTTTTAAACCGATGACACGCAACAAGTCGTATAAAAATTGTACGCAAAATAACAACCGAATATAGGGTTGCTCATAGGGGGAAAAAATGAAAAATTCCATTGACCGCAACTATCGGCACCGAATATTTACCGGAATAGTGTGGTTTTTCAACCGTGGATGTATTTCAACATTCTCGTCATATCTTATTTCATGACTTTTTGGCGTTTGAAGGTTTTACGTATAGTTTGTTTTTGAAACGGAACATTTACATAACACTTGGTAAACAAGTTATAAAACATTAGTATGCATGTTGTGATTGTGATGATCAAACTTGAGAAACAGAAATCCGACCGTCAGATCTAACCATCATGATAAAATACATGTATGGCAAAAAATTTAACTTGATCTGACAAGGTTAAGTGCTCGATCCGGACGGTCAATCCCGTAAGTCAAACCCCTAAACGCACGAAAAAGGTCGTTGGACCGTCTAAATTTCGTATTTTGGCCGGACCTTCAACTGAAAATATTTTCAAATCGATGAGACACAATAAGTCGTATAAAAATTTTACGCAAAATAACCACCGAAGATAGGGCTATAGTATGTAACAGAAAAAAATTTCGTTTTAGCCGACGAAATACCCTAATATTTCGTCGGC
>Fvb1-1:194396:199751_5p
AATCTTTCACACAATTGTCAATTCAACAAAATTCAATATCAGGCGACACATAAATGTCGTCGTATGTACATAATTGAGTAAAATCTTTCACACAAGTTGTCAATTCAGCAAATTTCAATATCCGGCGACACATAAATGTCGTCTTATCAACAAAATGAAGAAAATCTTCACACAATTTGTTAATTCAACAAAATTCAATATCAGACGACACATAAATGTCGTCGTATGTACATAATTGAGTAAAGTTTTCTCATAATTTGTCAATTCAACAAAATTTAATATCCGGTGACACATAAATGTCGTCTTATCAACAAAATAGAGTAAAATTTTCACACAAGTTGTAAATTCAACAAAATTCAATGTCAGGCGACACATAAATATCGTCGTATGTACATAATTGAGTAAAATCTTTCACACAATTGTCAATTCAACAAAATTCAATATCAGGCGACACATAAATGTCGTCGTATGTACAT
>Fvb1-1:194396:199751_3p
AATTTTTCACACAAGTTGTCAATTCAATAAAATTCAATATCAGGCTACACATAAATGTCGTCGTATGTACATAATTGAGTAAAGTTTTCTCAAAATTTGTCAATTCAACAAAATACAATATCTGGCGACACATAAATGTCGTCTTATCAACAAAATGAAGTAAAATTTCACACAAGTTGTCAATTCAATAAAATTCAATATCAAGCAACACATAAATGTCGTCGTATGTACATAATTGAGTAAAATTTTCTCACAATTTGTTAATTCAACAAAATACAATATCCGGCGACACATAAATGTCGTCTTATCAACAAAATGGAGTAAAATTTTCATACAAGTTGTAAATTCAACAAATTTCAATATCATGCGACACATAAAGGTCGTCTTATCTACAAAATGAAGTAAAATTTTCACACAAGTTGTCAATTCAACAAAATTCAATATCGGCCGACACATAAATGTCGTCGGATTAACATGT
>Fvb1-1:220357:229817_5p
GGAGTATCTGATCTACGCATTGTGTGGCCGGCCTCTCTAGGGTTTTTCTTCTATAAAGCATGACTTAAAGGGCAGAAGAGGGGATCACACACTCATCGAGCCGAAGCCTTGTCGAAACACTAACCCCTCTCATACTTAGCCAAAATCAGCCTCTCTTAGTCGAAATACCATCTCCACCACCTCATAGACACCCTTCCTCCATCTGTGAGTGTTCTCTCGCTAGATTTGGCTTTGAACACTTGCGTAGCCATCATCCACCAAAGGGACGTGCGCTCGAAGCTTGCAGAGAGACGAATTCCTCGGAGCAAAAAGTGTAACATTGCCTCTTTGTATTTATTTCGACTTTGTATTGGTTTTTTTCAAGGCTTTGTATAGAAAGACTAATGTTTTGGTGTAAAGATGATTATTTCTAATTTGTTTTGAATTCTTCCATGTGTTTATAGGTTGATTGGGACGTGTATGTATGCTTGCCATGTTCTTAATGCTCTGGAATTTGCTTAGGATGACACTAGATGATTTGGTTCACCCTATGCATGTTCCAC
>Fvb1-1:220357:229817_3p
TCGGTTTAGGATTGTGTGGCCGGCCTCTCTAGGGTTTTTCTTCTATAAAGCATGACTTAAAGGGCAGAAGAGGGGATCACACACTCATCGAGCCGAAGCCTTGTCGAAACACTAACCCCTCTCATACTTAGCCAAAATCAGCCTCTCTTAGTCGAAATACCATCTCCACCACCTCATAGACACCCTTCCTCCATCCGTGAGTGTTCTCTCGCTAGATTTGGCTTTGAACACTTGCGTAGCCATCATCCACCAAAGGGACGTGCGCTCGGAGCTTGCAGAGAGACGAATTCCTCGGAGCAAAAAGTGTAACATGGCCTCTTTGTATTTATTTCGACTTTGTATTGTTTTTTTTTCAAGGCTTTGTATAGAAAGACTAATGTTTTGGTGTAAAGATGATTATTTCTAATTTGTTTTGAATTCTTCCATGTGTTTATAGGTTGATTGGGACGTGTATGTATGCTTGCCATGTTCTTAATGCTCTGGAATTTGCTTAGGATGACACTAGATGATTTGGTTCACCCTATGCATGT
>Fvb1-1:282267:291621_5p
GTTGATATGTTGGCAAAATCTCGCTCCTGAGTTCGCCTCGCGCATATGATGAAAATCAGTAGGCGAGCTGAGTTCGCCTCGTTGCTATGTTGGCGAAATCTCGCTCCTGAGTTCGCCTCGCGCATATGATGAAAATCACTACGCGAGCTGAGTTCGCCTTGTTGCTATGTTGGCGAAATCTCGCTCCTGAGTTCGCCTCGCGCATATGATGAAAATTAGTAGGCGAGTTGAGTTCGCCTTGTTGCTATGTTGGAGAAATATCGCTCCTGAGTTCGTCTCGCGCATATGGTGAAAATCAGTACGCAAGTTGAGTTCGCC
>Fvb1-1:282267:291621_3p
TTCGTTGCTATGTTGGCGAAATCTCGCTCCTGAGTTCGCCTCGCGCATATGATGAAAATCACTACGCGAGCTGAGTTCGCCTTGTTGCTATGTTGGCGAAATCTCGCTCCTGAGTTCGCCTCGCGCATATGATGAAAATTAGTAGGCGAGTTGAGTTCGCCTTGTTGCTATGTTGGAGAAATATCGCTCCTGAGTTCGTCTCGCGCATATGGTGAAAATCAGTACGCAAGTTGAGTTCGCCTTGTTGCTATGTTGGCAAAATCTCGCTTCTGAGTTCGCCTCGCGCATATGATGGAAATCAGTACACGAACTGAGTTCGCC
>Fvb1-1:306852:308080_5p
GAAATAGAGCTCCGGTGTCACCTCGCGGGCGAGGAATTACGAGCAAACTATCTAGTCACCTGTGAATCGATACTCACTGCTGGGGTGAGCAGAGCAACAATTGGGAAAGA
>Fvb1-1:306852:308080_3p
AATCAGGCGAAATAGAGCTCCGGTGTCACCTCGCGGGCGAGGAATTACGAGCAAACTATCTAGTCACCTGTGAATCGATACTCACTGCTGGGGTGAGCAGAGCAACAATTGGGAAAGAA
>Fvb1-1:346514:353189_5p
AAAGTATTCCTCAAGATCAACAATGGTGGCTTCATCAAAGACTGCAGCTAAGTCCGACTGGAGGAGCAACGAAGGTATTATGCTTCATACTTAATTTAGTGTTCTTGTTTTGATGTATTTGTGATATTATTGTAGACGATCCTATATTTCATATTTTAACA
>Fvb1-1:346514:353189_3p
AAGTATTCCTCAAGATCAACAATGGTGGCTTCATCAAAGACTGCAGCTAAGTCCGACTGGAGGAGCAACGAAGGTATTATGCTTCATACTTAATTTAGTGTTCTTGTTTTGATGTATTTGTGATATTATTGTAGACGATCCTATATTTCATATTTTAACACACATTTCCCTG
>Fvb1-1:377516:384333_5p
TGTTTCTACCTGCTTCGTCTCGAGTCGGGAAGAGGTCGCGGGGCAGAGCGAAGTAGAATTCTTGGGGTCTTTCACTCGGTACCTGCACAAATGACAGCGTCACGGGGTCGGGACTGGGGTGGCCCAGTCTTTGACTCTCCGATGCTTAAGTTAGCTTTGAGCACTTGTACAGGTAGAGGAATGAAAGAGAGAGAGAGAGTATACGTGAGTGTGTATATGTGTACCTTTTATGATAGGTTGAGCTTGTTTTATAGGTCAAGTTTAGGTACCTTTGCCTTAGTCTCCAATGTCGGACTTCTTGCCATCCTTTGGAGTGTCTCCCCTTTTGGGGGTGTTTTGCCGCTAGAGTGACTTTGGCAAGCGGTTTGTTACCAGCCCTTCATTCTTTGGACGCCTGTGAAGGGCTCACCAGGGCTATCTCGACCGGGTATTTGTACCTTATTCTCGGCTTAGCCAAGTATTTTGGCTATGTACTAACAAGTTC
>Fvb1-1:377516:384333_3p
TGTTTCTACCTGCTTCGTCCCGAGTCGGGAAGAGGTCGCGGGGCGGAGCGAAGTAGAATTCTTGGGGTCTTTCACTCAGTACCTACACAAATCACAACGTCACGGGGTCGGGACTGGGGTGGCCCAGTCTTCGACTCTCCGATGCTTAAGTTAGCTTTGAGCACTTGTACGGGTAGAGGAATGAAAGAGAGAGAGAGTATACGTGAGTGTGTATGTGTGTACCTTTTATGATAGGTTGAGCTTGTTTTATAGGTCAAGTTTAGGTACCTTTGCCTTAGTCTCCAATGTGGGACTTCTTGCCATCCTTTGGAGTGTCTCCCCTTTTAGGGGTGTTTTGTCGCTAGAGTGACTTTGGCAAGCGGTTTGTTACCGGCCCTTCATTCTTTGGACGCCTGTGAAGGGATCACCAGGGCTATCTCAACCGGGTATTTATACCTTATTCTCGGCTTAGCCAAGTATTTTGGCTATGTACTAACAG
>Fvb1-1:392959:394815_5p
TAACACTTGTATAAAAAAGTTATACAACATTAGTACATATATCGTGATTTTGGTGATCGGAGAAGAGGAACTGAAAACCGACCGTCAGATATGACCACCATAACGAATTACTTGGGTGGGAAAAAATTCAGCTCCATCGGACAACGATAAGGGCTCGATCCGTCTGGTCAATCGGCGCGGTCAAACCCCTAAACGGACGGAAACGGCTATTCAACCCTCCATATCAAGTAATCTGGCCGAGTATTCGACCCTCCATATCAAGTAATCTGGCCGGACCTTCAACTGAGAATAGTTTCCAATCGACGAGACGCTTACGGGGCTATAAAAATTTGGTAAAAAATAAATACCCGGGATAGGGCTACCACTTGGTAGAAATAAGAGAAAAATTCGTTGACCGGAACAACCGGCACCGAAATTTTACCAGAATATCTTCATTTTTCACGGGTTGACGTATTTCACCGTTCTGGTCATATCTTATTTCACGACTTTTTTGCGTTTGAGGCCTCTACGTATACGTTGTATTCAAAACGAAACTTAAACTTAACACATAAAAAAGTTATACAACATTAGTACATATATCGTGATTTTGGTGATCGGAGAAGAGGAACTGAAAACCGACCGTCAGATATGACCACCATAACGAATTACTTGGGTGGGAAAAAATTCAGCTCCATCGGACAACGATAAGGGCTCGATCCGTCTGGTCAATCGGCGCGGTCAAACCCCTAAACGGACGGAAACGGCTATTCAACCCTCCATATCAAGTAATCTGGCCG
>Fvb1-1:392959:394815_3p
ATAAAAAAGTTATACAACATTAGTACATATATCGTGATTTTGGTGATCGGAGAAGAGGAACTGAAAACCGACCGTCAGATATGACCACCATAACGAATTACTTGGGTGGGAAAAAATTCAGCTCCATCGGACAACGATAAGGGCTCGATCCGTCTGGTCAATCGGCGCGGTCAAACCCCTAAACGGACGGAAACGGCTATTCAACCCTCCATATCAAGTAATCTGGCAGAGTATTCGACCCTCCATATCAAGTAATCTGGCCGGACCTTCAACTGAGAATAGTTTCCAATCGACGAGACGCTTACGGGGCTATAAAAATTTGGTAAAAAATAAATACCCGGGATAGGGCTACCACTTGGTAGAAATAAGAGAAAAATTCGTTGACCGGAACAACCGGCACCGAAATTTTACCAGAATATCTTCATTTTTCACGGGTTGACGTATTTCACCGTTCTGGTCATATCTTATTTCACGACTTTTTTGCGTTTGAGGCCTCTACGTATACGTTGTATTCAAAACGAAACTTAAACTTAACACATAAAAAAGTTATACAACATTAGTACATATATCGTGATTTTGGTGATCGGAGAAGAGGAACTAAAAACCGACCGTCAGATATGACCAGCATAACGAATTACGTGGGTGGGCAAAAATTCAGCTCCATCGGACAAAGATAAGGGCTCGATCTGTCTGGTCAATCGGCGCGGTCAAACCCCTAAACGGACGGATTCGGTTATTCGACCCTCCAAATCACGTAATCTGGCCGGACCTTC
>Fvb1-1:401276:405955_5p
GCTTAGGAAAATTTTGATTCCCAGATAAGAACCAACGGGAGGAAGAATGCAACAACTGCTTAGGAAAATTTCGATTCCCAGATAAAAACTAACAGGTGGAAGAATGCAACAACTGTTTCATGAGATTCTTATACCCGAGCAAGAACCAACTGGAAGCATGCGC
>Fvb1-1:401276:405955_3p
GCTAGGAAAATTTTGATTCCCAAATAAGAACCAACGGGAGGAAGCATGCAACAACTGCTTAGGAAAATTTCGATTCCCAGATAAAAACTAACAGGAGGAAGAATGCAACAACTGTTTCATGAGATTCTTATACCCGAGCAAGAACCAACGGGAAGCATGGGCTA
>Fvb1-1:469607:473155_5p
ACAATATGTTGAGTTTGTTGATTCCGGGGCCCGGTTATCCGGGGAAGTGTCTCGATGTGTACTTGAGACCTTTGATTGAAGAGCTTAAATTTTTGTGGGACGTTGGTCATCCCACTTATGACAAGTACACGCACGAGATGTTCCAGATGCATGTCATGGTTGTTGGCACCATCAGTGATTTTCCTGCCCGTGGGATGTTGTCGGGCAACGTTGTTAGGGGATACAAGGCTTGTCCAGAGTGCCTTAGCGATGAGGAGAGCAGCAGTCATTGCAACAAGATATGCAGATTGGGTCACCGTGCTTTCCTTCCATATGATCACGAATGGCGGTTCGATGAAAAGGCATTTGATGGGACCGTAGAACACGGCGTGCCTCCCAGAAGATGGACGGGGGAAGACATTTTAGCGGTGCTTAATGAGTACGATTTTGGGCAGCTCAGCAATCATCCCAACATTGTGGCGGCTATACCTGAAAGACCCGACAGGTACAAATTCTGGACACATAAGAGCATATTCTGGGAACTCCCATACTGGAGTAAGTTGTTGATCAGGCACTACCTGGATGTGATGCACATAGAAAAGAATGTGTGCGACAGTGTGGTGGGCACAGTGCTGAATTTGGAGGGGAAGACGAAAGACGGTCCTAAGGCACGCATTGATCTAAAAAAATGCGGAATAAGAAGACATTTGTGGTTGAAAGAAGGGAAGAAAAAAATGCCTCAAACTCCTTACACCGTGAAGCCTAACCAGAAGAACCTAATTTTCAGGTGGATG
>Fvb1-1:469607:473155_3p
GGATGTGCAATATGTTGAGTTTGTTGATTCCGGGGCCCGGTTATCCGGGGAAGTGTCTCGATGTGTATTTAAGATCTTTGATTGAAGAGCTTAAATTTTTGTGGGACGTTGGTCATCCCACTTATGACAAGTACACGCACGAGATGTTCTAGATGCATGTCATGGTTGTTGGTACCATCAGTGATTTTCCTGCCCGTGGGATGTTGTCGGGCAACGTTGTTAGGGGATACAAGGCTTGTCCAGAGTGCCTTAGCGATGAGGGGAGCAGCAGTCATTGTAACAAGATATGCAGATTGGGTCACCGTGCTTTCCTTCCATATGATCACGAATGGCGGTTCGATGACAAGGCATTTGATGGGACCGTAGAACACGGTGTGCCTCCCAGAAGATGGACGGGGGAAGAAATTTTAGCAGTGCTTAATGAGTACGATTTTGGGCAGCTCAGCAATCATCCCAACATTGTGGCGGCAATACCTGAAAGACCCGACATGTACAAATTCTGGACACATAAGAGCATATTCTGGGAACTCCCATACTGGAGTAAGTTGTTGATCAGGCACTACCTAGATGTGATGCACATAGAAAAGAATGTGTGTGACAGTGTGGTGGGCACAATGTTGAACTTGGAGGGGAAGACGAAAGACGGTCCTAAGGCACGCATTGATCTAAAAAAATGCGGAATAAGAAGACATTTGTGGTTGAAAGAAGGGAAGAAAAAAATGCCTTAAACTCCTTACACCGTGAAGCCTAACCAGAAGAACCTAATTTTCAGGTGGAT
>Fvb1-1:493738:507612_5p
GTGACACTACCCACCCCGAATTTCACCCAGAAACCCGGAGTAAGTCGTGCGGGGACCACCTCCAAGGAAAGTTTACCGAAAAATTCGACATAACCTCTCTTGAAAATGGACAACCCTTCCTAATAAAACCTGCAAACACTTCTGAAAATTTAAATCCATCCATAACTCCTAGAGCCTTCGTGCTCCCCAAATCACAACATCTCCCAATTTAAATACTAACTTAAACAAGAAAATCTCATAACCAACAGCCACAGTTCAGAGCAACTCTATTTGAAAGGGAATGAACTAAAAATATAAAAATGAGCGGAAGCTATACTATTGACTATGCCTCTTCTCCATATACGTCCGACCTCAACTATGCAATCCTGCAAACTGGGCATTTTTAAAACGAAGAGCCCAGGGGAAAACATTTGAAAACGAAACGTTAGAGTGAGTGGACAAAAATAAATTAACGAATAAAATATTTATGTTTCCCCAAAATCAATTTCTAAAGAAAAATCGAATGCATGCTGCAAGCGATAAAACTTTCATCTCATAATATCGAGTCTCCCAGACTCTATAATATATGTATGTATTTACACACGTCCATACTCCCTATATAGATTCATGGGTCTATATAGGGCTACTACGCTCGCGTCCAACGCTCACGTCACGCCTTAATGCGGTGCTACACTACGCCATCAAGGTGGACAGACGGGTGTATAAATATGTGTCCATACTCCCTATATGAATTAAACACTCAAATAGGGCTACTACGCTTACGTGTAACGCTCACGTCACGCCTTAATGCGGCTATATGCTACGCCATTAAGGTGGACAGACACATATGGCTAGCTAGCATTTTCTATACATACTCTCTCATAAATACATATTTATATCCAC
>Fvb1-1:493738:507612_3p
TGACACGACCCACCCTGAATTTCACCCTGAAACCCGGAGTAAGTCGTGCGGGGACCACCTCCAAGGAAAGTTTACCGAAAAATTCGACATAACCTCCCTTGAAAATGGACAACCCTTCCTAATAAAACCTGCAAACACTTCTGAAAATTTAAATCCATCCATAACTCCTGGAGCCTTCGTGCTCCCCAAATCACAACATCTCCCAATTTAAATACTAACTTAAACAAGAAAATCTCATAGCCAACAGCCACAGTTCAGAGCAACTCTATTTGAAAGGAAAAGAACTAAAAATATAAAAATGAGCGGAAGCTACACTATTGACTATGCCTCTTCTCCATAAACGTCCGACCTCAACTATGCAATCCTGCAAACTGGACATTTTTAAAACGAAGAGCCCAGGGGAAAACATTTGAAAACGAAACGTTAGAGTGAGTGGACAAAAATAAATTAACGAATAAAATATTTATGTTTCCCCAAATCAATTTCTAAAGAAAAATCGAATGCATGCTGCAAGCGATAAAACTTTCATCTCATAATATCGAGTCTCCCAGACTCTATAATATATGTATGTATTTACACACGTCCATACTCCCTATATAAATTCATGGGTCTATATAGGGCTACTACGCTCGCGTCCAACGCTCACGTCACGCCTTAATGCGGTGCTACACTACGCCATTAAGGTGGACAGACGGGTGTATAAATATGTGTCCATACTCCCTATATGAATTAAACACTCAAATAGGGCTACTACGCTTACGTCCAACGCTCACGTCACGCCTTAATGCGGCTATATGCTACGCCATTAAGGTGGACAGACACATATGGCTAGCTAGCATTTTCTATACATACTCTCTCATAAATACATATTTATATCCAC
>Fvb1-1:534463:545416_5p
TTTATACATTTGGCATGTTATGATTGTGATGATCAAACTTGAGAAACAGAAATCCGGCCGTCAGATGTGACCATCATGATAAAATACATGTATGGGAAAAAATGAAACTTGATCCGAAAAGAATAAGGGCTCGATCCGGACGGTCAATCTCGT
>Fvb1-1:534463:545416_3p
GCATGTTGTGATTGTGATGATCAAACTTGAGAAACAGAAATCCGGCCTTCAGATCTGACCATCATGATAAAATACATGTATGGGAAAAAATGAAACTTGATCCGAAAAGAATAAGATCTCGATCCGGACGGTCAATCTCGTAAGTC
>Fvb1-1:548126:558668_5p
GTGTTTCTGCAAGATCCCGCAGGCTCTGTAGAAACAATTGCACGTGATCTGATCTTCGGGAGCTTCTTCTTTGTCTGCAAAAAGGAGACCGACCGGGGCTTTCCGGTCTTTCTCTCTCCGATGGTAAAGTCAGTATTGGTAGGTGAGTATTAAATGCTAGGAGATGTTTCTTCTTACCTTTTTGGTTGACTTCAGCTGTATTTATAGCCCTGCGTTGACTTATACCTTGCATGTTCTTCAATGTGGGACAAGTATTCTGCATATGTTCAGTTTCTATGGAGGCTTCCTCTCTCGGTCCAGACTGCTTTAGCATCTAGGTTGAGGCCTGTTCGAGCTGCCTCATGCTGGGCTTCGTAGCATCATGGGCCGAGGGAGGTATTTATCGACTACCGACAACA
>Fvb1-1:548126:558668_3p
ATTGTTTCTGCAAGATCCCGCAGGCTCTGTAGAAACTATTGCACGTGATCCGATCTTCGAGAGCTTCTTCTTTGTCTGCAAAAAGGAGACCGACTGGGGCTTTCCGGTCTTTCTCTCTCCGATGGTAAAGTCAGTATTGGTAGGTGAGTATTAAATGCTAGGAGATGTTTCTTCTTACCTTTTTGGTTGACTTCAGCTGTATTTATAGCCCTGCGTTGACTTATACCTTGCATGTTCTTCAATGTGGGACAAGTATTCTGCATATGTTCAGTTTCTGTGGAGGCTTCCCCTCTCGGTCCAGACTGCTTTAGCATCCAAGTTGAGGCCTGTTCGAGCTGCCTAATGCTGGGCTTCGTAGCATCATAGGCCGAGGGAGGTATTTATCGACTACCGACAACA
>Fvb1-1:582575:588146_5p
AGTGTGAGTTTTGGCTGGATAAGGTGGGATTTCTGGGTCATGTAGTTTCAGCTGAAGGTGTTAGTGTGGATCCCCAGAAGGTGGAAGCGGTGTCCAATTGGAAAAGACCCACAACTGTGACTGAGATTCGTAGTTTCTTGGGGTTAGCAGGTTATTATCGGCGTTTTGTGCAAGTGTTTTCAAAGATTGCAGCTCCACTATCGAGATTGACCAAGAAGGGTGTGAAGTTTGAGTGGTCAGATCAGTGTGAGCAA
>Fvb1-1:582575:588146_3p
TGGTTTTGGCTGGATAAGTTGGGATTTCTGGGTCATGTAGTTTCAGCTGAAGGTGTTAGTGTGGATCCCCAGAAGGTGGAAGCGGTGTCCAATTGGAAAAGACCCACAACTGTGACTGAGATTTGTAGTTTCTTGGGGTCAACAGGTTATTATCGGCGTTTTGTGCAAGAATTTTCAAAGATTGCAACTCCACTATCGAGATTGACCAAGAAGGGAGTGAAGTTTGAGTGGTCAGATCAGTGTGAGGA
>Fvb1-1:590166:596071_5p
GAAGTTCCCGACGAAGAAGGCTGTTATGAAATAAGTCTGACCTTGACTTTCTTGTTAGGTTAATCAGTTGTTTTGGCTAATTAAGTTGAGTTAGTTTAATTATCCTAATTAGCTACATGTGTGGCACGTGGTAGATAGGATAAGGTGGTTATATATGTAAGGGTTTATCCCAGTCTGGACTATCGATGATGAATACAGTTTAGCTTTCTTCTTCCCCAATTCTCTTCCTCTCTTCTCCCTTTTCTCTCTCGTTAGGTCTCTGACCCTAACAA
>Fvb1-1:590166:596071_3p
GTTCTGAGAGGGCAGGATTGTTATGAAATAAGTCTGACCTTGACTTTCTTGTTAGGTTAATCAGTTGTTTTGGCTAATTAAGTTGAGTTAGTTTAATTATCCTAATTAGCTACATGTGTGGCACGTGGTAGCTAGGATAAGGTGGTTATATATGTAAGGGTTTATCCCAGTCTGGGCTATCGATGATGAATACAGTTTAGCTTTCTTCTTCCCCAATTCTCTTCCTCTCTTCTCCCTTTTCTCTCTCGTTAGGTCTCTGACCCTAACAAA
>Fvb1-1:652191:657163_5p
AGTTGGAGAGTGTTGTCGGTAGTCAGTAAATACCTCCCTCGGCCCATGATGCTATGAAGCCCAGCATGAGGCAGCTCAAACAGGCCTCAACCTCGATACTAAAGCAGTCTGGGCCGAGAGGGGAAGCCTCCACAGAAACTTAACATTTGTCCCACATTGAAGAAGATACAAAATGTGAGTCAACGCAGAGGTATAAATGCAGCCAAGACCAACCAGAAAGGTAAGAAAAAACGGTCTTAGCATTAAATACTCAACTACCCTTACTAACTTTACCATCGGAGAGAGAAAGACCGGAGAGTCCCGGTCATTCTCCTTTCTTGCAGATAAGGAAGGGCGAAGAAGGAACTTCGAAGCAAAGGACAAAGAACTTTGGAAGATTGGATCACGTGTTACAGTTTCTACAGGATGCCT
>Fvb1-1:652191:657163_3p
GGGGACTTGTTGTCGGTAGTCAGTAAATACCTCCCTCGGCCCATGATGCTATGAAGCCCAGCATGAGGCAGCTCGAACAGGCCTCAACCTCGATACTAAAGCAGTCTGGGCCGAGAGGGGAAGCCTCCACAGAAACTTAACATTTGTCCCACATTGAAGAAGATACAAAATGTGAGTCAACGCAGAGGTATAAATGCAGCCAAGACCAACCAGAAAGGTAAGAAAAAACGGTCTTAGCATTAAATACTCAACTACCCTTACTAACTTTACCATCGGAGAGAGAAAGACCGGAGAGTCCCGGTCATTCTCCTTTCTTGCAGATAAGGAAGGGCGAAGAAGGAACTTCGGAGCAAAGGACAAAGAACTTTGGAAGATTGGATCACGTGTTACAGTTTCTAC
>Fvb1-1:694709:706477_5p
TTGTTCATCCGAATTCTTCACAACATTGGTGCTTTGCTTAAGGTTTTCAATGTGTGATCCATACTTTGGTTTTGTAATACTTGGTTTTATTAATATGATTTGCGATTTCTTTGTGATTCTTGCGATCTATGTTAATCGGTTTTGGTTTTACATGTTACATGAATTTCGATTACTTTGTGTTCTTGATTTTTATGTTTCTTTGTGATTTTTAACATGGTACGATTTTAATATATGATTAGGGCAGTAGTATTCGATTTTCTTATGTGTTTATTTGATTTGTTTTCTCGAATATGTGGGGGGTAAATCTAATTCTAGGATGTTGCTTCGGCCGGGGTAGTGTTCTAGGGTTTTGGTTTTATTTGCTAAGTGATCTGAATTTACAAACTTTGTTGTGTCTATTTAGATTGCTATAGGGTTACCATTCGAGAAACATACATGTTAAATGAGAAGTTGACGCCTTGCTTGTTGAACATGTCTCTAATTCGGCTTACTTGTTCTTATGTGCTAATTGTTTTAGTTTCTACGCAGGTGTGTTTCTGAATTGATTAGCATAACTTAGGATTATTCGCAGGTGTTGGTCTTAAGTAATTTAGAAGTCTTAACGATTAATAATCGCAGGTGATTGATTAATTAGAATTAGAATTAAATTAAATGCTTAAGTGTCGAGTCTACTTGCTGTCTTAGTTATATGCGATTTTGTATTAGTTAAATTATGTGTTTCGTGCTATGCTTGTGTGAGTTGGTGGTGATCAAACTTGTAAATATTAGTTTTAGGTTTTTAATTTTCTGTTTTTTTTAGGATTTAATTCGATCTTTTAATCTCATGATCCGATTTTTGTATATATGTTTATATGTTTGTGTGTTTTGTTTCTCTTGTAATTGATTCACCCTTTGGTTTCCCCGGCTAGAACGATCCCTACTTTCATATACTACTAACGATTGCAGGGTAATTAAATTGTGTTGTTATTTAACCCCGGTTCGGTAATACGTCAA
>Fvb1-1:694709:706477_3p
TTCGCCATTGTTCATCCGAATTCTTCACAACATTGGTGCTTTGCTTAAGGTTTTCAATGTGTGATCCATACTTTGGTTTTGTAATACTTGGTTTTATTAATATGATTTGCGATTTCTTTGTGATTCTTGCGATCTATGTTAATCGGTTTTGGTTTTACATGTTACATGAATTTCGATTACTTTGTGTTCTTGATTTTTATGTTTCTTTGTGATTTTTAACATGGTACGATTTTAATATATGATTAGGGCAGTAGTATTCGATTTTCTTATGTGTTTATTTGATTTGTTTTCTCGAATATGTGGGGGGTAAATCTAATTCTAGGATGTTGCTTCGGCCGGGGTAGTGTTCTAGGGTTTTGGTTTTATTTGCTAAGTGATCTGAATTTACAAACTTGGTTGTGTCTATTTAGATTGCTATAGGGTTACCATTCGAGAAACATACATGTTAAATGAGAAGTTGACGCCTTGCTTGTTGAACATGTCTCTAATTCGGCTTACTTGTTCTTATGTGCTAATTGTTTTAGTTTCTACGCAGGTGTGTTTCTGAATTGATTAGCATAACTTAGGATTATTCGCAGGTGTTGGTCTTAAGTAATTTAGAAGTCTTAACGATTAATAATCGTAGGTGATTGATTAATTAGAATTAGAATTAAATTAAATGCTTAAGTGTCGAGTCTACTTGCTGCCTTAGTTATATGCGATTTTGTATTAGTTAAATTATGTGTTTCGTGCTATGCTTGTGTGAGTTGGTGGTGATCAAACTTGTAAATATTAGTTTTAGGTTTTTAATTTTCTGTTTTTTTAGGATTTAATTCGATCTTTTAATCTCATGATCCGATTTTTGTATATATGTTTATATGTGTGTGTTTTGTTTCTCTTGTAATTGATTCACCCTTTGGTTTCCCCGGCTAGAACGATCCCTACTTCATATACTACTAACGATTGCAGGGTAATTAAATTGTGTTGTTATTTAACCCCGGTTCGGTAATAC
>Fvb1-1:714377:716800_5p
AACCTTTGAAATTCATCGGCTAAACCTTTGAAATTCGTCGGCTAAACCTTTATACATTTGGCATGTTGTGATTGTGATGATCAAACTTGAGAAACGGAAATCCGGCCGTCAGATCTGACCATTATGATAAAATACATGTATGGGAAAAAATTCAACTTGATCCGAAAAGAATAAGGACTCGATCCGGACGGTCAATCTCGTAAGTCAAACCCCTAAACGCACGAAAAAGGTCGTTCGACCGTCTAAATTTCGTATTTTGGCCGGACCTTCAACTGAAAATATTTTCAAATCGATGAGACACAATAAGTCGTATAAAAATTTTACGCAAAATAACCACCGAAGATAGGGCTACCCATAGGGAGAAAGAATGGAAAATTGCATTGACCGCAACTATCGGCACCGAATATTTACCGGAATAATGTGATTTTTCAACCGTGGATGTATTTCAACATTCTCGTCATATCTTATTTCATGACTTTTTGGCGTTTGAAGGTTTTACGTATAGTTTGTTTTTGAAACGGAACATTTACATAACACTTGGTAAACAAGTTATACAACATTAGTATGCATGTTGTGATTATGATGATCAAACTTGAGAAAAGGAAATCCGACGGTCAGATCTGACCATCATGATAAAATACATGTATGGGAAAAAATTCAACTTGATCTGACAAGGTTAAGTGCTCGATCAGGACGGTCAATCCCGTAAGTCAAACCCCTAAATGCACGGAAAAGGTCGTTGGACCGTCTAAATTTCGTATTTTGGCCGGACCTTCAACTGAAAATATTTTCAAACCGATGAGACACAATAAGTCGTATAAAAATTTTACGCAAAATAACCACCGAAGATAGGGCTA
>Fvb1-1:714377:716800_3p
AATTCGTCGGCTAAACCTTTGAAATTCGTCGGCTAAACCTTTATACATTTGGCATGTTGTGATTGTGATGATCAAACTTGAGAAACAGAAATCCGGCCGTCAGATCTGACCATCATGATAAAATACATGTATGGGAAAAAATGAAACTTGATCCGAAAAGAATAAGGGCTCGATCCGGACGGTCAATCTCGTAAGTCAAACCCCTAAACGCACGGAAAAGGTCGTTCGACCGTCTAAATTACGTATTTTGGCCGGACCTCCAACTGAAAATAGTTTTAAACCGATGACACGCAACAAGTCGTATAAAAATTTTACGCAAAATAACCACCGAATATAGGGCTACTCATAGGGGGAAAAATGAAAAATTGCATTGACCGCAACTATCGGCACCGAATATTTACCGGAATAATGTGATTTTTCAACCGTGGATGTATTTCAACATTCTCGTCATATCTTATTTCATGACTTTTTGGCGTTTGAAGGTTTTACGTATAGTTTGTTTTTGAAACGGAACATTTACATAACACTTGGTAAACAAGTTATACAACATTAGTATGCATGTTGTGATTATGATGATCAAACTTGAGAAACAGAAATCCGACCTTCAGATCTGACCATCATGATAAAATACATGTATGGGAAAAAATTCAACTTGACCCGAAAAGAATAAGGGCTCGATCCGGACAGTCAATCTCGTAAGTCAAACCCCTAAACGCACGGAAAAGGTCGTTCGACCGTCTAAATTACGTATTTTGGCCGGACCTCCAACTGAAAATAGTTTTAAACCGATGACACGCAACAAGTCGTATAAAAATTTTACGCAAAATAACCACCGAACATAGG
>Fvb1-1:726953:735083_5p
TTTTGGGACCTCTATACACAATAGACATTGATCTTTCAACTTTTTTTGAGAAAACTGTTTGTTTTCACTGGCAGTTTAACACGATCTTACAAATTTGCGAAAAAATAAACGTTCTCAGAATCTGCAAAAATCAAATTATTTCATCTTTTTAGGAACTCTATACCTCATTGTTCTCTAAACTTATTTCAACAATTTTCAGAGAAAACAGTTTGTGTTTCACTAGCAGTTTAAAACAATCTTACAAAATTACGAACGAATCAACGTTTCAAAAATCTGCTGAAACCAAATTGTTTGTTCTTTTTGGGACCTCTATACACAATAGACATTGATCTTTCAACTTTTTTTGAGAAAACTGTTTGTTTTCGCTGGAAGTTTTAAACGATTGTACAAGATTGCGAACGAATCAACTTTCCTAAAATCTGCCGAAACCAAATTGTTTGTTCTTTTTGGGACCTCTATACACCATATCTTTCAACTTTTTTTGAGAAAACCGTTTGTTTTCACTCGCAGTTTTAAACGATTGTACAAGATTGCGAACGAATCAACGTTCCTAAAATCTGCCGAAACTAAATTGTTTGTTCTTTTTGCGACCTCTATACACAATAGACATTGATCTTTCAACTTTTTTTGAGAAAACTGTTTGTTTTCACTGGCAGTTTAACTCGATCTTACAAATTTGCGAAAAAATAAACGTTCTCAGAATCTGCAAAAACCAAATTCTTTCATCTTTTTAGGAACTCTATACACCAACCTCATTGTTCTCTAAACTTATTTCAACCATTTTTAGAGAAAACTGTTTATGTTTCACAAGCAGTTTAAAACAATCTTACAAAATTACGAACGTATCAACGTTGCTAAAATCTGCCGAAACCAAATTTTTGTTATTTTTGGGACCTCTATACACAATAGACATTGATCTTTCACTTTTTTTTAGAAAAGTGTTTGTTTTCACTGGCAGTTTTAAACGATTGTACAAGATTGCGAACGAATCAACGTTCCT
>Fvb1-1:726953:735083_3p
TTTTGGGACCTCTATACACAATAGACATTGATCTTTGAACTTTTTTTGAGAAAACTGTTTGTTTTCACTGGCAGTTTAACACGATCTTACAAATTTGCGAAAAAATAAACGTTCTCAGAATCTGCAAAAATCAAATTATTTCATCTTTTTAGGAACTCTATACCTCATTGTTCTCTAAACTTATTTCAACAATTTTCAGAGAAAACAGTTTGTGTTTCACTAGCAGTTTAAAACAATCTTACAAAATTACGAACGAATCAACGTTTCAAAAATCTGCTGAAACCAAATTGTTTGTTCTTTTTGGGACCTCTATACACAATAGACATTGATCTTTCAACTTTTTTTGAGAAAACTGTTTGTTTTCGCTGGAAGTTTTAAACGATTGTACAAGATTGCGAACGAATCAACTTTCCTAAAATCTGCCGAAACCAAATTGTTTGTTCTTTTTGTGACCTCTATACACCATATCTTTCAACTTTTTTTGAGAAAACCGTTTGTTTTCACTCGCAGTTTTAAACGATTGTACAAGATTGCGAACGAATCAACGTTCCTAAAATCTGCCGAAACTAAATTGTTTGTTCTTTTTGGGACCTCTATACACAATAGACATTGATCTTTCAACTTTTTTTGAGAAAACTGTTTGTTTTCACTGGCAGTTTAACTCGATCTTACAAATTTGCGAAAAAATAAACGTTCTCAGAATCTGCAAAAACCAAATTCTTTCATCTTTTTAGGAACTCTATACACCAACCTCATTGTTCTCTAAACTTATTTCAACCATTTTTAGAGAAAACTGTTTATGTTTCACAAGCAGTTTAAAACAATCTTACAAAATTACGAACGTATCAACGTTGCTAAAATCTGCCGAAACCAAATTTTTGTTATTTTTGGGACCTCTATACACAATAGACATTGATCTTTCACTTTTTTTTAGAAAAGTGTTTGTTTTCACTGGCAGTTTTAAACGATTGTACAAGATTGCGAACGAATCAACGT
>Fvb1-1:776847:778952_5p
TTGGGACCTCTATACACCATATCTTTCAACCTTTTTTGAGAAAACTGTTTGTTTTCTCTCGCAGTTTTAAACGATTGTACAAGATTGCGAACGAATCAACGTTCCTAAAATCTGCCGAAACCAAATTGTTTGTTCTTTTTGGGACCTCTATACACAATAGACATTGATCTTTCAGCTTTTTTTGAGAAAACTGTTTGTTTTCACTGGCAGTTTAATTCGATCTTACAAATTTGTGAAAAAATAAACGTTCTCAGAATGTGCAAAAACTAAATTCTTTCATCTTTTTAGGAACTCTATAAACCAACCTCATTGTTCTCTAAACTTATTTCAACCATTTTTAGAGAAAACTGTTTATGTTTCACAGGCAGTTTAAAACAATCTTACAAAATTACGAACGTATCAACGTTCCTAAAATCTGCCGAAACCAAATTGTTTGTTATTTTTGGGACTTCTATACACAATAGACATTGATCTTTCAACTTTTTTTGAGAAACCTGTTTGTTTTCACTGGAAGTTTTAAACGATTGTACAAGATTGCGAACGAATCAACGTTCCTAAAATCTGCCGAAACCAAATTGTTTGTTATTTTTGGGACCTCTATACACCATAGACATTGATCTTTCAACTTTTTTT
>Fvb1-1:776847:778952_3p
TTCTTTTTGGGACCTCAATACACCATATCTTTCAACCTTTTTTGAGAAAACTGTTTGTTTTCACTCGCAGTTTTAAACGATTGTACAAGATTGCGAACTAATCAACGTTCCTAAAATCTGCCGAAACCAAATTGTTTGTTCTTTTTGGGACCTCTATACACAATAGACATTGATCTTTCAACTTTTTTTGAGAAAACTGTTTGTTTTCACTGGCAGTTTAACTCGATCTTACAAATTTGTGAAAAAATAAACGTTCTCAGAATGTGCAAAAACCAAATTCTTTCATCTTTTTAGGAACTCTATACACCAACCTCATTGTTCTCTAAACTTATTTCAACCATTTTTAGAGAAAACTGTTTGTGTTTCACTAGCAGTTTAAAACAATCTTACAAAATTACGAACGTATCAACGTTCCTCAAATCTGCCGAAACCAAATTGTTTGTTCTTTCTGGGACCTCTATACACCATAGACATTGATCTTTTAACTTTTTTTGAGAAAGCTGTTTGTTTTGACTGGCAGTTTTAAACGATTGTATAAGATTGCGAACGAATCAACTTTCCTAAAATCTCCCGAAACCAAATTGTTTGTTCTTTTTGGGACCTCTATACACCATAGACATTGATCTTTCAACTTTTT
>Fvb1-1:784414:792582_5p
CTGTTAGTACATAGCCAAAATACTTGGCTAAGCCGAGAATACGGTACAATTACCAGGTCGAGATAGCCCTGGTGGGCCCTTCACAGACATCCAAGGAAGGAAGGGCCGGTAACAAACCGCTTGCCAAAGTCACTAGCGGCAAAACACCCCCAAAAGAGGAGGCACTCCAAAGGAGGGCAAAGAGTCCCACATTGGAAACAAGCTCAAGGTACACAAGCTTAGCCTATAAAACAAGCTCAAGGTACACACTTACATACTCTCTCAGATATAGATTCATACTCTCTCCCTTACTTTCATTCCTCTGCCCGTACAAGTGCACATAGCTCACTTAAGCATCGGAGAGTCGAAGACTGGGACACCCCAGTCCCGACCTCGTGACGCTGTTATTTGTGCAGGTACCGAGTGAAAGCCTCTCAGGAATTCTACTTCGTTCCGCCCCGCGACCACTTCCCGGCTCGGGACGTAACAGGTGGAAACA
>Fvb1-1:784414:792582_3p
GACTTGGGGACTTGTTAGTACATAGCCAAAATACTTGGCTAAGCCGAGAATACGGTACAATTACTCGGTCGAGATAGCCCTGGTGGGCCCTTCACAGACATCCAAGGAAGGAAGGGCCGGTAACAAACCGCTTGCCAAAGTCACTCTAGCGGCAAAACACCCCCAAAAGAGGAGGCACTCCAAAAGAGGGCAAAGAGTCCCACATTGAAAACAAGCTCAAGGTACATAAGCTTAGCCTATAAAACAAGCTCAAGGTACACACGTACATACTCTCTCAGATATAGATTCATACTCTCTCCCTTACTTTCATTCCTCTGCCCGTACAAGTGCACATAGCTCACTTAAGCATCGGAGAGTCGAAGACTGGGCCACCCCAGTCTCGACCCCGTGACGCTGTTATTTGTGCAGGTACCGAGTGAAAGCCTCTCAGGAATTCTACTTCGTTCCGCCCCGCGACCACTTCCCGGCTCTGGACGTAACAGGTAGAAACA
>Fvb1-1:841918:844286_5p
TTCGCAAATTTGTAAGATCGTGTTAAACTGCTTGTGAAAACATACAGTTTTCTCAAAAAAGTTGAAAGATCAATTTCTATTGTGTATAGAGGTCCCAAAAAGAACAAAAAATTTGGTTTCGGCAGATTTCAGGAAGGTTAATTCATTCGCAATCTTGTACAATCGTTTAAAACTGTCAATGAAAACAAACAGTTTTCTCAAAAAAA
>Fvb1-1:841918:844286_3p
TTCGCAAATTTGTAAGATCGTGTTAAACTGCCTGTGAAAACATACAGTTTTCTCAAAAAAAGTTGAAAGATCAATTTCTATTGTGTATAGAGGTCCCAAAAAGAACAAAAAATTTGGTTTCGGCAGATTTCAGGAAGTTTAATTCATTCGCAATCTTGTACAATCGTTTAAAACTGCCAATGAAAACAAACAGTTTTCTCAAAAAAA
>Fvb1-1:891166:899306_5p
TGTTTCTACCTGTTTCTTCTCGAGCCGGGAAGTGGTCACGGGGCGGAACGAAGTAGAATTCTTGGGGTCTTTCACTCGGTACCTACACAAATGACAACGTCACGGGGTCGGGACTGGGGTGGCCCAGTCTTCGAATCTCCGATGCTTAAGTTAGCTTTGAGCACTTGTACGGGTAGAGGAATGAAAGAGGGAGAGAATATATGTGAGTATGTATATGTGTGTACCTTTTATGATAGGTTGAGCTTGTTTTATAAGGCAAGTATGGGTACCTTTGCCTTAGTCTCCAATGTGGGACTTCTTGCCCTCCTTTGGAGTGTCTCCCCTTTTGGGGGTGTTTTGCCGCTAGAGTGACTTTGGCAAGCGGTTTGTTATCGGCCCTTCATTCTTTGGATGTCTGTGAAGGGCCCACTAGGGCTATATCGACCGGGTAATTGTACCGTATTCTCGGCTTAGCCAAGTATTTTGGCTATGTACTAACAAGTCCCTA
>Fvb1-1:891166:899306_3p
TTGTTTCTACTTGTTTCGTCCCGAGCCGGGAAGTGGTCACGGGGCGGAACGAAGTAGAATTCTTGGGGTCTTTCACTCGGTACCTGCACAAATGACAACGTCACGGGGTCGGGACTGGGGTGGCCCAGTCTTCGACTCTCCGATGCTTAAGTTAGCTTTGAGCACTTGTACGGGTAGAGGAATGAAAGAGGGAGAGAATATATGTGAGTATGTATATGTGTGTACCTTTTATGATAGGTTGAGCTTGTTTTATAAGGCAAATATGGGTACCTTTGCCTTAGTCTCCAATGTGGGACTTCTTGCCCTCCTTTGGAGTGTCTCCCCTTTTGGGGGTGTTTTGCCGCTAGAGTGACTTTGGCAAGCGGTTTGTTACCGGCCCTTCATTCTTTGGATGTCTGTGAAGGGTCCACCAGGGCTATCTCGACTGGGTAATTGTACCGTATTCTCGGCTTAGCCAAGTATTTTGGCTTGTACTAACAG
>Fvb1-1:924399:935745_5p
TATTGAATAAACAGAATCTGTGTCTCAAAAACTTAAACTGTCAAAACAAAGGAACTAAATATCTGCTGGAATTTCAGGATAGCCTGCAAAACCTGGAAAAGTAGAACAGAAAAGGTTGCATGACCATGGCATGACGTGCTCTCACCCCGCTCTTGCAAAACCTGAAAGGTACGTCGATGAAAAAGTAACTTATCTTTCAAAAAGGGGAGGGAAACATACACACAGAGAAAGGTTTTTGCCTTCATATAAAGATATATAGGAAAAAACACACAGAGGGTTCACCCCGGCCTCATAAACTATATACCATGCAGAGGTTAAAGACATACAAATAGTAAGCTAAGAAAGTGAAAATTAAACCCTAAAGAACCACTACCAAACAGAGAAGA
>Fvb1-1:924399:935745_3p
CTTACTATATTGAAAAAACAGAATCAGTGTTTCAAAAACTTAATCTGTCAAAACAAAGGAACTAAATATCTGCTGGAATTTCAGGATAGCCTGCAAAACCTGGAAAAGTAGAACAGAAAAGGTTGCACGACCATGGCGTGACGTGCTCTCACCCCGCTCTTGCAAAACCTGAAAGGTACGTCGATGAAAAAGTAACTTATCTTTCAAAAAGGGGAGGGAAACATACACACAGAGAAAGGTTTTTGCCTTCATATAAAGATATATAGGAAAAAACACACAGAGGGTTCACCCCGGCCTCATAAACTATATACCATGCAGAGGTTAAAGACATACAAATAGTAAGCTAAGAAAGTGAAAATTAAACCCTAAAGAACCATAA
>Fvb1-1:939477:943276_5p
AACTCCAATTCTAAGCCTAACCATGCCAATCAAACACAAACACACAATAAAACCCTAAAATTTTCATTACTGATTTCTCCTTACCTAGCTCGAGATGGAGTAAGTCCTTTGGAGGGATTGAAGCACGGGAGGAGGGCTTTCTTTTGAGCTACGGCTCGCCTGGTATGGCGGCAGGAGGAAGGAGTTCCGGGAGAAACTCTTCCCGGCAATCGGACCTTTCGGCGGCCTTTTCTCCCTCACGGCGGTGCTAGAAGGGCTGCCACCGGTCTAGAATTGAAGCTAGGACGGAGACCGATCGATCGGGACTGGTGCGGCGGTCTGGGGTGGCCGGACGGCGGCGGTCGGGCGGCCTGAAAGTCTCGGCAGTGAGGGGCTCGGAGAGAGAGAAACCGGGAGGAAGGGAGAGAAAGAAAAAAAAACTGATTTGGGCCTTTAGCCCAACCCGGACCACCAACTCCAACAAATACCCAAACCAAAATTTAACACCCCAAAAAATAATACCCCAAAAAATTACCTTTTACTAGCAAAAATTACCATTTTTTACCGTCGTCACAATTTCTTCCTTAGAATAATCCCACAAAATAATCGTCTCCTACACCTCTATGGGGATCAATTATATTTTATACTTAATGACGAACACGTTAAAATTCTTATTATCACTATGCCAGTAATAAAGGTAAAAATTATGGGTCGGGGCGTGACAATTCTCCCCTCCTTAT
>Fvb1-1:939477:943276_3p
AATTTCCATACCAATTATGCCAATCAAACACAAACACACAATAAAACCCTAAAATTTCCATTACCGATTTCTCCTTACCTAGCTCGAGATGGAGCGAGCCATTTGGAGGGATTGAAGCACGGGAGGAGGGCTTTCTTTTGAGCTACGGCTCGCCTGCTATGGCGGCCGGAGGAAGGAGTTCCGGCGAGAAACTCTTCCCGGCAGTCGCACCATTCGGCGGCCTTTTCTCCCTCACGGCGGCGCTAGAAGGGCTGCCACCGGTCTAGAATTAAAGCTGGGACGGAGACCGATCGATCGGGACCGGTGTGGCGGTTTGGGGCGGCCGGACAACGGCTGTCGGGCGGCCAGAAAGTCTCGGCAGTGAGGGGCTCGGGGAGAGAGAAACCGGGAGGAAGGGAGAGAAAGAAAAAAAACTGATTTGGGCCTTTAGCCCAACCCGGACCACCAACTCCAAGAAATACCCAAACCAAAATTTAACACCCCAAAAATAATACCCCAATAAAATTACCTTTTACTAACAAAAATTACCATTTTTTTACCGTCGTCACAATTTCTTCCTTAGAATAATCCCATAAAATAATCGTCACCTACACCTATCTGGGGATCAATTATATTTTTATACTTAATGACGAACACAGTAAAATTCTTATTACCACTATGCCAGTAATAAAGGTAAAAATTATGGGTCGGGGCGTGACAATGTTACC
>Fvb1-1:964405:973274_5p
GCCAAATACGACGTCGTCAAGGGAGAGGTGCAAAGGCTGCTGGATGTCCAATTTATCAAGGAAGCGAAATACCCTCAATGGTTGGCCAACGTGGTCATGGTCCCAAAGAAGGCGGTAGGGCAATGGAGGATGTGTTTTGACTACACCAGTCTAAATAGGGTGTGCCCCAAAGATAGCTTCCCGTTGCCCAGGATTGATCAACTCGTTGATTCCACCTCCGGGTTCGAAATGCTAAGTTTTATGGACGCTTACGCGGTCTACAATCAGATAATGATGGATCCAGCGGATGAGGAGCATACCATAAACACATAAGACACTACACGTCTGCATTATCCTATGCTTAAGTTTATTTCACTCTACACTTAGGTACAGGAGCAGAGGACAGTGGTGTGCAATGGGACTGAAACAGCTACCCAATCCATAGTCATGTTTGGTCCAATATACCTTAGTGCGACACATAACAAAGTTAAAATAACACTAATACAACACTACTTATTCTAAATTTTATTCACCCTTCAAATTCATATCTCAAGTTGTAAACTGTATTGAAAGGGATAGAGACATTGACATCTAAACACAA
>Fvb1-1:964405:973274_3p
CCAAATACGACGTCGTCAAGGGAGAGGTGCAAAGGCTGCTGGATGTCCAATTTATCAAGGAAGCGAAATACCCTCAATGGTTGGCCAACGTGGTCATGGTCCCAAAGAAGGCGGTAGGGCAATGGAGGATGTGTTTGACTACACCAGTCTAAATAGGGTGTGCCCCAAAGATAGCTTCCCGTTGCCCAGGATTGATCAACTCGTTGATTCCACCTCCGGGTTCGAAATGCTAAGTTTTATGGACGCTTACGCGGTCTACAATCAGATAATGATGGATCCAGCGGATGAGGAGCATACCATAAACACATAAGACACTACACGTCTGCATTATCCTATGCTTAAGTTTATTTCACTCTACACTTAGGTACAGGAGCAGAGGACAGTGGTGTGCAATGGGACTGAAACAGCTACCCAATCCATAGTCATGTTTGGTCCAATATACCTTAGTGCGACACATAACAAAGTTAAAATAACACTAATACAACACTACTTATTCTAAATTTTATTCACCCTTCAAATTCATATCTCAAGTTGTAAACTGTATTGAAAGGATAGAGACATTGACATCTAAACACAAAAT
>Fvb1-1:1000002:1008606_5p
CTCGACGGCTTGCAAACACACACACAACTCTCTCAACACAACTTATTCAAACAAATACAAAACAACCTTCAACCTTGTTGAAACCTTCGACCCAGTCGAATCACCAACGCTCCTAGGAGCTTTATTTCTGCTTTCCCGTTGAAGCGAGCTCTCTCACAACTCAATCAAACACAATCAATAGAAAATAAACTGCAACCCAGTTCCCTTTGAAGCCACTTCGAAACCCTGATTCTAAGCGCACCACCCCCTAGGATTCTTCAAAGCTCTCCGGACTCTACCCCGATTCCTCGGAATCTTCCCTATAGTTGCTCTGCTCACTCCGCCGTGAGTATCGACCGCCTTGTGCTCGTAAATTCCTCGTCTGAGGTGGCACCTGGAACCCGTCTTCCGCCTTATCAAGAAGTCAAGCGCACATAATCAATCTTTTCCTTGTCCGCGAGGTGGCACGCCCGCAACACTCCCCCTTTCTCTTTGCTCGCTATTCACCTCCGCTCCATACGCTGAGGATCGTGGCTAAAACA
>Fvb1-1:1000002:1008606_3p
GCTCGACGGCTTGCAAACACACACACAACTCTCTCAACACAACTTATTCAAACAAATACAAAACAACCTTCAACCTTGTTGAAACCCTCGACCCAGTCGAATCACCAACGCTCCCAGGAGTTTTATTTCCGCTTTCCCGTTGAAGAGAGCTCTCTCACAACTCAATCAAACACAATCAATAGAAAACAAACTGCAACCCAGTTCCCTTCGAAGCCACTTCAAAACCCCAATTCTAAGCGCACCGCCGCCTAGGATTCTTCAGAGCTCTCCGGACTCTACCCCGATTCCTCGGAATCTTCCCTATAGTTGCTCTGCTCACTCCGCCATGAGTATCGACCGCCTTGTGCTCGTAAATTCTTCATCTGAGATGGCACCTGGAACCCGTCTTCCGCCTGATCAAGAAGTCAAGCGCACACAATCAATCTTTTCCTCGTCCGCGAGGTGGCACGCCCGCAACACTCCCCCTTTCTCTTTGCTTGCTATTCACCTCCGCTCCATATGCTGAGGATCGTGGCCAAAACAGAAGGCACGATAC
>Fvb1-1:1030456:1031951_5p
ACAATTGTGGGTAGGTGAGTTTTTTTAGTAATTTTCACATTTTCCTTTTCTAACCAAACCCATCAATAGCTATTAAAAAATTCCTATTGAATAAATAGCTATTAAGAGTTATTATTATATTAGCAATAAACATCACGCTCTTGTTTTTTTTTTTTT
>Fvb1-1:1030456:1031951_3p
CAACCGTGGGTAGGTGAGTTTTTTTAGTATTTTTCACATTTTCCTTTTCTAACTAAACCCATCAATAGCTATTAAAAAATTCCTATTGAATAAATAGCTATTCAGAGTTATTATTATATTAGCAATAAACATCACGCTCTT
>Fvb1-1:1060881:1070809_5p
GACATTCAATCCAAAGCGATCTGGGCATATCTAAAAGTTAAGATTTGATTGATCTGATTGTGTTAAAATCGGCAAGTAAATCAATCAGTCAAGATTCATTGATTCAATTAATGAAATATTATTGATTTAAAATCTTCATTACTTGCCTTAAGTGGAGGAATGTTAACACTATAAATACTTCCTCTCATATCAAGAGGAGGGGGCAAACAAAGGCAGACAGAGGAGCAAGAAACAGAAGCAGCGGACTAGAGAGAGAGAAAAATCCCTCCCGCGAGCTCAGAAGTCTCCCCAAAATCCTTGAAGAACTATCAAGCTCATAGCCAGTTCTTCATGAAATCCAGATCCCCCCTTGAAGAACTATCAAGCTCCCCAAGTAGCCAGTTCTTCACTAAATCCTTGAAGAACCATCAAGTTGCCAAATAGCAGGTTCTTCATCAATCTTAAGTTTAGAAGTTGTGAAATCCTGAAGAATCATCAAGCTGCCAAATAGCCGATTCTTCATCAACCTCAAGCTTAGAAGTTGTCAAATCCCGAAGAATCATCAAGCTGCCAAATAGCTGACATCTTCACCAACTTCAAGTCAAAGAATAAAGCACCACGTGAAACCGCTTGTGGATCAAATCCGATCAAGAACAAGCCTCTACGGCCCTTGGTCAATCGACTTCTACAAATCGTCAACACGACAAGAAGTCCAACTTACAAACAATTCGTCTCAAGAACAAGTGCTTGTCACCCTTGAGTTAAACCTACATTCGGAGATAGAATCAGAGGAGTACACAAAGATTGTAACCCGCATTCGCATTGATTAAATTAAATTATTCTTTGTACACGTGTTGTTCTGTCATTTGTTGCAAATATTTTCGTGTTTACAA
>Fvb1-1:1060881:1070809_3p
AAGACATTCAATTAAAAGCGATCTGGGCATATCTAAATCTTAAGATTTGATTGATCTGATTGTGTTAAAATCGGCAAGTAAATCAATCAGTTAAGATTCATTGATTCGATTATGGAAATATTATTGATTCAGAATCTTCATTACTTGCCTTAAGTGGAGGAAGGTTAACACTATAAATACTCCCTCTCATATCAAGAGGAGGGGGCAGAAACAAAGGCGGACAAAGGAGCAAGAAACAGAAGCAGCGGACTAGAGAGAGAGAAAAATCCTTCCTGCGAGATCAGAAGTTTCCCCAAAATCCTTGAAGAAATATCAAGCTCATAGCCAGTTCTTCATCAAATCCAGATCCCCCCTTGAAGAACTATCAAGATCCTCAAGTAGCCAGTTCTTCACTAAATCCTTGAAGAACTATCAAGCTGAAAATAACCGGTTCTTCATCAACCTCAAGCTTAGAAGTTGTGAAATCCTGAAGAATCATCAAACTGCCAAATAGCCGATTCTTCATCAACCTCAAGCTTAGAAGTTGTCAAATCCCGAAGAATTATCAAGCTGCCAAATAGCCGACATCTTCACCAACTTCAAGTCAAAGAATAAAGCACCACGTGAAACCGCTTGTGGATCAAATCCGATCAAGAACAAGCCTCTACGGCCCTTGGTCAATCGACTTCTACAAATCGTCAACACGACAAGAAGTCCAACCTACAAACAATTCGTCTCAAGAACAAGTGCTTGTCACCCTTGAGTTAAACCTACATTCGGAGATAGAATCAGAGGAGTACACAAAGATTGTAACCCGCATTCGCATTGATTAAATTAAATTATTCTTTGTACACGTGTTGTTCTGTCATTTGTTGCAGATATTTTCGTGTTT
>Fvb1-1:1090784:1097482_5p
TCACCATTAATTTCATAACTATACTATGCTTACTCCGATTTTAACGCATAGCATGTCTACGAACTCGTAACGACGTCCTCTACAACTTTCATGAAGAAAGTTTTCCCATATTCCCAACGGAATAAAAAGTCAACTTTAAAGTCCTTAACAGTAAACGGTTAATTAATACGGTAAAAGACCAAAATAATACCGGAATAAATAACCGTAAAATAACTTAAGGACTGAGGTGTGACA
>Fvb1-1:1090784:1097482_3p
TTCACCATTAATTTCATAACTTTACCATGCTTACTCCGATTTTAACGCATAGCATGTCTACGAACTCGTAACGACGTCCTCTACAACTTTCATGAAGAAAGTTTTCCCAAATTCCCAACAGAATAAAAAGTCAACTTTAAAGTCCTTAACAGTAAACGGTTAATTAATACGGTAAAAGACCAAAATAATACCGGAATAAATAACCGTAAAATAACTTAAGGACTGGG
>Fvb1-1:1097882:1100089_5p
TTAGTCATTAACTATAAACCCCTTAACACAGTCTTGCAATGGATCATGTATCATATTCGTAATAAAAAAAGATCTCAATAACAGGTTAAATAAATTTATTATCTTTAGTAAATTCGATATGAAATCAGGATTTTGGCAGATCTAAATCAATGATGTTAATAAATACAAAACCGCATTT
>Fvb1-1:1097882:1100089_3p
GTTAGTCATTAATTATAAACCTCTTAACACAGTCTTATAATGGATCAAGTATCATATTCGTAATAAAAGAGATCTCATTAACAGGTTAAATAAATCTATTATCGTTAGTAAATTCGATATGAAATCAGGATTTTGGCAGATCCAAATCAATGACGTTGATAAATACAAAACCGCATTT
>Fvb1-1:1111842:1119588_5p
AATTGTTTCTACTGCTTCGTCCCGAGCCGGGAAGGGGTCGCGAGGCGGAGCGAGGTAGAATCCTTTGGTCCAGCACTCGGAACCTGAACAAGTGACAGCGTCAAGAAGCCGGGATTGGGGTGGCCCAGTCTTCGACTCTCCGATTCTTAAGTTAGCTTTAGGCACTTGCAATGTAGTGGAGTGTGGAAAAGAGATGTGTGTACCTTTTATGGTAGCTTGTGCCTGTTTTATAGGCCAAGGTTGGGCACTTTGGCCTTAGTCTCCAATGTGGGACTACTTGTTGGTCTTTGTGGTGTCTCCCCTTTTGGGGGTGATTTGCTGCTAGAGTGATTTTGGCAAGCGGTTTGTTACCGGCCCTTCACTTTTTGGATATCCGTGAGGGGCTTACCAGGGCTATCTTGTCTGGAACGACCTTCGGTGACCGGGTAATTGCACCTTATTCTCGGCTCAGCCAAGTATTTTGGCT
>Fvb1-1:1111842:1119588_3p
AATTGTTTCTATCTGCTTCATCCCGAGCCGGGAAGGGGTCGCGAGGCGGAGCGAGGTAGAATCCTTTGGTCCTGCACTTGGAACCTGCACAAGTGACAGCGTCAAGAAGCCGGGATTGAGGTGGCCCAGTCTTCGACTCTCTGATTTTTAAGTTAGCTTTAGGCACTTGCAATGTAGGGGAGTGGAAGAGAGATCTGTGTACCTTTTATGGTAGCTTGTGCCTGTTTTATAGGCCAAGGTTGGGCACTTTGGCCTTAGTCTCCAATGTGGGACTACTTGTTAGTCTTTGTGGTGTCTCTCCTTTTGGGGGTGTTTTGCCGCTAGAGTGATTTTGACAAGCGGTTTGTTACCGGCCCTTCACTTCTTGGATATCCGTGAGGGGCTTACTAGGGCTATCTTATCTGGAACGACCTTCGGTGACCGGGTAATTGCACCTTATTCTCGGCTCAGCCAAGTATTTTGGCT
>Fvb1-1:1121328:1122767_5p
TGTACATTTTTTATCTTAATTAACACTTAATCATGACCATTACATCATGTTATATATAATTAAGTAACTATTTTATCATCTGATAATATTTGGGGTGACCATTTTAACATGTGGAACAATTGATGATTTTTTTATTATTTGTACCTTCAAATGACACTTTTGTGTTATATTAAGTTATCTAGGAAATTGTAACGATTAAAAACATAAATAAATCAATCAAAACATCAAAATCTTAAAGAAATCCAAAACATTGTGTATGAGCAAAGCATCGACCTCGTTTGCGTTAGAAGGTGGGGGATGGCGGAACTGATGGAGACACCGCGTTACGGATACGAACAACGAAACTCAGGTGACGCCAACGGAATCGAGATCGAGAGAGAGCAAGAGAGAGA
>Fvb1-1:1121328:1122767_3p
TTTTTTATCATAATTAACACTTAATCATGACAATTACATCATGTTATATATAATTAAGTAACTATTTTATCATCTGATAATATTTGGGATGACCATTTTAACATGTGGAACAATTGATGATTTTTTTATTATTTGTACCCTCAAATGACACTTTTGTGTTATATTAAGTTATCTAGAAAATTGTAACGATTGAACACATAAATAAATCAATCAAAACATCAAAATCTTAAAGAAATCTAAAACATTGTGTATGAGCAAAACATCGACCTCGTTTGCGTTAGAAGGTGGGGGATGGCGGAACTGATGGAGCCACCGCGTTACGGATACGAACAACGAAACTCAGGTGACGCCAACGGAATCGAGATTGAGAGAGAGCAAGAGAGAG
>Fvb1-1:1131948:1138072_5p
GGCTACCTGTTTCTACCTGTTACGTCCCGAGCCGGGAAGGGGTCAAGGGGCGAAACGAAGTAGAATTCCTGAGGGGGTTTCACTCGGTACCTGCACAAGTAACAGTGTCACGGGGTCGGGACTGGGGTGGCTCAGTCTTCGACTCTCCGATGCTTAAGTGAGCTATATGCACTTGTACGGGTAGAGGAATGAAAGTAAGGGAGAGAGTATATATCTGTGAGTGTGAGAGAGAGTATGTATGTGTGTACCTTGAGCTTGTTTTATAGGCTAAGCTTGTGTATCTTGAGCTTGTTTCCAATGTGAGACTCTTTGCCCTCCTTTGGAGTGTCTCTCCTTTTGAGGGTGTTTTGTCGCTAGAGTGACTTTGGCAAGCGGTTTGTTGCCGGCCCTTCCTTCCTTGGATGTCTGTGAAGGGCCCACCAGGGCTATCTCGACCGGGTAATTGTACCGTATTCTCGGCTTAGCCAGGTATTTTGGCTATGTACTAACCAGTCCCCAA
>Fvb1-1:1131948:1138072_3p
CTAGCGCCAATTGCTTCTACCTGTTACGTCCCGAGCCGGGAAGGGGTCGCGGGGCGAAACGAAGTAGAATTCCTGAGGGGGTTTCACTCGGTACCTGCACAAGTAACAGTGTCACGGGGTCGGGACTGGGGTGGCCCAGTCTTCGACTCTCCGATGCTTAAGTGAGCTATATGCACTTGTACGGGTAGAGGAATGAAAGTAAGGGAGAGAGTATATATCTGTGAGTGTGAGAGAGAGTATGTATGTGTGTACCTTGAGCTTGTTTTATAGGCTAAGCTTGTGTATCTTGAGCTTGTTTCCAATGTGGGACTCTTTGCCCTCCTTTGGAGTGTCTCCCCTTTTGGGGGTGTTTTGTCGCTAGAGTGACTTTGGCAAGCGGTCTGTTGCCGGCCCTTCCTTCCTTGGATGTCTGTGAAGGGCCCACTAGGGCTATCTCGACCGGGTAATTGTACCGTATTCTCGGCTTAGCCAGATATTTTGGCTATGTACTAAC
>Fvb1-1:1153060:1159304_5p
TTTCGTGTGTTTCTACCTGTTATGTCCCGAGCCGGGAAGTGGTCACGGGGCGGAACGAAGTAGAATTCTTGAGGGGCTTCCACTTGGTACCTGCACAAATGACAGCGTCATGGGGTCGGGACTGGGGCGGCCCAGTCTTCGACTCTCCGATGCTTAAGTGAGCTATGTGCACTTGTACAGGTAGTGGAATGAAAGTAGAAGAGAGTATATATCTGAGAATGTGAGAGAGTATAGATGTGTGTACCTTGAGCTTGTTTTATAGGCTAAGCTTGTGTACCTTGAGCTTGTTTCCAATGTGGGACTCTTTGCCCTCCTTTGGAGTGTCTCCTCTTTTGGGGATGTTTTGCCGCTAGAGTGACTTTGGCAAGCGGTTTGTTATCGGCCCTTCCTTCCTTGGATGTCTGTGAAGGGCCCACCAGGGCTATCTCGACCAGGTAATTGTACCGTATTCTCGGCTTAACCAAGTATTTTGGCCATGTACTAACAAGTC
>Fvb1-1:1153060:1159304_3p
TGTTTCTACCTGTTACGTCCCGAGCCGGGAAGTAGTCGCGGGACGGAACGAAGTAGAATTCTTGAGGGGCTTCCACTCGGTACTTGCACAAATGACAGCGTCACGGGGTCGAGACTAGGGTGGCCTAGTCTTCGACTCTCCAATGCTTAAGTGAGCTATGTGCACTTGTACGGGTAGAGGAATGAAAGTAGGAGAGAGTATATATCTGAGTATGTGAGAGAGTATAGATGTGTGTACCTTGAGCTTGTTTTATAGGCTAAGCTTGTGTACCTTGAGCTTGTTTCCAAAGTGGGACTCTTTGCCCTCCTTTGGAGTGTCTCCTCTTTTGGGGGTGTTTTGCCGCTAGAGTGACTTTGGCAAGCAGTTTGTTACCGGCCCTTCCTTCCTTGGATGTCTGTGAAGGGCCCACCAGGGCTATCTCGACCGGGTAATTGTACCGTATTCTCGGCTTAGCCAAGTATTTTGGCTA
>Fvb1-1:1177433:1187092_5p
TGTTAGTACATAACCAAAATACTTGGCTGAGCCGAGAATAAGGTGCAATTACCCGGTCACCGAAGATCATTCCAGATAAGATAATCCCCTCACGGATATCCAAGGAGTGAAGGGCCGGTAACGAACCGCTTGCCAAAATCACTCTAACGACAAAACACCCCCAAAAGGGGAGACACCACAAAGACTAGCAAGTAGTCCCACATTGGAGACTAAAGCCAAAGTGCCCAAGCTTGGCCTATAAAACAAGCTCAAGCTACCACAAAAGGTACACACTCTCTCTCTCTCTCTCACACTCCTCTACCTTGCAAGTGCTCAAAGCTAACTTAAGCATCGGAGAGTCGAAGACTGGGCCACCCCAGTCCTGACCCTGTGACGCTGTCACTTGTGCAGGTTCCGTGTGAAAGACCCAAGAATTCTACTTCGCTCCGCCTCGCGACCCTATCCCGGCTCGGGACGAATCAGGTAGAAACAA
>Fvb1-1:1177433:1187092_3p
TGTTAGTACATAGCCAAAATACTTGGCTGAGCCGAGAATAAGGTGCAATTACCCGGTCACCGAAGATCATTCCAGACAAGATAATCCCCTCACGGATATCCAAGGAGTGAAGGCCGGTAACGAACCGCTTGCCAAAATCACTCTAACGACAAAACAACCCCAAAAGGGGAGACACCACAAAGACTAGCAAGTAGTCCCACATTGGTGACTAAGGCCAAAGTGCTCAAACTTGGCCTATAAAACAAGCTCAAGCTACCATAAAAGGTACACACTCTCTCTCTCTCTCTCACTCCTCTACCTTGCAAGTGCTCAAAGCTAACTTAAGCATCGGAGAGTCGAAGACTGGGCCACCCCAGTCCCGACCCCGTGACGCTGTCACTTGTGCAGGTTCCGTGTGAAAGACCCAAGAATTCTACTTCGCTCCGCCTCGCGACCCTATCCCGGCTCGGGACGAAGCAGGTAGAAACAA
>Fvb1-1:1192114:1195341_5p
TCGTCGGCTAAAATTCACAAACCATGGCCGACGAAATATTTAAAAGTTTAGCCGACGAAATTCATAGTCGTCGGCTAAAGTGCTTTATATTTGCAGATCTGGGCAACAACAGCTCATTTCGAAAAAAACGGAAAAAAAAAACGGGAGAAGAAAAAAGGGGAGAAAAAGTTTGGGTGTTGTCGAAATCTGTCCATAATCAGTTTGTGGAGCCATATATAGGTACGTATATGTATATATATGTTGATTAATTGAGTTTTATTTGAGTTGATCGATTTTAATTAGTGTGATTAATTGAGTTTATTGATTTTGATTGTGATTGAGTTGATTAATTTTGAGTACGTTGGATGTATATATATATGTGTTGATCGATTTGGTTGATGATTTGAATTGATAATATATATGAATTAATTTGTTGTTAATAAATAGTAGATATATATATATAT
>Fvb1-1:1192114:1195341_3p
ATGTCGTCGGCTAAAGTGCACAAACCATGGCCGACGAAATATTTAAAGGTTTAGCCGACGAAATTCATAGTCGTCGGCTAAAGTGCTTTATATTTGCAGATCTGGGCAGCAGCAGCTCATTTCGAAAAAAACGGAAAAAAAAAAACGGGAGAAGAAAAAAGGGGAGAAAAAGTTTGGGTGTTGTCGAAATCTGTCCATAATCAGTTTGTGGAGCCATATATAGGTACGTATATGTATATATATGTTGATTAATTGAGTTTTATTTGAGTTGATCGATTTTAATTAGTGTGATTAATTGAGTTTATTGATTTTGATTGTGATTGAGTTGATTAATTTTGAGTACGTTGGATGTATATATATATGTGTTGATTGATTTGGTTGATGATTTGAATTGATAATATATATGAATTAATTTGTTGTTAATAAATAGTAAATATATATATATATATATGTTAATATT
>Fvb1-1:1233454:1237109_5p
AGGCTTCACGGTGTAAGGAGCTTGAGGCATTTTTTTCTTCCCTTCTTTCAACCACAAATGTCTTCTTAGTACGCATTTTTTTAGATCAATGCGTGCCTTAGGACCGTCTTTTGTCTTCGCCTCCAAGTTCAGAACTGTGCCCACCACACTGTCGCACACATTCTTTTCTATGTGCATCACATCTAGGTAGTGCCTGATCAACAACTTACTCCAGTATGGGAGTTCCCAGAATATGCTCTTATGTGTCCAGAATTTGTACCTGTCGGGCCTTTCAGGTATTGCCGCCACAATGTTGGGATTATTGCTGACTGCCCAAAATCGTACTCATTAAACACTGCTAAAATTTCTTCCCCCGTCCATCTTCTGGGAGGCACACCGTGTTCTACGGTCCCATCAAATGCCTTGTCATCGAACCGCCATTCGTGATCATATGGAAGGAAAGCACGGTGACCCAATCTGCATATCTTGTTGCAATGACTACTGCTCCCCTCATCGCTAAGGCACTCTGGACAAGCCTTGTATCCCCTAACAACGTTGCCCGACAACATCCCACGGGCAGGAAAATCACTGATGGTACCAACAACCATGACATGCATCTGGAACATCTCGTGCGTGTACTTGTCATAAGTGGGATGACCAACGTCCCACAAAAATTTAAGCTCTTCAATCAAAGGTCTCAAGTACACATCGAGACACTTCCCCGGATAACCGGGCCCCAGAATCAACAAACTCAACATATTGTATTCCTTCTTCATGCACATCCATGGGGAAGGTTGTACGGTACCAAAATCACCGGCCATATACTGTATTGCAGACTCATGTTGCCAAAAGGGTTGAACCCGTCGGATGAGAGCCCGAGCC
>Fvb1-1:1233454:1237109_3p
AGGCTTCACGGTGTAAGGAGTTTGAGGCATTTTTTTCTTCCCTTCTTTCAACCACAAATGTCTTCTTATTCCGCATTTTTTTAGATCAATGCGTGCCTTAGGACCGTCTTTCGTCTTCCCCTCCAAATTCAGCACTGTGCCCACCACACTGTCGCACACATTCTTTTCTATGTGCATCACATCCAGGTAGTGCCTGATCAACAACTTACTCCAGTATGGGAGTTCCCAGAATATGCTCTTATGTGTCCAGAATTTGTACCTGTCGGGTCTTTCAGGTATAGCCGCCACAATGTTGGGATGATTGCTGAGCTGCCCAAAATCGTACTCATTAAGCACCGCTAAAATGTCTTCCCCCGTCCATCTTCTGGGAGGCACGCCGTGTTCTACGGTCCCATCAAATGCCTTTTCATCGAACCGCCATTCGTGATCATATGGAAGGAAAGCACGGTGACCCAATCTGCATATCTTGTTGCAATGACTGCTGCTCCCCTCATCGCTAAGGCACTCTGGACAAGCCTTGTATCCCCTAACAACGTTGCCCGACAACATCCCACGGGCAGGAAAATCACTGATGGTGCCAACAACCATGACATGCATCTGGAACATCTCGTGCGTGTACTTGTCATAAGTGGGATGACCAACGTCCCACAAAAATTTAAGCTCTTCAATCAAAGGTCTCAAGTACACATCGAGACACTTCCCCGGATAACCGGGCCCCGGAATCAACAAACTCAACATATTGTACTCCTTCTTCGTGCACATCCATGGGGGAAGGTTGTACGGTACCAAAATCACCGGCCATATACTGTATTGCAGACTCATGTTCCCAAAAGGGTTGAACCCGTCGGATGAGAGCCCGAGCC
>Fvb1-1:1245561:1260871_5p
CCTCCATGATGCCGTTAGTCATCGTGATCGACGACATCGAGTCTCCCACCGGGGTTCGGTTGGGAGAACTCGAGTACGAGCAGCTCATTCACAAGGGCAATCCACGGTTCGTCCCCGTCGACGTCGCCGACGAGTGGGATCCAATTGCCTTGAACTACACTTCTGGCACAACTTCTGAACCAAAAGGTGTTGTGTACAGCCACAGAGGTGCTTACTTAAGCACTTTAAGCTTAATCCTGGGTTGGGAAATGGGGAGCGAGCCTGTTTATCTATGGACACTCCCTATGTTCCACTGCAACGGCTGGACCTTCACTTGGGGTGTGGCGGCACGCGGCGGAACCAACGTCTGCCTCCGCAACACCACCGCGTATGACATCTACCGCAACATCAAACGACACCAGGTCACCCACATGTGCTGTGCTCCCATCATCTTCAACATTCTCCTCGAGGCCAAACCCCACGAGCGCTGC
>Fvb1-1:1245561:1260871_3p
AGCCACCCTTGATGCCGCTGGTCATCGTGATCGACGACATCGATTCTCCTACCGGAGTTCGGTTGGGAGAACTCGAGTACGAGCAGCTCATCCGCAAGGGCAATCCAAGGTTTTTCCCGATCGACGTCGCCGACGAGTGGGATCCAATTGCCTTGAACTACACTTCTGGCACAACTTCTGAACCAAAAGGTGTTGTGTACAGCCACAGAGGTGCTTACTTGAGCACACTGAGCCTACTTCTGGGTTGGGAAATGGGGAGCGAGCCTGTTTATCTATGGACGCTCCCAATGTTCCACTGCAACGGCTGGACCTTCACTTGGGGCGTGGCGGCACGGGGTGGAACCAACGTCTGCCTCCGCAACACCACCGCATTCGACATCTACCGCAACATCAGAAGACACCATGTAACGCACATGTGTTGCGCTCCCATCATTTTCAACATACTCCTAGAAGCCAAGCCCCAC
>Fvb1-1:1298880:1301186_5p
TCGGTGGTTATTTTGCGTAAAATTTTTATACGACTTGTTGCGTGTCATCGGTTTAAAACTATTTTCAGTTGGAGGTCCGGCCAAAATACGTAATTTAGACGGTCGAACGACCTTTTCCGTGCGCTTAGGGGTTTGACATACGAGATTGACCGTCCGGATCGAGCCCTTATTCTTTTCGGATCAAGTTGAATTTTTTCCCATACATGTATTTTATCATGATGGTCAGATCTGACTGCCGGATTTGTGTTTCTCAAGTTTGATCATCACAATCACAACATGCGTACTAATGTTGTATAACTTGTTTACCAAGTGTTATGTAAATGTTCCATTTCAAAAACAAACTATACGTAGAACCTTCAAACGTAAAAAAGTCGTGAAATAAGACATGACCAGAATGGTGAAATACGTCTACGGTTGAAAAATCACGGTATTCCGGTCATGTCTCGGTGCCAATAGTTGCGGTCAATGCAATTTTCAATTCTTTCTCCCTATGGGTAGCCCTTTGTTCGGTGGTTATTTTGCGTAAAATTTTTATACGACTTGTTGCGTGTCATCGGTTTAAAACTATTTTCAGTTGGAGGTCCGGCCAAAATACGTAATTTAGACGGTCGAACGACCTTTTCCGTGCGTTTAGGGGTTTGACTTACGAGATTGACCGTCCGGATCTAGCCCTTATTCTTTTCGGATCAAGTTGAATTTTTTCCCATACATGTATTTTATCATGATGGTCAGATCTGACGGCTGGATTTGTGTTTCTCAAGTTTGATCATCACAATCACAACATGC
>Fvb1-1:1298880:1301186_3p
TAGCCCTATGTTCGGTGGTTATTTTGCTTAAAATTTTTATACGACTTGTTGCGTGTCATCGGTTTAAAACTATTTTCAGTTGGAGGTCAGGCCAAAATACGTAATTTAGACGGTCGAACGACCTTTTCCGTGCATTTAGGGGTTTGACTTACGAGATTGACCGTCCGGATCGAGCCCTTATTCTTTTCGGATCAAGTTGAATTTTTTCCCATACATGTATTTTATCATGATGGTCAGATCTGACGGTCGGATTTGTGTTTCTCAAGTTTGATCATCACAATCACAACATGCGTACTAATGTTGTATAACTTGTTTACCAAGTGTTATGTAAAGGTTCCGTTTCAAAAACAAACTATACGTAGAACCTTCAAACGTAAAAAAGTCGTGAAATAAGACATGACTAGAATGGTGAAATACGTCTACGGTTGAAAAATCACGGTATTCCGGTCATGTCTCGGTGCCGATAGTTGCGGTCAATGCAATTTTCAATTCTTTCTCCCTATGGGTAGCCCTATGTTCGGTGGTTATTTTGCGTAAAATTTTTATACGAATTGTTGCGTGTCATCGGTTTAAAACTATTTTCAGTTGGAGGTCCGGCCAAAATACGTAATTTAGACGGTCGAACGACCTTTTCCGTGCGTTTAGGGGTTTGACTTACGAGATTGACCGTCCGGATCGAGTCCTTATTCTTTTCGGATCAAGTTGAATTTTTTCCCATACATGTATTTTATCATGATGGTCAGATCTGACGGCCGGATTTGTGTTTCTCAAGTTTGATCATCACAATCACAACATGCCAA
>Fvb1-1:1306777:1314797_5p
CTGTAATACCCTAGATTTTCATATCATTTTTTCTTGTATTATTCCTTTATTTAATGAAGGATTATTATGAAAATTCTTGGGTTTATGCGAAGTTGAAGTTCGGGAGTTTATTTAAGTTGCCTTGATTTTTTATAGGCCAAAAGTTGACTTTTTTTTTCCGTATGTTATCTTCGAAAACTTCCTTCATGGAAGTTGTAGAGCTTGTCGATACGAGTTCGTAGACATGCGGCACGTCTAAAACAATTGTCGTATGAAGAAGTTATGTTCAGAGGAAGTTTGTTTTCGGGTTTGAAAAGAGTATAAGTAGAAAAATTGTGTGTGGGATTATTTAGAACCCTAAAATCAGTTTCCCTCTTCTCTCTCTCCTCCCACCCGAGCTCCCCGAGCCTTCACTTTCTCCAGCCAAGTTCTTCCTCCTCCGGCCACCAAACCGGACGCCACCGGTCCCATTCGACTCCCACAGCAGCCCTCTCCATTTCTGGAGCGGTCCCGCCGGCTGTCCCGCCGCCTGGAAGCCGCCACGAGGCGGCGGAGCTACTGCTGTCCCGCCGGAAAACCGGCGATTTCGACGCCGTTTCCGGCCAAGTTTAGGTGAGTCTTGATCCCCTCTTCCTCTTAGCAGTGTCTAGGCATAGCTGAAGCAAGTTTTTGAGGTTTTGAGGCCGGTTTTGCAGGTTTTGTAGAGTGATTTTTCTGGTCACTGTTCGGGGAAGTTTCCGGCCAAAATTGGTCAAAGTCACAGGTATGAAAGTTGCTCCCCTTGCTTCAAGCTTCAACTTTGCTGTTGGGAGTTTTCTCAAATTCGGAAGTTTGGGGTGGCGCGTGAGGCGGCGGCGCGTCCGGTTGAGTTGCAGCCCTAGTTTTCTGTGTTAGGTAGTCCTTACTGCTGTGAGCCTGTTGAGTGGTAGTATGGTTAGTTTTTAAGAAATGTTGGCATGTTAGAACGTTAAATGTGATTTTAGGTTTGGTGGAGGTTTGAGTTAGGAATGGAGGATTAGA
>Fvb1-1:1306777:1314797_3p
TGTAATACCCTAGATTTTCATATCATTTTTCCTTGTATTATTCCTTTATTTAATGAAGGATTATTATGAAAATTCTTGGGTTTATGCGAAGTTGAAGTTCGAGAGTTTATTTAAGTTGCCTTGATTTTTTATAGGCCAAAAGTTGACTTTTTTTTTTCCCGTATGTTATCTTCGAAAACTTCCTTCATGGAAGTTGTAGAGCTTGTCGATACGAGTTCGTAGACATGCGGCACGTCTAAAACAGTTGTCGTATGAAGAAGTTATGTTCAGAGGAAGTTTGTTTTCGGGTTTGAAAAGAGTATAAGTAGAAAAATTGTGTGTGGGATTATTTAGAACCCTAAAATCAGTTTCCCTCTTCTCTCTCTCCTCCCACCCGAGCTCCTCGAGCCTTCACTTTCTCCAGCCAAGTTCTTCCTCCTCCGGCCACCAAACCGGACGCCACCGGTCCCATTCGACTCCCACAGCAGCCCTCTCCATTTCTGGAGCGGTCCCGCCGGCTGTCCCGCCGCCTGGAAGCCGCCACGAGGCGGCGGAGCTACTGCTGTCCCGCCGGAAAACCGGCGATTTCGACGCCGTTTCCGGCCAAGTTTAGGTGAGTCTTGATCCCCTCTTCCTCTTAGCAGTGTCTAGGCATAGCTGAAGCAAGTTTTTGAGGTTTTGAGGCCGGTTTTGCAGGTTTTGTAGAGTGATTTTTCTGGTCACTGTTCGGGGAAGTTTCCGGCCAAAATTGGTCAAAGTCACAGGTATGAAAGTTGCTCCCCTTGCTTCAAGCTTCAACTTTGCTGTTGGGAGTTTTCTCAAATTCGGAAGTTTGGGGTGGCGCGTGAGGCGGCGGCGCGTCCGGTTGAGTTGCAGCCCTAGTTTTCTGTGTTAGGTAGTCCTTACTGCTGTGAGCCTGTTGAGTGGTAGTATGGTTAGTTTTTAAGAAATGTTGGCATGTTAGAACGTTAAATGTGATTTTAGGTTTGGTGGAGGTTTGAGTTAGGAATGGAGG
>Fvb1-1:1316600:1323462_5p
TGGAATCTAGACTGCAACGTAAAGCATAAGGGCACTATTCCTCCCATGCAGACCAATCCTTATGCGACAGATATCCAGTTCGCACAGTCCGCATAGGAAAAGGCCTGGACTTCCACGCGAAGTGGAATTAAAAGCAATTCTTATCCCGCGGGGTGCCACAGTCCATGTAGAAAGCTAATAGCTCGTGCGGACCGCGGACTCCTGCATCTCAATTTCACCTTGCGGGCTATTGCAGCTCGCGGGCCAAAAAGAAGGCTTTTTAATTAATAAGGGCCACAGGGATTGGCCCAAAGCGTGTCAAAGACTGGTAAAAGTCTAAAACGATTAAAAGGGTTTCTCGTGGACTCCGCATATGTCTACCTCACGAACTAATGAGCCGGTTTGCCAGCTCGCCTAGATGCATTCCTCCTCGCCTAAGCGAAATCAACAAGTAATTCATCCCGCGCGAAGGCATTCTACACAAACCGTGTGTACCGCGCGAAGTGCGTGAGCTCGCGTGATCCCCACTCCACGCAAAGTCATTCCGCGCACGAGCTTTGTTTTGTCCCTGAAGGCGCGCGAGATCTATTAGTTCGCACGGAGTCATTCCGCGCGCGGACCATGTAATTCATCTCGCGTGGTCTTGCTGGCGGGCCATTATTTGTAAACTTAAAGAACTTGGGCTCGCCGGTATGACATGGACCAAGAATTTAATTAATATTCACATAGACATTTATTGTCCAGTAAAATATTAATTTGGGCGTAAACA
>Fvb1-1:1316600:1323462_3p
CTGCAACGTAAAACATAAGAACACTATTCCTCCCATGCAGACCAATCCTTATGCGACACATATCCAGTTCGCACAGTCCGCATAGGAAAAGGCCTGGACTTCCACGTGAAGCGGAATTAAAAGCAATTCTTATCCCGCGGGGTGCCACAGTCCATGTAGAAAGCTAATAGCTCGTGCGGACCACGGACTCCTGCATCTCAATTTCACCTCGCAAGCTATTGCAGCTCGCGGGCCAAAAAGAAGGCTTTTTAATTAATAAGGGCCACAGGGATTGGCCTAAAGTGTGTCAAAGACTGGTAAAAGTCTAAAACGATTAAAAGGGTTTCGCGCGGACTCCGCATATGTCTACCTCGCGAACTAACGAGCCAATTCGCCAGCTCGCCTAGATGCATTCCGCATCGCCTAAGCGAAGTCAACAAGTAATTCATCCAGCGCGAAGGCATTCTGCGCGAACCATGTGTACCGCGCGAAGCGAGTGAGCTCGCGAGATCCCCACTCCGCGCGAAGTCATTCCGCGCGCGAGCTTTGTTTTGTCCCTGAAGGCGTGCGAGATCTGTTTGTCCGCGCGGAGTCATTCCGCCCTCGGACCATGTAATTCATCTCGCGTGGTCTTGCTAGCGAGCCATTATTTGTAAACTTAAAGAACTTGGGCTCGCCGGTATGACATGGACCAAGAATTTAAATAATATTCACATAGACATTTATTGTCCAGTAAAATATTAATTTGGGCGTAAACAG
>Fvb1-1:1357064:1365195_5p
TTGACAAGACCCGCCCCGAAAACACAAGGTAAAATAGACAAGTCTTGCGGGGTCCACTTTTAAAAGAGATTATGCTGAAATTTCGGCATAACCCCCCCTAAAAATGAACAACCCTTCCTGTAAGGAAACTGAACACTTCAACTATAATCAACAACCACCACTCCAGGAGTCCTTCACTCCCCATAACAATACCCAAATCCATAGCAGTTCTTAATCACCAAACCAAATATTTAACATTACTCAACATGAACATCAACCAAGTTTAAGCTCTCTACTTGAGTCAATATCTAAAGAAAAACACTTCAACTTAATTTATATTATCCCATGGTTCTCAGAGCACTAAGGAAGGAAAATAAAACTATTACACATAGGTTAACAGATAACCTACGTTCAGCGAGGAGCAGTGGAAAAACTATACCTCAACTCCTAGGGAAAACGAACAGGAGCTCTGCAATCTGGGCATTTGAAAACAAAGGGCCCAGGGAAAAGCATTTAAAAACATTAGCGTGAGTGGATGAAAAATAAACTAATTAATATACATCCGAAAATAAAATAATACAAAATCACTTTATATATGCTTTTCCAATTATACGGAATTAAGAATTTCTATGCATGCAAATATAATAATCTCAACAAAATTCACACTAGCCCCGCTAGTCATAAAGCAATGAGAAAAATAAACGGATCATATAAGAAACTTCCAAAATAATGGACTAGCCCCGCTAGTCAAATTAACAACTCAATAAAATATCCTATATGGCCATATAAGTGAGTCTCCCAGACTCTATTGCCTCCCAGGCATAGTACTCCCATACTCCCTGTACCTTCACGTCGAGTTGACGGAGAGGGTACAGGGCTTGCGTGATGCCGCCGGCAACATCACATCACCCGAAGGCGGAAAGGGCTTGCGTGACCCCACTTGAAACATGGGTGTCACATCACCTCGAAAGGTGGAACGACATACAAGCATTGACATCATATATTTTCCAAGAATATG
>Fvb1-1:1357064:1365195_3p
CCAACTGACAAGACCCGCCCCGAAAACACAAGGTAAAATAGACAAGTCTTGCGGGGTCCACTTTTAAAAGAGATTATGCTGAAATTTCGGCATAACCCCCCCTAAAAATGAACAACCCTTCCTGTAAGGAAACTGAACACTTCAACTATAATCAACAACCACCACTCCAGGAGTCCTTCACTCCCCATAACAATACCCAAATCCATAGCAGTTCTTAATCACCAAACCAAATATTTAACATTACTCAACATGAACATCAACCAAGTTTAAGCTCTCTACTTGAGTCAATATCTAAAGAAAAACACTTCAACTTAATTTACATTATCCCATGGTTCTCAGAGCACTAAGGAAGGAAAATAAAACTATTACACATAGGTTAACAGATAACCTACGTTCAGCGAGGAGCAGCGGAAAAACTATGCCTCAACTCCTAGGGAAAACGAACAAGAGCTCTGCAATCTGGGCATTTGAAAACAAAGGGCCCAGGGAAAAGCATTTAAAAACATTAGCGTGAGTGGACGAAAAATAAACTAATTAGTATACATCCGAAAATAAAATAATACAGAATCACTTTATATATGCTTTTCCAATTATACGGAATTAAGAATTTCTATGCATGCAAATATAATAATCTCAACAAAATTCACACTAGCCCCGCTAGTCATAAAGCAATGAGAAAAATAAACGGATTCCTCATATAAGAAACTTCCAAAATAATGGACTAGCCCCGCTAGTCAAATTAACAACTCAATAAAATATCCTATATGGCCATATAAGTGAGTCTCCCAGACTCTATTGCCTCCCAAGCATAGTACTCCCTTACTCCCTGTACCTTCACGTCGAGTTGACGGAGAGGGTACAGGGCTTGCGTGATGCCGCCGGCAACATCACATCACCCGAAGGGGGAAAGGGCTTGCGTGACACCACTTGAAACATGGGTGTCACATCACCTCGAAAGGTGGAACGACATACAAGCATTAACATCATATATTT
>Fvb1-1:1370892:1385245_5p
CATCTCGCCACCCCTTAGGGTTCATGCTTTGATGCGAATGTTAGCTCGCCTTTGCTTCAGGGCTTTAGCCATCTCGCGAGGTCTTCTTTACACACGAACTCTGCTTAGCAGGATTTCGTCGTCTTCTCCTTGATGAAGTTGATGAGATCGTATGAACTACATAACTCCAGACGTCTATCCATGTCTGTTTGGGAGTTGGACTTGAGGAAACTGCTCTTCTATAAATTGAGATATGTCGCCTCCTTTTCTTTGATCTGCCCAAGAATTCTCCGAGTCGTCAAGGGTAAGTTCATGTTCTTCAGATTCGCGTTACTTGTTTGTTTCCTTCCCCTTGCATGGCTTGTTATGCGAGATGCAAGGCCATATGTTTGTTGTAACAAGAGGGGGAGAGTGCGAGGTCATCTCGCCTTCTTTTTGGTGACTACCTCGTGTGGTCATCTCGCCTTCTTTTGGTGACTACCTCGCGTGGTCATCTCGCCTT
>Fvb1-1:1370892:1385245_3p
GTCATCTCGCCACCCCTTAGGGTTCATGCTTTGATGCGAATGTTAGCTCACCTTTGCTTCAGGGCTTTAGCCATCTTGCGAGGTCTTCTTTACACACGAACTCTGCTTGGCAGGACTTCGTCGTCTTCTCCTTGATGAAGTTGATGAGATCGTATGAACCACATAACTCCAGACGTCTATCCCTGTCTGTTTGGGAGTTGGACGTAAGGAAACTGCTCTTCTATAAATTGAGATATGTCGCCTCCTTTTTTTTGATCTGCCCAAGAATTCTCCAAGTCGTCAAGGGTAAGTTCATGTTCTTCAGATTCGCGTTACTTGTTTGTTTCCTTCCCCTTGCATGGCTTGTTATGCGAGATGCAAGGCCATATGTTTGTTGTAACAAGAGGGGGAGGGGGCGGGGTCATCTCGCCTTCTTTTTGGTGACTACCTCGCGTGGTCATCTCGCCTTCTTTTGGTGACTACATCGCGAGGTCATCTC
>Fvb1-1:1398987:1403935_5p
AAGGATTGGTCTGCATGGGAGGAACAGTTCCTTTGTGCTTCACGTTGCAGAGTCCAACACGCTTTTGATTGTCTTTCTTTCGCGGCAGAAACAGCTCTCACTATATAAAGGCTCGACCTCTCTACAATCAACACACAATCAATCAATCAAACAAATACAAACACAAACCAACTGCAACCAGTTACCCTTCGAAGCCTCTTCGAAACCCTGATTCTAAGCGCACCACCGCCTAGAATTCTTCAGAGCCTTCCTGGAGTCACCCCGATTCCTTGGAATCTTCCCTATAGTTGCTCTGCTCACGCTGCCGTGAGTATCGACCGCTTGTGCTCGTAAATTCCTCATCCGCGAGGTGGCACCTGGAACTCCTTTCGCCTGATTTAAGAAGTCAAGCACGCAATCAACCTCTTCCTCGTCCGCGAGGTGGCACGCCCGCAACACTTCCCCTTTCTCTTTGTTCGCTAATCACCTCCGCTCCACACGCTGAGGATCGTGGCCAAAACATTGGCA
>Fvb1-1:1398987:1403935_3p
ATTGGTCTGCATGGGAGGAACAGTTCCTTTGTGCTTCACGTTGCAAAGTCCAACAGGCTTCTGATTGTCTTTCTTTCACGGCACAAACGGCTCTCACTATATAAAGGCTCGACCTCTCTACAATCAACACACAATCAATCAATCAAACAAATACAAACACAAACCAACTGCAACCAGTTACCCTTCGAAGCCTCTTTGAAACCCCGATTCTAAGCGCACCACCGCCTAGAATTCTTCAGAGCCCTCCTGGACTCATCCCGATTCCTTGGAATCTTCCCTATAGTTGCTCTGCTCACGTCGCCGTGAGTATCGACCGCTTGTGCTCGTAAATTCCTTGTCCGCAAGGTGGCACCTGGAAATCCTTTCGCCTGATTCAATAAGTCAAGCACGCAATCAATCTCTTCCTCGTCCGCGAGGTGGCACGTCCGCAACACTCCCCCTTTCTCTTTGTTCGCTAATCACCTCCGCTCCACACGCTGAGGATCATGGCCAAA
>Fvb1-1:1412387:1415154_5p
CTATGGCTAATAGAGAACAAAAGAACAAAAAAAAGTCATAATGCCTCAAACAGGCTACACAGTCCATCCTCAGAAGAAGGCAGAAGTGTTTCAGTGGCTTCATAACGTTAAGTATCCTCTTGGGTATGCATGGAATATTGCTCGATGTGTTAAGACGGGGGAAAATAAGATTACTGAGTTAAAGACTCATGACTGTCATGTTTTGCTGCAACGTCTTCTTCTCGTGGTCATTAGACTGTATTTGCAGAGGGATGTGGTTGACACGTTAGTGGCTTTGACAAA
>Fvb1-1:1412387:1415154_3p
ATGGGTAGTAGAGAACAAAAGAACAAAAAAAGCCATAATGCCTCAAGCAGGCTACACAGTCCATCCTCAGAAGAAGGTGGAAGTGTTTCAGTGGCTTCATAACGTTAAGTATCCTCATAGATATGCAGGGAATATCGCTTGATGTGTTAAGACGGGGGAAAATAAGATTACTGGGTTGAAGACTCATGACTGTCATGTTTTGCTGCAACGTCTTCTTCCCGTGGTTATTAGACCGTATTTGCATAGTGATGTGGCTAACACATTAGTGGGTTTGTCAAAGTTTTT
>Fvb1-1:1433206:1448379_5p
ACTTTGAGATGAAACGGGAACTGTAACCGGTTGGTGATTATTCAGAGTTTCTTTAGCTGAATGGTGAATGAAAGGTATAGTGTATGGGAGTGTTTATAGCAAACTATCCATGCTTGTCTATGAGAAATACATGACAAGAAGGAAAACAATGTTTCTATGCTGGTAGTATCACTGTTGATTCTAATGCTGCTCGGTAGTATCACTGTTGATTGTAATGTTATGCTCAAATTAACTAGCAACACCAATTTTAACTGTGGGCTAGTTAACCTTGTATTAATTTGAGCGTCAGCCAAGCCTTATGCGAATGTGGATTGCAGTTTCGTCATTATAAGATTATGAGT
>Fvb1-1:1433206:1448379_3p
TTTGAGATGAAACGGTAACGTAACCGGTTGGTGATTAATCAGAGTTTCTTTAGCTGAATGGTGAATGAAAGGTAGTGTATGGGAGTGTTTATAGCAAACTATCCATGCTTGTCTATGAGAAATACATGACAAGAAGGAAAACAATGTTCCTACGCTCGGGTAGTATCACTGTTGATTCTAATGTTGCTCGGTAGTATCACTGTTGATTGTAATGTTATGCTCAAATCAAGTAGCAACACCAACTTTAACTGTTGGCTAGTTAACCTTGTATTAATATGAGCGACAGCCAAGCCTTATGCGAATGTAGATTGCAGTTTCGTCATTATAAGATTATTAGTAA
>Fvb1-1:1463809:1470340_5p
TGTATGTATGAAGCTTTGGAATGTTCTCTTTGTATTATCATCTCTGCCTACAATGACTTGATTTTAAAATGCTAAACTGGAAGTGCATGTGATTCCAACAATTACCATGGAGCCAAGCCTCCAAGCTTCCATTTGGCACAAGTTCATAGCAAAGTAAGTTTTGAGAGGAGTCACGACTGCTATAG
>Fvb1-1:1463809:1470340_3p
ATGTATGAGGCTATAGAATGTTCTCTTTGTAATGTCAACTTTGCCTACATTGACTTGATTTTTAAAATGCTAAACTAGAAGAGCATGTGATTCCAACAATTACCATGGAGCCAAGCCTCCAAGCTTCCATTTGGCACAAGCTCATAGCAAAGTAAGTTTTGTGAAGAGTCACGACTGC
>Fvb1-1:1477240:1482884_5p
GGTCGCCGGCCGCCGAGAAAATGTTTTTGGTGGGGAAAAATGTGAGGAGTTTAATGGAATAAGTTTTAGAAATTTTGAAGGAGTTTTGGATAGGTTTGAGAATTGTTGAAGTTTGGTATTTTTGGCGGAATATTAATTTAGAATCCGGCCATTGGATTTTATTTTGGTGGAAGGTGTTTTTGAGGTTGTAGGTAAAATTTGTGGAGTTTTGAGGTTGGCAGTGGATTTAAGATTTTGGAGTGTTAGGATTGGTTGAGCGTGAAGCATATTTAATTATGCATGTTTTGCTGTAAGCGTCGGTGATTTATTTAAGGTTTTATTTATTTGGAACAGGATGTGAGGAGGCTCGAG
>Fvb1-1:1477240:1482884_3p
GGTCGCCGGCCGCCGAGAAAATGTTTTTGGTGGGGAAAAATGTGAGGAGTTTAATGGAATAAGTTTTAGAAATTTTGGAGGAGTTCTGGATAGGTTTGAGAATTGTTGAAGTTTGGTATTTTTGGCGGAATATTAATTTAGAATCCGGCCATTAGATTTTATTTTGGTGGAAGGTGTTTTTGAGGTTGTCGGTAAAATTTGTGGAGTTTTGAGGTTGGTAGTGGATTTAAGATTTTGGAGTGTTAGGCTTGGTTGAGCGCGAAGCATATTTAATTATGCATGTTTTGCTGTAAGCGTCGGTGTTTTATTTAAGGTTTTATTTATTTGGAACAGGATGTAAGGAGGCTCGAG
>Fvb1-1:1507376:1516331_5p
AAGCCGGAAACTCGCCGGAAAGCTTGGGATCCACCACCGCCACTCTCCGCCGTGAGTTGAGCTTCAACACCACCAGGGATCGAACGAGGACGTCCAACACTTCATATCCCGACCGTTTCCAAGCTGCGTCGCCGCCGCCGGAGGTAGGAAACCGATCGGGTTTCTCACC
>Fvb1-1:1507376:1516331_3p
GCCGGAAACTCGCCGGAAAGATTGGGATCCACCACCGCCACTCTCCGCAGTGAGTTGGGTTTCAATACCACCAGGGATCGAACGAGGACGTCCAACACTTCATATCCCGACCGTTTCCAAGCTGCGTCGCTGCCGTCGGAGGTAGGAAACCGATCGGGTTGC
>Fvb1-1:1526349:1530499_5p
CTGATCGAGTAAACTCACCGACATCGACTGATGGAGCATCTCCTTCACTCCATCAGGAACCTGGCTCCAGACTCCCCACAACATAGGGAGTCTGGAGCGGATGGTGCCTCCCGCGGCGCGCGTGTACCGGTTTCCCAACGCGGCGTCCACCGGTTTCCCGTTGGAAAACGGGATGGCGATTCGTCCAGCGGACTCGACCGCCCTATCGAGTCCCTTGTTGCTGACGGTGCCTCTCCTGTTTCGCCTTCTCGTTCCGGCGGCTGTGACATTGTGAATCAAATTTAATATTAATAATACATTTTTACAAAAAAAAAATTTAAAATGGACAAAAAAGTAATAATAAATTACCTGAGGATGAGGCTGAGCCGACGGATTCGTCTCCGTCCGCCTGCTCGGAGACCCTCACGGGATGAAGAGGCGTGGGAAACTCCCGGTAGATATAGGCCTCGTGCGGTGCCACATGCGGGAGCTGCTCCCGAATCGGTCGACCCTCCTCATCGACGCGAGGTATCGCCGGTATCGTCGGAGGAAGGAAGAGGCCGGACGGCACCATAGGGACCCCGGATGACCCGCCATCACCGTCGGTCGGGGACGACTGTGTGGGGGCGTCGCTGCGGGATCGCGACCGGCGAAGTAT
>Fvb1-1:1526349:1530499_3p
TGATCGAGTAAACTCACCGACATCGACTGATGGAGCATCTCCTTCACTCCATCAGGAACCTGGCTCCAGACTCCCCACAACATAGGGAGTCTGGAGCGGATGGTGCCTCCCGCGGCGCGCGTGTACCGGTTTCCCAACTCGGCGTCCACCGGTTTCCCGTTGGAAAACGGGATGGCGATCCGTCCAGCGGACTCGACCGCCCTATCGAGTCCCTTGTTGCTGACGGTGCCTCTCCTGTTCCGCCTTCTCGTTCCGGCGGCTGTGACATTGTGAATCAAATTTAATATTAATAATACATTTTTACAAAAAATAAAATAAAATCGACAAAAAAGTAATAATAAATTACCTGAGGATGAGGCTGAGCCGACAGATTCGTCTCCGTCCGCCTGCTCGGAGACCCTCACGGGATGAAGAGGCGTGGGAAACTCCCTGTAGATATAGGCCTCGTGCGGTGCCACATGCGGGAGCTGCTCCCGAATCGGTCGACCCTCCTCATCGACGCGAGGTATCGCCGGTATCGTCGGAGGAAGGAAGAGGCCGGACGGCACCATAGGGACCCCGGAAGACCCGCCATCACCGTCGGTCGGGGACGACTGTGTGGGGGCGTCGCTGCGGGATCGCGACCGGCGAAGTATC
>Fvb1-1:1540639:1544111_5p
ACCATCTACACTTGAACAGATGCACTTTCATGCTCTGTGGGATGACGATGACCGTCGGGCAGGAGCGAAGCAGCGTACTGTAGATACCTATCAACAGCCGTCACGGTCGATTTTGTGTCAACCTTGATATGCATCACCTCCATCACACACTGAAGAACGGTCTTCTCATGACCTGGGCACAGAGAGGTCTGTTGGAAAGCAATAAGTCTGTTGTACTTGGCTATACCGGCAGTGTTGACACCTCTAGGGACGGCCTGCATCGGCGCCTGCGGAATGTGCTGTCGTTCAGGGCATACACCGCTGTCATGAGGAAACATGTCGTTGATGAAGGCCGTTGTTGGATCGTTGGATGTACTGCCCGTCTCATAAAACTGTCCATGATCATGCGGGCGTGATGAGGTTTCACCGTGATATATCCAACATGTGTAACGTTCCCAGAATCCGTTACTTTTCAGGTGGTCCCATACTGTATCAAACGGAAATCGATGCATATCACTGCGACACTTACACATCTTGCACGGGCAATAGAACATGCCACTCCCGTCAGCATTGGCCTGCGCATATTGCATAAAATCCCACACTCCTTCAGCATATTTTCTGTGATATCTTGGAAGAGAAATCCAACTCTTATCCATATCCTGAAAATAACACATATATATATCAATATTTAATGAACAT
>Fvb1-1:1540639:1544111_3p
ATCTCTCAAGATACGACGGACCTTATGATGCGTGGTGGGATGACAATGACCGTCAGGCAGGAGCGAAGCAGCGTACTGTAGATACCTATCAACAGCCGTCACGGTCGATTTTGTGTCAACCTTGATATGCATCACCTCCATCACACACTGAAAAACGGTCTTCTCATGACCTGGGCACAGAGGGGTCTGTTGGAAAGCAATAAGTCTGTTGTACTTGGCTATACCGGCAGTGTTGACACCTCTAGGGACGGCCTGCATCGGCGCCTGCGGAATGTGCTGTCGTTCAGGGCATACACCGCTGTCATGAGGAAACATGTCGTTGATGAAGGCCGTTGTTGGATCGTTGGATGTACTGCCCGTCTCATAAAACTGTCCATGATCATGCGGGCGTGATGAGGTTTCACCGTGATATATCCAACATGTGTAACGTTCCCAGAATCCGTTACTCTTCAGGTGGTCCCATACTGTATCAAACGGAAATCGATGCATATCACTGCGACACTTACACATCTTGCACGGGCAATAGAACATGCCACTCCCGTCAGCATTGGCCTGCGCATATTGCATAAAATCCCAAACTCCTTCAGCATATTTTCTGTGATATCTTGGAAGAGAAATCCAACTCTTATCCATATCCTGAAAATAACATATATATATATATATATATATA
>Fvb1-1:1547278:1554423_5p
AAAAAAAATTAAATCCAACCATAAACTCCTGGAGCCTTCGTGCTCCCCAAATCACAACATCTCCCAATTTAATTACTAACTTAAACAAGAAAATCTCATAGCCAACAGCCACAGTTCAGAGCAACTCTATTTGAAAGGAAATGAACTAGAAATATAAAAATGAGCGGAAGCTACACTATTGACTATGCCTCTTCTCCATATACGTCCGACCTCAACTATGCAATCCTGCAAACTGGGCATTTTTAAAACGAAGAGCCCAGGGGAAAACATTTGAAAACGAAACGTTAGAGTGAGTGGACAAAAATAAATTAACGAATAAAAATATTTATGTTTCCCTAAATCAATTTCTGAAGAAAAATCGAATGCATGCTGCAAGCGATAAAACTTTCATCTCATAATATCGAGCCTCTCAGACTCTATAATATATGTATGTATTTACACACGTCCATACTCCCTATATAGATTCATGGGTCTATATAGGGCTACTACGCTCGCGTCCAACGCTCACGTCACGCCTTAATGCGGTGCTACACTACGCCATCAAGGTGGACAGACGGGTGTATAAATATGTGTCCATACTCCCTATATGAATTAAACACTCAAATAGGGCTACTACGTTTACGTCCAACGCTCACGTCACGCCTTAATGCGGCTATATGCTACGCCATTAAGGTGGACAGACACATATGGCTAGCTAGCATTTTCTATACATACTCTCTCATAAATACATATTTATATCCACCGAAAATCCCATTTTCGGTATCTCTCCAAGAGAAATAAAAGCGTCAAAATTAATTGACGTCAAAACTCCAACAAAAGGAAATGTTCAATCATGAACCATAGCATGCATATTATTTAAAATAAACGTCCACTCACAGTATTAGGCCTAAGCCTTGCAATGCTCG
>Fvb1-1:1547278:1554423_3p
AAAATTTAAATCCATCCATAAACTCCTGGAGCCTTCGTGCTCCCCAAATCACAACATCTCCCAATTTAAATACTAACTTAAACAAGAAAATCTCATAGCCAACAGCCACAGTTCAGAGCAACTCTATTTGAAAGGAAATGAACTAGAAATATAAAAATGAGCGGAAGCTACACTATTGACTATGCCTCTTCTCCATATACGTCCGACCTCAACTATGCAATCCTGCAAACTGGGCATTTTTAAAACGAAGAGCCCAGGGGAAAACATTTGAAAACGAAACGTTAGAGTGAGTGGACAAAAATAAATTAACGAATAAAAATATTTATGTTTCCCCAAATCAATTTCTAAAGAAAAATCGAATGCATGCTGCAAGCGATAAAACTTTCATCTCATAATATCGAGCCTCTCAGGCTCTATAATATATGTATGTATTTACACACGTCCATACTCCCTATATAAATTCATGGGTCTATATAGGGCTACTACGCTCGCGTCCAACGCTCACGTCACGCCTTAATGCGGTGCTACACTACGCCATCAAGGTGGACAGACGGGTGTATAAATATGTGTCCATACTCCCTATATGAATTAAACACTCAAATAGGGCTACTACGTTTACGTCCAACGCTCACGTCACGCCTTAATGCGGCTATATGCTACGCCATTAAGGTGGACAGACACATATGGCTAGCTAGCATTTTCTATACATACTCTCTCATAAATACATATTTATATCCACCGAAAATCCCATTTTCGGTATCTCTCCAAGAGAAATAAAAGCGTCAAAATTAATTGACGTCAAAACTCCAACAAAAAAGGAAATGTTCAATCATGAACCATAGCATGCATATTATTTAAAAATAAACGTCCACTCACAAATTAGGCCTAAGCCTGATGTCGA
>Fvb1-1:1578799:1589371_5p
CTGTTAGTACATAGCCAAAATACTTGGCTAAGCCGAGAATACGGTACAATTACCCGGTCGAGATAGCCCTGGTGGGCCCTTCACAAACATCCAAGGAAGGAAGGGCCGGTAACAAACCGCTTGCCAAAGTCACTCTAACGGCAAAACACCCCCAAAAAGGGAGACACTCCAAAGGAGGACAAAGAGTCCCACATTGGAGACTAAGGCAAAGGTACCCATACTTGCCTTATAAAACAAGCTCAAGGTACACACATCTACAGACACATACATTCTCTCCCACTTTCATTCCTCTACCCGTACAAGTGGTCAAAGCTAACTTAAGCATCGGAGAGTCGAAGACTGGGCCACCCCAGTCCCGACCCCGTGACGCTGTCATTTGTGCAAGTACCGAGTGAAAGCCCCTCAAGAATTCTACTTCGTTCCGCCCCGCGACCACTTCCCGGCCCGGGACGTAACAGGTAGAAACA
>Fvb1-1:1578799:1589371_3p
ACTTGTTAGTACATAGCCAAAATACTTGGCTAAGCTAAAAATATTGTACAATTACCCGGTCGAGATAGCCCTGGTGGGCCCTTCACAGACATCCAAGGAAGGAAGGGCCGGTAACAAACCGCTTGCCAAAGTCACTCTAGCGACAAAACACCCCCAAAAAGGGAGACACTCCAAAGGAGGGCAAGGAGTCCCACATTGGAGACTAAGGCAAAGGTACCCATACTTGCCTTATAAAACAAGCTCAAGGTACACACATCTACAGACACATACATTCTCTCCCACTTTCATTCCTCTACCCGTACAAGTGCTCAAAGCTAACTTAAACATCGGAGAGTCGAAGACTGGGCCACCCCAGTCCCGACCCCGTGACGCTGTCATTTGTGCAGGTACCGAGTGAAAGCCCCTCAAGAATTCTACTTCGTTCCGCCCCGCGACCACTTCCCGGCTCGGGACGTAACAGGTAGAAACA
>Fvb1-1:1594727:1596684_5p
AATAAAATTTGTAAATTTCGACCGTCAGATGTGATCAACATATTTAAATATGGATATGGTAAAAAATTCACCCAATTTTGATAATTTCTGGGTCTCGATCGATGCGGTCAACATTAACTCAACAATATTTAATTAAGCGAATACGCTCTTACCTCCTCCTTCTTGACTAGTTTTGGTGGATTCTTTCATGCACACACTCTCACATATATGTGATGTAGCAGCTTCTGTAAAAATTTTAGAAATTTTACCTTTCCGGGATAGAGTTACCCATAGGGGATAATAAGCGTAAAAAGGGTTGACCGTCTCGATCGAGAACCAAACATTATCGAAAATATGTGATTTTTTTATGGTAACCATATTTCACTATATGTAACACATCTTACGGATAGATTTGCAAAATTCTATTTACAACATATAGTTGCTTCACAAATGCATACACTTAGAAAAA
>Fvb1-1:1594727:1596684_3p
AAAATTCATAACATTAAATTTTGACCGTCAGATGTGATCAGCATATTTAAATATGGATATGGTAAAAAATTCACCTAATTTTGATGAAGTTTGGGTCTCGATCGACGTGGTCAACATTAGCTCAACATCATTTAATTAAGCCAATTCGCTCTTACCTCCTCCTTCTTGACTAGTTTTGGTGGATTCTTTCATGCACACACTCTCACATATATATGATGTAGCAGCTTCTGTAAAATTTTGAGAAATTTTACATTTCGGGGATAGAGTTACCCATAGGGGATAATAAGCGTGAAAAGGGTTGACCGTCTCGATCGAGATCCAAACAATATCGAAAATATATGATTTTCTTATGGTAACCATATTTCACTATACGTAACATATCCTACGGATAGATTTGCAAAATTCTATTTACAACATATAGTTGCTTCACAAATGCTTACACTTAAAAA
>Fvb1-1:1598854:1600547_5p
ACAATTTGTCAATTCAACAAAATTCAATATCCGGCGACATATAAATGTCGTCTTATTAATAAAATGAAGTAAATTTTCACACAAGTTATAAATTCAACAAAATTCAATGTCAGGCGACACATAAATGTCGCCGTATCTACATAATTGAGTAAAATCTTCACACAATTTGTCAATTCGACAAAATTCAATATCAGGCGACACATAAATATCGTCGTATGTGCATAATTGAGTAAAGTTTTCTCACAATTTGTCAATTCAACATAATTCAATATCCGGCGACACATAAATGTCGTCTTATGAACAAAATGAAGTAATTTTTCACACAAGTTGTCAATTCAATAAAATTCAATATCAAGCTACACATAAATGTCGTCGTATGTACATAATTGAGTAAAGTTTTCTCA
>Fvb1-1:1598854:1600547_3p
CAAAATTTGTCAATTCAACAAAATTCAATATCCGGCGACATATAAATGTCGTCTTATTAATAAAATGAAGTAAATTTTCACACAAGTTATAAATTCAACAAAATTCAATGTCAGGCGACACATAAATGTCGCCGTATCTACATAATTGAGTAAAATCTTCACACAATTTGTCAATTCGACAAAATTCAATATCAGGCGACACATAAATATCGTCGTATGTGCATAATTGAGTAAAGTTTTCTCACAATTTGTCAATTCAACATAATTCAATATCCGGCGACACATAAATGTCGTCTTATGAACAAAATGAAGTAATTTTTCACACAAGTTGTCAATTCAATAAAATTCAATATCAGGCTACACATAAATGTCGTCGTATGTACATAATTGAGTAAAGTTTTCCCA
>Fvb1-1:1623578:1627155_5p
TGTTAGTACATAGTAACATCAGTCATACTCGCCTAAGAAGACGCGTGTCGCCACATAAAACGGGCTTGGGCATTAGCTGAGCCCAAGAAACCTACACTATCTCTTGAGGGCATAATGATAATACACCCTCTAAGCAAGGGCAAAGTGGTATTTTTAGGGTGCATCCACCATACCCCTATAAATATCACTCTCCCTCCTCATTCTCTCTCTCTCCATCTTCACTCCTTTATCACCTGCATCTGCTCACTGACTTAGGCATCGGAGGGTCGAAGGCCGGAGCACCCGGTCTTCCCTCTGACGTTGTTCTCTCCTTGATTGACAGGTTATGGGAGCTTGAAGACAACCCCCTGCATTTGGGTGATCCCCTCCCTCTCAGAGATCATGCCAGAACAA
>Fvb1-1:1623578:1627155_3p
TGTTAGTACATAGTACAACATCAGTCATACTCGCCTAAGAAGACGCGTGTCGCCACATAAAACGGGCTTGGGCCTTAGCTAAGCCCAAGAAACCTACACTATCTCTTGAGGGCATAATGGTAATACACCCTCTAAGTAAGAGCAAAGTGGTATTTTTAGGGTGCATCCACCATACCCCTATAAATACCACTCTCCCCCCTCATTCTCTCTCTCTCCATCTTCACTCCTTTATCACCTGCGTCTGCTCACTGACTTAGGCATCGGAGGGTCGAAGGCCGGAGCACCCGGTCTTCCCTCTGATGATGTTCTCTCCTTGATTGACAGGTTATGGGAGCTTGAAGACAACCCTTGCATATGGGTGATCCCCCCTCTAAGAGATCATGCCAGAACAA
>Fvb1-1:1646637:1648441_5p
AGCGCGGTTCATCTCGCCAGATAGAGCAAACTGTATCGCCCACTAGCGACATGCCACGCCATTAACGTGATTCATCTCGCCATATAACGCGAACTGTACCGCCCACTAGAGCGAATTGCCTCGCCCAACAGCGGCCTGCCACGCCATTAGCACAGTTCATTTCGCCCACTAGCGCGAACTGTATCGCCTAGTAGCGGTCTGCGACGCTATTAGCGTGGTTCTTCTCGCCAGATAGCGCGAACTGTATCGCCCACTAGCACGAACTGTATCACCCAATAGCGGCTTGCCACGCCATTAGCGCAGTTCTTCTCGCCAGATAGCGCGAACTGTATCGCCCACTAGCGCAAACTGTATCGCCTAGTAGTGGCCCGCCACACCATTAGCGCGGTTCTTCTCGCCAGATAGCGCGAACTGTATCGCCCACTAGCTTGAACTGTATCACTCTGGATCGGCCCGCCACGCCATTAGCACGATTCATCTCGCCATATAGCGCGAACTGTATCGCCCACTAGCG
>Fvb1-1:1646637:1648441_3p
TAGCGCGGTTCATCTCGCCAGATAGCGCGAACTGTATCGCCCACTAGCGGCCTGCCACGCCATTAACGCGATTCATCTCCCCATATAGCGCGAACTGTATCGCCCACTAGAGCGAACTGCCTCTCCCAACAGCGGCCCGCCACGCCATTAGCGCAGTTCATTTCGCCCACAAGAGCGAACTGTATTGCCCAGTAGCGGTCTGCCACGCCATTAGCGTGGTTCTTCTTGCCAGATAGCGTCAACTGTATCGCCCACTAGCGCGAACTGTATCGCTCAGTAGCGGCCCGCCACGCCATTAGCGCAATTCTTCTCGCCAGATAGCGCGAACTGTATCACCCACTAACGCAAACTGTATCGCCTAGTAGTGCCCGCCACGCCATTAGCGTGTTTCTTCTCGCCAGATAGCGCGAACTGTATCGCCCACTAGCGTGAACTGTATCGCCCAGGAGCGGCCCACCACGTCATTAGCGCGGTTCCTCTCGCCATATAGCGCGAACTGTCTCGCCCACTAGCGCG
>Fvb1-1:1663202:1664969_5p
TCGTGATTTTGGTGATCGGAGAAGAGGAACTGAAAACCGACCGTCAGATATGACCAGCATAACGAATTACGAGGGTGGGAAAAAATTCAGCTCAATCGGACAAATATAAGGGCTCGATCCGTCCGGTCAATCGGCGCGGTCAAACCCCTAAACGGACGGAAACGGCTATTCGACCCTCCAAATCAAGTAATCTGGCCGGACCTTCAACTGAGAATAGTTTCCAATCGACGAGACGCTTACGGGGATATAAAAATTTGGTAAAAAATAAATACCCGGGACAGGGCTACCACTAGGTAGAAATAAGAGAACAATTCGTTGCCCGGAACAACCGGCACCGAAATTTTACCAGAATATCTTAATTTTTCACGGGTTGACGTATTTCACCGTTCCGGTCATATCTTATTTCACGACTTTTTTTTGTTTGAGGCCTCTACGTATACGTTGTCTTCAAAACGAAACTTAAACTCAACACTTGTATAAAAAAGTTATACAACATTAGTACATATATCGTGAGTTTGGTGATCGAAGAAGAGGAACTGAAAACCGACCGTCAGATATGACCAGCATAACGAATTACGTGGGTGGGAAAAAATTCAGCTCCATCGGACAACGATAAGGGCTCGATCCGTCCGGTCAATCGGCGCGGTCAAACCCCTAAACGGACGGAAACGGCTATTCGACCCTCCAAATCACGTAATCTGGCCGGACCTTCAACTGATAATAACTTCCAATCGACAAGACTCTTACGGGGCTATAAAAAT
>Fvb1-1:1663202:1664969_3p
ATATCGTGAGTTTGGTGATCGGAGAAGACGAACTGAAAACCTACCGTCAGATATGACTAGCATAACTAATTACGTGGGTGGGAAAAAATTCAGCTCCATCGGACAACGATAAGGGCTCGATCCGTCCGGTCAATCGGAGCGGTCAAACCCCTAAACGGACGGAAACGGCTATTCGACCCTCCAAATCACGTAATCTGGCCGGACCTTCAACTGAGAATAGTTTCCAATCGACAAGACGCTTACGGGACTATAAAAATTTGGTAAAAAATAAATACCCGGGATAGGGTTACCACTAGGTAGAAATAAGAGAATTTCGTTGACCGGAACAACCGGCACCGAAATTTTACCAGAATATCTTCATTTTTCACGGGTTGACGTATTTCACCGTTCCGGTCATATCTTATTTCACGACTTTTTTGCGTTTGAGGCTTCTACGTATACGTTGTCTTCAAAACGACACTTAAACTCAACACTTATATAAAAAAGTTATGCAACATTAGTACATATAACGTGAGTTTGGTGATCGGAGAAGAGGAACTGAAAACCTACCGTCAGATATGACCAGCATAACGAATTACGTAGGTGGGAAAAAATTTAGCTCCATTGGAAAATGATAAGGGCTCGATCCGTCCGGTCAATCGGCGCGGTCAAACCCCTAAACGGACGGAAACGGCTATTCGACCCTCCAAATCACGTAATCTGGCCGGACCTTCAACTGAGAATAGTTTCCAATCGACGAGACGCTGACGGGACTATAAA
>Fvb1-1:1676603:1678666_5p
CTGTCAAGACCCACCCAAAATTTCACCCTGAAACCCGAAGTAAGTCTTGCGGGGTCCACTTTCAAGGAAAATTTACCGAAAAGCTCGGCAAAACTCCCTTGAAAATGGACAATCCTAACCCGGAAAATTAAAGAGGTACCCTCCTAAAATGAATTTACCAACCTCCAAATCATCCCATAATTATCCAAATAATATAACAACTTCAATCTTCGAATATTCTAAAATAAAACATAGGTCTTATCACACAACTGAAAAAATTATACAATAACCCTAAAAATATTCAGAGCTACTAAAAACTAGAGGAA
>Fvb1-1:1676603:1678666_3p
GCTGTCAAGACTCACCCCGAATTTCATCCTGAAACCCGAAGTGAGTCTTGCGGGGTCCACCTCCAAGGAAAATTTACCGAAAAGCTCGGCAAACCTCCCTTGAAAATGGACAACCCTAACCCGGAAAACTAAAGAGCTACTTTCCTAAATATTATTAAGGATCCTCCAAAACAACCCACAATTATCTGAAAGTGAGAATATAACAATTACAATCTTCGTATATTCTAAATTAAAACATAGGTCTTAGCACACCACCAGAAAAATTATACGATAAACCCTAATAGTATTCAAAGCTACTAAACACTAGAGGAA
>Fvb1-1:1728467:1739054_5p
CTAAGTCTGATGTCGATCTGGGGCCTCATCAGCTCGAGCCTCCTCACAACCTGTTCCAAATATAATATTAAGTTCCCAGCCGAAATTCCAATATTTACACAAAATAGGCAGAAATTAATCGAGAGCCATTAACACGCTCATCATTGCCTAACTTCGAAATGGTCCACATTTCAACCCTAGAACCAGCAGCCGTAACTACACCTTCCCACATATTAAACAACTTAATCCAACGGCCGGATTCTACATAAATTAACCGCCAAAAACACTAACTTCGGAAATTCATAAACCTATCCAAAACTCATCCAAAAATTCCAAAACTCACTTCAATAAACTCCCCTTAATATTCCAAATTTAACAACATTAAAATCTCCCAACCGGCGGCGGCGCCGGCGGCCGGAGGCC
>Fvb1-1:1728467:1739054_3p
TCACAAATTAGGCCTAAGCCTGATGTCGATCTGGGGCCTCGTCAGCTCGAGCCTCCTCACGACCTGTTCCAAATATAATATTAAGTTCCCAGCCGAAATTCCAATATTTACACAAAATAGGCAGAAATTAACCGAGAGCCATTAACACGCTCATCATTGCCTAACTTCGAAATGGTCCACATTTCAACCCTAGAACCAGCAGCCGTAACTACACCTTCCCACAGATTAAACAACTTAATCCAACGGCCGGATTCTACATAAATTAACCGCCAAAAATACTAACTTCGGAAATTCATAAACCTATCCAAAACTCATCCAAAAATTCCATAACTCACTTCAATAAACTCCCCTTAATATTCCAAATTTAACAACATTAAAATCTCCTAACCGGCGGCTCCGCCGGCAGCGGCGGCCGG
>Fvb1-1:1757184:1766475_5p
TATTTCTACCTGCTTCGTCCCGAGCCGGGAAGAGGTCGCGGGTCGGAGCGAAGTAGAATCCTTAGGTCCTGCACTCGGAACCTACACAAGTGACAGCGTCAAGAAGTCGGGACTGGGGTGGCCCAGTCTTCGACTCTCTGATGCTTAAGTTAGCTTTGAGCACTTGCAAGGTAGAAGAGTGTGAGAGAGAGAAGTGTGTACCTTTTATGGTAGCTTGTGCTTGTTTTATAGGCCAAGGTTGTGCACTTTGGCTTTAGTCTCCAATGTGGGACTACATGTTAGTCTTTGTGGTGTCTCCCCTTTTGGGGGTGTTTTGCCACTAGAGTAATTTTGGCAAGCGGTTTGCTATCGGCCCTTCACTCATTAGATATCTGTGAGGAACTTACCAGGGCTATCTTGTCTGGAATGACCTTCGGTGACCGGGTGATTGCACCTTATTCTCGGCTCAGCCAAGTATCTTGGCTATGTACTAACAAGT
>Fvb1-1:1757184:1766475_3p
TTTCTACTTGCTTCGTCCCGAGCCGAGAAGGGGTCGCGGGTCGGAGCGAAGTAGAATCCTTAGGTCCTGCACTCGGAACCTGCACAAGTGACAGTGTCAAGAAGTCGGGACTGAGGTGGCCCAGTCTTCGACTCTCCGATGCTTAAGTTAGCTTTGAGCACTTGCAAGGTAGAGGAGTGTGAGAGAGAGAAATGTGTACCTTTTATGGTAGCTTGTGCTTGTTTTATAGGCCAAGGTTGGACACTTTGACTTTAGTCTCCAATGTGGGACTACTTGTTAGTTTTTGTGGTGTCTCCCCTTTTGGGAGTGTTTTGCCGCTAGAGTGATTTTGGCAAGCGGTTTGCTACCGGCCCTTCACTCCTTAGATATCCGTGAGGAACTTACCAGGGCTATCTTGTCTGGAATGACCTTCGGTGACCGGGTGATTGCACCTTATTCTCGGCTCAGCCAAGTATCTTGGCTATGTATTAACAG
>Fvb1-1:1774756:1782251_5p
AGGACGGTAGAGCCGCCGGAGAGGAGAAAAGCCGCCGGAACCGCCGGAAGTCATTTCGCCGGAGCTCCGTCCTCCGGCCACCATAGGCCGTGATTTTTGGCTCAACTTGTAGCCCTTATCAAGGTGAGTATTCCCTCAAAAGGAATCGGTCTATTTCGATCTCGTTGTGGTGTTTTGTATAATTGGAAGTTTTAGGGATTTTAGGATGTTTTAGTTCGATTGCCCTAGTTAGCCTCGGAATTGGACTAAGTGCTAGTTATGAAAGTTGTAGAGCATGATGAGAGGAAGATGCTGTTAAAATTTCATAGGAATTGGAGGTCGTCGGAATGGGCCTCCGGCCGCCGATGCCGGCGGAGCCGCCGCCGG
>Fvb1-1:1774756:1782251_3p
CCGAGCCGGTAGAGCCACCGGAGAGGAGAAAATCCGCCGGAACCGCCGGAAGTCATTTCGCCGGAGCTCCGTCCTCCGACCACCATAGGCCGTGATTTTTGGCTCAACTTGTAGCCCTCATCAAGGTGAGTATTCCCTCAAAAGGAATCGGTCTATTTCGATCTCGTTGTGGTGTTTTGTATAATTGGAAGTTTTAGGGATTTTAGGATGTTTTAGTTCGATTGCCCTAGTTAGCCTCGGAATTGGACTAAGTGCTAGTTATGAAAGTTGTAGAGCATGATGAGAGGAAGATGCTGTTAAAATTTCATAGGAATTGGAGGTCGCCGGAATGGGCCTCTGGCCGCCGCTGCCTGCAGAGCCGCCG
>Fvb1-1:1794424:1802227_5p
GCGGCGGCGGCGGAGGCCGGCGACCAACTCCGGCGACCTCCGATGGTCACCAAAATTTGGCAGCATCTTCCTCTCAACCTCCTATACAACATTCCTAACTACCACAAACTCCAATTCTAAGCTTAAGCACATCAATCGAACGCAAAAACACAATAAACCCTAGAAAATTCAAATTCCGATTTCTCCTTACTTAGCTCGAGACGGAGCGAGCCATTTGGAGGGATTGAAGCACGGGAGGAGGGCTTCCTTTTGAGCCAAGGCTCGCCGGCTTTGGCGGCCGGAGGAAGGAGTTCCGGTGAAGAATGGCTTTCGGCAGTCGGACCAGCCGGCGAGCTTTTCTCCCTCACGGCGGCGCTAGGGAGGCTGCCACCGGTCTAGGATTGCTGCTGGGATGGAGACCGACCGAACGGGACTGGTCCGACGGCGAACAGAGGCCGGAAGGCGGCGGACTGGCAACGGAAAAATTCTTGGCAGTGAGGCTCAGGGGAGAGAAAACCGGGAGGAGAGAGAGGAAGAAAAAACACGGGCTTTGACCAAAAAATCAAGGCCCGGTCCACTTAAACAAAATCCACTCCAAAAATCAACACCCCAAAATAATAATACCCCAATAAAATTACCTTTACTAGCAAAAATTTACCATTTTACCGTCGTCATATTTTTCTCATTCGAATAATTCCTTCAAAATATTAGTCCCTCAATACCCTCTGGGGATTAATTAAATTACACACTTAGTGATGAACACGGTAAAAACTCTTATTACCACTATGCTAGTAATTAAGGT
>Fvb1-1:1794424:1802227_3p
GGCTCCGCCGGCAGCGGCGGCCGGCGACCAATTCCGGCGACCTCCGATGATCACCAAAATTTGGCAGCATCTTCCTCTCAACCTCCTCTACAACATTCCTAACTACCACAAACTCCAATTCTAAGCCTAAGCACATCAATCGAACGCAAAAACACAATAAGCCCTAGAAAATTCAAATTCCGATTTCTCCTTACCTAGCTCGAGACGGAGCGAGCCCTTTGGAGGGATTGAAGCATGGGAGGAGGGCTTCCTTTTGAGCCAAGGCTCGCCGGCTATGGCGGCCGGAGGAAGGAGTTCCGACGATGAATGGCTTTTGGCAGTCGGACCTTCCGGCGAGCTTTTCTCCCTCACGACGGCGCTAGGGAGGCTGCCACCGGTCTAGGATTGCTGCTGGGATGGAGACAGACCGAACGGGACCGGTCCGGCGGCGAACAGAGCCCGGACGGCGGCGGACTGGCGGCGGAAAAATTCTGGGCAGTGAGGCTCAGGGGAGAGAAAACCGGGAGGAGAGAGAGGAAGAAAAAACACGGGCTTTGACCAAAAAATCAAGGCCTGGTCCACTTAAAAAAAATCCACTCCAAAAATTAACACCCCAAAATAATAATACCCCAATAAAATTACATTTACTAGCAAAAATTTACCATTTTACCGTCGTCATATTTTTCTCCTTCGAATAATTCTTTCAAAATATTAGTCCCTCAACACCCTCTGGGGACTAATTAAATTACACACTTAGTGACGAACACGGTAAAAACTCTTATTACCACTATGCTAGTAATTAAGGTTCGG
>Fvb1-1:1817033:1822400_5p
TGTCACGGGATGAGAACTTTGTTTCTCCAACAACCGTGCGGCCTTAGAGTTGTTCACCTCCTCGAACTCTCTAAGTCAGCCTCGCCTGTATGCAGCGGAACCAAAAGTAACATAAGAGAGCAAGAAAGCTAGAAGTGAGCTAAGTATGCAAAGCTAAGCAAAGCTAAGCA
>Fvb1-1:1817033:1822400_3p
TTGTCACGGGATGAGAACTTTGCTTCTCCAACAACCGTGCGGCCTTAGAGTTGTTCACCTCCTTGAACTCTCTAAGTCAGCCTCGCCTCTATGCAGCGGAACCAAAAGTAACACAAGAGAGCAAGAAAGCTAGAAGTGAGCTAAGTATGCAAAGCTAAGCAAAGCAAACACTTAG
>Fvb1-1:1834808:1839660_5p
AGTCGGTTGTGCTTGAAACAACCTCTCTAGCTCGTAAACCCGTATGCGTTCCATCACAACCATGGCCGATTTAAGGATCTCGTCCATTAGTTGGGTGGGCCGGGTTAATCATGGTAATAACACTGGGCTCACGACCACTGCAGGAACGAGAGAAACTCACCTTCAAACTGAACATGGAGTCCCACATTGGTTTCCCAGGAAAGGGAGCCTCGGTTGGGCTATAAATGCAGCCCAACCACCAGCTTGTCAAGTACATTAACTATCCCTACTAATTACACTTTGGCCCATCAGAAACTGACTTAATCATCGGATGAGGAAAGACCGGAGGCTCCCGGTCGTCCTTTCACTTGCAGGGTACCAGGAAAGGAGATTATAACGTATCAGACTCACCATCAGCTTCGGCATAACCTGTCCGGGAT
>Fvb1-1:1834808:1839660_3p
TTGTAGTTGGTTGTGCTTGAAACAACCTCCCTAGCCCGTAAACCCGTATGCGTTCCATCACAACCGTGGCCGATTTAAGGATCTCGTCCATTAGTTGGGTGGGCCAGGTTAATCATGGTAATAACACTGGGCTCACGACCACTACAGGAACGAGAGAAACTCACCTTCAAACTGAACATGGAGTCCCACATCGGTTTCCCGGGAAAGGGAGCCTCGGTTGGGCTATAAATGCAGCCCAACCACCAGCTTGTTAGGTACATTAACTATCCCTACTAATTACACTTTGGCCCATCAGAAACTGACTTAATCATCGGAGGAGGAAAGACCGGAGGCTCCCGGTCGTCCTTTCACTTGCAGGGTACCAGGAAAGAAGATTATAGCGTATCAGACTCACCATCAGCTTCGACATAACCCGTCCGGGA
>Fvb1-1:1866078:1869609_5p
TTTGTTGTGGTTGTTGTTGTTATCCAGGGAAGTGTCTCGATGTGTATATGAGACCGCTGATTGAAGAGTGTAAATTGCTTTGGGAGGTTGGTCATCCCACTTATGACTCCCACAAAAAGGAGATGTTCCAGATGCATGCCATGATTGTTGGTACCATCAGTGATTTTCCTGCACGTGGGATGTTGTCCGGCAACGTTGTTAGGGGATACAAGGTTTGTCCTGAGTGCCTTAGCTCCCAGGGATGCAGCAATCATTGCAACAAGATAGTCCGGATGGGTCACCGTGCTTACCTACCACATGATCACCCCTGGCGGATAGATACCGGGGCATTTGATGGGACCGAAGAGAGAGGTGTGGAGCCGCATAGATGGTCGGGGGAAGAGATTTTAGCAGTGCTGGATGAGTATGATTTTGGGCAGCTCAGCAATCATCCCGATATTGTGGCCAGAATACCTGAAAGACCAGACAGGTACAAATTCTGGACACATAAGAGCATATTTTGGGAACTCCCGTACTGGAGTACGCTGTTGATCAGGCACTACCTAGATGTGATGCACATAGAGAAGAATGTCTGCGACAGTGTGGTAGGTACAGTGCTCAACTTGGAGGGGAAGACGAAAGACGGTCCTAAGGCACGCGTTGATCTTAAGAAAATGGGAATCAGAAAACATCTTTGGCTGAAAGAGGGGAAGAAAAAGATGCCTTGGGCTC
>Fvb1-1:1866078:1869609_3p
GTTGTTGTTGTTGTTGTTATCCAGGGAAGTGTCTCGATGTGTATATGAGACCGCTGATTGAAGAGTGTAAATTGCTTTGGGAGGTTGGTCATCCCACTTATGACTCCCACAAAAATGAGATGTTCCAGATGCATGCCATGATTGTTGGTACCATCAGTGATTTTCCTGCACGTGGGATGTTGTCTGGCAACGTTGTTAGGGGATACAAGGCTTGTCCTGAGTGCCTTAGCTCCCAGGGGTGCAGCAATCATTGCAACAAGATAGTCCGGATGAGTCACCGTGCTTACCTACCACATGATCACCCCTGGCGGATAGATACCGGGGCATTTGATGGGACCGAAGAGAGAGGTGTGGAGCCGCATAGATGGTCGGGGGAAGAGATTTTAGCAGTGCTGGATGAGTATGATTTTGGGCAGCTCAGCAATCATCCCGATATTGTGGCCAGAATACCTGAAAGACCAGACATGTACAAATTCTGGACACATAAGAGCATATTTTGGGAACTCCCGTACTGGAGTACGCTGTTGATCAGGCACTACCTAGATGTGATGCACATAGAGAAGAATGTCTGCGACAGTGTGGTAGGTACAGTGCTCAACTTGGAGGGGAAGACGAAAGACGGTCCTAAGGCACGCGTTGATCTTAAGAAAATGGGAATCAGAAAACATCTTTGGCTGAAAGAGGGGAAGAAAAAGATGTCTTGGGCTCCTTACACCG
>Fvb1-1:1877920:1882173_5p
AAATTTTCAAAGGACTTTAGCCGACGAAAATATATGAAAAGTCGTCGGCTAAAGTCGAAAAATTTTCGAAATTTTCAACCAAAATTTTTTGGCGGTCAACCAAAATTTT
>Fvb1-1:1877920:1882173_3p
AAATTTTCAAAGGACTTTAGCCGACGAAAATATATGAAAAGTCGTCGGCTAAAGTCGAAAAATTTTCAAAATTTTCAACCAAAATTTTTTGGCGGTCAACCAAAGAGTTT
>Fvb1-1:1894688:1899371_5p
CGGTCCTCATCATATGAGAGTTGAGCGCTTGGCGTGGGACGCCATTATAGCCTGGGAGGCAACCGATCGGTATATGTATATATTATTAGCAGCTAGCTATTATTTAGCGGTCCTCATCTTATGAGAGTTGAGTGCTTGGCGTGGGACGCCATTATATCTATGAAGCGGTCCTCATCATATGTGAGTTGAGCGCTTGGCGTGGGACGTTATTATAGCCTGAGAGGCTTATAGTTTTGGTGAAATATTTTCCCTGTTTATTGTGATTTATTGAGAACCAATGGGATTGGTCGTTATTTTGGTTTATAAGTAATTGCGGGAAGAGTTTCAAGAATGGCGTGCATGAATATTTTTTTTCTAATTGAAATTATGGGAGAGCATCGATTTGATTTAATTTGCTCCATATTTCTTTTGTCATTTATTTTGTCCACTCACTCTAACGTTTTAAATGCTTCTCCCCTGGGCCCTTCGTATTTAAAATGCCCAGTCTGCAGAGTTCGGTTCGGCGAGGATAGGAGGCGTGTCATAGATTTCCACCTCATCCAGTTTTCTCTCATAGGTTACTAGTTAACCTACCTATGTATTTTCTTCTTTCCTAGTAGTTGCTATGATAACCTTGGGATGTTTTAAGTGTTGTTGTTGTTGTTAATGTTGCGAGTTGAGAGCTTGTGACTCCACCTATAAGTGTTGAAAAAGGTTTATTTGGCTTGTTATTTGAGAGATTAAATTCATGAAATTATTTCGATTTCTTATGTGGTTGAGGTGGTGGATGTTTATTTG
>Fvb1-1:1894688:1899371_3p
GGTCGTCATCATATGTGAGTTGAGCGCTTGGCGTGGGACGCCATTATAGCCTGGGAGGCAACCGATCGGTATATGTATATATTATTAGCAGCTAGCTATTATTTAGCGGTCCTCATCTTATGAGAGTTGAGTGCTTGGCGTGGGACGCCATTATATCTATGAAGCGGTCCTCATCATATGTGAGTTGAGCGCTTGGCGTGGGACGTTATTATAGCCTGAGAGGCTTATAGTTTTGGTGAAATATTTTCCCTGTTTATTGTGATTTATTGAGAACCAATGGGATTGGTCGTTATTTTGGTTTATAAGTAATTGCGGGAAGAGTTTCAAGAATGACGTGCATAAATATTTTTTTTCTAATTGAAATTATGGGAGAGCATCGATTTGATTTAATTTGCTCCATATTTCTTTTGTCATTTATTTTGTCCACTCACTCTAACGTTTTAAATGCTTCTCCCCTGGGCTCTTCGTATTTAAAATGCCCAGTCTGCAGAGTTCGGTTCGGCAAGGATAGGAGGCGTGTCATAAATTTCCACCTCATCCAGTTTTCTCTCATAGGTTACTAGTTAACCTACCTATGTATTTTCTTCTTTCCTAGTAGTTGCTCTGATAACCTTGGGATTTTTTAAGTGTTGTTGTTGTTGTTAATGTTGCGAGTTGAGAGCTTGTGACTCCACCTATAAGTGTTGAAAAAGGTTTATTTGGCTTGTTATTTGAGAGATTAAATTCATGAAATTATTTCGATTTCTTATGTGGTTGAAGATGTGGTTTGAATTGT
>Fvb1-1:1911070:1913614_5p
AAACCCTAAACCCTAAACCCTAAACACTAAACACTAAATTTTAAAATGACAGGTCCAAGTCGAATGCGAAATTTTTATCGTACCATGATTGTTACCGACGCGTATTAGTTATTGCTTACTATATGAGATATATGTATATCATTAATTAATTTGTTCGTTCAAGCTACGATAACCTACTATTATGTGTATTACGTCAACGTGAGTGATTGGTGCTCGATCACCGTGGTCCGTATCCGACCTTAAGTTTCTAAGTGATCATGGTCCCTATTAAATGTGATAGTCATTCCTAGTAGCCATTGATGTATTAGATCTCGGTCGGCAACCCTACTGATCATTCACTCTACGTATATCAAGTTTGAACAGTAAGTCAACTATGTTACGACATCATGTCTACGAGATTCGCGTAGACAGCCTCGTCGCTGTCGTAGACCTTCTGGAAAATGTGATGAACGAGGTTTACGTTTCCCGCGACGAAAGTGTTAAATGCTTTACGACAAACGTCTATGACTCTCCCGTTCGTAGTGTAAACTTTCTGGAAAATAGATTAATTCATAGGGCAGGTGGCAACCAAGCCCACCTGTCCCCACTCTTGACTCACCCCAAACCGCCACGTGTTAACCGAACGAGGTCTACTTTATGCGCGACCATGGGGCTACATTTGTTACAACCCCGGTCTACATGCATTACATTATATTGTCCGTGCACAACGTGGGCTTTCTGGAAAATAGGTTCTGCCAAAAAATTGGTAGCATAACCCCGCCGGTCCCCACATTGGAACTCCCCCCAAACCGCCACGTGTTCCAATACGAGGT
>Fvb1-1:1911070:1913614_3p
CTCAAACCCTAAACCCTAAACCCTAAACACTAAACACTAAATTTTAAAACGACAGGTCCAAGTCGAATGCGAAATTTTTATCGTACCATGATTGTTACCGACGCGTATTAGTTATTTCTTACTATATGAGATATATGTATATCATTAATTAATTTGTTCGTTCAAGCTACGGTAACCTACTATTATGTGTATTACGTCAACGTGAGTGATTGGTGCTCGATCACCGTGGTCCGTATCCGACCTTAAGTTTTTAAGTGATCATGGTCCCTGTTAAATGTGATAGTCATTCCTAGTAGCCATTGATGTATTAGATCTCGGTCGGCAACCCTACTGATCATTCACTCTACGTATATCAAGTTTGAACAGTAGGTCAACTATGTTACGACATCATATCTACGAGATTCGCTTAGACAGCCTCGTCGCTGTCGTAGACCTTCTGGAAAAATGTGATGAACGAGGTTTACGTTTCCCGCGACGAAAGGGTTAAATGCTTTACGACAAACGTCGACGACTCTCCCGTTCGTAGTGTAAACTTTCTGGAAAATAGATTAATTCATAGGGCAGGTGGCAACCAAGCCCACCTGTCCCCACTCTGGACTCACCCCAAACCGCCACGTGTTAACCGAACGAGGTCTACTTTATGCGCGACCATGGGGCTACTTTTTTTACAACCTCGGTCTACATGCATTACATTTTATTGTCCGTGCACAACGTGGGCTTTCTGGAAAATAGGTTCTGCCACAAAATTGGTAAGCTTAACCCCGCCGGTCCCCACATTGGAACTCCCCCCAAACCGCCACGTGTTCCAATGAAGATGGTTTGTC
>Fvb1-1:1929392:1936888_5p
TGTTTCTACCTGCTTTGTCCCGAGCCGGGAAGGGGTCGCGAGGCGGAGCGAAGTAGAATTATAGGGTCCTTTACACGGTACCTGCACAAGTGACAGCGTCACGGGGTCGGGACTGGGATGGCCCAGTCTTCGACTCTCCGATGCTTAAGTTAGCTTTGAGCACTTGTACGGGTAGAGGAATGAAAGAGAGAGAGTATCTGTGAGTGTGTACCTTTTATGGCAGATTGAGCTTGTTTTATAGGCCACGCTTAGGTGCTTTGGCCTTAGTCTCCAATGTGTGACTTCTTGCCATCCTTTGGAGTGTCTCCCCCTTTTGGGGGTGTTTTGCCGCTAGAGTGACTTTGGCAAGCGGTTTGTTACCGGTCCTTCATTCTTTGGATGCCTGTGAATGGGTCACCAGGGCTATCTCGACCGGGTAATTGTACCTTATTCTCGGCTTAGCCAAGTATTTTGGCTATGTACTAACAAGTCC
>Fvb1-1:1929392:1936888_3p
TGTTTCTACCTACTTCGTCCCGAGCTGGGAAGGGGTCGCGAGGCGGGGCGAAGTAGAATTCTAGGGTCCTTCACACGGTACCTGCACAAGTGACAGCGTCACGGGGTCGGGACTGGGATGGCCCAGTCTTCGACTCTCCGATGCTTAAATTAGTTTTGAGCACTTGTACGGGTAGAGGAATGAAAGAGAGAGAGTATCTTTGAGTGTGTACCTTTTATGGCAGATTGAGCTTGTTTTATAGGCCAAGCTTGGGTGCTTTGGCCTTAGTCTCCAATGTGGGACTTCTTGCCATCCTTTGGAGTGTCTTCCCTTTTGGGGTGTTTTGCCGCTAGAGTGACTTTGGCAAGCGGTTTGTTACCGGTCCTTCATTCTTTGGATGCCTGTGAAGGGCTCACCAGGGCTATCTCGACCGGGTAATTGTACCTTATTCTCGGCTTAGCCAAGTATTTTGGCTATGTACTAACAA
>Fvb1-1:1937483:1941671_5p
TGATGTAGAACGGTTAGCCGAGGAGTTCGAGAAGCAGCTGGAGAAACATTCAGTTATTTCCTAGTTCTACAATGCTTAAGTTTATTTTTTCTAGTTCTACTAGGTTTGTTATTTCCTAGTTCTAGTCTTAATAGGATTAGTCATATTTTAGAGCCTATATAAAGGCACATTCTGTGTTGTAGTATTCATTCAAACAATCAATACAAATCAACTTATAAAGAGATTTATCTCTTTTATTACCTCTATATTTCGGCTTGACGCTTGTCTACCGATCTTATATTTTACTACTAGCTTCACTGCGTTAG
>Fvb1-1:1937483:1941671_3p
CTGATGTAGAACGGTTAGCCGAGGAGTTCGAGAAGCAGCTGGAGAAACATTCAGTTATTTCCTAGTTCTACAATGCTTAAGTTTATTTTTTCTAGTTCTACTAGGTTTGTTATTTCCTAGTTCTAGTCTTAATAGGATTAGTCATATTTTAGAGCCTATATAAAGGCACATTCTGTGTTGTAGTATGCATTCAATCAATCAATACAAATCAACTTATAAAGAGATTTATCTCTTTTATTACCTCTATATTTCGGCTTGACGCTTGTCTACCGATCTTATATTTTACTACTAGCTTCACTGCGTTAG
>Fvb1-1:1953958:1961623_5p
CAACAACAACACTTAAAACATCCCAAGGTTATCAGAGCAACTACTAGGAAAGAAGAAAATACATAGGTAGGTTAACTAGTAACCTATGAGAGAAAACTGGATGAGGTGGAAATCTATGACACGCCTCCTATCCTCGCCGAACCGAACTCTGCAGACTGGGCATTTTAAATACGAAGGGCCCAGGGGAGAAGCATTTAAAACGTTAGAGTGAGTGGACAAAATAAATGACAAAAGAAATATGGAGCAAATTAAATCAAATCGATGCTCTCCCATAATTTCAATTAGAAAAAAAATATTTATGAACGCCATTCTTGAAACTCTTCCCGCAATTACTTATAAACCAAAATAACGACCAATCCCATTGGTTCTCAATAAATCACAATAAACAGGGAAAATATTTCACCAAAACTATAAGCCTCTCAGGCTATAATAACGTCCCACGCCAAGCGCTCAACTCACATATGATGAGGACCGCTTCATAGATATAATGGCGTCCCACGCCAAGCACTCAACTCTCATAAGATGAGGACCGCTAAATAATAGCTAGCTGCTAATAATATATACATATACCGATCGGTTGCCTCCCAGGCTATAATGGCGTCCCACGTCAAGCGCTCAACTCACATATGATGAGGACCGCTTAATAGATATAATGGCGTCCCACGCCAAGCGCTCAACTCTCATATGATGAGGACCGCTAAATAAGTATAATGGCGTCCCACGCCAAGCGCTCAACTCTTATATGATAAGGACCGCTGGTGAGATTATAATAACTTCCCACTCTAAACGCTCTACTCACATATGATGAGAACCGCTAAATAAATATAATGGCGTCCCACGCCAAGCGCTCAACTCTCATATGATAAGGACCGCTGGTGGGATTATAATAACTTCCCACTCTAAACGCTCTACTCACATATGATGAGGACCGCTAAATAAGGTTAGCTAGCAATAATCTATATATCAACTCTTTTATGGTGAAGTACAATATTAAAATA
>Fvb1-1:1953958:1961623_3p
AACAACAACAACACTTAAAACATCCCAAGGTTATCAGAGCAACTACTAGGAAAGAAGAAAATACATAGGTAGGTTAACTAGTAACCTATGAGAGAAAACTGGATGAGGTGGAAATCTATGACACGCCTCCTATCCTCGCCGAACCGAACTCTGCAGACTGGGCATTTTAAATACGAAGGGCCCAGGGGAGAAGCATTTAAAACGTTAGAGTGAGTGGACAAAATAAAAGACAAAAGAAATATGGAGCAAATTAAATCAAATCGATGCTCTCCCATAATTTCAATTAGAAAAAAAATATTTATGCACGCCATTCTTGAAACTCTTCCCGCAATTACTTATAAATCAAAATAACGACCAATCCCATTGGTTCTCAATAAATCACAATAAACAGGGAAAATATTTCACCAAAACTATAAGCCTCTCAGGCTATAATAACGTCCCACGCCAAGCGCTCAACTCACATATGATGAGGACCGCTTCATAGATATAATGGCGTCCCACGCCAAGCACTCAACTCTCATAAGATGAGGACCGCTAAATAATAGCTAGCTGCTAATAATATATACATATACCGATCGGTTGCCTCCCAGGCTATAATGGCGTCCCACGCCAAGCGCTCAACTCACATATGATGAGGACCGCTTAATAGATATAATGGCGTCCCACGCCAAGCGCTCAACTCTCATATGATGAGGACCGCTAAATAAGTATAATGGCGTCCCACGCCAAGCGCTCAACTCTCATATAATAAGGACCGCTGGTGGGATTATAATAACTTCTCACTCTAAACGCTCTACTCACATATGATGAGGACCGCTAAATAAATATAATGGCGTCCACGCCAAGCGCTCAACTCTCATATGATAAGGACCGCTGGTGGGATTATAATAACTTCCCACTCTAAACGCTCTACTCACATATGATGAGGACCGCTAAATAAGGTTAGCTAGCAATAATCTATATATCAACCCTTTTATGGTGAAGTACAATATTAAAAT
>Fvb1-1:1976369:1987562_5p
AAACTTCCGTAGGCTAAGACATTCCTAGCCGACGAATAGATTCCGTTGGCATGTTTTCGTTGGCTTAGTAGGTCTTGCGCGACGTATACTTTTCCGTCGGTATAGTTTATCTCATAGACGACGAATTAATGTTCCTAGTCGACGATATAATCCGTCGGCTAAGAAATTGAATTATTATCTGACACATAGTAGAACGAATATATTTTGGCGA
>Fvb1-1:1976369:1987562_3p
AACTTCCGTTCGCTCAGACATTCCTAGTCGACGAATAGATTCCGTCGGCACGTTTTCGTCGGCTTAGTAGGTCTTGCGTGACGTATACTTTTCCGTCGGTATAGTTTATCTCCTAGGTGACGAATTAATGTTCCTAGTCGACGACATAATCCGTCGGCTAAGAAATTGAATTATTACCTGACACACCGCAGAATGAATATATTTTTGGCG
>Fvb1-1:1993151:1995591_5p
GTATAGTATACCTGGTGCTATCTGTAAACACGAAAATATCTGCGACAAATAACAGAACAACACGTGTACAAAGAATAATATTTAATTTTATCAATGTGAATGCGGGTTACAATCTTTGTGAACTCCTCTGATCCTATCTCCGAATATAGGTTTAACTCAAGGGTGACAAGCACTTGTTCTTGAGACGAATTGTTTGTAGGTTGGACTTCTTGTCGTGTTGACGATTTGTAGAAGTTGATTGACCAAGGGCCATAGAGGCTTGTTCTTGATCGGATTTGATCCACGAGCGGTTTCACTTGGTGGTTTATTCTTTGTCTTGAAGTTGGTGAAGATGTCGGCTATTTGGTAGCTTGATGACTCTTCGGGATGTGACAACTTCTAGGCTTGAGGTTGATGAAGAACCGACTATTTGGCAGCTTGATGATTCTTCAGGATTTGACAACTTCTAGGCTTGAGGTTGATGAAGAACCGGCTATTTGGCAGCTTGATGATTCTTCGGGGGCTTGGCAACTTCTAGACATGAGGTTGATGAAGAGTCGGCTATTTGGCAGCTTGATGATTCTTCAGGATTTGACAACTTCTAGACTTAAGGTTGATGAAGAGTCGGCTATTTGGCAGCTTGATGATTCTTCAGGATTTGACAACTTCT
>Fvb1-1:1993151:1995591_3p
GTGCCAATTTTGTAAACACGAAAATATCTGCGACAAATAACAGAACAACACGTGTACAAAGAATAATATTTAATTTTATCAATGCGAATGCGGGTTACAATCTTTGTGAACTCCTCTGATTCTATCTCCGAATATAGGTTTAACTCAAGGGTGACAAGCACTTGTTCTTGAGACGAATTGTTTGTAGGTTGGACTTCTTGTCGTGTTGACGATTTGTAGAAGTTGATTGACCAAGGGCCGTAGAGGCTTGTTCTTGATCGGATTTGATCCACGAGCGGTTTCACGTGGTGGTTTATTCTTTGTCTTGAAGTTGGTAAAGATGTCGGCTATTTAGCAGCTTGATGACTCTTCGGGATTTAACAACTTCTAGGCTTGAGGTTGATGAAGAACCGGCTATTTGGCAGCTTGATGATTCTTCGGGATTTGACAACTTCTGGGCTTGAGGTTGATGAAGAACCAGCTATTTGGCAGCTTGATGATTCTTTGGGGGCTTGGCAACTTCTGGACTTGAGGTTGATGAAGAGTCGGCTATTTGGCAGCTTGATGATTCTTTAGGATTTGACAACTTCTAGTCTCGAGGTTGATGAAGAACCGGCTATTTGACAGCTTGATGATTCTTCAGGA
>Fvb1-1:2009724:2017530_5p
GAAGTTATGTAATTGGAATAATTTTTATGATGTAAATCTTGTGATGTTGTTAATGATGTTATGATATGATGACTGTTGATATAAATAGCATAACCGGGTTCTAAGCCTTAATTAGGTGATTGGTTACGGTTAAGATGTTATTCATCATTTTTTATGTTTTGATATTAAATAGCCAAACCGGGTTCCAAGCCTTTAATCGGGTGATTGGTTGCGGTTCTGATGCTATTTATTATTTTGTGTTGTGATATTAGACAGTCAAACCGGAATTCCAAGCCTTTGGCCGGGTGATTGGATACGGTTAGGAATAGAGCTCTAGTCCGTCTGTCAGTGTAGGTCATGGGAGATACTTGATGGTATCTGGGACCCATGGGTACACATATTGTTGTTGTAGGTCATGAGGGGTATTTGCTAAATATCTGGGACTCATGGGGACATGTCTTGTTAATGTGTGGTTTTTATTCATTGATCAAAATTCATTTGGATGTGTTAAATTGTTGGATGTGATAAATGTGGAGTTTACTTTGAGTTTACTCATACGGGCTTTTTAGCTTACCGGGTTTGTTATTCTACAATCCCGGTGCACCATTTCTTGGTGTAGGGGTTAGACCTGCAGGTGAGGATCAGCAGGGATGAGGAGGCATAGTGGCAAGGTTCTCCTTTCTTTCTTCAGACTCTGTATAGTTGTAGTTTTTGAATAGACAATATTTATGTCATGAGATTGTTCTCATGTTCTTGTTTTGCACTTTATGTAAAAAAAAGAAGAAGAAAGTGTAATCTTATTTCAGTGATAGATTTTGTAGGAATTTCTATTCTGTAAGTGAGTTTTGATGTTGTTGTTTGTTGTGGTTGTTGTTGTTGTCGTTATGTTGTTGTTGACAATAGGTTGAGATGTTAAAATTTTAAGTTAGATCATGCCAAAATTTTTGAAAATTTCATTCAAAAAAATTGGGGTGTGACA
>Fvb1-1:2009724:2017530_3p
TGTGAAGGATATAATTTTTATGATGTAAATCTTGTGATGTTGTGAATGATGTTATGATATGATGACTGTTGATATAAATAGCATAACCGGGTTCCAAGCCTTAATTAGGTGATTGGTTACGGTTAAGATGTTATTCATCATTTTTTATGTTTTGATATTAAATAGCCAAACCGGGTTCCAAGCCTTTAATCGGGTGATTGGTTGCGGTTCTGATGCTATTTATTATTTTGTGTTGTGATATTAGACAGTCAAACCGGGATTCCAAGCCTTTGGCCGGGTGATTGGATACGGTTAGGAATAGAGCTCTAGTCCGTCTGTCAGTGTAGGTCATGGGAGATACTTGATGGTATCTGGGACCCATGGGTACACATATTGTTGTTGTAGGTCATGAGGGGTATTTACTAAATATCTGGGACTCATGGGTACATGTCTTGTTAATGTGTGGTTTTTATTCATTGATCAAAATTCATTTGGATGTGTTAAATTGTTTGATGTGATAAATGTGGAGTTTACTTTGAGTTTACTCATACGGGCTTTTTAGCTTACCGGGTTTGTTATTCTACAATCCCGGTGCACCATTTCTTGGTGTAGGGGTTAGACATGCAGGTGAGGATCAGCAGGGATGAGGAGGCATAGTGGCAGGGTTCTCCTTTCTTTCTTCAGACTCTGTATAGTTGTAGTTTTTGAATAGACAATATTTATGTCATGAGATTGTTCTCATGTTCTTGTTTTGCACTTTATGTAAAAAAAAGAAGAAGAAAGTGTAATCTTATTTCAGTGATAGATTTTGTAGGAATTTCTATTCTGTAAGTGAGTTTTGATGTTGTTGTTTGTTGTGGTTGTTGTTGTTGTCGTTATGTTGTTGTTGACAATAGGTTGGGATGTTAAAATTTGAAGTTAGATCATGCCAAAATTTTTGAAAATTTCATTCAAAAAAATTGGGGT
>Fvb1-1:2017540:2029136_5p
TCACTTTGTCAAGCCCTCTTCAAGGTTCAACAAAGTGTGATTCATCCTTTCTGATGGCTATGTATTTATTGTTTTGTTTTACTTTGTCTATGGAGTGTAAACAGATTTTTGTTGTTGGAATTTTGTGTAATAATTTGATATTGGATTTCCGAATTTGTTAATTGGTTATTTGATATCTTATTTCTTCATAGCATGAAACGAAATTGGTGAAGGAATAGGGCAATAAAAATACATGAGTTCTTGTTTTATCTTGATTAATTTTCTGCATTCATATGCATAAAAATCAATGCATGAGGGCGGCCTTGATCATGGCTATCTCTTGTGTATTGGTTTCAATTGCCGAATTAAATATAAGGGGAAACATACACGAAGTTGTTTTTCCTTATGTTTATTCAAAGGGCTAGAGTAATACAGGAAATTTACATAGAGAAAGGAGATGAGGTGACGCCATACTCCCTAATATGTTTTCAATTTAACTCACTGTGCGTATGTGTTTCTTGTTTCAGATTCTACACGAAGTGTTTCTGAAAAATTTAGCACTATGTCTAGGATTATGCACGAAGCTAGTTCTAGATAATTAAGGAGTTTTGCATGATTAGAATAACCACGAAGGCTCTAATTAAATTGGAATTAAGATGAAATTGGAATAATTGTCGAAAATTGCTGCTTTGTTTCTTTGTTGGTTTTGTTGAATGAGTTTTTAGTTACATGTTGTGTGAAAGATGAAGATCATGTAAATAATAAAATTAGGTTTTATTTTATTTTATTTTAGAAATTTTCAGTAGGATTTAATATATTTTTCAACCCCCAATTTGTTATGTGACACTTTTTGTAATTGATTACCCTAGGATTCCCCGGATAGAACGATCCCTATTTGTCTAATACTACATGCGATACAAAAGGGTTTTAATGTGATTGGAGTTTTGTTGCAGGTACAATAACTTGGTTAATAACAATTCCGTCAA
>Fvb1-1:2017540:2029136_3p
ACGTCACTTTGTCAAGCCCTCTTCAAGGTTCAACAAAGTGTGATTCATCCTTTCTCATGGCTATGTATTTATTGTTTTGTTTTACTTTGTCTATGGAGTGTAAACAGATTTTTGTTGTTGGAATTTTGTGTAATAATTTGATATTGGATTTCCGAATTTGTTAATTGGTTATTTGATATCTTATTTCTTCATAGCATGAAACGAAATTGGTGAAGGAATAGGGCAGTAAAAATACATGAGTTCTTGTTTTATCTTGATTAATTTTCTGCATTCATATGCATAAAAATCAATGCATGAGGGCGGCCTTGATCATGGCTATCTCTTGTGTATTGGTTTCAATTGCCGAATTAAATATAAGGGGAAACATACACGAAGTTGTTTTTCTTTATGTTTATTCAAAGGGCTAGAGTAATACAGGAAATTTACATAGAGAAAGGAGATGAGGTGACGCCATACTCCCTAATATGTTTTCAATTTAACTCACTGTGCGTATGTGTTTCTTGTTTCAGATTCTACACGAAGTGTTTCTGAAAAATTTAGCACTATGTCTAGGATTATGCACGAAGCTAGTTCTAGATAATTAAGGAGTTTTGCATGATTAGAATAACCACGAAGGCTCTAATTAAATTGGAATTAAGATGAAATTGGAATAATTGTCGAAAATTGCTGCCTTGTTTCTTTGTTGGTTTTGTTGAATGAGTTTTTGGTGACATGTTGTGTGAAAGATGAAGATCATGTAAATAATAAAATTAGGTTTTATTTTATTTTATTTTAGAAATTTTCAGTAGGATTTAATATATTTTTCAACCCCCAATTTGTTATGTGACACTTTTTGTAATTGATTACCCTAGGATTCCCCGGATAGAACGATCCCTATTTGTCTAATACTACATGCGATACAAAAGGGTTTTAATGTGATTGAAGTTTTGTTGCAGGTACAATAACTTGGTTAATAACAATTCTGTCA
>Fvb1-1:2080874:2084376_5p
ACTTGTTTTCACTTACCATGAGTCGTTGACGATCAAACTCATTTATATTTAAAAACAAATCATTTTCTTTCAAGGACAACTTCACAATCAGCAATAATTATCATTATCACCAACAAAATCATCATCAAAATCATCATCATCAAGACCACCATCATATTCATCATCCTAATAATTATCATAATAATTATCATCAACATCAACAAAATCATCATCGAAATCATCATCATCAAGACCACCATCACATTCATCATCATAAAATCACATAATAATTATCATCATATCATCAACATTTCCATCAACATCATCATAAATCTCATCATCATAACAATTATCATCATCAAAATTAACATCACAATCATCATCAAATCATGATCAAAATCAACATCACAATCATCATCAAAATAATTAGGCCACAAAGTGGACCTTAGTGAGATTTTACTCACCTTAACTCCCGCTGCGTCTTCATAAGCACAAACGCAAGCATATCACACAAAACCACACCACAAGTCACCTATTAACAAAACGTTAACCTTAGTAACTAAGAAAGC
>Fvb1-1:2080874:2084376_3p
ATTAACAGAAAACTTGTTTTCACTTACCATGAGTCGTTGACGATCAAACTCATTTATATTTAAAAACAAATTATTTTCTTTCAAGGACAACTTCACAATCAGCAATAATTATCATTATCACCAACAAAATCATCATCAAAATCATCATCATCAAGACCATCATCATATTCATCATCCTAATAATTATCATAATAATTATCATCAACATCAACAAAATCATCATCGAAATCATCATCATCAAGACCACCATCACATTCATCATCATAAAATCACATAATAATTATCATCATATCATCAACATTTCCATCAACATCATCATAAATCTCATCATCATAACAATTATCATCATCAAAATTAACATCACAATCATCATCAAATCATGATCAAAATCAACATCACAATCATCATCAAAATAATTAGGCCACAAAGTGGACCTTAGTGAGATTTTACTCACCTTAACTCCCGCTGCGTCTTCATAAGCACAAACGCAAGCATATCACACAAAACCACACCACAAGTCACCTATTAACAAAACGTTAACCTTAGTAACTAA
>Fvb1-1:2090325:2095247_5p
TATTAAAGCAAAGGATCCGATTGTATCTCATAGCATAGATTAGTTGATACTATCTTTAGTAGTAGAATCCTAGATTGATTGTGATTAGTTACTTTCCTAGTACAGCTAGAATTGACAAACCCTACTAGGGTTCTGTATGTATAAATACCAATGTATATTGCAATATGGAAAATAAGAACGATAGCTTCTTCTCTGTACAAGTTTGTTTA
>Fvb1-1:2090325:2095247_3p
TATTAAAGCAAAGGATCCGATTGTATCTCATAGCATAGATTAGTTGATACTATCTTTAGTAGTAGAATCCTAGATTGATTGTGATTAGTTACTTTCCTAGTACAGCTAGAATTGACAAACCCTACTAGGGTTCTGTATGTATAAATACCAATGTATATTGCAATATGGAAAATAAGAACGATAGCTTCTTCTCTGTACAAGTTTGTTTA
>Fvb1-1:2103345:2109502_5p
AGCTATGTCATCTTTATATAAAGCATAAATTACATACTATTGTTTACATGTGTTTGACTTTCCTAGGCTTTGTTTCTTAAGATGGTTTCTGTAAGATTAGCAATTGTTCTCTGGTGATGAAATGGTTGATGTGCAAGTTAGGATTATGATCATATTAATTGCATAAGATTTTGGTAACGGAAAGTAGACTCGGAGGTTCTAGGTCATTGTTAATGTTGTTGAATAGATCAAAATGTACATACTTTTGAGAAGTTGTTTCGGCAGATCGCTTGGAGTACTAAACTAGGTATGGAGAATTGTTGTTTTGAAGAGACAATTAATAGGTTTGGAGAAACTTTCATTGTAGGCCAGGTGCAAGGTTGTTAGAAGTTAAATTAGGTTCTCCTAGGAACATGTTACCATATTTTGTGGTAAGCAGACATTATTTTTGATAAATACTTGGCAACAGTAGTTGGAAATTTAAGGAGTAGGCTTGGGCGTATTGAGGATAGTTGGAGGTTCTAGAATTTGGTGATGTATGAGAAGATGAAACGCATTTTCGTGCACTATGTTCGACATTAATCATTTCGCTGGGTTGAGATTACAATTTTCAAGTTTACTTTGGTAGGTAATATATAGCTATAGGTAGATAAGTTATTGAGATATTTTTGAGGATTGAGATTATTTTGAGCAAGTGATTTATTGGAGGGAATTGTGGAAAGAAGAAAGTCTATGTTTGGATAGATCA
>Fvb1-1:2103345:2109502_3p
GTGCATTTTTCTCAAGCATAAATTACATACTATGGTTTACATGAGTTTGACTTTTCTAGGCTTTGTTTCTTAAGATGGTTTCTGTAAGATTAGCAATTGTTCTCTGGTGATGAAATGGTTGATGTGCAAGTTAGGATTATGATCATATTAATTGCATAAGATTTTGGTAACGGAAAGTAGACTCAGAGGTTCTAGGTCATTGTTAATGTTGTTTAATAGATCAAAATGTACATACTTTTGAGAAGTTGTTTCGGCAGATTGCTTGGAGTACTAAACTAGGTATTGAGAATTGTTGTTTTGAAGAGACGATTAATAGGTTTGGAGAAACTTTCATTGTAGGTCAGGTGCAAGGTTGTTAGAAGTTAAATTAGGTTCTCCTAGTAACATGTTACTAGATTTTGTGGTGAGCAGACTTTATTTTTGATAAATACTTGAGAACAATAGTAGGAAGTTTGAGGAGTAGGCTTGGGCGTATTGAGGATAGTTTGAGGTTCTAGAATTTGGTGATGTATGAGAAGATGAAACGCATTTTCGTGCACTATGTTCGACATTAATCATTTCGCTGGGTTGAGATTACAATTTTCAAGTTTTCTTTGGTTGGTAATATATAGCTATAGGTACATAAGTTTTTGTGATATTTTCGAGGATTGAGATTTTTTTGAGCAAGTGATTCATTGGAGGGAATTGTGGAAGGCAAAAAGTCTGTACTCGG
>Fvb1-1:2119611:2126008_5p
TGTTGGCAGATGGGCATCAGCACAATGGATTCATCAGTCTCTGGTCTTGGGGGTTGTCCATATGCTAAAGGTGCTTCTGGTAATGTTGCCACCGAGGATATTGTGTACATGCTTAATGGACTTGGAGTGAAGACCAACGTCGATCTTCAGAAGGTCATGTTGGGTGGGGACTTTATCTGCAAACACTTGGGGCGCTCATC
>Fvb1-1:2119611:2126008_3p
TTTTTCCTGTTGGCAGATGGGCATCAGCACAGTGGATTCATCAGTCTCTGGTCTTGGGGGTTGTCCATATGCTAAAGGTGCGTCTGGCAATGTTGCTACCGAGGATGTTGTGTACATGCTTAATGGACTTGGAGTGAAGACCAACATAGATCTTAAAACGCTCATGTTGGCTGGTGACTTTATCTGCAAGCACTTAGGGCGCTCATCTGG
>Fvb1-1:2129169:2140344_5p
AAACCTGTTAAAATATGTAATATAGGATCGTCTACAATAATATCACAAATACATCAAAACAAGAACACTAAATTAAGTATGAAGCATAATACCTTCGTTGCTCCTCCAGTCGAACTTAGCTGCAGTCTTCGATGAAGCCACCATTGTTGATTGCGAGTTTGCTTGATGCTCACGTTGTACTTGGTGAATACTGAAGGTCGGCCTTCTGTGTGTCTTAACCTTATTGCTGGCACAATGGGAAGCCAATGAATGCAGAACAGTGTGGAACACAGGGACCTAGACCCTCTATATATAGTGATCAACATAAGACTTGATCCCATAACCAAATCCTAATTGAACAATGTAAATAACATGAAGATCTTTCCTTCCACAATACTAATTCCTTGTACATCAGGTTTTGTACTATGAACCTTCTAGATTTCCAACTGATATACAACTCGGAAATCTTATATGAATCAAAATATAATATATATCGTTTCTTGTTATCCAAGATAAAGTCTTAAACAATTAACATGAATATAGCAGACTGTGTTTAAGTCCACTTTATTTCCAACAA
>Fvb1-1:2129169:2140344_3p
AATACCATGTTAAAATATGTAATATAGGATCGTCTACAATAATATCACAAATACATCAAAACAAGAACACTAAATTAAGTATGAAGCATAATACCTTCGTTGCTCCTCCAGTCGGACTTAGCTGCAGTCTTCGATGAAGCCACCATTGTTGATTGCGAGTTTGCTTGATGCTCACGTTGTACTTGGTGAATACTAAAGGTCGGCCTTCTGTGTGTCTTAACCTTATTACTGGCACAATGGGAAGCCAATGAATGCAGAACAGTGTGGAACACAGGGACCTAGACCCTCTATATATAGTGATCAACATAAGACTTGATCCCATAACCAAATCCTAATTGAACAATGTAAATAACATGAAGATCTTTCCTTCCACAATACTAATTCCTTGTACATCAGGTTTTGTACTATGAACCTTCTAGATTTCCAACTGATATACAACTCGGAAATCTTATATGAATCAGAATATAATATCTATCGTTTCTTGTTATCCAAGATAAAGTCTTAAACAATTAACATGAATATAACAGACTGTGTTTAAGTCCATTTTATTTCCAACAAAACC
>Fvb1-1:2158031:2162675_5p
TCGGTAAACTTTCCTTGGAGGTGGTCCCCGCACGAGTTACTTCGGGTTTCAGGGTGAAATTCGGGGTGGGTCGTGTCAGTTGGTATCAGAGCATTAGGTTATTCGATTCCTTTCTCTTTTAATACTACCTCATATTCTTGGTCACACTTAGTGTCTATAGAGTGGTGGTCCGACCGCGGCGGATCTATTAGCATTATATGCTTTAGACACTATGTGCTGATTAGGTTTGTGATGTAGTTATTCTTGTCTTAATTATGGACAGTATTGTGCCATAAATGTTTATATCATCAAGACTATGCCTCTGTACGCCGACCTCTTAAGTGATCATCCTATTTTGATTAAGGAAAGAGGTATTTGGATTATGCCTTTCCAAGGGTTATCGAGTTGATAGCATAAATTGTTAGAGTTCAATTGCGAGTTGGGAACTCAGTTGGCATTCCTTTCATTTGATCAATGATTGATTGGGTTATGATTAAGATGCTAGGGTGAGCATCTCGTGCGAATTTTTAGAAGGTGAAAAGTTTAATTCAAGCCTTGGAGTTCACTATTTATAGTGGGCAAGTGTGAAGATGTAGTAGTCCGATGGAAAAATCGTGGTATCGAATTACGTGATTTCTGGGATAAAAGAGTTGGAAGGAAAGTTTGAAATAAGTGGTG
>Fvb1-1:2158031:2162675_3p
TTTTTCGGTAAACTTTCCTTGGAGGTGGTCCCCGCACGAGTTACTCTGGGTTTCAGGGTGAAATTCGGGGTGGGTCGTGTCAGTTGGTATCAGAGCATTAGGTTATTCGATTCCTTTCTCTTTTAGTACTACCTCATATTTTTGGTCACACTTAGTGTCTATAGAGTGATGGTCCGACCGCGGCGGATCTATTAGCATTATATGCTTTAGACACTATGTGCTGATTAGGTTTGTGATGTAGTTATTCTTGTCTTAATTATGGACATTATTGTGCCATAAATGTTTATATCTTCAAGACTATGCCTCTGTACGCCGACCTCTTAAGTGATCATCCTATTTTGATTAAGGAAAGAGGTATTTGGATTATGCCTTTCCAAGGGTTATCGAGTTGATAGCATAAATTGTTAGAGTTCAATTGCGAGTTGGGAACTCAGTTGGCATTCCTTTCATTTGATCAATGATTGATTGGGTTATGATTAAGATGCTAGGGTGAGCATCTCGTGCCGATTTTTAGAAGGTGAAAAGTTTAATTCAAGCCTTGGAGTTCACTATTTATAGTGGGCAAGTGTGAAGATGTAGTAGTCCGATGGAAAAATCGTGGTATCGAATTACGTGATTTCTGGGATAAAAGAGTTGGAAGGAAAGTTTGAAATAAGTGGTGTATTC
>Fvb1-1:2214270:2219209_5p
ATTATACAATTGTGATCACTGTTGTGTTTTGGCTCGTTGATATGATTTGGAAGTTTGGATTCGGTAAGCAAATCCAAGTCCAGAAAGGAAAGAGGTTTTTTCTATAAGTTCTAGGAAAGTAATCTTTCAAGATCTGTTAGGATTTTGTCTACTAGGTTTAGGAGTCCTAAAACCTTATTGTATCGGCAGTCCCTATTCAGTATAAATAGGAGCTGCGGGGGGTTTTCTAAGATTAAGATAGAGAGCACAGAAAACCAAGAGCAAAGGGTGATAGAGAGATCTAGCAGGGAGTTGGGGATTAGCATAGGGATTTCAATAAGTACTTGTAATCAGGTTGTTATTCTCCATAGTGCTAGTGATTCTCTCAAGAGAGATCACAAAGTGGACGTAGGCCAGGGTTTTGGCTGAACCACTATAAAATTGATGTGTGCTGTGTTTCTATCTTCAAGTTCATCTATCTACTTTGCTTAAGTCGTAAAGTACCAGTAAAGACCAGAAAAGATCCTAGGGCGCTAACCACAATAA
>Fvb1-1:2214270:2219209_3p
CAACTTACCAAGGTGGAGATTGTTGTGTTTTGGCTCGTTGATATGATTTGGAAGTTTGGATTCAATAAGCAAATCCAAGTCCAGAAAGGAAAGAGGTTTTTTCTATAAGTTCTAGGAAAGTAATCTTTCAAGATCTGTTAGGATTTTGTCTACTAGGTTTAGGAGTCCTAAGACCTTATTGTATCGGCAGTCCCTATTCAGTATAAATAGGAGCTGCGGGGGGTTTTCTAAGATTAAGATCGAGAGCACAGAAAACCAAGAGCAAAGGGTGATAGAGAGATCTAGCAGGGAGTTGGGGATTAGCATAGGGATTTCAATAAGTACTTGTAATCAGGTTGTTATTCTCCATAGTGCTAGTGATTCTCTCAAGAGAGATCACAAAGTGGACGTAGGCCAGGGTTTTGGCTGAACCACTATAAAATTGATGTGTGCTGTGTTTCTATCTTCAAGTTCATCTATCTACTTTGCTTAAGTCGTAAAGTACCAGTAAAGACCAGAAAAGATCCTAGGGCGCTAACCACAATAAT
>Fvb1-1:2241608:2256055_5p
TGACACAGCGGAGTATATAGGTTAACAAGCGATTAACCTAGAAAGAACCAAGATAAACTAGAATCCACCAGAGTTTGAGAAAAGTTCTCGTTTTTGATTGATAATATGAAAGATAAGTCTAGCAGCCACAAAGAGGCGCTTAAATACTGAAACAAAACCCTAGGGCGCTAACAAAAGGCCTACTCAAGCCCATGGGTCGAAAATAAAATAAAACCAAAAATAAATAAAGTCTTAAAAAGGCCCAATTATACTCAGACCTGTATTTTACCGATTTTACCTTTCCTGCGAGCAAGCTGTTCTTCAATCTTCAATGCCATCTGTTCTACATCA
>Fvb1-1:2241608:2256055_3p
TGACACAGCGGAGTATATAGGTTAACAAGCGATTAACCTAGAAAGAACCAAGATAAACTAGAATCCACCAGAGTTTGAGAAAAGTTCTCGTTTTTGATTGATAATATGAAAGATAAGTCTAGCAGCCACAAAGAGGCGCTTAAATACTGAAACAAAACCCTAGGGCGCTAACAAAAGGCCTACTCAAGCCCATGGGTCGAAAATAAAATAAAACCAAAAATAAATAAAGTCTTAAAAAGGCCCAATTATACTCAGACCTGTATTTTACCGATTTTACCTTTCCTGCGAGCAAGCTGTTCTTCAATCTTCAATGCCATCTGTTCTACATCA
>Fvb1-1:2265066:2267913_5p
TATGTTTACGAGAGAGTTGATGTGCGTCCCAAACAGATTCAGATCTCAAAACACAGTCACAAATCTTGCATACAGGCTGGTCAAAATCATTGTACCTGCATGTATCACGAGAAAAAGGACAAAAACGAAGTCGGGAACTCTGCACTGCAATCAGCTTCATCAAAAGAACAACTAGACATCTGAATTGCAGAAAATGAATATTTTCAAACAGAAACTCATATTTCAAAATACCGTTACTAGGAATTAGATGCTACCTAAAAAAAAACCAATTAGTAGTTACAGTTTTGGAATGTATCAATCATTAACAAAACGTTGTATCCATAAGGAAGACAATGTCATATAAGCCAGAGAAGTAGAGATGAATAGCAATAGGGTTCCAAAAGCATATTAAAATCGAATGAATTGGGGGCACTGACCGTACAAGGGGAGAGTTGATGCGCTTTTCCTTCTTCTGGGCGTTCAATTTGGCACGAAACAACGCCTTGTTCTTGGCTTTGGCATCCATATTCTACTACCCATCCATTAATTTTACACAGTTTAAATCCACGGAACAAATCACCTTTCAGAAATCAAATTGAGGGAAGAATTCGGAAATCTGACCTGACTAATTTGCCGAATTCAGACCAGGAATTTTGGGAGAAACGATTCCGAGAGTCTAGTGCACAATTCCTTCCCCCAGGGTTTTACTTCTCTCAAAGGTCCAATAAATTTCTTTAACGGCCCACTCACAAAAACTCTGAGTTCACCGACCAAACAAAAAAAAGCTAAATACATGTTTAGTCTTTATATAAGCTCTCGACAGTATAGT
>Fvb1-1:2265066:2267913_3p
CACCTCTTTATGTTTACGAGAGAGTTGATGTGCGTCCCAAACAGATTCAGATCTCAAAACACAGTCACAAATCTTGCATACAGGCTGGTCAAAATCATTGTACCTGCATGTATCACGAGAAAAAGGACAAAAACGAAGTCGGGAACTCTGCACTGCAATCAGCTTCATCAAAAGAACAACTAGACATCTGAATTGCAGAAAATGAATATTTTCAAACAGAAACTCATATTTCAAAATACCGTTACTAGGAATTAGATGCTACCTAAAAAAAAACCAATTAGTAGTTACAGTTTTGGAATGTATCAATCATTAACAAAACGTTGTATCCATAAGGAAGACAATGTCATATAAGCCAGAGAAGTAGAGATGAATAGCAATAGGGTTCCAAAAGCATATTAAAATCGAATGAATTGGGGGCACTGACCGTACAAGGGGAGAGTTGATGCGCTTTTCCTTCTTCTGGGCGTTCAATTTGGCACGAAACAACGCCTTGTTCTTGGCTTTGGCATCCATATTCTACTACCCATCCATTAATTTTACACAGTTTAAATCCACGGAACAAATCACCTTTCAGAAATCAAATTGAGGGAAGAATTCGGAAATCTGACCTGACTAATTTGCCGAATTCAGACCAGGAATTTTGGGAGAAACGATTCCGAGAGTCTAGTGCACAATTCCTTCCCCCAGGGTTTTACTTCTCTCAAAGGTCCAATAAATTTCTTTAACGGCCCACTCACAAAAACTCTGAGTTCACCGACCAAACAAAAAAAAGCTAAATACATGTTTAGTCTTTATATAAGCTCTCGACATTTCAGTCCT
>Fvb1-1:2269349:2274466_5p
CAAGACCCGCCCCGAATTTCACCCTGAAACCCGAGGTGAGTCTTGTGGGGACCACCTCCAAGGAAAATTTACCGAAGGACCCGGCAAACCTCCCTTGAAAATGAATAACCCTATCTCGGAAGAATAGAAAAGAACCATTTAATTAATTAAAATAAAATTTACAATCTTCGCTACAACCTAAAAGTAGCCATAATAAATTAAACAGAAATCTCAACAGTATTCAGAGCTACTAAAATTTAAAAATACATGCGGAAGCTAACAATCTCCTAGTAGATTAAACAGGTAACCTACTGGCGAAATGTAGCGGATAGATGGGTCACTATGCCTCGATGACGCCTGCTAGATCTCACGCGAACGCTGCAGACTGAGCATTTTAAAAATGAAGAGCCCAGGGAAAAATATTCAAAAATGTCAGAGTGAGTGGACAAAAGCAATTTCCGACAACAAATAAATATTTCCCCAAAAAATACTTTCCAAGAAAATGCTTTACTCGAAAATGCTGAACTGGTGTCTAGCCTCACTAGACTCCCAAACTTAAAGAAAGAATGCCTCTCAGGCTAGAATATCATATATATATATATATATATATATATATATATATATATCAGTAT
>Fvb1-1:2269349:2274466_3p
TGTCAAGACCCGCCCTGAATTTCACCCTGAAACCCGAGGTGAGTCCTGTGGGGACCACGTCTAAGGAAAATTTACCGAAGGACCAGGCAAACCTCCCTTGAAAATGGATAACCCTATCTCGGAAGAACAGAAAAGAACCACTTAATTAACTAAAATAAAATTTACAATCTTCGCTACAACCCAAAAGTAGCTAGAATAAATTAAACAGAAATCCCAACAGTATTGAGAGCTACTAAAATTTAAAAATACAGCGGAAGCTAACAATCTCCTAGTAGATTAAACAGGTAACCTACTGGCGAAATGTAGCGGATAGATGGGTCACTATGCCTCGATGTCGCCTGCTAGATCTCAAGCGAACGCTGCAGACTAAGCATTTTAAAAACGAAGAGCCCATGAGAAAATATTCAAAAACGTCAGAGTGAGTGGACAAATGCAATTTCCGACAACAAATAAATATTTCCCCAAAAAATACTTTCGAAGAAAATGCTTCACTCGAAAATGCTGAACTGTTGTCTAGCCTTACTAGACTCCCAAACTTAAAGAAAGAATGCCTCTCAGACTAGAATATCATATATATATATATATATATATATATATATATATATATATATCAGT
>Fvb1-1:2322515:2327472_5p
TTGTGTTCCGTGATACCTGGATTTACGGCGGCAAAAAGGTAGGTAAAACAAACTGATAGTTTATGCTCGCCACTCCTTAGAATCCACCAAGGAGATAAGAGTTAAACTCGCCACTCTTAGGAATCCACCTAGAGATAAGAGTTTGATAGAAAATTGGGAAGAACTTCTTCTC
>Fvb1-1:2322515:2327472_3p
TGTTACCGGGATTTACGGCGGGGAAAAGGTAGATAAAACAAACTTATAGTTTACGCTCGCCACTCCTTAGAATCCACCAAGGAGATAAGAGTTAAACTCGCCACTCTTAGGAATCCACCTAGAGATAAGAGTTTGATAGAAAATTGGGAAGAACTTCTTCTC
>Fvb1-1:2356748:2369191_5p
TGATAAAGTGAAAGTAAATTGAGAATAGAGAATCGTGAAAGATGTGTATCTCATTCATTGATAGGAGCCCTTTATATAGGGAATTACACATTACCAGTATGGTAAGGATATGAATACATAGATCTAGTCTAACTACATATCCTATTGGCATAAGGCAAAGACACACATAAAGAATATCCTAGAACA
>Fvb1-1:2356748:2369191_3p
TGATAAAGTGAAAGTAAATTGAGAATAGAGAATCGTGAAAGATGTGTATCTCATTCATTGATAGGAGCCCTTTATATAGGGAATTACACATTACCAGTATGGTAAGGATATGAATACATAGATCTAGTCTAACTACATATCCTGTTGGCATAGGATAAAGGCACACATAAAGAATATCCTATAACA
>Fvb1-1:2407582:2419029_5p
TGAAAAGGGTAGAGGTGAGCCGCATTGATAGAGGCATAAAATGCCGTGTTTATAATGTGTTTCCTACCCTATTTAGCTACGTTATTACCTTAACTTTATCATTTTTGACTTGTTTTATTTATTAGAGGCTTAGTGAGCATTATTTACGAAAAGGATGTTAAAAGAGGAAATTTAATAGAAAACCTAGTTGTTTCGAGAATCCTACTTCAACTAGGAAACGTTGAGTCATAAAGTCAAATCCTATTCGGACCAGGAAACCTCTAAGTCGCATAAACCCAAACCTAAGTGGATTTGGGCCGATTGCATGATCCATTTAAACCCCAAAACCCTATGGATTCGGCTAGGCCTTCTTGGCCGATTTCTTGGAGTCCAATGGACTTTCTTTGCCGATTTTTAGGGTATTATTTTAAGGAGTTTTGCTTCATCAAAATCTCTATTTATTTAGGGGAATATTCTGATTTTATTTACCTTAATTCCTATTGGATTGAGCATGTCATTATGCTTATTTGTAGGATTGCTATTGGATGAAAAACCCTACAACAATAAAATCGGCAGCTTTACAAGGAGAAGGAGTTCTTTGCCGATTTTCCTTGGTGATTAAGCCATGCATTCGGTCATCATTCAAGCTACATACGAAGGAGTGGTGCGCAAGAATTCTAGAGAGTTCCATGGAGATAATTTCCAGATTTTATGTGCAATTAATTGGAGCCATTGGATCAAGAATAAATCAAGGGTGGAGAGCATAACTTGGTTCGGCCTAGACTCTATATAAGGGGCTGTTTCTCTACAGAAAAATCATCATTCATTCTCACAAAAACCCTAGAGAAATAGCTTCCTCTTGCCGCAGCCCTCTCCCCTCCTTTGCCGAGTTCTCTCTCCTTGCCAAAGCCTTGGTGATCTTCACCCTTGCGTCGCAACCTTGGAGAAGAAGGAACCTTGAAGCCACGCACCTCTTGCTCATCCTCA
>Fvb1-1:2407582:2419029_3p
AAAAGCTAAGTGTGGGGGAGTTGATAGAGGCATAAAATGCCGTGTTTATAATGTGTTTCCTACCCTATTTAGCTACGTTATTACCTTAACTTTATCATTTTTGACTTGTTTTATTTATTAGAGGCTTAGTGAGCATTATTTACGAAAATGATGTTAAAAGAGGAAATTTAATAGAAAACCTAGTTGTTTCGAGAATCCTACTTCAACTAGGAAACGTTGAGTCATAAAGTCAAATCCTATTCGGACCAGGAAACCTCTAAGTCGCATAAACCCAAACCTAAGTGGATTTGGGCCGATTGCATGATCCATTTAAACCCCAAAACCCTATGGATTCGGCTAGGCCTTCTTGGCCGATTTCTTGGAGTCCAATGGACTTTCTTTGCCGATTTTTAGGGTATTATTTTAAGGAGTTTTGCTTCATCAAAATCTCTATTTATTTAGGGGAATATTCTGATTTTATTTACCTTAATTCCTATTGGATTGAGCATGTCATTATGCTTATTTGTAGGATTGCTATTGGATGAAAAACCCTACAACAATAAAATCGGCAGCTTTACAAGGAGAAGGAGTTCTTTGCCGATTTTCCTTGGTGATTAAGCCATGCATTCGGTCATCATTCAAGCTACATACGAAGGAGTGGTGCGCAAGAATTCTAGAGAGTTCCATGGAGATAATTTCCAGATTTTATGTGCAATTAATTGGAGCCATTGGATCAAGAATAAATCAAGGGTGGAGAGCATAACTTGGTTCGGCCTAGACTCTATATAAGGGGCTGTTTCTCTACAGAAAAATCATCATTCATTCTCACAAAAACCCTAGAGAAATAGCTTCCTCTTGCCGCAGCCCTCTCCCCTCCTTTGCCGAGTTCTCTCTCCTTGCCAAAGCCTTGGTGATCTTCACCCTTGCGTCGCAACCTTGGAGAAGAAGGAACCTTGAAGCCACGCACCTCTTGCTCATCCTCAAGCTTC
>Fvb1-1:2429726:2433735_5p
ATGTTAAGGTTTTACCCCTAAGTGGGAAGAAAGTACAGCTAAGGAAAGAAAATGAAAGAAATGAAATACTGATATATTCTTTGATAATGAGCAAAGCTCAACAAGCAGTACATATAGAGCAAGAGAGATGAGCACGTGCGCAGCACGTGAGTAAATGAGACCTAAATTCATAACA
>Fvb1-1:2429726:2433735_3p
AATTGTTAAGGTTTTACCCCTAAGTGGGAAGAAAGTACAGCTAAGGAAAGAAAATGAAAGAAATGAAATACTGATATATTCTTTGATAATGAGCAAAGCTCAACAAGCAGTACATATAGAGCAAGAGAGATGAGCACGTGCGCAGCACGTGAGTAAATGAGACCTAAATTCATAACA
>Fvb1-1:2447913:2454143_5p
TTTAATAAACACGTGTTAGTACATAGTAGAACATCGGTCATACTCGTCTAAGAAGACGTGTGTCGCCACATAAAATGGGCTTAGGCCTTAGCTAATCCCATTTTACCTACACTATTCCTTGAGGGCATAATGGTAATACACCTTCTAATAAGGATAAAGTGGTATTTTTAGGGTGCATCCACCATATCCCTATAAATACCACTCTTCAACCCTCATTTGCTCTCTCTCTCTCTCTCTCTCTCAATCTTCACC
>Fvb1-1:2447913:2454143_3p
ACTTGTTAGTACATAGTAGAACATCAATCATACTAGCCTAAGAAGACGCGTGTCGCCACATAAAATGGGCTTGGGCCTTAGCTAAGCCCATTTTGCCTACACTATTCCTTGAGGGCATAATGGTAATACACCATCTAATAAGGGCAAAGTGGTATTTTTAGGGTGCATCCACCATATCCCTATAAATACCACTATTCACCCCTCATTTGCTCTCTCTTCATCTTCACCCCCATTATCA
>Fvb1-1:2483942:2490029_5p
TGTTGTAAATATGTATGGTTGTCCAAATTACTTTGTGTTGTAATCTTATGTAGAAAGCTTGTACTAAACAAGCTACCATGGCTTGTGAGTATCTAGGAAGTTAACTTGTGTGTTCACCAAGTTACCAAGCTTCTCCATCAAGCCTTATATATGTAATCACCAAGTATCTCAACCCTATATAAAAGGGTGAGTAAATGATGAATGATACAACACCA
>Fvb1-1:2483942:2490029_3p
TGTTGTAAATATGTATGGTTATCCAAATTACTTTGTGTTGTAATCTTATGTAGAAAGCTTGTACTAAACAAGCTACCATGGCTTGTGAGTATCTAGCAAGTTAACTTGTGTGTGTTCACTAAGTTACCAAGCTTCTCCATCAAGCCTTATATGTGTAATCACCGAGTATCTCAACCCTATATAAAGGGGTAAGTAAATGATGAATGATACAACACCATTCCCCCATC
>Fvb1-1:2506636:2514812_5p
GACACGACCCACCCCGAATTTCACCCTGAAACCCGGAGTAAGTCGTGCGGGGACCACCTCCAAGAAAGATATTACCGAAAAATCGGCATAACCTCCCTTGAAAATGGACAACCCTTCCTAACGAAAACCTGCAAACACTTCAAAACATTTTAATCCAACCTTAACTCCTGGAGCCTACGTGCTCCCCAAATACAACTACCCCAACAACAAAACATTAACCAACATCAAATAAAATTATCCAAAAGATAACATAAATCCTCCAATAAATATTCTAAGACATCAACAAGTCTTCACCCACAACCGAAATAATATACATTAAACCCAAGTATTCAGAGCTACTAAACACTAACGGAAAATGAAACCACAAGTAGGTTAAACAGGTAACCTACTGAAGAAAAGTGGTGGAAATGCGGGTGACTATGCCTCGTCTCCTACTAGGTCCAACCCGAACTTTGCAGACTGGGCATTTTAAAACGAAGGGCCCAGGGGAAACATTTGAACACGTTAGAGTGAGTAGACAAAAATAAAATAAAGGAAATAATTCTTTATGCTTTCCCAATTTTACTTTTTCATAAAAAGAATATGTTACATGCGACAGCTTAAAGCGTTCAACACGAAAACTGGAATTTCATGACTGGCTCCAGCCAGTCTCCAACGCTCAAAAAAATACAGCCTCTTAGGCTAAAATAAAATATGTATGTATTACACTCGTCATATCCCTTGTATGAATTTTCTTGAAACAACAAACACAATAGAAAATTCACACAAGGCTACAACGCTTGCGTCTAACGCTCACGTTGCACCATAATGGCATTTTACCTCATTATGGTGGAAAAGACGGTGTATAAATATACGCGCATATCCCCTATATAAATTATTATTTTTATATAGGGCTACAACGATTGCGTCTAACGCTCACGTTGCACCATAATGGAATTTTACCTCATTATGGTGGAAAAGCACGTATAACTAGCTAGCATTCCCTCATATACATATTAT
>Fvb1-1:2506636:2514812_3p
TGACACGACCCACCCCGAATTTCACCCTGAAACCCGGAGTAAGTCGTGCGGGGACCACCTCCAAGAAAGATATTACCGAAAAATCGGCATAACCTCCCTTGAAAATGGACAACCCTTCCTAACGAAAACCTGCAAACACTTCAAAAAATTTTAATCCAACCTTAACTCCTGGAGCCTACGTGCTCCCCAAATACAACTACCCCCAACAACACAACATTAACCAACATCAAATAAAATTATCCAAAAGATAACATAAATCCTCCAATAAATATTCTAAGATGTCAACAAGTCTTCACCCACAACCGAAATAATATACATTAAACCCAAGTATTCAGACCTACTAAACACTAGCGGAAAATGAAACCACAAGTAGGTTAAACAGGTAACCTATTGAAGAAAAGTGGTGGAAATGCGGGTGACTATGCCTCGTCTCCTACTAGGTCCAACCCGAACTCTGCAGACTGGGCATTTTAAAACGAAGGGCCCAGGGGAAACATTTGAACACGTTAGAGTGAGTGGAAAAAATAAAATAAAGGAAATAATTCTTTATGCTTTCCCAATTTTACTTTTTCATAAAAAGAATATGTTACATGCGACAGCTTAAAGCGTTCAACACGAAAACTGGAATTTCATGACTGGCTCCGGCCAGTCTCCAACGCTCAAAAAAATATAGCCTCTCAGGCTAAAATAAAATATGTATGTATTACACTCGTCATATCCCTGTAAGAATTTTCTTGAAACAACAAACACAATAGAAAATTCACACAAGGCTACAACGCTTGCGTCTAACGCTCACGTTGCACCATAATGACATTTTACCTCATTATGGTGCAAAAGACGGTGTATAAATATACGCGCATATCCCCTATATAAATTATTATTTTTATATAGGGCTACAACGATTGCGTCTAACGCTCACGTTGCACCATAATGGAATTTTACCTCATTATGGTGGAAAAGCACGTAGAGCTAGCTAGCATTCCCTCATATACATAT
>Fvb1-1:2530825:2538609_5p
TGTTTCTACCTGTTACGTCCTGAGCCGGGAAGTGGTCGCGGGGCGGAACGAAGTAGAATTCCTGAGAGGCTTTCATTCGGTACCTGCACAAATAACAGCGTCACGGGGTCGGGACTGGGGTGGCCCAGTCTTCGACTCTCCGATGCTTAAGTGAGCTATGTGCACTTGTACGGGTAGAGGAATGAAAATAAGAGAGAGAGTATGTGAATCTGAGTATGTAAGTGTATAGATGTGTGTACCTTGAGCTTGTTTTATAGGCTAAGCTTGTGTACCTTGAGCTTGTTTCCAATGTGGGACTCTTTGCCCTCCTTTGGAGTGCCACCTCTTTTGGGGGTGTTTTGCCGCTAGAGTGACTTTGGCAAGCGGTTTGTTACCGGCCTTTCCTTCCTTGGATGTATGTGAAGGGCCCACCAGGGCTATCTCGACCGGGTAATTGTACCGTATTCTCGGCTTAGCCAAGTATTTTGGCTATGTACTAACAA
>Fvb1-1:2530825:2538609_3p
AATTGTTTCTACCTGTTACGTCCCGAGCCGGGAAGTGGTCGCGGGGCGGAACGAAGTAGAATTCCTGAGAGGCTTTCACTCGGTACCTGCACAAATAACAGCGTCATGGGGTCGAGACTAGGGTGGCCCAGTCTTCGACTCTCCGATGCTTAAGTGAGCTATGTGCACTTGTACGGTTAGAGGAATGAAAGTAAGAGAGAGAGTATGTGAATCTGAGTATGTAAGTGTATAGATGTGTGTACCTTGAGTTTGTTTTATAGGCTAAGCTTGTGTACCTTGAGCTTGTTTCCAATGTGGGACTCTTTGCCCTCCTTTGGAGTGCCTCCTCTTTTGGGGGTGTTTTGCCGCTAGAGTGACTTTGGCAAGCGGTTTGTTACCGGCCCTTCCTTCCTTGGATGTCTGTGAATGGCCCACCAAGGCTATCTCGACCGGATAATTGTACCGTATTCTCAGCTTAGCCAAGTATTTTGGCTATGTACTAACAA
>Fvb1-1:2554533:2564386_5p
CACTTTTATCTCATAGAATATCGAGCCTCTCAGACTCTATAATATATGTATGTATTTACACACGTCCATACTCCCTATATAGATTCATGGGTCTATATAGGGCTACTACGCTCACGTCCAACGCTCACGTCACGCCTTAATGCGGTGCTACACTACGCCATCAAGGTGGACAGACGGGTGTATAAATATGTGTCCATACTCCCTATATGAATTAAACACTCAAATAGGGCTACTACGCTTACGTCCAACGCTCACGTCACGCCTTAATGCGGCTATATGCTACGTCATTAAGGTGGACAGACACATATGGCTAGCTAGCATTTTCTATACATACTCTCTCATAAATACATATTTATATCCACCGAAAATCCCATTTTCGGTATCTCTCCAAGAGAAATAAAAGCGTCAAAATTAATTGACGTCAAAACTCCAACAAAAGGAAATGTTCAATCATGAACCAAAGCATGCATATTATTTAAAAATAAACGTCCACTCACAAATTAGGCCTAAGCCTGATGTCGATCTGGGGCCTCGTCTGCTCGAGCCTCCTCACGTCCTGTTCCAAAACACAAA
>Fvb1-1:2554533:2564386_3p
TTTCATCTCATAATATCGAGCCTCTCAGGCTCTATAAAATATGTATGTATTTACACACGTCCATACTCCCTATATAGATTCATGGGTCTATATAGGGCTACTACGCTCGCGTCCAACGCTCACGTCACGCCTTAATGCGGTGCTACACTACGCCATCAAGGTGGACAGACGGTGTATAAATATGTGTCCATACTCCCTATATGAATTAAACACTCAAATAGGGCTACTACGCTTACGTCCAACGCTCACATCACGCCTTAATGCGGCTATATGCTACGCCATTAAGGTGGACAGACACATATGGCTAGCTAGCATTTTCTATACATACTCTCTCATAAATACATATTTATATCCACCGAAAATCTCATTTTCGGTATCTCTCCAAGAGAAATAAAAGCGTCAAATTAATTGACGTCAAAATTCCAACAAAAGGAAATGTTCAATCATGAACCATAGCATGCATATTATTTTAAAAATAAACGTCCACTCACAACTTAGGCCTAAGCCTGACGTCGGTCGGAGGTCTCCTCAGCTCGAGCCTCCTCGCGTCCTGTTCCATACAC
>Fvb1-1:2566269:2574113_5p
ACTGAGGTAAAATTCCATTATGGCGCAACGTGAGCGTTAGACGCAATCGTTGTAGACCTATATAAAAATAATAATTTATATAGGGGATATGCGCGGATATTTATACACCGTCTTTTCCACCATAATGAGGTAAAATGTCATTATGGTGCAACGTGAGCGTTAGACGCAAGCGTTGTAGCCTTGTGTGAATTTTCTATTGTGTTTCTTGTTTCAAGAAAATTCATACAAGGGATATGATGAGTGTAATACGTACATATTACCACTCGGCCGCTTTCCCCCATATGCGAGGTACAATTCCGGTGTGAGGTGATGTGAGCGTTAGACGCAAGCATAGTAGCTTCGTATGATATCTACTTTATTCAAGTTGTTCATAGATATCATGCCAAGAGTCAGGCGAGTGTGCATACATACTATATATATAATATCCAGGCCTGAGAGGCAGTTTCTTAAAGTTTGGGGGTTCTAGCCAGGCTGGACCCCAGTTCAGAATCATTCCAGTGGTGTTCGTGTTTTTGCCATTGTGGAAAGCATTTCTTTTGGGGAAATATTTATTTGTTGCCAGTTCAGTTTTGTCCACTCACTCTGACGTGTTAAATATTTTCCCCTGGGCTCTTCGTTTTTAAAATGCCCAGTCTGCAGAGTTCGCGTGAGGTCCAGCAGGAGACGTCGAGGCATAGTGACCCAGCTATCAGCTACATTTCGCCAGTAGGTTACCTGTTTAATCTACTAGGAGTTTGTTAGCTTCCGTTGTATTTTATTTTATTTTTAGTAGCTCTGAATACTATTGGAATTCTTATGTTTGTATTCTGGCTACTTTTGGAGTGTAGCTAAAGATTTATCTGTTTTGGATTAAAAGGTGATTCGTAAGTTTTTAAGTTAGGGTTGTCCATTTTCGAGGGAGGTTTGCCGAGTCTTCGGTAAATTTTCCTTGGAGGTGGTCCCCGCAGGACTCATCTCGGGTTTCAGGGTGAAATTCGGGGCGGGTCCATGA
>Fvb1-1:2566269:2574113_3p
TTTCGCCATACTGAGGTAAAATTCCATTATGGCGCAACGTGAGCGTTAGACGCAATCGTTGTAGACCTATATAAAAATAATAATTTATATAGGGGATATGCGCGGATATTTATACACCGTCTTTTCCACCATAATGAGGTAAAATGTCATTATGGTGCAACGTGAGCGTTAGACGCAAGCGTTGTAGCCTTGTGTGAATTTTCTATTGTGTTTGTTGTTTCAAGAAAATTCATACAAGGGATATGACGAGTGTAATATGTACATATTACCACTCGGCCGCTTTCCCCCATATGCGAGGTACAATTCTGGTGTGGGGTGATGTGAGCGTTAGACGCAAGCATAGTAGCTTCGTATGATATCTACTTTATTCAAGTTGTTCATAGATATCATGCCAAGAGTCAGGCGAGTGTGCATACATACTATATATATAATATCCAGGCCTGAGAGGCAGTTTCTTAAAGTTTGGGGGTTCTAGCCAGGCTGGACCCCAGTTCAGAATCATTCCAGTGGTGTTCGTGTTTTTGCCACTGTGGAAAGCATTTCTTTTGAGGAAATATTTATTTGTTGCCAGTTCAGTTTTGTCCACTCACTCTGACGTGTTAAATATTTTCCCCTGGGCTCTTCGTTTTTAAAATGCCCAGTCTGCAGAGTTCGCGTGAGGTCCAGTAGGAGACGTCGAGGCATAGTGACCCAGCTATCAGCTACATTTCGCCAGTAGGTTACCTGTTTAATCTACTAGGAGTTTGTTAGCTTCCGTTGTATTTTATTTTATTTTTAGTAGCTCTGAATACTATTGGAATTCTTATGTTTGTATTCTGGCTACTTTTGGAGTGTAGCTGAAGATTTATCTGTTTTGGATTAAAAGGTGATTCGTAAGTTTTTAAGTTAGGGTTGTCTATTTTCGAGGGAGGTTTGCCGAGTCTTCGGTAAATTTTCCTTGGAGGTGGTCCCCGCAGGACTCATCTCGGGTTTCAGGGTGAAATTCGGGGCGGGT
>Fvb1-1:2660173:2667773_5p
GCTGGTCTGCCACCGTCCGGCCAGCCACCAGCTGCCAGCCCACCGCAGTTTTGACCCCCATCACCTCCTCTCTCTCCCCGGCCTAGCCCCCGAGTCGTTAGCCTGCCGGAAGAGGAGAAAACTCGCCGGAGATGCCGGGAAGCTTTTTGCCGGAAATCCCACCTCCGGCCACCACAGGTCGGAATCTTTGGCTCATCTTGTAGCCCTCATCAAGGTGAGTATTCCCTCAAAAGAAATTAGCCTATTTCGTTGTTGTTGTGGTGTTTTGTATAATTGGAAGTTTTAGAGATTTTAGGATGTTTTAGTTCGATTGCCCTAATTAGCCTCGGAATTGGACTAAGTGCTAGTTGTGAAAGTTGTTGGGTATGATGAGAGGATTATTCTGTCAAAATTTGAGAGGCATTAGAGGTCGCCGGAAAATGGCTGCCGGCCGCTGCTGCCGG
>Fvb1-1:2660173:2667773_3p
GCGTGGTCTGCCACCGTCCGGCCAGCCACCAGCTGCCAGCCCACCCCAGTTTTGACCCCCATCACCTCCTCTCTCTCCCCGGCCTAGCCCCCGAGTCGTTAGCCTGCCGGAAGAGGAGAAAACTCGCCGGAGACGCCGGGAAGCTTTTTGCCGGAAATCCCACCTCCGGCCACCACAGGTCGGAATCTTTGGCTCATCTTGTAGCCCTCATCAAGGTGAGTATTCCCTCAAAAGGAATTAGCCTATTTCGTTGTTGTTGTGGTGTTTTGTATAATTGGAAGTTTTAGAGATTTTAGGATGTTTTAGTTCGATTGCCCTAATTAGCCTCGGAATTGGACTAAGTGCTAGTTGTGAAAGTTGTTGAGTATGATGAGAGGATTATTTTGTCAAAATTTGAGAGGCATTAGAGGTCGCCAGAAAATGGCTGCCGGCGCCGCTGCCGGAAAAATA
>Fvb1-1:2682358:2697592_5p
AACCGGCACCGAAATTTTACCGGAATATCTTCATTTTTCACGGGTTGACGTATTTCACCGTTCCGGTCATATCTTATTTCAGGAATTTTTTGCGTTTGAGGCCTCTACGTATACGTTGTCTTCAAAACGACACTTAAACTCAACACTTATATAAAAAAGTTATACAACATTAGTACATATATTGTGATTTTGGTGATCGGAGAAGACGAACTGAAAACCTACCGTCAGATATGACCAGCATAACTAATTACGTAGGTGGGAAAAAATTCAGCTCCATCGGACAACGATAAGGGCTCGATCCGTCCGGTCAATCGGCGCGGTCAAACCCCTAAACGGACGGAAACGGCTATTCGACCCTCCAAATCAAGTAATCTGACTGGACCTTCAACTGAGAATAGTTTCCAATCGACGAGACGCTTACGGGGATATAAAAATTTGGTAAAAAATAAATACCCGGGA
>Fvb1-1:2682358:2697592_3p
AACCGGCACCGAAATTTTACCGGAATATCTTTATTTTTCACGGGTTGACGTATTTCACCGCTCCGGTCATATCTTATTTCACGACTTTTTTGCGTTGGAGGCCTCTACGTATACGTTGTCTTCAAAACGACACTTAAACTAAACACTTATATAAAAAAGTTATACAACATTAGTACATATAACGTGAGTTTGGTGATCGGAGAAGAGGAACTGAAAACCGACCGTCAGATTTGACCAGCATAACGAATTACGTAGGTGGAAAAAAATTCAGCTCCATCTGACAAAGATAAGGGCTCGATCCGTCCGGTCAATCGGCGCGGTCAAACCCCTAAACGGACGGAAACGGCTATTCGACCCTCCAAATCACATAATCTGGCCGGACCTTCAACTGAGAATAGTTTACAATCGACGAGACTCTTACGGGGCTATAAAAATTTGGTAAAAAATAAATAC
>Fvb1-1:2712627:2714561_5p
CCATTAGTCCTTACAAGTGCATGCTCCTCCTTTGAAATGGTGGAAGCGATTTGTCTCTCAAAACAATGACCCTACCTGTATCCATTGAAACTATTTTCACCCAGGAGTGGCAATCTGCACAAATACAAATATTCTTTGTAATTCTAATTGGCATCCCAGCAGCAGTGTGGACTAGTGCAAAGGTAACTGCGACTCTTTCACTGTGCCCAAAAACCCACAATGATTTCACTTCTTCATTGACATCATGTAAGACAACACTGGTCTCAGCGAT
>Fvb1-1:2712627:2714561_3p
ATCACCAGTAGTCCTTACAAGTGCATGCTCCTCCTTTGAAATGGTGGAAGCGATTTGTGTCTCTCAAAACAATGACTCTAGCTGTAACCATGGAAACTATTTTCACCCAGGAGTGGCAATCTGCACATATACGAATATTCTTTGTAATTCTAATTGGTATCCCAGCAGCACTGTGGACTAGTGCAAAGGTAACTGCGACTCTTTCACTGTGCCCACAAACCCATATTGATTTCACTTCTTCATTTACATCATGTAATACAACACTGGTGTCAGC
>Fvb1-1:2737977:2739632_5p
TGATACAAATTACTAGGCGGATACTACTAATAGCGGAATTATTAATAGTACTGAAACATGCAAGGAATGTAGGTTCGAAGAAATATATCTTCTCTTATTATTGTGCAAAGGTACAATGTTTATTATCTGAATCCTTCCCTCGCAATAACTCTAAACAGGTCTATCTCTTTGTTTCGCTTTGGTCTAAACAGATGTTGTCTCTATTTCACTCTGGTATCTAGAACTAAGCTAGGCACCTCTATTTATAGAGTCTAACTCTATAAATCCTTATCTAACTTGGAAACTACTCATTAACTAAGTTAGACAACTATTCCTTTTCAAGCTAGAAAACTATGTACTTAACTAACTTGGAGAAGGAATCACTAATTCCTAAAAGCTAAAGGATACACATGTATCA
>Fvb1-1:2737977:2739632_3p
TGATACAAATTACTAGGCGGATACTACTAATAGCGGAATTATTAATAGTACTGAAACATGCAAGGAATGTAGGTTCGAAGAAATATATCTTCTCTTATTATTGTGCAAAGGTACAATGTTTATTATCTGAATCCTTCCCTCACAATAACTCTAAACAGGTCTATCTCTCTGTTTCACTTTGGTTTAAACAGATGTTGTCTCTGTTTCACTCTGGTATCTAGAACTAAGCTAGGCACCTCTATTTATAGAGTCTAACTCTATAAATCCTTATCTAACTTGGAAACTACTCATTAACTAAGTTAGACAACTATTCCTTTTCAAGCTAGAAAACTATGTACTTAACTAACTTGGAGAAGGAATCACTAATTCCTAAAAGCTAAAGGATACACATGTATCA
>Fvb1-1:2740677:2742064_5p
ATTTTGTAATTTGTTCTAGAGTATGAGAATACAAGAGAAAAAAATCTACTCATTCATTGATATATTGGGCTTTATATAGGCATTACATAGAAAATCCATGTAAATCAGGGATAGATATCTAAGAGATATTCTAGTCTAATAAGGAGAATATTCGGTCAAGACACATCATTAAAGATAGGAATGTAAATTCCTTCAACAC
>Fvb1-1:2740677:2742064_3p
CACTAAGTCTGATAACGTGTTGTAGAGTATGAGAATACGAGAGAAAAAAGGTCTACTCATTCATTGATAGATTGACCTTTATATAAGCATTACATATATAATCCCTATAAATCAAGGATAGATATCTAAGAGATATTCTAGTCTAATAAGAAGAAGATTCGGTCAAGACACATCATCAAAGATATGAATATAAATTCATTCAACA
>Fvb1-1:2762288:2769251_5p
TGTTGAAGGAGAACATATAACGAGAATAACGGTCTACTCATTTATTGATAGAAATGCCTATTTATAGGCATTACATAGAGTCTCCCGAAGGATCTAGAACATCTATCAATATTGTAATCTATTCTAATAAGGAAACGATTAGGTCAAGACACATAACATAAAGACATGAAAGCATTTTCCTTAAACA
>Fvb1-1:2762288:2769251_3p
TGTTGAAGGAGAACATATAAGGAGAATAACGGTCTACTCACTTATTGATAGATAGACCTATTTATAGGCATTACATAGAGTCTCCCGAAGGATCTAGAACATATATCAATATTGTAATCTATTCTAATAAGGAAACTATTAGGTCAAAACACATAACAGAATGATAAGAAAGTATTTTCCTTAAACA
>Fvb1-1:2777836:2784602_5p
TCTAGTCCGTCTGTCAGTGTAGGTCATGGGAGATACTGTATAGTATCTGGGACCCATGGGTACACATAGTGTTGTTGTAGGTCATGAGAGGTATTTTATTAAATATCTGGGACTCATGGGTACATCTTTTGGGAAATGTGTTTGATGTGTGGTTTTGAAATTACTGATCCAATCTCTCTTATGAATATTGGATGTGATAAATGTTGTGATGTTTTTGAGTTTACTCATACGAGCTTTTTAGCTTACCGGGTTTGTTGTTTTCAACCCGGTGCACCATTATTTGGTGTAGGGGTTAGACCTGCAGGTGAGGATCAGCAGGGTTGAGATGGAGGCGTAGTGGCAGGGTTTTTTTTGTTGGGTTTGGGGTGTGTTTGTATATTCTTTTATATTCATGGGGATATGAATTGTTAAACTCATGTGAGCGTTTCCTCTCTTGTTCTCAAGTTATGTAAACAAGGAAATGTAATATCTAACTCAATTTGGGGTTGTGTGTAAATTTACTTTACGCATTGAGTTATTTTCCTTGTTTGTTTTGTTGAAACAGGTTTTGGGATGTTAATATTTTAGGATATATCATGTCAAAATTTTTGAAATTTTCTTTCAAAAAAATAGGGGCGTGACAG
>Fvb1-1:2777836:2784602_3p
TCTGTCAGTGTAGGTCATGGGAGATACTGTATAGTATCTGGGACCCATGGGTACACATAGTGTTGTTGTAGGTCATGAGAGGTATTTTATTAAATATCTGGGACTCATGGGTACATCTTTTGGGAAATGTGTTTGATGTGTGGTTTTGAAATTACTGATCCAATCTCTCTTATGAATATTAGATGTGATAAATGTTGTGATGTTTTTGAGTTTACTCATACGAGCTTTTTAGCTTACCGGGTTTGTTGTTTACAACCCGGTGCACCATTATTTGGTGTAGGGGTTAGACCTGCAGGTGAGGATCAGCAGGGTTGAGATGGAGGCGTAGTGGCAGGGTTTTTTTTGTTGGGTTTGGGGTGTGTTTGTATATTCTTTTATATTCATGGGGATATGAATTGTTAAACTCATGTGAGCGTTTCCTCTCTTGTTCTCAAGTTATGTAAACAAGGAAATGTAATATCTAACTCAATTTGGGGTTGTGTGTAAATTTACTTTACGCATTGAGTTATTTTCCTTGTTTGTTTTGTTGAAACAGGTTTTGGGATGTTAATATTTTAGGATATATCATGCCAAAATTTTTGAAATTTTCTTTCAAAAAAATAGGGGCGTGACAGAG
>Fvb1-1:2796820:2802899_5p
TGTTTCTGCAAGAACCCGTAGGCTATGTAGAAGCACAGAGGAATATGAACATGAACAATAAACAACATGGGCAAGAGACACAAGGACATATAGTGGTTCACCATGCCATCGGAGGGCATGACTACGTCCACTTAAGATTCCACTATCATGGCCAATAGGCCTTTGGTGTTACAAGTGCATCCATCCATCCCGTCTGGAAGGAATAAGGGGGGGAGAGGGAGCATAATATACATTCATTCTATATGAGTGGGGGAGTGAGTCCGAGAGTTCAATCCCCTTTCTACACAGGGGGAGCCTTCATTTTATAGATAAGGAAGGTTTCCTCTTATTACACATTACCGATGTGGGACTAACTATACATTTATCTTATCATGGTGTCTTCTTGTAGAGCTTGGAGGTGCACCTTCCCGATGTGGTACCGATGATCTTTCACCATGACGAGGTAGCCCGGACGTCGGTCTACAAGTTTCATGACTGGTCTATGGGTGGGGAAGGTAGTTTACTGACTACCGACTACAAGTA
>Fvb1-1:2796820:2802899_3p
TTGTTTCTGCAAGAACCCGTAGGCTATGTAGAAGCACGGAGGAACATGAACATGAATAATAAACAACATGGGCAAGAGACATAAGGACATATAGTGGTTCACCATGCCATCGGAGGGCACGGCTACGTCCACTTAAGATTCCACTATCATGGCCAATAGGCCTTTGGTGTTACAAGTGCATCCATCCATCCTGCCCGGAAGGAATAAGGGAGGGAGAGGGAGCATAATATACATTCATTCTATATGGGTAGGGGAGTGAGTCCAAGAGTTCAATCCCCTTTCTACACAGGGGGAGCCTTCCTTTTATAGATAAGGAAGGTTTCCTCTTATTACACATTACCGATGTGGGACTAACTATATATTTATCTTATCATGGTGCCTTCTTGTGGAGCTTGGAGGAGCACCTTCCCGATCTGGTACCGATGATCTTTCACCATGACAAGATAGCCCAGACGTCGGTCTACAAGTTTCATGACTGGTCTATGGGCGGGGAAGGTAGTTTATTGACTACCGACTACAA
>Fvb1-1:2822614:2833198_5p
CTTCACTCTTTGGATATCCGTGAAGGGCTCACCAGAGCTATCTCGCCTAGAATGATCTTCGGTGACCGGGTAATTGCGCCTTATTCTCGGCTCAGCCACGTATTTTGGCTATGTACTAA
>Fvb1-1:2822614:2833198_3p
CCTTCACTCTTTGGATATCCGTGAAGGGCTCACCAGAGCTATCTCGCCTGGAATGATCTTCGGTGACCGGGTAATTGCGCCTTATTCTCGGCTCAGCCACGTATTTTGGCTAT
>Fvb1-1:2876129:2886290_5p
TTTTCTTTTCTTTTTATTTTCATGGCATTTTCTTTTACACAAGGACAAGTCATTTCCCCCACACTTGTTTCCGATCATCACTTCCAGCAATCTTCACACCAAATGCTCTACTAGGCCCAAAGGACAAGGGTAGAGAAATGCTGTACTAAGCTCAAGGTAAAAATCATGGGTGATGAAAGAAAAAGCTTAATGTAGGCTCAAAGGGGTTTCTACTAAGGGGTGTGCAGCGCACACAAATAGGGACACAAGCTCATTTGGCAATGGTGTTTATCCTAAAAAGTCCATTTAATCCCTTCCATGATCAGGGTAGTTTATGAATAAAAGCTTTGAAAATCCACAAGAATGAGTTCTAGTAATCTCTAGTCCATTAAAAGCTATGGTGAGTAAATCGACATGAAAGAATAATGAGGTTTGCAAAAATTAAGCCCAGAAAACGAATTAAGAATTTTTT
>Fvb1-1:2876129:2886290_3p
TTTTCTTTCTATTCTTTTATTTTCATGGCATTTTCTTTTACACAAGGACAAGTCATTTCCCCCACACTTGTTTCTGATCATCACTTCTAGCAATCTTCACACCAATTGCTCTACTAGGCCCAAAGGACAAGGGTAGAGAAATGCTGTACTAAGCTCAAGGTAAAAAATCATGGGTGATGAAAGAAAAAGCTTAATGTAGGCTCAAAGGGGTTAAATCTAAGGGGTGTGCAGCGCACACAAATAGGGATACAAGCTCATTTGGCAATGGTGTTTATCCTAAAAAGTCCATTTAATCCCTTCCATGATCAGGGTAGTTTATGAATAAAAGCTTTGAAAATCCACAAGAATGAGTTCTAGTAATCTCTAGTCCATTAAAAGCTATGGTGAGTAAATCGACATGAAAGAATAATGAGGTTTGCAAAAATTAAGCCAAGAAAACGAATTAAGAATTTTTT
>Fvb1-1:2915219:2922142_5p
TGTTTAAGGAAAATACTTTCATGTCCTTCTGTTATGTGTCTTGACCTAATCGTTTTATTATTAGAATAGATTACAATATTGATAGATGTTCTAGATCCTTCGGGAGACTCTATGTAATACCTATAAATAGACATTTCTATCAATAAATGAGTAGACCGTTATTCTCATTATATGTTCTCCTTCAACAC
>Fvb1-1:2915219:2922142_3p
TGTTTAAGAAAAATACTTTTCTGTCCTTCTGTTATGTGTCTTGACCTAATCGTTTCTTATTAGAATAGATTACAATATTGATAGATATTCTAGATCCTTCGGGAGACTTTATGTAATGCCTATAAATAGACCTTTCTATCAATAAATGAGTAGACCGTTATTCTCGTTATATGTTCTCCTTCAACAC
>Fvb1-1:2963163:2964423_5p
TTTATAGCCCCGTCAGCGTCTCGTCGATTGGAAACTATTCTCAGTTGAAGGTCCGGCCAGATTACGTGATTTGTAGGGTCGAATAGCCGTTTCCGTCCTTTTAGGGGTTTGACCGCGCCGATTGACCGGACGGATCGAGCCCTTATCTTTTTCAGATGGAGCTGAATTTTTGCCCACCTACGTAATTCGTTATTCTGGTCATATCTGACGGTCGGTTTTCAGTTCCTCTTCTCCGATCACCAAACTCACGTTAT
>Fvb1-1:2963163:2964423_3p
ATTTTTATAGCCCCGTAAGAGTCTCGTCGATTGGAAACTATTCTCAGTTGATGGTCCGGCCAGATTACGTGATTTGGAGGGTCGAATAGCCGTTTCCGTCCGTTTAGGGGTTTGACCGCGCCGATTGACCCGACGGATCGAGCCCTTATCTTTCTCAGATGGAGCTGAATTTTTGCCCACCCACATAATTTGTTATGTTGGTCATATCTGACGGTCGGTTTTCAGTTCCTCTTCTCCGATCACCAAACTCACGA
>Fvb1-1:2975520:2979194_5p
TGTTAGTACATAGCCAAAATACTTGGCTAAGCCGAGAATACGGTACAATTACTCGGTCGAGATAGCCCTGGTGGGCCCTTCACAGACATCAAAAGAAGGAAGGGCCGGTAACAAACCGCTTGCCAAAGTCACTCTAGCGGCAAAACACCCCCAAAAGGGGAGACACTCCAAAGGAGGGCAAAGAGTCCCACATTGGAGACTAAGGCAAAGGTACCCATACTTGCCTTATAAAACAAGCTCAAGGTACACACATCTATACACTCACATATATTCTCTCCCACTTTCATTCCTCTACCCGTACAAGTGCTTAAAGCTAACTTAAGCATCGGAGAGTCGAAGACTGGGCCACCCCAGTCCCGACCCCTTGACATTGTCATTTGTGCAGGTACCGAGTGAAAGACCCCAAGAATTCTACTTCGTTCCGCCCCGCGACCACATCTCGGCTCGAGACGAAACAGGTAGAAACAA
>Fvb1-1:2975520:2979194_3p
TGTTAGTACATAGCCAAAATACTTGGCTAAGCCGAGAATACGGTACAATTACCCGGTCAAGATAGCCCTGGTGGGCCCTTCACAGACATCCAAAGAAGGAATGGCCGGTAACAAACCGCTTGCCAAAGTCACTCTAGCGGCAAAACACCCCCAAAAGGGGAGACACTCCAAAGGAGGACAAAGAGTCCCACATTGGAGACTAAGGCAAAGGTACCCATACTTGCCTTATAAAACAAGCTCAAGGTACACACATCTATACACTTACATATATTCTCTCCCACTTTCATTCCTCTACCCGTACAAGTGCTCAAAGCTAACTTAAGCATCGGAGAGTCGAAGACTGGGCCACCCCAGTCCCGATCTCGTGACTTTGTCATTTGTGCAGGTACCGAGTGAAAGACCCCAAGAATCCTACTTCGTTCCGCCCCGCGACCACATCCCGGCTCGGGACGAAACAGGTAGAAACAA
>Fvb1-1:2984805:2990016_5p
TAATAAAATTTGGTTTGAATAAGTTGTATATTTGATTGAATGAAAGATTACATATACATGACTTGTATACTTCTAAGGTAACAATCCTAAGAGATAATTACAAATAATTCCCAAAGAATATACTATAACTAGAATCCTAGTTATCAACAACTTCCTTGTACAGCCTTGTGTCAAGATCCTACGGTTTAGCCATTTTAACA
>Fvb1-1:2984805:2990016_3p
TAATAAAATTTGGTTTGAATAAGTTGTATATTTGATTGAATGAAAGATTACATATACATGACTTGTATACTTCTAAGGTAACAATCTTAAGAGATAATTACAAATAATTCCCAAAGAATATACTATAACTAGAATCCTAGTTATCAACAACTTCCTTGTACAGCCTTGTGTCAAGATCCTACGTTTTAGCCATTTTAACA
>Fvb1-1:2994640:2996690_5p
CAGACGACATATGAAAGTGGTCTCTCTGACCCTAAAATACTCAATTTATAATTAAATATTGAGTTTGGTTACCTTTTATTGTATTTAAGAAGACGACATATAAATGTCGTCTGTGGGAACCTGATATATAAGTTTGAAAAATGGCACAACCTATTAATCTATTCATCAGACGAGGTTAATATGTCGTCTGTATGAACTTGAAATATTCAAATTCATTTGAGTTTGGGAGAGGGCGCCAACGTTAATGTATTCATCGCACAACATAAAAATGTCGTCTGGACCTGAAATATTTGAATTTAGGCGCTAGAGTTTTCCCTCACTTTTTTTCAATGTGAGACGGCGATTATATGTCGTCTGAGGTTGTAAATAAGTGGTCAACATAAAATGTGCATATTTTCCAAACGGAAACGCCCTTATCTCCTCCGACCAAAACTTATATTTTTGATTAATCGGTTTTCAAACTCCAGTTAAGAGTAGGAAAACAGTTCTATGTAATAGTTTGGACACTTTGATGAAACGATGATGTACTTCTCCTTGTGGAAGCTATAAGAAAGTTTATCTATATATGAAATTGACTCTAATGATCGAGACCTATAAGTTATTGAAAATGGGTAAATTTTCATCCACATACATATTTAAGTACTGCAATCATATCCAACGGTCAGATTAGGTAAATTTTGTCTCATGTATATAGTTGCCTTATAAAAATGTATGTTTACAAAGAACTTAGTAAACATGTTATAGCATATTAGTATGCATGTTGTGATTCAAATGACGGAAATAGATTTTTTTCAAGTTTGAGTGTCAGATGTCATCATGATAGTGAATTATGGATGTAGAACAAAATTTATGCATTTTCGATAAAGTTCGTGTCTCGGTCGATGCGGTCAACGTTAATCGAATCTTCCTTAGTAACTTCAGACGACATAT
>Fvb1-1:2994640:2996690_3p
TATAACTTCAGACGACATATGAAAGTGGTCTCTCTGACCCTAAAATACTCAATTTATAATTAAATATTGAGTTTGGTTACCTTTTATTGTATTTAAGAAGACGACATATAAATGTCGTCTGTGGGAACCTGATATATAAGTTTGAAAAATGGCTCAACCTATTAATCTATTCATCAGACGAGGTTAATATGTCGTCTGTATGAACTTGAAATATTCAAATTCATTTGAGTTTGGGAGAGGGCGCCAACCTTAATGTATTCATCGCACAACATAAAAATGTCGTCTGGACCTGAAATATTTGAATTTGGGCGCTAGAGTTTTTCCTCACTTTTTTTCAATGTGAGACGGCGATTATATGTCGTCTGAGGTTGTAAATAAGTGGTCAACATAAAATGTGCATATTTACCAAACGGAAACGCCCTTATCTCCTCCGACCAAAACTTATATTTTTGATTAATCGGTTTTCAAACTCCCGTTAAGAGTAGGAAAACAGTTCTATGTAATAGCTTGGACACTTTGATGAAACGATGATGTACTTCTCCTTGTGGAAGCTATAAGAAAGTTTATCTATATATGAAATTGACTCTAATGATCGAGACCTATAAGTTATTGAAAATGGGTAAATTTTCATCCACATACATATTTAAGTACTGCAATCATATCCAACGGTCAGATTAGGTAAATTTTGTCTCATGTATATAGTTGCCTTATAAAGATGTATGTTTACAAAGAACTTAGTAAACATGTTATAGCACATTAGTATGCATGTTGTGATTCAAATGACGGAAATAGATTTTTTTCAAGTTTGAGTGTCAGATGTCATCATGATAGTGAATTATGGATGTAGAACAAAATTTATGCATTTTCGATAAAGTTCGTGTCTCGGTCGATGCGGTCAACGTTAATCGAATCTTTCTTAGTAACTTCAGACGACATATGAGCAAT
>Fvb1-1:3001950:3007681_5p
GCTAAAATTATATATATCAGTATGTATTTACACTCGTCATATTCCTTGTACGAATTCTATGATTAATACGAAAAAAGGAATTTCATATACGATTACGACGTTGGCGTCTTACGCTCACGTCACACTATAATGAAATTTTTTCTCATTATGACTGAAAAGTATGAGTGAATATATATACGCGCATATTCCCTATATAAATTATTATATTTATATAGGGCTACGACTTTCGCATCCCACGCTCCCGTCACACCATAATGGAATTTTATCTTATTATGGCGGAAAAGCACGTATGACTAGCTAGCATTTCTTTATATTCATACTATTCTCATAATCATCCATATATGAATATATAATCACCGAAATTTTTAATTTCGGTTATTTTCCAATAAAAGAAAAATATTCATCAATAAATCATTGCATACACATTATTTAAAAACAAAGGTCCACTCACAAATTAGGCTTAACCCTGATGCCGGTCGGAGGTCTCTTCCGCTCGGGCCTCCTCACGTCCTGTTCCAAAAACAATATTAAATCCTCAACTAGGAAACCAACGCTTATAAAAAATAGGCAAAATAAAATGTGAGCTTCGCGTACTCAACCATGTCTAACGCCCTTAGCCTTAAAATCGCCGCAAACTAAATTTCCCAACAAAATACCGACATCCTTAAAATCACCTTCCACCATCTTAACCATAAAATAATCTAATAGCCGGATTCTAACTTATTAATCCGTAAAAAATACCAAACTTTAAAAATTCTCAAACCTATCCAAAACTCCTCTAAAAATTCTAAAAATCATACCATTAAACTCCTCTTAAAATTTCCCACTAAAAATACTTTTTCAACG
>Fvb1-1:3001950:3007681_3p
AAACTTTATATATATCAGTATGTATTTACACTCGTCATATTCCTTGTACGAATTCTATGAATAAATACGAAAAATAGAATTTCATACAAGGTTACGATGCTGGCGTCTAACGCTCACGTCATACCATAATGGACCTTTTCCTCATTATGGCAGAAAAGTACGAGTGAATATATATACGCACATATTTCCTATATAAATTATTATATTTATATAGGGCTACTACGTTTGCGTCCCACGCTCCGTCACACCATAGTGAAATTTTACCTCATTATGGCGGAAAAACATGTATGCCTAGATAACATTTCTTTATATACATACTATTCTCATAATCATCCATATATGAATTTATAATCATCGAAATTCTCAATTTCGGTTATTTTCCAATAAAAGAAAAATATTCATCAATAAATCATTGCATGCACATTATTTAAAAACAAAGGTCCATTCACAAATTAGGCTTAAGCCTGATGTCGGTCTGAGGTTTCTTCCGCTCGGGCCTTCTCATGTCCTGTTCCAAAAACAATATTAAATCCTCAACTAGGAAACCAACGCTTATAAAAAATAGGCAAAAATAAAATGTGAGCTTCGCGTGCTCAACCATGTCTAACGCCCTTAGCCTTAAAATCGCCGCAAACTAAATTTCCCAAAAAAATACCGACATCCTTAAAATCACCTTCCACCGTCCTAACCATAAAATAATCTAATGGACGGATTCTAATTTATTAATCCGCAAAATATCAAACTTTAAAAATTCCCAAACCTATCCAAAACTCTTCCAAAAATTCTAAAAATCATACCATTAAATGCATCTTAAAATTTCCCACTAAAAATACTTTT
>Fvb1-1:3013556:3016996_5p
GTTTCTGCATAAACCGGAAGGCCATGCAGAATCACGGTGGAACACTGATATGAACAATCATGAGCGAGAGACAAGGACATATAGTGGTTCACCACACCTCGGAGGACATGGCTACATCCACTTATGAATTAACTATCATAGTCAATAGACCTTTAGTGTTACAAGAGCATCTATCCCCCCGGGATGGAGTGGGTAGTGATCTAGATAGAGATTTCTACATAGGGGAAGCCTTCCTTTTATAACTAAGGAAGGTTTCCTCTTATTACATATTTTCGATGTGGGACTAACTATACATATGTCATGTCATGGTGCCTTCTTGTGGGGCTTGAGGGAGCACTTTCCTGATGTGGTACCGATGATCTTTCACCATGGTGAGGTAGCCTGGATGTCGGTCTACAAGTTTCCTGACTGGTCTATGGGCAGGGAAGGAAGTTTCCTAACTACCGATTACAAG
>Fvb1-1:3013556:3016996_3p
AAATATTTTTGCATAAACCGGGAGGCCATGCAGAATCACGGTGGAACACTAATATGACAATCATGGGTGAGAGATAAAGACATATAGTGGTTTACCACATCTCAGAGGACATGGCTACATCCACTTATGAATTAACTATCATGGCCAATAGGCCTTTGGTGTTACCAGAGCATCCATCCCCTCGGGATGGAGTGGGTAGTGATCTAGAGAGAGATTTCTACATAGGGGAAGACTTCCTTTATAACTAAGGAAGGTTCCCTCTTATTACATATTTCTGATTTAGGACTAACTATACATATGTCTTGTCATGGTGCCTTCTTGTGGGGTTTGGACGAGCACCTTCCCGATGTGGTATCGATGATCTTTCACCATGGCGAGATAGCCTGGGTGTCGGTCTACAAGTTTCCTGACTGGTCTATGGGCGGGGAATGTAGTTTCCTGACTACCGACCACAAG
>Fvb1-1:3018461:3020305_5p
TAACACTCAAAACGAAAGCATTCAGGATCTAGCTTCATCAGGAAGCATGATGGTGACGCCATAGTTGTAAATGGCGGCACCCGGAGGACATTGACGTCACCCGAACATGGCTCCAACTTTCCGGAGGCAGTTCGGTCAATTTTTCAAGCAATTGAGGTGCACCGGCCTTCCCTCGATGTCTTATTGGCCCTATGCAATGCACATTGCTCATTTTGAAAGCCTATTTTTTAGCAAAATTAGGAGCGAGACCCTCTTACGCTACATGACACAAAAGTGAACATTTTATTCTTACAACAAACTATGTAGATAGATACAACCAACTTGCATACACATTTTTATGTTTTATGGTGTTAGATGAAGTGATAACACAGCGGTCACGTGTTACACT
>Fvb1-1:3018461:3020305_3p
CACTCAAAATGAAGACATTCGGGATCTAGCTTCATCATGAAGCATGATGGTAACGCCATAGTTGTATATGGCGGCACCCGGGGGACATTGACATCACCCGAACACGGCTCCAACTTCCCAGAGGCCGTCCAGTCAATTCCTCAAGCAATTGAGGTGCACCGGCCTTCCCTCGATGTCTTATTGGCCCTATGTAATACACATTGCTCGTTTTGAAAGCCTATTTTTTAGCGAAATTAGGAGCGAGACCCTCTTACGCTACATGACACAAAAGTGAACATTTCATTCTTACATCAAGCTATGTAGATAGATACAAGCAACTTGCAGACAACTTTTTATGCTTTATGGTGTTGGTTGAAGTGATAACACACCGGTCACATGTTAC
>Fvb1-1:3038596:3045897_5p
GGAATTTTATGAGGAGTTTATTGGAATGAGTGTTATAATTTTTGGAGGATTTTTGGATAGGTTTGGGAATTTTTGAAGTTTGGTATTGTTGGGGGATTAATAAGTTAAAATCCGGTCACGTGATTATTTAAGGTTAGAAAGGTGGAAGGTGTTTAGAGGATGTCGGTTAAAATTTGTGGAGGTTTATTGGGTGGCAGTGAAATTAAGATTTAGGACGATATGCATGGTTGAGCGCGCGAAGCTCATTTTTAATTACGCTTATTTTCTTTAAGCGTCAGTATTTTACTTAAGGATTTATTTAAGTTTTTGGAACAGGACGCGAGGAGGCTCGAGCTGACGAGACCTCCGACCGACATTAGGCTTAGGCCTAATTTGTGAGTGAACCTTTGTTTTAAATAATGTGTTTAAAATGCTTTATTGTTGAATATTTTTTTGTTTTTGGAAATTTCTCAAAATTGAGAATTTCGGTGATTATACTCATATATAGTTGTTTATGAGAATAGTATATATATAAATAAATGCTAGCTAACTATACATGATTTTCTCCCATACTAAGGTATAATTCCAGTATAGGGTGACATGAGCATTAGACGCCAGCGTCGT
>Fvb1-1:3038596:3045897_3p
TTTGTAGGGATTTTTATGAGGAGTTTATTGGAATGAGTTTTCTAATTTTTGGAGGAGTTTTGGATAGGTTTGGGAATTTTTGAAGTTTGGTGTTTTTGGTGGATTAATAAGTTAGAATCCGGCCACGTGATTATTTAAGGTTAGAAAGGTGGAAGGTGTTTAGAGGATGTCGGTTAAGAAGTTTGTGGAGGTTTATTTGGTTGGTAGTGAAATTAAAGATTTTGGCGATAGGCTTGGTTGAGCGCACGGAGCTTCTTTTTAATTAAGCCTATTTTCTTTAAGCGTCGGTGTATTAATTAAGGATTTATTTTTGTTTTTGGAACAGGATGCGAGGAGGCTCGAGCTGACGAGGCCTCCGATCGACATCAGGCTTAGGCCTAATTTGTGAGTGGACCTTTGTTTTAAATAATGTGCTTAAATGCTTTTCGCTGAATAATTTTCTGTTGTTGGAAATTTCCCGAAATTGAGAATTTCAGTGATTATACTCATATATAGTTGTTTATGAGAATACTATGTATATGATTAAATGCTAGCTAGCTATACGTGATTTTCCCCCACACTGAGGTACAATTCTAGTATGGGGTGCGTGAGTGTTAGACGCCAGCGTC
>Fvb1-1:3058535:3064278_5p
GCCGGCCGCCGCTGAAAAAGTATTTTTAGTGGGAAATTTTAAGATGCATTTAATGGTATGATTTTTAGAATTTTTGGAAGAGTTTTGGATAGGTTTGGGAATTTTTAAAGTTTGATATTTTGCGGATTAATAAATTAGAATCCGTCCATTAGATTATTTTATGGTTAGGACGGTGGAAGGTGATTTTAAGGATGTCGGTATTTTTTTGGGAAATTTAGTTTGCGGCGATTTTAAGGCTAAGGGCGTTAGACATGGTTGAGCACGCGAAGCTCACATTTTATTTTTGCCTATTTTTTATAAGCGTTGGTTTCCTAGTTGAGGATTTAATATTGTTTTTGGAACAGGACATGAGAAGGCCCGAGCGGAAGAAACCTCAGACCGACATCAGGCTTAAGCCTAATTTGTGAATGGACCTTTGTTTTTAAATAATGTGCATGCAATGATTTATTGATGAATATTTTTCTTTTATTGGAAAATAACCGAAATTGAGAATTTCGATGATTATAAATTCATATATGGATGATTATGAGAATAGTATGTATATAAAGAAATGTTATCTAGGCATACATGTTTTTCCGCCATAATGAGGTAAAATTTCACTATGGTGTGACGGAGCGTGGGACGCAAACGTAGTAGCCCTATATAAATATAATAATTTATATAGGAAATATGTGCGTATATATATTCACTCGTACTTTTCTGCCATAATGAGGAAAAGGTCCATTATGGTATGACGTGAGCGTTAGACGCCAGCATCGTAACCTTGTATGAAATTCTATTTTTCGTATTTATTCATAGAATTCGTACAAGGAATATGACGAGTGTAAATACATACTGATATATATAAAGTTT
>Fvb1-1:3058535:3064278_3p
CGTTGAAAAAGTATTTTTAGTGGGAAATTTTAAGAGGAGTTTAATGGTATGATTTTTAGAATTTTTAGAGGAGTTTTGGATAGGTTTGAGAATTTTTAAAGTTTGGTATTTTTTACGGATTAATAAGTTAGAATCCGGCTATTAGATTATTTTATGGTTAAGATGGTGGAAGGTGATTTTAAGGATGTCGGTATTTTGTTGGGAAATTTAGTTTGCGGCGATTTTAAGGCTAAGGGCGTTAGACATGGTTGAGTACGCGAAGCTCACATTTTATTTTGCCTATTTTTTATAAGCGTTGGTTTCCTAGTTGAGGATTTAATATTGTTTTTGGAACAGGACGTGAGGAGGCCCGAGCGGAAGAGACCTCCGACCGGCATCAGGGTTAAGCCTAATTTGTGAGTGGACCTTTGTTTTTAAATAATGTGTATGCAATGATTTATTGATGAATATTTTTCTTTTATTGGAAAATAACCGAAATTAAAAATTTCGGTGATTATATATTCATATATGGATGATTATGAGAATAGTATGAATATAAAGAAATGCTAGCTAGTCATACGTGCTTTTCCGCCATAATAAGATAAAATTCCATTATGGTGTGACGGGAGCGTGGGATGCGAAAGTCGTAGCCCTATATAAATATAATAATTTATATAGGGAATATGCGCGTATATATATTCACTCATACTTTTCAGTCATAATGAGAAAAAATTTCATTATAGTGTGACGTGAGCGTAAGACGCCAACGTCGTAATCGTATATGAAATTCCTTTTTTCGTATTAATCATAGAATTCGTACAAGGAATATGACGAGTGTAAATACATACTGATATATATAATTTT
>Fvb1-1:3070065:3071910_5p
GTAACATGTGACCGGTGTGTTATCACTTCAACCAACACCATAAAGCATAAAAAGTTGTCTGCAAGTTGCTTGTATCTATCTACATAGCTTGATGTAAGAATGAAATGTTCACTTTTGTGTCATGTAGCGTAAGAGGGTCTCGCTCCTAATTTCGCTAAAAAATAGGCTTTCAAAACGAGCAATGTGTATTACATAGGGCCAATAAGACATCGAGGGAAGGCCGGTGCACCTCAATTGCTTGAGGAATTGACTGGACGGCCTCTGGGAAGTTGGAGCCGTGTTCGGGTGATGTCAATGTCCCCCGGGTGCCGCCATATACAACTATGGCGTTACCATCATGCTTCATGATGAAGCTAGATCCCGAATGTCTTCATTTTGAGTG
>Fvb1-1:3070065:3071910_3p
AGTGTAACACGTGACCGCTGTGTTATCACTTCATCTAACACCATAAAACATAAAAATGTGTATGCAAGTTGGTTGTATCTATCTACATAGTTTGTTGTAAGAATAAAATGTTCACTTTTGTGTCATGTAGCGTAAGAGGGTCTCGCTCCTAATTTTGCTAAAAAATAGGCTTTCAAAATGAGCAATGTGCATTGCATAGGGCCAATAAGACATCGAGGGAAGGCCGGTGCACCTCAATTGCTTGAAAAATTGACCGAACTGCCTCCGGAAAGTTGGAGCCATGTTCGGGTGACGTCAATGTCCTCCGGGTGCCGCCATTTACAACTATGGCGTCACCATCATGCTTCCTGATGAAGCTAGATCCTGAATGCTTTCGTTTTGAGTGTTA
>Fvb1-1:3073377:3076818_5p
TGTGGTCGGTAGTCAGGAAACTACATTCCCCGCCCATAGACCAGTCAGGAAACTTGTAGACCGACACCCAGGCTATCTCGCCATGGTGAAAGATCATCGATACCACATCGGGAAGGTGCTCGTCCAAACCCCACAAGAAGGCACCATGACAAGACATATGTATAGTTAGTCCTAAATCAGAAATATGTAATAAGAGGGAACCTTCCTTAGTTATAAAGGAAGTCTTCCCCTATGTAGAAATCTCTCTCTAGATCACTACCCACTCCATCCCGAGGGGATGGATGCTCTGGTAACACCAAAGGCCTATTGGCCATGATAGTTAATTCATAAGTGGATGTAGCCATGTCCTCTGAGATGTGGTAAACCACTATATGTCTTTATCTCTCACCCATGATTGTCATATTAGTGTTCCACCGTGATTCTGCATGGCCTCCCGGTTTATGCAAAAATATTT
>Fvb1-1:3073377:3076818_3p
CTTGTAATCGGTAGTTAGGAAACTTCCTTCCCTGCCCATAGACCAGTCAGGAAACTTGTAGACCGACATCCAGGCTACCTCACCATGGTGAAAGATCATCGGTACCACATCAGGAAAGTGCTCCCTCAAGCCCCACAAGAAGGCACCATGACATGACATATGTATAGTTAGTCCCACATCGAAAATATGTAATAAGAGGAAACCTTCCTTAGTTATAAAAGGAAGGCTTCCCCTATGTAGAAATCTCTATCTAGATCACTACCCACTCCATCCCGGGGGGATAGATGCTCTTGTAACACTAAAGGTCTATTGACTATGATAGTTAATTCATAAGTGGATGTAGCCATGTCCTCCGAGGTGTGGTGAACCACTATATGTCCTTGTCTCTCGCTCATGATTGTTCATATCAGTGTTCCACCGTGATTCTGCATGGCCTTCCGGTTTATGCAGAAACAC
>Fvb1-1:3103799:3118354_5p
CCCTTGTCACACCCCAATTTTTTTTCGAATGAAACTTTCAAAAATTTTGGCATGATCTAACTTAAAATTTTAACATCCCAACCTATTGTCAACAACAACATAACGACAACAACAACTACCACAACAAACAACAACATCAAAACTCACTTACAGAATAGAAATTCCTACAAAATCTATCACTGAAATAAGATTACACTTTCTTCTTCTTCTTTTTTTTACATAAAGTCCAAAACAAGAACATGAGAACAATCTCATGACATAAATATTGACTATTCAAAAACTACAACTATACAGAGTCTGAAGAAAGAAAGGAGAACCCTGCCACTATGCCTCCTCATCCCTGCTGATCCTCACCTGCAGGTCTAACCCCTACACCAAGAAATGGTGCACCGGGATTGTAGAATAACAAACCCGGTAAGCTAAAAAGCCCGTATGAGTAAACTCAAA
>Fvb1-1:3103799:3118354_3p
TGTCACACCCCAATTTTTTTTCGAATGAAACTTTCAAAAATTTTGGCATGATCTAACTTAAAATTTTAACATCCCAACCTATTGTCAACAACAACATAACGACAACAACAACTACCACAACAAACAACAACATCAAAACTCACTTACAGAATAGAAATTCCTACAAAATCTATCACTGAAATAAGATTACACTTTCTTCTTCTTCTTTTTTTTACATAAAGTCCAAAACAAGAACATGAGAACAATCTCATGACATAAATATTGACTATTCAAAAACTACAACTATACAGAGTCTGAAGAAAGAAAGGAGAACCCTGCCACTATGCCTCCTCATCCCTGCTGATCCTCACCTGCAGGTCTAACCCCTACACCAAGAAATGGTGCACCGGGATTGTAGAATAACAAACCCGGTAAGCTAAAAAGCCCGTATGAGTAAAC
>Fvb1-1:3199251:3210361_5p
GCTTCGAAGGAGGATCGGCTCCTGGGAGCGCTGGAGACTTCGACAAGGTCGAGAGGGTTTTCAACTTGGTTGAAGGTTTGCGTTTGTATTTGCTTGAGATTGATTGATTGTGTGTCTAGAGAGAGAGCGCGAGCTCCTTTATATAGTGAAGTAATCTTATCCCATGGAAGAAAAGTAATCCGAATCATACTTGGATTCTGTAACGTGAAGCATGCGGACACTGTTCATCCCATGCAAGCCAATCCATGCGTGACAAGTATCCATCTAGCACAATCCGCCCAAGATAAGATTTACACTCCCACGCGAAACGGAATGAAATATAATCCCTATCCCGCAAGCCAACGGAATCCAAATAGAATACTAGCTCGCAAACCGCGGATCATTGCACCTCGCGGGCTACTGCAGCTCGCGAGCCCAAAGAAGGTTTTTAATTTGATAAGGGCCACAGGGATTGGCCCAAAGCATGTCAAAGACTGTAAAAAGTCCAAAACGATTACAAAGTTTCGCGCGGACTCCGCGCATGTCTATTTGCAAACCAGTCCGCCGATGCCAAAATGCATTTCTACCTCGCCTGCTCTAAAGTTGTTCCACGCGGACTGTATTCCACACATTTCGTGCGCAAGATAGATCCTCACTCCGCGCGCAGTCATTTCGCGCGTGAGCTCGACTTTTGTCCGATAGTGCGCGAGATAATTAATCCGCGCGAGCTGTACTTTTGTCTTGATACGCGCGAGCTAAGCCATTGTCCAAAAAGGGCGTGAGCTCCTCAGTCCGCGCGGATCCATTCCGCGCGCGGACTTTACCTTTCGCCTTGCATGGTCTCGCTGGCGGGCCGCTACTTGTGAACTTAGAATGAAACTTGAGTCCGCCGACTGATAAAGACCAAGAATGTAATTAATATTTACATAGACACTTACTGTCCAGTAAAATATTAATCTAGGCGTAAACA
>Fvb1-1:3199251:3210361_3p
AGGCTTCGAAGGGGAATCGGCTCCTGGGAGCGCTGGAGATTTCGACAAGGTCGAGAGGGTTTTCAACTTGGTTGAAGGTTTGCGTTTGTATTTGCTTGAGATTGATTGATTGTGTGTCTAGAGAGGGAGCGCGAGCTCCTTTATATAGTGAAGTAATCTTATCCCATGGAAGAAAAGCAATCCGAATCATACTTGGATTCTGTAACGTGAAGCATGCGGACACTGTTCATCCCATGCAAGCCAATCCATGCGTGACAAGTATCCATCTAGCACAATCCGCCCAAGATAAGATTTACACTCCCACGCGAAACAGAATGAAATATAATCCCTATCCCGCGAGGCAACGGAATCCAAATAGAATACTAGCTCGCAAACCGCGGATCATTGCACCTCGCGGGCTATTGCAGCTCGCGAGCCCAAAGAAGGTTTTTTAATTTGATAAGGGCCACAGGGATTGGCCCAAAGCATGTCAAAGACTGTAAAAAGTCCAAAACGATTACAAAGTTTCGCGCGGACTCCGCGCATGTCTATTTGCAAACCAGTCCGCCGATGCCAAAATGCATTTCTGCCTCGCCTGCTCTAAAGTTGTTCCACGCGGACTGTATTCCGCACATTTCGCGTGCAAGATAGATCCTCACTCCGCGCGTAGTCATTTCGCGCGCGAGCTCGACTTTTGTCCGATAGTGCGCGAGATCGTTAATCCGCGCGAGCTGTACTTTTGTCTTGATACGCGCGAGCTAAGCCATTGTCCAAAAGGGCGCGAGCTCCTCAGTCCGCGCGGAGCCATTCCGCGCGCGGACTTTACCTTTCACCTTGCATGGTCTCGCTGGCGGGCCGCTACTTGTGAACTTAGAATGAAACTTGAGTCCGCCGACTGATAAAGACCAAGAATGTAATTAATATTTACATAGACACTTACTGTCCAGTAAAATATTAATCTAGGCGTAAACAAAAACTGATGAA
>Fvb1-1:3293724:3303578_5p
TTTTTTTTTGTAAAAATGTATTATTAATATTAAATTTGATTCACAATGTCACAGTCGCCGGAACGAGAAGGCGGAACAGGAGAGGCACCGTCAGCAACAAGGGACTCGATAGGGCGGTCGAGTCCACTGGACGGATCGCCATCCCGTTTTCCAACGGGAAACCGGTGGACGCCGTGTTGGGAAACCGGTACACGCGCGCCGCGGGAGGCACCATCCGCTCCAGGCTCCCTATGTTGTGGGGAGTCTGGAGCCAGGTTCCTGATGGAGTGAAGGAGATGCTCCATCAGTCGATGTTGGTGAGTTTACTCGATCAATTACTATTTTTTTAACTAATAAATTATTTAATTATCGAAAAAAATACTAACAAGTGGTAATGCAGCAATGGTTTGTGGTTCCCGAGGAGGGACGTGACTGGGCGGACAAGGCCCATAGGGAGAGGTACCTCTATTTAATAATTTATTAAATTTTATTTTTTTAATAATATATTTAATATTTTTTTTGTATATGTAGGTTCAAGGAGTGGAAGCACGACCTCCTGTTACACTGGAAGCAGTACGGGAGCGACCGTTCGGGTACCTCGAAGGAGTTCGAGTATCGGGAGTACGAGTGGCGGTGGCTTCTTGTCACGCAGTTCAACGACCCTCACAAACAGGTAATTCGTAAACAAATTTGAATTAATTTAATTAGTGAATTAATTATAATTGTATGTTTTTAAATATTTACTAACGATACTTTTTTTTTGAAGCACCTCGCCCGGGTGAACGCTGAGAACCGGCAACAGAACACAACCAACCATCGTGCCGGTTCGAGGCCGTTTTCGGCCATCATGGACGATGTGCGGCGAGAGCGGCCAGAGGAGAACCCCTATGTGGGGACCTTTCAGAGGGCATATCCTCATTCTGAGGAGGATCTTGTAAGTTCCTTATATTTTCTAATTTTTAATTTTAATTACATTTTATTAAATGTATATTAATATATTTTTTTAATATATCCAATTA
>Fvb1-1:3293724:3303578_3p
TTTTTTTTTTTGTAAAAATGTATTATTAATATTAAATTTGATTCACAATGTCACAGTCGCCGGAACGAGAAGGCGGAACAGGAGAGGCACCGTCAGCAACAAGGGACTCGATAGGGCGGTCGAGTCCGCTGGACGGATCGCCATCCCGTTTTCCAACGGGAAACCGGTGGACGCCGTGTTGGGAAACCGGTACACGCGCGCCGCGGGAGGCACTATCCGCTCCAGACTCCCTATGTTGTGGGGAGTCTGGAGCCAGGTTCCTGATGGAGTGAAGGAGATGCTCCATCAGTCGATGTCGGTGAGTTTACTTGATCAATTACTATTTTTTTAACTAATAAATTATTTAATTATCGAAAAAAATACTAACAAGTGGTAATGCAGCAATGGTTTGTGGTTCCCGAGGAGGGACGTGACTGGGCGGACAAGGCCCATAGGGAGAGGTACCTCTATTTAATAATTTATTAAATTTTATTTTTTTAATAATATATTTAATATTTTTTTTGTATATGTAGGTTCAAGGAGTGGAAGCACGACCTCCGGTTACACTGGAAGCAGTACGGGAGCGACCGTTCGGGTACCCCGAAGGAGTTCGAGTATCGGGAGTACGAGTGACGGTGGCTTCTTGTCACCCAGTTCAACGACCCTCACAAACAGGTAATTCGTAAACAAATTTGAATTAATTTAATTAGTGAATTAATTATAATTGTATGTTTTTAAATATTTACTAACGATAATTTTTTTTTGAAGCACCTCGCCCGGGTGAACGCTGAGAACCGGCAACAGAACACAACCAACCATCGTGCCGGTTCGAGGCCGGTTTCGGCCATCATGGACGACGTGCGGCGAGAGCGGCCAGAGGAGAACCCCTATGTGGGGACCTTTCAGAGGGCATATCCTCATTCTGAGGAGGATCTTGTAAGTTCCTTATATTTTCTAATTTTTAATTTTAATTACATTTTATTAAATGTATATTAATATTTTTTTAATATATCC
>Fvb1-1:3335264:3349236_5p
ATATATATGCATATATATGCACATATATATATGTGCATATATATATATATTGATTTTCAGTTTTATTTGAGTTGAATTAATGATATATATATATATATATATGCATAGAGTTTGTTCCAAGCTGAGTAAGGGGCCGTTCTGTCATAGATATGGTTCACAGGTTTGTTTAACTGGATCTCAAGATCATAAACTGACCACTCTTCTCGGTGAAGGGGTCGATAGGGGTTCGCCTCCGTGATCACAAACGAGTCCTGCCTGGTTCCTGTAGGGGGTTCGCCCTCCGTGACATTGACACTTGCCTTCTGAAACCACGGAATCCGCTCGAATTAGATATATATAATTAATAATTAGTATGTTGTATTACATTAATATATATATATAAAGGATATGTTCATTAAATATTGATATATATATGTGTTATTTTCAGGATATGGATAAGAGTTGGATTTCTCTTCCAAGATATCACAGAAAATATGCTGAAGGAGTTTGGGATTTTATGCAATATGCGCAGGCCAATGCTGACGGGAGTGGCATGTTCTATTGCCCGTGCAAGATGTGTAAGTGTCGCAGTGATATGCATCGATTTCCGTTGGGGACAGTATGGGACCACCTGAAGAGTAACGGATTCTGGGAACGTTACACATGTTGGATATATCACGGTGAAACCTCATCACGCCTGCATGATCATGGACAGTTTTATGAGACGGGCAGTACATCCAACGATCCAACAACGGCCTTCATCAACGACATGTTTCCTCATGACAGCGGTGTATGCCCTGAACGACAGCACATTCCGCAGGCGCCGATGCAGGCCGTCCCTAGAGGTGTCAACACTGCCGGTATAGCCAAGTACAACAGACTTATTGCTTTCCAACAGACCCCTCTGTGCCCAGGTCATGAGAAGACCGTTCTTCAGTGTGTGTTGGAGGTGATGCATATCAAGGTTGACACAAAATCGACCGTGACGGCTGTTGATAGGTATCTACAGTAC
>Fvb1-1:3335264:3349236_3p
TACATGTGCATATGCACATATATATATGCATATATATATATTGATTTTCAGTTTTATTTGAGTTGAATTAATGATATATATATATATATGCATAGAGTTTGTTCCAAGCTGAGTAAGGGGCCGTTCTGTCATAGATATGGTTCACAGGTTTGTTTAACTGGATCTCAAGATCACACACTGACCACTCTTCTCGGTGAAGGGGTCGATAGGGGTTCGCCTCCGTGATCACAAACGAGTCCTGCCTGGTTCCTGTAGGGGGTTCGCCCTCCGTGACATTGACACTTGCCTTCTGAAACCACGGAATCCGCTCGAACTAGATATATATAATTAATAATTAGTATGTTGTATTACATTAATATATATATATAAAAAAGATATGTTTATTAAATATTGATTTATATATGTGTTATTTTCAGGATATGGATAAGAGTTGGATTTCTCTTCCAAGATATCACAGAAAATATGCTGAAGGAGTTTGGGATTTTATGCAATATGCGCAGGCCAATGCTGACGGGAGTGGCATGTTCTATTGCCCGTGCAAGATGTGTAAGTGTCGCAGTGATATGCATCGATTTCCGTTTGATACAGTATGGGACCACCTGAAGAGTAATGGATTCTGGGAACGTTACACATGTTGGATATATCACGGTGAAACCTCATCACGCCCGCATGATCATGGACAGTTTTATGAGACGGGCAGTACATCCAACGATCCAACAACGGCCTTCATCAACGACATGTTTCCTCATGACAGCGGTGTATGCCCTGAACGACAGCACATTCCGCAGGCGCCGATGCAGGCCGTCCCTAGAGGTGTCAACACTGCCGGTATAGCCAAGTACAACAGACTTATTGCTTTCCAACAGACCCCTCTGTGCCCAGGTCATGAGAAGACCGTTCTTCAGTGTGTGATGGAGGTGATGCATATCAAGGTTGACACAAAATCGACCGTGACGGCTGTTGATAGGTATCTACA
>Fvb1-1:3352435:3363264_5p
AAACCCTACAACAATAAAATCGGCAGCTTTACAAGGAGAAGGAGATCTTTGCCGATTTTTCCTTGGTGATTAGACCATGCATTCGGTCATCATTCAAGCTACATACGAAGGAGTGGTGCACAAGAATTCTAGAGATTTCCATGGAGATAATTTCCAGATTTTATGTGCAATTAATTGGAGCCATTGGATCAAGAATAAATCAAGGGTGGAGAGCATAACTTGGTTCGGCCTAGACTCTATATAAAGGGCTGTTTCTCTACAGAAAAATCATCATTCATTCTCACAAAAACCCTAGAGAAATAGCTTCCTTTGCCGCAGCCCTCTCCCCTCCTTTGCCGAGTTCTCTCTCCTTGCCAAAGCCTTGGTGATCTTCACCCTTGTGTCGCAACCTTGGAGAAGAAGGAACCTTGAAGCCGCGCACCTCTTGCTCATCCTCAAGCTTCTTGAAGATCGTCAAAGTGTAAACTATGCCTCTATCTTTGTTTAGTTTTCTTTACAATTTTAAAGACATGGATTCGGTGTTCATCATTGGTGTTGGATGTTTGTTGCGATTGTTTTGTTATTAGTAAATTCTTTTCTTAGTTAAGCATGTTGATGTTTTGTTTATGATGTTTTAGTATTTTGTTCTTGTCGATTTATGCTTTAGGAAGGAAGCGTTTCTGCTTTAGTAGCTATATAGTTAGAATGCATGCTAACTACCGTCAGAAATTCATGCTAAGCCGCGTAGGTAAGTATGGATCGTAGGTGATGGAAGCCATGTCGTAGTGGCTGGAAACGTGGACTACAATGATTTAATGCGGTGACGTTCACGGCAGTGGTCGTGTTCAATCTCGTTCTTTATCTTAATGATTCATGTAGACGTTCTCATGAAATTCTTAGTTCTAGACGTTCTGTGCGAAGTACACTTAAGAAGAACAATAAGATGCGAAGACCTCGTAGGCTCGTGTCTTGAGACTGTTTCTAGATTATAATTTCGACAAGTTTCACTTTACTAAGATTG
>Fvb1-1:3352435:3363264_3p
AAACCCTACAACAATAAAATCGGCAGCTTTACAAGGAGAAGGATATCTTTGCCGATTTTTCCTTGGTAATTAGACCATGCATTCGGTCATCATTCAAGCTACATACGAAGGAGTGGTGCACAAGAATTCTAGAGATTTCCATGAGATAATTTCCAGATTTTATGTGCAATTAATTGGAGCCATTGGATCAAAAATAAATCAAGGGTGGAGAGCAAAGTTAGGTTCGGCCTAGACTCTATATAAAGGGCTGTTTCTCTACAGAAAAATGATCATTCATTCTCACAAAAACCCTAGAGAAATAGCCTCCTTTGCCGCAGCCCTCTCCCCTCCTTTGCCGAGTTCTCTCTCCTTGCCAAAGCCTTGGTGATCTTCACCCTTGCGTCGCAACTTTGGAGAAGAAGGAACCTTGAAGCCGCGCACCTCTTGCTCATCCTCAAGCTTCTTGAAGATCGTCAAAGTGTAAACTATGCCTCTATCTTTGTTTAGTTTTCTTTACAATTTTAAAGACATGGATTCGGTGTTCATCATTGGTGTTGGATGTTTGTTGCGATTGTTTTGTTATTAGTAAATTCTTTTCTTAGTTAAGCATGTTGATGTTTTGTTTATGATGTTTTAGTATTTTGTTCTTGTCGATTTATGCTTTAGGAAGGAAGCGTTTCTGTTTTAGTAGCTATATAGTTAGAATGCATGCTAACTACCGTCAGAAATTCATGCTAAGCCGCGTAGGTAAGTATGGATCGTAAGTGATGGAAGCCATGTCGTAGTGGCTGGAAACGTGGACTACAATGATTTAATGCGGTGACGTTCACGGCAGTGGTCGTGTTCAATCTCGTTCTTTATCTTAATGATTCATGTAGACGTTCTCATGAAATTCTTAGTTCTAGACGTTCTGTGCTAAGTACACTTAAGAAGAACAATAAGATGCGAAGACCTCGTAGGCTCGTGTCTTGAGATTGTTTCTAGATTATAATTTCGACAAGTTTCACTTTACTAAAAT
>Fvb1-1:3364747:3366512_5p
TTTATAGCCCCGTCAGCGTCTCGTCGATTGGAAACTATTCTCAGTTGAACGTCCGGCCAGATTACGTGATTTGGAGGGTCGAATAGCCGTTTCCGTCCGTTTAGGGGTTTGACCGCGCCGATTGACCGGACGGATCGAGCCCTTATCTTTGTCAGATGGAGCTGAATTTTTGCCCACCTACGTAATTCGTTATGCTGGTCATATCTGACGGTCGGTTTTCAGTTCCTCTTCTCCGATCACCAAACTCACGATATATGTACTAACGTTGTATAACTTTTTTATATAAGTGTTGAGTTTAAGTTTCGTTTTGAAGACAACGTATACGTAGAGGCCTCAAACGAAAAAAAGTCATGAAATAAGATATGACCGGAATGGTGAAATACGTCAACCCGTGAAAAATGAAGATATTTCGGTAAAATTTCGGTGCCGGTTGTTCCGGTCAATGAATTTCTCTTATTTCTACCTAGTGGTAGCCCCATCCCGGGTATTTATTTTTTACCAAATTTTTATATCCCCGTAAGCGTCTCGTCGATTGGAAACTATTCTCAGTTGAAGGTCCGGCCAGATTACTTGATTTGGAGGGTCGAATAGCCGTTTCCGTCCGTTTAGGGGTTTGACCGCGCCGATTGACCGGACGGATCGAGCCCTTATCTTTGTCAGATGGAGCTGAATTTTTGCCCACCTACGTAATTCGTTATGCTGGTCATATCTGACGGTCTGTTTTCAGTTCCTCTTCTCCGATCACCAAACTCACGTTAT
>Fvb1-1:3364747:3366512_3p
ATTTTTATAGCCCCATAAGAGTCTCGTCGATTGGAAACTATTCTCAGTTAAAGGTCCGGCCAGATTACTTGATTTGGAGGGTCGAATAGCCGTTTCCGTCCGTTTAGGGGTTTGACCGCGCCGATTGACCGGACGGATCGAGCCCTTATCTTTGTCAGATGGAGCTGAATTTTTGTCCACCTACGTAATTCGTTATGCTGGTCATATCTGACGGTCGGTTTTCAGTTCCTCTTCTCCGATCACCAAACTCACGTTATATGTACTAATGTTGTATAACTTTTTTATACAAGTGTTGAGTTTAAGTTTCGTTTTGAAGACAACGTATACGTAGAGGCCTCAAACGCAAAAAAGTCGTGAAATAAGATATGACCGGAACGGTGAAATACGTCAACCCGTGAAAAATGAAGATATTTCGGTAAAATTTCGGTGCCGGTTGTTCCGGTCAACGAATTTCTCTTATTTCTACCTAGTGGTAGCCCTATCCCGGGTATTTATTTTTTACCAAATTTTTATAGCCCCGTAATAGTCTCGTCGATTGGAAACTATTCTCAGTTGAAGGTCCGGCCAGATTACGTGATTTGGAGGGTCGAATAGCCGTTTCCGTCCGTTTAGGGGTTTGACCGCGCCGATTGACCGGACGGATCGAGCCCTTGTCGTTGTCTGATGAAGCTGAATTTTTTCCCACCCACGTAATTTGTTATGCTGGTCATATCTGACGGTCGGTTTTCAGTTCCTCTTCTCCGATCACCAAAATCACGA
>Fvb1-1:3378899:3389352_5p
TGTTTCTGCTGGATCATGTAGACCTCGTAGAATTTGCCGCACGTGGTCCGTCCTTGTATATGCTTCTTCTTGCCTGCAAAAGGAAACCAACCGGGACTTTCCAGTCTTTCTCTCTCCGATGATAAAGTCAGTTATTGGTAGGTAAGTATTAAATGCTAGAAGATGTTTCTTACCATTTTGGTTGACTTCAGTTGTATTTATAGCCCCGTGTTGACTTATGCTTTACATGTTATTTGATGTGGGACAAGTATACTGTTATGATCTGTTTATTTGGCTTTCTGTGGAGTCTTCCCCTCCCGGCCCAGACTGCTATAACATCCAGGATGAGGCCTGTTCGATCTATCTCATGCTGGGCTTCGTAGCATCACGGGCCATGGGAGGTATTTATCGACTACCGTCTACAAGTT
>Fvb1-1:3378899:3389352_3p
TGTTTCTGTTGGATCCTGTAGACCTCGTAGAAACTGCCACACGTGGTCCATCCTTGGATATGCTTATTCTTGTCTGCAAAAGGAGACCGACTGGGACTTTCCGGTCTTTCTCTCTCTAATGATAAAGTCAGTTATTAGTAGGTAAGTATTAAATGCTAGGAGATGTTTCTTACCATTTTGGTTGACTTCAGCTGTATTTATAGTCCCGCGTTGACTTATACCTTACATGTTATTCGTTGTGGGACAAGTATACTGTTATGGTCTGTTTATTTGGCTTTCTATGGAGTCTTCCCCTCCCGGCTCAGACTGTTATAGCATCTAGGATGAGGCCTGTTCGATCTGCCTCATGCTGGGCTTCGTAGCATCACGGGCCAGGGGAGGTATTTATCGACTACCAACTACAG
>Fvb1-1:3399216:3407175_5p
TATAATTGGAAGTTTTAGGGATTTTAGGATGTTTTAGTTCGATTGCCCTAGTTAGCCTCGGAATTGGACTAAGTGCTAGTTATGAAAGTTGTTGGGTATCTTGAGAGGATTATTCTGTCAAAATTTGAGAAGCATTGGAGGTCGCCGGAAAATGGCTGCCGGCCGCCGGTGCTGCCGCCGGAAAAATATTTTTTTGTAGAGATTTTGATGAGGAGTAGCATGGAATGAGTTTTATAATTTTTGGAGGAGTTTTGATAAGGTTTAAGATTTTTTTCGATGGTTAAGGAATTTGGCGGTATTTAATTTGGAGTGCCGATATTTGGGTTAGCTGGATTTAAAATTTGTTTAAGGTTAAATTTTGGCCATCGGGGATGATGGTGAATTTTGAGTCTTAAAGGGTTATGGATGGAAAGTTGGACAAGGGAGAAGATAATTTTTAGCCCTTAAATTTTTATGGGTCATTTATTGAAGTTTTATTTCAGTTCGAGAATTGATATTATTTTTGTCCAGGCCGTGAGGAGGAGCATTCAGCAAAAGCTTCGGGTCGTCGACAGGCTTAGCCGAGCACTGTGAGTGGACCCTTGATTTAAATGCCATGCATGCAATAAAGTTTATTTAATTTTCCAAGGCATTTGGAGTAAAGAGTTCCATTAAATTTTGGGAACTCTTTTGAGCATTTTAATTGACATGTGAGACATGTCAAGTGATTGTTATAATTATTTTCGGAAAATGACTTTCCGAAAATTTGTTATTTTTCTTTTCACCTTAAAGGGTTGATTTATGATCTTTATTGCTAGCTAAACATTATTGAGCGGCTACTCACTATCGGTGAGTAGTGCGCCTAGCGTGGGACGCTATTATAGCCTGGGAGGCAACCGATAGGTATTTATATATATATATATTAGCTAGC
>Fvb1-1:3399216:3407175_3p
GTATAATTGGAAGTTTTAGAGATTTTAGGATGTTTTAGTTCGATTGCCCTAGTTAGCCTCGGAATTGGACTAAGTGCTAGTTATGAAAGTTGTTGGGTATGTTGAGAGGATAATTCTGTCAAAATTTGAGAAGCATTGAAGGTCGCCGGAAAATGGCTGCCGGCCGCCGGTGCCGCCGCCGGAAAAATATTTTTTTGTAGAGATTTTGATGAGGAGTAGTATGGAATGAGTTTTATAATTTTTGGAGGAGTTTTGATAAGGTTTAAGATTTTTTTCGATGGTTAAGGAATTTGGCAGTATTTAATTTGGAGTGCCAATATTTGGGTTAGCTGGATTTAAAATTTGTTTAAGGTTAAATTTTGGCCATCGGGGATGATGGTGAATTTTGAGTCTTAAAGGGTTAAGGATGGAAAGTTGGACAAGGGAGAAGATAATTTTAAGCCCTTAAATTTTTATGGGTCATTTATTGAAGTTTTATTTCAGTTCGAGAATTGATATTATTTTTGTCCAAACCGTGAGGAGGAGCATTCAGTAGAAGCTTCAGGTCGTCAACAGGCTTAGCCGAGCACTGTGAGTGGACCCTTGATTTAAATGTCATGCATGCAATAAAGTTTATTTAATTTTCCAAGGCATTTGGAGTAAAGAGTTCCATTAAATTTTGGGAACACTTTTGAACATTTTAATTGACATGTGAGACATGTCAAGCGATTGTTATAATTATTTTCGGAAAATGACTTTCCGAAAATTTGTTATTTTTCTTTTCACCTTAAAGGGTTGATTTATGATCTTTATTGCTAGCTAAACATTATTGAGCGGCTACTCACTATCGGTGAGTAGTGCGCCTAGCGTGGGACGCTATTATAGCCTGGGAGGCAACCGATCGGTATTTATATATATATATATATATTAGCTAGCCATTA
>Fvb1-1:3413030:3420856_5p
CACAGAGTGTCATGCCCCGAATCTTAATTTTTACCTTAATTACTAGCATAGTGGTAATAAGAGTTTTTACTGTGTTCGTCACTAAGTGTGTAATTTAATTAGTCCCCAGAGGGTGTTGAGGTACTAATATTTTGAATGAATTATTCTAAGGAAGAAATTTTGACGACGGTAAAAAATGGTAATTTTTGCTAGTAAAAGGTAATTTTATTGGGGTATTATTTTGGGGTGTTGAATTTTAGATTTTGGGTTTATAGAGGTGTTGTTGGACCGGGTGGGCTAAAGGCCCAAGTTCATTTTCTTTTCTCCCGATTCTCTCTCTTCTCTCCCGCACCCGGTTTTCCACTCTCTACACCCAGAAAAGTTTCCGGATGCTGTCCGCCGCTGTCCGGCCTCCGTTCGCCGCTGGACCGGTCCCGTTCGATCGGTCTCCCTACCAGCCAAATTTATAGACCGGTGGCAGCCTCCCTAGCGCTGCCGTGAGGGAGAAACGACGCCCGAAAGCCCCGGCTGCCGAAATCGATTTCTCGCCGGAACTCCCTCCTTCGGCCGCCATAGCCGGCGAGCCATAGCCCAAAAGGAATCCCTCCTCCCGTGCTTCAATCCCTCCAAAGGGCTCGCTCCGTCGTGAGCTAGGTAAGCAGAAATCGGAATTTGAATTTCTAGGGCTTTATTGTGTATTTCCGTTCGATTGATGTGCTTAGGCTTAGAATTGGAGTTTGTGGTAGTTAGGAATGTTGTAGAGGAGGTTGAGAGGAAGATGCTGCCAAAATTTGGTGACCATCGGAGGTCGCCGGAGTTGGTCGCCGGCCGCCGCC
>Fvb1-1:3413030:3420856_3p
AGAATTGTCACGCCCCAAATCTTAATTTTTACCTTAATTATTAGCATAGTGGTAATAAGAGTTTTTACCGTGTTCGTCACTAAGTGTGTAATTTAATTAGTCCCTAGAGGGTGTTGAGGTACTAATATTTTGAAGGAATTATTCTAAGGAAGAAATTTTGACGACAGTAAAAAATGGTAATTTTTGCTAGTAAAAGGTAATTTTATTGGGGTATTATTTTGGGGTGTTGAATTTTGGATTTTAGGTTTATAGAGGTGTTGTTGGACCGGGTGGGCTAAAGGCCCAAGTTCATTTTCTTTTCTCCTGATTCTCTCTCTTCTCTCCCGCACCCGGTTTTCCCCTCTCTACACCCAGAAAAGTTTCCGGCCGCCGTCCGCCGCCGTCCGACCTCCGTTTGTCGCCGGACCGGTCCCGTTCGATCGGTCTCCCTCCCAGCCGCATTTCTAGACCGGTGGCAGCCTCCCTAGCGCCGCCTTGAGGGAGAAACGACGCCCGAAAGCCCCGGCTGCCGAAACCGATTTCTCGCCGGAACTCCCTCCTCCGGCCGTCATAGCCGGCGAGCGATAGCCTAAAAGGAAGCCCTCCTCCCGTGCTTCAATCCCTCCAAAGGGCTTGCTCCGTCGTGAGCTAGGTAAGGAGAAATCAGAATTTGAATTTCTAGGGCTTTATTGTGTATTTCCTTTCGATTGATCTGCTTAGGCTTAGAATTGGAGTTTGTGGTAGTTAGGAATGTTGTAGAGGAGGTTGAGAGGAAGATGTTGCCAAAATTTGGTGATCATCGGAGGTCGCCAGAGTTGGTCGCCGGCCGCCGCCT
>Fvb1-1:3456117:3464456_5p
GATTTCGCGTACATCACACTAATCGTTAAAAAACTCTTACAAGACTTTGACATACTTCGAGCCAATCCCTGTGACCATTTTATTATAAAAACCTCTTCTAAAGCCCGCTAGCTAGAAAGGCCTACAAGATGGAAACAGTAGCCCATGCGGAGTATGCAAACTGGACATGTGTCACAAGGTGGTTGG
>Fvb1-1:3456117:3464456_3p
TTCGCGTACACCACACTAATCATTGAAAACTCTTACAAGTCTTTAACATGCGTCGGGCCAATCCATGTGACCCTTTTATTATAAAAACCTCTTCTAAAGCCCGCGAGCTAGAAAAGCCTACGAGATGGAAACAGTAGCCCATGCAGAGTATGCGAATTGGACATGTGTCACAAGGTGGTT
>Fvb1-1:3469241:3476054_5p
ACTCATTTCTCTACTACTGTTCACCAGTAGGTCTTCTGTTTAATCACTAGGATTTCTAGTAGCTTCCGCTGTATTGCTTGTAGTAGCTCTGAATACATTCGGAAAAATTTCTGTGTATTATTTTATTTTATTTGGATTAAGTTGAAGAATTTATATTATTGGTTAAAAGTGTTCTATAATTTTTCCGGGTTAGGGTTGTCCATTTTCAAGGGAGGTTTGCCGAGTCCTTCGGTAAGTTTTCCTTGGAGGTGGTCCCCGCAGGACTCAACTCGGGTTTCAGGGTGAAATTCGGGGCGGGTCTTGACA
>Fvb1-1:3469241:3476054_3p
ACTCATTTCTCTACTACTGTTCACCAGTAGGTCTTCTGTTTAATCACTAGGATTTCTAGTAGCTTCCGCTGTATTGCTTGTAGTAGCTCTGAATACATTCGGAAAAATTTTTGTGTATTATTTTATTTTATTTGGATTAAGTTGAAGAATTTATATTATTGGTTAAAAGTGTTCTATAATTTTTCCGGGTTAGGGTTGTCCATTTTCAAGGAAGGTTTGCCGTGTCCTTCGGTAAGTTTTCCTTGGAGGTGGTCCCTGCAGGACTCACCTCGGATTTTAGGGTGAAATTCGGGGCGGGTCTTGACACAG
>Fvb1-1:3483648:3489127_5p
CATTTTACATATGGGAAGCCTTCCTTTTATAGCTAAGGAATGTTCCCTCTTTTTACATGTTTCCGATGTGGGACTAACTATACATTAATACTCTCATGGTGCCTTTTTGTGGAGCTTGGAGGAGCACCTTCCCGTTACTGTATTGATGATCCCTTAGTATGGTGAGGTAGCCCGGATGTCGGTCTACAAGTTTCTTTACTGGTCTATGGGCAGAGAAGGTAGTTTCTTACTACCGACAACA
>Fvb1-1:3483648:3489127_3p
GAGATCCCTTTTACATATGGGAAGCCTTTCTTTTATAGCTAAGGAAGGTTCCCTCTTTTTACATGTTTCCGATGTGAGACTACATATACATTTATACTCTCATAGTACCTTCTTATGGAGCTTGGAGGAGCACCTTCCCGTTGTTGTATTGATGATTCTTCAGTATGGCGAGGTAGCCCGGATGTCGGTCTACAAGTTTTCTGACTAGTCTATGGGCGGAGAAGGTAGTTTCTTACTACCGACAACAC
>Fvb1-1:3511303:3516981_5p
TTGTAGTCGGTAGTCAGTAAACTACCATCCCCGCCCATAGACCAGTCATGAAACTTGTAGACCGACGTCCTGGCTACCTCGTCATGGTGAAAGATCATCGGTACCACATCAGGAAGGTTCTCCTCCAAGCTCCACAAGAAGGCACCATGATAAGATAAATGTATAGTTAGTCCCACATCGGTAATGTGTAATAAGAGGAAACCTTCCTTATCTATAAAAGGAAGGCTCTCCCTGTTTAAAAGGGGCTCTCGCTCTCTCCCGGAGAATGGTAACCACTTCATCCCGAAAAACTCTTGTAACACCCAAAGGCCCATTGGCCCAAATAGTGGAATCTTAAGTAGACGTAGCCATGCCCTCCGATGGCATGGTGAACCACTATAAATATTGTTTTTGTGAGTATGTCTATGTTCTACCGTGCTTCTACACAGCCTACGGATTCTTGCAGAAACA
>Fvb1-1:3511303:3516981_3p
TTGTAGTCGGTAGTCAGTAAACTACCATCTCCGCTCATAAATCAGTCATGAAACTTGTAGACCGACGTCCGGGCTACCTCGCCATGGTGAAAGATCATCGGTACCACATCGGGAAGGTGCTCCTCCAAGCTCCACAAGAAGGCACCATGATAAGATAAATGTATAGTTAGTCCCACATCGGTAATGTGTAATAAGAGGAAACCTTCCTTATCTATAAAATGAAGGCTCCCCTTGTTTAAAAGGGGCTCTCGCTCTCTCCCGGGGAATGGTAACCACTTCATCCTGGAGAACTCTTGTAATACCCAAAGGCCTATTGGCCTAAATAGTGGAATCTTAAGTGGACGTAGCCATGCCCTCCGATGGCATGGTGAACCACTATAAATATTGTCTTTTGTGTATGTCTATATTCTACCGTGCTTCTACACAATCTACGGGTTCTTGCAGAAACA
>Fvb1-1:3609472:3624354_5p
TGGCATGGACATCCCTTTTGGGTTCCCAGGACGTTCCAGGAAATAGGAACCATGTTCTTGTGCCTTGTGTTTCGTTTCTTTATTATGTTCTGCTCTTGTTGACAGCTGGCTTTGTGTAGTGCCCCAAGAGTATAATCTGACTGAGCTGATAGAGCGTCTGATACGTCGGGTAACATGGGCATTCCAGTGTAAAAGCTCGTATCGGATATGTCGCCTTAGCATATACAGCCATTTTAGTTATGTCCGGGTTCCGGGTCTGTATTTTAATTGTTGTGTTCCCATTTTATGCCTGTTGGTCTCTTTCTAACCTTCCATTTTTATGCTTGTCGCAGTGACGATGTCACGAGACGGCGGATCACGAAAGAAGGAAGTTCCTTACGACAAGGTGTTGTACGAGGACGTATTGGATGGGCTCCGTGCCGAGGCTGACCATGGCAAGCGGTATGACATTGACTTGTAGACCAGGCAGGGGAAAAAGGTGGAGTTGGGCGATTGTGAGGATTTTTTGAGGTTGAATCTCGCAGATGAGGACTACGCCTACGTCCCTCCCTTGGTGGCCAAAGCAATGGGCTTAGGCGACCAGGAGGTGGATGTGGAGGAGACGCAGACTGAGGATGGCGATCGTGAGGGCAGACAAAGTCAGTTTCAGGTGGAGGATCCTGTCGCGGAGCCGGAGGGAGTGGAGGACTTGGTTTTGGATGATGTGGGCGGGCCTCGATTAGGTAGCGAAGACGTGGTGGAGGAGGCGACGGATCCTGTTGGAGAGGTTGGCGCGGCGAGGACGCGGAAGAGGAAGGAGACGGTCGAGCCGGCTCGCGAGGGCCAATCTAAGAGGTCGTAGAAGGAAGGGCATTCTAGGGGTTCAGGAAGCTTAGTCGGGATCACCCAAGCCTTAGAAAGGACTGGGGAAGTGCAGCCGTATTTAGCTCAGATGGCATACGACATGCATGCTTTGGAGGAGGTAGATCCGCTGGCTGGCGTAGTGCTCGCCAAGGAG
>Fvb1-1:3609472:3624354_3p
GAGTGGCATGGACATCCCTTTTGGGTTCCCAGGACGTTCCAGGAAATAGGAACCATGTTCTTGTGCCTTGTGTTTCGTTTCTTTATTATGTTCTGCTCTTGTTGACAGCTGGCTTTGTGTAGTGCCCCAAGAGTATAATCTGACTGAGCTGATAGAGCGTCTGATACGTCGGGTAACATGGGCATTCCAGTGTAAAAGCTCGTATCGGATATGTCGCCTTAGCATATACAGCCATTTTAGTTATGTCCGGGTTCCGGGTCTGTATTTTAATTGTTGTGTTCCCATTTTATGCCTGTTGGTCTCTTTCTAACCTTCCATTTTTATGCTTGTCGCAGTGACGATGTCACGAGACGGCGGATCACGAAAGAAGAAAGTTCCTTACGACAAGGTGTTGTACGAGGACGTATTGGATGGGCTCCGTGCCGAGGCTGACCATGGCAAGCGGTATGACATTGACTTGTAGACCAGGCAGGGGAAAAAGGTGGAGTTGGGCGATTGTGAGGATTTTTTGAGGTTGAATCTCGCAGATGAGGACTACGCCTACGTCCCTCCCTTGGTGGCCAAAGCAATGGGCTTAGGCGACCAGGAGGTGGATGTGGAGGAGACGCAGACTGAGGATGGCGATCGTGAGGGCAGACAAAGTCAGTTTCAGGTGGAGGATCCTGTCGCGGAGCCGGAGGGAGTGGAGGACTTGGTTTTGGATGATGTGGGCGGGCCTCGATTAGGTAGCGAAGACGTGGTGGAGGAGGCGACGGATCCTGTTGGAGAGGTTGGCGCGGCGAGGACGCGGAAGAGGAAGGAGACGGTCGAGCCGGCTCGCGAGGGCCAATCTAAGAGGTCGTAGAAGGAAGGGCATTCTAGGGGTTCAGGAAGCTTAGTCGGGATCACCCAAGCCTTAGAAAGGACTGGGGAAGTGCAGCCGTATTTAGCTCAGATGGCATACGACATGCATGCTTTGGAGGAGGTAGATCCGCTGGCTGGCGTAGTGCTCGCCAA
>Fvb1-1:3632532:3639590_5p
GAATGTCACGCCCCGAACCTTAATTTTTACCTTTATTACTGGCATAGTGGTAATAAGAGTTTTTACCGTGTTCGTCACTAAGTGTGTAATTTAATTAGTCCTCAGAGAGTGTTGAGAGACTAATATTTTGAGGGAATTATTCTAATGAAGAAATTTTGACGACGGTAAAAATGGTAATTTTTGCTAGTAAAAGGTAATTTTATTGGGGTATTATTTTGGGGTGTTGAACTTTGGATTTTTTTGGGTTTATATAGGTGTTGGACCGGGTGGGCTGATGGCCCAAGTCCATTTCTCTCCCTCCCGATTTTCTCTCTCTCTTCTCACCCGATTTTCTCCTCTCTACACCCAGAAAAATTCCGGCCGACCGTCCGCCGCCGTCCGGCCACCAACAACCGCCGCACCGGTCCCGTTTGGTCGGCCTCCAACCCAGCAACCTCCCTGGATCGGTGAGAGGAGCCCTAGCTCCGCCGTGAGGGAGCGGTGCCGCCCGAGGCGTCCGACTGCCCAAACCTTCTTTTCGCCGGAACTTCCTCCTCCGGCCACCAATCCGGGCAAGCTTGGTACGGTTTTGTAGCCCTCCTCCCGTGCAGCAACCTCTCCAATCAGCTCGCTCCGTCGTGAGCTAGGTAAGAAGAAATCGGAATTTGAAATTTCTAGGGCTTTTTGTGTATTTCCGTTCGATTGATGTGCTTAGGCTTAGAATTGGAGTTTGTGGTAGTTAGGAATATTGTAGAGGAGGTTGAGAGGAAGATTCTGTTAAAATTTGGTGACCATAGGAGGTCGCCGGAAAATGGCTGCCGGCCGCCGCC
>Fvb1-1:3632532:3639590_3p
AGGGGAGAATTGTCACGCCCCGAACCTTAATTTTTACCTTTATTACTGGCATAGTGGTAATAAGAGTTTTTACCATGTTCGTCACTAAGTGTGTAATTTAATTAGTCCTCAGAGAGTGTTGAGAGACTAATATTTTGAGGGAATTATTCTAATGAAGAAATTTTGACGACGGTAAAAATGGTAATTTTTGCTAGTAAAAGGTAATTTTATTGGGGTATTATTTTGGGGTGTTGAACTTTGGATTTTTTTGGGTTTATATAGGTGTTGGACCGGGTGGGCTGATGGCCCAAGTCCATTTCTCTCCCTCCCGATTTTCTCTCTCTCTTCTCACCCGATTTTCTCCTCTCTACACCCAGAAAAATTCCGGCCGACCGTCCGCCGCCGTCCGGCCACCAACCGCCGCCGCACCGGTCCCGTTTGGTCGGCCTCCAACCCAGCAACCTCCCTGGATCGGTGAGAGGAGCCCTAGCTCCGCCGTGAGGGAGCGGTGCCGCCCGAGGCGTCCGACTGCCCAAACCTTCTTTTCGCCGGAACTTCCTCCTCCGGCCACCAATCCGGGCAAGCTTGGTACGGTTTTGTAGCCCTCCTCCCGTGCAGCAACCTCTCCAATCAGCTCGTTCCGTCGTGAGCTAGGTAAGAAGAAATCGGAATTTGAAATTTCTAGGGCTTTTTGTGTATTTCCGTTCGATTGATGTGCTTAGGCTTAGAATTGGAGTTTGTGGTAGTTAGGAATGTTGTAGAGGAGGTTGAGAGGAAGATTCTGTTAAAATTTGGTGACCATAGGAGGTCGCCGGAAAATGGCTGCCGGCCGCCGCCTC
>Fvb1-1:3666311:3671643_5p
TCAAGACCCGCCCAGAATTTCATCCTGAAACCCGAGGTGAGTCCTGCGAGGACCACCTCCAAGGAAAATTTACCGAAGGACTCGGCAAACCTCCCTTGAAAATTAACTACCCTAACTCGGAAGAACAGAAAAGAACCACTTAAATAACTAAAATATATTAACATTCTCCGTTACAACCCAAAAGTAGCAAGAATAAATTAAACAAAAATCCCAACAGTATTCAGAGCTACTAAAAATTTAAAATACAGCGGAAGCTAGCAATCTCCTAGTAGATTAAACAGGTAACC
>Fvb1-1:3666311:3671643_3p
TGTCAAGACCCGCCCCGAATTTCACCTTGAAACCCGAGGTGAGTCCTGCGGGGACCACCTCCAAGGAAAATTTACCGAAGGACTCGGCAAACCTCCCTTGAAAATTGACAACCCTAACTCGGAAGAACAGAAAAGAACCACTTAATTAACTAAAATAAAATAACATTCTCCGCTACAACCCAAAAGTAGCCAGAATATATTAAACAGAAATCCTAACAGTATTCAGAGCTACTAAAAATTTAAAATACATCGGAAGCTAACAATCTCCTAGTAGATTAAAGAGGTAACCT
>Fvb1-1:3690937:3692211_5p
AGCACACTAAGGCTCCTTAACCTTAGATAGTAATCCAAATATCTTCTAAAGTATTCATTTTAGAAGCCAATGACTCCAAATATCATACTTACAAGATAGATATTTTTATTAAGTATTAGAATTTAAGTAAACTACTTAAATA
>Fvb1-1:3690937:3692211_3p
CTAAGGCTCCTTAACCTTAGATAGTAATCCAAATATCTTCTAAAGTATTCATTTTAGAAGCCAATGACTCCAAATATCATACTTACAAGATAGATATTTTTATTAAGTATTAGAATTTAAGTAAACTACTTAA
>Fvb1-1:3711928:3718706_5p
ACGTTAGAGTGAGTGGACAAAAATAAATAATAAAAATATGGAGCAATGAAATCAAATCTATGCTCTCCCATAATTTCCATTTAGAAAAATATTTTTGCATGCCACTTATGGAAATTCTCCACAAATAATTACGAATAAAAAAATGATGAACCAATCCCATTGGTTCTCAATAATTAATAAAAAATAGGGAAGAGGTTTTACCATAACGATGAACCTCCCAGGTTAGGATCAGAGCCTCCCAAGCTATAATAGCGTCTCACACTAAGCGCCATACTCACTTATTGTGAGTAGCCGCTAATAATGCTAGCTAACATATGAATATAAATACCGATCGGTTGCCTCCCAGGCTATAATAGTGTCTCACGCTAAGCACACTACTCACCTATGGTGAGTAGCCGTTAATAATGGTTAGCTAGCAATAATGAATATATATCAACCCTTTATGGTGAAGTAAAATACCCAATATCAAGAATGTCACTTCCCCAAAAACAATATAAAATCCAATGAATTCAGTACAGTTCCCAACTGTACCTAGAAATATTATATAATAAAATAAATCACTTGACATGTCCCACATGTCAAATAAAATACTCAAGAGAGTTCCCGAAAAATAATGAAACTCATTACTCCAAGAAAATATTAAATCTTCAATATGCCTTTGAAAATTAAATAAATTCTAGTGCATGCATGACATTCAAA
>Fvb1-1:3711928:3718706_3p
AAAACGTTAGAGTGAGTGGACAAAAATAAATAACAAAAATATGGAGCAATGAAATCAAATTTATACTCTCCCATAATTTCCATTTAGAAAAATATTTTTGCATGCCACTTATGGAAATTCTCCATAAATAATTACAATAAAAAAATGATGAACTAATCCCATTAATTCTCAATAATTAATAAAAAATAGGGAAGATGTTTCACCATAATGATGAGCCTCCCAGGCTAGGGTCGGAGCCTCCCAGGCTATAATAACGTCCCACGCTAAGCGCCCTACTCACTTATTGTGAGTAGCCGCTAATAATGACTAGTTAACATATGAATATAAATACCAATCGGTTGCCTCCCAGGCTATAATAACGTCTCATGCTAAGCGTACTACTCACCTATGGTGAGTAGCCGCTAATAATGGTTAGCTAGCAATAATGAATATATATCAACCCTTTATGGTGAAGTAAAATAACCAATATCAAGAATGTCACTTCCCCAAAAACAATATAAAATCCAATGAATTCAGTACAGTTCCCAACTGTACCTAGAAATATTATGTAATAAAATAAATCACTTGACATGTCCCACATGTCTAATAAAATAATCAAGAGAGTTCCCGAAAAATAATGGAACTCATTACTCTAAGAAAATATTAAATCTCCAATATGCCTTTGAAAATTAAATAAATTCTAGTGCATGGCATTCAAAT
>Fvb1-1:3727606:3742808_5p
TTGTCGCGGAAAAAAAAATTTGTAGCCTTGATGAGATCGTGTGAACCACATAACTCCTCAGAGACAACTTTCCCAGTTCGAATAAGCTTGTCACCATCTCGATGATTATCATCTTGAGGATAGAAAAATGTTTGCAAATGAAAATCGAATGCGATTGGGAGTCGAAGTTGAAGGACCTACTCCTCTATAAATGGAGATATGTCGCCTCCGTTTCTGTACTCCACTTTGATCGAGAGCGTGTATTGAATACTCAACTTACTTCGATCTACTCAGTGATTCTCCAAGACGTCAAGGGTAAGTTCCTGCTCTTTATAGTTGACAAAACAACTTTAAACTTGCGTTGCTTAGAATCTTTGCTCTCTTCCCCTTGTGTGGCTTGTTATGTGAGATGCAAGGTCATATATCTTGTAGAAAAGGGGGCCGAGCGGCCATAGTTTTCTTTTGGTGACGACCTTGAGGTGATCCGAAACAGTCTTCGAGGTTTAAACGGCCTTGGGGC
>Fvb1-1:3727606:3742808_3p
AAAAAAAAACTTGTAGCCTTGATGAGATCGTGTGAACCACATAACTCCTCAGAGACGTCTTTCCTAGTTTGAATATGCTTGTCACCATCTCGATGATTATCATCTTGAGGATAGAAACATGTTTGCAGATGAAAATCGAATGCGATTGGGAGTTGAAGTTGAAGGACCTGCTCTTCTATAAATGGAGATATGTCACCTCCGTTTCTGTACTCCACTTTGATCGAGAGCGTGTATTGAATACTCAAACTTAGTTCGATCTACTCAGAGATTCTCCAAGACGTCAAGGGTAAGTTCCTGCTCTTCATAGTTGACAAAACAATTTCAAACTTGTGTTGCTTAGAACGTTTGCTCTCTTCCCCTTGTGTGGCTTGTTATGCGAGATGCAAGGCCATATATTTTGTAGAAAATGGGGGCGAGCGGCCATAGTTTTCTTTTGGTGACGACCTTGAGGTGATCCGAAACAGTCTTCGAGGTTTGAATGGCCTTGGGGC
>Fvb1-1:3761116:3772158_5p
CAGAATTACGTTTAGGTGAAGCGGAATATTTCTAGGTGAGCTGGCGAACTGGTTCGCTAGTCTGCGTGAGAGACTTCGCGAGGAAGACAAATGCGGAGTCCGCGCACACTACATTAGTCGTTGAAGACTTTTACCAGTCTTTGACATGCTTCGGGCCAATCCCTATAGCCCTTTTAATATAAAAAGCCCTACTAAGGCCCG
>Fvb1-1:3761116:3772158_3p
CGCAAGGAATTACGTTTAGGTGAAGCGGAATATTTCTAGGCAAGCTGGCGAACTGGTTCGCTAGTCCGCGTGAGAGACTTCGCGAGGAAGACACATGCAGAGTACGCGCGCACTACATTAATCGTTGAAGACTTTTACCAGTCTTTGACATGCTTCGGGCCAATCCCTGTGGCCCTTTTAATATAAAAAGCCCTACTAAGGCC
>Fvb1-1:3802502:3803822_5p
TTAAATATCTGGGACTCATGGGTACATCTTTTGGGAAATGTGTTTGATGTGTGGTTTTGAAATTACTGATCCAATCTCTCTTATGAATATTGGATGTGATAAATGTTGTGATGTTTTTGAGTTTACTCATACGAGCTTTTTAGCTTACCGGGTTTGTTGTTT
>Fvb1-1:3802502:3803822_3p
TTAAATATCTGGGACTCATGGGTACATCTTTTGGGAAATGTGTTTGATGTGTGGTTTTGAAATTACTGATCCAATCTCTCTTATGAATATTGGATGTGATAAATGTTGTGATGTTTTTGAGTTTACTCATACGAGCTTTTTAGCTTACCGGGTTTGTTG
>Fvb1-1:3814944:3821918_5p
AGGATATTATGTATCTTTCTATATATTCTTTATGTGTGTCTTGGCCTTATGCCAATAGAATATGTAATTAGACTAGATCTATGTATTCATATCCTTACCATATTGGTATTATGTAATTCTTTATATAAATGGCTCATATCAATGAATAAGATGATGAT
>Fvb1-1:3814944:3821918_3p
TGTTCTAGGATATTATATATCTTTCTAGATATTCTTTATGTGTGTCTTGGCCTTATGTCAATAAGATATGTAATTAGACTAGATCTATGTATTCATATCCTTACCATATTGGTATTATGTAATTCCCTATATAAAGGGCTCATATCAATGAATAAGATGATGA
>Fvb1-1:3831358:3835106_5p
TTTTGATTACTTCCTCATCACTCAGAACTTAATTTCTTCATGCTAAACAAAAAGAGAAATTGGGAAATGAACTATCGGTAGTTTAGAACAAGCAAATAAA
>Fvb1-1:3831358:3835106_3p
TTTTGATTACTTCCTCATCACTCAGAACTTAACTTCTCCATGCTAAATCTAAAGAGAAATTGGGCAATGCACTATGGATAGTTCAGAACAAGCAAATAAAACTGT
>Fvb1-1:3859786:3862313_5p
AAAGGGCATGGCTACATCCACTTTACAATCTACTATCATGGCCAATAGGCCTTTGGGATCGGGAGAGAGAGATTCAGTCCACTAGCTAGAGACTTTCGACATATGGGAAGCATTCCTTTTATAACTAAGGAAGGTTCCATCCTTTTACATATTTCCAATGTGGGACAAACTATACATATCTCTTCTTATGATGCCTTCTTGTGGAGCTTGGGAGAGCACCTTCCCGATATGGCACGGATGATATTTCACCATGGCGAAGTAGCCTGGATGTCAGTCTACAAGTTTCATGACTGGTCTATGGGCGGGGAAGGTAGTTATCAACTACCGACTACAA
>Fvb1-1:3859786:3862313_3p
AGGGCATGGCTACGTCCACTTTACAATCTACTATCATGGCCAATAGGCCTTTGGGATCGGGAGAGAGATTCAATCCACTAGCTAGAGACTTTCTACATATGGGAAGCATTCCTTTTATAACTAAGGAAGGTTTCATCCTTTTACATATTTCCAATGTGGGACAAACTATACATATCTCTTCTTATGATGCCTTCTTATGGAGCTTGGGAGAGCACCTTCTCGATGTGGCACGGATGATATTTCACCATGGCGAGGTAGCCTGGATGTCAGTCTACAAGTTTCATGACTGGTCTATGGGCGGGGAAGGTAGTTATCAACTACCGACTACAACTA
>Fvb1-1:3879488:3894539_5p
TGTTTGAGCCCAGTGGGCATTTTCGGTCCAAGACTCGAGAAAGGCTTGGATATCATTTGGGCCAGCGCCTGTGGCCTTTTTAGCCCACGAAGGGTGGCGAGGTTTGGCAGTACGTGACGAGGATTTTATCCAGAAGATTCTGTTACCTCGCGAGATTCGGTGTCCTCGCGGGATCCTTATCTCCAGTTCGCATGGGACTCTATAGTTCCTGGCGAGGGTGAGTTGGAAATGACTAATAACGCCCTCGGGATAAGGTCGCTTAGTGTTTGAGTTCGCTTACTACACGACAAATGAAATGCAGCGAGGCGGGGAACGAAACCTAAGCGAGATAGGTTTGACACGTGTTGCATGGAGCGCACGACTGGCAAGTTAATCGTATCCTTGTGGGATTCTAATTGCAGAGTCCGGATTGGATTGTGATTAAGTCTCCACGAGTTGCTTACGAATGAATATATAAGGAAGCTCCATGGTCTTCAAAGGACACACAATCAATCAATCAACAACTCTCTCAAACAGACGTACACAGTCGAAACCTTCGAGTCTTCTCGAAACCCTTACGTTCTAAGCGCAACCCGCCTTAGATCCCAGAGCCCGTCAGGACTCGTCTCCGATTTCCCAATTGTTGCTCTGCTCGCTCTTACAGTGAGTATTGATCGACAGGTGATTAGAAAAGTAAGCTCAGAAATATTTCCTCATCAGGTGACACCGGAGCCCTCATTCGCCTGGTCAGAAGTCAGGACGCGCACCGTTCTCTTTCCTCATCCGTGAGGTGGTACGCCCCGCACACACCCTTTTTACTTTTGTTCCCTCATCACCCCCTTGCTGAGGACGTGGGCCAAAACATTGGCA
>Fvb1-1:3879488:3894539_3p
TGTTTGAGCCCAGTGGGCATTTTCGGTCCAAGACTCGAGAAAGGCTTGGATATCATTTGGGCCAGCGCCTGTGGCCTTTTTAGCCCACGAAGGGTGGCGAGGTTTGGCAGTACGTGACGAGGATTTTATCCAGAAGATTCTGTTACCTCGCGAGATTCGGTGTCCTCGCGGGATCCTTATCTCCAGTTCGCATGGGACTCTATAGTTCCTGGCGAGGGTGAGTTGGAAATGACTAATAACGCCCTCGGGATAAGGTCGCTTAGTGTTTGAGTTCGCTTACTACACGACAAATGAAATGCAGCGAGGCGGGGAACGAAACCTAAGCGAGATAGGTTTGACACGTGTTGCATGGAGCGCACGACTGGTAAGTTAATCGTATCCTTGTGGGATTCTAATTGCAGAGTCCGGATTGGATTGTGATTAAGTCTCCACGAGTTGCTTACTGATGAATATATAAGGAAGCTCCATGGTCTTCAAAGGACACACAATCAATCAATCAACAACTCTCTCAAACAGACGTACACAGTCGAAACCTTCGAGTCTTCTCGAAACCCTTACGTTCTAAGCGCACCCCGCCTTAGATCCCAGAGCCCGTCAGGACTCGTCTCCGATTTCCCAATTGTTGCTCTGCTCGCTCTTACAGTGAGTATCGATCGACAGGTGATTAGAAGAGTAAGCTCGGAAATATTTCCTCATCAGGTGACACCGGAGCCCTCATTCGCCTGGTCAGAAGTCAGGACGCGCACCGTTCTCTTTCCTCATCCGTGAGGTGGCACGCCCCGCATACACCCTTTTTACTTTTGTTCCCTCATCACCCCCTTGCTGAGGACGTGGGCCAAAACAA
>Fvb1-1:3911684:3913671_5p
TGGTCTGGCTGTTGCTGCTTGAGGCTCCGGCGGCTCCCTTGCGCTGAAATCCTGGCGTCGTCTTCAGGATCCCCTTTCCAGCGTCTCCCATACCTCGGCAGTAGTAGGTGTTGGAGCGCTGCGCGAAGGCAGTGGCCATAATCCGCGCCCCAACGGTAGGATCTGAAGTGTCGATCCTGGACATGGCCTCTGACATGTCATCCTCTGCCGTGCCCGGCCATGTGTCGTTCACCATGCCTCTGATGACCTCTTGCTCCGCCTCCCTCCCCCTCGCCTAAATGGATATATTATAAAAATATATTAATATACATTTAATAAAATGTAATTAAAATTAAAAATTAGTAAATATAAGGAACTTACAAGATCCTCCTCAGAATGAGGATATGCCCTCTGAAAGGTCCCCACATAGGGGTTCTCCTCTGGCCGCTCTCGCCGCACGTCGTCCATGATGGCCGAAAACGGCCTCGAACCGGCACGATGGTTGGTTGTGTTCTGTTGCCGGTTCTCAGCGTTCACCCGGGCGAGATGCTT
>Fvb1-1:3911684:3913671_3p
GTAGCCGACTGTTGCTGCTTGAGGCTCCGGCGGCTCCCTTGCGCTGAAATCCTGGCGTCGTCTTCAGGATCCCCTTTCCAGCGCCTCCCATACCCCGGCAGTAGTAGGTGTTGGAACGCTGCGCGAAGGCAGTGGCCATAATCCGCGCCCCAACGGTAGGATTTGAAGTGTCGATCCTGGACATGGCCTCTGACATGTCATCCTCTGCCGTGCCCGGCCATGTGTCGTTCACCATGCCTCTGATGACCTCTTGCTCCGCCTCCCTCACCCTTGCCTAATTGGATATATTATAAAAATATATTAATATACATTTAATAAAATGTAATTAAAATTAAAAATTAGAAAATATAAGGAACTTACAAGATCCTCCTCAGAATGAGGATATGCCCTCTGAAAGGTCCCCACACAGGGGTTCTCCTCTGGCCGCTCTCGCCGCACGTCGTCCATGATGGCCGAAAACGGCCTCGAACCGGCACGATGGTTGGTTGTGTTCTGTTGCCGGTTCTCAGCGTTCACCCGGG
>Fvb1-1:3971812:3976985_5p
AAAAAATGTTTTTTGTAGGGAATTTTATGAGAAGTGTATTGGAATGAGTTTTATAATTTTTGGAGGATTTTTGGATAGGTTTGGGAATTTTTGAAGTTAGGTATTTTTTT
>Fvb1-1:3971812:3976985_3p
AAAAAATGTTTTTTGTAGGGAATTTTATGAGAAGTGTATTGGAATGAGTTTTATAATTTTTGGAGGAGTTTTGGATAGGTTTGGAAATTTTTGAAGTTTGGTATTTTTTTTTGA
>Fvb1-1:4015992:4031031_5p
ATTTTCTGAGCTTATAATATAATTTCGGTTAATGAGAGGATCTTGGAAATTATTTGAGTTTGAAGTATTAATTAATGGTTGGTCATAATTTATGGATTTGAGCTCAGATAATTATTTTGGTATTTGAGTTTGGTTATTATTGATGACTTTTGAAGTTTTTAAATGATCACCGAAAATGAGATTTTCGGTAGTTCTCCTTTATAATTTAATTGTTTATTGAGACATAATGATTTTGACTTGGAGAATATTTTTAGATAGTATTTTCAAGTGCAAATATTATTAATTATGGTTTATATTTGGTATTGAAATCTCGCGTATATTTATAAATTTGTGAATATTTTGACGTGTGAGACATGTCATTGAGTTTTAATACAATTTCGTATGATGATTTTCAAGTACGGTTGGGAACCGTACCAGTCGTATGATTTTGGAGAAGTTTTGTGGATTTATGAGATTTCGTATGTTTTGGTCACCATATTATGGGGTCGATTATATTGTTTATTACTAGCTAACTATTATTAGCGGCTACTCACCATAGGTGAGTAATACGCTTAGCGTGGGACACTATTATAGCCTGGGAGGCAACCGATCGGTATTTATATTTATATGTTAGCTAGTCATTATTAGCGGCTACTCGTCATAGGTGGGTTGAGCGCGTAGCGTGTGACGCTATTATAGCCTGGGAGACTCCTATTTTTCATGGTGATAACTCTTCCTCATAATTTATTTTTTAGTGATATAATTGATTAACCAGCGGAGCTGGTTTATTCATTATTCGAGATTTCTATTTTATTTAACCAGCGGGGTTGGTTTATCCATTTATTAAGTGAATTCGGATTTAAGGTTTTAAGGACGTTTAAAATTACGAGCAGCTAAGTTTTTAAAGCTGAATTGTGGGAAAGTATTTAAATTGAGTTTTGTTAAATTATTTAAATTATTTCGTCCACTCACTCTAACGTTTTTAAATTAGTTTCCCCTGGGCCCTTTTGTTTTGAATGTC
>Fvb1-1:4015992:4031031_3p
ATTTTCTGAGCTTATAATATAATTTCGGTTAATGAGAGGATCTTGGAAATTATTTGAGTTTGAAGTATTAATTAATGGTTGGTCATAATTTATGGATTTGAGCTCAGATAATTATTTTGGTATTTGAGTTTGGTTATTATTGATGACTTTTGAAGTTTTTAAATGATCACCGAAAATGAGATTTTCGGTAGTTCTCCTTTATAATTTAATTGTTTATTGAGACATAATGATTTTGACTTGGAGAATATTTTTAGATAGTATTTTCAAGTGCAAATATTATTAATTATGGTTTATATTTGGTATTGAAATCTCGCGTATATTTATAAATTTGTGAATATTTTGACGTGTGAGACATGTCATTGAGTTTTAATACAATTTCGTATGATGATTTTCAAGTACGGTTGGGAACCGTACCAGTCGTATGATTTTGGAGAAGTTTTGTGGATTTATGAGATTTCGTATGTTTTGGTCACCATATTATGGGGTCGATTATATTGTTTATTACTAGCTAACTATTATTAGCGGCTACTCACCATAGGTGAGTAATACGCTTAGCGTGGGACACTATTATAGCCTGGGAGGCAACCGATCGGTATTTATATTTATATGTTAGCTAGTCATTATTAGCGGCTACTCGTCATAGGTGGGTTGAGCGCGTAGCGTGTGACGCTATTATAGCCTGGGAGACTCCTATTTTTCATGGTGATAACTCTTCCTCATAATTTATTTTTAGTGATATAATTGATTAACCAGCGGAGCTGGTTTATTCATTATTCGAGATTTCTATTTTATTTAACCAGCGGGGTTGGTTTATCCATTTATTAAGTGAATTCGGATTTAAGGTTTTAAGGACGTTTAAAATTACGAGCAGCTAAGTTTTTAAAGCTGAATTGTGGGAAAGTATTTAAATTGAGTTTTGTTAAATTATTTAAATTATTTCGTCCACTCACTCTAACGTTTTTAAATTAGTTTCCCCTGGGCCCTTTTG
>Fvb1-1:4072562:4075306_5p
TCCATGTAACTATGTATGTAACTATCTATGTAACTATGCATGTAACTAAGCATGTAACTATCCATGTAACTAAACATGTAACTATCCATATAATTATGCATGTAACTAA
>Fvb1-1:4072562:4075306_3p
TATCAATATATGTAAGTATCTATGTAACTATGCATATAACTAAGCATGTAACTATCCATGTAACTATTCATGTAACTATCCATGTAACTTTCCATGTAACTAAT
>Fvb1-1:4096764:4106807_5p
CAGAATTTCAAGAATATCCAAGCCTTGCAAATCCGGATGAAATCGGGAGAATTCCTGTGCACGTCTGTCAACTTCAACGGACTCTCCAGGACAGCTCACAATGAATCAGAAAACGTGCCAGATATGGATAGAAAGCTACGGGAATCTAGTTTCCAAATCAATTGGAATCACCTCAATATCTATTTTCTAGAAGAAGTTATGACGAAATCATCAGACGGAGGTCATTCTGCCGAAATTGAGAAGAACTAGGAATCCTAAACCAATTTGGTTTAGGCTTTGTGGCCGACTCTTCTAGGGTTTTTCCTCTATATAAAGCACGACTTCAAGGACAGAAGATCATCATCAACCCGTGCAAATAACACCAAAGCCTTTGCCGAAACTCCATCAACCTCCAAACACTACAATCCGATCCCACTTTCAGCACTCGTCCAAAGCACGTAGCCTAGGACTCCGCGCACTCAAAGAGTAGAACACGTAGGGATATTCTGAGAGTGTATTCATCTTCTACTTTCGGATTAGTATGTGTTTGTTCTTGTTTTATGTTGTTTTAGGTTTTTGCTTAAGTATGTTTTGATTCTTGTCTATGAGATAGAAACACTTTTGAACTATGTTTTGAATTTAAGTTTTCAATTTTTAATCTATGATTTTAGGTTTTATGCCGTGAGTTTTCATTATA
>Fvb1-1:4096764:4106807_3p
GAATTTAAGAATATCCAAGCCTTGCAAATCCGGATGAAATCGGGAGAATTCCTGTGCACGTCTGTCAACTTCAACGGACTCTCCAGGACAGCTCACAATGAATCAGAAAACGTGCCAGATATGGATAGAAAGCTACGGGAATCTAGTTTCCAAATCAATTGGAATCACCTCAATATCTATTTTCTAGAAGAAGTTATGACGAAATCATCAGACGGAGGTCATTCTGCCGAAATTGAGAAGAACTAGGAATCCTAAACCAATTTGGTTTAGGCTTTGTGGCCGACTCTTCTAGGGTTTTTCCTCTATATAAAGCACGACTCCAAGGACAGAAGATCATCATCAACCCGTGCAAATAACACCAAAGCCTTTGCCGAAACTCCATCAACCTCCAAACACTACAATCCGATCCCACCTCAGCACTCGTCCAAAGCACGTAGCCTAGGACTCCGCGCACTCAAAGAGTAGAACACGTAGGGATCATTCTGAGAGTGTATTCATCTTCTACTTTCGGATTAGTATGTGTTTGTTCTTGTTTTATGTTGTTTTAGGTTTTTGCTTAAGTATGTTTCGATTCTTGTCTATGAGATAGAACAACTTTTGAACTATGTTTTGAATTTAAGTTTTCAGTTTTTAATCTATGATTTTAGGTTTTATGCCGTGAGTTTTATGTTTATACTTTAAGATT
>Fvb1-1:4107939:4110558_5p
CTGGGCGGTATTCTGCCTGTCCGTACACAGTATGAATCGGTTCACGAATCTGTCCGCTAGCTTCCTAAAGTAATCTATCGAGCCGACGAGGAGCTCGTAGAACTAACTCAGTGCCTCTCCCGACAGCGTCTCCTGAAACATGTTGCAGCACACGAAATTAGAATAACCCTTTGCATTTGTATGGGATTTAAAGCTGTCAAGGATGAGATGCGAGTCCCTTCCCCCCCCCCCCAGGTAGTTCAACTTAAGAGGTTTGGCTGTGTGAGAACGTAAGGTCTGCGTGATGGTCCTTGTGAATGGTCCCCCTCTTTCTTCAAATCCCACGCTGGGCGGGTTGTGGGCTGCCCGTCTTTCTGCTTCGTCTACCCTCATGGTCAGGTTCACCACACTGTCCCGCATGGCCATCAGGGCCGCCTCGACTCCCGTTGTCTCCAACCTTCTGTCTTTGACAAGCGTTGGGAGCGGCGGTAGGCCTTCTCTTTCCATAGCTTCTGGGAACAGGTTCGCCCCGACAACGACCGTCTTGTGGGTGACTGTCGGCGGTGTTATCGGTGAACCTCCGCCCTCGCCCTGCGCCTCTCGGATAGTGGCGGCCGCCCGCTCAATTGCCTCGTCACTCTCCAGTCTTCTCGATAACGCGCCCATTATCGTCCCATTATCTCTCTCCAGATTTTGCTCTCGAGTGGCTGCGCCTAAGCAGTCCCGTGTCCTTTCTCTCTCCATATGCGCCACGTCCGATCTCAACCTCTCCACCATGTCCTCCATTTCTTCCTACGTGAGATCGCGCATCGTTCCGTCCGGGGCCCTTTGCGGATCGTTGTCGCCGGTGCGCATTCCAGTCTCTCATCCATTCCTCCCGTCCGGGTATTGCTTCCCGGAGTCCTATCTCCACTGAGGCCACTGTGATCTCCTGTCATTATCCTGCTCCCGACTTCTGCTTCATTTGACTCCGTCATCGAGACTCTGGCTTTTCGTAAGATTTCCCACAGACG
>Fvb1-1:4107939:4110558_3p
TTGAACAGCTGGGCGGTATTCTGCCTGTCCGTACACAGTATGAATCGGTTCACGAATCTGTCCGCTAGCTTCCTAAAGTAATCTATCGAGCCGACGAGGAGCTCGTAGAACTAACTCAGTGCCTCTCCCGACAGCGTCTCCTGAAACATGTTGCAGCACACGAAATTAGAATAACCCTTTGCATTTGTATGGGATTTAAAGCTGTCAAGGATGAGATGCGAGTCCCTTCCCCCCCCCCAGGTAGTTCAACTTAAGAGGTTTGGCTGTGTGAGAACGTAAGGTCTGCGTGATGGTCCTTGTGAATGGTCCCCCTCTTTCTTCAAATCCCACGCTGGGCGGGTTGTGGGCTGCCCGTCTTTCTGCTTCGTCTACCCTCATGGTCAGGTTCACCACACTGTCCCGCATGGCCATCAGGGCCGCCTCGACTCCCGTTGTCTCCAACCTTCTGTCTTTGACAAGCGTTGGGAGCGGCGGTAGGCCTTCTCTTTCCATAGCTTCTGGGAACAGGTTCGCCCCGACAACGACCGTCTTGTGGGTGACTGTCGGCGGTGTTATCGGTGAACCTCCGCCCTCGCCCTGCGCCTCTCGGATAGTGGCGGCCGCCCGCTCAATTGCCTCGTCACTCTCCAGTCTTCTCGATAACGCGCCCATTATCGTCCCATTATCTCTCTCCAGATTTTGCTCTCGAGTGGCTGCGCCTAAGCAGTCCCGTGTCCTTTCTCTCTCCATATGCGCCACGTCCGATCTCAACCTCTCCACCATGTCCTCCATTTCTTCCTACGTGAGATCGCGCATCGTTCCGTCCGGGGCCCTTTGCGGATCGTTGTCGCCGGTGCGCATTCCAGTCTCTCATCCATTCCTCCCGTCCGGGTATTGCTTCCGGAGTCCTATCTCCACTGAGGCCACTGTGATCTCCTGTCATTATCCTGCTCCCGACTTCTGCTTCATTTGACTCCGTCATCGAGACTCTGGCTTTTCGTAAGATTTCCC
>Fvb1-1:4137600:4138960_5p
TAGTAAGGATGATGAAAACTGGATGACTGATCACTGACTTCCGTGCATTGATTATAGCCATAAACATTATAGCCATATTGATTGTTGCCTTCTTGGGATTCATTTGAGGTTCCAGTCCCACTACCTAAACTGATAGAATCAAAACTTAGTGCAACTGAAACAACATCTTGATCATCATTT
>Fvb1-1:4137600:4138960_3p
GATAGTAAGGATGATGAAAACTGGATGACTGATCACTGACTTCCGTGCATTGATTATAGCCATAAACATTATAGCCATATTGATTGTTGCCTTCTTGGGATTCATTTGAGGTTCCAGTCCCACTACCTAAACTGATAGAATCAAAACTTAGTGCAACTGAAACAACATCTTGATCATCATT
>Fvb1-1:4147029:4148383_5p
AAAATTTGTCAATTCAACAAAATTCAATATCAGGCGACACATAAATGTCGTCGTATCTACAAAATTGAGTAAGATTTTCTCACAGTTTGTCAATTCAACAAAATTCAATATCAGGCTTCACATATATGTCGTCGTATCTACATAATTGAGTAAAATCTTTAATACAAGTTGTCAATTCAACAAAATTTAATATCAGGCGACACATAAATGTCGTCGTATCTA
>Fvb1-1:4147029:4148383_3p
AACAAGTTGTCAATTCAACAAAATTGAATATCAGGCGACACATAAATATCGTCGTATCAACAAAATTGAGTAAAATTTTCACACAAGTTGTCAATTCAACAAAATTCAATATCAGGCTTCACATATATGTCGTCTTATCTATAAAATGAAGTAAAATTTTCACACAAGTTGTCAATTCAACAAAATTCAATATGAGCCGACACATAAATGTCGTCGGATTAACGT
>Fvb1-1:4171790:4173977_5p
AATCTTTCACACAATTGTCAATTCAACAAAATTCAATATCAGGCGACACATAAATGTCGTCGTATGTACATAATTGAGTAAAATCTTTCACACAAGTTGTCAATTCAGCAAATTTCAATATCCGGCGACACATAAATGTCGTCTTATCAACAAAATGAAGAAAATCTTCACACAATTTGTTAATTCAACAAAATTCAATATAAGACGACACATAAATGTCGTCGTATGTACATAATTGAGTAAAGTTTTCTCATAATTTGTCAATTCAACAAAATTTAATATCCGGTGACACATAAATGTCGTCTTATCAACAAAATAGAGTAAAATTTTCACACAAGTTGTAAATTCAACAAAATTCAATGTCAGGCGACACATAAATGTCGTCGTATGTACATAATTGAGTAAAATCTTTCACACAAGTTGTCAATTCAAAAAATTTCAATATCCGGCGACACATAAATGTTGACTTATCAACA
>Fvb1-1:4171790:4173977_3p
AATTTTTCACACAAGTTGTCAATTCAATAAAATTCAATATCAGGCTACACATAAATGTCGTCGTATGTACATAATTGAGTAAAGTTTTCTCAAAATTTGTCAATTCAACAAAATACAATATCCGGCGACACATAAATGTCGTCTTATCAACAAAATGAAGTAAAATTTCACACAAGTTGTCAATTCAATAAAATTCAATATCAAGCAACACATAAATGTCGTCGTATGTACATAATTGAGTAAAATTTTCTCACAATTTGTTAATTCAACAAAATACAATATCCGGCGACACATAAATGTCGTCTTATCAACAAAATGGAGTAAAATTTTCATACAAGTTGTAAATTCAACAAATTTCAATATCATGCGACACATAAAGGTCGTCTTATCTACAAAATGAAGTAAAATTTTCACACAAGTTGTCAATTCAACAAAATTCAATATCGGCCGACACATAAATGTCGTCGGATTAACATGT
>Fvb1-1:4196724:4211827_5p
AGTGGTGGTGTCACATCCCGACCCGTATATTTTTACCTTATTTACTAGCGTGATTATAATAAAAATTTTACCGTCTCGATCATTGAGTTAATAGTTTATTTGGTCCCTAGAGGGGTTTCGGGGACGATTATGTGCGGAGGATTATTCGTATGAGGAAAATACGACGACGGTAAAAATAGTAAATTTTAGCTAGTAAAAGGTAATTTTTATTCGGGTATTATTTTTTCGGGGTGTTTTTATTTTTGACATTTGGGTTAATATAGGTTGGACCGGTGGAGGCCCAACCTATTTCTTTTTCCTTTCCTCCCTTTCTCTTCTTCTCCCTTTTCTCTTTCTTCTCTTCCCCGTGTTCTCTCCCCTGCCGGATCGTCCAGCCGTCGTCTGCCGCCGTCCGGCCAGCCATCGACCGCCGCTCCACCCCAGTTCGGACCCTCATCTCCTCCTCTCCCTCCCCGGCCTAGCCCTCGAGCCTCTAGCCCGCCGGAAGAGGAGAAATCCCACCGGAGACGTCGGGAAGCTTTTCGCCGGAACTCCCTCCTTCGGCCACCAATCCGGGCAAGCTTGGTACGGTTTTGTAGCCCTCCTCCCGTGCAGCAACTCCTCCAATCAGCTCACTCCCTCTTGAGCTAGGTAAGGAGAAATGTGGAGTTGAAATTTCTAGGGCTTTTAAGTTGTTTTCGTTCGATTAGACTAGTTAGGCTTGGAATTGGGTGGTGTGTTGGTCATGAAAGTTGTAGAGCTTGATGAGGAGATTATTCTGTCCAAATTTCATAGGTTTTGGAGGTCGCCGGAATTGGCCGCCGCTGCCG
>Fvb1-1:4196724:4211827_3p
TGTCACATCCCGACCCGTATATTTTTACCTTATTTACTAGCGTGATTATAATAAAAATTTTACCGTCTCGATCTTTGAGTTAATAGTTTATTTGGTCCCTAGAGGGGTTTCGGGGACGATTATGTGCGGAGGATTATTCGTATGAGGAAAATACGACGACGGTAAAAATAGTAAATTTTAGCTAGTAAAAGGTAATTTTTATTCGGGTATTATTTTTTCGGGGTGTTTTTATTTTTGACATTTGGGTTGATATAGGTTGGACCGGTGGAGGCCCAACCCATTTCTTTTTCCTTTCCTCCCTTTCTCTTCTTCTCCCTTTTCTCTTTCTTCTCTTCCCCGTGTTCTCTCCCCTGCCGGATCGTCCAGCCGCCGTCTGCCGCCGTCCGGCCAGCCATCGACCGCCGCTCCACCCCAGTTCGGACCCTCATCTCCTCCTCTCCCTCCCCGGCCTAGCCCTCGAGCCTCTAGCCCGCCGGAAGAGGAGAAATCCCGCCGGAGACGTCGGGAAGCTTTTCGCCGGAACTCCCTCCTCCGGCCACCAATCCGGGCAAGCTTGGTACGGTTTTGTAGCCCTCCTCCCGTGCAGCAACTCCTCCAATCAGCTCACTCCCTCTTGAGCTAGGTAAGGAGAAATGTGGAGTTGAAATTTCTAGGGCTTTTAAGTTGTTTTCGTTCGATTAGACTAGTTAGGCTTGGAATTGGGTGGTGTGTTGGTCATGAAAGTTGTAGAGCTTGATGAGGAGATTGTTCTGTCCAAATTTCATAGGTTTTGGAGGTCGCCGGAATTGGCCTCCGGCCGCCGCTGC
>Fvb1-1:4218303:4231608_5p
ATTAAAATAGATTACTGTTGGGCAAAAATTGTGAACAACCGTATATACCCAACATAACTTCGCCATATCTTATCGACTAAGATAGGGTTTTGATTTTTTTTATCTGGTTCGACCCATTCAGAATAAAATAAATTAAATTCCTTAATTACAACCCCTGCATGTCAGAGGAAAACCCTTTGATTCGATTACAAAGTACCAACAAGAACTGTGTGTGTTTGAGGGTGTTTGGACTGGAAGAATTTGACTGGTGGTGTCAGGGATTCTGTTTGGAATTTTGGTTGCATCTAGTGGGTTGCTACACTGCCTACGTACCCCTTTGTGGGATCAAACCGACCGTAGTTCAAAAGAGGTTTGTAGGCTTTTGGCTTAATGCCGGCTTTTGGTTTTAACAGACAAATTTGGAGTCCGTTAACTGTGTTACTTGTGGACACTCAATTTGGTAGAGTGTCTATTGTGGCACCCGGGATAGGTGAGGCAGTGGCGTGACAAAAAGGCTTGAATGGCTTTGGGCTCAGTCCTTGATCATGGCGCAGGCGATCTTTG
>Fvb1-1:4218303:4231608_3p
AAAAACTATGTTGGGCAAAAATTGTGAACAACCGTATATACCCAACATAACTTCGCCATATCTTATCGACTAAGATAGGGTTTTGATTTTTTTTATCTGGTTCGACCCATTCAGAATAAAATAAATTAAATTCCTTAATTACAACCCCTGCATGTCAGAGGAAAACCCTTTGATTCGATTACAAAGTACCAACGAGAACTGTGTGTGTTTGAGGGTGTTTGGACTGGAAGAATTTGACTGGTGGTGTCAGGGATTCTGTTTGGAATTTTGGTTGCATCTAGTGGGTTGCTACACTGCCTACGTACCCCTTTGTGGGATCAAACCGACCGTAGTTCAAAAGAGGTTTGTAGGCTTTTGGCTTAATGCCGGCTTTTGGTTTTAACAGACAAATTTGGAGTCCGTTAACTGTGTTACTTGTGGACACTCAATTTAGTAGAGTGTCTATTGTGGCACCCGGGATAGGTGAGGCAGTGGCGTGACAAAAAGGCTTGAATGGCTTTAGGCTCAGTCCTTGATCATGGCGCAGGCGATCTTTGTGTGTAGGCGAACTGC
>Fvb1-1:4273806:4276184_5p
TACCTCTCTCCTCTTCCTATCTCTCTCCTCTCTGCCCTCTCTCACCCTCTAACCGAGAATGGAACACACTTTGCTCTTCGTCTCTGCGATACAAAACCCTAGAGCTGAACCCCTCCTTATATAGCCATAAGGATCTTCAGATCTCTTCACCAAATAGGAAATCCTATTCCTTTTAGTGGTAGGCAATAATGCCTCCTTGCTTCTCTGTAATCAACCAAGATTACAGGTATACCATCATCAATAAGGATATCCTTTCCTTATTGGAATATCATACTCTAAGACAAAACATCTTAGGAAAAACATATGGGCTGGAAACCCAACAATCTCCCCCTCCAG
>Fvb1-1:4273806:4276184_3p
TCTCTTCTCTTCCTATCTCTCTCCTCTCTGCCCTCTCTCACCCTCTAACCGAGAATGGAACACACTTTGCTCTTCGTCTCTGCGATACAAAACCCTAGAGCTGAACCCCTCCTTATATAGCCATAAGGATCTTCAGATCTCTTCACCAAATAGGAAATCCTATTCCTATTGGTGGTAGGCAATAATGCCTCCTTCCTTCTCTGTAATCAACCAAGATTACAGGTATACCATCATCAATAAGGATATCCTTTCCTTATTGGAATACCATACTCTAAGACGAAACATCTTAGGAAAAACACATGGGCTGGAAACCCAACAGCTTCAACTTCCAGTTT
>Fvb1-1:4307929:4313779_5p
ATTTGTATGCCTTAGTGGTGAATGTTGCATTAGTTATGAATTTGTGTGCCTTAGTGGTGAGTGAGTGCATTCGTTGTGAAATTGTGGTCTTAGTGACGAATGTTTGCATTAGTTGTGGTTGTGTGCCTGTGTGGTGGTTTTGAGTATTAGAATAGGAGCCTTCGTGGTGGACCGGGAACCAAGCCTTGGCCGGGTGATTGGTTACGGTCAGTTTTAGAGCTCTAGTCTGTCGGTACTTCATGGGGGATGACTAAGTGTTGACGAACCCATGAGTACGTGTTCGTTTAGTTACTTATGGGGGATGACTTTGCGTTGGCGAACCCATAAGTAAGAGTAGAGAAATGTTTGTGTGATATTTTTATATGATGTCATTTAATTTCCTTGTTTCGAGTATTTCCTGAACTATGCTTTTCCGCAGGAGATTCTCTAATTTTAATTGTGTGATTTTAATGGAATTTGAGTGATTGTGAATTGTTGTGTTTTTCTTAATTTCTCCTTTCGTTTTCTCTTGTTTGTAAGTGTTTTTCTGAATTTGTTTTTATTGCATGAACTCTTGGAGTTTACCTGATGTGTTGTTGGGTTGAGTATGTTGTTAGAGATTTACTCATACGAGCTTTTAAAGCTTACCGGGTTTGTTGTTTACAACCCGGTGCACCATTCCATGGTGTAGAGGTTGTTTTTGCAGGTCAGGTTTAGCAGAGTTGAGGCTGCGGCAGATAGGCATAGTTCATTTGTTTACTTTCTAGTTCGCAGTGAGTTTGAGGGAGGTTTTATTTGGTTCAATTTATTCTTTTACAAGTTGTAAAACTAAAGAGTTGTAAAGTTTGTTTTTCTTTTAGTTATCATGCCTTGAATTTGGAATTTTTATTTATCCAAAAATTCGGGGTGTGACAG
>Fvb1-1:4307929:4313779_3p
TGTATGCCTTAGTGGTGAATGTTGCATTAGTTATGAATTTGTGTGCCTTAGTGGTGAGTGAGTGCATTCGTTGTGAAATTGTGGTCTTAGTGACGAATGTTTGCATTAGTTGTGGTTGTGTGCCTGTGTGGTGGTTTTGAGTATTAGAATAGGAGCCTTCGTGGTGGACCGGGAACCAAGCCTTGGCCGGGTGATTGGTTACGGTCAGTTTTAGAGCTCTAGTCTGTCGGTACTTCATGGGGGATGACTAAGTGTTGACGAACCCATGAGTACGTGTTTGTTTAGTTACTTATGGGGGATGACTTTGCGTTGGCGAACCCATAAGTAAGAGTAGAGAAATGTTTGTGTGATATTTTTATATGATGTCATTTAATTTCCTTGTTTCGAGTATTTCCTGAACTATGCTTTTCCGCAGGAGATTCTCTAATTTTAATTGTGTGATTTTAATGGAATTTGAGTGATTGTGAATTGTTGTGTTTTTCTTATTTTCTCCTTTCGTTTTCTCTTGTTTGTAAGTGTTTTTCTGAATTTGTTTTTATTGCATGAACTCTTGGAGTTTACCTGATGTGTTGTTGGGTTGAGTATGTTGTTAGAGATTTACTCATACGAGCTTTTAAAGCTTACCGGGTTTGTTGTTTACAACCCGGTGCACCATTCCATGGTGTAGAGGTTGTTTTTGCAGGTCAGGTTTAGCAGAGTTGAGGCTGCGGCAGATAGGCATAGTTCTTTTGTTTACTTTCTAGTTTGTAGTGAGTTTGAGGGAGGTTTTATTTGGTTCAAATTATTCTTTCAAAAGTTGTAAAACTAAGAGTTGTAAAGTTGTTTTTCTTTTGGTTATCATGCCTTGAATTTGGAATTTTTATTTATCCAAAATTCGGGGT
>Fvb1-1:4339150:4346542_5p
AAGGACATTCTCCACATACCCCTTAGGGTATTTGCTTGATCGATCCGCCAATTGGATAATCACGTCATCATGTTGAAGTGGACCAAGACCTAGAGACAAGTAAACAGAATAGGGCATGACATTAATGGAAGCCCCTAGATCAAGCATCACTTTCTCAAACCTTGTAGTGCCGATGACAACTGGAATTGAAAAGCTTCCTGGATCCTTAAGCTTTGGCGGCATCTTGCGTTGTAGCACGGCGGACACGGTCTCGCTCATGCTCATCACTTTCTTCTCCCTTGTGTGTCTTCTTGTGGTGCAAAGCTCCTTCAAAAACTTTGCATACTTTGGTACTTGTTTAATACACTCCAACAAGGGGATGTTGACATTCACCTTTCGAAAAACATCCAACACTTCTTCGTCGGACTTGGCTTGCTTGCTCTTGGTGAAACGTGAGGGGAAGGGTATACAACAAGTGCTCGGCATGGCTGCATCTTTGGCAGCTGAATGTCTTCCTTCCATGGCAGTAGGGTCTTTCTCAAGAGCCCTTTTCTTCATAGCTTCCAAGTCTCCCTTGCTTGGCTTAGCTTGCTTGTGTTGCTCGGTACCTTGATCTCGGTGTTGTGTAGGCTCGGCAGTCCCCTGCTCGGCTGTTCCTTGCTCGGCATTCCTCCCACTTGGCTCGACATTCCCACCCTGCATGGCAGCATGTTCATGCTCGGCAGCCCCTTGGTTGGCATTCCCTTGCGCGGCAGCTCCTCCACACACGGCATCATCATCATCACGGCCAAGATCAAGTTAGCAAGTACAAAAGTGACGTTTAAACAAGTTATAT
>Fvb1-1:4339150:4346542_3p
CCTGCACAAGGACATCCTCCACATACCCCTTAGGGTATTTGCTTGATCGATCCGCCAATTGGATCACTACGTCATCATGTTGAAGTGGACCAAGACCTAGAGACAAGTAAACAGAGTAGGGCATGACATTAATGGAAGCCCCTAGATCAAGCATCACTTTCTCAAACCTTGTAGTGCCGATGACAACTGGAATTGAAAAGCTTCCTAGATCCTTAAGCTTTGGCGGCATCTTGCGTTGTAGCACGGCGGACACGGTCTCGCTCATGCTCATAACCTTTCTCTCCCTTGTGTGTCTTCTTGTGGTGCAAAGCTCCTTCAAAAACTTTGCATACTTTGGTACTTGTTTAATACACTCCAACAAGGGGATGTTGACATTCACCTTTCGAAAAACATCCAACACTTCTTCATCGGACTTGGCTTGCTTGCTCTTGGTGAAACGTGAGGGGAAGGGTATACAACAAGTGCTCGGCATGGCTGCATCTTTGGCAGCCGAATGTCTTCCTTCCATGGCAGCAGGGTCTTTCTCAAGAGCCCTTTTCTTCATAGCTTCCAAGTCTCCCTTGCTTGGCTTAGCTTGCTTGTGTTGCTCGGTACCTTGATCTCGGTGTTGTGTAGGCTCGGCAGTCCCTTGCTCGGCTGTTCCTTGCTCGGCATTCCTCCCACTTGGCTCGACATTCCCACCTTGCATGGCAACATGTTCATGCTCGGCAGCCCCTTGGTTGGCATTCCCTTGCGCGGCAGCTCCTCCACACACGGCATCATCATCATCACGGCCAAGATCAAGTTAGCAAGTACAAAAGTGACGTTCAAACAAGTTATATATATCGA
>Fvb1-1:4350906:4358394_5p
GTCATGCCCCAGTCCTTAAGTTATTTTACGGTTATTTATTCCAGTATTATTTTGGTCTTTTACCGTATTAATTAACCGTTTACTGTTAAGGACTTTAAAGTTGACTTTTTATTCTGTTGGGAATTTGGGAAAACTTTCTTCATAAAAGTTGTAGAGGACGTCGTTACGAGTTCGTAGGCATGCTATGCGTTAAATTTGGAGTAAGCATGGTAAAGTTAT
>Fvb1-1:4350906:4358394_3p
CCCAGTCCTTAAGTTATTTTACGGTTATTTACTTCGGTATTATTTTGGTCTTTTACCGTATTAATTAACCGTTTACTGTTAAGGACCTTAAAGTTGACTTTTTATTTCGTTTGGAATTTGGGAAAACTTTCTTCATGGAAGTTGTAGAGGATGTTATTACGAGTTTGTAGACATGCTACGCGTTAAAATCGGAGTTAGCATGGAAA
>Fvb1-1:4358940:4361337_5p
AAGTCATGTGTTGGGATATCGGCCAATTATGTATGTCAAGGAACCCCAAAAGAACACAACAAACCAAGAGAAACAACCACAGAGATAAGACACAAAGAACACAGATTTAAGATGGTTCAGCAAAACTTTTGTTTACATCCACCGGCAGAAAACACTCTCCACTATATTAATAATGGGTACACCAGAAAGTATAAGAAAACAAGGACTCCCTCTTCTCTTCCTATCTCTCTCCTTTCTGCCCTTTCTCACCCTCTAACCGGGAATGGAACACACTTTGCTCTTTGTCTCTGCGATACAAAACCCTAGAGCTGAACTCCTCATTATATAGCCAT
>Fvb1-1:4358940:4361337_3p
TGTTGGGATATCGGCCAATTATGTATGTCAAGGAACCCCAAAAGAACACAGCAAACCAAGAGAAACAACCACAGAGATAAGACACAAAGAACACAAATTTTAGGTGGTTCAGCAAAACTTTTGCTTACGTCCACCGGCAGAAAACACTCTCCACTATATTAATAATGGGTACACCAGAAAGTATAAGAAAACAAGGACTCTCTCTTCTCTTCCTATCTCTCTCCTCTCTGCCCTCTCTCACCCTCTAACTGAGAATGGAACACACTTTGCTCTTTGTCTCTGCGATATAAAACCCTAGAGCTGAACCCCTCCTTCTATAGCTATCTTC
>Fvb1-1:4376849:4384728_5p
CCCAAAGGTAGCCAGAATAAGTTATACAGAAATCCCAACAGTATTCAGAGTTACTAAAAATTAAAAACACAGCAGAAGCTGACAATCACCTAGTAGATTAAACAGGTAACCTACTGGTGAAATGTAGCGGATAGATGAGTCACTATGCCTCGACATCGCCTTCTAGACCTCACGCGAACGCTGCAGACTGGGCATTTTAAAAACGAAGAGCCAAGGGGAAAAATATTCAAAAACATCAGTGTGAGTGGACAAAAGCAATTCCAACAACAAATGAATATTTCCCAAAAAAAATACTTTCAAATAAAACGCTTTACCAGCGATAGCTTAAAAGCTTAACTCGAAAAATCTAAACTAGTGTCTAGCCTCGCTAGACTCCCAAACTTTAGGAAAAATGGCCTCTCAGGCTAGAATATTATATATATCAGTATGTATTCACACTCGACTATCTCTTATACGATATCTATGAATAAGCTCGAAAAATAGATAAGCATACAAGACTACGACGCTGGCGTCTAACGCTCACGTCACCCCATACTGAAATTGTACCTCAGTATGGGGGAAACGTCCGAGTGGTATATATACGTGTTGATTCCTTGTACGAATTCTATGAATGAATTCAAAGAATAGAAAGTCGTACAAGGCTATGACGCTGGCGTCTAATGCTCACGTCACCCAATACTGGAATTGTACCTCAGTATGAGGGAAAATCACGTATAGCTAGCTAGCATTTATTTATATACATATTATTCTCATAAACAACTATATGTGAGTATAATCACCGAAATTCTCAATTTCGGGAAATTTCTAACAACATAAAATTATTCAACAATAAAGCATGTTAAGCACATCATTTAAAAAAAAAGGTCCACTCACAAATTAGGCCT
>Fvb1-1:4376849:4384728_3p
CTACAACCCAAAAGTAGCCAGAATAAGTTGTACAAAAATCCCAACAGTATTCAAAGCTACTAAAAATTAAAAACACAGCGGAAGCTGACAATCTCCTAGTAGATTAAACAGGTAACCTACTGGCGAAATGTAGCGGATAGATGGGTCACTATGCCTCAACGTCGCCTTATAGACCTCACGCGAACGCTGCAGACTGGGCATTTTAAAAATGAAGAGCCCAGGGGAAAAATATTCAAAAATGTCAGTGTGAGTGGACAAAAGCAATTCCGACAACAAATGAATATTTCCCCAAAAAAATACTTCCAAAGAAAACGCTTTACCAACGATAGCTTAAAAGCTTAACTCGAAAATTCCAAACTAGTGTCTAGCCTCGCTCGACTCCCAAACTTTAGGAAAAATGGCCTCTTAGGCTAGAATATTATATATATCAGTATGTATTCACACTTGATTATGTCTTGTACGATATCTATGAATAAGCTCGAAAAATAGATAAGCATACAAGACTATGACGCTGGCATCTAACGCTCACGTCACCCCATACTGGAATTGTACCTCAGTATGGGGAAAACTTACGAGTGATATATATACGTGCTGATTCCTTATACGAATTCTATGAATGAATTCAAATAATAGAAAGTCGTACAAGGCTACGACGCTGGCGTCTAACGCTCACGTCACCTCATACTGGAATTGTACCTCAGTATGGGGGAAAATCACGTATAGCTAGCTAGCATTTAATCATATACATACTATTCTCATAATCCACCATATATGAGTATAATCACTGAAATTCTCAATTTCAGGAAATTTCCAACAACAACAAATCATTCAGCAAATAAAGCATTTTAAACACATTATTTAAAACAAAGGTCCACTC
>Fvb1-1:4388015:4393859_5p
TGTTTCTACCTGTCTGTTCCGAGGTCCTGAGCCAGGAAGGTGTCGCGAGTCGGGGCTAGGTAGAATCCTTTGGTCCTGCACTTGGTACCTGCACAAGTAACAGCATCAGGAAGTCGGGACTGGGGTGGCCCAGTCTTCGACTCTCCGATGCTTAAGTTAGCTTTGGGCTACTTGTGTGTACGAGAGAGCGGGAATGAGTTGTGTGTACCTTTGATGGGAGCTTGTGCCTGTTTTATAGGCCAAGGTTGGGCACTTTGGCCTTAGTCTCTGATGTGGGACTACTTGTTAACCTTTGTAGTGTCTTCCCTTTTGGGGGTGTTTTGCCGCTAGAGTGATTTTGGCAAGCGGTTTGTTACCGGTCCTTCACTCCTTGGATATCCGTGAAGGGCTTACCAGGGCTATCTTGCCTGGAATGATCTTCGGTGACCGGGTAATTGCGCCTTGTTCTCGGCTCAGCCAAGTATTTTGGCTATGTACTAACAAGTC
>Fvb1-1:4388015:4393859_3p
TGTTTCTACCTGTCTGTTCCGAGGTCCTGAGCCGGGAAGGTGTCGCGAGTCGGGGCTAGGTAGAATCCTTTGGTCCTGCACTTGGTACCTGCACAAGTAACAACATCAAGAAGTCGGGACTGGGGTGGCCCAGTCTTCGACTCTCCAATGCTTAAGTTAGCTTTGGGCTACTTGTGTGTACGAGAGAGCGGGAATGAGTTGTGTGTACCTTTGATGGGAGCTTGTGCCTGTTTTATAGGCCAAGGTTGGGCACTTTGGCCTTAGTCTCTGATGTGGGACTACTTGTTAACCTTTGTAGTGTCTTCCCTTTTGGGGGTGTTTTGCCGCTAGAGTGATTTTGGCAAGCGGTTTGTTACCGGCCCTTCACTCCTTGGATATCCGTGAAGGGCTTACCAGGGCTATCTTGCTTGGAATGATCTTCGGTGACCGGGTAATTGCGCCTTGTTCTCGGCTCAGCCAAGTATTTTGGCTATGTACTAACAG
>Fvb1-1:4417440:4428114_5p
TTTTGTTTGATCGTAGGGGATCATAAATTAATTTTGGAAGTATTTTGGTTAATGTGTTAAGGCATGGAAATTGATGGTGACTTTGTTTCCAGGTTAAGGTTCATTCCGAATAAGTTATAGTTGCGAAGTTTAGTCGGAATTGATTATTTATTATATGTCGGTCAATCCTGGTCAACCTAGGATACTTAGTCAATTTAAGAAGAAGACGAATCAATGAATATTTCGGAATCTGGTTTGACCGATTTATTCTGCTGTTTATTATCAGACGTGGGTTTGACTCGAGATTGTGAATAGTGGAGGCAGCGCTCGAGGAGTATGCCGAGCATTGCAAGGCTTAGGCCTAATACTGTGAGTGGACTTTTATTTGAAATAATATGCATGCTATGGTTCATGATTGAACATTTCCTTTTGTTG
>Fvb1-1:4417440:4428114_3p
TGTTTGATCGTAGGGGATCATAAAATAATTTTGGAAGTATTTTGGTTAATGTGTTAAGGCATGGAAATTGATGGTGACTTTGTTTCCAGGTTAAGGTTCATTCCGAATAAGTTATAGTTGCGAAGTTTAGTCGGAATTGATTATTTATTATATGTCGGTCAATCCTGGTCAACCTAGGATACTTAGTCAATTTAAGAAGAAGACGAATCAATGAATATTTCGGAATCTAGTTTGACCGATTTATTCTGCTGTTTATTATCAGACGTGGGATTGACTCGAGATTGTGAATAGTGGAGGCAGCGCTCGAGGAGTATGCCGAGCATTGGAAGGCTTAGGCCTAATACTGTGAGTGGACGTTTATTTTTAAATAATATGCATGCTATGGTTCATGATTGAACATTTCTTTTTTTTG
>Fvb1-1:4434296:4449230_5p
TCAGAATGTCTACTTTTTTGTGATTTAGCTCATCTAAATTGTACACATTTCTCATGAAAATAGTAGTTGTGTCTTATGTTAAATGTAGACTTTGCTACTTTCACCATTGATTGATTCAATCTGAAAAACAATTTTGATTTCCAGAAACTCTACATTTATGTGATTTTATTCATCAAAATTGTAGACATTTCTCATAAAAATAGTAGTTGTGTCTTATGTTAAATGTAGATTTGTAAATTTTACCTTCGGTTGGTTCAATCTCAAAAACAATTTAGAAAGTCTACTTTTATATGATTTTGCTCATATAAAAGGTAGACATTTCTATTGAAAAACGTTGTTATGTCTTATGTTAAATATAGACTTGCAAATTTCACCTTCAATTAGTTCAATCTCAATAACCATTTTGATTTCTAGAAAGTTTACTCTTTTGTGATTTAGCTCATCTAAATGGTAGACATTTCTCATGAAAAACGTAGTTATATCTTATGTCAAATATAGACTTGCAAATTTCACATTCGGTTTGTTAAATCTCAAGAACCATTTTGATTTGTAGAAAGTTTACTTTTCTGTGAGTTAACTTATCTCAATGGTA
>Fvb1-1:4434296:4449230_3p
TCTAGAAAGTCTACTTTTATATGATTTTGCTCATCTAAATGGTACACATTTCTCATGAAAATAGTAGTTGTGTCTTATGTTAAATGTAGGCTTTGCAACTTTCACATTCGATTGATTCAATTTGAAGAACAATTTTAATTTCCAGAAATTCTATATTTATGTGATTTTGCTCATCAAAATGGAGACATTTCTCATAAAAATAATAGTTGTGTCTTATGTTAAATCTAGATTTGCAAATTTTACCTTTGGTTCGTTCAATCTCAAAAACAATTTAGAAATTCTACTTTTATATGATTTTGCTCATATAAAAGGTAGACATTTCTTTTGAAAAACGTTATTATGTCTTATGTTAAATATAGACTTGCAAATTTCACCTTCAATTAGTTCAATCTCAAGAACCATTTTGATTTCTAGAAAGTCTACTCTTTTGTGATTTAGCTCATCTAAATGGTACACATTTCTCATGAAAAAAATAGTTGTGTCATGTGTTAATTGTAGACTTTGCAACTTTCACCTTCGATTGATTCAATCTCAAAAACAATTTTGATTTTCAGAATGTCTACTTTTTTGTGATTTAGCTCATCTAAATTGTACAC
>Fvb1-1:4462684:4470343_5p
TACCTGCTTCGTTTCAAGCCGGGATAGGGCTGCGAGGCGGAGCGGAGTAGAATTCTTTGGGTCTTTCACTCGGAACCTGCACAAGTGACAACGTCACGGGGTCGGGACTGGGGTGGCCCAATCTTCGACTCTCCGATGCTTAAGTTAGCTTTGAGCACTTGCAAGGTAGAGGAGTGAGAGA
>Fvb1-1:4462684:4470343_3p
TGTTTCTACCTCCTTCGTCCCGAGCCGAGATAGGGTCGCGAGGCGGAGCGGAGTAGAATTCTTTGGGTCTTTCACTCGGAACCTGCACAAGTGACAACGTCACGGGGTCGGGACTGAGGTGGCCTAGTCTTCGACTCTCCGATGCTTAAGTTAGCTTTGAGCACTTGCAAGGTAGAGGTGTCAGGACCCGCCCCGAA
>Fvb1-1:4502000:4505613_5p
CAAAAAAATTCCAACGCACCTTGATATGTGCAGTGTAATGCCCACTACCCATGTTGCCATAATGATTGGTCAAAGCATAGAGTTCATAAAGCTGATGTCCAGCATTGCTTTTGTGAGCAATGTAATTGGTTAGATCAAAGTCATGTATAGGGAAGCTGACAAATGTTTCCAGCTTATGCTTCATTGACCGGCTGTACAAGAACCTCTTTAGATGGATGACTAACACTTCAGGTAGCCTCCAAAGATCTAGCTTTTTACTTGCTTGTCGCCGCTCCTTGCACTGGGGGCAGTACCTTCACCAAATATATTAATAGAATTATTTTTAGTGATTATATAACGAATGAACTCCT
>Fvb1-1:4502000:4505613_3p
AAAAAAAAAATCCAACACACCTTGATATGTGCAGTGTAATGCCCACTACCCATGTTGCCATAATGATTGGTCAAAGCATATAGGTCATAAAGCTGATGTCCAGCATTGCTTTTGTGAGCAATGTAATTGGTTAGATCAAAGTCATGTATAGGGAAGCTGACAAATGTTTCCAGCTTATGCTTCATTGACCGGCTGTACAAGAACCTCTTTAGATGGATGACTAACACTTCAGGTAGCCTCCAAAGATCTAGCTTTTTACTTGCTTGTCGCCGCTCCTTGCACTGGGGGCAGTACCTTCACCAAATATATTAATAGAATTACTTTTAGTGATTATATAACGAATGAACTCCT
>Fvb1-1:4527792:4529762_5p
GTCGGTCTAGATAAAAGGGTTTTCGTTTAGATAAAAGTGTTGACTTTTAAAAGTATTTTTCAGACAACATATATATGTTGTCTGAAGTTACTAAGCAAGATTCCATTCACGTTGACCGCATCGACTGAGATCCGAACTTTATCGAAAATGCTTGAATTTTGTTCTACACCCATAATTCACTATCATGTTGACATCTGACACTCAAACTTCAAAAAAAATTATTTCCGTCATTTGAATCACAACGTGCGTACTAATGTGCTATAACATGTTTACTAAGTTCTTTGTAAACATACATCTTTATAAGACAACTATATGCAAGAAACAAAATTTACCTAATTTGACCGTTGGATATGATCGCAGTACTTAAATATGTATGTGAAAGAAAATTTATCCATTTTCGATAAATTATAGGTCTCGATCATTAGAGTCAACTTCATATATACATAAACTTTCTTATAGCTTCCATAAGGAGAAGTACATAATCGTTTCATCAAAGTGTCCAAACTATTACATATATCTGTTTTCCTACTCTTAACAAGAGTTTGAGTACCGGCTAATCAAAAATATAAGTTTTGGTCGGAGGAGATAAGAGCGTTTCCGCTTGGAAAATATGCACAATTTATGTTGACCACTTATTTACAACCTTAGACGACATATAATCGCCGTCTCACATTGAAGAAAAGCGAGGGAAAATTCCGGCGCCCAAATTCAAATATTTCAGGTCCAGACGACCTTTTTATATTGTGCGATGAGTACATTAAGGTTAGCGCCCTCTCCCAAACTCAAATGAATTGACTATTTTAAGTTCATACAGACGACATATTAACCTCGTCTGATGACTATTTTAA
>Fvb1-1:4527792:4529762_3p
GTCGGTCTAGATAAGAGCGTTTTCGTTTAGATAAAAGTGTTGACTTTTAAAAGTATTGCTCAGACGACATATATATGTCGTCTGACGTTACTAAGGAAGATTCGATTAACGTTGACCGCATCGACCGAGACACGAACTTTATCGAAAATGCATAAATTTTGTTCTACATCCATAATTCACTATCATGATGACATCTGACACTCAAACTTGAAAAAAATCTATTTCCGTCATTTGATTCACAACATGCATACTAATGTGCTATAACATGTTTACTAAGTTCTTTGTAAACATACATCTTTATAAGGCAACTATATACATGAGACAAAATTTACCTAATCTGACCGTTGGATATGATCGCAGTACTTAAATATGTATGTGGATGAAAATTTACCCATTTTCAATAACTTATAAGTCTCGATCATTAGAGTCAATTTCATATATAGATAAACTTTCTTAAAGCTTCCACAAGGAGAAGTACATCATCGTTTCATCAAAGTGTCCAAACTATTACATAGAACTGTTTTCGTACTCTTAACGGGAGTTTGAAAACCGATTAATCAAAAATATAAGTTTTGGTCGGAGGAGATAAGGGCGTTTCCGTTTGGAAAATATGCACATTTTATGTTGACCACTTATTTACAACCTCAGACGACATATAATCGCCGTCTCACATTGAAAAAAAGTGAGGGAAACTTTAGCGCCCAAATTCAAATATTTCAGGTCCAGACGACATTTTTATGTTGTGCGCTGAATACATTAAGGTTGGCGCCCTCTCCCAAACTCAAATGAATTGACTATTTTAAGTTCATACAGACGACATATTAACCTCGTCTGATGAATAG
>Fvb1-1:4532292:4537850_5p
CTTGAAAAAAATTCCAGACAGACATTTTTATTATAAATTTTTTAATGGTTACCAGAACATATCTAAAATGAAACAAAAATAAAGAATAAGGAATAAGCGGAAGCAGCCTCTGGCTATGCCTCGACTCCATGTATGCTCGACCTCATATGA
>Fvb1-1:4532292:4537850_3p
AAAAAAATTCAGACAGACATTTTTATTATAAATCATTTAATGGTTAGCAGAACATATCTAAAACAAAAACAAAAACAAAGAATAAGGAATAAGCGGAAGCAGCCTCTGGCTATGCCTCGACTTCATGTATGCTCGACCTCATATGAT
>Fvb1-1:4537864:4545489_5p
TCTTCCTGCTTCGTCCCGAGCCGGGGTAAGGTAGCGAGGCGGAGCGAAGTAGAATTCTTGGGCCTTTCACACAGAACCTGCACAAGTGACAGTGTCACGGGGTCGGGACTGGGGTGGCCCAGTCTTCGACTCTCCGATGCTTAAGTTAGCTTTGAGCACTTGCAAGGTAGAGGAGTGAGAGAGAGAGAGAGTGTGTGTACCTTTTGTGGTAGCTTGAGCTTGTTTTATAGGCCAAGCTTGGGCACTTTGGCCTTAGTCTCTAATGTGGGACTACTTACTAGTCTTGGTGGTGTCTCCCCTTTTGGGAGAGTTTTGCCGTTAGAATGATTATGGCAAGCGGTTTGCTATTCGTGAGGGGCTTATCTTGTCTGGAATGATCTTCGGTGACCGGGTAATTACACCTTATTCTCGGCTCAGCCAAGTATTTTGGCTATGTACTA
>Fvb1-1:4537864:4545489_3p
TGTTTCTACCTGCTTCGTCCCGAGCCGGGGTAGGATCGCGAGGCGGAGCGAAGTAGAATTCTTGGGCCTTTCACACGGAACCTGCACAAGTGACAGCGTCACGGGGTCAGGACTGGGGTGGCCCAGTCTTGGACTCTCCGATGCTTAAGTTAGCTTTGATCACTTGCAAGGTAGAGGAGTGAGAGAGAGAGAGAGTGTGTGTACCTTTTGTGGTAGCTTGAGCTTGTTTTATAGGCCAAGCTTAGACACTTTGTCCTTAGTCTCCAATGTGGGACTACTTGCTAGTCTTGATGGTGTCTCCCCTTTTGGGGGAGTTTTGCCGTTAGAATGATTATGGCAAGCGGTTTGCTATCCGTGAGGGGCTTATCTTGTTTGGAATGATCTTCGGTCACCGGGTAATTACACCTTATTCTCGGCTCAGCCAAGTATTTTGGCTATGTACCTA
>Fvb1-1:4558439:4565991_5p
TAATATTTCCCCAAGAAATTTAACAATGCAAACGACTAGTTTTGGCTAGTCCCCAAATCATAAACCAAACAGCCTCTCAGGCTCAAATTATAAAATATATATCAGTATGTATTAACCACTCGTATGCTCCATGTATGCTATCTATGAATAAGCTTTAAAATAGATAGTCACACCAGGCTAATACGATTGCGTCTAACGCTCACGTCGCCCCATACTGTCATTTTTCCTCATAATGGGGGATAATGACCGAGTGGGTATAAATACGTGCTTACTCCTTGTACGATTTCTATGAATGAATGTAAAAACATAGAATAATCTCAACAAGTAGAAAATCGTACAAGGCTACTACGCTCGCGTTTAACGCTCACGTCACCCCATACTGGCATTCGTCCTCAGGACGGGGGCTGCCACTTATAGCTAGCTAGCATTCTCTCTCATACATACTATTCTCGGAATTTTGCCTCGAGTAATCGCAGAAATTCTCAATTTTGGGAAAAATATCCAATAAAGGAAATTACTCAACAATGAAACAATTCAAACACATTATATAAAACAAAAGTCCACTCACAAC
>Fvb1-1:4558439:4565991_3p
TCAATAATATTTCCCCAAGAAATTTAACAATGCAAACGACTAGTTTTGGCTAGTCCCCAAATCATAAACCAAACAGCCTCTCAGGCTCAAATTATAAAATATATATCAGTATGTATTAACCACTCGTATGCTCCATGTATGGTATCTATGAATAAGCTTCAAAATAGATAGTCACACCAGGCTAATACGATTGCGTCTAACGCTCACGTCGCCCCATATTGGCATTTTTCCTCATAATGGGGGATAATGACCGAGTGGGTATAAATATGTGCTTACTCCTTGTATGATTTCTATGAATGAATGTAAAAACATAGAATAATCTCAACAAGTAGAAAATCATACAAGGCTACTACGCTCGCGTTTAACGCTCACGTCACCCCATACTGGCATTCGTCCTCAGGACGGGGGCTGCCACGTATAGCTAGCTAGGATTCTCTCTCATACATACTATTCTCGGAATTTTGCCTCGAGTAATCGCAGAAATTCTCATTTTTGGGAAAAATATCCAATAAAGGAAATTACTCAACAATGAAACAATTCAAACACATTATATAAATAAATATGCTTCACG
>Fvb1-1:4597224:4606028_5p
CTGAAACTTCTCTCTCTCTCTCTCTCTGTCAAGACCCGCCCCGAATTTCACCCTAAAACCAGAGGTGAGTTCTGCGGGGACCACCTCCAAGGAAAATTTACCGAAGGACTCGGCAAACCTCCCTTGAAAATGGACAACCCTAATTCGGAAAAACAGAATAAACCACTTAATTAACCGAAATAAAATAACATTCTCCGCTACAACCCAAAAGTAGCAAGAATAAATTAAACAGAAATCCCAACAGTATTCAGAGCTACTAAAAATTTAAAATACAGCGGATGCTAACAATCTCCTAGTAGATTAAACAGGTAACCTACTGGCGAAATGTAGCGGATAGATGGGATACTATGCCTCGACGTCACCTTCTATACCTCACGCGAACGCTGCAGACTGGGCATTTTAAAAACGAAGAGCCCAGGGGAAAATATTCAAAAACGTTAGAATTAGTGGACAAAAGCAATTCCGACAACAAATAAATATTTCCCCAAAAATACATTCAAGAAAAAACGCTTTATTAGCGGTAGCTTAAAAGCTTAACTCGAAAATGCTGAACCGGTGTCTAGCCTCGCTAGACTCCCAAACTTTAAGAAAGAATGCCTCTCAGGCTAGAATATCATATATATATCAGTATGTAT
>Fvb1-1:4597224:4606028_3p
CTATCAAGACCCGCCCCAATTTCACCCTGAAACCCGAGGTGAGTCTTACGGGGACCACATCCAAGGAAAATTTACCGAAGGACTCGGCAAACCTCCCTTGAAAATGGAAAACCCTAATTCAGAAAAACAGAATGAACCACTTAATTAACCGAAATAAAATAACATTCTCCACTACAACCCAAAAGTAGACAGAATAAATTAAACAGAAATCCCAACAGTATTCAGAGCTACTAAAAATTTAAAATACAGCGGAAGCTAACAATCTCCTAGTAGATTAAACAGGTAACCTACTGGCGAAATGTAGCGGATAGATGGGTCACTATGCCTCGACGTCGCCTTCTAGACCTCACGCGAACGCTGAAGACTGGGCATTTTAAAAACGAAGAGCCTAGGGGAAAATATTCAAAAATGTCAGACTGAGTGGACAAAAGCAATTCTGACAACAAATAAATATTTCCCCAAAAATACTTTCAAGAAAAAAACGCTTTATTAGTGATAGCTTAAAATCTTAACTCGAAAATGCTGAACTGGTGTCTACCCTCGCTAGACTCCCAAACTTTAAGAAAGAATGCCTCTCAGGCTAGAATATCATATATATATATATATATATATGTAT
>Fvb1-1:4611099:4612311_5p
GACTACGTAAATAGGTAGACCTCTCAAGAATTCTTCAAGTGTCTGTGAATTCTGAACACTTTAGAGTTGGTCTACACGTAGTATGTGTTAATGATTCGAAAACCTTGTACACCATGTTCACAAAACAGGCAGGTTAGTGTTCGTAAACAGGTAGACCATTTTGCCTC
>Fvb1-1:4611099:4612311_3p
TAAACAGGTAGACCTCTCAAAAATTCTTCTAGTGTCTGTGAATTCTGAACACTTTAGAGTTGGTCTACACGTAATATGAGTCAATGATTCGAAAACCTTGTACACCATGTTCACAAAACAGGTAGGTTAGTCTTCGTAAACAAGTAGACCATTTTGTACTC
>Fvb1-1:4640822:4648772_5p
GCCTTGTGTGAATTTTCTATTTGTTTTAATTGTTTCAAGAAAAATTTATACAAGGGATATGACGAGTGTGATACATACATATTTTATTTTAGCCTGAGAGGCTGTATTTTATTGAGCGTTGGAGACTGGCCGGAGCCAATCATGAAATTCCAGTTTTCGTGTTGAGCGCTTTAAGCTGTCGCATGCAGCATATTTTTTTTATGAAAAAGTAAAATTGGGAAAGCATAAAGAATTATTTTCTTTATTTTATTTTTGTCCACTCACTCTAACATGTTCAAATGTTTCCCCTGGGCCCTTCGTTTTAAAATGCTCAGTCTGCAGAGTTCGGGTTGGAGCTAGTAGGAGACGAGGCATAGTCACCCGCATTTCCACCACTTTTCTTCAGTAGGTTACCTGTTTAACCTACTTGTGGTTTCATTTTCCGCTAGTGTTTAGTAGCTCTGAATACTTGGGTTTAATGTATATTATTTCGGTTGTGGGTGAAGACTTGTTGACGTCTTAGAATATTTATTGGAGGATTTATGTTATCTTTTGGATAATTTTATTTGATGTTGGTTAATGTTGTGTTGTTGGGGGTAGTTGTATTTGGGGAGCACGTAGGCTCCAGGAGTTAAGGTTGGATTAAAATTTTTGGAAGTGTTTGCAGGTTTTCGTTAGGAAGGGTTGTCCATTTTTAAGGGAGGTTATGCCAATTTTTCGGTAATATCTTTCTTGGAGGTGGTCCCCGCACGAGTTACTCCCGGTTTCAGGGTGAAATTCGGGGTGGGTCGTGTCA
>Fvb1-1:4640822:4648772_3p
AGCCTTGTGTGAATTTTCTATTTGTTTTAATTGTTTCAAGAAATATTTATACAAGGGATATGACGAGTGTGATACATACATATTTTATTTTAGCCTGAGAGGCTGTATTTTATTGAGCGTTGGAGACTGGCCGGAACCAGTCATGAAATTCCAGTTTTTGTGTTGAGCGCTTTAAGCTGTCGCATGCAGCATATTTTTTTTTATGGAAAAGTAAAATTGGGAAAGCATAAAGAATTATTTCCTTTATTTTATTTTTGTCCACTCACTCTAACGTGTTCAAATGTTTCCCCTGAGCCCTTCGTTTTAAAATGCCCAGTCTGCAGAGTTCGGGTTGGACCTAGTAGGAGACGAGGCATAGTCACCTGCATTTCCACCACTTTTCTTCAGTAGGTTACCTGTTTAACCTACTTGTGGTTTCATTTTCCGCTAGTGTTTAGTAGCTCTGAATACTTGGGTTTAATGTATATTATTTCGGTTGTGGGTGAAGACTTGTTGACGTCTTATAATATTTATTGGAGGATTTATGTTATCTTTTGGATAATTTTATTTGATGTTGGTTAATGTTGTGTTGTTGGGGGTAGTTGTATTTGGGGAGCACGTAGGCTCCAGGAGTTAAAGTTGGATTAAAATTTTTAGAAGTGTTTGCAGGTTTTTGTTAGGAAGGGTTGTCCATTTTCAAGGGAGGTTATGCCGATTTTTCGGTAATATCTTTCTTGGAGGTGGTCCCCGCACGAGTTACTCCGGGTTTCAAGGTGAAATTCGGGGTGGGTCGTATCAAAAACTATTACCAAACA
>Fvb1-1:4650737:4655622_5p
TTTCTTTAAGTATTCTAAAGACTTCTGGAGTGGTATTGAGCCTTGAGCCTCTCTAGGGTTCTAGAGAGCTCCGGAGTGTCCTAGAGACTCTCTAAGGTGCTAGAGAGTTCTAGAGTTGTCCGAATGCTTCTCGGTCCTTCCGGATGCTTCCAAGACCTTCCATAATATTCCGGATGCATCTAGAATGCTCATGTGCTCTCCAAAACCTTCCTTGAGCCAAGCTTGCATCAAAATGCTCAAGGAAACTCCTCTTTAATTTGGCGGGGTGTGACA
>Fvb1-1:4650737:4655622_3p
AAGTATTTCCTTGAGTATTCTAGAGACTTCCGGAGTGGTCTTGAGCCTTGAGCCTCTCTAAGGTTCTAGAGAGTTCCGGAGTGTCCTAGAGACTCTCTAAGGTGCTAGAGAGTTCTAGAGTTGTCCGAATGCTTCCCGATCCTTCCGGATTCTTCCAAGACCATCCATAATATTCTGGATGCATCTAGAATGCTCATGTGCTCTCCAAAACCTTCCTTGAGCCAAGCTTGCATCAAAATGCTCAAAGAAACTCATCTTTAATTTGGCGGGGTGTGACATTATGCTC
>Fvb1-1:4685916:4692169_5p
TTGTTTCTGCAAGAACCCGTAGGGTATGTAGACAACGGTAAAACACAATAAATGATTTTGAGCAAGAGACAGACATATACTGGTTCACCATGTCATCGGAGGACATGGCTATGTCCACTTAAGATTTCACTATCATGGCCAATAAGCCTTTGGTGTTACAAGACTCCTCCGGGAAGGAGTGGTTACCATCCCCGGGAGAGAGAGTGTCCTTTCTAAACAGGGGGAGCCTTCCTTTTATAGATAAGGAAGGTTCCCTCTTATTACACATTATCGATGTGGGACTAACTATACATTTATCTTATTACGGTGTCTTCTTGTGGAGCTTGGAGGAGCACCTTCCCGATGTGGTACCGATGATCTTTCACCATGGCGAGGTAGCCCGAACGTCGGTCTACAAGTTTCATGACTGGTCTATGGGCGGTGAAGGTAGTTTACTGACTACAGATTACAAGTCCCCT
>Fvb1-1:4685916:4692169_3p
TTGTTTCTGCAAGAACCCGTAGGGTATGTAGAAGCACGGTAGAACACAATAAATGATTATGAGCAAGAGACAGACATATAGTGGTTCACCATGCCATTGGAGGACATGGCTACGTCCACTAAGATTCAACTATCATGGCCAGTAAGCCTTTGGTGTTACAGGACTCCTCCGGGAAGGAGTGGTTACCATTCCCCGGGAGAGAGAGTATCCTTTCTAAACAGGGGGAGCCTTCCTTTTATAGATAAGGAAGGTTCCCTATTATTACAGATTACCGATGTGAGACTAACTATACATTTATCTTATTACTGTGCCTTCTTGTGGAGCTAGGAGGAGCACCTTACCGATGTGGTACCGATGATCTTTCACCGTGGCGAGGTAGCCTGGACGTTGGTCTACAAGTTTCATGACTAGTCTATGGGCGGGGAAGGTAGTTTACTGACTACTGACTATA
>Fvb1-1:4713388:4715420_5p
GACAAACCATCGTAATTGGAACACGTGGAGGTTTGGGGGGAGTTCCAATGTGGGGACCGGCGGGGTTAAGCTTACCAATTTTGTGGCAGAACCTATTTTCCAGAAAGCCCACGTTGTGCACGGACAATATAATGTAATGCATGTAGACCGAGGTTGTAAAAAATGTAGACCCATGGTCGCACATAAAGTAGACCTCGTTCGGTTAACACGTGGCGGTTTGGGGTGAGCCCAGAGTGGGGACAGGTGGGCTTGGTTGCCACCTGCCCTATGAATTAATCTATTTTCCAGAAAGTTTACACTACGAACGGGAGAGTCGTAGACGTTTGTCGTAAAGCATTTAACCCTTTCGTCGCGGGAAACGTAAACCTCGTTCATCACATTTTTCCAGAAGGTCTACGACAGCGACGAGGCTGTCTAAGCGAATCTCGTAGACATGATGTCGTAACATAGTTGACCTACTGTTCAAACGTGGTATACGTAGAGTGAATGATCAGTAGGGTTGCCGA
>Fvb1-1:4713388:4715420_3p
ACCTCGTATTGGAACACGTGGTGGTTTGGGGGGAGTTCCAATGTGGGGATCGGCGGGGTTAAGCTACCAATTTTGTGGCAGAACCTATTTTCCAGAAAGCCCACATTGTGCACGGACAATATAATGTAATGCATGTAGACCGGGGTTGTAACAAATGTAGCCCCATGGTCGCGCATAAAGTAGACCTCGTTCGGTTAACACGTGGCGGTTTGGGGTGAGCCCAGAGTGGGGACAGGTGGGCTTGGTTGCCACCTGCCCTATGAATTAATCTATTTTCCAGAAAGTTTACACTACGAACGGGAGAGTCGTAGACGTTTGTCGTAAAGCATTTAACCCTTTCGTCGCGGGAAACGTAAACCTCGTTCATCACATTTTTCCAGAAGGTCTACGACAGCGACGAGGCTGTCTAAGCGAATCTCGTACACATGATGTCGTAACATAGTTGACCTACTGTTCAAACTTGGTATACGTAGAGTGAATGATCAGT
>Fvb1-1:4733371:4743569_5p
TGTTAGTACATAGCCAAAATACTTGGCTAAGCCGAAAATAAGTCCCAATTACCCGGTCACCGAAGATCATTCCAGACAAGATAAGCCCCTCACGAATATCCAAGGAGTGAAGGGCCGGTAACAAACCGCTTGCCAAAATCACTCTAGCGGCAAAACACCCCCAAAGGGGGAGACACTACAAAGACTAGCAAGTAGTCCCACATTGGAGACTAAAGCCAAAGTGCCCAAGCTTGGCTTATAAAACAAGCACAAGCTACCATAAAAGGTACATACAACTCTCTCCTACACTCCTCTACCTTGCAAGTGCTCAAAGCTAACTTAAGCATCCGAGAGTCGAAGACTGGACCACCCCAGTCCCGACTTCTTGACGCTGTCACTTGTGCAGGTTCCGAGTGCAGGACCTAAGGATTCTACCTCGCTCCGACTCGCGACCTCTTCCCGGCTTGGGACGAAGCAGGTAGAAACAA
>Fvb1-1:4733371:4743569_3p
ACTTGTTAGTACATAGCCAAAATACTTGGCTGAGCCGAGAATAAGACTCAATTACCCGGTCACCGAAGATCATTCCAGATAAGATAAGCCCCTCACGAATATCCAAGGAGTGAAGGGCCGGTAACAAACCGCTTGCCAAAATCACTCTAGCGGCAAAACACCCCCAAAGGGGGAGACACCACAAAGACTAGCAAGTAGTCCCACATTGGAGACTAAAGCCAAAGTGCCCAAGCTTGGCTTATAAAACAAGCACAAGCTACCATAAAAGGTACATACAACTCTCTCCTACACTCCTCTACCTTGCAAGTGCTCAAAGCTAACTTAAGCATCGGAGAGTCGAAGACTGAACCACCCCAGTCCCGACTTCTTGACGTTGTCACTTGTGCAGGTTCCGAGTGCAGGACCTAAGGATTCTACCTCGCTCCAACTCGCGACCTCTTCCCGGCTCGAGATGAAGCAGGTAGAAACAA
>Fvb1-1:4748994:4751155_5p
TGTTGGGCTTCCAGCCCATGTGTTTTTCCTAAGATGTTAAGTCTTAGAGTATGGTGTTCCAATAAGGAAAAGATATCCTTATTGATGATGGTATACCTGTAATCTTGGTTGATTACAGAGAAGGAATGAGGCATTATTGCCTACCACTAATAGGAATAGGATTTCCTATTTGGTGAAGAGATCTGAAGATCCTTATGGCTATATAAGGAGAGGTTCGGTTCTAGGTTTTGTATCGCAGAGACGAAGAGCAAAGTGTGTTCCATTCTCGGTTAGAGGGAGAGAGATAGGAAGAGAAGTGAGAGTCCTTGTTTTCTTATTCTTTCTGGTGTACCCATTATTAATATAGTGGAAGGGTTTTCTGCCGGTGGATGTAGGCAAAAGTTTTGCTGAACCACCTTAAATCTGTGTTCTTTGTGTCTTATCTCTGTGGTTGTTTCTCTTGGTTTGCTGTGTTCTTTTGGGGTTCCTTGACATACATAATTGGCCGATATCACAACAGTGGTATCA
>Fvb1-1:4748994:4751155_3p
TGTTGGGTTTCCAGCCCATGTGTTTTTCCTAAAATGTTAAGTCTTAGAGTATGGTGTTCCAATAAGGAAAAGATATCCTTATTGATGATGGTATACATGTAATCTTGGTTGATTACAGAGAAGGAATGAGGCATTATTGCCTACCACTAATAGGAATAGGATTTCCTATTTGGTGAAGAGATCTGAAGATCCTTATGGCTATATAAGGAGAGGTTCGGTTCTAGGTTTTGTATCGCAGAGACAAAGAGCAAAGTGTGTTCCATTCTCGGTTAGAGGGAGAGAGATAGGAAGAGAAGTGAGAGAGTCCTTATTTTCTTATTCTTTCTGGTGTACCCATTATTAATATAGTGGAAGGGTTTTCTGCCGGTGGATGTAGGCAAAAGTTTTGCTGAACCACCTTAAATCTGTGTTCTTTGTGTCTTATCTCTGTGGTTGTTTCTCTTGGTTTGCTGTGTTCTTTTGGAGTTCCTTGACATACATAATTGGCCGATATCACAACAT
>Fvb1-1:4755568:4760225_5p
ATCCCTAGTATTGTGGTTAGCGCCCTAGGATCTTTTCTGGTCTTTTACTGGTACTTTACGACTTAAGCAAAGTAGATAGATGAACTTGAAGATAGAAACACAGCACACATCAATTTTATAGTGGTTCAGCCAAAACCCTGGCCTACGTCCACTTTGTGATCTCTCTTGAGAGAATCACTAGCACTATGGAGAATAACAACCTGATTACAAGTACTTATTGAAATCCCTATGCTAATCCCCAACTCCCTGCTAGATCTCTCTATCACCCTTTGCTC
>Fvb1-1:4755568:4760225_3p
TATTGTGGTTAGCACCCTAGGATCTTTTCTAGTCTTTACTGGTACTTTACGACTTAAGCAAAGTAGATAAATGAACTTGAAGATAGAAACACAGCACACATCAATTTTATAGTGGTTCAGCCAAAACCCTGGCCTACGTCCACTTTGTGATCTCTCTTGAGAGAATCACTAGCACTATGGAGAATAACAACCTGATTACAAGTACTTATTGAAATCCCTATGCTAATCCCCAACTCCCTGCTAGATCTCTCTATCACCCTTTGCT
>Fvb1-1:4767671:4773138_5p
AATAAAATGATATAAATCAAGAATAAAATAGAGAGAAAAGAGAAGAACAAAATGTATGAAGAGGAATAAGTGTCTCTTTCATTCTCATTAGGCTCTGTTATATAAGAGTATGATTTACATTGTAAGGACATAACTAATGAGTATTTACAAAGACATCCACATATATTATAATATTTACAAC
>Fvb1-1:4767671:4773138_3p
ATAACGTGTTATAAACTAAGAATGAGACAGAGAGAAAAGAGAAGAACAAAATGTATGAGGAGGAAGAAGTGTCTCTTTCATTCTCATTAGGCTCTCTTATATAAGAGTATGATTTACATCGTAAGGACATAACTAATGAGTATTTACAAAGACATCCACATATATTAT
>Fvb1-1:4827821:4838770_5p
GTTATTAACCAAGTTATTGTACCTGCAACAAAACTCCAATCACATTAAAACCCTTTTGTATCGCATGTAGTATTAGACAAATAGGGATCGTTCTATCCGGGGAATCCTAGGGTAATCAATTACAAAAAGTGTCACATAACAAATTGGGGGTTGAAAAATATATTAAATCCTACTGAAAATTTCTAAAATAAAATAAAATAAAACCTAATTTTATTATTTACATGATCTTCATCTGTCACACAACATGTCACCAAAAACTCATTCAACAAAACCAACAAAGAAACAAGGCAGCAATTTTCGACAATTATTCCAATTTCAT
>Fvb1-1:4827821:4838770_3p
TTGACGGAATTGTTATTAACCAAGTTATTGTACCTGCAACAAAACTCCAATCACATTAAAACCCTTTTGTATCGCATGTAGTATTAGACAAATAGGGATCGTTCTATCCGGGAAATCCTAGGGTAATCAATTACACAAAGTGTCACATAACAAATTGGGGGTTGAAAAATATATTAAATCCTACTGAAAATTTCTAAAATAAAATAAAATAAAACCTAATTTTATTATTTACATGATCTTCATCTTTCACACAACATGTCACCAAAAACTCATTCAACAAAACCAACAAAGAAACAAGGCAGCAATTTTCGACAATTATTCCAATTT
>Fvb1-1:4851099:4855865_5p
CAGACATCACATAGATTTACATGAAGGCGAAGCGAAATGACTCCGCGCGTGTGGATTTACATGAAGACGAGGCGAGATGGCCTCACCTGGGGGAATCCGCGAAGTGGAATCAGAAATCACCGCTTGCTTGGAAATCAAGGTTCCTCATGAGATACTTTCCATATCTGCGAGATGGCTTGCCTCTTGCTAAGGATCTTGATCAAAACAGGACATTCAATCCAAAGCAATCTGGGCATATCTAAATCTTAAGATTTGATTGATTTGATTATGTTAAAATCGGCAGGTAAATCAATCAGCCAAGATTCATTGATTCGATTAAGGAAATATTATTGATTCAGAATCTTCATTACTTGCCTTAAGTGGAGGAATGTTAACACTATAAATGCCCCCTCTCATACCAAGAGGATGGGGCAGAGACAAAAGGCGTATAGATGAGCAAAATAAAAACAAGCAGCGGACCAGAAGGGGCAGAAACTAAGGAGCGAACTAGAGAGAGAGAGAGA
>Fvb1-1:4851099:4855865_3p
TAGATTTACATGAAGGCGAAGCGAAATGGCTCCACGCGCGTGGATTTACATGAAGGCGAGGCGAGATGGCCTCACGTGGGGGAATCCGCGAAGTAGAATCAGAAATCACCTCTTGCTTGGAAATCAAGGTTCCTCACGAGATACTTTTCATATCCGCGAGATGGCTCGCCGCTTGTAAAGGATCTTGATCAAAACAGGACATTCAATCCAAAGCAATCTGGGCATATCTAAATCTTAAGATTTGATTGATTTGATTATGTTAAAATCGGCAGGTAAATCAATCAGCCAAGATTCATTGATTCGATTAAGGAAATATTATTGATTCAAAATCTTCACTACTTGCCTTAAGTGGAGGAATGTTAACACTATAAATACCCCCTCTCATACCAAGAGGATAGGGCAAAGACAAAAGGCGGATAGAGGAGCAAAATAAAAACAAGCAGCGGACTAGAAGGGGGCAAAAACAAAGGAGCGAACTAGAGAGAGAGAGA
>Fvb1-1:4862213:4874789_5p
CGTCGCCCAAAACACACTATAGCGACAGAAAATTCTTCATCGCTGAAGACCATCTACGCCGACATAATAGTTCGTCGCCTAAGACAAAAGTCGTCGCCAAAAATATATTCATTCTGCGGTGTGTCAGGTAATAATTCAATTTCTTAGCCGACGGATTATGTCGTCGACTAGGAACATTAATTCTTCACCTAGGAGATGAACTATACCGACTGAAAAGTATACGTCACGCAAGACCTACTAAGCCGACGAAAACGTGCCAACGGAATCTATTCGTCGACTAGGAATGTCTTAGCGAACGGAAGTTCCTGTCAATCTTCTTCCATCGCTTAGGTAGATCTTAGGCGAAGATTATGTTGTCATATACGACGCTTATTTTTCCGTCACTTAAGTAGGACTTAGCTAACGGAATTTGTTGGATTTCGCCAGCTAAGAGGTTTTTTCCACTAGTGTTAGA
>Fvb1-1:4862213:4874789_3p
ACACACTATAGCGACGGAAAATTCTTCGTCGCTGAAGACCATCTACGTCGACGGAATAGTCTATCGCCTAAGACAAAAGCCGTCGCCAAAATATATTCGTTCTACGGTGTGTCAGATAATAATTCAATTTCTTAGCCGACGGATTATATCGTCGACTAGGAACATTAATTCGTCGTCTAAGAGATAAACTATACCGACGGAAAAGTATACGTTGCGCAAGACCTACTAAGCCAACGAAAACGTGCCAACGGAATCTATACGTCGGCTAGGAATGTCTTAGCCTACGGAAGTTTCCGTCAATCTTCTTCCGTCGCTTAGGTAAATCTTAGGGGACGATTATGTTGTCCTATACGACGGTTGTTTTTCCGTCGCTTAAGTAGGACTTAGCCGACGGAATTTGTTGGATTTCGTCGGCTAAGAGGTTTTTTCCACTAGTGCTAAGATGTCTT
>Fvb1-1:4886473:4894966_5p
TGTTAGATCAATTGTGGACATATCACATATATTATGATATCATGCTAATGTCATAACCTATTTCTACATGGAAACAAAGACAGTATCAATACTAGTTCCTAATGATATCGTGTATTATATCATTATTGTAAGGAATCCTATACTAAGTCTAGAAGCAAGACTACATATCAGTATTGTATAAGGAATCTTAATGAGATGACTTGATCCGCGAGGAATCCTTAATGGAAGGAACCTTAAGGGTTAATTGATTCTCTATATATAGATGGTAAAGGTCCCTGTTATCACTACTCACGACTCGTCGATATTGCATACGGTTTCTGTCCATTGAGAAAGCAGAGAGTAGTGACTAACAGAAGACCTTGCCGAGCACCTTGCGATCGCCGCATCAAGACATAATATGGGATACGAAGGAGTTACTATTCGTGATGATGGTAAGTTTTTATTCATTACAGTAAACGATTAACAGATAATAGTTATGCATATGATATCCGGTATTTATGCTCATGACCATGTAATTTGTTTTACA
>Fvb1-1:4886473:4894966_3p
TGTTAGATCAATTGTGGACATATCACATATATTATGATATCATGCTAATGTCATAACCTATTTCTACATGGAAACAAAGACAGTATCAATACTAGTTCCTAATGATATCGTGTATTATATCATTATGGTAAGGAATCCTATACTAAGTCTAGAAGCAAGACTACATATCAGTATTGTATAAGGAATCTTAATGAGATGACTTGATCCGCGAGGAATCCTTAATGGAAGGAACCTTAAGGGTTAATTGATTCTCTATATATAGATGGTAAAGGTCCCTGTTATCACTACTCACGACTCGTCGATATTGCATACGGTTTCTGTCCATTGAGAAAGTAGAGAGTAGTGACTAACAGAAGACCTTGCCGAGCACCTTGCGATCGCCGCATCAAGACATAATATGGGATACGAAGGAGTTACTATTCGTGATGATGGTAAGTTCTTATTCATTACAGTAAACGATTAACAGATAATAGTTATGCATATGATATCCGGTATTTATGCTCATGACCATGTAATTTGTTTTACA
>Fvb1-1:4903085:4914006_5p
TGTTTCTGCTAGATCTCGCAGGGTCTGTAGAAACCGTGGCACGTGATACGTTCTTCAAAAGTTCCTTCTTTCTGCAAAAAGGAGAATGACCGGGACTATCCGGTCTTTCTCTCTCTGATGATTAAGTTAGTAGTGGTAGGTAAGAGTTTAATGCTAGCTGATTTTTCTTACCTTTCTAGTTGGTCTTGGCTGCATTTATACCTCTGCCTTGACTCACGTTTTGCATCTTCCTCAATGTGGGACAACTGTTGCGTTGACTCACTTTGCATCTTCTTCAATGTGGGACAAATGCTGCGTTGACTCATTTTGTATCTTCTTCAATGTGGGACAAATGTTAAGTTCCTGTGGAGGCTTCCCCTCTCGGCCCAGACTGCTTTAGCATCGAGGTTGAGGCCTGTTCGAGCTGCCTCATGTTGGGCTTCATAGCATCATGGGCCGGGGGAGGTATTTATTGACTACCGACAACAAG
>Fvb1-1:4903085:4914006_3p
TGTTTCTGCTAGATCCCGCAGGGTCTGTAGAAACCGTGGCACGTGATACGTTCTTCAAAAGTTCCTTCTTTCTGCAAAAAGGAGAATGAACGGGACTATCCGGTCTTTCTCTCTCCGATGATTAAGTTAGTAGTGGTAGGTAAGAGTTTAATGCTAGCTGATTTTTCTTACCTTTCTAGTTGGTCTTGGCTGCATTTATACCTCTGCCTTGACTCACGTTTTGCATCTTCCTCAATGTGGGACAACTGTTGCGTTGACTCACTTTGCATCTTCTTCAATGTGGGACAAATGCTGCGTTGACTCATTTTGTATCTTCTTCAATGTGGGACAAATGTTAAGTTCCTGTGGAGGCTTCCCCTCTCGGCCCAGACTGCTTTAGCATCGAGGTTGAGGCCTGTTCGAGCTGCCTCATGTTGGGCTTCATAGCATCATGGGCCGGGGGAGGTATTTATTGACTACCAACAACAA
>Fvb1-1:4928813:4936376_5p
TTGTTAGTACATAGCCAAAATACTTGGCTAAGCCGAGAATAAGGTACAATTACCCGGTCGAGATAGCTCTGGTGAGCCCATCACAGGCATCCAAAGAATGAAGGACCGGTAACAAACCGCTTGCCAAAGTCACTCTAGCGGCAAAACACCCCCAAAAGGGGAGACACTCCAAAGGATGGCAAGAAGTCCCACATTGGAGACTAAGGCCAAAGCACCCAAGTTTGCCCTATAAAACAAGCTCAATCTGCCATAAAAGATACACACTCACAGATACTCTCTCTCTTTCATTCCTCTACCCGTACAAGTGCTCAAAGCTAACTTAAGCATCGGAGAGTCGAAGACTGGGCCATCCCAGTCCCGACCCCGTGACGCTGTCACTTGTGCAGGTATCGTGTGAAGGACCCTAGAATTCTACTTCGCTCCGCCTCGCGTCCCCTTCCCGGCTCGGGACGAAGCAGGTAGAAACA
>Fvb1-1:4928813:4936376_3p
GGACTTGTTAGTACATAGCCAAAATACTTGGATAAGCCGAGAATAAGGTACAATTACCCGGTCGAGATAGCCTTGGTGAGCCCTTCACAGGCATCCAAAGAATGAAGGACCGGTAACAAACTGCTTGCCAAAGTCACTCTAGCGGCAAAACACCCCCAAAAGGGGAGACACTCCAAAGGATGGCAAGAAGTCCCACATTGGAGACTAAGGCCAAAGCACCCAAGCTTGGCCTATAAAACAAACTCAATCTGCCATAAAAGGTACACACTCACAGATACTCTCTCTCTTTCATTCCTCTACCCGTACAAGTACTCAAAGCTAACTTAAGCATCGAAGAGTCGAAGACTGAGCCATCCCAGTCCCGACCCCGTGACGCTGTCACTTGTGCAGGTACCGTGTGAAGGACCCTAGAATTTTACTTCGCTCCGCCTCGCGACCCCTTCCTGGCTCGGGACGAAGCAGGTAGAAACA
>Fvb1-1:4944601:4952150_5p
TATTTGACTTCATTGCTCCATTATTTTTGCTATTTATTTTGTTCACTCACTCTAACGTTTTTAAATGCTTCTCCCTTGGGCCTTTCGTTTTTAAATGCCCAGTCTGCAGAGTTCGGTTCGGCGAGGATAGGAGACTTGTTATAAATTCCCACTGCATCCAGTTTTCCCATATAGGTTACGAGTTAACCTATGTTATTATTTCTCTCAGTAATCATTCTAGTAGATGCTCTGTGTATTTGGGTTGGTTAAAGAGTTGTGAGGACTGCTGAAAAGATTTGTTTATTGTTTTTGAGAGATTATTTTTCATGATTATTATTGGGAAAATGATTGAGTTGAGTTTTGTGAATTTCCTTTCAGTTAGGGTTACCCATTATCAAGGGAGGTTCTACCAATAATTTTGGTAGAATTTTCCTTGAGGTGGGTCCCGCAGGATTTATTCCGGGTTTCAGGGGGAAATTCGGGGTAGGTCCTGACA
>Fvb1-1:4944601:4952150_3p
ATATATTTGACTTCATTGCTCCATTATTTTTGCTATTTATTTTGTCCACTCACTCTAACGTTTTTAAATGCTTCTCCCCTGGGCCTTTCGTTTTTAAATGCCCAGTTTGCAGAGTTCGGTTCGGCGAGGATAGGAGGCTTGTTATAAATTCCCACTGCATCCAGTTTTCCCATATAGGTTACGAGTTAACCTATGTTATTATTTCTCTCAGTAATCATTCTAGTAGATGCTCTGTGTATTTGGGTTGGTTAAAGAGTTGTGAGGACTGCTGAAAAGATTTGTTTATTGTTTTTGAGAGATTATTTTTCATGATTATTATTGGGAAAATGATTGAGTTGGGTTTTGTGATTTTCATTTCAGTTAGGGTTACTAATTATCAAGGGAGGTTCTACCAAGAATTTTGGTAGAATTTTCCTTGAGGTGGGTTCCGCAGGATTTATTCCGGGTTTCAAAGGGAAATTCGGGGTAGGTCCTGACA
>Fvb1-1:4958079:4960681_5p
TGTTAGTACATAGCCAATATACTTGGCTAAGCCGAGAATACGGTACAATTACCCGGTCGAGATAGCCCTGGTGAGCCATTCGCAGACATCCAAAGAAGGAAGGGTCGGTAACAAACCGCTTGCCAAAGTCACTCTAGCGGCAAAACACCCCCAAAAGGGGAGACACTCCAAAGGAGGGCAAAGAGTCCCACATTGGAAACAAGCTCAAGGTACACAAGCTTAGCCTATAAAACAAGCTCAAGGTACACACATCTATGGACTCACATACATTCTCTCCCACTTTCATTCCTCTACCCGTACAAGTGCTCAAAGCTAACTTAAGCATCGAAGAGTCGAAGACTGGGCCACCCCAGTCCCGACCCCGTGACGCTGTCATTTGTGCAGGTACCGAGTGAAAGCCCCTCAGGAATTCTACTTCGTTCTGCTCCGCGACCACTTCCTGGCTCGGGATGTAATATGTAGAAACAATT
>Fvb1-1:4958079:4960681_3p
TTGTTAGTACATAACCAAAATACTTGGCTAAGCCGAGAATACGGTACAATTACCCAGTCGAGATAGCCCTGGTGAGCCCTTCGCAGACATCCAAAGAAGGAAGGGCTGGTAACAAACCGCTTGCCAAAGTCACTCTAGCGGCAAAACACCCCTAAAAGGGGAGACACTCCAAAGGAGGGCAAAGAGTCCCACATTGGAAACAAGCTCAAGGTACACAAGCTTAGCCTATAAAACAAGCTCAAGGTACACACATCTATAGACTCACATACATTCTCTCCTACTTTCATTCCTCTACCCGTACAAGTGCTCAAAGCTAACTTAAGCATCGGAGAGTCGAAGACTGGGCCACCCCAGTCCCGACCCCGTGACGCTGTCATTTGTGCAGGTACCGAGTGAAAGCCCCTCAGGAATTCTACTTCGTTCTGCTCCGCGACCACTTCCCGGCTCGGGACGTAACAGGTAGAAACAG
>Fvb1-1:4982763:4987542_5p
TCCCAGACGGGTTATGCCGAAGCTGATGGTGAGTCTGATACGCTATAATCTACTTTCCTAGTACCCTGCAAGTGAAAGGACGACCTGGAGCCTCTGGTCTTTCCTCCTCCGATGATTAAGTCAGTTTCTGATGGGCCAAAGTGTAATTAGTAGGGATAGTTAATGTACCTGACAAGCTGGTGGTTGGGCTGCATTTATAGCCCAACCGAGGCTCCCTTTCCTGGGAAACCGATGTGGGACTCCATGTTCAGTTTGAAGGTGAGTTTCTCTCGTTCCTGCAGTGGTCGTGAGCCCAGTGCTATTACCATGATTAACCCAGCCCACCCAACTAATGGACGAGATCCTTAAATCGGCCACGGTTGTGATGGAACGCATATGGGTTTACTGGCTAGGGAGGTTGTTTCAAGCACAACCGACTGCAA
>Fvb1-1:4982763:4987542_3p
ATCCCGGACGGGTTATGCCGAAGCTGATGGTGAGTCTGATATGTTATAATCTCCTTTCCTGGTACCCTGCAAGTGAAAGGACGACCGGGAGCCTCCGGTCTTTCCTTCCCCGATGATTAAGTCAGTTTCTAATGGGCCAAAGTGTAATTAGTAGGTATCGTTAATGTACTTGACAAGCTGGTGGTTGGGCTGCATTTATAGCCCAACCGAGGCTCCCTTTCCTGGGAAACCGATGTGGGACTCCATGTTCAGTTTGAAGGTGAGTTTCTCTCGTTCCTGCAGTGGTCGTGAGCCCAGTGTTATTACCATGATTAACCCGGCCCACCCAAATAATGGACGAGATCCTTAAATCGGCCATGGTTGTGATGGAACGCATACGGGTTTACGGGCTAGGGAGGTTGTTTCAAGCACAACCGACT
>Fvb1-1:4990540:4996241_5p
CAGGAACATTGACATGGACCGAGTTTGAGTGAAAGAAGTCCATGACACAAGCCCAAGTCCAAGTCCATCATGTAAGGTCCAAGCTTAAGGTGAAGCACTTCAAGAACATGGTGGACATGCCTTAGAGAATTCTAGACCCCTTTAGAATTCTCTAAGCTTAGATATTTTCTTGTAGATAATTGGTGTACATTCTAGAACTTGTAATTATAGCCATTCGATTGAATTAATCTTAGCCATCCATTGAGGAGGTGCTAGGCTATAAATAGGTGGTGAAGGCACTTGGCCAAACCATCCTAGAGCATCCTACAAAGCCTTTGTAAAGTGTTCTCAACATCAATACAAAGTTCCTTTCTCCCACATCTAAGTGTTTGCTTTGCTTAGCTTTGCATACTTAGCTCACTTCTAGCTTTCTTGCTCTTTTGTGTTACTTTTGGTTCCGTTGCATAGAGGCGAGGCTGACTTAGAGAGTTTGAGGAGGTGAACAACTATAAGGCCGCACGGTTGTTGGAGAAGCAAAGTTCTCATCCCGTGACAA
>Fvb1-1:4990540:4996241_3p
GGGAGAATGTCATGGACCGAGTTTGAGTGAAGAAAGTCCATGACACAAGCCCAAGTGCAAGTCCATCATGCAAGGTCCAAGCTTAAGGGGAAGCACTTCAAGAACATGGTGGACATGCCTAGAGAATTCTAGACCCCTTTAGAATTCTCTAATCTTAGATATTTTCTTGTAGATAATTGGTGTACATTCTAGAACTTGTAATTATAGCCATTGGATTAAATTAATCCTAGCCATCCATTGAGGAGGTGCTAGGCTATAAATAGGTGGTGAAGGCACTTGGCCAAACCATCCTAGAGCATCCTACAAAGCCTTTGTAAAGTGTTCTCAACATCAATACAAAGTTCCTTTCTCCCACATCTAAGTGTTTGTTTTACTTAGCTTTGCATACTTAGCTCACTTCTAGCTTTCTTGCTCTTTTGTGTTACTTTTGGTTCCGCTGCATAGAGGCGAGGCTGACTTAGAGAGTTCGAGGAGGTGAACAACTCTAAGGCCGCACGGTTGTTGGAGAAACAAAGTTCTCATCCTG
>Fvb1-1:4996894:5002335_5p
AGTCAAATATAACAAGGTTTGGAGAATGAATTTTCTGATATGTTATTCGTCTCACAGAGGAGGCTATATATAGAGGTACAAGTTGTACAAACCCTACGTACTATGTACTACACATGTACTACACATACAGAATAGGAAAGTAATAACAAATTAATTTACATTCCTAAACTAACTCCATGACTCACGCTAACA
>Fvb1-1:4996894:5002335_3p
AGTCAAATATAACAAGGTTTGGAGAATGAATTTTCTGATATGTTATTCGTCTCACAGAGGAGGCTATATATAGAGGTACAAGTTGTACAAACCCTACGTACTATGTACTACACATGTACTACACATACAGAATAGGAAAGTAATAACAAATTAATTTACATTCCTAAACTAACTCCATGACTCACGCTAACA
>Fvb1-1:5018183:5020573_5p
GAATCCTGAACTACGCTTTTTGCAAGATTTCATTATGATTTGTTTGGTTTTGAATTGTTGTGTTTTCTTAATTTCTTCTTTTCATTTCTTTTGATGGTAAGTGTTTTCCTGAATTCATTTTAATGCATGAACTCCCAGTTTTATTCATGTGTTGTTGGATTGAGTCATTTTTGTAGATTTACTCATACGAGCTTTTAAAGCTTACCGGGTTTGTTGTTTACAACCCGGTGCACCAATCCATGGTGTAGAGGTTGTTTTTGCAGGTCAGGTTTAGTAGAGTTGAGACTGCGGCAGATAGGCATAGTTCATTTTGTTTACTTTCTAGTTTGCAGTGAGTTTGAGGGATGTTTTATTTGGTTCAAATTATTTTCCACAAGTTGTAAAAATAAATTGTTGTATTGATTTTTATGCTTTTTGGTTATCATGCCTTGAATTTGGAATTTTTTTTTATCCAAAAATTCGGGGTGTGACAGTTGGTA
>Fvb1-1:5018183:5020573_3p
TAGAATCCTGAACTACGCTTTTTGCAGGATTTCATTATGATTTGTTTGGTTTTGAATTGTTGCGTTTTCTTAATTTCTTCTTTTCATTTCTTTTGATGGTAAGTGTTTTCTTGAATTCATTTTAATGCATGAACTCCCAGTTTTTTTCATGTGTTGTTGGATTGAGTCATTTTTGTAGATTTACTCATACGAGCTTTTAAAGCTTACCGGGTTTGTTGTTTACAACCCGGTGCACCAATCCATGGTGTAGAGGTTGTTTTTGCAGGTCAGGTTTAGCAGAGTTGAGGATGCGGCAGATAGGCATAGTTCATTTTGTTTACTTTCTAGTTTGCAGTGAGTTTGAGGGAGGTTTTATTTGGTTCAAATTATTTTCCACAAGTTGTAAAAATAAATTGTTGTATTGATTTTTATGCTTTTTGGTTATCATGCCTTGAATTTGGAATTTTTTTTTATCCAAAAATTCGGGGTGTGAC
>Fvb1-1:5027871:5034341_5p
GTTGCAGCCCTAGTTTTCTGTGTTAGGTAGTCCTTACTGCTGTGAGCCTGTTGAGTGGTAGTTTGGTTAGTTTTTAAGAAGTGTTGGCATGTTAGAACGTTAAATGTGATTTTAGGTTTGGTGGAGGTTTGAGTTAGGAATGGAGGATTAGAGGCAGCCTTTGTGGGTCTCTAAGTTCGACAACTTTGGAAAGTTGTCATCTCTTGATTTAAGAGATTAGTTGAGGGTTTTGTGTTAGCCTTTAGTATTTTTAGTTACTAAGGTTTTAATTGTGTGTTTTTAGGTGGATTGTGAAGTTGTGTTTCGCTTGCTTATTTTGGTTGTGGAAATTGCAGCTGGATATCTAGGTGAGTAAATCTCACCAAGGTTCATTTT
>Fvb1-1:5027871:5034341_3p
CCTGTGGCGGCGCGTCCGGTTGAGTTGCAGCCCTAGTTTTCTGTGTTAGGTAGTCCTTACTGCTGTGAGCCTGTTGAGTGGTAGTTTGGTTAGTTTTTAAGAAGTGTTGGCATGTTAGAACGTTAAATGTGATTTTAGGTTTGGTGGAGGTTTGAGTTAGGAATGGAGGATTAGAGGCAGCCTTTGTGGGTCTCTAAGTTCGACAACTTTGGAAAGTTGTCATCTCTTGATTTAAGAGATTAGTTGAGGGTTTTGTGTTAGCCTTTAGTATTTTTAGTTACTAAGGTTTTAATTGTGTGTTTTTAGGTGGATTGTGAAGTTGTGTTTCGCTTGCTTATTTTGGTTGTGGAAATTGCAGCTGGATATCTAGGTGAGTAAATCTCACCAAGGTTCATTT
>Fvb1-1:5037499:5044686_5p
CTGTTTAACCTACTAGGATTTCTAGTAGCTTCTGCTGTATTTCTTGTAGTAGCTCTGAATACTTTCGAAAAAATAACTGTGTATTATTTTATTTGGTTATTTGGATTAAGTTGAAGAATTTATATTATTGGTTAAAAGTGTTCTTTAATTTTTCCGGGTTAGGGTTGTCCATTTTCAAGGGAGGTTTGCCGAGTCCTTCGGTAAGTTTTCCTTGGAGGTGGTCCCCGCAGGACTCACCTCGGGTTTCAGGTGAAATTCGGGGCGGGTCTTGACAGTT
>Fvb1-1:5037499:5044686_3p
ACCAGTAGGTCATCTGTTTAACCCACTAAGATTTCTAGTAGCTTCCGCTGTATTTCTTGTAGTAACTCTAAATACTTTCAGAAAAATAACTGTGTATTATTTTATTTTGTTATTTGGATTAAGTTGAATAATTTATATTATTGGTTAAAAGTGTTCTTTAATTTTTCCGGGTTAGGGTTGTCCATTTTCAAGGGAGGTTTGCCGAGTCCTTCGGTAAGTTTTCCTTGGAGGTGGTCCCCGCAGAACTCACCTCGGGTTTCAGGATGAAATTCGGGGCGGCTCTTGACATTTC
>Fvb1-1:5071293:5080982_5p
CTGTTAGTACATAACCAAGATACTTGGCTGAGCCGAGAATAAGGTGTAATCACCAGGTCACCGAAGGTCATTCCAGACAAGATAGCCCTCGTAAGTTCCTCACGGATATCTAAGGAGTGAAGGGCCGGTAGCAAACCGCTTGCCAAAATCACTCTAGCGGCAAAACATCCCCAAAAGGGGAGACACCACAAAAACTAACAAGTAGTCCCACATTGGAGACTAA
>Fvb1-1:5071293:5080982_3p
ACTTGTTAGTACACAGCCAAGATACTTGGCTGAGTCGATAATAAGGTGCAATCACCCGGTCACCGAAGGTCATTCCAGACAAGATAGCCCTGGTAAGTTCCACGGATATCTAATGAGTGAAGAGCCGGTAGCAAACCGCTTGCCAAAATCACTCTAGCGGCAAAACACCCCCAAACGGGGAGACACCACAAAGACTAACAAGTAGTCCCACATTGAAGA
>Fvb1-1:5086885:5098097_5p
ATGTAGTCGGTAGTCGATAAATACATTCCCTGGCCCGCGATGCTACAAAGCCCAACATGAGGCAAATCGAACAGGCCTCATCCTGGATGCTATAGCAGTCTGGGCCGGGAGGGGGAGACTCCACAGAAGGCCAAATTAACAGACCTCAACCGTATACTTGTCCCACATCGAATAACATGCAAGGCATAAGTGAACGCGGACCTATAAATACAATGGTGAAGTCAACCAAAATGGTAAGAAACATCTCCTAGCATTTAATACTCACCTACCAATAACTGACTTTATCATCAGAGAGAGAAAGACCAGAAAGTCTCGGTCGGTCTCCTTTTGCAGACACAAGGGAACATATCCAAGGACGGATCACGTGCAGCAGTTTCTACGAGGTCTACGGGATCCGGCAAAAATAAAAGTCTCGGTCGGTCTCCTTTTGTAGACACGAGGGAACATATCCAAGGACGGACCATGTGCAGCAATTTCTACGAGGTCTACAGGATCCGGCAGAAACA
>Fvb1-1:5086885:5098097_3p
GGGGGACTTGTAGTCGGTAGTCAATAAATACCTCCCCTGGCCCGTGATGCTACAAAGCCCAGCATGAGGCAGATCGAACAGGCCTTATCCTGGATGATATAGCAGTCTGGGACGGGAGAGGGAGACTCCACAGAAGGCCAAATTAACAGACCTCAACAGTATACTTGTCCCACATTGAATAACATACAAGGCATAAGTCAACGCGGGCCTATAAATACAATGGTGAAGTCAACCAAAATGGTAAGAAACATCTCCTAACATTTAATACTCACCTACCAATAATTGACTTTATCATCGGAGAGAAAGACCAGAAAGTCCCGGTAGGTCTCCTTTTGCAGACACGAGGGAACATATCCAAGGACGGACCACGTGCAGCAGTTTCTACGAGGTCTACTGGATCCGGCAGAAACGAAAGTCCCGGTCGGTCTCCTTTTTGTAGACACGAGGGAACATATCCAAGGACGGACCACGTGTAGCAGTTTCTACGAGGTCTACGGGATCCGGCAAAAACA
>Fvb1-1:5104588:5112105_5p
GTACGGGTAGAGGAATGAAAGTAAGAGAGAGAGAGTATGTGAATCTGTGAGAGAGTGTCTATGTGTGTACCTTGAGCTTGTTTTATAGGCTAAGCTTGTGTACCTTTAGCTTGTTTCCAATGTGGGACTCTTTGCCCTTCTTTGGAGTGTCTCCTCTTTTGGGGGTGTTTTGCCGTTAGAGTGACTTTGGCAAGCGGTTTGTTACTGGCCCTTCTTTCCTTGGATGTTTGTGAAGGGCCCACCAGGGCTATCTCGACCGGGTAATTGTACCGTATTCTCGGCTTAGCCAAGTATTTTGGCTATGTACTAACAA
>Fvb1-1:5104588:5112105_3p
TGTGCACTTGTACGGGTAGAGGAATGAAAGTAAGAGAGAGAGAGAGAGTATGTGAATCTGTGAGAGAGTGTCTATGTGTGTACCTTGAGCTTGTTTTATAGGCTAAGCTTGTGTACCTTGAGCTTGTTTCCAATGTGGGACTCTTTGCCCTCCTTTGGAGTGTCTCCTCTTTTGGGGGTGTTTTGCCGCTAGAGTGACTTTGGCAAGCGGTTTGTTACCGGCCATTCCTTCCTTGGATGTCTGTGAAGGGCCCACCAGGGCTATCTCGACCAGGTAATTGTACCGTATTCTCGGCTTAGCCAAGTATTTTGGCTATGTACTAACA
>Fvb1-1:5119795:5123293_5p
TGTTTCTACCTGCTTCGTCCCGAGCCGGGAAGGGGTCGCGAGGCGGAGCGAAGTATAATTCTTGGGTCCTTCACACGGAACATGCACAAGTGACAGCGTCACGGGGTCGGGACTGGGGTGGCCCAGTCTTCGACTCTCCGATGCTTAAGTTAGCTTTGAGCACTTGCAAGGTAGAGGAGTGTGAAAGAGAGAGAGCGTGTCTACCTTTTATGGTGGGTTGAGCTTGTTTTATAGGCCAAGCTTGGGTATCTTGGCCTTAGTCTCCAATGTGGGACTACTTGATATCCTTTGGAGTGTCTCCCATTTTGGGGGTGTTTTGCCGCTAGAGTGACTTTGGCAAACGGTTTGTTACCGGCCCTTCACTCTTTGGATGCTCGTGAAGGGCTCACCAGGGCTATCTCGACCGGGTATTTGTACCTTATTCTCAGCTCAGCCAAGTATTTTGGCTATGTACTAACAA
>Fvb1-1:5119795:5123293_3p
TGTTTCTACCTGCTTCGTCCAGAGCCGGGAAAGGGTCGCGAGGCTGAGCGAAGTAGAATTCTTGGGTCCTTCACACGGAACCTGCACAAGTGACAGCGTCACGGGGTCGGGACTGGGGTGGCCCAGTCTTCGACTCTCCGATGCTTAAGTTAGCTTTGAGCACTTGCAAGGTAGAGGAGTGTGAAAGAGAGAGAGCGTGTCTACCTTTTATGGTGGGTTGAGCTTGTTTTATAGGCCAAGCTTGGGTACCTTAGCCTTAGTCTCCAATGTGGGACTACTTGCTATCCTTTGGAGTATCTCCCCTTTTGGGGGTGTTTTGCCGCTAGAGTGACTTTGGCAAGTGGTTTGTTACCGGCCCTTCACTCTTTGGATGCCCGTGAAGGGCTCACCAGGGCTATCTCAACCGGGTATTTGTACCTTATTCTCGGCTCAGCCAAGTATTTTGGCTATGTACTAACAA
>Fvb1-1:5144706:5146524_5p
GGCACATCCCAGGACCCTCTCCGCCGTAACACGATATTGTCCGCTTTGGGCCCGCCGGCCCTCACGGTTTTGTTTCCGACAGCTCATGAGCAGCTTCCCAGTAGGTCACCCATCTTGGGATTGCTCTAGCATCAACATGCTTAACCTCGGAGTACCCATCCCCTCCGAAGCCGCTGGGCCACCAAAAGGCCTCGCGTTAGATTGGAGGTGGGCATGTACATATACAGCACATAACCTCTCTCCGTTGGCCGATGTGGGATATTACAGTCCACCCCCCTTGGGAGTCCGACGCCCTCGTTGGCACACTCGCGCCACACGGCAGAGTGGCTCTGATACCATTTGTCACATCCCA
>Fvb1-1:5144706:5146524_3p
ATTGTCACATCCCAGGACCCTCTCCGCCGTAACACGATATTGTCCGTTGTGGGCCCGCCGGCCCTCACGGTTTTGTTTCCGGCAGCTCAGGAGCAGCTTCCCAGTAGGTCACCCATCCTGAGATTGCTCTAACATCAACATGCTTAACCTCGGAGTACTCATCCCCTCCGAAGCCGCTGAGCCACCAAAAGGCCTCGCGTTAGATTGGAGGTGGGCATATACATATACAGCACATAACCCCTCTCCGTTGGCCGATGTGGGATATTACAATCCACCCCCCTTGGGAGTCCGACGCCCTCGTCGGCACACTCGCGCCACATGGCAGAGTGGCTCTGATACCAACTGACACGACCCACCCCG
>Fvb1-1:5172618:5185949_5p
TTTCTACCTATCTCGAGGTCACGAGTTGGGAGGTCGAATCCTTGAGTCCGAGCCTTGCACCTACACAAGTAGCAATGCGTCAGGGATCGGGACTGAGTTGCCCAGTCTCGACTCTCGGATGCTTAAGTTAGCGCTTAGTTGCTAATTGCAGAGTATGAGAGTTTGGAAGGAGTATTGTGGACTTACTTCTCTGAGGAATTTGTGCATGCTTTATAAGCCAATGTTAGGTGTTGCAGCCTC
>Fvb1-1:5172618:5185949_3p
CAATTGTTTCTACCTATCCCGAGGTCACGAGTTGGGAGGTCGAATCCTTGAGTCCGAGCCTTGCACCTACACAAGTAGCAATGCGTCAGGGGTCGGGACTGGGTTGCCCAGTCTTCGACTCTCCGATGCTTAAGTTAGTGCTTAGTTGCTACTTGCAGAGTATGAGAGTTTGGAAGGAGTATTGTGGACTTACTTCTCCGAGGAGTTTGTGCCTGCTTTATAAGCCAATGTTAGGCGCTGCGGCCTC
>Fvb1-1:5204306:5206381_5p
TCCTCTAGTGTTTAGTAGCTTTGAATACTCTTAGGGTTTATCGTATAATTTTTTTGGTGGTGTGCTAAGACCTATGTTTTAATTTAGAATATACGAAGATTGTAATTGTTATATTCTCACTTTCAGATAATTGTGGGTTGTTTTGGAGGATCCTTAATAATATTTAGGAAAGTAGCTCTTTAGTTTTCCGGGTTAGGGTTGTCCATTTTCAAGGGAGGTTTGCCGAGCTTTTCGGTAAATTTTCCTTGGAGGTGGACCCCGCAAGACTTACTTCGGGTTTCAGGATGAAATTAGGGTGAGTCTTGACAGC
>Fvb1-1:5204306:5206381_3p
TTCCTCTAGTTTTTAGTAGCTCTGAATATTCTTGGGGTTATTGTATAATTTTTTCAGTTGTGTGATAAGACCTATGTTTTATTTTAGAATATTCGAAGATTGAAGTTGTTATATTATTTGGATAATTATGGGATGATTTGGAGGTTGGTAAATTCATTTTAGGAGGGTACCTCTTTAATTTTCCGGGTTAGGGTTGTCCATTTTCAAGGAGTTTTGCCGAGCTTTTCGGTAAATTTTCCTTGAAAGTGGACCCCGCAAGACTTACTTCGGGTTTCAGGGTGAAATTTAGGGTGGGTCTTGACAGC
>Fvb1-1:5209611:5217601_5p
ACTCGACGTGAAGGTACATCCGTTAACTCGACGTGAAGGTACAGGGAGTATGGGAGTACTATGCCTGGGAGGCAATAGAGTCTGGGAGACTCACTTATATGGCCATATAGGATATTTTATTGAGTTGTTAATTTGACTAGCGGGGCTAGTCCATTATTTTGGAAGTTTCTTATATGAGGAATCCGTTTATTTTTCTTATTGCTTTATGACTAGCGGGGCTAGTGTAAATTTTGTTGAGATTATAATATTTGCATGCATAGAAATTCTTAAATTCCGTATAATTGGAAAAGCATATATAAAGTGATTTTGTATTATTTTATTTTCGGATGTATACTAATTAGTTTATTTTTCGTCCACTCACGTTAATGTCTTTAAATGCTTTTCCCTGGGCCCTTTGTTTTCAAATGCCTAGATTGCAGAGCTCCTGTTCGGTTTCACTAGGAGTAGAGGCATAGTTTTCCCGCTGCTCTTCGCTGACCGTAGGTTATCTGTTAACCTATGTGTAGTTGTTTTATTTTCCTCCCTTAGTGCTCTGAGAACCATGGGATAATGTAAATTAAGTTGAAGTGTTTTTCTTTAGGTTATGACTCAAGTAGAGAGTTTAAACTTGGTTGATGTTCATGTTAATTAATGTTGAATATTTGGTTTGGTGGTTAAGTACTGCTATGACTTTGGGTATTGTTATGGGGAGTGAAGGACTCCTGGAGTGGTGGTTGTTGATTATAGTTGAAGTGTTAAGTTTCTTTACAGGATGGGTTGTCCATTTTTAGGGGAGGTTATGCCGAAATTTCGGCATAATCTCTTTTAAGAGTGGACCCCGCAAGACTTGCCTATTTTTACTGGGTGTTTTCGGGGTGGGTCTTGTCA
>Fvb1-1:5209611:5217601_3p
ATCCGTCAACTCGACGTGAAGGTACAGGGAGTATGGGAGTACTATGCCTGGGAGGCAATAGAGTCTGGGAGACTCACTTATATGGCCATATAGGATATTTTATTGAGTTGTTAATTTGACTAGCGGGGCTAGTCCATTATTTTGGAAGTTTCTTATATGAGGAATCCGTTTATTTTTCTTATTGCTTTATGACTAGCAGGGCTAGTGTAAATTTTGTTGAGATTATAATATTTGCATGCATAGAAATTCTTAAATTCCGTATAATTGGAAAAGCATATATAAAGTGATTTTGTATTATTTTATTTTCGGATGTATACTAATTAGTTTATTTTTCGTCCACTCACGCTAATGTTTTTAAATGCTTTTCCCTGGGCCCTTTGTTTTCAAATGCCTAGATTGCAGAGCTCCTGTTCGGTTTCACTAGGAGTAGAGGCATAGTTTTCCCGCTGCTCTTCGCTGACCGTAGGTTATCTGTTAACCTATGTGTAGTTGTTTTATTTTCCTCCCTTAGTGCTCTGAGAACCATGGGATAATGTAAATTAAGTTGAAGTGTTTTTCTTTAGGTTATGACTCAAGTAGAGAGCTTAAACTTGGTTGATGTTCATGTTAATTAATGTTGAATATTTGGTTTGGTGGTTAAGTACTGCTATGACTTTGGGTATTGTTATAGGGAGTGAAGGACTCCTGGAGTGGTGGTTGTTGATTATAGTTGAAGTGTTAAGTTTCTTTACAGGATGGGTTGTCCATTTTTAGGGGAGGTTATGCCGAAATTTTGGCATAATCTCTTTTAAGAGTGGACCCCGCAAGACTTGCCTATTTTTACTGGCTGTTTTCGGGGTGGGTCTT
>Fvb1-1:5224671:5238836_5p
GACGTAAACGTTGTAGCCTTGTGTGAATTTTCTATTTGTTTTAGTTGTTTCAAGAAAATTCATACAAGGGATATGACGAGTGTAATACATACATATTTTATTTTAGCCTGAGAGGCTGTATTTTATTGAGCGTTGGAGACTGGCCGGAGCTAGTCATAAAATTGCCAGTTTTCGTGTTGAACGCTTTAAGCTGTCGCATGCAGCAGATTTTCTATGGAAATGTAAATCGGGAAAGCATAAATATTTTCTTTAAATTTATGTTTTTGTCCACTCACTCTAACGTTTCGTTTTCAAATGTTTTCCCCTGGGCTCTTCGTTTTCAAAATACCCAGTTTGCAGGATTGCATAGTTGTGGTCGGACGTATTTGGAGAAGAGGCATAGTCAATAGTGTAGCTTCCGCTCATTTTTATATTTCTAGTTCATTTCCTTTCAAATAGAGTTGCTCTGAACAGTGGCTGCTGGCTATGAAATTTTCTTGTTTAAGTTAGTAATTAAATTGGGAGATGTTGTGATTTGGGGAGCACGAAGGCTCCAGGAGTTTATGGTTGGTTTTAAATTTTCAGAAGTGTTTGCAGGTTTTATTAGGAAGGGTTGTCCATTCTCAAGGAAGGTTATGCCGAATTTTTCGGTAAACTTTCTTTGGAGGTGGTCCCTGCACGACTTACTCCGGGTTTCAGGGTGAAATTCGGGGTGGGTCGTGTCAGTTGGTA
>Fvb1-1:5224671:5238836_3p
ACGTGAGCGTTGTAGCCTTGTGTGAATTTTCTATTTGTTTTAGTTGTTTCAAGAAAATTCATACAAGGGATATGACGAGTGTAATACATACATATTTTATTTTAGCCTGAGAGGCTGTATTTTATTGAGCGTTGGAGACTGGCCGGAGCTAGTCATAAAATTGCCAGTTTTCGTGTTGAACGCTTTAAGCTGTCGCATGCAGCAGATTTTCTATGGAAATGTAAATCGGGAAAGCATAAATATTTTCTTTAAATTTATGTTTTTGTCCACTCACTCTAACGTTTCGTTTTCAAATGTTTTCCCCTGGGCTCTTCGTTTTCAAAATACCCAGTTTGCAGGATTGCATAGTTGTGGTCGGACGTATTTGGAGAAGAGGCATAGTCAATAGTGTAGCTTCCGCTCATTTTTATATTTCTAGTTCATTTCCTTTCAAATAGAGTTGCTCTGAACTGTGGCTGCTGGCTATGAAATTTTCTTGTTTAAGTTAGTAATTAAATTGGGAGATGTTGTGATTTGGGGAGCACGAAGGCTCCAGGAGTTTATGGTTGGTTTTAAATTTTCAGAAGTGTTTGCAGGTTTTATTAGGAAGGGTTGTCCATTCTCAAGGGAGGTTATGCCGAATTTTTCGGTAAACTTTCTTTGGAGGTGGTCCCTGCACGACTTACTCCGGGTTTCAGGGTGAAATTCGGGGTGGGTCGTGTCGT
>Fvb1-1:5251839:5253769_5p
GGCATGTTGTGATTGTGATGATCAAACTTGAGAAACAGAAATCCGGCCGTCAGATCTGACAATCATGATAAAATACATGTATAGGAAAAAATTCAACTTGATCCGAAAAGAATAAGGGCTCGATCCGGACGGTCAATCTCGTAAGTCAAACCCCTAAACTCACGGAAAAGGTCGTTCGACCGTCTAAATTACGTATTTTGGCCGGAGCTCCAACTGAAAATAGTTTTAAACCGATGACACACAACAAGTTGTATAAAAATTTTACGCAAAATAATCACCGAATATAGGGCTACTCATAGGGAGAAAGAA
>Fvb1-1:5251839:5253769_3p
GCATGTTGTGATTGTGATGATCAAACTTGAGAAACAGAAATCCGACCGTCAGATCTGACCATCATGATAAAATACATGTATGGGAAAAAATTCAACTTGATCCGAAAAGAATAAGGGCTCGATCCGGACGGTCAATCTTGTAAGTCAAACCCCTAAACGCACGGAAAAGGTCGTTCGACCGTCTAAATTACGTATTTTGGCCGGAGCTCCAACTGAAAATAGTTTTAAACCGATGACACGCAACAAGTTGTATAAAAAATTTACACAAAATAACCACCGAATATAGGGCTATAGTAGGTAATAGAAAA
>Fvb1-1:5281097:5284840_5p
CCATCTCAGACTCCCTCGCTCTTTGGGTTTCCAGCTCAGACTGTAGACTTGCGAACTGATCCTGTAGCCGAGTGGTCTGGCTGTTGCTGCTTGAGGCTCCGGCGGCTCCCTTGCGCTGAAATCCTGGCGTCGTCTTCAGGATCCCCTTTCCAGCGTCTCCCATACCCCGGCAGTAGTAGGTGTTGGAACGCTGCGCGAAGGCAGTGGCCATAATCCGCGCCCCAACGGTAGGATCTGAAGTGTCGATCCTGGACATGGCCTCTGACATGTCATCCTCTGCCGTGCCCGGCCATGTGTCGTTCACCATGCCTCTGATGACCTCTTGCTCCGCCTCCCTCACCCTCGCCTAATTGGATATATTATAAAAATATATTAATATACATTTAATAAAATGTAATTAAAATTAAAAATTAGAAAATATAAAGAACTTACAAGATCCTCCTCAGAATGAGGATATGCCCTCTGAAAGGTCCCCACATAGGGGTTCTCCTCTGGCCGCTCTCGCCGCACGTCGTCCATGATGGCCGAAAACGGCCTCGAACCGGCACGATGGTTGGTTGTGTTCTGTTGCCGGTTCTCAGCGTTCACCCGGGCGAGGTGCTT
>Fvb1-1:5281097:5284840_3p
CTCCCTCGCTCTTTGGGCTTCCAGCTCAGACTGTAGGCTTGCGAACTGATCCTGTAGCCGAGTGGTCTGGCTGTTGCTGCTTGAGGCTCCGGCGGCTCCCTTGCGCTGAAATCCTGGCGTCGTCTTCAGGATCCCCTTTCCAGCGTCTCCCATACCCCGGCAGTAGGAGGTGTTGGAACGCTGCGCGAAGGCAGTGGCCATAATCCGCGCCCCAACGGTAGGATCTGAAGTGTCGATCCTGGACATGGCCTCTGACATGTCATCCTCTGCCGTGCCCGGCCATGTGTCGTTCACCATGCCTCTGATGACCTCTTGCTCCGCCTCCCTCACCCTCGCCTAAATGGATATATTATAAAAATATATTAATATACATTTAATAAAATGTAATTAAAATTAAAAATTAGTAAATATAAGGAACTTACAAGATCCTCCTCAGAATGAGGATATGCCCTCTGAAAGGTCCCCACATAGGGGTTCTCCTCTGGCCGCTCTCGCCGCACGTCGTCCATGATGGCCGAAAACGGCCTCGAACCGGCACGATGGTTGGTTGTGTTCTGTTGCCGGTTCTCAGCGTTCACCCGGGCGAGGT
>Fvb1-1:5351122:5353148_5p
GTCCCGCCCCCGACATACTTCTTGTAGACCGATATACAGGCTACCTCACCATGGTGAAAGATCATCAGAACCACATCCGGAAGGTACTTCTCCAAGCTCCATAAGAAAGCATCATAAGAAGATATATGTGTAGTTAGTCTCACATCGGTAATATGTAATAAGAATGAACCTTCCTTAGTTATA
>Fvb1-1:5351122:5353148_3p
AAAGGGCCCCGCCCCCGACATATTTCCGGTAGACCAAAATTCGGGCTACCTCACCATGGTGAAAGATCATCGATACCACATCCGGAATATGCTCCTCCAAGCTCCACAAGAAGGCATCATAAGAAGATATATGTGTAGTTAGTCTCACATCAGTAATATGTATTAAGAGGGAATCTTCTTTAGCTATA
>Fvb1-1:5365573:5375811_5p
TTGTTGTAATATCCCACATCGGCCAACGGAGAGGGGTTATGTGCTGTATATGTACATGCCCACCTCCAATCTAACGCGAGGCCTTATGGGAGCTCAGTGGCTTCGGAGGGGATGAGAACTTCGAGGTTAAGCATGCTGAGCCCAGAGCAATCCCAGGATGGGTGACCCACTGGGAAGTTGCTCTGTGAGCTCCCAGAAACAAAACCGTGCGGGCCGGGTGCAGAAGGCACTGGCGGGCCCAAAGCGGACAATATCGTGTGGGGTTGGGCCAGTCCGCTGCGCCACTCTACTGCGAGGCCTTTTGGTGGCTCAGCGGCTTCGGAGGGGATGGGTACTCCGAGGTTAAGCATGTTGATGCTAGAGCAATCCCAGGATGGGTGACCTACTGGGAAGCTGCTCCTGAGTTGCCGGAAACAAAACCGTGAGGGCCGGTGGGCCCAAAGCGGACAATATCGTGTTACGGCGGAATGGGTCCTGGGATGTGACAAATGGTA
>Fvb1-1:5365573:5375811_3p
GTGGATTGTAATATCCCACATCGGCCAACGGAGAGGGGTTATGTGCTGTATATGTACATGCCCACCTCCAATCTAACGCGAGGCCTTATGGGAGCTCAGTGGCTTCGGAGGGGATGGGAACTCCGAGGTTAAGCATGCTGAGCCCAGAGCAATCCCAGGATGGGTGACCCACTGGGAAGTTGCTCTGTGAGCTCCCAGAAACAAAACCGTGCGGGACGGGTGCAGAAGGCACTGGCGGGCCCAAAGCGGACAATATCGTGTGGGGTTGGGCCAGTCCGCTGCGCCACTCTACTGCGAGGCCTTTTGGTGGCTCAGCGGCTTCGGAGGGGATGGGTACTCCGAGGTTAAGCATGTTGATGCTAGAGCAATCCCAGGATGGGTGACCTACTGGGAAGCTGCTCCTGAGTTGCCGGAAACAAAACCGTGAGGGCCGGTGGGCCCAAAGCGGACAATATCGTGTTACGGCGGAATGGGTCCTGGGATGTGACAGTTGTAGTT
>Fvb1-1:5383692:5389659_5p
ATGTCACACCCTGACTCTTAAATTTTACTTTATTTACTAGCATGGTGTTAATAAGAGTTTTACCGTCATGGTCATTGAGTTTATAGCTTAATTGGTCCCCAGAGAGGTTTAGGAGGACGATTAATTCGAAGGAATTATTCATAGGAGAAAATGTCACAACTGTAAAAAGGTAAATTTTGGCTAGTAAAAGGTAATTTTTATTAGGGTATTATTTT
>Fvb1-1:5383692:5389659_3p
ATTGTCACGCCCCGACTCTTAAATTTTACCTTATTTACTAGCATGGTGTTAATAAGAGTTTTACCGTCTTCGTCATTGAGTTTATAGTTTAATTAGTCCCCAGAGAGGTTTTGGGGGACGATTAATTCGAAGGAACTATTCGTAGGAGAAAATGTAACGACAGTAAAAACGGTAAATTTTGGCTAGTAAAAGGTAATTTTTATTAGA
>Fvb1-1:5402286:5405733_5p
ATTCGACCCTCCAAATCACGTAATCTGGCCGGACCTTCAACTGAGAATAGTTTCCAATCGACGAGACTCTTACGGGACTATAAAAATTTGGTAAAAAATAAATACCCGGGATAGGGCTACCACTAGGTAGAAATAAGAGAATTTCGTTGACCGGAACAACCGGCACCGAAATTTTACCGGAATATCTTCATTTTTCACGGGTTGATGTATTTCACCGTTCCGGTCATATCTTATTTCACGACTTTTTTGTGTTTGAGGCATCTACGTATACGTTGTCTTCAAAACGAAACTTAAACTCAACACTTATATAAAAAAGTTATACAACATTAGTACATATAACGTGAGTTTGGTGATCGGAGAAGAGGAACTGAAAACTGACCGTCAGATATGACCAGCATAACGAATTACGTAGGTGGAAAAAAATTCAGCTCCATCTGACAAAGATAAGGGCTCGATCCGTCCGGTCAATCGGCGCGGTCAAACCCCTAAACGGACGGAAACGGCTATTCGACCCTCCAAATCACGTAATTTGGCCGGACCTTCAACTGAGAATAGTTTCCAATCGACGAGACTCTTACGGGGCTATAAAAATTTGGTAAAAAATAAATACCCGGGATA
>Fvb1-1:5402286:5405733_3p
CTATTCGACCATCCAAATCACGTAATCTGGCCGGACCTTCAACTGAGAATAGTTTCCAATCGACGAGACTCTTACGGGGCTATAAAAATTTGGTAAAAAATAAATAACCGGGATAGGGCTACCACTAGGTAGAAATAAGAGAATTTCGTTGACCGGAACAACCGGCACCGAAATTTTACCGGAATATCTTTATTTTTCACGGGTTGACGTATTTCACCGTTCCGGTCATATCTTATTTCACGACTTTTTTGCGTTTGAGGCATCTACGTATACGTTGTCTTCAAAACGAATCTTAAACTCAACACTTGTATAAAAAAGTTATATAACATTAGTACTTATATCGTGAGTTTGGTGATCGGAGAAGAGGAACTGAAAACCGACCGTCAGATATGACCAGCATAACGAATTACGTAGGTGGGAAAAAATTCAGCTCCATCTGACAAAGATAAGGGCTCGATCCATCCGGTCAATCGGCGCGGTCAAACCCCTAAACGGACGGAAACGGCTATTCGACCCTCCAAATCACGTAATCTGGCCGGACCTTCAACTGAGAATAGTTTCCAATCGACGAGACTCTTACGGGACTATAAAAATTTGGTAAAAAATAAATACCCGGGATAG
>Fvb1-1:5429016:5439356_5p
CAAGACCCGCCCCGAATTTCACCCCGAAACCCGAGATGAGTCCTGCGGGGACCACCTCCAAGGAAAATTTACCGAAGACTCGGCAAACCTCCCTCGAAAATGGACAACCCTAACTTATAAGAATTTAAGAACCACATTTTTACTCCAAAATAAATCCTCCGCTACAACCCAAAAGTAGCTAGAATATAAACTTCACAGAAGAATTCCAACAGTATTCAGAGCTACTAAAAATAAAATAATACACAGCGAAAGTTAACAAACCCCTAGTAGATTAAACAGGTAACCTACTGGTGAAATGTAGCGGATAGATGGGTGACTATGCCTCGACGTCTCCTGCTAGACCTCACGCGAACTCTGCAGACTGGGCATTTTTAAAAACGAAGAGCCCAGGGGAAAATATTCAACACGTCAGAGTGAGTGGACAAAATGATTTCGACAACAAATAAATATTTCCTCAGAAATGCATTCCAAGAAAACGCTTCATGAGCGGCAAAAACAAGAGCTCCACTGGAAAGATTCTAAACTGGGGTCCAGCCTGGCTAAACTCCCAAACTTTAAGAAATTGCCTCTCAGGCCAGGATATTATATTTATATATAGTATGTA
>Fvb1-1:5429016:5439356_3p
TGTCAAGACTCGCCCCGAATTTCACCCCGAAACCTGAGATGAGTCCTGCGGGGACCACCTCCAAGGAAAATTTACCGAAGACTCGGCAAACCTTCCTCGAAAATGGACAACCCTAACTTATAAGAATTTAAGAACCACATTTTTACTCCAAAATAAATCCTCTGCTACAACCCAAAAGTAGCTAGAATATAAACTTCACAGAAGAATTCTAACAATATTCAGAGCTACTAAAAATAAAATAATACACATCGAAAGCTATTAAACCCCTAGTAGATTAAACAGGTAACCAACTGGCAAAATGTAGCGGATAGATGGGTGACTATGCCTCGACGTCTCTTGCTAGACCTCACGTGAACTCTGCAGACTGGACATTTTTAAAAACGAAGAGCCCAGGGGAAAATATTTAACACGTCAGAGTGAGTGGACAAAACGATTCCGACAACAAATAAATATTTCCCCAAAAATGGTTTCCAAGAAAACGCTTCATCAGCGGCAAAAACAAGAGCTCAACTGGAAAGATTCTGAACTGGGGTCCAGCCTGGCTAGACTCTCAAACTTTAAGAAATTGCCTCTCAGGCCAGGATATTATATATATATAGTATGT
>Fvb1-1:5443635:5454084_5p
GCCGGCGGCGCCGCTGCCGGGAAAAATGTTTTTGTAGGGAATTTTATGAGGAGTAATATGGAATGAGTTTTATAATTTTTGGAGAAGTTTTGATAAGGTTGGAGATTTTTCTATGGTTAAGGAATTTAGCGGTGTTTAAATTGGAGTATCGGTAGTTGAGTTAGCTGGATTTAAAATTCTTTTAAGGTTAATTTTTGGTCATCGGGGGTGGTGGTGAATTTTGAGTCTTAAAGGATTAAGGATGGAAATTGGGCAAGGAAGAAGATAAATTATAAGCCCTTAATTTTTATGGGTTATTTATTGAAGTTTTATTTCAGTTCGAGAATTAATATTATTTGTTGTTCAGGCCGTGAGGAGAATCATTTGGAGGAAGCCTCAGGTCGTCGTC
>Fvb1-1:5443635:5454084_3p
GCTGCCGGCCGCCGCTGCCGGGAAAAATATTTTTGTAGCGAATTTTATGAGGAGTAATGTGGAATGAGTTTTATAATTTTTAGAGGAGTTTTGATAAGGTTGGAGAATTTTCTATGGTTAAGGAATTTGGCGGTGTTTAAATTGGAGTAACGGTAGTTGAGTTAGCCGGATTTAAAATTCTTTTAAGGTTAATTTTTGGCCATCGGGGATGGTGGTGAATTTTGAGTCTTAAAGGATTAAGGATGGAAATTGGGCAAGGAAGAAGATAAATTATAAGCCCTTACTTTTTATGGGTTATTTATTTAAGTTTTATTTCAGTTCGAGAATTAATATTATTTGTTGTCCAGGCCGTGAGGAGGATCATTTGGAGGAAGCCTCGGGTCGTCGTCA
>Fvb1-1:5482742:5490094_5p
TGACAGGACCCACCCCGAATTTCACCCTGAAACCCAAGGTAAAACCTGCGGGGTCCACTTTCAAGGAAAATTTACCGAAAATTCTACATAACCTTCCTTAAAAATGGACGACCCTTACCTGAAAAATCCAATTTAACACTTCTATAACCAAACATTCATCTTCAACACCTGGAGCCTTCCTGCTCCCCAAGTTCAACACATCTCCCAATATAATAATTCCTCACTTAAACTAATCCCACAACCCAAAAGATAACCAAAATGTAAATACTTTCACTAATTTCCAATATGCCATAAATTCGTTGCATGCAAATGTTAACCAAAATATTTCATAAAGAAAAACCCAAGAAAACGGACTAGCCCCGCTAGTCAAATTAATGACAAAGATGAATAATAACCTTCATAGAAGAAGGTACCAAAACAAGGGACTAGCCCCGCTAGTCAAATCAACAACGATAAATAAGAAACAGTTATAGCCATACAAGTGAGCCTCCCAGACTCGGTTGCCTCTCAGGCAATAATACTCCCATACTCCCTACACCTTCATGTTATTATAACAGAGAGGAGTAGGGCTTGCGTGATGTCGTCGACTACATCACATCACCCGAAGGCGGAAAGGGCTTGAGTAACCCCACTTAAAACGTGGGAGTTACATCGCCTCGAAAGGCGGAAACGACATGCTATATAAGTGAGCCTCCCAGACTCGGTTGCCTCCCAAGCAATAATACTCCCATACTCCCTACACCTTCATGTTATGATAACAGAGAGGAGTAGGGCTTGCGTGATGTCGTCGACTACATCACATCACCCGAAGGCAGAA
>Fvb1-1:5482742:5490094_3p
TGACAGGACCCACCCCGAATTTCACCTTGAAACCCAAGGTAAAACCTGTGGGGTCCACTTTCAAGGAAAATTTACAGAAAATTCGGCATAACCTTCCTTAAAAATGGACGACCCTTACCTGAAAAATCTAATTTAACACTTCTATAACCAAACATTCATCTTCAACACCTGGAGCCTTCCTGCTCCCCAAGTTCAACACATCTCCCAATATAATAATTCCTCACTTAAACTAATCCCACAACCCAAAAGATAACCAAAATGTAAATACTTTCACTAATTTCCAATATGCCATAAATTCGTTGCATGCAAATGTTAACCAAAATCTTTCATAAAGAAAAACCCAAGAAAACGGACTAGCTCCGCTAGTCAAATTAATGACAAAGATGAATAATAACCTTCATAGAAGAAGGTACCAAAACAAGGGACTAGCCCCGCTAGTCAAATCAACAACGATAAATAAGAAACAGTTATAGCCATACAAGTGAGCCTCCCAAACTCGGTTGCCTCCCAGACAATAATACTCCCATACTCCCTACACCTTCATGTTATGATAACAGAGAGGAGTAGGGCTTGCGTGATGTCGTCGACTACATCACATCACCCGAAGGCGGAAAGGGCTTGAGTAACCCCACTTAAAACGTGGGAGTTACATCGCCTCGAAAGGCGGAAACGACATGCTATATAAGTGAGCCTCCCAGACTCGGTTGCCTCCCAAGCAATAATACTCCCATACTCCCTACACCTTCATGTTATGATAACAGAGAGGAGTAGGGCTTGCGTGATGTCGTCGACTACATCACATCACCCGAA
>Fvb1-1:5494995:5503760_5p
GGCCTTATACAAATATGATATGTAGTTTGACTAGATCTATGTATTCATTATCCTTATCATATTGGTATTATGTAATTTCTTATATAAAGGGCTCCTATCAATGAATAAAATGATGATTTATCTATTCTCTTGCTATCTCTCTTTGTCTCTACACTTTATCATTCATCACGTT
>Fvb1-1:5494995:5503760_3p
AATAAGATATGTAGTTTGACTAGATCTATGTATTCATTATCATTATCATATTGGTATTGGGTAATTCCATATATAAAGGGCTCCTATCAATGAATAAAATGATGATTTTTCTATTCTCTTGCTATCTCTCTTTGTCTTTACACTTTATCCTTCATTAGG
>Fvb1-1:5505345:5512898_5p
GTTTGAACCAAAGGGCATTTTTGTACAAGTAATAATATTTTACTGCACTATAAATGTTCAAGTGAATATTAATTACATCCTTGGTCCGCGCCACACCAGTGAGCCTAAATTCTTTGGGTTTACAAGTGATGGCCCGCCAGTGAGACCACACGAGCTGAATTACAGAGTTCGCGTGGGAGACTTCATGAACAAGCAACATGCGGAGTCCGCGTGCATCACATTTATCGTTAAAGATTCTTACAAGTCTTTGACATGCTTTGGGCCAATCCATGTGGCCCTTTTAATAAAGAAGCTCTTGAAAGGCTCGCGAGATGGAAGCGAGCTTTAGGAGCTCGCGGGATTGGTTGAGTCCGCGGCTCGCGAGTTAGTCTTCCACAAAGACTGTGGCACCCCGCGGGATAAGGATGTTCCTAATTTCAGTCCGCATAGGAGTCCACAGTTGAGTAGCGCGGGGGCAGTGTCCTATGCGGAGTGTGCAAACTGGACATGTGTCACAAGATGGTTGGTCCACGCTGGTGAAGCGATGTCCTTGTGTTATTCTGTTTCAGAGTCCGACTTGGATTCTGATTATCTTTCTTTTGACAGAAAGCGAGCTACTATATAAGGGGCTTGAAAGCTAACAGTAGACTCTCTCT
>Fvb1-1:5505345:5512898_3p
AATGTTTGAGCCAGAGGGCATTTTTGTCCAAGTAATAATACTTTACTGGATTGTAAAAGGTTCAAGTGAATATTAATTAAATCCTTGGTCTGCGTCACACCGGCGAGCCCAAATTCTTTGGGTTTACAAGTGATGGCCCGCCAGTGAGACCATGCAAACTGGATTACATAGGTCGTGTGGGAGTCTTCAAGAACAAGCAACAGGCGAAGTCCGCGTGCATCACATTTATCGTTAAAGATTCTTACAAGTCTTTGACATGCTTTGGGCCAATCCTTGTGGCCCTTTTAAAAAAAGAAGCCCTTGAAAGGCCCGCGAGATGGAAGTGAGCTTTAGGAGCTTGCGGGATGGGTTGAGTCCGCGGCTCGCGAGTTAGTCTTCCACAAGGACTATGACACCTTGCGGGATAGGGATGTTCCTAATTTCAGTCCGCATAAGAGTCCACAAATGAGTAGCGCGGGGGCAGTGTCCTATGCGGAGTGTGCAAACTGGACATGTGTCACAAGATGGTTGGTCTGCACGGGTGAAGCAGTGTCCTTGTGTTATTCTGTTTCAGAGTCCGACTTGGATTCTGATTATCTTTCTTCTAACAGAAGGCGAGCTACTATATAAGGGGCTCAAAAGCTAACAGTAGACTCTCTCTACACAC
>Fvb1-1:5519209:5533048_5p
TAGTTTAGATATTTTCTTGTAGAAACTTTGTGTACATTCTAGAACTTGTAGTTATAGTCATTGGATTGAATTAATCCTAGCCATCCATTGAGGAGGTGTTAGGCTATAAATAGGTGGTGAAGGCTCTTAGCCAAACCATCCTTGAAAGCGTTCTCAA
>Fvb1-1:5519209:5533048_3p
TTTAGATATTTTCTTGTAGAAACTTTGTGTAGATTCTAGAACTTGTAATTATAGCCATTGGATTGAATTAATCATAGTCATCCATTGAGGAGGTGTTAGGCTATAAATATTTGGTGAAGGCTCTTAGCCAAACCATCCTTGAAAGCCTTGTAAGTG
>Fvb1-1:5533743:5535076_5p
TTTTCTATTACCTATTATAGCCCTATATTCGGTAGTTATTTTGCGTAAAATTTTTATACGACTTGTTGCGTGTCATCGGTTTAAAACTATTTTCAGTTGGAGGTCCGGCCAAAATACGTAATTTAGACGGTCAAACGACCTTTTCCGTGCGTTTAGGGTTTGACTTACGAGATTGACCGTCCGGATCGAGCCCTTATTCTTTTCGGATCAAGTTGAATTTTTTTTCCATACATGTATTTTATCATGATGGTCAGATCTGACGGTCGGATTTTTGTTTCTCAAGTTTGATCATCACAATCACAACATGC
>Fvb1-1:5533743:5535076_3p
CCTATGAGTAGCCCTATATTCGGTGGTTATTTTGCGTAAAATTTTTATACGACTTGTTGCGTGTCATCGGTTTAAAACTATTTTCAGTTGGAGGTCCGGCCAAAATACGTAATTTAGATGGTCGAACGACCTTTTCCGTGCGTTTAGGGGTTTGACTTACGAGATTGACCGTCCGGATCGAGTCCTTATTCTTTTCGGATCAAGTTGAATTTTTTCCCATACATGTATTTTATCATGATGGTCAGATCTGACGGTTGGATTTCTGTTTCTCAAGTTTGATCATCACAATCACAACATGCC
>Fvb1-1:5567247:5573744_5p
CAAAAAAAAAAAAGGTCCTAAGCTTCAATTTGATATAAAGTTTGAAGAAAAAGGTTAAGAAATGAGCGAGATATGAATTTTTGAAGTTGTGGTAGTTGTAATAGATTTTCAGCAAGTTTATTAGTTTGGAAATTTGATTAGCCATAACTTGTTTATTTCTAATTTTTTTTAAGTGCTTCAAAAGCCTAAACTGAAGAATTTTTCATGAATCTAATTTTGTGATCAAATTTTACAAAGTGATACTTAATTATATACGAAAATATAAGTTTCTAGAAAACATACTTTTTTCCATTTTATCCTTAGTTATGCATTTTGATAATCTTAAAGACAAAAAGAGTATAGGAATGTAACTATGTACTTACACTTGAATTTTCAGAAGTGAAGTGAGGGTTTTGGTGTTGATACAAGGTTGGGCTTCTTTGACAAATAGAGAACTTCTCAAGAGAAAAAGAGTGAAGGGTAGGATTTTGGTGTGGGAGCTTTTCTATTCAACTAAGGAAGTTTGTGATCATCTTGACATTTGATCTTGGAGTGTGAAGAAAAGATGTGCAGCCCCCAAGTATAAATAAGCCATGAAACATGCATTGTAAATTAATTTCCACCAATTTTATTTGACTTAAAAGACCAAACATTAAGTTTGAGTGATAGTCTAGCTAGTTAGGGTGATTGTTCACAAAGAAAACCAAATAGTAAGAGGGGTAAAAGAAAAATCAGCTAGTACATGAATCTATATATGAGGTATACCTTATATATGTATTGACATGAATCTATAGATACACAAATATTTATATATGCATATATAGATATATATCTACT
>Fvb1-1:5567247:5573744_3p
AAAAAAAAAAGAGGTACTAAGCTTCAATTTGATATAAAGTGTGTAGAAAAAAATTAAGAAATGAGCGAGATATGAATTTTTGAAGTTGTGGTAGTTGTAATGGATTTTCAGCAAGTTTATTAGTTTGGAAATTTGATTAGCCATAACTTGTTCATTTCCAAACTTTTTTTAAGTGATTCAAAAGCCTAAACTGAAGAATTTTTCATGAATCTAATTTTGTGATCAAATTTTACAAAGTGATACTTAATTATATACGAAAATATAAGTTTCTAGAAAACATATTCTTTTCCATTTTATCTTTAGTTATGCATTTTGATAATCTTAAAGACAAAAGAGTATAGGAATGTAACTATGTACATACACTTGAATTTTCAGAAGTGAAGTGAGGGTTTTGGTGTTGATACAAGGTTGGGCTTCTTTGACAAATAGAGAACTTCTCAAGAGAAAAAGAGTGAAGGGTAGGATTTTGGTGTAGGAACTTTTCTATTCAACTAAGGAAGTTTGTGATCATCTTGACATTTGATCTTGGAGTGTGAAGAAAAGATGTTGCAGCCCCCAAGTATAAATAGGCCATGAAGCATGCATTGTAAATTAATTTCCACCAATTTTATTTGACTTAAAAGACCAAACATTAAGTTTGAGTGATAGTCTAGCTAGTTAGGGTGATTGTTCACAAAGAAAACCAAATAGTAAGAGGGGTAAAAGAAAAATCAGCTAGTACATGAATCTATATATGAGGTATACCTTATATATGTATTGACATGAATCTATAGATACACAAATATTTATATATGCATATATAGATATATATATCTACTCAAGCTA
>Fvb1-1:5604348:5614763_5p
AGTGTTAAGCACGAAGCAAATTTATTTATGTCTGCTTTGCGTTAAGCGTCGGTGTTTTATTTATGGTTTTATTTATTTGGAACAGGACGTGAGAAGGCTCGAGTGGAAGAGACCTTCGACCGACATCAGGCTTAGGCCTAACCTGTGAGTGGACCTTTGTTTTAAATATTGTGTTCGAAATGATTTATCGTTTTGAATGATTTTCTGTTGTTGGATATTTCCCGAAATTGAGAATTTCGATGATTATACTCTTATATGAGAATAGTATGTATATGATTAAATGCTAGCTAGCTATACGTGATTTCCCCCATACCGAGGTACAATTTTGGTATGGGTGACGTGAGCGTTAGACGCGAGCGTCGTATCCCTGTGTGACTTTCTAATTTCGTATTTAATTATTTAAAGATTTCGTACAAGGAGTAAGCACGTATATATTACCACTCGGTCGCTTTCCCCCAGCTTGAGGTACAATTCCAGTATGGGGTGATGTGAGTGTTCGACGCAAGCATAGTAGCTTCGTATGATATCTACTTTATTCAAGTTGTTCATAGATATCGTACAAAGGGTTAGGCGAGTGTGCATACATACTATATATATAATATCCTGGCCTGAGAGGCAATTTCTTAAAGTTTGGGAGTCTAGCCAGGCTGGACCCTAGTTCAGAATCTTTCCAGTGGAGCTCTTGTTTTGCCGCTGATGAAGCGTTTTCTTGGAAAACATTTTTTTTT
>Fvb1-1:5604348:5614763_3p
GCACGAAGCATATTTATTTATGTCTGCTTTGCATTAAGCGTCAGTGTTTTATTTATGGTTTTATTTATTTGGAACAGGACGTGAGAAGGCTCGAGCGGAAGAGACCTTCGACCGACATCAGGCTTAGGCCTAACCTGTGAGTGGACCTTTGTTTTAAATATTGTGTTCAAAATGCTTTATCGTTTTGAATGATTTTCTGTTGTTGGATATTTCCCGAAATTGAGAATTTCGGTGATTATACTTTTATATGAGAATAGTATGTATATGATTAAATGCTAGCTAGCTATACGTGATTTCCCCCATACCGAGGTACAATTTCGGTATGGGTGACGTGAGCGTTAGACGCGAGCGTCGTATCCCTGTGCGACTTTCTAATTTCGTATTTAATTATTCAAAGATTTCGTACAAGGAGTAAGCACGTATATATTACCACTCGGCCGCTTTCCCCTAGCCTGAGGTACAATTCCATTGTGGGGTGATGTGAGCGTTAGACGCTAGCATAGTAGCTTCGTATGATATCTACTTTATTCAAGTTGTTCATAGATATCGTACAAAGGGTTAGGCGAGTGTGCATACATACTATATATATAATATCCTGGCCTGAGAGGCAATTTCTTAAAGTTTGGGAGTCTAGCTAGGCTGGACCCCAGTTCAGAATCTTTCCAGTGGAGCTCTTGTTTTGCCGCTGATGAAGCGTTTTCTTGGAAAACATTTTTTTTT
>Fvb1-1:5670069:5677493_5p
CCGGCGGCTTTTCTCCTCTTCCGGCGGGTTAGAGGCTCGGGGGCTAGGCCGGGGAGGGAGAGGAGGAGATGGGGGTCCGAACTGGGGTGGAGAGGCGGCCGGTGGCTGGCCGGACGGCGGCAGCTGGCGGCTGGGGTTTCAACCGAGAGAGAGAGAGCTCGGGGAGCTCGGGGAAAAGAAGAAGAAAAAGAAAGAAAAGAAAGAGAAAGGATTTGGGCTGGGGCTGCTCCCCACCCGGTCCAATAAATATACCCAACAACAATACCCCACTTCAAAATTACCCATTTTTACTACCTCCAAACTTTACCAAATAAATTCATAACTTTACCATGCTAACTCCAAATTTAACGCATAGCATGTCTATGAACTCGTAACGACGTTCTCTACAACTTTCATGAAGAAAGTTTTCCCAAATTCCAAACGTAATAAAAAATCAACTCTAGGGTCCTTAAGTGATAAACGGTTACTTAACACGGTAAAAATCCGAAGTAATACCAACGGTAATTAACCGTAAAATAACTTAAGAACCGGGATGTGTCAATTCTCCCCTCCTTATAAAAATTTCGTCCTCGAAATTTCAAATTATGCAAAAGAGGGTAGAGATTACTGCCTTTCTTCTCAGACTCTAATAAGCACAAAGCTAAATCATCCCATCAATGCTCTTCAAACCTTCTTCTATCACAAATTATATCTTTTCACTTGTGGAAACAATTAATCAAATTCTTTTCCAATTATATAGACACGTCAAAATTTATCTGCCAAACCCGAGGCGTGAGCATATGCTTTAACAAATCTTAAACTTAAGATCAACTGAAATACTCTGCCAACTTTCCACATGGCACCACTCACATAATATACTTTGCCCTTGACTTAACTTCCACTAATTGAATAGCTTGCCCGATTAATATTACTTATAACACACAACCCCAAATCACATGGAGGACTTTGACTTTCGTCAAGTCAAAATGGTCAATAAACTTTCTTAATTCACAATCCT
>Fvb1-1:5670069:5677493_3p
CTTCCGGCGGCTTTTCTCCTCTTCCGGCGGGTTAGAGGCTCGGGGGCTAGGCCGGGGAGGGAGAGGAGGAGATGGGGGTCCGAACTGGGGTGGAGAGGCGGCCGGTGGCTGGCCGGACGGCGGCAGCTGGCGGCTGGGGTTTCAACCGAGAGAGAGAGAGCTCGGGGAGCTCGGGGAAAAGAAGAAGAAAAAGAAAGAAAAGAAAGAGAAAGGATTTGGGCTGGGGCTGCTCCCCACCCGGTCCAATAAATATACCCAACAACAATACCCCACTTCAAAATTACCCATTTTTACTACCTCCAAACTTTACCAAATAAATTCATAACTTTACCATGCTAACTCCAAATTTAACGCATAGCATGTCTATGAACTCGTAACGACGTTCTCTACAACTTTCATGAAGAAAGTTTTCCCAAATTCCAAACGTAATAAAAAATCAACTCTAGGGTCCTTAAGTGATAAACGATTACTTAACACGGTAAAAATCCGAAGTAATACCAACGGTAATTAACCGTAAAATAACTTAAGAACCGGGATGTGTCAATTCTCCCCTCCTTATAAAAATTTCGTCCTCGAAATTTCAAATTATGCAAAAGAGGGTAGAGATTACTGCCTTTCTTCTCAGACTCTAATAAGCACAAAGCTAAATCATCCCATCAATGCTCTTCAAACCTTCTTCTATCACAAATTATATCTTTTCACTTGTGGAAACAATTAATCAAATTCTTTTCCAATTATATAGACACGTCAAAATTTATCTGCCAAACCCGAGGCGTGAGCATATGCTTTAACAAATCTTAAACTTAAGATCAACTGAAATACTCTGCCAACTTTCCACATGGCACCACTCACATAATATACTTTGCCCTTGACTTAACTTCCACTAATTGAATAGCTTGCCCGATTAATATTACTTATAACACACAACCCCAAATCACATGGAGGACTTTGACTTTCGTCAAGTCAAAATGGTCAATAAACTTTCTTAATTCACAATCCT
>Fvb1-1:5695684:5699454_5p
GTTGATGACTGGTTTGTGCATGTATTTTTTTGTTGGTGGTAGTTTGTTGCCCAAAACTTGATTAAGGCATGAGCTCCAATTAAGTTATGTACATAGGCAGGAAAATGTTGATGACAGTAGTACAATATGGAATTATGTAATGCTATATGAATTGCATTTGGAATGATGTAATTCAATTTTTGGATCCCTAAATATTGCTAATATCTGAGCTATTTTAATCCTGTAAATTGCAATTTTTTTTTCTTCAAAGTGCATATTTTATGACAGGTTCAAAATGACATTGAATACCAAAGTATGATGGTTGGAAGTGTCATTGAAAAGTTACAACCACATTTACAAATGCAAAAGACAACGTTTAGTAAACGTCACAGAAACATTCCATGACGAAAAATAAACGTCATAAAAACAAAGTCAATGACAGAATTCGAGTAAAAACGACAAGCAATAAACGTCATCGAAAAGATTTAATCACATTTCAAAAATGTCATGGAAAGTTTTCCATGACGAAAA
>Fvb1-1:5695684:5699454_3p
TTCTCTTCTAGCCCTGTGCTTGATAAGTTGATGACTGGTTTGTGCATGTATTTTTTTGTTGGTGGTAGTTTGTTGCCCAAAACTTGATTAAGGCATGAGCTCCAATTAAGTTATGTACATAGGCAGGAAAATGTTGATGACAGTAGTACAATATGGAATTATGTAATGCTATATGAATTGCATTTGGAATGATGTAATTCAATTTTTGGATCCCTAAATATTGCTAATATCTGAGCTATTTTAATCCTGTAAATTGCAATTTTTTTTTCTTCAAAGTGCATATTTTATGACAGGTTCAAAATGACATTGAATACCAAAGTATGATGGTTGGAAGTGTCATTGAAAAGTTACAACCACATTTACAAATGCAAAAGACAACGTTTAGTAAACGTCACAGAAACATTCCATGACGAAAAATAAACGTCATAAAAACAAAGTCAATGACAGAATTCGAGTAAAAACGACAAGCAATAAACGTCATCGAAAAGATTTAATCACATTTCAAAAATGTCATGGAAAGTTTTCCATGACGAAAA
>Fvb1-1:5737826:5743350_5p
ATAGGTATCCTCCCCCCTCTTGCCTAAGTTCTAGACTTTTCTAGGACATTTACAAGTATGGAGGGTTCTAGAGTATTCTCTACAACTTAAGTATTTCTTTGAGTATTTTAGAGACTTCCGGAGTGGTCTTGAGCCTTGAGCCTCTCTAGAGTTCTAGAGAGTTCCGGAGTGTCCTAGAGACTCTTTAAGGTGCTAGAGAGTTCTAGAGTTGTCCGAATGCTTCCCGATCCTTCCGGGAGCTTCTAAGACCTTCCATAATGTTTCAGATGCATCTAGAATGCTCATGTGCTCTCCAAAACCTTCCTTGAGCCAAGCTTGCATCAAAATGCTTAAGGAAACTCCTCTTTAATTTGGTGGGGTGTAACGCT
>Fvb1-1:5737826:5743350_3p
TCCCCCCCTCCCCTTGCCTAAGTTCTAGACTTTTCTAGGACATTTACAAGTATGGAGGGTTCTAGAGTATTATCTACAACTCTAAGTATTTCTTTGAGTATTCTAGGGACTTCCGGAGTGTTCATGAGCCTTGAGCCTCTCTAGGATTCTAGAGAGCTCCAGATTGTCCTAGAGACTCTCTAAGGTGCTAGAGAGTTCTAGAGTTGTCCGAATGCTTCCCGATCTTTCCGAGAGCTTCTAAGACCTTCCATAATGTTCCGGATGCATCTAGAATGCTCATGTGCTCTCCAAAACCTTCCTTGAGCTAAGCTTGCATCAAAATGCTCAAGGAAACTCCTCTTTAATTTGGCGGGGTGTGACACTTTGG
>Fvb1-1:5761761:5768772_5p
TACACCGTGCTTTTCCGCCATACTGAGGTAAAATTCCATTATGGCGCAACGTGAGCGTTAGACGCAATCGTTGTAGCCCTATATAAAAATAATAATTTATATAGGGGATATGCGCGGATATTTATACACCGTCTTTTCCACCATAATGAGGTAAAATGCCATTATGGTGCAACGTGAGCGTTAGACGCAAGCGTTGTAGCCTTGTGTGAA
>Fvb1-1:5761761:5768772_3p
TATACGTGCTTTTCTGCCATACTGAGGTAAAATTCCATTATGGCGCAACGTGAGCGTTAGACGCAATCGTTGTAGCCCTATATAAAAATAATAATTTATATAGGGGATATGCGCGTATATTTATACACCGTGCTTTTCCGCCATACTGAGGTAAAATTCCATTATGGCGCAACGTGAGCGTTAGACGCAATCGTTGTAGCCCTATATAAAAATAATA
>Fvb1-1:5775220:5785028_5p
TTTCCCTGAAATCCAAAGTAAGTCTAGCGGGACCACCTCAAAAGAAAATTTACCGAAGAACTCAGCAAATCTCCCTTAAAATGGAAAACCCAAACCCGGAAAATTACATAACTACCCTCTTAACAATTATCTTATTCATCAATTTAATCCAGATTATAGACCATCGGTCTTAGCATACCA
>Fvb1-1:5775220:5785028_3p
CCTAAAATCCAAAGTAAGTCTAGCGGGGACCACCTCCAAGGAAAATTTACCGAAGAACTCAGCAAACCTCTCTTAAAAATGGACAACCCAAACCTGGAAAAATTACATAACTACCCTCTTAACAATTATCTTATTCATCAATTTAATCCATATTATAGACCATCGGTCTTAGCATACCA
>Fvb1-1:5787346:5794443_5p
GACGCGAGCCTCCGGGGCGCATATATACGAGATACACGAGCAACAGGGGCCCGACGCAATTAAACCCTCTTTTGTGTAGATGTAGCATAAAGTAAATGGGGTATCGTTCAGTCCGGAGACTCGTGGAGGGGTCTCTGCATCTTGAGTCGCTTAAAAGAGATGTTAGTAAACAAAACAGAAATAAATATTAACAAATATACACTTGGCACAAATCATTTAACGGGGGTTTTGATTTGGGGTTTCTAACATCCTAGAATGATAAATAAACACACGCACACACACTATATACACGTGACCGACTTCAACCAATCCATCCAAATAAATCATTCCAGAATAATGAACATGCAATCAATTACTTCAAATGCGTAACGGAAATATTATCATGCTTTGCGAAACTAAGTCCTAAGATACACCCGTCGAGGACATGCACTTAATCGGTTTTCCTTAATAGTTACTAGGTCAGAACGTCTAGGCCTAGAGCATCTCATAAATTAAACACATAATGCCACGAGCAACTTACATGCAAAATCTATAAGTCATTAAGATGAAAACGGACTTAAACAAATTACTAAGTTTACAAACGTTGCCTAACTTTTCACATGCAAAGCACTTATCTCGACCACTACGACATGGCCTTCACCACAACGGAATACTTCTAAACACGAAATAAACCTCTAGCACTACCAACCTGCAGAATTAGTAATCACTTACGCACTAGATAAAGCTTTTAACACAAACCATAATATTAGAACCGAAAACACAAGATCATAAATAATTAAACTACACATTCAAATATTCTGGAAATTCAAACCCTCATGACTCAAACATCATTCGAATTTATAAAGAAAACATAGGAGTTCATGCACGAATTCGAAACCAAAGAAAACAAAACAAAAACAACAAAGAACCATTACAATTGGAATCGGCAAAGAGAGGCCAACTAGTTGTCGATTGCAAGGCTTTGGACTCGGCTGCTACTCTCCTCCTTGGCTCGGCCTT
>Fvb1-1:5787346:5794443_3p
TGACGCGAGCCTCCGGGGCGCATATATACGAGATACACGAGCAACAGGGGCCCGACGCAATTAAACCCTCTTTTGTGTAGATGTAGCATAAAGTAAATGGGGTATCGTTCAGTCCGGAGACTCGTGGAGGGGTCTCTGCATCTTGAGTCGCTTAAAAGAGATGTTAGTAAACAAAACAGAAATAAATATTAACAAATATACACTTGGCACAAATCATTTAACGGGGGTTTTGATTTGGGGTTTCTAACATCCTAGAATGATAAATAAACACACGCACACACACTATATACACGTGACCGACTTCAACCAATCCATCCAAATAAATCATTCCAGAATAATGAACATGCAATCAATTACTTCAAATGCGTAACGGAAATATTATCATGCTTTGCGAAACTAAGTCCTAAGATACACCCGTCGAGGACATGCACTTAATCGGTTTTCCTTAATAGTTACTAGGTCAGAACGTCTAGGCCTAGAGCATCTCATAAATTAAACACATAATGCCACGAGCAACTTACATGCAAAATCTATAAGTCATTAAGATGAAAACGGACTTAAACAAATTACTAAGTTTACAAACGTTGCCTAACTTTTCACATGCAAAGCACTTATCTCGACCACTACGACATGGCCTTCACCACAACGGAATACTTCTAAACACGAAATAAACCTCTAGCACTACCAACCTGCAGAATTAGTAATCACTTACGCACTAGATAAAGCTTTTAACACAAACCATAATATTAGAACCGAAAACACAAGATCATAAATAATTAAACTACACATTCAAATATTCTGGAAATTCAAACCCTCATGACTCAAACATCATTCGAATTTATAAAGAAAACATAGGAGATCATGCACGAATTCGAAACCAAAGAAAACAAAACAAAAACAACAAAGAACCATTACAATTGGAATCGGCAAAGAGAGGCCAACTAGTTGTCGATTGCAAGGCTTTGGACTCGGCTGCTACTCTCC
>Fvb1-1:5834022:5835646_5p
CGGCGGCGGCGTTGGCGGCGGCCAGCACCGGCGACCTCCAATGCCCACCAAAATTTGACAGCACCTTTCTCTCAATCTCTTCTACAACTTTCCTAACTACCACAAACACCAATTCCAAGCCTAACTATGCCAATCGAACGAAACACACAAATAGCCATAGAATTTCCATTACCGATTTCTCCTTACCTAGCTCGAGATGGAGGGAGCCCTTTGGAGGGATTGTTGCACGGGAGGAGGGCTTTCTTTTGAGCCAAGGCTCGCCGGCTATGGCGGCCGGAGGAAGGAGTTCCGGCGACGGAAGTCTTTGGGCAGTCGGATTTCTCGCCGAGCTTTCTTCCCGATCAGCGGCGCTAGGGAGCCTCTCGTCGGTCTAGAAAGGAAGCTGGGTCGGAGGCCGACCAATTGGAACCGGTGAGGCGGTCTGGGGCGGCTGGACAGCGGCGAACGGA
>Fvb1-1:5834022:5835646_3p
CGGCGCTGGCGGCGGCCGACGGCCAGCTCCGGCGACCTCCAATGCCCACCAAAATTTGACAGCACCTTCCTCTCAACCTCCTCTACAACTTTCCTAAGTACCACAATCACCAATTCCAAGCCTAACTATGCCAATCGAAAGAAAACACACAAAAAGCCCTAGAATTTCCATTACCGATTTCTCCTTACCTAGCTTGAGATGGAGGGAGCCCTTTGGAAGGATTGTTGCACGGGAGGAGGGCTTTCTTTTGAGCCAAGGCTTGCCGGCTATGGCGGCCGGAGGAAGGAGTTCCGGCGACGGAAGTCTTTGGGCAGTCAGACTTCTCGGCGAGCTTTCCTCCCGATCGGCGGTGCTATGGAGCCTCTCGCCGGTCTAGAAAGGAAGCTGGGTCGGAGGCCTACCAATTGGGACTGGTGCGGCGGTCTGGGGTGGCCGGACTACGGCGAACGGACGTCTGACGTG
>Fvb1-1:5840550:5848557_5p
TAAGGTTTTATTTATTTGGAACAAGACGTGAGGAGACTCGTGCAGAAGAGACCTCCGACCGACATCAGGCTTAGGCCTAACCTATGAGTGGACCTTTGTTTTAATTAATGTGTTCGAAATGCTTTATCATTTTGAATGATTTTCTGTTGTTGGATATTTCCCGAAATTGAGAATTTCGGTGATTATACTCTTATATGAGAATATTATTTATATGATTAAATGCTAGCTAGCTATACGTGATTTCCCCCCATACCGAGGTACAATTTCGGTATGGGGTAACGTGAGCGTTAGACGCGAGAGTCGTAGCCCTGTGCGACTTTCTATTTTCGTATTCATTCATAGATTTCGTACAAGGAGTAAGCACGTATATATATCACTCGGGCGCTTCCCCCAGCCTGAGGTACAATTCTAGTATGGGGTGACGTGAGCGTTAGACGCAAGCGTAGTAGCTTTGTATGGTATCTATTTTTCGAGTTGTTCATAGATATCGTACAAAGAGTTAGGCGAGTGTACATACATACTAAAATATATAATATCCTAGCCTGAGAGGCAATTTCTTAAAGTTTGGGAGTCTAACCAGGCTGGTCCCGAATTCAGAATCTTTCTAGTGGAGCTTTTATTTTTGTCGTTGAAGAAGCGTTTTCTTTGAAAGCATTTTTGGGGAAATATTTATTTGTTGTCGGAATCGTTTTGTCCACTCACTTTGACGTGTTGAATATTTTCCCCTGGGCTCTTCGTTTTTAAAAATGCCCAGTCTGCAGAGTTCGTGTGAGGTCTAGCAGGAGACATCGAGGCATAGTCACCCATCTATCCGCTACATTTCGCCAGTAGTTTACCTGTTTAATCTACTAGGGGTTTGTTAGCTTCCGCTGTGTATTATTTTATTTTTAGTAGCTCTGAATACTGTTGGAATTCTCGTGTCACT
>Fvb1-1:5840550:5848557_3p
ATGTTTTATTTAAGGTTTTATTTATTTGAAACAAGACGTGAGGAGACTCGAGCGGAAGAGACCTCCGACCGACATTAGGCTTAGGCCTAACCTATGAGTGGACCTTTGTTTTAATTAATGTGTTCGAAATGCTTTATCGTTTTGAATGATTTTCTGTTGTTGGATATTTCCCGAAATTGAGAATTTCAGTGATTATACTCTTATATGAGAATATTATGTATATGATTAAATGCTAGCTAGCTATACGTGATTTCCCCCCATACCGAGGTACAATTTCGGTATAGGGTGACGTGAGCGTTAGACGCGAGAGTCGTAGCTCTGTACGACTTTCCATTTTCGTATTCATTCATAGATTTCGTACAAGGAGTAAGCATGTATATATATCACTCGGGCGCTTCCCCCAGCCTGAGGTACAATTCTAGTATGGGGTGACGTGAGCGTTAGACGCAAGCGTAGTAGCTTTGTATGGTATCTATTTTTCGAGTTGTTCATAGATATCGTACAAAGAGTTAGGCGAGTGTACATACATACTAAAATATATAATATCCTAGCCTGAGAGGCAATTTCTTAAAGTTTGGGAGTCTAACCAGGCTGGTCCCGAATTCAGAATCTTTCTAGTGGAGCTTTTATTTTTGTCGTTGAGGAAGCGTTTTCTTTGAAAGCATTTTTGGGGAAATATTTATTTGTTGTCGGAATCGTTTTGTCCACTCACTCTGACGTGTTGAATATTTTCCCCTGGGCTCTTCATTTTTAAAAATGCCCAGTCTGCAGAGTTCGCATGAGGTCTAGCAGGAGACGTCGAGGCATAGTCACCCATCTATCCGCTACATTTCGCTAGTAGGTTACCTGTTTAATCTACTAGGGGTTTGTTAGCTTCCGCTGTGTATTATTTTATTTTTTAATAGCTCTGAATACTGTTGGGATTGTTGTATAACT
>Fvb1-1:5868954:5879103_5p
CTCACAACAATCCAGATGATGAGTTATATATCAATAGAAAGCTACAAGAGTCTATTTTCTAGACCTTTTTACGTATCGTCAATACCTATTTTGGAGAAGAAGTTATGATCATTTTAGTGGCCGAAGGTCAGTCTGTCCGAATTTCTGGTTTGGACCGAAACTTCAATTTCAAGGCCCAATCCAAATCAGCTAGCCCAAGGACGGAAATTGAGGGTTATCTAACCCTAATATCATCAGATACACGGGGGAAGAAGGAGAAGAAGAAGGAGGGAAGAAAGAGAACGCAAGAATCAGAGATCGCTCTCTTCTCAGGGATTCTCCAAGCTCGGTTATTGTTGTCTTCCTCTTTCATGAACTCTTTTGTGTTTTCAATTTTCATTATGTGTAACTAAACTCATAGTAGCTAGGGGCTGTTGAAGCCCCTAGACATGATTCATAACATGCTTTGATTTTCAGTTTGTTTTTCCAATTAATAAGATTGAGGTTTTGTTTACCGATTGTTCACCAACGAATTCTTTGTGTGTGTGCTTTGGAGGCCTACTTAGTTTACATGCTAGGGTTCTAACACTTTGATTATTTGATGCTTGGGTCAATATCGGATCCCTCAAATTGTCAAGAGAAGTAATCGATAGTTTTCACTAGGGAGTAGACGAAACCCTAGGTTTAGCAAGGCGCTAAGTTTATTGTGATGCCTAGTGATTGCTCAAACTCTTTTCATGCTTATTGATCTCTGCTTGTTTGACCTAATAAACATACCTTTAGGTTACAATGTTTGAGAATAGTTTAGGTGTAGAGAACTTCCTGCCTAACGTACAGTGTAAGAAAGAGTAATAGATTGTGCTCAAGCGTACCGAGTCAATCTGAGCATCTTCAATTGACTTAGTTGGTCACAAATTGGACAAAGTATGTTGTGTCTGATTGTCAGGGGTGGATACTTCCTCCCTAGCTAGTCTCATTATCTTGGTTCTCAACTACTTTGAAATCAGTTTTCAATTTT
>Fvb1-1:5868954:5879103_3p
AGCTCACAACGATCCAGATGATGAGTTATATATCAATAGAAAGCTACAAGAGTCTATTTTCTAGACCTTTTTACGGATCGTCAATACCTATTTTGGAGAAGAAGTTATGATCATTTTAGTGGCCAAATGTCAGTCTGCCCGAATTTCTGGTTTGGACCAAAACTTCAATTTCAAGGCCCAATCCAAATCAGCTAGCCCAAGGACGGAAATTGAGGGTTATCTAACCCTAATATCATCAGATACACGGGGGAAGAAGGAGAAGAAGAAGGAGGGAAGAAAGAGAACGCAAGAATCAGAGATCGCTCTCTTCTCAGGGATTCTCCAAGCTCGGTTATTGTTGTCTTCCTCTTTCATGAACTCTTTTGTGTTTTCAATTTTCATTATGTGTAACTAAACTCATAGTAGCTAGGGGGCTGTTGAAGCCCCTAGACATGATTCATAACATGCTTTGATTTTCAGTTTGTTTTTCCAATTAATAAGATTGAAGTTTTGTTTACCGATTGTTCATCAACGAATTCTTTGTGTGTGTGCTTTGTAGGCCTACTTAGTATACATGCTAGGGTTCTAACACTTTGATTATTTGATGCCTGGGTCAATATCAGATCCCTCAAATTGTCTAGAGAAGTAATCGGTAGTTTTCACTAGCGAGTAGACGAAACCCTAGGTTTAGCAAGGTGCTAAGTTTATTGTGATACCTAGTGATTGCTCAAACTCTTTTCATGCTTATTGATCTCTGCTTGTTTGACCTAATAAACGTACCTTTAGGTTATAATGTTTGAGAATAGTTTAGGTGTAGAGCACTTCCTGCCTAACGTACACAGTAAGAAAGAGTAATAGATTGTGCTCAAGCGTACCGAGTCAATCTGAGCATCTTCAATTGAGTTAGTTGGTCACAAATTGGACAAAGTATGTTGTGTCTGATTGTCAGGGGTGAATACTTCCTCCTTAGCTTGTCTCATTATCTTGGTTCTCAACTACTTTGAAA
>Fvb1-1:5903293:5911003_5p
CGGAACCTTAATTTTTATCTTTATTACTGGCATAGCGGTAATAAGATTTTTACCGTGTTCGTCACTAAGTGTGTAATTTAATTAGTTCCCAGAGGGTGTTGAGAGACTAATATTTTGAGGGAATGATTCTAAGGAAGAAATTTTGACGACGGTAAAAAATGGTAATTTTTGCTAGTAAAAGGTAACTTTATTGGGGTATTATTTCGGGGTGTTGAATTTTGGATTTTTGGGTTTATAGAGGTGTTGGACCGGGTGGGCTGAAGGCCAAGTTCATTTCTTTTCCCTCCCGATTTTCTCTTCTCACCCGATTTCCTCCTCTCTACACCCAGGAAACTTCCGGCCGACCGTCCGCCGCCGTCCGGCCTCCGTTCGCCGTCGGACAGGTCCCGTTCGAACGGTCTCCCTCCCAGCTACATTTCTAGACCGGTGGTAGCCTCCCTAGCGCCGCCGTGAGGGAGAACCGCCGCCCGAAAGCCACGGCTGCCGAACCGGTTTTCTCGCCGAAACTCCCTCCTCCGGCCGCCATATCCGGCGAGCCATAACCCAAAAGGAAGCCCTCCTCCTGTGCTTCAATCCCTCCAAAGGGCTCGCTCCGTCGTGAGCTAGGTAAGGAGAAATCGGAATTTGAAATTTCTAGGGCTTTTTGTGTATTTCCGTTCGATTGATGTGCTTAGGCTTAGAATTGGAGTTTGTGGTAGTTAGGAATGTTGTAGAGGAGGTTGAGAGGAAGATTCTGTCAAAATTTGGTGACCATTGGAGGTCGCCGGAAAATGGCTGCCGGCCGCCGCCAGCGCCGCCGCCG
>Fvb1-1:5903293:5911003_3p
GTCATGCCCCGAACCTTAATTTTTACCTTTATTACTGGCATAGCGGTAATAAGATTTTTACCGTGTTCGTCACTAAGTGTGTAATTTAATTAGTTCCCAGAAGGTGTTGAGGGACTAATATTTTGAGGGAATGATTCTAAGGAAGAAATTTTGATGACGGTAAAAAATGGTAATTTTTGCTAGTAAAAGGTAACTTTATTGTGGTATTATTTCGGGGTGTTGAATTTTGGATTTTTGGGTTTATAGAGGTGTTGGACCGGGTGGGCTGAAGGCCCAAGTTCATTTCTTTTCCCTCCCGATTTTCTCTTCTCACCCGATTTCCTCCTCTCTACACCCAGGAAACTTCCGGTCGACCGTCCGCCGCCGTCCGGCCTCCGTTCACCTCCGGACCGGTCCCGTTCGAACGGTCTCCCTACCAGCTACATTTCTAGACCGGTGGCAGCCTCCCTAGTGCCGCTGTGAGGGAGAAACGCTGCCCAAAAGCCACGGCTGCCGAACCGGTTTTCTCGCCGAAACTCCCTCCTCCGGCCGCTATATCCGGCGAGCCATAGCCCAAAAGGAAGCCCTCCTCCCGTGCTTTAATCCCTCCAAAGGGCTCGCTCCGTCGTGAGCTAGGTAAGGAGAAATCGGAATTTGAAATTTCTAGGGCTTTTTGTGTATTTCCGTTCGATTGATGTGCTTAGGCTTAGAATTGGAGTTTGTGGTAGTTAGGAATGTTGTAGAGGAGGTTGAGAGGAAGATTCTGTCAAAATTTGGTGACCATTGGAGGTCACCGGAAAATGGCTGCCGGCAGCCGCCTCCGCCGGAGCCGC
>Fvb1-1:5929322:5944790_5p
CCCCGAAACTCATAATTAAAGCATAAGTACGATTCCCAACCGTACTCAAAGAATTCAAAGAGCAAAGAAAATAATTAAATTCAATGACGTGTCCCACACGTTAAAATGCTCAATGGAATAAATAACTCATCTTATTAACATGTTTCGAAAATTAGACCATACTCAAATCTTTAAAGAAATCTCAAATCCAGGGATCAAAAGGATATCATAATTCAAATACCAAAACTTACCCAAGCTCAAATCCATAAGTTCATTATCAAAAACATAACCAATCGGTCAATTTCAAATAAATTTCATAACCAATTCAAAAGGTGAAATCATAAATTAAGCTCAGAAAATATAATTGACAACTTATAACATCATGCATGCATATTCCTTTAAAAATAAAGTGTCCACTCACAGATTTAGGCCTAAGCCTGACAAATTCCGAATCACTACTCAAGCGAGGTTCCTTTCGTATCCTGGCACAATAAATATGCTTAGGACCAAACTTAAATTCTAGAAAATTAAACATTTGAAAATAAACACCCAAATCTCTTCTGCTTAACCCACTACTCTAATTAGGGTTAAGCTCACCGGATTTTCACCAAACTCCACCATAACCTTAATTCCTCAAAAACACTTTTCCCCAAATAAAAATCCAATGGCCGGATTATTAATTAATAATCCGCCAAAAATATTTAACTTCAACAATTCTTAAACTTATCCAAAACTCCTACAAAAATTCTAAAACTTATTCCATTAAACTCCTCATCAAAATCTCTACAAAAAATATTTTTCCGGCGCCGCCGGCGGCGGC
>Fvb1-1:5929322:5944790_3p
TTTCCCCGAAACTCATAATTAAAGCATAAGTACGATTCTCAACCGTACTCAAAGAATTCAAAGAGCAAAGAAAATAATTAAATTCAATGACGTGTCTCACACGTTAAAATGCTCAATGGAATAAATAACTCATCTCATTAACATGTTTCAAAAATTAGACCATACTCAAATCTTTAAAGAAATCTCAAATCCAGGGATCAAAAGGATATCATAATTCAAATACCAAAACTTACCCAAGCTCAAATCCATAAGTTCATTATCAAAAACATAACCAATCGGTCAATTTCAAATAAATTCCATAACCAATTCAAAAGGTGAAATCATAAATTAAGCTCAGAAAATATAATTGACAACTTATAACATCATGCATGCATATTCCTTTAAAAATAAAGTATCCACTCACAGATTTAGGCCTAAGCCTGACGAATTCCGAATCACTACTCAAGCGAGGTTCCCTTCGTATCCTGGCACAATAAATATGCTTAGGACCAAACTTAAATTCTGGAAAATTAAACATTTGAAAATAAACACCCAAATCTCTTCTGCTTAACTCACTACTCTAATTAGGGTTAAGCTCACCGGATTTTCACCAAACTCCACCTTAACCTTAATTCCTCAAAAACACTTTTCCCCAAATAAAAATCCAATGGCCGGATTATTAATTAATAATCCGCCAAAAATATTTAACTTCAACAATTCTTAAACTTATCCAAAACTCCTCCAAAAATTGTAAAACTTATTCCATTAAACTCCTCATCAAAATCTCTACAAAAAATATTTTTCCGGCAGTGGCGGCCGGCAGCC
>Fvb1-1:5946061:5950103_5p
TGTGAGAGAGAGAGAGAGAGTGTGTGTGAATGTGTGTACCTTGAGCTTGTTTTATAGGCTAAGCTTGTGTACCTTGAGCTTGTTTCCAATGTGGGACTCTTTGCCCTCCTTTGGAGTGTCTCCTCTTTTGGAGGTGTTTTGCCGCTAGAGTGACTTCAGCAAGCGGTTTGTTGCCGGCCCTTCCTTCCTTGGACGTCTGTGAAGGGCCCACCAGGGCTATCTCGACCGGGTAATTGTACCGTATTCTCGGCTTAGCCAGGTATTTTGGCTATGTACTAACAA
>Fvb1-1:5946061:5950103_3p
TGAGAGAGAGAGAGAGAGAGTGTGTGTGAATGTGTGTACCTTGAGCTTGTTTTTTAGGCTAAGCTTGTGTACCTTGAGCTTGTTTCCAATGTGAGACTCTTTGCCCTCCTTTGGAGTGTCTCCTCTTTTGGAGGTGTTTTGCCGCTAGAGTGACTTCGGCAAGCGGTTTGTTGCCAGCCCTTCCTTTCTTGGACGTCTGTGAATGGCCCACCAGGGCTATCTCGACCGGGTAATTGTACCGTATTCTCGGTTTAGCCAGGTATTTTAGCTATGTACTAACAAAATA
>Fvb1-1:5972244:5979195_5p
GGCGTGACGTGAGCGTTGGACGTAAGCGTAGTAGCCCTATTTGAGTGTTTAATTCATATAGGGAGTATGGACACATATTTATACACCGTCTGTCCACCTTGATGGCGTAGTGTAGCATCGCATTAAGGCGTGACGTGAGCGTTGGACGCGAGCGTAGTAGCCCTATATAGACCCATGAATCTATATAGGGAGTATGGACGTGTGTAAATACATACATATTTTATAGAGCCTGAGAGGCTCGATATTATGAGATGAAAGTTTTATCGCTTGCAGCATGCATTCGATTTTTCTTTAAAAATTGATTTGGGGAAATATTTATTTGTGGTCAGTTCAGTTTTGTCCACTCACTCTGACGTGTTAAATATTTTCCCCTGGGCTCTTCGTTTTT
>Fvb1-1:5972244:5979195_3p
TTAAGGCGTGACGTGAGCGTTGGACGTAAGCGTAGTAGCCCTATTTGAGTGTTTAATTCATATAGGGAGTATGGACACATATTTATACACCGTCTGTCCACCTTGATGGCGTAGTGTAGCACCGCATTAAGGCGTGACGTGAGCGTTGGACGCGAGCGTAGTAGCCCTATATAGACCCATGAATCTATATAGGGAGTATGGACGTGTGTAAATACATACATATTTTATAGAGCCTGAGAGGCTCGATATTATGAGTTGAAAGTTTTATCGCTTGCAGCATGCATTCGATTTTTCTTTAGAAATTGATTTGGGGAAATATTTATTTGTTGTCAGTTCAGTTTTGTCCAGTCACTCTGACGTGTTAAATATTTTCCCCTGGGCTCTTCGTTTTTT
>Fvb1-1:5991771:6000587_5p
GCCACCACTGACGTGCTCGTTACCGGGCGCGTAATTTAAAAACCCTTTTGTTATCAGAATGTAGTATTGGTAAATAGGGTTCGATCAATTCGAGGACTTAAAGAGCGCTCCAACAGTCACGGTTATATTAAAGAATCAGTAACTATAAGTATTTACAACTATTCAGTTACAAATATACACATGGTAAAATAGATAAAGGGGGCTTTTTAAGGTTTGTTCTACGTTCCTACTAAAACAGAAAATAAAATATATACAAGTGATCGACTTCAACACACACAAACCTATAAAATCATGTAATTATATTATCTTAATCTACACAACTTAAGAATCATGTCAATCAAATATTATGAAACGATTCAGAATTACATGCCTCAGCGGTCATGCAACCTATAATAATCTACTTAAGTATTCTATGTTTGCCTCA
>Fvb1-1:5991771:6000587_3p
CGCCAAAAATTGATGTGCTCGTTACCGGGCGCGTAGTTTAAAAACCCTTTTGTTATCAGAATGTAGTATTGGTAAATAGGGTTCGATCAATCTGGAGACTTAAAGGGCGCTCATGCAGTCACGGTTACACTAAAGAATCAATAACTATAAGTATTTACAAGTATTCAGTTACAAATATACACATGGTACAATAGATAAAGGGGGGTTTTTAAGGTTTGTTCTATGTTACTACTGAAACAGAAAATAAAATATATACAAGTGATCGACTTCAACACACACAAACCTATAAAATCATGTAATTAAATTATCTCAATCTACACAACTTAAGAATCATGTCAATCAAATATTATGAAACGAATTCAGAATTACATGTCTCAGCGGTCATGCAACCTATAATAATCTGTTTAAGTATTCTATGTTTGCCTCATAACA
>Fvb1-1:6050512:6056109_5p
CCTCCTTCGACCCTCCGATGCCTAAGTCAGTGAGTAGAAATAAGATGAGAATGGGGTGAAGATGGAGAGAGAGCAAATGAGGGGTGAAGAGTGGTATTTATAGGGATATGGTGGATGCACCCTAAAAATACCACTTTGCCCTTATTAGAGGGTATATTACCATTATGCCCTCAAGGAATAGTGTAGGCAAAATGGGCTTAGCTAAGGCCCAAGCCCATTTTATGTGGCGACACGCGTCTTCTTAGGCGAGTATGACCGATGTTCTACTATGTACTAACAA
>Fvb1-1:6050512:6056109_3p
CCTTCGACCCTCCGATGCCTAAGTCAGTGAGTAGAAATAAGATGAGAATGGGGTGAAGATGGAGAGAGAGCAAATGAGGGGTGAAGAGTGGTATTTATAGGGATATGGTGTATGCACCCTAAAAATACCACTTTGCCCTTATTAGAGGGTGTATTACCATTATGCCCTCAAGGAATAGTGTAGGCAAAATGGGCTTAGCTAAGGCTCAAGCCCATTTTATGTGGCGACACGCGTCTTCTTAAGCGAGTATGACCGATGTTCTACTATGTACTAACAACATA
>Fvb1-1:6071384:6078682_5p
AGGAAGAGAGAGAGAGAGAGAGAAAAAAAAAAGGAGCTTTGACCAAGCCCAGTCCACAACTCCATCTATAAACCCAATCCAACATTCAACACCCCAAAATAATACCCTAATAAAATTACCTTTTACTAGCAAAAATTACCATTTTTTATCGTCGTCAAAATTTATTCCTTAAAATAATCCCACAAAATAATCGTCCCCTACACCTATCTGGGGATCAATTATATTTTTCACTTATTGACGAAGACGGTAAAATTCTTATTACCACTATGCCAGTAATAATGGTAAAAATTATGGGTCGGGGCGTGACAA
>Fvb1-1:6071384:6078682_3p
GAGGAAGAGAGAGAGGAAAAAGAAAAAGAAAACGGGCTTTGACCAAGCCCGGTCCACAACTCCATATATAAACCCAATCCAACATTCAACACCCCAAAATAATACCCCAATAAAATTACCTTTTACTAGCAAATGTTACCATTTTTTACCGTCGTCAAAATTTATTCCTTAGAATAATCCCACAAAATAATCGTCCCCTACACCTATCTGGGGATCAATTATATTTTTCACTTATTGACGAACACGGTAAAATTCTTATTACCACTATGCCAGTAATAAAGGTAAAAATTATGGGTCAGGGCGTGACAA
>Fvb1-1:6117996:6120441_5p
ATTCAGAATATCGTGATTTTGGTGATCGGAGAAGAGCAACTGAAAACCTACCGTCAGATATGACCAGCATAACGAATTACGTAGGTGGGCAAAAATTCAGCTCCATCTGACAAAGATAAGGGCTCGATCCGTCCGGTCAATCGGCGCAGTCAAACCCCTAACCGGACGGAAACGGCTATTCCACCCTCCAAATCACGTAATCTGGCCGGACCTTCAACTGAGAATAGTTTCCAATCGACGAGACTCTTACGGGGCTATAAAAATTTGGTAAAAAATAAATACCCGGGATAGGGCTACCACTAGGTAGAAATAAGAGAAATTCGTTGACCGGAACAACCGGCACCGAAATTTTACCGAAATATCTTCATTTTTCACGGGTTGACGTATTTCACCGTTCCGGTCATATCTTATTTCACGACTTTTTTGCTTTTGAGGCATCTACGTATATGTTGTCTTCAAAACGAAACTTAAA
>Fvb1-1:6117996:6120441_3p
ATATCGTGAGTTTGGTGATCGGAGAAGAGGAACTGAAAACCGACCGTCAGATATGACCAGCATAACGAATTACGTAGGTGGGCAAAAATTCAGCTCCATCTGACAAAGATAATGGCTCGATCCGTCCGGTCAATCGGCGCGGTCAAACCCCTAAACGGACGGAAACGGCTATTCAACCCTCCAAATCACGTAATCTGGCCGGACCTTCAACTGAGAATAGTTTCCAATCGACGAGACTCTTACGGGGCTATAAAAATTTGGTAAAAAATAAATACCTGGGATAGGGCTACCACTAGGTAGAAATAAGAGAAATTCGTTGACCGGAACAACCGGCACCGAAATTTTACCGAAATATCTTCATTTTTCACGGGTTGACGTATTTCACCGTTCCGGTCATATCTTATTTCACGACTTTTTTTATTTTGAGGCCTCTACGTATACGTTGTCTTCAAAACGAAACT
>Fvb1-1:6129006:6132169_5p
CATCCATATTCTAATCAGCAACCAAATTCACATGGATACACCAAGAAGAGTCCATTTGACAGCAAATATTACCTTTGATATGCCACTATGCAGTTCCCAGTGATCTCTGTCATGCTTGCCATTCTATGCAAATCTAAATAATATACATGATTTCCGTGTGTATCCAAACACCACAGGCTTAATAGAAAACTCAAGACTCTTATCATTTTTGAGCTCATTTGCACCCCACATGCACAACATCTTCAACTGGATTGCTGCATTAAGTGCATCTGCCTTCAGGTCAATAATCTCGATAGGTACCCCTTTCTTTTCCCTCTTCTTCTGAGGTTGCTACACATAAACAGAGAATATATAAGGTATT
>Fvb1-1:6129006:6132169_3p
AATATAACATCCATATTCTAATTAGCAACCAAATTCACATGGATACACCAAGAATAGTCAATTTGACAGCAAATATTACCTTTGATATGCCACTATGCAGTTCCAAGTGATCTCTGTCATGCTTGCCATTCTGTGCAAATCTAAATAATATCCATGATTTTCGAGTGTATCCAAACACCTCAGGCGCAATAAAAAACTCAAGACTCTTATAATTTTTGAGCTCATCTGCACCCCACATGCACAACATCTTCAACTAGATTGGTACATTAAGTGCATCTGCCTTCAGGTCAATAATCTCGACAGGTACCCCTTTCTTTTCCCTCTTCTTCTGAGGTTGCTACACATAAACAGAAAATAT
>Fvb1-1:6144421:6150347_5p
TAAGTGCGTTTTTACGCCATGATCTTAATGGATTTTCACCCCCATTTACACTTTGTTTGTGCCTTAGTATGTTTGTTTTTACTTATTTTAGAGTCAAGAGGGTTTTTCTGTAGAGTTGTGGCTACTAGTCGTTTTTATACAGAAAATTGCACTTAAATGATGAAAACCGTTTTTGGACTATCACTTGGACGTTTTA
>Fvb1-1:6144421:6150347_3p
TGATAAGTGCGTTTTTACGCCATGATCTTAATGGATTTTCACCCCCATTTACACTTTGTTTGTGCCTTAGTATGTTTGTTTTTACTTATTTTAGAGTTAAGAGGGTTTTTCTGTAGAGTTGTGGCTACTAGCCGTTTTTATACAGAAAATTGCACTTAAATGATGAAAACCGTTTTTGGACTATCACTTGGACGTTTTATT
>Fvb1-1:6156313:6165971_5p
TATATAGTTTGAGCTGAAGATGCTCGATATTTATGAGATAAAAGATTTCTAATTTAAAGCATGCATTCGTTTTCTTTGAAATTTTAATTGGGAAAACATTAGTGCTGATGTTTATTTTCTTTATTTATTTTTGTCCACTCACTCTAACGTTTTCGGATGTTTTGCCCAGGCCCCTCATTTTAAAATGCCCAGTCTATAGAGTTCAGGTTGGATATAGGAGGAGGCGACGAGGCTTAGTGACCCATCTCTCAACCACTTTTCACTAGTAGGTTACCTGCTTA
>Fvb1-1:6156313:6165971_3p
TATGGTTGAGCTGAAGAGACCCGATATTTATGAGATAAATGATTTTTCATTTGAAGCATGCATTCGTTTTCTTTAGAAATTTAATTAGGAAAACATAAGTGCTGATGTTTATTTTCTTTATTTATTTTTGTCCACTCACCCTAACGTTTCTGGATGTTTTCCCCTAGGCCCTTCGTTTTAAAATGCCCAGTCTGCAGAGTTCGGGTTGGATATAGTAGGAGGCGACGAGGCTTAGTGACCCATCTCTCAGCCACTTTTCACCAGTAGGTTACCCGCTTAACCTAC
>Fvb1-1:6180479:6183321_5p
AGAGGGGGTGAAGAGTGGTATTTATAGAGATATGGTGGATGCACCCTAAAAATACCACTTTGCCCTTTTTATAGGGTGTATTACCATTATGCCCTCAAGGGATAGTGTAGGTTTCTTGGGCTTAGCTAAGGCCCAAGCCCATTTTATGTGGCAGCACACGTCTTCTTAGGCGAGTATGACTGATGTTCTACTATGTACTAACATCATGACTATCATGTGAAACCGAGATATTCCTCCTTCATGCTCACCATAAACAAAACTGAATAATAATGCCCACGAAAATTAGCACGATCAAATCAAGTTGCCTGACATAACCTTCCTTAGACATTGGCAAAATTTGATCTTCACACCTCACTACTTACTCGGGTTCCACCGCGACCACAAATCAACAGTTAAAATTGTACAGCTCACTTTAGCCAGTACAAGAGAAAGATTCTAAATGACAAAACCTATAAACCAGACAAAAACACACTTCTCTCTTAACCTCCTTTAATAATTAATCTAACAGCAGAAAATGATCCAAAAATCAAATATGGTCAACTCTTTAACACGCTTGGCGCTAGGGTTTTGAAACCCAAAAACTCCCGACCAATGATTTGGTAACTACAAAGTTACACCAAGTTACCTATTGCAAGGCAAAATTAGCTTCCTCTAAAGAGCTACCAAAACTTATGCTCAAATTAAAAGTTAAAACTCCCATCTAACCTCAACTCTAGTTCGAGAGAGAATAACTGGAGTGTACAAAGGAATCAAATCTCTAACTTCAAACTTAAGAGTTATGAACAATTCTGACATTCATTAATGGCCTGCTTCGAGATGTAATCCTAACCATATGACAATGTGAGT
>Fvb1-1:6180479:6183321_3p
AATGAGGGGTGAAGAGTGGTATTTATCGGGATATGGTGAATGCACCCTAAAAATATCACTTTGCCCTTATTATAGGGTGTATTACCATTATGCCCTTAAGGGATAGTGTAGGTTTCTTGGGCTTATCTAAGGCCCAAGCCCATTTTATGTGGCGGCACGCGTCTTCTTAGGCGAGTATGACTGATGTTCTACTATGTACTAACATTATGACTATCATGTGAAACCGAGATATTCCTCCTTCATGCTCACCATAAACAAAACTGACTAATAATGCCCACGAAAATTAGCACGGTCAAATCAAGTTGCCTGACATAACCTTCCTTAGACATTGGCAAAATTTGATCTTCACACCTCACTACTTATTCGGGTTCCACCGCGACCACAAATCAACAGTTAAAATTGTACAGCTCACTTTAGCCATTACAAGAGAAAGATTCTAAATGACAAAACCTATAAACCAGACAAAAACACACTTCTCTCTTAACCTCCATTAATAATTAATCTGACAGCAGAAAATGATCCAAAAATCAAATATGGTCAACTCTTTAACACGCTTGGCGCTAGGGTTTTGAAACCCAAAAACTCCCGACCAATGATTTGGTAACTACAAAGTTACACCAAGTTACCTATTGCAAGGCAAAATTAGCTTCCACTAAGGAGCTACCAAAACTTATGCTCAAATTAAAAGTTAAAACTCTCATCTAACCTCAACTCCAGTTCGAGAGAGAATAACTGGAGTGTACAAAGGAATCAAATCTCTAACTTCAAACTTAAGAGTTATGAACAATTCTGACATTCATTAATGGCCTGCTTCGAGATGTAATCCTAACCATATGACAATAGAGTGATTTCGG
>Fvb1-1:6203839:6214207_5p
GTCAGCGTTTGGTTGCTACTTGTATAGTACGGGAGTATGAGAGGAATAGTGAACTTACCTCTTTTAGGAATTTTTGCCTGTTTTATAGGCTAGTATTAGGGGTTATGCCGTTACCTTCCGATGTGGGACTGTTTTCATAGTGTTGTCCAGTCTCTCCCTTTTCAGGGGTGTTTAGTAGTTGTGGAGTGGTTCCAGCAAGTACATTGTTGTTGGACCTTCACTCTTTGTGTGTCAGTGAAGGTCTTGCCGGTGTTGTTTTGCCCAGAATGGTCTTTGGCGACCGGATGATCAGGTAACATTCTCGGCATTGCCAAGTGTTCTTGGCTATGTATTAAGAA
>Fvb1-1:6203839:6214207_3p
TGCTTAAGTCAACCTTTGGTTGCTACTTGTATAATACGGGAGTATATGGGAGGAATAGTGAATTTACCTCTTTTGGAAATTTGTGCCTGTTTAATAGGCTAGTATTGGGGGTTCTGTGGTTAGCTTCTGATGTGGGACTGTTTTCATAGTGTTGTTCAGTCTTTGTCTTTTCGAGGGTGTTTAGTAGTTTTGGAGTGGTTCCAGCAAGTACATTGTTGTTGGACCTTCACTCTTTGAGTGCCTGTGAAGGTCTTGCCGGTGTTGTTTTACCCGGAATAGTCTCTGGTGACCGGGTGATCAGGTCACATTCTCGGCATTGCCAAGTGTTCTTGGCTATGTA
>Fvb1-1:6223529:6230242_5p
CCCAGCCTGAGGTTCAATTTCAGTGTGGGGTGATGTGAACGTTAGACACAAGCATAGTAGCTTTGTATGATATCTACTTTATTCAAGTTGTTAATAGATATCGTACAAAGGGTTAGGCGAGTGTGCGTACATACTATATATATAATATCCTGGCCTGAGAGGCAATTTCATAAAGTTTGGGAGTCTAGCCAGGCTGGACCCCAGTTCAGAACCGTTCCAGTGGAGCTCGTGTTTTTGTCGCTGATGAAAGCATTTCTTTGGGGAAATATTTATTTGTTGTCTGAATCGTTTTGTCCACTCATTTTGACGTGTTGAATATTTTTCTATGGGCTCTTCGTTTTTAAAAATGCCCAGTCTGCAGAGTTCGCGTGAGGTCTAGCAGGAGACGACGAGGCATAGTGACCCATCTATCAGCTACATTTCGCCAGTAGGTTACCTGTTTAATTTACTAGGGGTTTGTTAGCTTTCGCTGTATTTTATTTTATTTTTAGTAGCTCTGAATACTTTTGGAATTCTTCGGTGTAATTTTGTGTTCTGGCTACTTTTGGAATGTAGCGGAGGATTTATTTATTTTGGATTAAAATGGTGGTTCTTAAATTCTTATAAGTTAGGGTTGTCCATTTTCGAGGGAGGTTTGCCGAGTCTTCGGTAAGTTTTCCTTGGAGGTGGTCCCCACAGGACTCATCTCAGGTTTCGGGGTGAAATTTGGGGCGGGTCTTGACAGT
>Fvb1-1:6223529:6230242_3p
GAGGTACAATTCCGGTGTGGGGTGATGTGAGCGTTAGACGCAAGCATAATAGTTTTGTATGATATCTACCTTATTTCAAGTTGTTCATAGATATCGTACAAAGGGTCAAGCGAGTGTGCATACATACTATATATATAATATCCAAGCCTGAGAGGCAATTTCTTAAAGTTTGGGAGTCTAGCCAGGCTGGACCCCAGTTCAGAATCGTTCCAGTGGAGCTTGTGTTTTTGCCGCTGATGAAAGCATTTCTTTGGGGAAATATTTATTTGTTATCGGAATCGTTTTGTCCACTCACTCTGACGTGTTGAATATTTTTCCCTGGGCTTTTCGTTTTTAAAAATGCCCAGTCTGCAGAGTTCGCGTGAGATCTAGCAGGAGACGTCGAGGCATAGTGACCCATCTACAAGCTACATTTCGCCAATAGGTTACTTGTTTAATCTACTAGGGGTTTGTTAGCTTTCGCTGTATTTTATTTTAGTTTTTGTAGCTCTGAATACTTTTGGAATTTTTCGGTGTAATTTTGTATTTTGTCTACTTTTGGAATGTATCGGAAGATTTATATATTTTGGATTAAAATGGTGGTTCTTAAATTCTTATAAGTTAGGGTTGTCCATTTTCGAGGGAGGTTTTCCGAGTCTTCGGTAAGTTTTCCTTGGAGGTGGTCCCTGCAGGACTCATCTCGGGTTTCGGGGTGAAATTTAGGGCGGGTCTTGACAGTAAATAG
>Fvb1-1:6235000:6239186_5p
GTTAGAACGAGCATTTACTTTCTGTTAATAATGGCCTAGTTAAGGTCAAGCTATTATGTTTTGCTAAGCTTTGAATTGGTCTTTACTATGTGCCATGAATGTAGGGATGTTACATCATGGGCAGTTTTATCTTTCTGTTTTCTTTGTAAAGCTATTTAAGCTGCATTGCTTTTGTTATTCAATAAGAATCATTCTCCCAAAGTTTGAGTTAACTACTGCTTTGGTTTTGGTTTTTCAACA
>Fvb1-1:6235000:6239186_3p
GACCATTTACTTTCTGTTAATAATGGCCTAGTTAAGGTCAAACTGTTATGTTTTGCTAAAGCTTTGAATTGGTCTTTACTGTGTGCCATGAATGTAGGGATGTTACATCATAGGCAGTTTTATCTTTCTGTTTTGTTTGCAAAGCTATTTAAGTTGTGTTGCTTTTGTTATTCAATAAGAATCATTCTCCCAAAGTTTGAGTTATCTACTACTTTGGTTTTGGTTTTTCAACAGTGTC
>Fvb1-1:6253539:6259873_5p
TTAGAGGGAGCGGGTGGCTCCAGGAGTCATGAATTTTAAGTGTTTTAGAAGAGTTAGGTTTGGTGATTTTTTTTTTTCTCTTAGTTAGGGTTACCCATCATTAAGGGAGGTTTCGCCAATATTTTTGGTAGAATTTCCCTTGAGGTGGGTCCCGCAGGGTTTATTCCGGATTTCAAGGGGGAAATCCGGGGTAGGTCCTGACAATT
>Fvb1-1:6253539:6259873_3p
TGGCTCCAGGAGTCGTGAATTTTAAGTGTTTTAGAAGAGTTGGGTTTAGTGATTTTTTTTTTCTCTCAGTTAGGGTTACCCATCATCAAGGGAGGTTTCGCCAATTTTTGGTAGAATTTCCCTTGAGGTGGGTCCAGCAGGGTTTATTCCGGATTTCAAAGGAGGAATCCGGGGTAGGTCTTGACAAG
>Fvb1-1:6297211:6299374_5p
TCGTGATTTTGGTGATCGGAGAAGAGGAACTGAAAACCTACCGTCAGATATGACCAGCATAACGAATTACGTAGGTGGGAAAAAATTCAGCTCCATCTGACAAAGATAAGGGCTCGATCCGTCCGGTCAATTGGCGCGGTCAAACCCCTAAACGGACGGAAACGGCTATTCGACCCTCGAAATCACGTAATCTGGCCGGACCTTCAACTGAGAATAGTTTCCAATCGACGAAACTCTGACGGGGCTATAAAAATTTGGTAAAAAATAAATACCCGGGATAGGGCTACCACTAGGTAGAAATAAGAGAAATTCGTTGACCGGAACAACCGGCACCGAAATTTTACCGAAATATCTTCATTTTTCACGGGTTGATGTATTTCTCCGTTCCGGTCATATCTTATTTCAAGACTTTTTTGCGTTTGAGGCCTCTACGTATACGTTGTCTTCAAAACGAAACTTAAACTCAACACTTATATAAAAAAGTTATACAACATTAGTACATATAACATGAGTTTGGTGATCGGAGAAGAGAAACTGAAAACCGACCGTCAGATATGACCAGCATAACGAATTACGTAGGTGGGCAAAAATTCAGCTCCATCTGACAAAGATAAGGGCTCGATCCGTCCGGTCAATCAGCGCGGTCAAAC
>Fvb1-1:6297211:6299374_3p
TGAGTTTGGTGATCGGAGAAGAGAAACTGAAAACCGACCGTCAGATATGACCAGCATAACGAATTACATAGGTGGGAAAAAATTAAGCTCCATCTGACAAAGATAAGGGCTCGATCCGTCCGGTCAATCGGCGCGGTCAAACCCCTAAACGGACGGAAACGGCTATTCGACTCTCCAAATCACGTAATCTGGCCGGACCTTCAACTGAGAATAGTTTCCAATCGACGAGACTCTTACGAAGCTATAAAAATTTGGTAAAAAATAAATACCCGGGATAGGGCTACCACTAGGTAGAAATAAGAGAAATTCGTTGACCGGAACAACTGGCACCGAAATTTTACCGAAATATCTTTATTTTTCACGGGTTGACGTATTTCACCGTTCTGGTCATATCTTATTTCAAGTATTTTTTGCGTTTGAGGCCTCTACGTATACGTTGTCTTCAAAACGAAACTTAAACTCAACACTTATATAAAAAAGTTATACAACATTAGTACATATAACGTGAGTTTGGTGATCGGAGAAGAGAAACTGAAAACCGACCGTCAGATATGAGCAGCATAACGAATTACGTAGGTGGGCAAAAATTCAGCTCCATCTGACAAAGATAAGGGCTCGATCCGTCGGGTCAATCGGCGCGGTCAAAC
>Fvb1-1:6307848:6312756_5p
TATTGGAAAGTAGATCACTGTGTATCAATAGGTTGGATTTGTGTATCGGTAGATAGATTCAAATTTGATACGCACAAGATGTAAATATTGTATTGCCTTTCTTATCTCCTAGAATATTGGAGACTACTTGCTGTGCAAGTTTTGTACTCTGTATATATATCATTCAGTATCAATAGAAAACTTACTTCAGCCAAAATACTTTTCTATA
>Fvb1-1:6307848:6312756_3p
TATTGGAAAGTAGATCATTGTGTATCAATAGGTTGGATTTGTGTATCAGTAGATAGATTCAAATTTGATACACACAAGATGTAAATATTGTATTGCCTTTCTTATCTCCTAGAATATTGGAGACTACTTGCTGTGCAAGTTTTGTACTCTGTATATATATCATTCAGTATCAATAGAAAACTTACTTCAGCCAAAATATTTTTCTATA
>Fvb1-1:6321332:6328594_5p
CTGACACATCCCGGTTCTTAAATTATTTTACGGTTATTTACCGTTGGTATTACTTCGGATTTTTACCGGGATGAGTAACTATTTACCCTTAAGGACCATAGGGTTGACTTTTTGTAGGAAAATTATTATGAGAAAACTTTCTTCATGAAAGTTGTAGAGGATGTGGTTACGAGTTCGTAGACATGCCACGCGTTAAATTCGGAGTAAGCATGGTAAAGTTTTCGTGTCAGTAAAAATGGGTAATTTTGAAGTGGGCTTATTTTTGAGTTGGGTTAAGAGTTGGGCCGGGATGGCAGCCCAAGTCCGAGCCCGAGCCCTTTCTTATTTTTTTCTCTTCTCTTCTTCCTTTTCTCTTCTTTTCTCTTCTGTTCTTCTTCCCGAGCCCGAGCTCCCTCCCGTCGGAAAGTCTCCTCGTCGCCCGCCGCCGTCCCGCCAACGACGGACCGCCGTTTCGGCCCAGGAAGGACCCCCGTCACCTCCTCTCTCTCCCCGGCCAACCATCCGAGTCGGTAGAGCCGCCAGAGAGGAGAAAAGCCGCCGGAAGCCGCCGATCGACACTTCGCCGGAGCTCCGTCCTCCGGCCACCATAGGCCGTGATTCTTGGCTCATTTTGTAGCCCTCATCAAGGTGAGTAATCCCTCCAAAGTAATCGGTCTATTTCGATCTCGTTAGGGTGATTTGTATAATTTAAAGTTTTAGGGATTTATGGATGTTTTAGTTCGATTGCCCTAGTTAGCCTCAGAATTGGACTAAGTGCTAGTTATGAAAGTTGTTGGGTATGATGAGAGGATTATTCTGTCAAAATTTGAGAAGCATTGGAGGTCGCCGGAAAACGGCTGCCGGCCGCCGCTGCCGG
>Fvb1-1:6321332:6328594_3p
TGACACGTCCCGGTTCTTAAATTATTTTACGGTTATTTACCGTTGGTATTACTTCGGATTTTTACCGGGATGAGTAACAATTTACCCTTAAGGACCATAGGGTTGACTTTTTATAGGAAAATTATTATGAGAAAACTTTCTTCATGAAAGTTGAAGAGGATGTGGTTACGAGTTTGTAGACATGCCACGCGTTAAATTCGGAGTAAGCATGGTAAAGTTTTCGTGTCGGTAAAAATGGGTAATTTTGAAGTGGGCTTATTTTTGAGTAAGGTTGAGAGTTGGGCCGGGGTGGCAGCCCAAGCCCGAGCCCGAGCCATTTCTTTTTTTTTTTCAATTCTCTTCTTCCTTTTCTCTTCTTTTCTCTTTTGTTCTTCTTCTCGAGCCCGAGCTCCCTCCAGTCGGAAAGTCTCCTCGTCGCCCGCCGCCGTCCCGCCAACGACGGACCGCCGTTCCGGCCCCGGAAGGACCCCCGTCGCCTCCTCTCTCTCCCCGGCCAACTATCCGAGCCGGTAGAGCCGCCGGAGAGGAGAAAAGCCGCCGGAAGCCGCCGATCGACACTTCCCCGGAGCTCCGTCCTCCGGCCACCATAGGCCGTGATTCTTGGCTCATTTTGTAGCCCTCATCAAGGTGAGTAATCCATCCATAGGAATCGGTCTATTTCGATCTCGTTAGGGTGATTTGTATAATTGAAAGTTTTAGGGATTTATGGATGTTTTAGTTCGATTGCCCTAGTTAGCCTCAGAATTGGACTAGGTTCTAGTTATGAAAGTTGTTGGGTATGATGAGAGGATTATTCTCTTAAAATTTGAGAAGCATTGGAGGTCGCCAGAAAACGGCTGCCGGCCGCCGGCG
>Fvb1-1:6415006:6421427_5p
CTGCCCAGTTTTGCAGCCTGACCTCTGTCCACTGTTTTGATCATAACTCCTTCTTATCAACTCCGATTTCTGCGATCCAAGTGGGGTTGAAAACTAGACACACACAACTTTAATTCCATATGTGACATGCCTTCTAACGCCTCCTGGATCTCGAGATATGATTTTCCGAAGTAGATGTACGTTTTCTGGCAGATTCTGTCCGAGACCAAAAACAATGTCTAGAAGTGTTCCTTCCTTTTCCATGGCCTCATTTGTTGTCATTCATGAGTCCATTCACCATGATTCTTGATACGTAACGTTCATGTACCTGTCTTCTACACATTTAAACAAGATACATCAAAACTGACAAGGTAACACAATAACGAATCACGGTAAAACGTCCAAGTGATAGTCCAAAAACGGTTTTCATCATTTAAGTGCAATTTTCTGTATAAAAACGACTAGTAGCCACAACTCTACAGAAAAACCCTCTTGACTCTAAAATAAGTAAAAACAAACATACTAAGGCACAAACAAAGTGTAAATGGGGGTGAAAATCCATTAAGATCATGGCGTAAAACGCACTTATCA
>Fvb1-1:6415006:6421427_3p
CTGCCCAGTTTTGCAGCTTGACCTCTGTCCACTGTTTTGATCATAACTCCTTCGTCTCAACTCCGATTCCTGAGATCCAAGTGGGGTTGAAAACTAGACACACAAAGCTTTAATTCCATATGTGGCACGCCTTCTAACTCCTCCTGGATCTCGAGATATGATTTTCCGAAGTAGATGTACGTTTTCTGGCAGATTCTATCCGAGACCAAAAACAATGTCTAGAGGTGTTCCTTCCTTGTTCGTGGCCTCACTTGTTGTCATTCATGAGTCCATTCACCATGATTCTTGATACGTAACGTTCATGTACCTGTCTTCTGCACATTTAAACAAGATACATCAAAACTGACAAGGTAACACAATAACGAATCACGGTAAAACGTCCAAGTGATAGTCCAAAAACGGTTTTCATCATTTAAGTGCAATTTTCTGTATAAAAACGACTAGTAGCCACAACTCTACAAAAAAACCCTCTTGACTCTAAAATAAGTAAAAACAAACATACTAAGGCACAAACAAAGTGTAAATGGGGGTGAAAATCCATTAAGATCATGGCGTAAAACGCACTTATCACCC
>Fvb1-1:6438181:6445679_5p
ACGACCCACCCCGAATTTCACCCTGAAACCCGGAGTAACTCGTGCGGGGACCACCTCCAAGAAAGATATTACCGAAAATCGGCATAACCTCCCTTGAAAATGGACAACCCTTCCTAACGAAAACCTGCAAACACTTCCAAAAATTTTAATCCAACGTTAACTCCTGGAGCCTACGTGCTCCCCAAATACAACTACCCCCAACAACACAACATTAACCAACATCAAATAAAATAATCCAAAAGATAACATAAATCCTCCAATAAATATTCTAAGACGTCAACAAGTCTTCACCCACAACCGAAATAATATACATTAAACCCAAGTATTCAGAGCTACTAAACACTAGCGGAAAATGAAACCACAAGTAGGTTAAACAGGTAACCTACTGAAGAAAAGTGGTGGAAATGCGGGTGACTATGTCTCGTCTCCTACTAGGTCCAACCCGAACTCTGCAGACTGGGCATTTTAAAACAAAGGACCCAGGGGAAACATTTGAACACGTTAGAGTGAGTGGACAAAAATAAAATAAAGGAAATAATTCTTTATGCTTTCCCAATTTTACTTTTTCATAAAAAGAATATGTTACATGCGACAGCTTAAAGCGTTCAACACGAAAACTGGAATTTCATGACTGGCTCCGGCCAGTCTCCAACGCTCAATAAAATACAGCCTCTCAGGCTAAAATAAAATATGTATGTATTACACTCGTCATATCCCTTGTATGAATTTTCTTGAAACAACAAACACAATAGAAAATTCACACAAGGCTACAACG
>Fvb1-1:6438181:6445679_3p
TGACACGACCCACCCCGAATTTCACCCTGAAACCCGGAGTAACTCGTGCGGGGACCACCTCCAAGAAAGATATTACCGAAAAATCGGCATAACCTCCCTTGAAAATGGACAACCCTTCCTAACGAAAACCTGCAAACACTTCCAAAATTTTAATCCAACCTTAACTCCTGGAGCCTACGTGCTCCCCAAATACAACTACCCCCAACAACACAACATTAACCAACATCAAATAAAATTATCCAAAAGATAACATAAATCTTCCAATAAATATTCTAAGACGTCAACAAGTCTTCACCCACAACCGAAATAATATACATTAAACCCAAGTATTCAGAGCTACTAAACACTAGCGGAAAATGAAACCACAAGTAGGTTAAATAGGTAACCTACTGAAGAAAAGTGGTGGAAATGCGGGTGACTATGCCTCGTCTCCTACTAGGTCCAACCCGAACTCTGCAAATTGGGCATTTTAAAACGAAGGGCCCAGGGGAAACATTTGAACACGTTAGAGTGAGTGGAAAAAAATAAAATAAAGGAAATAATTCTTTATGCTTTCCCAATTTTACTTTTTCATAAAAAGAATATGTTACATGCGACAGCTTAAAGCGTTCAACACGAAAACTGGAATTTCATGACTGGCTCCGGCCAGTCTCCAACGCTCAATAAAATACAGCCTCTCAGGCTAAAATAAAATATGTATGTATTACACTCGTCATATCCCTTGTATGAATTTTCTTAAAACAACAAACACAATAGAAAATTCACACAAGGCTACAACG
>Fvb1-1:6470254:6477168_5p
GTTAATGTCACGCCCCAGTCCTTAAGTTATTTTACGGTTATTTATTCCGGTATTATTTTGGTCTTTTACCGTATTAATTAACCATTTACTATTAAGGACTTTAAAGTTGACTTTTTATTCCGTTGGGAATTTGGGAAAACTTTCTTCATGAAAGTTGTAGAGAACGTCGTTACGAGTTCGTAGACATGCTACGCGTTAAATTCGGAGTTAGTATGGTAAAGTTATGAATTTATTGGTAAAGTTTGGAGGTAGTAAAAAAAAAGGGGGTATTTTTGAAGTGTGCTTTTTAGTTGAGTTGGGCCGGGGGTGGCAGCCCAGGCCCGAGCTCCTTTTCTTTTTCTTCTCTTCTTCCTTTCTCTTCTTTCTTTTCTCTTCTTTCTCTTTTCTTCTCCTTGAGTTTCCCCTGCCCGAGTCCTCCCGCCGGAAAGCTCGCCGCCGTCCCGCTAGCGACGGACCGCCGCTTCGGCCCAGGAAGGACCCCCGTCGCCTCCTCTCTCTCCCCGGCCAACCATCCGAGCCAGTAGAGCCGCTGGAA
>Fvb1-1:6470254:6477168_3p
AGGGGAGAATTGTCACGCCCCAGTCCTTAAGTTATATTACGGTTATTTATTCCGGTATTATTTTGGTCTTTTACCGTATTAATTAACCGTTTACTATTAAGGACTTTAAAGTTGACTTTTTATTCCGTTGGGAATTTGGGAAAACTTTCTTCATGAAAGTTGTAGAGAACGTCGTTACGAGTTCGTAGACATGCTACGCGTTAAATTTGGAGTTAGTATGGTAAAGTTATGAATTTATTGGTAAAGTTTGGAGGTAGTAAAAAAAAAAGGGGAATTTTTGAAGTGTGCTTTTTAGTTGAGTTGGGCCGGGGGTGGCAGCCCAGGCCCGAGCCCCTTTTCTTTTTCTTCTCTTCTTCCTTTCTCTTCTTTCTTTTCTCTTCTTTCTCTTTTCTTCTCCCTGAGTTTCCCCTGCCCGAGTCCTCCCACCGGAAAGCTCGCCGCCGTCCCGCCAGCGACGGACCGCCGCTTCGGCCCAGGAAGGACCCCCGTCGCCTCCTCTCTCTCCCCGGCCAGCCATCCGAGCCGGTAGAGCCGCCGAAG
>Fvb1-1:6510401:6520717_5p
CGTGGCCGGATTTAAACTTAATAATCCGCCAAAAAAACCAAACTTCAAAAATTCAAAAACCTATCCAAAACTCCCAAACCTATCCAAAACTCCTCCAAAAATTATAAAACTCATTCCACTAAACTCCTCAACAAATTCCCTACAAAAAACATTTTTCCCGGCGGTCGGCGGCTAGCTACGGCAACCTCTAATGCCCACCAAAATTTAACAGCACCTTCCTCTCAATCTCCACTACAACTTTCCTAACTACCACATATCACAATTTCAATCCTAACTAGGCCAATCAAATGGAAACACACAAAAAACGCTAGAAA
>Fvb1-1:6510401:6520717_3p
CACGTGGCCGGATTTAAACTTAATAATCCGCCAAAAAAACCCAACTTCAAAAATTCAAAAACCTATCCAAAACTCCCAAACTTATCCAAAACTCCTCCAAAAAATATAAAACTCATTCCACTAAACTCCTCAACAAATTCCCTACAAAAAACATTTTTCCCGGCGGCCGGCGGCCAGCTCTGGCGACCTCCAATACCCACCAAAATTTAACAGCACCTTCCTCTCAATCTCCACTACACCTTTCCTAACTACCACATATCACAATTTCAATCCTAACTAGGCCAATCGAATGGAAACACACAAAAAGCGCTAGAAATTTCC
>Fvb1-1:6536767:6544479_5p
TGCTAGCTAGCTATACGTGATTTCCCCCATACGCGAGGCACAATTCCGGTATGGGTGACATGAGTGGTAGACACGAGTGTAGTAGCCCTGTGCGATTTTGTAATTTTGCATTTATTTATTCAAAGATTTCGTACAAGGAGTAAGCACGTATATATTACCACTCGGCCGCTTTCCCCCATATGTGAGGTACAAATTCCGGTGTGGGGTGATGTGAGCGTTAGACGCAAGCATAGTAGCTTTGTATGATATCTACTTTATTCAAGTTGTTCATAGATATCGTGCCAAGGGTCAGGCGAGTGTGCATACATACTATATATATATATATAATATCCAGGCCTAAGAGGCAATGTCTTAAAGTTTGGGAGTCTAGCCAGGCTGGATCCCAATTCAGAAGCTTTCCAGTGGAGCTTTTGTTTTTGCCACTGATGAAAGCATTTCTTTTGGGGAAATATTTATTTGTTGTCGGAAGCATTTCGTCCACTCACTCTGACGTGTTGAATATTTTCCCCTGGGCTCTTCGCTTTTAAAAATGCCCAGTCTGCAGAGTTCGCTTGAGGTCTAGCAGGAGACGCCGAGGCATAGTGACCCACTCTGATACCTACATTTCGCCAGTAGGTTACCTGTTTAATCTACTAGGGGTTTGTTAGCTTTCGCTGTATTTTATTTTATTTTAGTAGCTCTGAATACTATTGGAATTCTTCTGTGAAATTTGTATTCTGGCTACTTTTGAATTGTAGCTGAAGATTTATTTTGGAATAAAAAGGTGGTTCTTAAATTTTTAAGTTAGGGTTGTCTATTTTCGAGGGAGGTTTGCTGAGTCTTCGGTAAATTTTCCTTGGAGGTGGTCCCCGTAGGACTCATCTCGGGTTTCGGGGTGAAATTCGGGGCGGGTCTTGACA
>Fvb1-1:6536767:6544479_3p
GCTAGCTAGCTATACTTGATTTCCCTCATACGCGAGGCACAATTCCGGTATGGGTGACATGAGTGTTAGACATGAGTGTAGTAGCCCTGTGCGATTTTCTAATTTTGCATTTATTTATTCAAAGATTTCGTACAAGGAGTAAGCACGTATATATTACCACTCAGCCGCTTTCCCCCATATGCGAGGTACAAATTCCGGTGTGGGGTGATGTGAGCGTTAGACGCAAGCATAGTAGCTTTGTATGATATCTACTTTATTCAAGTTGTTCATAGATATCGTGCCAAGGGTCAGGCGAGTGTGCATACATACTATATATATATATAATATCTAGGCCTGAGAGGCAATGTCTTAAAGTTTGGGAGTCTAGCCAGGCTGGACCCCAGTTCAGAAGCTTTCCAGTGGAGCATTTGTTTTTGCCGCTGATGAAAGCATTTCTTTTGGGGAAATATTTATTTGTTGTCGGAAGCATTTCGTCCACTCACTCTGACGTGTTGAATATTTTCCCCTGGGCTCTTCGCTTTTAAAAATGCTCAGTCTGCAGAGTTCGCGTGAGGTCTAGCAGGAGACGGCGAGGCATAGTGACCCATCTATCAGCTACATTTCGCCAGTAGGTTACCTGTTTAATCTACTAGGGGTTTGTTAGCTTTCGCTGTATTTTATTTTATTTTAGTAGCTCTGAATACTATTGAAATTCTCCTGTGAAATTTGTATTCTGGCTACTTTTGAATTGTAGCTGAAGATTTATTTTGGAATAAAAAGGTGGTTCTTAAATTTTTCAGTTAGGGTTGTCCATTTTCGAGGGAGATTTGCCTAGTCTTCGGTAAATTTTCCTTGGAGGTGGCCCCCGCAGGACTCATCTAGGGTTTCAGGGTGAAATTCGGGGCGGGTCTTGACACC
>Fvb1-1:6567187:6571708_5p
CGCGGAATGCCTTCGCGCGCGAAATGCTTTCGCAAGGAATTACTTATAGACATTTCGCTTAGGCGAGGCAGAATATATGTAGGCAAACTGGCTCGCTAGTCCACGTGGGAGATTTCGCGAAGAAGCAATAAGCGAAGTCCGCTTGCACCCCATTAATCGTTGAAGACTCTTATAAGTCTTTGATATGCTTCGGGCAAATCCATGTGGCCCTTTTAATATAAAAAGCCCTATTAAGGCCCGCGCAAGATTAGTTTTCCACAAGGAGTATGACACCCGGTGGGATAAGATTGCTCCTAATTCCAGTTCACATAGGAGTCCATAATCGAGCAACACGGTGGCAGTGTCCTATGCGGAGTTTGCGAATTGGACATGTGTCACAAGAAGTTTGGTCTGCGCGGGTGAAATAGTGCCCTTGTGCTATTATGTTGCAGAGTCCGACTTGGTTTCTATGATTATCTTCTGCTGCAAGTTGAGCTCCATTATATAAAAGACTCTAGGGTTTACACACACACTCTCTCGACAATTACTCAAAAAAAAAACACAATACAAAACCTTTCAACCTTGTTGAAACCTCTAGTGCTCCCAGGAGCTTTGCATCCGCTTCCCCGTTGAAGCTGCAAACCCCTCACATACAAACTCTCTCAACAAACTAGATAAATAAACTGCAACCCAGTTCCCTTCGAGCTACCTCAAAAACCTAGGACTAAGTGAGCCGCCGCCTTAGTTTCAGAGCCCTTCTGGACTCATCTCCATCGCTCCCCGGAGCTTTGTTTCCCTATAATTGCTCTGCTCGCGTCTCGCCGTGAGTATCGACCGCCTTGTGCTCATAATTCCTCGTTTGAGGTGGCACCTGGGAAACCCCCCC
>Fvb1-1:6567187:6571708_3p
ACACGGAGTAGATAGCTCGCGTGCGGAATGCTTTCGCGAGGAATTACTTATAGACATTTCGCTTAGGCAAGGCAGAATATATGTAGGTGAACTGGCTTGCTAGTCCGCGTGGGAGATTTCGCGAAGAAGCAACAAGCGGAGTCCGCTTGCACCCCATTAATTGTTGAAGACTTTCACAAGTCTTTGACATGCTTCGGGCCAATCCTTGTGGCCCTTTTAATATAAAAAGCCCTACTAAGGCCCGCACAAGATTAGTTTTCCACAAGGAGTGTGACACCCCGTGGGATAAGATTGCTCCTAATTCCAGTTCGCATAAGAGTCCATAATCGAGCAACACGGTGGCAGTGTCCTATACAGAGTTTGCGAATTGGACATGTGTCACAAGAAGTTTGGTCTGCGCAGGTGAAATAGTGCCCTTGTGCTATTATGTTGCAGAGTCTGACTTGGTTTCTATGATTATCTTCTGCTGCAAGTTGAGCTCCATTATATAAAAGACTCTAGGGTTTACACACACACTCTCTCTCGACAATTACTCAAAAAAAAAACACAATACAAAACCTTTCAACCTTTTTGAAACCTCTAGTGCTCCCAGGAGCTTTGCATCTGCTTCCCTGTTGAAGCTGCAAACCCCTCACATACAAACTCTCTCAACAAACTAGATAAATAAACTGCAACCCAGTTCCCTTCGAGCTACCTCGAAAACCTAAGACTAAGTGCGCCGCCGCCTTAGTTTCAGAGCCCTTCTAGACTCATCTCCATCGCTCCCCGGAGCTTTGTTTCCCTATAATTGCTCTGCTCGCATCCCGCAGTGAGTATCGACCGCCTTATGCTCGTAATTTCTCATTTGAGCTGGCACCTGGAAACCCCCC
>Fvb1-1:6576989:6581859_5p
CCCCGCCCATAGACCAGTCATGAAACTTGTAGACCAACGTCCGGGCTACCTCGCCATGGTGAAAGATCATCGGTACCACATCAGGAAGGTGCTCCTCCAAGCTCCACAAGAAGGCACCATGATAAGATAAATGTGTAGTTAGTCCCACATCGGTAATGTGTAACAAAAGGAAACCTTCCTTATCTATAAAAGGAAGGCTCCCCCTGTGTAGAAAGGGGATGGAACTCTCGGACTCACTCCCCTACCCATATAGAATGAATGTATATTATGCTCCCTCTCCCTCCCTTATTCCTTCCCGGCAGGATGGATGGATGCACTTGTAACACCTAAGGCCTATGGGCCAAAATAGTTGATTCGTAAGTGGACGTAGCCATGTCCTCTGAGGCATGGTGAACCACTATATATCATTGTGTTGTCTACTGTTCACGTTCTACCATGCTTCTACATAGCCTACGGGTTCTTGCAGAAACAAT
>Fvb1-1:6576989:6581859_3p
CCCATAGACCAGTCATGAAACTTGTATACCGACGTCCGGGCTACCTCGCCATGGTGAAAGATCATCGGTACCACATCGGGAAGGTGCTCCTCCAAGCTCCACAAGAAGGCACCATGATAAGATAAATGTATAGTTAGTCCCACATCGGTAATGTGTAACAAGAGGAAACCTTCCTTATCTATAAAAGGAAGGCTCCCCCTGTGTAGAAAGGGGATGGAACTCTCGGACTCACTCCACTACCCATATAGAATGAATGTATATTATGCTCCCTCTCCCTCCCTTATTCCTTCCGGGCGGGATGGATGGATGTACTTGTAACACCTAAGGCCTATGGACCAGGATAGTTGATTCGAAAGTGGACGTAGCCATGTCCTCCGAGGCATGGTGAACCATTATATGCCCTTGTGTTGTCTACTGTTCATGTTCTACCGTGCTTCTACATAGCCTACGGGT
>Fvb1-1:6623629:6629567_5p
GTTAGAGACTTGGAAATCCACCACCAAGTATATTTCAAGACATGTTAACAACCAAAGCTTCAATCATTAAGTCGCAAATCAGTATCAATCAAGAACAAACCGTGAACTCACTACGTAAGTCCTTATTACTTCCCTTGAATACTTAAGCAAGATGAACGCACCATTACTAAGCCTTTAGAATAACCGATCAAGGTATAGACGCTATCCTATCAACAAATTATTCTAAGCATTAAGATCAATGAAAGTGATTGAACAAGTATGCAAAACTAGTGTGGAACGCCTACCTAGCATGCAATCCTTTTTATTTGGTTTCACCTATTGTCCTATAGGTTTTACTACTTTGAACTAAGCCGTATTAACCGTTTAGGAGATTAAACAACCTAATTCTAGCCCCACTCACAAGTTCATAATGTTCTATGTTGCGCATACATGAACATAAACAAGCAAGAGTTCTCCATAAACCAAAACCAAATAAACAATTTGAAAGACTTAATAATTCGAAACCAAGATTCAAAACAATATCTAAAACATTCTTGGGGCTTCAAACCTTGCCCCTAACTAAGAGAATTCAGCCACACATGGCTGCAAAGACACACAAGGAGAATACAAGATGACAAAGGAAAGATAAACCGTGGATGATGGAGAAATCAATGATGGCTTGGCGGCTTCCTTGTGCGAGTCTACAACTATGGAGGTTCTGATGATGGTGAGATCGTTGGCCTCCTCTAATCTTCACGTCCTCTCTGGCCTTTTTCCTCCCTTCTGCTGTGATTAGGGTTATAAAACCCTCAAAACTCGTCCATGGGCTTACCAATGTGGTCTGGGCCTCAAAATAGAAGTTTTGGTCCAAATCAGAAATTCGGGCAGACTGACCTTCGGCCACTCAAACGGTCATAACTTTTTCTCCAAAATAGGTATTGACGGTCTGTAAAAAGTTCTGGAAAGTAGACTCTTTTAGCTTTCCATTGATATATGGCACATCTCCTGGATCATTGTGA
>Fvb1-1:6623629:6629567_3p
GAGATGTTAGAGACTTGGAAATCCACCACCAAGTATATTTCAAGACATGTTAACAACCAAAGATTCAATCATTAAGTCGCAAATCGGTATCAATCAAGAACAAACCATGAACGCACTGCATAAGTCCTCATTACTTCCCTTGAATACTTAAGCAAGATGAACGCACCATTACTAAGCCTTTAGAATAACCGATCAAGGTATAGACGCTATCCTATCAACAAATTATTCTAAGCATTAAGATCAATGAAAGTGATTGAACAAGTATGTAAAACTAGTGTGGAACGCCTACCTAGCATGCAATCCTTTTTATTTGGTTTCACCTATTGTCCTATAGGTTTTACTACTTTGAACTAAGCCGTATTAACCGTTTAGGAGATTAAACAACCTAATTCTAGCCCCACTCACAAGTTCATAATGTTCTATGTTGCGCATACATGAACATAAACAAGCAAGAGTTCTCCATAAACCAAAACCAAATAAACAATTTGAAAGACTTAATAATTCGAAACCAAGGTTCAAAACAATATCTAAAACATTCTTGGGGCTTCAAACCTTGCCCCTAACTAAGAGAATTCAGCCACACATGGCAGCAAAGACACACAAGGAGAATAAAAGATGACAAAGGAAAGATAAACCGTGGATGATGGAGAAATCAATGATGGCTTGGCGGCTTCCTTGTGCGAGTCTACAACTATGGAGGTTCTGATGATGGTGAGATCGTTGGCCTCCTCTAATCTTCACGTCCTCTCTGGCCTTTTTCCTCCCTTCTGCTGTGATTAGGGTTATAAAACCCTCAAAACTCGTCCATTGTCTTACCAATGTGGTCTGGGCCTCAAAATAGAAGTTTTGGTCCAAATCAGAAATTCGGGCAGACTGACCTTCGGCCACTCAAACGGTCATAACTTCTTCTCCAAAATAGGTATTGACGGTCTGTAAACATTTCTGGAAAGTAGACTCTTGTAGCTTTCCATTGATATATGGC
>Fvb1-1:6632434:6641288_5p
GTACAATTCTCAACTGTACTTAGAAATATTTCGTAATTATTTAAATCACTTGACATGTCCCACATATCAAATATAATGAGCAAGAGAGATCCCGAAAAAAAAAATGGAACTCATTAATCCAAGAAAGTATTAAATCTCCAATATACTCAAGAAAATTAAATAACTTTAGTGCATTCATGACACTCAAATCAAAGGTCTACTCACAGTGCTCAGCTACACCTGCCGACGATCTGAGGCTTCCTCCAAACGATATTCCTCACGTCCTGAACAATAAATAATATTAATTTCCAGATTAGATTAAAACTTTAATAAATATTTCACAATACAGGGGGGCCTAAAAATATTCTTCTTCCTTGCTCAATTTCTCCACTTTTAGTCTATTATGGCTCAAAATTCATCATCATCACCGATAGCCAAAAATTAACCTTTTTAAAATTTAAAACCTACTAAACCAACTACTGAAATTCCATTCTAAACACTACCATAATCCTTAACTATTGAAAAATCTCAACTTAATCAAAACTCCACAAAAAAATCTAAACTTTATTTCATTAAACTCCTCTCCATAAAACACACTCAAAAACATAAAAAACAGCC
>Fvb1-1:6632434:6641288_3p
TAGTACAGTTCCCAATTGTACTTAGAAATATTGCGTAATTATTTAAATCATTTGACATGTCTCACATGTCAAATAAAATGAGCAACAAAGTTCCCGGAAAAAAAAATGTAACTCATTAATCCAAGAAAGTATTAAATCTCCAATATACTCAAGAAAATTAAATAACTTTAGTGCATGCATGACACTCAAATCAAAGGTCCACTCACAGTGCTCGGCTACGCCTGCCGACGATCCGAGGCTTCCTCCAAATGATCATCCTCACGTCCTGAACAATAAATAATATTATTTCTCAGACTAGATTAAAACTTTAATAAATATTTCACAATACAAGAGGACCTAAAAATATTCTTCTTCCTTACCCAATTTCTCCACCTTTAGTCTATTATGGCTCAAAATTCACCATCATCACCGATAGCCAAAAATTAACCTTTTTAGAATTTAAATCCTGCTAAACCAACTACCGAAATTCTATTCTAAACACCGCCATAATCCTTAACCATTGAAAAATCTCAACTTAATCAAAACTCCTCCAAAAATTCTATACTTTACTTCATTAAACTTCTCTCCAAAAAACAAACTCAAAAACATGAAAAGCAGC
>Fvb1-1:6647733:6662190_5p
CCACCCCTTAGGGTAAAGTCACCTCGCCACCCCTTAGGGTAAAGTCACCTCGCCACCCCTTAGGGTTAAGTAACCTCGCCACCCCTTAGGGTAAAGTCACCTCGCCACCCCTTAGGGTATAAGTCACCTGCTTCTGCTTTGGCGGGGTGTCAGTTCGCCTCTGCCTTAGGGTTTCGAGCCCGTCTCGCCAGGGCGCGCGGACTCTGGCTCGCAGGACTCTGTCATGTTTTCCTTGATCGAGTCGTCTTTTCCTTGATGTAGTTGGTGAGATTGCGCGAACCACATAACTCCAGACGCCTATCCCTGTCTGGTTGGGAATTGGACTTGAGGAAACTGCTCTTCTATAAATTGAGGTGTCGCCTCCTTCTTTTTGATCTGGACAAGGACTTGTTGAGTCTTCAGAGGTGAGTTCCTGCTCTTCGAATCCGCGTTGATTATTTGTTTCCTTCCCCTTGCATGGCTTGTTATGCGAGCTGCATGACCATATGTTTGTTGTAACAAGGGAGAAAGGGGGCGAGGTCGCCTCGCCCTTAGACTTGGTGACTACCTCGCGGGGTCACGCGAGGGAGGGAAGAGGACATCGCTTTCGGGCTTCCGGCGGAGTGATACAGAAAGATAAAGGCAACTGCAAAAAAAGAAAAGAAAGTTAGAATGGGGCTCCACCTTTTGTCTGGCTCGCCGCTTGTCTTCTGCTTTTCCTTCTTCTTCTGCGCTTCGCCTTCTTCTCTCAGTTTCTCTCTGATTTCGCCTTCTTTGTGCCTTGTGCTTTCTCTCTCTCTCTCTCTC
>Fvb1-1:6647733:6662190_3p
CTCGCCACCCCTTAGGGTTAAGTAACCTCGCCACCCCTTAGGGTAAAAGTCACCTCGCCACCCCTTAGGGTTAAGTAACCTCGCCACCCCTTAGGGTAAAGTCACCTTGCCACCCCTTAGGGTATAAGTCACCTGCTTCTGCTTTGGCGGGGTGTCAGTTCGCCTCTGCCTTAGGGTTTCGAGCCTGTCTCGCCAGGGCGCGCGGACTCTGGTCCGTAGGACTCTGTCATGTTTTCCTTGATCGAGTCGTCTTTTCCTTGATGTAGTTGGTGAGATTGCACGAACCACATAACTCCAGACGCCTATCCCTGTCTGGTTGGGAGTTGGACTTGAGGAAACTGCTATTCTATAAATTGAGGTGTCGCCTCCTTCTTTTTGATCTGGACAAGGACTTGTTGAGTCGTCAGAGGTGAGTTCCTGCTCTTCGAATCCGCGTTGATTATTTGTTTCCTTCCCCTTGCATGGCTTGTTATGCGAGCTGCATGGCCATATGTTTGTTGTAACAAGGGAGAAAGGGGGTGAGGTCGCCTCGCCCTTGGACTTGTTGACTACCTCGCGGGGTCACGCGAGGGAGGGAAGAGGACATCGCTTTCGGGCTTCCAGCGGAGTGATACAGAAAGATAAAGGCAACTGCAAAAAAAGAAAAGAAAGTTAGAATGGGGCTCCACCTTTTGTCTGGCTCGCCGCTTGTCTTCTGCTTTTCCTTCTTCTTCTGCGCTTCGCCTTCTTCTCTCTGTTTCTCTCTGATTTCGCCTTCTTTGTGCCTTGTGCTTTCTCTCTCTCTCTCTCTCTCTCTCT
>Fvb1-1:6670894:6678522_5p
ATCCTGCGGGACCCACCTCAAGGAAAATTCTACCAAAATACTTGGTAAAACCTCCCTGATAATGGGTAACCCTAACTGAAAGGAAAAAGAAATCACCAAACCCAACTCAAACATTTCCCAATAATATTCTAAAAAAATAATCTCTCATAAACAATAAAGGAATCTTTTCAGCAGTCATCACTACACTTTAACCAACTTAAATATTCCGAGCATCTACTAGAATAATAACTGAGAGAAATAACAACATAGGTTAACTCGTAACCTATATGGGAAAACTAGATGCAGTGGGAATTTATAACAAGCCTCCTATCCTCGCCGAATCGAACTCTGCAGACTGGGCATTTAAAACGAAAGGCCCAGGGGAGAAGCATTTAAAAACGTTAGAGTGAGTGAACAAAAATAAATAGTAAAAATATATGGAGCAATGAAGTCAAATCTATGCTATCCCAACATTTCCATAAATATTCAAAATTAAAATGACGAACCAGTCCCATTGGTTCTCATTAATTAAATATTTCACCATAACGATGAGCCTCCCAGGCTAGGGTTTGAGCCTCTCAAGCTATAGTAGCATCCCACGCTAGGCGCACTACTCACTTATAGTGAGCAGCCGCTAATAATGGCGAGCTAACATATATATATATATAAATA
>Fvb1-1:6670894:6678522_3p
GAATAAATCCTGCGGGACCCACCTCAAGGAAAATTCTACCAAAATACTTGGTAAAACCTCCCTTGATAATGGGTAACCCTAACTGAAAGGAAAAAGAAATCACCAAACCCAACTCAAACATTTTCCAATAATATTCTAAAAAAAATAATCTCTCATAAACAATAAAGGAATCTTTTCAGCAGTCCTCACTACACTTTAACCAACCCAAATATTCAGAGCATCTACTAGAATAATAACTGAGAGAAATAACAACATAGGTTAACTCGTAACCTATATGGGAAAACTGGATGCAGTGGGAATTTATAACAAGCCTCCTATCCTCGCCGAACCGAACTCTGCAGACTGGGCATTTAAAACGAAAGGCCCAGGGGAGAAGCATTTAAAAATGTTAGAGTGAGTGGACAAAAATAAATAGCAAAAATATATGGAGCAATGAAGTCAAATCTATGCTATCCCAACATTTCCATAAATATTCAAAATTAAAATGACGAACCAGTCACATTGGTTCTCATTAATTAAATATTTCACCATAACGATGAGCCTCCCAGGCTAGGGTTTGAGCCTCTCAGGCTATAGTAGCGTCCCACGCTAGGCGCACTACAAACTTATAGTGAGCAGCCGCTAATAATGGCTAGCTAACATATATATATATATATATATATAT
>Fvb1-1:6705325:6707180_5p
TAACTCTACATTCTCAATGACTCTAGTCTACTTGTATCTCGAGTATGGTCTACTTCCCAGACAAGCAAAGTCCTTTATCTCCAACTCTACCTTTTTTATGAAAACGATTTACATTTTCAATGAGACTAGTCTACTTATATATCGAGTATGGTCTACTTCCCAAACAAGCAAAGTCCTTGAACCCTAACTCTACCTTTTTTATGAGAACGATTTACATTTTCAATGAGACTAGTCTACTTATATATCGAGTATGGTCTACTTCCCAGACAAGCAAAGTCCTTTATCTCCAACTCTACCTTTTTTATGAGAACGATTTACATTTTCAATGAGACTAGTCTACTTATATATCGAATATGGTCTACTTCCCAAACAAGCAAAGTCCTTGAACCCTAACTCTACCTTTTTTATGAGAACGCTTTACCTTTGCAATGAGACCAGTCTACTTGTATCTCGAGTATGGTCTACTTCTCAGACAAGCAAAGTCCTTTATCTCCAACTCTACATTTTTTATGAGAACGCTTTACCTTCTCAATGACTCTAGTCTACTTGTATCTCGAGTATGGTCTACTTACCAGACAAGCAAGTCCTTTATCTCCAACTCTACCTTTTTTATGAGAACGATTTACATTTTCAATGACACTAGTCGACTTATATATCGAGTATGGTCTACTTCACAGACAAGCAAGTCCTTATCCCTAACTCTACCTTTTTTATGAGAAAGATTTACCTTTTCAATGAGAC
>Fvb1-1:6705325:6707180_3p
TACATTTTCAATGACACTAGTCGACTTATATATCGAGTATGGTCTACTTCACAGACAAGCAAGTCCTTATCCCTAACTCTACTTTTTTTATGAGAAAGATTTACCTTTTCAATGAGACTAGTCTACTTGTATCTCGAGTATGGTCTACTTCCAAGACAAGCAAGTCCTTGATCTCCAACTCTACCTTTTTTATGACAAAGATTTACATTTTCGATGAGACAAGTCTACTTGTATCTCGAGTATGGCCCACTTCCCAGACAAGCAAGTCCTTGATCCCTAACTCTACCTTTTTTATGAGAACGATTTACCTTTTCAATGAGACGAGTCTACTTGTATCTCGAGTATGGTCTACTTCCAAGACAAGCAAGTCCTTGATCTCCAACTCTACCTTTTTTATGAGAAAGATTTACATTTTCGATGAGACAAGTCTACTTGTATCTCGAGTATGGTCCACTTCCCAGACAAGCAAGTCCTTGATCCCTAACTCTACCTTTTTTATGAGAACGATTTACCTTTTCAATGAGACGAGTCTACTTGTATCTCGAGTATGGTCTACTTCCAAGACAAGCAAGTCCTTGATCTCCAACTCTACCTTTTTTATGAGAAAGATTTACATTTTCGATGAGACAAGTCTACTTGTATCTCGAGTATGGTCCACTTCCCAGACAAGCAAGTCCTTGATCCCTAACTCTACCTTTTTTATGAGAACGATTTACATTTTC
>Fvb1-1:6728118:6732072_5p
AAAATAAAATACAACGGAAGCTAACAAACTCCTAGTAGATTAAACAGGTAACCTACTGACGAAATGTAGCTGATAGCTGGGTCACTATGCCTCGACGTCTCTTGCTGGACCTCACGCAAACACTGCAGACTGGGCATTTTAAAAACGAAGAGCCCAGGGGAAAAATATTTAACACGTCAGAGTGAGTGGACAAAACTGAACTGACAACAAATAAATATTTCCCCAAATCAATTTCTAAAGAAAAATCGAATGCATGCTGCAAGCGATAAAACTTTCATCTCATAATATCGAGCCTCTCAGGCTCTATAAAATATGTATGTATTTACACACGTCCATACTCCCTATATAGATTCATGGGTCTATATAGGGCTACTACGCTCGCGTCCAACGCTCACGTCACGCCTTAATGCGGTGCTACACTACGCCATCAAGGTGGACAGACGGTGTATAAATATGTGTCCATACTCCCTATATGAATTAAACACTCAAATAGGGCTACTACGCTTACGTCCAACGCTCACGTCACGCCTTAATGCGGCTATATGCTACGCCATTAAGGTGGACAGACACATATGGCTAGCTAGCATTTTCTATACATACTCTCTCATAAATACATATTTATATCCACCGAAAATCTCATTTTCGGTATCACTCCAAGAGAAAATAAAAACGTCAAAATTAAATGACGTCAAAATTCCAACAAAAGGAAAATGTTCAATCATGAACCATAGCATGCATATTATTTAAAAATAAACGTCCACTCACAACTTAGGCCTAAGCCTGACGTCGGTCGGAGGTCTCCTCAGCTCGAGCCTCCTCGCGTCCTGTTCCATATACATAAAACCTTAAATGAAACATCGACGTTTAAATGCAAAACATGCATAATTAAATATGCTTCGCGCTCAACTAAGCCTAACACTCCAAAATCTTAAATCCACTGCCAACCTCAAAACTCCACAAATTTTTCCGACAACCTCGAAAACACTTTTTACCAAATAAA
>Fvb1-1:6728118:6732072_3p
AAAATAAAATACAACGGAAGCTAACAAACTCCTAGTAGATTAAACAGGTAACCTACTGACGAAATGTAGCTGATAGCTGGGTCACTATGCCTCGACGTCTCTTGCTGGACCTCACGCAAACTCTGCAGACTGGGCATTTTAAAAACGAAGAGCCCAGGGGAAAATATTTAACACGTCAGAGTGAGTGGACAAAACTGAACTGACAACAAATAAATATTTCCCCAAATCAATTTCTAAAGAAAAATCGAATGCATGCTGCAAGCGATAAAACTTTCATCTCATAATATCGAGTCTCCCAAGACTCTATAATATATGTATGTATTCACACACGTCCATACTCCCTATATAGATTCATGGGTCTATATAGGGCTACTACGCTCGCGTCCAACGCTCACGTCACGCCTTAATGCGGTGCTACACTACGCCATCAAGGTGGACAGACGGGTGTATAAATATGTGTCCATACTCCCTATATGAATTAAGCACTCAAATAGGGCTACTACGCTTACGTCCAACGCTCACGTCACGCCTTAATGCGGCTATATGCTACGCCATTAAGGTGGACAGACACATATGGCTAGCTAGCATTTTCTATACATACTCTCTCATAAATACATATTTATATCCACCGAAAATCCCATTTTCGGTATCTCTCCAAGAGAAATAAAAGCGTCAAATTAATTGACGTCAAAATTCCAACAAAAGGAAATGTTCAATCATGAACCATAGCATGCATATTATTTTAAAAATAAACGTCCACTCACAACTTAGGCCTAAGCCTGATGTCGGTCGGAGGTCTCCTCAGCTCGAGCCTCCTCGCGTCCTGTTCCATACACATAAAACCTTAAATGAAACATCGACGTTTAAATGCAAAACATGCATAATTAAATATGCTTCGCGCTCAACTAAGTCTAACACTCCAAAATCTTAAATCCACTGCCAACCTCAAACTCCACAAATTTTACCGACAACCTCGAAAAACACTTTTCACCAAATA
>Fvb1-1:6747985:6752262_5p
TGTTGGTATTTTAAGATTTGTTTTGTTTGTCATTATTGCTGATAATAATCCCTTGTTAATAGGGACGTGTAGTTAGTGTTTTACTAATTCTTGTAATCGTGTACCACACTTTAGAGTAGCGGAAGCGTGGGCTGCAGTTTCCCTTATGTTTGTCTTTGAAAGGCTATATATGCCTATGTTTCTAAGATAATGAATATTGAGGTATTCTCCCAAAACAGTATTGTTTTCTTGAGTATTTGGGTTCGACAATTC
>Fvb1-1:6747985:6752262_3p
TGTTGGTATTTTAAGATTTGTTTTGTTTGTTATTATTGCTGATAATAATCCCTTGTTAATAGGGACGTGTAGTTAGTGTTTTACTAATTCTTGTAATCATGTACCACACTTTAGAGTAGTGGAAGCGTGGGCTGCAGTTTCCCTTATGTTTGTTTCTGAAGGCTATATATGCCTATGTTTCTAAGATAATGAATATTGAGGTATTCTCCCAAAACAGTATTGTTTTCTTGAGTATTTGGGTTCAACAA
>Fvb1-1:6753780:6761204_5p
CTTCAATTTCAGAGAGATAAATTTCAAAAATTGTGGCATGATCTAACTTACTTAAATAACCCAACCGGTTTTAAACAAAACCAAACAACTAGAACTCAACAACGGAAAAGTAATATTATACAACTCATCATTGAGTTAAATATTAGACTTCCATAATTACATAAACTTGAAACACAAGAACATGGGAACAACCTCATGAGCTTAAAATTATCTACCCGATTTACAAAACTATACAGAGTACATACAACAAAAGCCAAAATTGAACCCTGGTGCTATGTCTCCTCCTCAACCCTGCTGATCAACACCTGCAGGTCTAACCCCTACACCAATAATTGGTGTACCGGGATTGTAAAATAACAAACCCGGTAAGCTAAAAAGCCCGTATGAGTAAACTCAAAATTAAAACAACATTTCTCACATCTAAAAATTTCACAAAAGCAATTTCATCAATGAATATATCCACAATTCCAACACTTTTTCCAAATAATGTGTACCCATGAGTCTCTGTATTAATGTAATACCCCTCATGACCTACAACATCACAATTGTATACTCATTGGACCCAGATACAATAAGGTATCCCCCATGCCGTACACTGACAGACGGACTAGAGCTCTATTCCTAACCGCAACCAATCACCCGACCAAAGGCTTGGAACCCGGTTTGACTGTCCAATACCAAAACACAATAGTAAATAACATTAGAACCGCAACCAATCACCTGATTAAAGGCTTGGAACCCGGTTTGGCTATCCAATACCAAAACACAATAATAAA
>Fvb1-1:6753780:6761204_3p
TGTCACACCCCAATTTCAGAGAGATAAATTTCAAAAATTGTGGCATGATCTAACTTACTTAAATAACCCAACCGGTTTTAAACAAAACCAAACAACTAGAACTCAACAACGGAAAAGTAATATTATACAACTCATCACTGAATTAAATATTACACTTCCATAATTACATAAACTTGAAACACAAGAACATGGGAACAACCACATGAGCTTAAAATTATCAACCCGATTTACAAAACTATACAGAGTACATACAACAAAAGCCAAAATTGAACCCTGGTGCTATGTCTCCTCCTCAACCCTGCTGATTAACACCTGCAGGTCTAACCCCTACACCAATAATTGGTGTACCGGGATTGTAAAATAACAAACCCGGTAAGCTAAAAAGCCCGTATGAGTAAACTCAAAATTAAAACAACATTTCTCACATCTAGAAATTTCACAAAAGCAATTTCATCAATGAATATATCCACAATTCCAACACTTTTTCCAAATAATGTGTACCCATGAGTCTCTGTATTAATGTAATACCCCTCATGACCTACAACATCACAATTGTATACTCATGGGACCCAGATACAATAAGGTATCCCCCATGCCGTACACTGACAGACGGACTAGAGCTCTATTCCTAACCGCAACCAATCACCCGGCCAAAGGCTTGGAACCCGGTTTGACTGTCCAATACCAAAACACAATAGTAAATAGCATCAGAACCGCAACCAATCACCTGATTAAAGGCTTGGAACCCGGTTTGGCTATCCAATACCAAAA
>Fvb1-1:6765560:6772156_5p
TTATGTTGTAAATAGTTTATTTAATGGGCATTCATGTAATTAGCTTACTAAGGATATTCCTGTAATTTACATACTGATTACATCTCTATATAAGAGATGGTTCCCTAC
>Fvb1-1:6765560:6772156_3p
TGTTGTAAATAGTTTATTTAATGGGCATTCTTGTAATTAGCTTACTAAGGATATTCCTGTAATTTACATACTGATTACATCTCTATATAAGAGATGGTTCCCTACTCA
>Fvb1-1:6776934:6784001_5p
CCAACTGTCAAGACCCGCCCCGAATTTCACCCTGAAACCCGAGGTGAGTCCTGCGGGGACCACCTCCAAGGAAAACTTACCGAAGGACTCGGCAAACCTCCCTTGAAAATGGACAACCCTAACCCGGAAAAATTAAAGAACACTTAACCAATAATATAAATTCTTCAACTTAATCCAAATAAAATAATACACAGATATTTTTCCGAAAGTATTCAGAGCTACTACAAGCAATACAGCGGAAGCTACTAGAAATCCTAGTGATTTAACAGAAGACCTACTGGTGAACAGTAGTGGAGAAATGAGTGACTATGCCTCGTCGCCTCCTTCTAGACCCCACCCGAACTCTGCAGACTGGGCATTTAAAAACGAAGGAAAAGCCCAGGGGAAAATATTTCATCACGTCAGAGTGAGTGGACAAAACTGATCTGACAACAAATAAATATTTCCCCAAAAGAAATGC
>Fvb1-1:6776934:6784001_3p
CCAACTGTCAGGACCCGCCTCGAATTTCACCCTGAAACCAGAGGTGAGTCCTGCGGGGACCATCTCCAAGGAAAACTTACCGAAGGACTCGGCAAACCTCCCTTGAAAATGGACAACCCTAACCCGGAAAAATTAAAGAACACTTAACCAATAATATAAATTCTTCAACTTAATCCAAATAAAATAATACACAGATATTTTTCCGAAAGTATTCAGAGCTACTACAAGCAATACAGCGGAAGCTACTAGAAATCCTAGTGATTTAACAGAAGACCTACTGGTGAACAGTAGAGGAGAAATGAGTGACTATGCCTCGTCGCCTCCTTCTAGACCCCACCCGAACTCTACAGACTGAGCATTTAAAAACGAAGGAAAAGCCCAGGGGAGAATATTTCATTACGTCAGAGTGAGTGGACAAAACTGATCTGACAACAAATAAATATTTCCCCAAAAGAAATGCGA
>Fvb1-1:6791662:6797319_5p
TTTCTACCTGTCCCGAGGACACGGGATGGGAGTTCAAATTCTATAGTCTGGGTCCGGCACCTACACAAGTAACAACACGTCAGGAGTCGGGACTAGGGTGGCCCAGTCTTCGACTCTCCGATGCTTAAGTCAGCGTTCGATCGCTACTTGTAGAGTACGGGAGTGTGGAAGGAGATTGTGGACTTACCTCTTTTATGAGTTTGTGCCTGTTTTATAGGCTAGTGTTGGGCGTTGTGGCCTCAGTCCCCGATGTGAGACTGTTTGCGGTCCTCTGCGGCATCTCCCCTTTTGGGGGTGTTTGGCCGCCGGAGAATGGGTCTGGCAGGTGTATTGCTGCTGAACCTTCACTCTTTGGATACCCGTGAAGGGCTCGCCGGTGCTGCTTTGC
>Fvb1-1:6791662:6797319_3p
TTTCTACCTGTCCCGAGGACACTGGACAGGAGGTCGAATTCTTGAGTCTAGGTCCTACACCTACACAAGTAACAACGCGTCAGGAGTCGGGACTAGGGTGGCCCAGTCTTCGACTCTCTGATGCTTAAGTCAGCGTTCGATCACTACTTGTAGAGTATGAGAGTGTGGAAGGAGATTGTGGGCTTACCTCTTTTAGGAGTTCATGCCTGTTTTATGGGCTTGTGTTGGGCGCTGTGGCCTCAGTCCCCGATGTGGGACAGTTTGCAGTCCTCTGCGGCATCTCCCCTTTTGGGGGTGTATGGCCGCTAGAGAGTGGGTCTGGCAGGTGTATTGCTGCTGGACCTTTACTCTTTGGATACCCGTGAAGAGCTCGCCGGT
>Fvb1-1:6805008:6810556_5p
AGAGAGGATTTGTCACGCCCCGACTCTTAAATTTTACCTTATTTACTAGCATGGTGTTAATAAGAGTTTTACTGTCTTCGTCATTAAGTTTATAGTTTAATTAGTCCCCAGAGAGGTTGTGGGGGACGATTAATTCGAATGAATTATTCGTAGGAGAAATGTGACGACGGTAAAAATGGTAAATTTTAGCTAGTAAAAGGTAAATTTTATTGGGGTATTATTTATGGGGTATTTTGGAGTGGGTTAAATGGTGTGTGGACCGGTTTGGGCCCAGCCCAATTTCTTTCCTCCCACTTCTCTCTCTTCCTCCCGACTCTCTCTCTC
>Fvb1-1:6805008:6810556_3p
AGAAGGGAGAATTGTCATGCCCCGACTCTTAAATTTTACCTTATTTACTAGCATGATGTTAATAAGAGTTTTACCGTCTTCGTCATTAAGTTTATAGTTTAATTGGTCCCCAAAGAGGTTGTGGGGGATGATTAATTTGAAGAATTATTCATAGGAGAAAATATGACGACGGTAAAAATGGTACATTTTAGCTAGTAAAAGGTAATTTTTATTGGGGTATTATTTTTGGGGTGTTTTGGAGTGGGTTAAATGGTGTGTGGACCGGTTTGGGCCAAGCCCAATTTCTTTCCTCCCGCTTCTCTCTCTTCCTCCCGACTCTCTCTCTCTCTCCCC
>Fvb1-1:6817420:6818618_5p
ATTATCTTGGCCGACGAATTATCCTACTTTCGTCGGCCAAGATAATCCGAATAATTAAAATAAAATAAAACACATTTAAATTTCATTGTACAGGATTTTTTATTTTTACTCTTGGGCGACGTATTTCAC
>Fvb1-1:6817420:6818618_3p
ATTATCTTGGCCGACGAATTATCCGACTTTCGTCGGCCAAGATAATCCGAATAATTAAAATAAAATAAAACACATTTAAATTTCATTGTACAGGATTTTTTATTTTTACTCTTGGGCGACGAATTTAACAA
>Fvb1-1:6828833:6834501_5p
ATTTTCTTTATGAAAGATTTTGGTTAACATTTGCATGCAACGAATTTATGACATATTGGAAATTTGTGAAAGTATTTACATTTTGGTTATCTTTTGGGTTGTAGGATTAGTTTAAGTGAGGAATTATTATATTGGGAGATGTGTTGAACTTGGGGAGCAGGAAGGCTCCAGGTGTTGAAGATGGATGTTTGGTTATAGAAGTGTTAAATTGGATTTTTCAGGTAAGGGTCGTCCATTTTTAAGGAAGGTTATGCCGAATTTTCGGTAAATTTTCCTTGAAAGTGGACCCCGCAGGATTTACCTTGGGTTTCAGGGTGAAATTCGGGGTGGGTCCTGTCA
>Fvb1-1:6828833:6834501_3p
TTTTCTTTATGAAAGATTTTGGTTAACATTTGCATGCAACGAATTTATGGCATATTGGAAATTAGTGAAAATATTTACATTTTGGTTATCTTTTGGGTTGTGGGATTAGTTTAAGTGAGGAATTATTATATTGGGAGATGTGTTGAACTTGGGGAGTAGGAAGGCTCCAGGTGTTGAAGATGGAGGTTTGGTTATAGAAGTGTTAAATTGAATTTTTCAGGTAAGGGTCGTCCATTTTTAAGGAAGGTTATGCCGAATTTTCGGTAAATTTTCCTTGAAAGTGGACCCCGCAGGATTTACCTTGGGTTTCAGGGTGAAATTCGGGG
>Fvb1-1:6852842:6866196_5p
AGTTATATATCAACGATAAATCAAAGTGACCACTACCATCTCACCTCTGCTAGCTGCACCACTATATACCAACGCCATTTACACTTACAATTCTTCCAAAACACTCAACCTAAACAGGGGAGCAAATCCCAAATTTATAGATACCAGACATAAATCGACCAACAACAATTTCAAAAATCACTCTTCAATGCATAAACCCAACTTTAACAGCCCCATAAAATACATCAATTAATCTCCACAATTTATTCGCTCAAGCAATAGCTTTCCACATTTTATCTCAAAACAAAGCAACCCTTACACGTTAACACCTTTAAGATATCTCTTATTTCCGCACCAACCTTGACTAGAAATTTCTCAATCTTTCGTTCACAAGCATGCCCCTTTCTGTTATTAATATCCGCAAAAAGGCTCAACTCAGCATTTAAATAAAAGTCAATAACTCAATAAATAAATAATAGAACTCTGCAAATCCAGGTCACTTCCCCAACTCATAACTGAACTCAAAATCTCCCAATTCACTTACTTTCCCATTACTCAGAAGATAACCAAGATACTCTTTGAAGTCAGCATACAGAGGCATAGTCATGGAAATATAGACATTTATGGCACACTACTGTCCATAAATAAGATAAGAACAACTACCTCACATACTTAATAAACACCTAGCATCTTGTGCATATAATGCTAATGGATCCGCCGCGGTCGGACCATCACTCTATAGGCACTAAGTATCACCAAATATATGAGGTAGTGATAGGAATCGGATAACCTAATGCTCTGATACCAACTGACAGGACCCACCCCGAATTTCACCCTGAAACCCAAGGTAAATCCTGCGGGGTCCACTTTCAAGGAAAATTTACCGAAAATTCGGCATAACCTTCCTTAAAAATGGACGACCCTTACCTGAAAAA
>Fvb1-1:6852842:6866196_3p
ACTGAAAAATCAAAGTGACCACTACCATCTCACCTCTGCTAGCTGCACCACTATATACCAACGCCATTTACACTTACAATTCTTCCAAAACACTCAACCTAAACAGGGGAGCAAATCCCAAATTTATAGATACCAGACATAAATCGACCAACAACAATTTCAAAAATCACTCTTCAATGCATAAACCCAACTTTAACAGCCCCATAAAATACATCAATTAATCTCCACAATTTATTCGCTCAAGCAATAGCTTTCCACATTTTATCTCAAAACAAAGCAACCCTTACACGTTAACACCTTTAAGATATCTCTTATTTCCGCACCAACCTTGACTAGAAATTTCTCAATCTTTCGTTCACAAGCATGCCCCTTTCTGTTATTAATATCCGCAAAAAGGCTCAACTCAGCATTTAAATAAAAGTCAATAACTCAATAAATAAATAATAGAACTCTGCAAATCCAGGTCACTTCCCCAACTCATAACTGAACTCAAAATCTCCCAATTCACTTACTTTCCCATTACTCGGAAGATAACCAAGATACTCTTTGAAGTCAGCATATAGGGGCATAGTCATGGAAATATAGACATTTATGGCACACTACTGTCCATAAATAAGATAAGAACAACTACCTCACATACTTAATAAACACCTAGCATCTTGTGCATATAATGATAATGGATCCGCCGCGGTCGGACCATCACTCTATAGGCACTAAGTATCACCAAATATATGAGGTAGTGATAGGAATCGGATAACCTAATGCTCTGATACCAACTGACAGGACCCACCCCGAATTTCACCCTGAAACCCAAGGTAAATCCTGCGAGGTCCACTTTCAAGGAAAATTTACCGAAAATTCGGCATAACCTTCCTTAAAAATGGACGACCCTTACCTGAA
>Fvb1-1:6871191:6872460_5p
TTCAGTATATCGTGATTTTGGTGATCGGAGAAGAGGAACTGAAAACCGACCGTCAGATATGACCAGTATAACAAATTACGTGGGTGGACAAAAATTTAGCTCCATCGGACAACGATAAGGGCTCGATCCGTCTGGTCAATCGGCGCGGTCAAACCCCTAAACGGACGGAAACGGCTATTCGACCCTCCAAATCACGTAATCTGGCCAGACCTTCAACTGAGAATAGTTTCCAATCGACGAGACGCTTACGGGACTATAAAAAT
>Fvb1-1:6871191:6872460_3p
CATTAGTACATATATCGTGAGTTTGGTGATCGGAGAAGAGGAACTGAAAACCTACCGTCAGATATGACCAACATAACTAATTACGTGGGTGGACAAAAATTTAGCTCCATCGGACAACGATAAGGGCTCGATCCGTCCGGTCAATCGGCCCGGTCAAACCCCTAAACGGACGGAAACGGCTATTCGACCCTCCAAATCACGTAATCTGGCCGGACCTTCAACTGAGAATAGTTTCCAATCGACGAGACGCTTACGGGGCTATAAAAAT
>Fvb1-1:6889368:6896322_5p
CATCATCATTATCATCACAATTATCCTCATAAAAATCATCATCATCACAATTATCTAAAAAGCATAACATTTAAATCATCATCATTCTTTAATTCAACATCATCGACAACAACATCATCATCATCACAATCATCCTCATAAAAATCATCATCATCACAATTATCTAAAAAGCATAACATTTAAATCATCATCATTCTTTAATTCAACATCAT
>Fvb1-1:6889368:6896322_3p
TCAACATCATCATCATCACAATCATCCTCATAAAAATCATCATCATCACAATTATCTAAAAAGCATAACATTTAAATCATCATCATTCTTTAATTCAACATCATCGACAACAACATCATCATCATCACAATCATCCTCATGAAAATCATCATCATCATCATCATCACAAACAACATCACAATCATAATCATAATCATCTCCAAAATCAACA
>Fvb1-1:6917715:6922731_5p
TTGGATAGCGACCGAAACCGGGCGTTTCAATTAAAAACTCTTTTGTGTCAATTGTAGTATATAGCAAATAAGAGTATCGTTATAAAAACCGGGGATTGAGGGTACCTTTACAATTTACGTTAATTACAAAACAAGATAAAACAAAAGATCATAATACTAAAGATATGGGGTTTTGTGATTATAAACAAAAGAAAACAAAGAAACAAAATAAAACAGAAAAGATCAAATGGATGAGACGTTAGAGACTTGGAAATCCACCACCAAGTATATTTCAAGACATGTTAACAACCAAAGCTTCAATTATTAAGTCGCAAATTGGTATCAATCAAGAACAAACCGTGAACGCACTGCGTA
>Fvb1-1:6917715:6922731_3p
TTGATAGCGACCGAAACCGGGCGTTTCAATTAAAAACCCTTTTGTGTCAATTGTAGTATATAGCAAATAAGAGTATCGTTATAAAAGCCGGGGATTAAGGGTACCTTTACAATTTACATTAATTACAAAACAAGATAAAACAAAAGATCATAATACTAGAGATATGGGGTTTTGTGATTATAAACAAAAGAAAACAAAGAAACAAAATAAAACAGAAAAGATCAGATGGATGAGACGTTAGAGACTTGGAAATCCACCACCAAGTATATTTCAAGACATGTTAACAACCAAAGCTTCAATTATTAAGTCGCAAATCGGTATCAATCAAGAACAAACCGTGAACGCACTGTGTAA
>Fvb1-1:6939943:6945227_5p
TTTTTGGATATAAGTGGTGATAGTAAGATATCAAGACTTAGCAAATTTAAGCTTCACCCTCCTTATGTCTCCACTCCATGAATTGGACAAGGGTCAAATATACAACTTTGGACCCTCAAATAATTTCAACTCCAAATCCACAAAACACCATCTAAATAATGCCTTAGAATTTTTTCTTTGTCTTGTCCGAAATTTCTTTCTTTTTTTTTTTTTTTCATCTTTTTCCGATTTTCTTTTTTTTT
>Fvb1-1:6939943:6945227_3p
TTTTTTTGGATATAAGTGGTGATAGTAAGATATCAAGACTTAGCAAATTTAAGCTTCACCCTCCTTATGTCTCCACTCCATGAATTGGACAAGGGTCAAATATACAACTTTGGACCCTCAAATAATTTCAACTCCAAATCCACAAAACACCATCTAAATAATGCCTTAGAATTTTTTCTTTGTCTTGTCCGAAATTTCTTTCTTTCTTTTTTTTTTTCATCTTTTTCCGATTTTCTTTTTTTTTTC
>Fvb1-1:7001798:7011712_5p
TGTTTCTACCTGTTACGTCCCGAGGCGGGAAGTGGTCGCGAGGCGGAACGAAGTAGAATTCTTGAGAGGCTTTCACTCGGTACCTGCACAAATAACAGCGTCACGGGGTCGGGACTGGGGTGGCCCAGTCTTCGACTCTCCGATGCTTAAGTGAGCTATGTGCACTTGTACGGGTAGAGGAATGAAAGTAAGAGAGAGAGTATGTGAATCTGAGTATGTAAGTGTGTAGATGTGTGTACCTTGAGCTTGTTTTATAGGCTAAGCTTGTGTACCTTGAGCTTGTTTCCAATGTGGGACTCTTTGCCCTCCTTTGGAGTGCCTCCTCTTTTGGGGGTGTTTTGCCGCTAGTGACTTTGGCAAGCGGTTTGTTACCGGCCATTCCTTCCTTGGATGTCTATGAAGGGCCCACCAGGGCTATCTCGACCGGGTAATTGTACCGTATTCTCGGCTTAGCCAAGTATTTTGGCTATGTACTAACA
>Fvb1-1:7001798:7011712_3p
TGTTTCTACCCGTTACGTCCCGAGGCGGGAAGTGGTCGCGGGGCGGAACGAAGTAGAATTCCTGAGAGGCTTTCACTCGGTACCTGCACAAATAACAGCGTCACGGGGTCGGGACTGGGGTGGCCCAGTCTTCAACTCTCCGATGCTTAAGTGAGCTATGTGCACTTGTACGGGTAGAGGAATGAAAGTAAGAGAGAGAGTATGTGAATCTGAGTATGTAAGTGTGTAGATGTGTACCTTGAGCTTGTTTTATAGGCTAAGCTTGTGTACCTTGAGCTTGTTTCCAATGTTGGACTCTTTGCCCTCCTTTGGAGTGCCTCCTCTTTTGGGGGTGTTTTGCCACTAGTGACTTTGGCAAGCGGTTTGTTACCGGCCCTTCCTTCCTTGGATGTCTGTGAAGGGCCCACCAGGGCTATCTCGACCGGGTAATTGTACCGTATTCTCGGCTTAGCCAAGTATTTTGGCTATGTACTAACA
>Fvb1-1:7044312:7048580_5p
TAAATGCAAAATTAGAAAGTTACACAGGGCTACGACACTCGCCTCTAACGCTCATGCCACCCATACCGGAATTGTGCCTCGCGTATGGGGGAAATCACGTATAGCTAGCTAGCATTTAATCATATACATACTATTCTCATATAAGAGTATAATCACCGAAATTCTCAATTTCGGGAAATATCCAACAACATAAAATCATTCAAATGATAAAGCATTTCGAACACAATATTTCAAACAAAGGTCCACTCACAGGTTAGGCCTAAGCCTGATGTCGGTCGGAGGTCTCTTCCGCTCGAGCCTCCTCACATCCTGCTCCATATAAATAAAACTTTAAATAAAACATAGAC
>Fvb1-1:7044312:7048580_3p
TTGAATAAATACAAAAATAGAAAGTCGCACAGGGCTACGACACTCGCGTCTAACGCTCATGTCACCCATACCGGAATTGTGCCTCGCGTATGGGGGAAATCACGTATAGCTAGTTAGCATTTAATCATATACATACTATTCTCATATAAGAGTATAATCACCGAAATTCTCAATTTCGGGAAATATCTAACAACAGAAAATCATTCAAATGATAAAGCATTTCGAACACAATATTTAAAACAAAGGTTCACTCACAGGTTAGGCCTAAGCTTGATGTCAGTCGGAGGTCTCTTCCGCTCGAGCCTCCTCACGTCCTGTTCCATATAAATAAAACCTTAAATAAACACCGACGC
>Fvb1-1:7055330:7057366_5p
AGAAAAAATCCCACAAAACAAGTTATACCACATTAGTAAGCATGTTGTGGTTCCAACGTCTAAAATTCATAATATTAAATTTCGACCGTCAGATGTTATCAACATATTTAAATATGGATATGGTAAAAAATTCACCTAATTTTGATAAAGTTTGGGTCTCGATCGATGTGGTCAACATTAAATCAACATCATCTAATTAAGCGAATACGCTCTTACCTCCTCCTTCTTGACTAGTTTTGGGTGATTCTTTCTTGTACACACTCTCACATAAATGTGATGTAGTAGCTTGAGTAAAATTTCTAGAAATTTTACCTTTCGGGGGTAGAGTTACCCATAGGGGATAATAAGCGTAAAAAGGGTTGACCGTCTCGATCGAGATCTAAACATTATCGAAAATATGTGATTTTTTTATGGTAACCATATTTCACTATACCTAACACATCCTACGGACAAATTTGTAAAATTCTATTTACAAGATATAGTTGCTTCACAAATGCATACACTTAGAAAAATC
>Fvb1-1:7055330:7057366_3p
AGAAAAATCCTACAAAACAAGTTATACCACATTAGTAGGCATGTTGTGGTTCCAACGTCTAAAATTCATAATATTAAATTTCGACCGTCAGATGTGATCAACATATTTAAATATGGATATGGTAAAAAATTCACCTAATTTTGATAAAGTTTGGGTCTCGATCGATGTGGTCAACATTAAATCAACATCATCTAATTAAGCGAATACGCTCTTACCTCCTCCTTCTTGACTAGTTTTGGAGGATTCTTTCTTGCACACACTCTCACATAAATGTGATGTAGTAGCTTGAGTAAAATTTCCAGAAATTTTACCTTTCGGGGGTAGAGTTACCCATAGGGGATAATAAGCGTAAAAAGGGTTGACCGTCTCGATCGAGATCTAAATATTATCGAAAATATGTGATTTTTTTATGGTAACCATATTTCACTATACCTAACACATCCTACAGACGAATTTGCAAAATTCTATTTACAAGATATAGTTGCTTCACAAATTCATACACTTAGAAAATTCAATATCAGGCG
>Fvb1-1:7057587:7059325_5p
GCAAAATTCAATATCAGGCGACACATAAATGTCGTCTTACCAACAAAATGTAGTAAAATTTTCGCACGAGTTGCCAATTCAACAAAATTCAATATTTGGCGACACATAAATGTCATCTTATCAGCAAAATTAAGTGAAATTTCACACAAGTTGTCAATTCAACAAAATTCAATATCAGACGACATATAAATGTCGTCGTATCAACATAACTGAGTAAAATCTTCACATCATATTGTCATATTAACAAAATTCAATATCAGACGACACATAAATGACGTCGTTTCTACATAATTGTGTAAAATTTTCTCACAAGTTATAAATTCAACAAAATTCAATATCAAGCGACACATAAATGTCGTCGTATCAACAAAATGTAGTAAAATTTTTACACAAGTTGTCAATTCAATAAAATTCAATATCAGGCGACACATAAATGTCGGCTTATCAACAAAATGAAGTAAAATTTTCGCACGAGTAGCCAATTAAACAAAATTCAATATCTGACGACACATAAATGTCATCTTATC
>Fvb1-1:7057587:7059325_3p
AAAATTCAATATCAGGCGACACATAAATGTCGGCTTATCAACAAAATGAAGTAAAATTTTCGCACGAGTAGCCAATTAAACAAAATTCAATATCTGACGACACATAAATGTCATCTTATCAGCAAAATGAAGTAAAATTTCACACAAGTTGTCAATTCAACAAAATTCAATATCAGGCGACATATAAATGTCGTTGTATCAACATAACTGAGTAAAATCTTCACATCATATTGTCATATTAACAAAATTCAATATCAGACGACACATAAATGACGTCGTTTCTACATAATTGTGTAAAATTTTCTCACAAGTTATAAATTCAACAAAATTCAATATCAAGCGACACATAAATGTCGTCGTATCAACAAAATGTAGTAAAATTTTCACACAAGTTGTCAATTCAATAAAATTCAATATCAGGCGACACATAAATGTCGTCGTATCTACATAATTGAGTAAAATTTGCTCAGAATTTGACAATTCAACAAAATTCAATATCAGGCGACACATAAATGTCGTCGT
>Fvb1-1:7089317:7099439_5p
AAAATTTTTTGTCGGCTATAGTCCATACTTTAGCCGACGACATTTTTTGTCATCGGTTATCTTCCAAACTTTAGCCGACGAATAATTTAAAATATTCGTCGGCTAAAGTTTGTCATAAAAAAAATAAAAAACATCTATGGCCGACGAAATATAGTATATTTAGTCGGCTTTATAGGGATTTAGCCGACGAATTAAAGCATATTTCGTCGGCTAAAACTTATTATAAAAATAAAAATAAAAAACTTTAGTCC
>Fvb1-1:7089317:7099439_3p
AAACATTTTTTGTCGGCTATAGTCCATACTTTAGCCGACGACATTTTTTTTCGTCGGTTATCTTCCAAACTTTAGCCGACGAATAATTTAAAATATTCGTCGGCTAAAGTTTGTAATAAAAAAAATAAAAAACATTTATGGCCGACGAAATATAGTATATTTCGTCGGCTTTATAGGGATTTAGCCGACGAATTAAAGCATATTTCGTCGGCTAAAACTTATTTTTAAAAAAAATAAAAAAATTTAGC
>Fvb1-1:7100291:7107278_5p
TCACCATTAATTTCATAACTTTACCATGCTTATTCCGATTTTAAGGCATAGCATGTCTACGAACTCGTAACGACGTCCTCTACAACTTTCATGAAGAAAGTTTTCCCAAATTCCCAACGGAATAAAAAGTCAACTTTAAAGTCCTTAACAGTAAACGGTTAATTAATACGGTAAAAACCCAAAATAATACCGGAATAAATAACCGTAAAATAACTTAAGGACTGGGGTGTGATA
>Fvb1-1:7100291:7107278_3p
TTCACCATTAATTTCATAACTTTACCATACTTACTCCGATTTTAACGCATAGTATGTTTACGAACTCGTAACGACGTACTCTACAACTTTCATGAAGAAAGTTTTCCCAAATTCCCAACGGAATAAAAAGTCAACTTTAAAGTCTTTAACAGTAAATGGTTAATTAATACGGTAAAAGACCAAAATAATACCGGAATAAATAACCGTAAAATAACTTAAGGACTGGG
>Fvb1-1:7107678:7109882_5p
TTAGTCATTAACTATAAACCCCTTAATACAGTCTTGCAATGGATCATGTATCATATTCGTAATAAAAAAAGATCTCAATAACAGGTTAAATAAATTTATTATCTTTAGTAAATTCGATATGAAATCAGGATTTTGGCAGATCTAAATCAATGATGTTAATAAATACAAAACCGCATTT
>Fvb1-1:7107678:7109882_3p
GTTAGTCATTAATTATAAACCTCTTAACACAGTCTTATAATGGATCAAGTATCCTATTCGTAATAAAAGAGATCTCATTAACAGGTTAAATAAATCTATTATCGTTAGTAAATTCGATATGAAATCAGGATTTTGGCAGATCCAAATCAATGACGTTGATAAATACAAAACCGCATTT
>Fvb1-1:7126539:7134370_5p
AATTGTTTCTATCTGCTTCGTCCTGAGTCGGGAAGGGGTCGCGAGGCGGAGCGAGGTAGAATCCTTTGGTCCAGCACTCGGAACCTGAACAAGTGACAGCGTCAAGAAGCCGGGATTGGGGTGGCCCAGTCTTCGACTCTCCGATTCTTAAGTTAGCTTTAGGCACTTGCAATGTAGGGGAGTGTGGAAGAGAGATGTGTGTACCTTTTATGGTAGCTTGTGCCTGTTTTATAGGCCAAGGTTGGGCAGTTTGGTCTTAGTCTCCAATGTGGGACTACTTGTTAGTCTTTGTGGTGTCTCCCCTTTTGGGGGTGATTTGCCGCTAGAGTGATTTTGGCAAGCGGTTTATTACCGGCCCTTCACTCCTTGGATATCCGTGAGGGGCTTACCAGGGCTATCTTGTCTGGAACGACCTTCGGTGACCTGGTAATTGCACTTTATTCTCGGCTCAGCCAAGTATTTTGGCT
>Fvb1-1:7126539:7134370_3p
AATTGTTTCTATCTGCTTCATCCCGAGCCGGGAAGGGGTCGCGAGGCGGAGCGAGGTAGAATCCTTTGGTCCTGCACTCGGAACTTGCACAAGTGACAGCGTCAAGAAGCCGGGATTGAGGTGGCCCAGTCTTCGACTCTCCGATTCTTAAGTTAGCTTTAGGCACTTGCAATGTAGGGGAGTGTGGAAGAGAGATGTGTGTACCTTTTATGGTAGCTTGTGCCTGTTTTATAGGCCAAGGTTGGGCACTTTGGCCTTAGTCTCCAATGTGGGACTACTTGTTAGTCTTTGTGGTGTCTCCCATTTTGGGGGTGTTTTGCCGCTAGAGTGATTTTGGCAAGCGGTTTGTTACCGGCCCTTCACTTCTTGGATATCCGTGAGGGCTTACCAGGGCTATCTTATCTGGAACGACCTTCGGTGACCGGGTAATTGCACCTTATTCTCGGCTCAGCCAAGTATTTTGGCT
>Fvb1-1:7135861:7137072_5p
GTGGCGGAACTGATGGAGTCATCGCGTCACGGATACGAACAACGAAACTCAGGTGGCGCCAACGGAATCGAGATCGAGAGAGAGCAAGAGAGAGATCGATATCGAGTATAGAGAGAAAACAGTAACAAAGAGAAAAGCTGAGAGAAGAGCTGAGAGAAAACAGTAACGGAGAGAGAAAACAGTAACAGA
>Fvb1-1:7135861:7137072_3p
TGGCGGAACTGATGGAGCCACCGCGTCACGGATACGAACAACGAAACTCAGGTGGCGCCAAAGGAATCGAGATCGAGAGAAAGTCAGAGAGAGATCGATATTGAGTACAGAGAGAAAGCAGTAACAGAGAGAAAAGCTGAGAGAAGAGCTGAGAGAAAACAGTAACGGAGAGAGAAGAAAAACTAAC
>Fvb1-1:7145652:7151085_5p
GGCTACCTGTTTCTACATGTTACGTCCCGAGCCGGGAAGAGGTCGCGGGGCGGAACGAAGTAGAATTCCTGAGGGGGTTTCACTCGGTACCTGCACAAGTAACAGCGTCACGGGGTCGGGACTGGGGTGGCCTAGTCTTCGACTCTCCGATGCTTAAGTGAGCTATATGCACTTGTACGGGTAGAGAAATGAAAGTAAGGGAGAGAGTATATATCTGTGAGTGTGAGAGAGAGTATGTATGTGTGTACCTTGAGCTTGTTTTATAGGCTAACCTTGTGTATCTTGAGCTTGTTTCCAATGTGGGACTCTTTGCCCTCCTTTGGAGTGTCTCCCCTTTTGGGGGTGTTTTGTCGCTAGAGTGACTTTGGCAAGCGGTTTGTTGCCGGCCCTTCCTTCCTTGGATGTCTGTGAAGGGCCCACCAGGGCTATCTCGACCGGGTAATTGTACCGTATTCTCGGCTTAGCCAGGTATTTTGGCTATGTACTAACAAGTCCCCAA
>Fvb1-1:7145652:7151085_3p
CTAGCGCCAATTGTTTCTACCTGTTACGTCCCGAGCCGGGAAGGGGTCGCGGGGCGGAACGAAGTAGAATTCATGAGGGGGTTTCACTCGGTACCTGCACAAGTAACAGCGTCACGGGGTCGGGACTGGGGTGGCCTAGTCTTCGACTCTCCGATGCTTAAGTGAGCTATATGCACTTGTACGGGTAGAGAAATGAAAGTAAGGGAGAGAGTATATATCTGTGAGTGTGAGAGAGAGTATGTATGTGTGTACCTTGAGCTTGTTTTATAGGCTAACCTTGTGTATCTTGAGCTTGTTTCCAATGTGGGACTCTTTGCCCTCCTTTGGAGTGTCTCCCCTTTTGGGGGTGTTTTGTCGCTAGAGTGACTTTGGCAAGCGGTTTGTTGCCGGCCCTTCCTTCCTTGGATGTCTGTGAAGGGCCCACCAGGGCTATCTCGACCGGGTAATTGTACCGTATTCTCGGCTTAGCCAGGTATTTTGGCTATGTACTAAC
>Fvb1-1:7168464:7173432_5p
CAAAACAGGTCCATGTGAAGGCTCATATAAGACAGAAGAGAGGGAAGATGAAATGGGAGTGTCCTCCTAGTGGGAGACTGAAAATCAATATCGATGGGTCTTTTATTGACTCTAATGGATGTGGTGGTGTGGGGGTAGTAGTTAGAAACGATATGGGTTTGGGAATCGCAGCTGTGGCAAGACCGTTTAAACATGCTCACTCCGCGTTGAATATGGAGTTTGAGGCTTGTAGAACAGGTCTATTACTTGGTATTCACCAAGGTTGGAGCGATATTGA
>Fvb1-1:7168464:7173432_3p
AAAAAGGTCCATGTGAAGGCTCATATAAGACAGAAGAGAGGGAAGATGAAATGGGAGTGTCCTCCCAGTGGGAGACTGAAAATCAATATCGATGGGTCTTTTATTGACTCTAATGGATGTGGTGGTGTGGGGGTAGTAGTTAGAAACGATATGGGTTTGGGAATCGCAGCTGTGGCAAGACCGTTTAAACATGCTCACTCCGCGTTGAATATGGAGTTTGAGGCTTGTAGAACAGGTTTGTTACTTGGTATTCACCAAGGTTGGAGCGATATTGAGACC
>Fvb1-1:7191065:7203737_5p
GTGGGGCTTGGCTTCTAGGAGTATGTTGAAAATGATGGGAGCGCAACACATGTGCGTTACATGGTGTCTTCTGATGTTGCGGTAGATGTCGAATGCGGTGGTGTTGCGGAGGCAGACGTTGGTTCCACCCCGTGCCGCCACGCCCCAAGTGAAGGTCCAGCCGTTGCAGTGGAACATTGGGAGCGTCCATAGATAAACAGGCTCGCTCCCCATTTCCCAACCCAGAAGTAGGCTCAGTGTGCTCAAGTAAGCACCTCTGTGGCTGTACACAACACCTTTTGGTTCAGAAGTTGTGCCAGAAGTGTAGTTCAAGGCAATTGGATCCCACTCGTCGGCGACGTCGATCGGGAAAAACCTTGGATTGCCCTTGTGGATGAGCTGCTCGTACTCGAGTTCTCCCAACCGAACTCCGGTAGGAGAATCGATGTCGTCGATCACGATGACCAGTGGCATCAAGGGTGGCT
>Fvb1-1:7191065:7203737_3p
GCAGCGCTCGTGGGGTTTGGCCTCGAGGAGAATGTTGAAGATGATGGGAGCACAGCACATGTGGGTGACCTGGTGTCGTTTGATGTTGCGGTAGATGTCATACGCGGTGGTGTTGCGGAGGCAGACGTTGGTTCCGCCGCGTGCCGCCACACCCCAAGTGAAGGTCCAGCCGTTGCAGTGGAACATAGGGAGTGTCCATAGATAAACAGGCTCGCTCCCCATTTCCCAACCCAGGATTAAGCTTAAAGTGCTTAAGTAAGCACCTCTGTGGCTGTACACAACACCTTTTGGTTCAGAAGTTGTGCCAGAAGTGTAGTTCAAGGCAATTGGATCCCACTCGTCGGCGACGTCGACGGGGACGAACCGTGGATTGCCCTTGTGAATGAGCTGCTCGTACTCGAGTTCTCCCAACCGAACCCCGGTGGGAGACTCGATGTCGTCGATCACGATGACTAACGGCATCATGGAGG
>Fvb1-1:7235154:7238906_5p
GAAAATGTTGTCAAGCAAGATATGTCAATGAACCCGAAATACAAGCTTGAAGAAGTCATTGCATTCCATCGAATTCTACTTAATAATCGTCTACATTGGAGAAGTCCTAACACGTAGACAATCTCATATAAAGGCTGCGATCGATGCGAAGGCACCCGTCCACACAATATATAAGTCATTAAGAACTAAAGAATTATGAGTTCAAATGCACCACGAGTTTACTTGAAGAAGCTTAACTCCCAGATGCATAACATATAGTCTCGGCCATTAGGCATAGCCTTCACTACTTCTAGATCTATACTTACTTGAAGAAGCTTAGTACAAATCATAGCAATCACTAATCCTGCAGAATCGGTTTAGTATATAACATGTAACTATATGCTTAACAATTTGCATGACAAACAAATAAAACCATTCACAATCATCCAACATATCAACATCATACTCATTTATTTAAAAGAATAACAAGTTCAAACCATAGAACCATGCAACTTTGAATCCGAATTTGAAGTTAACGCAAGAAAAGAGAACAGGCATGTTGTTACACTTTTTCGATGATCTTCAAGGGCCAGTTGATGATGACGCAAGTGCTCCTCAGCTTCAAGATCTCGGCTGCAGCTTGGAGAAGTCCGAAGGCTGCTCTCCAACGTTGTCTTCTCGGCTTCTAGATGCACACGGCTACAGGAAGAAAGATGCTATTGTTTTTGTGTGATTTGTGCGTGAAGAGATGATATCCAAAACTCAGCATATGTCTTCTATTTATAGTGCCCATGTCGCACCTAGGGTTTATTCTCCTCCCTTGATTTTACCTTGATCCAACGGTCCAAGAGAATTGCCTGACAAATTAATTAAAATCTCTTGGGAACTCTCTAGAATTTCTTGCGCAGAAAGGTGATGAATTTGGCTGAATTATGGACTAGTTACGTTGCTTGATCTCCACAACAAATCAGCCATTTAGTGTCCTTCCTTGTATTGCCGAAAATCAGCTCTTCCTCTTT
>Fvb1-1:7235154:7238906_3p
ATGAAAATGTTGTCAAGCAAGATATGTCAATGAACCCGAAATACAAGCTTGAAGAAGTCATTGCATTCCATCGAATTCTACTTAATAATCGTCTACATTGGAGAAGTCCTAACACGTAGACAATCTCATATAAAGGCTGCGATCGATGCGAAGGCACCCGTCCACACAATATATAAGTCATTAAGAACTAAAGAATTATGAGTTCAAATGCACCACGAGTTTACTTGAAGAAGCTTAACTCCCAGATGCATAACATATAGTCTCGGCCATTAGGCATAGCCTTCACTACTTCTAGATCTATACTTACTTGAAGAAGCTTAGTACAAATCATAGCAATCACCAATCCTGCAGAATCGGTTTAGTATATAACATGTAACTATATGCTTAACAATTTGCATGACAAACAAATAAAACCATTCACAATCATCCAACATATCAACATCATACTCATTTATTTAAAAGAATAACAAGTTCAAACCATAGAACCATGCAACTTTGAATCCGAATTTGAAGTTAACGCAAGAAAAGAGAACATGCATGCTGTTACACTTTTTCGATGATCTTCAAGGGCCAGTTGATGATGACGCAAGTGCTCCTCAGCTTCAAGATCTCGGTTGCAGCTTGGAGAAGTCCGAAGGCTGCTCTCCAACGTTGGCTTCTCGGCTTCTAGATGCACACGGCTACAGGAAGAAAGATGCTATTGTTTTTGTGTGATTTGTGCGTGAAGAGATGATCTCCAAAACTCAGCATATGTCTTCTATTTATAGTGTCCATGTCGCACCTAGGGTTTATTCTCCTCCCTTGATTTTACCTTGATCCAACGGTCCAAGAGAATTGCCTGACAAATTAATTAAAATCTCTTGGGAACTCTCTAGAATTTCTTGCGCACAAAGGTGATGAATTTGGCTGAATTATGGACTAGTTACGTTGCTTGATCTCCACAACAAATCAGCCATTTAGTGTCCTTCCTTGTATTGCCGAAAATCAGCTCTTCCTCTT
>Fvb1-1:7254754:7265117_5p
GTAGTCGGTAGTCAATAAACTACCTTCTCCGCCCATAGACCAGTCATGAAACTTGTAGACCGACGTCCGGGCTACCTCGCCATGGTGAAAGATCATCGGTACCACATCGGGAAGGTGCTCCTCCAAGCTCCATAAGAAGGCACCATGATAAGATAAATGTATAGTTAGTCCCACATCGGTAATGTGTAATAAGAGGAAACTTTCCTTATCTATAAAAGGAAGGCTCCCCCTGTTTAGAATGAAGGTCTCTCTCTCTTCCGGGGAATGGTAACCACTCCTTCCCGGAGGAGTTTTGTAACACCCAAGGCATTGAGGCCTCATGATAATAGAATCTTAAGTAGACGTAGTCGTGCCCTCCAATGGCATGGTGTACCACTATAAATATTGTGTCTTTATGCGTATGTTTATGTTTTACCGTGCTTCTACACAGCCTACGAGTTTTTACAGAAACAATT
>Fvb1-1:7254754:7265117_3p
TGTAGTCGGTAGTCAGTAAACTACCTTCCCTGCCTATAGACCAGTCATGAAACTTGTAGACCAACGTCCGGACTACCTCACCATGGTGAAAGATCATCGGTACCACATCGGGAAGGTGTTCCTCTAAGCTCCACAAGAAGGCAACATGATAAGATAAATGTATAGTTAGTCCCACATCGGTAATGTGTAATAAGAGGAAACCTTCTTTATCTATAAAAGGAAGGCTCCCCCTGTTTAGAATGGAGATCTCTCTCTCTCCCGGGGAATGGTAACCACTCCTTCCCGGAGGAGTCTTGTAACACCCAAGGCATTGAGGCATCATGATAGTAGAATCTTAAGTGGACGTAGCCGTGCCCTCCAATGGCATGGTGAACCACTATAAATATTGTGTCTTTGTGCGTATGTTTATGTTCTACCGTGCTTCAACACAGTCTACGGA
>Fvb1-1:7279373:7284349_5p
CTATAAGAATATATTTGGCTGAATTGTTTCTTTACATTGATAGTTGGGAAATATATACAGGAGTTTGCTTCTTGTACAATCAAGGGTCTCCAACAAGTTAGGAGACTATATGGTAACTATAGCTAGCATATATAACACAAATCTGTACAGAATATTCAGGAAATCAAATCCTAATCAAACTACAAGATACACTTTCTAACA
>Fvb1-1:7279373:7284349_3p
CATATAAGAATATATTTGGCTGAATTGTTTCTTTTCATTGATAGTTGGGAAATATATACAGGAGTTTGCTTCTTGTACAATCAAGGGTCTCCAACAAGTTAGGAGACTATATGGTAACTATAGCTAGCATATCTAACACAAATCTGTACAAAATATTCAGGAAATCAAATCCTAATCAAACTACAAGATACACTTTCTAACA
>Fvb1-1:7301146:7302947_5p
TCGGTGGTTATTTTGCGTAAAATTTTTATACGACTTGTTGCGTGTCATCAGTTTAAAACTATTTTCAGTTAGAGGTCCGGCCAAAATACGTAATTTAGACGGTCGAACGACCTTTTCCGTGCGTTTAGGGGTTTGACTTACGAGATTAACCGTCCGGATCGAGCCCTTATTCTTTTCGGATCAAGTTGAATTTTTTCCCATACATGTATTTTATCATGATGGTCAGATCTGACGGCCGGATTTGTGTTTCTCAAGTTTGATCATCACGATCACAACATGCGTACTAATGTTGTATAACTTTTTGACCAAGTGTTATGTAAATGTTCCGTTTCAAAAACAAACTATACGTAGAACCTTCAAACGTAAAAAAGTCGTGAAATAAGACATGACTAGAATGGTGAAATACGTCTACGGTTGAAAAATCACGGTATTCCGGTCATGTCTCGGTGCCGATAGTTGCGGTCAATGCAATTTTCAATTCTTTCTCCCTATGGGTAACCCCGGGTTCGGTGGTTATTTTGCGTAAAATTTTTATACGACTTGTTGCGTGTCATCGATTTAAAACTATTTTTAGTTGGAGGTCCGACCAAAATACGTAATTTAGACGGTCGAACGACCTTTTCCGTGCGTTTAGGGGTTTGACTTACGAGATTGACCGTCCGGATCGAGCCCTTATTCTTTTCGGATCAAGTTGAATTTTTTCCCATACATGTATTTTATCATGATGGTCAGATCTGACGGGCGGATTTGTGTTTCTCAAGTTTGATCATCACGATCACAACATGC
>Fvb1-1:7301146:7302947_3p
GTTCGGTGGTTATTTTGCGTAAAATTTTTATACGACTTGTTGCGTGTCATCGATTTAAAACTATTTTTAGTTGGAGGTCCGACCAAAATACGTAATTTAGACGGTCGAACGACCTTTTCCGTGCGTTTAGGGGTTTGACTTATGAGATTGACCGTCCGGATCGAGCCCTTATTCTTTTCGGATCAAGTTGAATTTTTTCCCATACATGTATTTTATCATGATGGTCAGATCTGACGGGCGGATTTGTGTTTCTCAAGTTTGATCATCACGATCACAACATGCGTACTAATGTTGTATAACTTTTTTACCAAGTGTTATGTAAATGTTCCGTTTCAAAAACAAACTATACGTAGAACCTTCAAACGTAAAAAAGTCGTGAAATAAGACATGACTAGAATGGTGAAATACGTCTACGGTTGAAAAATCACGGTATTCCGGTCATGTCTCGGTGCCGATAGTTGCGGTCAATGCAATTTTCAATTCTTTCTCCCTATGGGTAACCCCGGGTTCGGTGGTTATTTTGCGTAAAATTTTTATACGACTTGTTGTGTGTCATCGATTTAAAACTATTTTCAGTTGGAGGTCCGGCCAAAATACGTAATTTAGACGGTCAAACGACCTTTTCCGTGCGTTTAGGGGTTTGACTTACGAGATTGACCGTCCGGATCGAGCCCTTATTCTTTTCGGATCAAGTTGAATTTTTTCCCATATATGTATTTTATCATGATGGTCAGATCTGACGGTCGGATTTCTGTTTCTCAAGTTTGATCATCACAATCACAACATGCCAA
>Fvb1-1:7303962:7310083_5p
CCTTGTGGCCTCAGATGGAGGTGTCTGCACCTCGTATGCCCGAGATACACCGGGCGCCCACTCCGGGTCCTACTTCTTCGGATAGTGGGTCATCTGGGGTACAGATGCCGCCGCCTCATCTGTTCCTTCCGCGGATGATACCGGCGTTACCTGTAGTCGATGGCTCAGGGACGCCGATTTATCCACTGCCCCCGCCAGTGGCTCCATCAGCGGCGTACCGGTTCATGCCTTTTGATACGCCTCTTATTTCTGCGAGGGTATCATCATCGACGACAGAGCCGGAATCCGTCGCGAGCTCCTCAGGTAATCAGTGATGCA
>Fvb1-1:7303962:7310083_3p
CCCCGAGGCCCTTGACGGAGGTGTCTGCACCTCGTATGCCCGAGATACACCGGGCGCCCACTCCGGGTCCTACTTCTTCGGATAGTGGGTCATCTGGGGTACAGATGCCGCCGCCTCATCTGTTCCTTCCGCGGATGATACCGGCGATACCTGTAGTCGATGACTCAGGGACGCCGATTTATCCACTGCCCCCGCCAGTGGCTCCATCAGCGGCGTACCGGTTCCTGCCTTTTGATACGCCTCTTATTTCTGCGAGGGTATCATCATCGGCGACAGAGCCGGAATCCGTCGCGAGCTCCTCAGGTAATCAGTC
>Fvb1-1:7320424:7327971_5p
TATAGCACCATCTGGTCTAGCGACCTCCAAAACCTATGAAATTTTGACAGAATAATCTCCTCACCATGCTCTACAACTTTCATGACCAACACATCACCCAATTCCAAGCCTAACTAGGCTAATCAAACGAAAACAACTTAAAAGCCCTAGAAATTTCAACTCCACATTTCTCCTTACCTAGCTCAAGAGGGAGTGAGCTGATTGGAGGGGTTGCTGCACGGGAGGAGGGCTACAAAACCGTACCAAGCTTGCCCAGATTGGTGACCGGAGGAGGGAGTTCCAGCGAAATGCTTCCCGGCGTTTCCGGCGGGTTTTCTCCTCTTCCGGCGGGTTAGAGGCTCGGGGGCTAGGCCGGGGAGGGAGAGGAGGAGATGGGGGTCTGAACTGGGGTGGAGCGGCGGCCAGTGGCTGGCCGGACGGCGGCAGATGGCGGCTAGACGATCCGGCGGAGAAGGGCTCGGGAGAGCTCGGGGAAAAGAGGGAAGGGAGAAAGAGAGAAGAAAAAAGAAATGGGTCTCCCCCCTAAACCGGTCCACCCTCTCTTAAGCCCATCTCAAAAAAATAAAACACCCCGAAGAAATAA
>Fvb1-1:7320424:7327971_3p
GCGACCTCCAAAACCTATGAAATTTTGACAGAATAATCTCCTCACCATGCTCTACAACTTTCATGACCAACACATCACCCAATTCCAAGCCTAACTAGGCTAATCAAACGAAAACAACTTAAAAGCCCTAGAAATTTCAACTCCACATTTCTCCTTACCTAGCTCAAGAGGGAGTGAGCTGATTGGAGGGGTTGCTGCACGGGAGGAGGGCTACAAAACCGTACCAAGCTTGCTCGGATTGGTGACCGGAGGAGGGAGTTCCGGCGAAATGCTTCCCGGCGTTTCCGGCAGGTTTTCTCCTCTTCCGGCGGGTTAGAGGCTCGGGGGCTAGGCCGGGGAGGGAGAGGAGGAGATGGGGGTCCGAACTGGGGTGGAGAGGCGGCCAGTGGCTGGCCGGACGGCGGCAGACGGCGGCTAGACGATCCGGCGGAGAAGGGCTCGGGAGAGCTCGGGGAAAAGAGGGAAGGGAGAAAGAGAGAAGAAAAAAGAAATGGGTCTCCCCCCTAAACCGGTCCACCCTCTCTTAAGCCCATCTCAAAAAAATAAAACACCCCGAAGAATAATAC
>Fvb1-1:7355664:7362085_5p
TCACATCCCAGTTCTTAAGTCAATTTGCGATTATTTACTTTTGGGTTACTTTGACGTTTTACCGTTTTAAGTAACCGTTTACTATTTAAGACTCCAAAAGTTGACTTTTTCTTCCGTTTGGAATTCGGGAAAACTTCCTTCATGAAAGTCGTAGAGGATGTTAAAACGGAGTTTGTGGACACGTGGCACGCTCAAATCAGAGTTCGTATGAGAAAGTTATGGTCTAAAAACGGAAAGTTACTATTTCGGTAAAGGGAAGAAGATATTTTTTTTAGAGGAAGAATCGGGAAAGGAGAGGAGGAACGAAGGATCGAGAAAAGTGGAGAAAAAGGACGAGTCTTCATGGACCTTGTGGACCATGCCTCCTCAGTGGATATAACTCACCGAACTCTCTCTCTCTGGGGGAAGAGGCTGGCTGATCTCGGGCGAAGGAGAAAGGGGGAGAAAAATCAGAAAATTCACCTCACCTCTCTCTCTCTTCCCTCACACGTTTTCTCTCTCTCTGCCGAAGCTTCTTCGCCGCCG
>Fvb1-1:7355664:7362085_3p
TGTCACATCCCGGTTCTTAAGTCAATTTGCGATTATTTACTTTTGGGTTACTTTGACGTTTTACCGTTTTAAGTAACCGTTTACTATTTAAGACTCTAAAAGTTGACTTTTTCTTCCGTTTGGAATTCGGGAAAACTTCCTTCATGAAAGTCGTAGAGGATATTAAAACAGAGTTTGTGGACACGCGGCACGCTCAAATCGGAGTTCGTATGAGAAAGTTATGGTCTAAAAACGGAAAGTTACTATTTTGGTAAAGGGAAGAAGATATTTTTTTTAGAGGAAGAATCGGGAAAGGAGAGGAGGAACGAAGGATCGAGAAAAGTGGAGAAAAAGGACGAGTCTTCATGGACCTTGTGGAACGTGCCTCCTCAGTGGATATAACTCACCGAACTCTCTCTCTCTGGGGGAAGAGGCTGGCTGATCTCGGGCGAAGGAGAAAGGGGGAGAAAAATCAGAAAATTCACCTCACCTCTCTCTCTCTTCCCTCACACGTTTTCTCTCTCTCTGCCGAAGCTTCTTCGCCGC
>Fvb1-1:7365549:7370109_5p
TACTTTCTTTCCATATCCGCGAGATGGCTCGCCCCTTACTAATGATCTTGATCAAAACAGGACATTCAATCCAAAGCGATCTGGGCATATCTAAATCTTAAGATTTGATTGATCTGATTGTGTTAAAATCGGCAAGTAAATCAATCAGTTAAGATTCATTGATTCAATTAAGGAAATATCATTGATTCGGTATCTTCATTACTTGCCAAAAGCGAAGGCATGTTAACACTATAAATAGCCCCTCTCATACCAAGAGGAGGGGGCGGACAGGGGAGCAGAAACAAAGGAGCGAACTAGAGAGAGAGAGATAGAGAGAGA
>Fvb1-1:7365549:7370109_3p
CTTTCCATATCCGCGAGATGGCTCGCCCCTTACTAATGATCTTGATCAAAACAGGACATTCAATCCAAAGCGATCTGGGCATATCTAAATCTTAAGATTTGATTGATCTGATTGTGTTAAAATCGGCAAGTAAATTAATCAGTCAAGATTCATTGATTCGATTAAGGAAATATCATTGATTCAGTATCTTCATTACTTGCCAAAAGCGAAGGCATGTTAACACAATAAATACCCTCTCTCATACCAAGAGGAGGGGGCGGACAGGGGAGCAGAAACAAAGGAGCAAACTAGAGAGAGAGATAGAGAGAGAGA
>Fvb1-1:7391161:7396848_5p
GATATTGTCACATCCCGGTTCTTAAGTCAATTTACGGTTATTTACTTTTGGGTTACTTTGGCATTTTACCGTTTTAAATAACCGTTTACTATGTAAGACTCCAAAAGTTGACTTTTTCTTCCGTTTGGAATTCGGGAAAACTCCCTTCATGAAAGTCGTAGAGGATGTTAACCGGAGTTTGTGGACACACGGCATGCTTAAAACGGAGTTCGTATGAAGAAGTTATGGTCTAAAAACGAAAGTTACTATATTGGTAAAAAGGGGTAAATTCTAGTAGGCTTTATTTGTTGTGGGTTATAAGTTGGACCGGATGAAGAGTGGAAAAGGCCCAACTCTCACTTTCTCTTTCGGCCTTCTCTTCTTTCTCTCCCGAGTCCCCCGAGCTCTCTCTCCCACCGGAGACTTCAGCTCCGTCTGCCGTCGTCGTCCGGCCACTGCGGACCGCTGGACCACCTCCGTTCGGACCCCTGTTGTCCCCTCTCTCATTCTGGGCTGGTGATCGAGCCTGGGACGCCACCGATTGAAGGGAATTTCGCCCGAGCTGCCGACTGCTCCTTCGCCGGAGCTCCTACCTCCGGCCACCATAGATTGTGAAACTTGGCTC
>Fvb1-1:7391161:7396848_3p
GAATTGTCACATCCCGGTTCTTAAGTCAATTTGCGGTTATTTACTTTTGGGTTACTTTGGCATTTTACCGTTTTAAATAACCGTTTACTATGTAAGACTCCAAAAGTTGACTTTTTCTTCCGTTTGGAATTCGGGAAAACTCCCTTCATGAAAGTCGTAGAAGATGTTAACCGGAGTTTGTGGACACGCGGCATGCTTAAAACGGAGTTCGTATGAAGAAGTTATGGTCTAAAAACGAAAGTTACTATATTGGTAAAAAGGGGTAAATTCTAGTAGGCTTTATTTGTTGTGGGTTATAAGTTGGACCGGATGAAGAGTGGAAAAGGCCCAACTCTCACTTTCTCTTTCGGCCTTCTCTTCTTTCTCTCCCGAGTCCCCCGAGCTCTCTCTCCCACCGGAGACTTCAGCTCCGTCTACCGCCGCCGTCCGGCCACTGCGGACCGCCGGACCACCTCCGTTCGGACCCCTGTTGTCCCCTCTCTCATTCTGGGCTGGTGATCGAGCTTGGGACTCCACCGATTGAAGGGAATTCCGCCCGAGCTGCCGACTGCTCCTTCGCCGGAGCTCCTACCTCCGGCCACCATAGATCGTGAAACCTG
>Fvb1-1:7444477:7456406_5p
AATCTAACTTGTGTTCCTCTTTTCTCTAACCCTTCTCTCAATTTCTTATGTATTTGATGATGTACTTGTTAATGGGTAGTGAGTAGTTTGATTTTGGGAGTTAGGGTTGTGAAGCCCTAACTCATCTTGTAATGATATTGATGCTTTGATTTTAATATATGCAATTTCCATTTTGTATGCTTTGAATCCAAATTTATTGGTCCTTAGAAGCATATTTCTAGGCTTAATCACCCTTTGAAATTATGTTGTGGGCAACTGTGATGAGTAGATTAATGAGTTGACTACTTGTTAATCTTGTGGCATCTAGGATTTAAACATGGTAACCATTAGCTAGCTTAATTGTAGCTAAGCTTGCTTGGGTCTCTATTATCTTACACTCTATTCCTCTAGTCTAGATATTACGGCCTTAACCGGCGTAGTGCCTAAATTAGAGAGTTGATTGTGGCCTTAACCGGCATAATCGATACACCGTAAGGATAATTGGTTTAGTAGCCCTAACCGGTATTAGATACGAGACTTGACACATTAGAGAATGCATGCATTTATGAGATTGGCTTCAATATTTACAAGAGGGTTAGTGTGGATCACCCGACACTCCCATGTCCCCATTGATTTGAAAAACCAAATTTAGTTTCTAGCTTGTTAGTTAGTTGTTTAGTTTTCTTTGTAGTTTGTATTAATTTAGCTAATCCCCAATTCAACTTCTTTTCAACATTCGACTCATTTGTGTATAATCACCCTTGAGGTTACAAGTTAGTGGTCTTGATTAGGCTTAGTGCGAGCTAGGCCGAGCATTACCAAGGCTTGGTGCCTTGAGTGTTTGTTTATAATTTTCTTTGCCTTTATTTTATTTTTCTTGTGTGTCTTTTAGTACTCCTAAGCCGATTACCTTGGTTAGGTCCAACCTAATCCTCGTGGTACGATAACTAAGGTCTAAATAACTCCTTTACTTGACACGATTCGTACGCTTGCGAGTTTATGATTCAAGTCAATGGCGCC
>Fvb1-1:7444477:7456406_3p
TTTGTGAATCTAACTTGTGTTCCTCTTTTCTCTAACCCTTCTCTCAATTTCTTATGTATTTGATGATGTACTTGTTAATGGGTAGTGAGTAGTTTGATTTTGGGAGTTAGGGTTGTGAAGCCCTAACTCATCTTGTAATGATATTGATGCTTTGATTTTAATATATGCAATTTCCATTTTGTATGCTTTGAATCCAAATTTATTGGTCCTTAGAAGCATATTTCTAGGCTTAGTCACCCTTTGAAATTATGTTGTGGGCAATTGTGATGAGTAGATTAATGAGTTGACTACTTGTTAATCTTGTGGCATCTAGGATTTAAACATGGTAACCATTAGCTAGCTTAATTGTAGCTAAGCTTGCTTGGGTCTCTATTATCTTGCACTATATGCCTATAATCTAGATATTACGGCCTTAACCGGCGTAGTGCCTAAATTAGAGAGTTGATTGTGGCCTTAACCGGCATAATCGATACACCGTAAGGATAATTGGTCTAGTAGCCTTAACCGGTATTAGATACGAGACTTGACACATTAGAGAATGCATGCATTTATGAGATTGGCGTCAATATTTACGAGAGGGTTAGTGTGGATCCCCCGACACTCCCATGTCCCCATTGATTTGAAAAACCAAATTTATTTTCTAGCTTGTTAGTTAGTTGTTTAGTTTTCTTTGTAGTTTGTATTAACTTAGCTAATCCCCAATTCAACTTCTTTTCAACATTCGACTCATTTGTGTATAATCACCCTTGAGGTTACAAGTTAGTGGTCTTGATTAGGCTTAGTGCGAGCTAGGCCGAGCATTACCAAGGCTTGGTGCCTTGAGTGTTTGTTTATAATTTTCTTTGTCTTTATTTTATTTTTCTTGTGTGTCTTTTAGTACTCCTAAGCCGATTACCTTGGTTAGGTCCAACCTAATCCTCGTGGTACGATAACTAAGGTCTAAATAACTCCTTTACTTGACACGATTCGTACGCTTGCGAGTTTATGATTCAAGTCAAC
>Fvb1-1:7470655:7471944_5p
GGCTATGTGGCGAGGCAGTCCGCGCTTGGTTGGGGACTGTCGCGAGGTGGCCAGTCAAACCGCGCTTGGTTGGGGACTGTGGCTATGTGGCGAGGCAGTCCGCGCTTGGTT
>Fvb1-1:7470655:7471944_3p
GCTGCGTGGCGAGTCAGTCCGCGCTTGGTTAGGGACTGTCGCGAGGTGGCCAGTCAGTCCGCGCTTGGTTGGGGACTGTGGCTATGTGGCGAGTCAGTCCGCGCTTGGTT
>Fvb1-1:7489000:7503341_5p
CGGGGCATGACAATAAAGCCTACAAACCTCTTATGAACTACGGTCGGTTTGATCCCACAAAGGGGTACGTAGGCAGTCTAGTAGCCCACTAGATGTAACCACAATTCAAAACAGAATCCCTGACACCACCAGTCAAATTCGTCCAGTCCAAATAACTCTAGCCAAATTCCGAAAGCACCAGAGAATCAAATCCATAACCAAACCTTAAGAACTACAATGGTTTGATCCCTTTACAAGGGTATGTAGGCAGTCTGGATTCAAATCTGGATACAACCACATCGAAAACCAAATCCTCATTTCTGTCCAAGCCAACTACCCTCAAACATACACATTTCCCAGTTAATACTTTATAATTAGAATCAAAGGGT
>Fvb1-1:7489000:7503341_3p
GGCATTAAGCCATAAAGCCTACAATCCTCTTATGAACTACGATCGGTTTGATCCCACAAAGGGGTACATAGGCAGTCTAGCAGCCCACTAGATGCAACCACAATTCAAAACAGAATCTCTGACACCACCAGTCAAATTCGTCCAGTCCAAATAACTCTGGCCAAATTCCTGAAGCACCAGAGAATCAAATCCATAACCAAACCTTAAGAACTACAATGGTTTGATCCCTTTACAAGGGTATGTAGGCAGTTTGGATTCAAATCTGGATACAACCACATCAAAAACCAAATCCTCATTTCTGTCCAAGCCAACTACCCTCAAACATACACATTTCCCAGTTAATACTTTGTAATTAGAATCAAAG
>Fvb1-1:7533770:7541162_5p
TGTTAGTACAAAGTACAACATCAGTCATACTCGCCTAAGAAGACGCGTGTCGCCACATAAAACGGGCTTGGGCCTTAGCTGAGCCCAAGAAACCTACACTATCTCTTGAGGGCATAATGATAATTCACCCTCTAAGCAAGGGCAAAGTGGTATTTTTAGGGTGCATCCACCATACCCCTATAAATACCACTCTCCCCCCTCATTCTCTCTCTCTCCATCTTCACTCCTTTATCACCTGCATCTGCTCACTGACTTAGGCATCGGAGGGTCAAAGGCCGGAGCACCCGGTCTTCCCTCTGACGTTGTTCTCTCCTTGATTGACAGGTTATGGGAGCTTGAAGACAACCCCTACATTTGGGTGATCCCCCCTCTCAGAGATCATGCCAGAACAA
>Fvb1-1:7533770:7541162_3p
TGTTAGTACATAGTACAACATCAGTCATACTCGCCTAAGAAAACGCGTGTCGCCACATAAAACGGGCTTGGGCCTTAGCTGAGCCCAAGAAACCTACACTATCTCTTGAAGGGAAATAATGGTAATACACCCTCTAAGCAAGGGCAAAGTGGTATTTTTAGGGTGCATCCACCATACCCCTATAAATACCACTCTCCCCCCTCATTCTCTCTCTCTCCATCTTCATTCCTTTATCACCTACATCTGCTCACTGACTTAGGCATCGGAGGGTCGAAGGTCGGAGCACCCGGTCTTCCCTCTGACGTTGTTCTCTCCTTGATTGACAGGTTATGGGAGCTTGAAGACAACCTCTGCATTTGGGTGATCCCCCCTCTCAGAGATCATGCCAGAACAA
>Fvb1-1:7571035:7572329_5p
TTGGCATGTTGTGATCGTGATGATCAAACTTGAAAAACACAAATCCGGCCGTCAGATCTGACCATCATGATAAAATACATGTATGGGAAAAAATTCAACTTGATCCGAAAAGAATAAGGGCTCGATCCGGACGGTCAATCTCGTAAGTCAAACCCCTAAACGCACGGAAAAGGTCGTTCGACCGTCTAAATTACGTATTTTGGCCGGACCTCCAACTGAAAATAGTTTTAAACCGATGACACGCAACAAGTCGTATAAAAATTTTACGCAAAATAACCACTGAAC
>Fvb1-1:7571035:7572329_3p
GCATGTTGTGATCGTGATGATCAAACTTGAGAAACACAAATCCGGCCGTTAGATCTCACCATCATGATAAAATACATGTATGGGAAAAAATTCAACTTGATCCGAAAAGAATAAGGGCTCGATCCGGACGGTCAATCTCGTAAGTCAAACCCCTAAACGCACGGAAAAGGTCGTTCGACCGTCTAAATTACGTATTTTGGCCGGACCTCCAACTGAAAATAGTTTTAAACCGATGACACGCAACAAGTCGTATAAAAATTTTACACAAAATAACCACCGA
>Fvb1-1:7589881:7592060_5p
GACTAGCTCAAGGTCCCGTTGATTCATCTCCGAGTGATGGCTGGAGGCATCGGACATAGCCGATGTGGCTCTGCTCTTGGTAAAATCCTGATGACAAAAAGAACCCGGGCGGGTCGTCTCGCTTCCCTACCCTGCGAAGTCAACTCGCTTCGCTTCCGCGCGAGTTATCTTGGCTGGCGTGCTAACATAGGCGTGATCTGCATCCCGCTCGCCTGATAACTTAGGCGAGGTCCACATCCCGCTTACGTACTGACATAGGCGTGATCCGCATCCCGCTGCCTGATAACTTAGGCGAGGTCCATATCCCGCTCTCGTGCTAACATAGGCGTGATCCGTATCCCGCCCGCCTGATAACTTAGGCGAGGTCCACATCCAGCTCGTGTGCTAACATAGGCGTGATCCGCATCCCGCTCGCGTGCTTCTATAGGCGTGATCCGCATCCCGCTCGCCTGATAACTTAGGCGAGGTCCATATCCCGCTCGCGTGCTAACATAGGCATGATCCGCATCCCACTCGCCTGATAACTTAGGCGAGGTCCACATCCTGCTCGCGTGCTGACATAGGCGTGATCTGCATCTCGCTCGCCTGATAACTTAGGCTTGGTCCACATCCCGTTAATGACTTTGGCGAGGTCCACATCCCGCTCGCGCGCGCGATGACTCTTCCACTGGTGAACCACACATATAATTCTTTCTTATCCGGTCAACCAATCATGCGGGGCTCACCTCCCCTGCCAATCTCTCGGTCAATGCCTCTTGGGTGGGGTGCCTCTCTAGTGGGGTGCCAATCTCTTGGTGGAGTGCCATTCTCTTGGTCGAGTGCCTCCCGGTCGAATGCCAGTCTCTCGGTGGAATACCTCCCGGTCGAATGCCTATCTCTCCAATCTCGCTCACTTGTCGTCGGTACGGTCGGGCTGACTTCACCAGTTTCTTCTTCACCCCATACCTCTCATACCGGGTATCCATAGCAATTTTTAGCTATGCACCAG
>Fvb1-1:7589881:7592060_3p
CCTGTTCGACAAGACTAGCTCAAGGTCCCGTTGATTCATCTCCGAGTGATGGCTGGAGGCATCGGACATAGCCGATGTGGCTCTGCTCTTGGTAAAATCCTGATGACAAAAAGAACCCGGGCGGGTCGTCTCGCTTCCCTACCCTGCGAAGTCAACTCGCTTCGCTTCCGCGCGAGTTATCTTGGCTGGCGTGCTAACATAGGCGTGATCTGCATCCCGCTCGCCTGATAACTTAGGCGAGGTCCACATCCCGCTTACGTACTGACATAGGCGTGATCCGCATCCCGCTGCCTGATAACTTAGGCGAGGTCCATATCCCGCTCTCGTGCTAACATAGGCGTGATCCGTATCCCGCTCGCCTGATAACTTAGGCGAGGTCCACATCCAGCTCGTGTGCTAACATAGGCGTGATCCGCATCCCGCTCGCGTGCTTCTATAGGCGTGATCCGCATCCCGCTCGCCTGATAACTTAGGCGAGGTCCATATCCCGCTCGCGTGCTAACATAGGCATGATCCGCATCCCACTCGCCTGATAACTTAGGCGAGGTCCACATCCTGCTCGCGTGCTGACATAGGCGTGATCTGCATCTCGCTCGCCTGATAACTTAGGCTTGGTCCACATCCCGTTAATGACTTTGGCGAGGTCCACATCCCGCTCGCGCGCGCGATGACTCTTCCACTGGTGAACCACACATATAATTCTTTCTTATCCGGTCAACCAATCATGCGGGGCTCACCTCCCCTGCCAATCTCTCGGTCAATGCCTCTTGGGTGGGGTGCCTCTCTAGTGGGGTGCCAATCTCTTGGTGGAGTGCCATTCTCTTGGTCGAGTGCCTCCCGGTCGAATGCCAGTCTCTCGGTGGAATACCTCCCGGTCGAATGCCTATCTCTCCAATCTCGCTCACTTGTCGTCGGTACGGTCGGGCTGACTTCACCAGTTTCTTCTTCACCCCATACCTCTCATACCGGGTATCCATAGCAATTTTTAGCTATGCACCAG
>Fvb1-1:7604714:7611443_5p
TGTTGAAATTGTTGAAGGAGAAAAGATGATGAGAATAACAGTCTACTCATTCATTGATAGAAATGCGTATTTATAGGCATTATATAGTGTTTCTCGAAGGATCTAGAAGATCTATCAACTGTAATCTATTCTAATAAAGAAACCGGATTAACTAATCCTACATGTATTAGGGCAAGACACATAACAGAAAGACGAAAACATAATTTCCTTAAACAC
>Fvb1-1:7604714:7611443_3p
CAAAATGCTGATAACGTGTTGAAGGAGAAAAGATAACCAGAATAACGGTTTACTCATTCATTGATAGAAATGCCTATTTATAGGCATTACATAGATTCTCTTGAAATATCTAGAAGATCTATCAACTGTAATCTATTCTAATAAGGAAACCGGATTAACCAATCTTACGTGAATTAGGGCAAGACACATAACAGAAGGACGAAAACATAATTTCCTTAAACAC
>Fvb1-1:7629593:7636661_5p
AAAAATAACCAAAATACCCTTTTGAGGTCGGCGTACGAAGGCATAGTCTTGAAGATGTAGACATTTATGGCACAATACTGTCCATAAATAAGATAAGAACAACTACCTCACATACTTAATAAACACCTAGCATCTTATGCATATAATGCTAATGGATCCGCCGCGGTCGGACCATCACTCTATAGACACTAAGTATCACCAAATATATGAGGTAGTGATAGGAATCGGATAACCTAATGCTCTGATACCAACTGACAGGACCCACCCCGAATTTCACCCTGAAACCCAAGGTAAATCCTGCGGGGTCCACCTTCAAGGAAAATTTACCAAAACTTTCGGCATAACCTTCCTTGAAAATGGACAACCCTTACCTGAAAAATCCAACTTAACACTTCTATAACCAAACCAAACAGCCTCAACACCTGGAGCCTTCCTGCTCCCCAAGATCAACACATCTCCCAATAACAATTACTCAACTCTAATAATCCCACAACCAAGATTAAGGACTATTAATAATTTGCTATTGGACATTCAGAGCATATCTAAGGTTGAACGAAAAACAACGAATAAAGAATATGCGGAAGCAACCTCTGACTATGCCTCGACTCCATGTACGCTCGACCTCACCTAGACTGAGCCTGCAATCTGGGCATTTAAAACCAAAGGGCCCAGGGGAAAGTAATTTAAAAA
>Fvb1-1:7629593:7636661_3p
AAAAAATAACCAAAATACCCTTTTGAGGTCGGCGTACGAAGGCATAGTCTTGAAGATGTAGACATTTATGGCACAATACTGTCCATAAATAAGATAAGAACAACTACCTCACATACTTAATAAACACCTAGCATCTTATGCATATAATGCTAATGGATCCGCCGCGGTCGGACCATCACTCTATAGACACTAAGTATCACCAAATATATGAGGTAGTGATAGGAATCGGATAACCTAATGCTCTGATACCAACTGACAGGACCCACCCCGAATTTCACCCTGAAACTCAAGGTAAATCCTGCGAGGTCCACCTTTAAGGAAAATTTACCGAAAATTCGGCATAACCTTCCTTGAAAATGGACAACCCTTACCTGAAAAATTCAACTTAACACTTCTATAACCAAACCAAACAGCCTCAACACCTGGAGCCTTCCTGCTCCCCAAGATCAACATATCTCCCAATAACAATTACTCAACTCTAATAATCCCACAAAAAGGATTAAGGACTATTAATAATTTGCTATTGGACATTCAGAGCATATCTAAGGTTGAACGAAAAACAACGAATAAAGAATATGCGGAAGCAACCTCTGACTATGCCTCGACTCCATGTACGCTCGACCTCACCTAGACTGAGCCTGCAATCTGGGCATTTAAAACCAAAGGGCCCAGGGGAAAGTAATTTAAAA
>Fvb1-1:7643101:7650966_5p
AACAATTCTTAAACCTATCCAAAATTCCTCTAAAAATTCTAAAACTTATCCCATTAAACTCCTCACATTTTTCTCCACCAAAAACATTTTCTCGGCGGCTCCGCCGGAGGCGGCGGCCGGTAGCCATTTTCCGGCGACCTCCAATGGTCACCAAATTTTGACAGAATCTTCCTCTCAACCTCCTCGACAACATTCCTAACTACCACAAAATCAAATTCTAAGCCTAAGCACATCAATCGAACGGAAAAACACAAAAAGCCCTAGAAATTTCAAATTCCGATTTCTCCTTACCTAGCTCACGACGGAGCAAGCCCTTTGGAGGGATTGAAGCACGGGAGGAGGGCTTCCTTTTGGGCTATGGCTCGCCGGATATGGCGGCCGAAGGAGGGAGTTCCGGCGAGAAAACCGGTTCGGCAGCCGTGGTTTTCGGGCGGCGTTTCTCCCTCACGGCGGCGCTAGGGAGGCTGCCACCGGTCTAGAAATGTAGCTGGGAGGGAGACCGTTCGAACGGGACCGGTCAGGCGGCGAACGGTGGCCGGACGGCAGCGGACGGTCGGCCGAAAGTTTCTGGGTGTAGAGATAGAAAAACTGGGTGCGGAGAGAAAAATCGGGAGGGAGAGGGAAAATGGACTTGGGCCTTCAGCCCACCCGGTCCACCACTCTTTTAAACCCAAAAAAAGTCCAAAATTCAACACCCCGAAATAATACCCCAATAAAATTACCTTTTACCAGCAAAAATTACCATTTTTTACCGTCGTCAAAATTTCTTCCTTATAATCATTCCCTCAAAATATTAGTCCCTCAACACCCTCTAGGGACTAATTAAATTACACACTTAGTGACGAACACGGTAAAAACTCTTATTACCACTATGCCAGTAATAAAGGTAAAAATTAAGGTTCGGGGCGTGACAATTCTCCC
>Fvb1-1:7643101:7650966_3p
CAAAAATACTTAAATTCAACAATTCTTAAACCTATCCAAAATTCCTCCAAAAATTCTAAAGCTTATTCCATTAAACTCCTCACATTTTTCTCCACCAAAAACATTTTCTCGGCGGCTCCGCCGGAGGCGGCGGCCGACAGCCATTTTCCGGCGACCTCCAATGGTCACCAAATTTTGACAGAATCTTCCTCTCAACCTCCTCTACAACATTCCTAACTACCACAAACTCAAATTCTAAGCTTAAGCACATCAATTGAACGGAAAAACACAAAAAGCCCTAGAAATTTTAAATTCCGATTTCTCCTTACCTAGCTCACGACGGAGCGAGCCCTTTGGAGGGATTGAAGCATGGGAGGAGGGCTTCCTTTTGGGCTATGGCTCGCCGGATATGGCGGCCGGAGGAGGGAGTTCCGGCGAGAAAACCGGTTCGGTAGCCGTGGCTTTCGGGCGGCGTTTCTCCCTCACGGCGGCGCTAGGGAGGCTGCCACCGGTCTAGAAATGTAGCTGGGAGGGAGACCGTTCGAACGGGACCGGTCCGGCGGCGAACGGAGGCCGGACTGCGGCGGACGGTCGGCCGGAAGTTTCTGGGTGTAGAGAGAGAAAAACTGGGTGCGGAGAGAAAAATCGGGAGGAAGAGGGAAAATGGACTTGGGCCTTCAGCCCACCCGGTCCACCACTCCTTTAAACCCAAAAAAAATCCAAAATTCAACACCCCGAAATAATACCCCAATAAAATTACCTTTTACTAGCAAAAATTACCATTTTTTACCGTCGTCAAAATTTCTTCCTTATAATCATTCCCTCAAAATATTAGTCCCTCAACACCCTCTGGGGACTAATTAAATTACACACTTAGTGACGAACACGGTAAAAACTCTTATTACCACTATGCCAGTAATAAAGGTAAAAATTAAGGTTCGGGGCGTGACATTTGCTGCCGGGATTTG
>Fvb1-1:7653056:7664897_5p
GTAGGTTGTGCAGAAGCACGGTAGAACATAAATATACGCACAAAGACACAATATTTATAGTGGTTCACCATGTCATTGGAGGGCATGGCTACGTCCACTTAAGATTCTACTATCATGAGCCCTCAATGCCTTGGGTGTTACAAGAGTTCTCTGAGATGGAGTGGTTACCATTCTCCGGGAGAGACAACGATCCTTTTTACATATGGAAGCCTTCCTTTTATAGCTAAGAAAGGTTCCCTTTTTTACATGTTTCCGACGTGGGACTAACTATACATTTATACTCTCATGGTGTCTTCTTGTGGAGCTTGGAGGAGCACCTTCCCGTTGCTGCATTGATGATCATTCAGTATGGCAAGGTAGCCCGGATGTCGGTCTACAAGTTTCCTGATTGGTCTATGGGCGGAGAAGATAGTTTCTTACTACCAACAGCAAGTCC
>Fvb1-1:7653056:7664897_3p
GTAGCTGTAGAAGCATGGTAGAACATAAACATACGCACAAAGACACAATATTTATAGTGGTTCACCATGCCATCAGAGGGCATGGCTACGTCCACTTAAGATTCTACTATTATGAGGCCTCAATGCCTTGGGTGTTACAAGAGTTCTCCGGGATGGAGTGGTTACCATTCCCCGAGAGAGACAGTGATCCTTTTTACATATGGGAAGCCTTCTTTTTATAGCTAAGGAAGCTTCCATTTTTTACATGTTTTCGATGTGGGACTAACTATACATTTATACTCTCATGGTGCCTTCTTGTGGAGCTTGAAGGAGCACATTCCCGTTGCTACATTGATGATCCTTCAATATAGCGAGGTAGCCCGGATGTCGGTCTACAAGTTTCCTGACTGGTCTATGGGCGGAGAAAGTAGTTTCTTACTACCGACAACATTGTCCAAAC
>Fvb1-1:7685016:7686716_5p
GGGGAGCTATATGATCGGTCGATAAACGGGTCTGAATGTTCGCATAAAATAGTTTCGTTGACACTAGATGATGGTATAAGAATTGACGAATCCCAACTTTACGTATTGGTCGGTCTAGACAAGAGCGTTTTCGTTTAGATAAAAGTGTTGACTTTTAAAAGTATTGCTCAGACGACATATATATGTCGTCTGAAGTTACTAAGGAAGATTCGATTAACGTTGACCGCATCGACCGAGACACGAACTTTATCGAAAATGCATGAATTTTGTTCTACATCCATAATTCACTATCATGATGACATCTGACACTCAAACTTGAAAAAAATCTATTTCCGTCATTTGAATCACAACTTGCGTACTAATGTGCTATAACATGTTTACTAAGTTCTTTGTAAACATACATCTTTATAAGGCAACTATATACAAGAGACAAAATTTACCTAATCTGACCGTTGGATATGATCGCAGTACTTAAATATGTATGTGGATGAAAATTTACCCATTTTCAATAACTTATAGGTCTCGATCATTAGAGTCAACTTCATATATACATAAACTTTCTTATAGCTTTCGCAAGAAGTACATAATC
>Fvb1-1:7685016:7686716_3p
GCATATGATCGGTCGATAAACGGGTCTGAATGTTCGCATAAAATAGTTTTGTTGACACCAGATGATGGTATAAGAATTGACGAATCCCAACTTTAAGTATTGGTCGGTCTAGATAAGAGCGTTTTCGTTTAGATAAAAGTGTTGACTTTTAAAAGTATTGTTCAGACGACATATATATGTCGTCTGAAGTTATTAAGGAAGATTCGATTAACGTTGACCGCATCGACCGAGACACGAACTTTATCGAAAATGCATGAATTTTGTTCTACATCCATAATTCACTATCATGATGACATCTGACACTCAAACTTGAAAAAAATCTTTTTCCATCATTTGAATCACAACATGCGTACTAATGTGCTATAACATGTTTACTAAGTTCTTTGTAAACATACATCTTTATAAGGCAACTATATACAAGAGACAAAATTTACCTAATCTGACCGTTGGATATGATCGCAGTACTTAAATATGTATGTGGATGAAAATTTACCCATTTTCAATAACTTATAGGTCTCGATCATTAGAGTCAACTTCATATATACATAAACTTTCTTATAGCTTCCACAAGGAGAAGTACA
>Fvb1-1:7699750:7714085_5p
CATTTTTGTCCACTCACTCTGACGTGATGAAATATTTTTCCCCTGGGCTTTTCCTTCGTTTTTAAATTCCCAGTCTGCAGAGTTCGGGTGGGGTCTAGAAGGAGGCGACGAGGCATAGTCACTCATTTCTCCACTACTGTTCACCAGTAGGTCTTCTGTTAAATCATTAGGATTTCTAGTAGCTTCCGCTGTATTGCTTGTAGTAGCTCTGAATACTTTCGGAAAAATATCTGTGTATTATTTTATTTGGATTAAGTTG
>Fvb1-1:7699750:7714085_3p
ATTTTTGTCCACTCACTCTGACGTGATGAAATATTTTCCCCTGGGCTTTTCCTTCGTTTTTAAATTTCCAGTCTGCAGAGTTCGGGTGGGGTCTAGAAGGAGGCGACGAGGCATAGTCACTCATTTCTCCACTACTGTTCACCAATAGGTCTTCTGTTTAATCACTAGGATTTCTAGTAGCTTCCGCTGTATTGCTTGTAGTAGCTCTGAATATTTTCGGAAAAATGTCTTTGTATTATTTTATTTGGGTAATTG
>Fvb1-1:7744408:7754611_5p
CGCTCGAAACCGGGCGCGAAATTTAAAAATCCTTTTGTTATCAGTATGTAGTATTGGCAAATATGGTTCGATCAATCCGGGGACTTAAAGGGCGCTCTTGCAGTCATGGTTAAAGAATCAGTAACTAAATGTATTCACAAGTATTCTACGTTCCTACTAAAACAGAA
>Fvb1-1:7744408:7754611_3p
TTGACGCGCTCGAAACCGGACGCTTAATTTAAAAACCCTTTTGTTATCAGTATGTAGTATTGGCAAATAAGGTTCGATCAATCCGGGGACTTAAAGGGCGCTCCTGCAGTCATGGTTAAAGAATCAGTAACTAAATGTATTCACAAGTATTCAGTTACAAATATACAAATGG
>Fvb1-1:7773877:7775660_5p
TGTCAATTCAACAAAATTCAATATCCGGCGACATATAAATGTCGTCTTATTAATAAAATGAAGTAAATTTTCACACAAGTTATAAATTCAACAAAATTCAATGTCAGGCGACACATAAATGTCGCCGTATCTACATAATTGAGTAAAATCTTCACACAATTTGTCAATTCGACAAAATTCAATATCAGGCGACACATAAATATCGTCGTATGTGCATAATTGAGTAAAGTTTTCTCACAATTTGTCAATTCAACATAATTCAATATCCGGCGACACATAAATGTCGTCTTATGAACAAAATGAAGTAATTTTTCACACAAGTTGTCAATTCAATAAAATTCAATATCAGGCGACACATAAATGTCGTCATATCTACATAATTGAGTAAAATCTTCATACAATTTGTCAATTCAACAAAATTCAATATCAGGCGACACATAAATATCGTCGTATGTAGATAATTCATAA
>Fvb1-1:7773877:7775660_3p
CAAAATTTGTCAATTCAACAAAATACAATATCCGGCGACACATAAATGTCGTCTTATCAACAAAATGAAGTAAAATTTCACACAAGTTATAAATTCAACAAAATTCAATGTCAGGCGACACATAAATGTCGCCGTATCTACATAATTGAGTAAAATCTTCACACAATTTGTCAATTCGACAAAATTCAATATCAGGCGACACATAAATATCGTCGTATGTGCATAATTGAGTAAAGTTTTCTCACAATTTGTCAATTCAACATAATTCAATATCCGGCGACACATAAATGTCGTCTTATGAACAAAATGAAGTAATTTTTCACACAAGTTGTCAATTCAATAAAATTCAATATCAGGCAACACATAAATGTCGTCGTATGTACATAATTGAGTAAAATTTTCTCACAATTTGTTAATTCAACAAAATACAATATCCGGCGACACATAAATGTCGTCTTATCAACAAAATGGAGTAA
>Fvb1-1:7781164:7782517_5p
TGCAATCAGACGACAGAAGTCATTTTTATTGTCGTCTGATGAATTTTTACGACAGACATTTAAAAATCTGTCATCTGAATATTGCAACAAGCATGTCAGTTAAACTTAACGTGTTCATTATACGACAATCATCTGTCATCTTAAAAACAAGAGGATTTGACAATTAATATGAACATTTTAAGACGACAGAAAATTGTCATATTTTGATAATCATAAATGTGGTTGATGCCGTGGTTTTTTTTTTGGCGTAACAGT
>Fvb1-1:7781164:7782517_3p
TTGCAATATTCAGACGACACAAGTCATTTTTATTGTCGTCTGATGAATTTTTACAACAGACATTTAAATATCTATCGTCTGAATGTTGCAACGTGCAGTCAGTTAAACTTAACGTGTTCATTATATGACAATCATTTGTCATCTTAAAAACAAGAGGATTTGACAATTAATATGAACATTTTAAGACGACAAAAAACTATCATATTTTGAGAATCATAAATGTGGTTGATGCCGTGGTTTTTTTTTGGCGTAACA
>Fvb1-1:7786802:7796724_5p
TACTGGAATTGTGCCTTAGTATGGGGGAACGTCCGAGTGGTATATATACGTGCAAATTCATTGTACGAATTCTATGAATGAATTCAAAGAATAGAAAGTGGTACAGGGCTACGACGCTGACGTCTAACACTCACGTCGCCCCATACTAGAATTGTACCTCAGTATGAGGGAAAATCACGTATAGCTAGCTAGCATTTAATCATATACATATTATTCTCATAATCCATTATATATGAGTATAATCACCGAAATTCTCAATTTCGGGAAATTTCCAACAACATGAAAATTATTCAACAAAAAGCATTTAAAGCATATTATTTAAAACAAAGGTCCACTCACAAAATAGGCCTAAGCTTGATGTCTGTCGGAGGCCTCGTCAGCTCGGGCCTTCTCGCGTCCTGTTCCAAAAACATAAATAAATCCTTAATTATCACATCGACGCTTAAGGAAAATAAGCGAAATTAAAAAGGAGCTCCGCGCGCTCAATCAAGCCTATCGCCCAAAATCTTTATTCTACCAACCAAATAAA
>Fvb1-1:7786802:7796724_3p
ACAGGAATTGTGCCTCATTATGAGGGAAACGTCCGAGTGGTATATATATGTACTGATTCCTTGTACGAATTCTATGAATGAATTCAAAGAATAGAAAGTCGTACAGGACTAAGACGCTGGCGTCTAACACTCACGTCGCCCCATACTGGAATTGTACCTCAATATGAGGGAAATCACGTATAGCTAGTTAGCATTTAATCATATACATACTATTCTCATAATCCACTATATATGAGTATAATCACCGAAATTCTCAATTTCGGAAATTTCCAACAACATGAAAATTATTCAACAAAAAGCATTTACAGCATACTATTTAAAACAAAGGTCCACTCATAAAATATGCCTAAGCCTGATGTCGGTCGGATGTCTCGTCAGCTCGAACCTCCTCGCGTCATGTTCCAAAAACATAAATAAATCCTTAATTAGCACACCGACGCTTAAGGAAAATAGGCGAAATTAAAAAGAGCTCCGCGCGCTCAACCAAGCCTATCGCCCAAAATCTTTATTCCACTACCAACCAAATAAAC
>Fvb1-1:7812862:7823102_5p
TGTTTCTGCTGGAACCCGCAGGCCCTTGTAGAAACTGTAACACGTGATTCGATCTTCCGAAATCCTTTTCCCCTTTGTCTCGAAGTTCCTTCTTCGCCCTTCCTGATCTGCAAGAAAGGAGAATGACCGGGACACTCCGGTCTTTCTCTCTCCGATGATTAAGTTAATAAGGGTAGTTGAGTATTTAATGCTAAGACCGATTTTTTCTTACCTTTCTGGTTGGTCTTGGTTGCATTTATACCCCTGCGTTGACTCACACTTTGCATCCTCTTCAATGTGGGACAAATGTTAAGTTTCTGTGGAGGCTCCCCCTCTCGGCCCAGACTGCTTTAGCATCGAGGTTGAGGCCTGTTCGAGCTGCCTCATGCTGGGCTTCATAGCATCATGGGCCGAGGGAGGTATTTACTGACTACCGACAACAA
>Fvb1-1:7812862:7823102_3p
AATTGTTTCTGCTGGAACCCGCAGGCCCTTGTAGAAACTGTAACACGTGATTCGATCTTCCGAAATCCTTTTCCCCTTTGTCTCGAAGTTCCTTCTTCGCCCTTCCTGATCTGCAAGAAAGGAGAATGACCGGTACACTCCGGTCTTTCTCTCTCCGATGATTAAGTTAATAAGGGTAGTTGAGTATTTAATGCTAAGACCGATTTTTTCTTACCTTTCTGGTTGGTCTTGGTTGCATTTATACCCCTGCGTTGACTCACACTTTGCATCCTCTTCAATGTGGGACAAATGTTAAGTTTCTGTGGAGGCTCCCCCTCTCGGCCCAGACTGCTTTAGCATCGAGGTTGAGGCCTGTTCGAGCTGCCTCATGCTGGGCTTCATAGCATCATGGGCCGAGGGAGGTATTTACTGACTACCGACAACAA
>Fvb1-1:7829154:7834557_5p
TAATGCAGGGCAGAAACTGAAAGTTTCTGTCTTGCGGCTAGATCAGGGGTAAAAACACTTGAGAGCGGAAGTTCTCAACGAAACAAGCAATTGCAGAGAAATACTTGCTGTAGGATTAAAGTAGGAATGATATATTGAGTTCTAGGGCAGAACGTCCCAAAGAAACTCTTATGTATAATTTTATTCAAAATAACAAAGCTAACTTACAAGACTCTCAAAAAGCTATATATATAGGTAATAGCAAACCCTAATAAAAACAGGAACCTAAAAGACTTAAGAATAATAAAACATAATAAAGAAAATAATAAAAGATAATAAACTCCTAATTAATTAAGGAAACTTTGGATGCTCCTGCATCAACT
>Fvb1-1:7829154:7834557_3p
TAGTGCAGGGCAGAAACTGAAAGTTTCTGTCTTGCGGCTAGATCAGGGGTAAAAACACTTGAGAGCGGAAGTTCTCAACGAAACAAGCAATTGCAGAGAAATACTTGCTGTAGGATTAAAGTAGGAACGATATATTGAGTTCTAGGGCAAAACGTCCCAAAGAAACTCTTATGTATAATTTTATTCAAAATAACAAAGCTAACTTACAAAACTCTCAAAAAGCTATATATATAGGTAATAGCAAACCCTAATAAAAACAGGAACCTAAAAGACTTAAGAATAATAAAACATAATAAAGAAAATAATAAAAGATAATAAACTCCTAATTAATTAAGGAAACTTTGGATGCTCCTGCATCAC
>Fvb1-1:7888401:7892662_5p
TGAATAACAGAGTTCGCGTGCGGAATGACTTCACGCGGATTACAGAGTCAACTCCGCTTAGGCGAGGCAAGATTGACACTAAGCGTAGGAGGGAAATACATCTAGGCGAGCTGACGAACTAGTCCGCGTAGGAGATTTCGTGAAGTAGTTACAGGCGGAATCCGCGTGCACCACATTAATCGTTGAAGACTCTTACAAGTCTTTGACATGTTTCGAGTCAATCTCTGTGACCTTTTTAATATAAAAAGCCCTTTTAAGGCTCGCGAGCTGCAATAGCCCGCGAGATGGAAGCGAGCTTTAGGTGCTCGCGGGATTACTTGAGTCTGCGGCCCCCGCGAGATAAGTTTTCTGCAATGACTGTGACAGCCTGCGAGATAAGGATGTGCCTAATTCCAGTTCGCATAGGAGTCTATACTTG
>Fvb1-1:7888401:7892662_3p
TGGATTATAGAGCTCGCGCGCTTAATAGACTTCGCGCGGAATTACAGAGTTGACTCTGTGTAGGCGAGGCGAGATTGACACTTCGCGTAGGAGCGGAATACATCTAGACGAGCTGGCGAACTAGTCCGCGTAAGAGACTTCGCGAAGAAGTCACATGCAGAATCTGCGTGCATCACATTAATCGTTGAAGACTCTTACAAGTCTTTAACATGGTTCGAGCCAATCCCTGTGACTTTTTTAATATAAAAAGCCCTTCTAAGGCTCGCGAGCTGCAATAGCCCGCGAGATGGAAGCGAGCTTCAGGAGCTCGCGGGATTGTTGGAGTCTGCGGCCCGCACGAGATATGTTTTCTGCAAGGATTGTGACACCCTGCGGGATAAGGTTGTGCCTAATTTTAGTCCGCATAGGAGTCTATAATT
>Fvb1-1:7900207:7903833_5p
GTTGCGCATGTCGGGCCGTCAACTGCCACGGAAACCCGATCGACGGTGATTCCGACGGGTTGTTTGAGGTACCGTCCGAGCCGTCTTGTCCAGAAGTTCTTCTCTTGGCCATCCTGTTTAAAATAACCATAAATTTATTAAAAATATTTTACCGTCTTATAATTAAGTTCACAAAAATAAGGGCTCGATAAACTTCGAAAAATTTATCAACAATAATAGCACAAATAAAATTTAATAATTATTATAGGATTTATTATTTTTTTTATTCACATAACAAATTATTTACATTAATTCGCAATTATTACATCACAAAAATTAATTTACGAATATTTACATCCTTACTAAAAAATAATCCATTATTTTTTACAAAATTTCCACAATATATTTACAATTATAATTTATATTATTTAATTATTTAATCAAAAATTATTTAATCATTTACAATATATTTACAAATTATTT
>Fvb1-1:7900207:7903833_3p
CACGTCGGGCCGTCAACTGCCACGGAAACCCGATCGACGCTGATTCCGACGGGTTGTTTGAGGTACCGTCCGAGCCGTCTTGTTCAGAAGTTCTCCTCTTGGCCATCCTGTTTAAAATAACCATAAATTTATTAAAAATATTTTACCGTCTTATAATTAAGTTCACAAAAATAAGGGCTCGATAAACTTCGAAAAATTTATCAACAATAATAGCACAAATAAAATTTAATAATTATTATAGGATTTATTATTTTTTTTATTCACATAACAAATTATTTACATTAATTCGCAATTATTACATCACAAAAATTAATTTACGAATATTTACATCCTTACTCAAAAATAATCCATTATTTCTTACAAAATTTCCACAATATATTTACAATTATAATTTATATTATTTAATTATTTAATCAAAAATTATTTAATCATTTACAATATATTTACAAATTATTTA
>Fvb1-1:7926348:7933493_5p
CGGAATTGTACCTCGAGTATAATCCACCGAAATTCTCAATTTCGGGAAATATCCAAAAACAGAAAAATCAATCAAATGATAAAGCATTTCAGATATAATATTCAAAACAAAGGTCCACTCACAACTTAGGCCTAAGCCTGACGTCGGTCGGAGGTCTCCTCAGCTCGAGCCTCCTCGCGTCCTGTTCCATATACATAAAACCTTAAATGAAACATCGACGTTTAAATGCAAAACATGCATAATTAAATATGCTTCGCGCTCAACCAAGTCTAACACTCCAAAATCTTAAATCCACTGCCAACCTCAAAACTCCACAAATTTTATCGACAACCTCGAAAAACACTTTTTACCAAATAAAATCCAATGGCCGGATTATTAATTAATAATCCGCCAAAAATACTTAACTTCAACAATTCTTAAACCTATCCAAAAATCTTCCAAAAATTCTAAAACTTATTCCATTAAACTCCTCACATTTTTCTCCACCAAAAACATTTTCTCGGCGGCGGCTCCGCCGGAGGCGGCGGCCGGCAGCCATTTTCCGGCGACCTCCAATGGTCACCAAATTTTAACAGAATCTTCCTCTCAACCTCCTCTACAACATTCCTAACTACCACAAACTCCAATTCTAAGCCTAAGCATATCAATCGAACGGAAATACACAAAAACCCTAGAAATTTCAAATTCTGATTTCTCCTTACCTAGCTCACGACGGAGCGAGCCCTTTGGAGGGATTGAAGCACGGGAGGAGGGCTTCCTTTTGGGCTATGGCTTGCCGGATATGGCGGCCGGAGGAGGGTGTTCCGACG
>Fvb1-1:7926348:7933493_3p
CGGAATTGTACCTCGAGTATAATCCACCGAAATTCTCAATTTCGGGAAATATCCAAAAACAGAAAAAATCAATCAAATGATAAAGCATTTCAGATATAATATTCAAAACAAAGGTCCACTCACAACTTAGGCCTAAGCCTGACGTCGGTCGGAGGTCTCCTCAGCTCGAGCCTCCTCGCGTCCTGTTCCATATACATAAAACCTTAAATGAAACATCGACGTTTAAATGCAAAACATGCATAATTAAATATGCTTCGCGCTCAACCAAGTCTAACACTCCAAAATCTTAAATCCACTGACAACCTCAAAACTCCACAAATTTTATCGACAACCTCGAAAAACACTTTTTACCAAATAAAATCCAATGGCCAGATTATTAATTAATAATCCGCCAAAAATACTTAACTTCAACAATTCTTAAACCTATCCAAAAATCTTCCAAAAATTCTAAAACTTATTCCATTAAACTCCTCACATTTTTCTCCACCAAAAACATTTTCTCGGCGGCGGCTCCGCCGGAGGCGGCGGCCGGCAGCCATTTTCCGGCGACCTCTAATGGTCACCAAATTTTAACAGAATCTTCCTCTCAACCTCCTCTACAACATTCATAACTACCACAAACTCCAATTCTAAGCCTAAGCACATCAATCGAACGGAAATACACAAAAAGCCCTAGAAATTTCAAATTCCGATTTCTCCTTACCTATCTCACGAAGGAGCGAGCCCTTTGGAGGGATTGAAGCACGGGAGGAGGGCTTCCTTTTGGGCTATGGCTCGCCGGATATGGCGGCCGGAGGAGGGAGTTCGGGCGGCGT
>Fvb1-1:7955656:7964990_5p
GAAAGTATTGAAATGGATTAAAAACCAGATGAAGCACAGATAAGAACAATTTAATTCTGCAGCTTGGTGCAAAACCTCAAAGAGGGAAAAAGCACCAAGCAAGATTATTTCATTAACCTTCACAAACTTTACAAGAAGTAATTCTCACACAATTACAAATTCTTGTATCTGTTCTGACTCTCACTTCTCACACAAGTGATTCATGTAACTCTACAAAGAAAAACTGAACAAACACACTGAGACTTACAACACACTCAGCTTCCTCTAGTTCTTAAACACAACTAGATTTCAGGACATAAACCTAAGACTTAAACACTCTTAGTTTACTATCAGCTGATTCTTCTACAATCAGTGATCCTTGGTTCTTTGACACAACCAGTTGACTAAGTTCTGCAATGCCGTCAGCCTCTTCTTCTCACCACAAGATCTTAGTTCTCCCAATCTCAAATGCAACCTGTATGCAAGTCAGAGAGAAAGTCTTAGTCTTTGGGATAACACACTCAAGCAGTTTACAAATTGATCATACACAAGATTAACTCTACAAACAAGAAAAATTGATCAATCACAAAAAGCTTAATCTTCACAGACCACAGCAGTAACAATTTATAGAGTTTGCCACTCCCCCTCAACCAACGCAATTCAATGAGAATATCATTTTTCATTTAAGGAGGGATGCAGTCAGTTCACTGTTACCTTGCACTTTCCAAAAACTCAAGAACCAGTTTCATGCTATAACACAGAAATCATATAACAACAGATTGATTTCTTGGCTGCTGAGAGCAATGATTAAGTCCATATAATTATCTGAAAATATATGATTTTAACAGCACAAGATTAGTGCATAAAAGAATTCTAATATTCCTGATTTGTTCACTGTAAAAAGTACTGATATGGGAAATGCTAGACATAAGATTTTTTACCAGAAAATCAGTAAGCAAATAAATAAGTTAAAAAGAGATTAACTTACCATATATGAGAAGATTGAAGATCATTACCTT
>Fvb1-1:7955656:7964990_3p
AAATGAAAGTATTGAAATGGATTAAAAACCAGATAAAGCACAGATAAGAACAATTTAATTCTGCAGCTTGGTGCAAAACCTCAAAGAGGGAAAAAGCACCAAGCAAGATTATTTCATTAACCATCACAAACTTTACAAGAAGTAATTCTCACACAATTACAAATCTTGTATCTGTTTTGACTCTCACTTCTCACACAAGTGATTCATGTAACTCTATAAAGAGAAACTGAACAAACACACTGAGACTTACAACACACCCAGCTTCCTCTAGTTCTTAAACACAACTAGATTTCAGGACATAAACCTAAGACTTAAACACTCTTAGTTTACTATTAGCTGATTCTTCTACAATCAGTGATCCTTGGTTCTTTGACACAACCAGTTGACTAAGTCCTGCAATGCAGTCAGCCTCTTCTTCTCACCACAAGATCTTAGTTCTCCCAATCTCAAATGCAACCTGTATGCAAGTCAAAGAGAAAGTCTTAGTCTTTGGGATAACACACTCAAGCAGTTTGCAAATTGATCATACACAAGATTAACTCTACAAACAAGAAAAATTGATCAATCACAGAAAGCTTAATCTTCACAGACCACAGCAGTAACAATTTATAGAGTTTGCCACTCCCCCTCAACCAATGCAATTCAATGAGAAGATCATTTTTCATTTAAGGAGGGATGCAGTCAGTTCACTGTTACCTTGCACTTTCCAAAAACTCAAGAACCAGTTTCATGCTATAACACAGAAATCATATAACAACAGATTGATTTCTTGGCTGCTGAGAGCAATGATTAAGTCCATATAATTATCTGAAAAGATATGATTTTAACAGCACAAGATTAGTGCAGAAAAGAATTCTAATATTCCTGATTTGTTCACTGTAAAAAGTACTGATATGGGAAATGCTAGACATAAGATTTTTTACCAGAAAATCAGTAAGCAAATAAATAAGTTAAAAAGAGATTAACTTACCATATATGAGAAGATTGA
>Fvb1-1:7985146:7992616_5p
AATTCAATGGTGAAGATGCTTCAATGGTTGTAAAGTTCGAAAAAGCCTCTGCATTGATGCTCTACTAGGTTTTAGAACTTGTTTGAATTCCATATCCCTTTTGTTCTATAAACCTATGAGCTTAACCCCATTACAACCTTATAAAGTCCTTTTTGATCCTCAAGATAGGCAGCCTTTGATCTGTGGAGATAAGTCACAAGAGCTAAGCATATGGTTCGGTCCATTTGGCAAGTAATTGAGTTGAGTGAAAACCTTAGACATATGTTGAGAGAAACACTTATAGCATACCATGTGAGGTTGAATCTTAACTTGTTTACTGCATGCTACAGCTTTATATTCACCATGATTATGTCTTCGTCCTACATGTTACATGTGTGTCATGTATTGACATTAACCTTCGAAATTCCGTGGATTGAACTGAATTATCATGTGATCTTGGTGTTGCAATGTTAGGGAGGTTGCTGAGACAAAGTGTTAAGGGCATTAGAGTTTTGTAGTCTGGGCTATTGTTGAGTCTTTTCAGAGTCTTAGTTTAGTATTTTGCTCGAGGACTAGCAAAAGCTAAGTGTGGGGTATTTTGATAGTCGCATATTTGTGCGACTTTTATCATGTTAATTATTCTTATTACTTAGTTATTTTGTGATGTTTTCCTATTTTTAATTAACTTTATTTGTTTTTAGGTGTTTTGTGATAGAAGCACAAAGTGCTACGCTTATAATGTCATAAATAAAGCCGAGGAGCCCAAAAGAGAAGAAATCTTGAAGGAAAAGGAATCCATGTCATGCAAGGAAAGAAATCAGAAAATCTGCCAGAAATTGTCAGTCAACTTCGACAGAAGATTGTGATCAGCTCACAACGATCTAGGAGATGTGTCATATATCAATGGAAAGCTACAAGAGTCTACTTTCCAGAACTTTTTACAGAT
>Fvb1-1:7985146:7992616_3p
GAATTTATTGGTGAAGATGTTTCAATGGTTGTAAAGTTCGAAAAAGCCTCTTCATTGATGCTCTACTAGGTTTTAGAACTTGTTTGAATTCCATATCCCTTTTGTTCTATAAACCTATAAGCTTAACCCCATTACAACCTTATAAAGTCCTTTTTGATCCTCAAGATAGGCAGCCTTTGATCTGTGGAGATAAGTCACAAGAGCTAAGCATATGGTTCGGTCCATTTGGCAAGTAATTGAGTTGAGTGAAAACCTTAGACATATGTTGAGAGAAACACTTATAGCATACCATGTGAGGTTGAATCTTAACTTGTTTACTGCATGCTACAGCTTTACATTCACCATGATTATGTCTTCGTCCTACATGTTACATGTGTGTCATGTATTGACATTAACCTTCGAAATTCCGTGGATTGAACTGAATTATCATGTGATCTTGGTGTTGCAATGTTAGGGAGGTTGCTGAGACAAAGTGTTAAGGGCATTAGAGTTTTGTAGTCTGTGCTATTGTTGAGTCTTTTCAGAGTCTTAGTTTAGTGTTTTGCTCGAGGACTAGCAAAAGCTAAGTGTGGGGTATTTTGATAGTCGCATATTTGTGCGACTTTTATCATGTTAATTATTCTTATTACTTAGTTATTTTGTGATGTTTTCCTATTTTTAATTAACTTTATTTGTTTTTAGGTGTTTTGTGATAGGAGCACAAAGTGCTACGTTTATAATGTCATAAATAAAGCCGAGGAGCCCAAAAGAGAAGAAATCTTGAAGGAAAAGGAATCCATGTCATGCAAGGAAAGAAATCAGAAAATCTGCCAGAAATCGTCAGTCAACTTCGACAGAAGATTGTGATCAGCTCACAACGATCTAGGAGATGTGTCATATATCAATGGAAAGCTACAAGAGTCTACTTTCCAGAAATATTAGACGAT
>Fvb1-1:8016528:8023924_5p
TATGCATGCTATGGTTCATGATTGAACATTTCCTTTTGTTGGAGTTTTGACGTCAATTAATTTTGACGTTTTTATTTCTCTTGGAGAGATACCGAAAATGGGATTTTCGGTGGATATAAATATGTATTTATGAGAGAGTATGTATAGAAAATGCTAGCTAGCCATATGTGTCTGTCCACCTTAATGGCGTAGCATATAGCCGCATTAAGACGTGACGTGAGCGTTGGACGTAAGCGTAGTAGCCCTATTTGAGTGTTTAATTCATATAGGGAGTATGGACACATATTTATACACCCGTCTGTCCACCTTGATGGCGTAGTGTAGAACCGCTTTAAGGCGTGAGATGAGCGTTGGACGCGAGCGTAGTAGCCATATATAGACCCATGAATTTATATAGGGAGTATGGACGTGTGTAAATACATACATATATTATAGAGTCTGGGAGGCTCGATATTATGAGATGAAAGTTTTATTGCTTGCAGCATGCATTCGATTTTTCTTTAGAAATTGATTTGGGGAAACATAAATATTTTATTCGTTAATTTATTTTTGTCCACTCACTCTAACGTTTCGTTTTCAAATGTTTTCCCCTGGGCTCTTCGTTTTAAAAATGCCCAGTTTGCAGGATTGCATAGTTGAGGTCGGACGTATATGGAGAAGAGGCATAGTCAATAGTGTAGCTTCCGCTCATTTTTTATATTTTTAGTTCATTCCCTTTCAAATAGAGTTGCTCTGAACTGTGGTTGTTGGCTATGAGATTTTCTTGTTTAAGTTAGTATTTAAATTGGGAGATGTTGTGATTTGGGGAGCACGAAGGCTCCAGGAGTTATGGATGGATTTAAATTTTCAGAAGTGTTTGCAGGTTTTATTAGGAAGGGTTGTCCATTTTCAAGGGAGGTTATGTCGAATTTTTCGGTAAACTTTCCTTGGAGGTGGTCCCCGCACGACTTACTCCGGGTTTCAAGGTGAAATTCGGGGTGGGTCGTGTCA
>Fvb1-1:8016528:8023924_3p
TTGAAATAATATGCATGCTATGGTTCATGATTGAACATTTCCTTTTGTTGGAGTTTTGACGTCAATTAATTTTGACGCTTTTATTTCTCTTGGAGAGATACCGAAAATGGGATTTTCGGTGGATATAAATATGTATTTATGAGAGAGTATGTATAGAAAATGCTAGCTAGCCATATGTGTCTGTCCACCTTAATGGCGTAGCATATAGCCGCATTAAGGCGTGACGTGAGCGTTGGACGTAAGCGTAGTAGCCCTATTTGAGTGTTTAATTCATATAGGGAGTATGGACACATATTTATACACCCGTCCGTCCACCTTGATGGCGTAGTGTAGCACCGCATTAAGGCGTGACGTGAGCGTTGGACGCGAGCGTAGTAGCCCTATATAGACCCATGAATCTATATAGGGAGTATGGACGTGTGTAATTACATACATATATTATAGAGTCTGGGAGACTCGATATTATGAGATGAAAGTTTTATCGCTTGCAGCATGCATTCGATTTTTCTTTAGAAATTGATTTTGGGGAAACATAAATATTTTATTTGTTAATTTATTTTTGTCCACTCACTCTAACGTTTCGTTTTCAAATGTTTTCCCCTGGGCTCTTCGTTTTAAAAATGCCCAGTTTGCAGGATTGCATAGTTGAGGTCGGACGTATATGGAGAAGAGGCATAGTCAATAGTGTAGCTTCCGCTCATTTTTTATATTTTTAGTTCATTCCCTTTCAAATAGAGTTGCTCTGAACTGTGGTTGTTGGCTATGAGATTTTCTTGTTTAAGTTAGTATTTAAATTGGGAGATGTTGTGATTTGGGGAGCACGAAGGCTCCAGGAGTTATGGATGGATTTAAATTTTCAGAAGTGTTTGCAGGTTTTATTAGGAAGGGTTGTCCATTTTCAAGGGAGGTTATGTCGAATTTTTCGGTAAACTTTCCTTGGAGGTGGTCCCCGCACGACTTACTCCGGGTTTCAAGGTGAAATTCGGGGTGGGTCGTGTC
>Fvb1-1:8033929:8043202_5p
CTAAACCTAAAACGTGATTGGTTACGGTTAGGAATAGAGCTCTAGTCCGTCTGTCGGTGTAGATCATGGGAGGTACCTTAAGGTATCTGGGACCCATAGGTACATAAATTGTTGTTATAGGTCATGGGAGATACTTATTAGTATTTGGGACCCATGGGTACATATGTTTGTTGTAGGTCATGGGAGATACTTTATTGGTATCTGAGACTCATGAGTACATGTATATTTGTAAAAGTGTTGGTTATGTGGTTTTAATATTTGTTCTTATATTGTTTCATGTGTTTTTATTGGTTGTTGAAAATGTTGGTTGTTGGATTTGTAGAATTAATTATTGTTATTAATTGTTTTATTTGGATGTTAGAAATGTTGAGTTAATTTCTGGGAGTTACTCATACGAACTTTTTAGCTTACCGGGTTTGTTGTTTTACAACCCGGTGCACCAATTCATGTTGTAAGGGTTAGACCTGTAGGTGATGATCAATAGGGTTGAGGCAGAGGCATAGTAGCTACGTTTTAGACAATGTACATTTATTTGTATATTTTGACAGTTTGTTTTTAAGCTCATGTGAGCGTCTTCATTTTTACTAGACTTTCAAGTTGTTGTAATTAAGGAGATGTAATGTTTAACTCAGTTGTTAAGTTTTGTTGACATTTACTGTTACA
>Fvb1-1:8033929:8043202_3p
GTGATTGGTTATGGTTAGGAATATAGCTCTAGTCTGTCTGTCGGTGTAGGTCATGAGAGGTACCTTAAGGTATCTGAGACTCATGGGTACATAAATTGTTGTTGTAGGTCATAAGAGGTACTTATTAGTATCTGGTACCTATGGGTACATGTGTTTGTTATAGATTATGGGAGATACCTTATTGGTATCTGAGACTCATATGTACATGTATATTTATAAAAGTGTTGGTTATGTGGTTTTAATATTTGTTCTTATATTGTTTTATGTGTTTTTATTAGTTGTTGGAAATGTTGGTTGTTAGATTTATGAAATTAATTATTGTTATTAATTGTTTTATTTGGATGCTAGAAATGTTGAGTTAATTTCTAGGAGTTACTCATACGGACTTTTTAGCTTACCGAGTTTGTTGTTATACAACCCGGTGCACCAATTCATGGTGTAGGGGTTAGACCTACAGGTGATGATCAGCAGGGTTGAGGCTGAGGCATAGTAGCTGGGTTTTAGACAATGTACATTTATTTGTATATTTTGACCGTTTGTTTTTAAGCTCATGTGAGCGTCTTCATTTTTACTAGACTTTCAAGTTGTTATAATTAAGGAGATGTAATGTTTAACTCAGTTGTTAAGTTTTGTTGACATTTACATTTCTAGCA
>Fvb1-1:8053587:8063475_5p
CTTACCGTCAGATATGACCAGCATAACTAATTACGTGGGTGGGAAAAAATTCTGCTCCATCTGACAAAGATAAGGGCTCGATCCGTCCGGTCAATCGGCGCGGTCAAACCCCTAAACGGACGGAAACGGCTATTCGACCCTCCAAATCACGTAATCTGGCCGGACCTTCAACTGAGAATAGTTTCCAATCGACGAGACGCTGACGGGCCTATAAAAATAAAAAACATTACCTTATAATTTAAATGTGCTTTATTTATTTTAATTATTTGGATTATCTTGGCCGACGAAATTAGGGTAATTCGTCGGCCAAGATAATACTTGGGCGACGATATTTGTTAAATTCGTCGCCCAAGAGTAAAATAAAAAATCTTGTACAATGAAATTTAAATGTGTTTTATTTTATTTTAATTATTCGGATTACTCTTGGCCGACGAAAATAGGGTAATTCGTCGGCCAAGATAATACTTGGGCGACGATATTTGTTAAATTCGTCGCCCAAGAGTAAAAAT
>Fvb1-1:8053587:8063475_3p
AACTTACCGTCAGATATGACCAGCATAACTAATTACGTGGGTGGGAAAAAATTCAGCTCCATCTGACAAAGATAAGGGCTCGATCCGTCCGGTCAATCGGTGCGGTCAAACCCCTAAACGGACGGAAACGGCTATTCGACCCTCCAAATCACGTAATCTGGCCGGACCTTCAACTGAGAATAGTTTCTAATCGACGAGACGCTGACGGGCCTATAAAAATAAAAAACATTACCTTACAATTTAAATGGGCTTCATTTATTTTAATTATTCGGATTATCTTGGCCGACGAAATTAGGGTAATTCGTCGGCCAAAATAATACTTGGGCGACGATATTTGTTAAATTCGTCGCACAAGAGTAAAATAAAAAATCCTGTACAATGAAATTTAAATGTGTTTTATTTTATTTTAATTATTCGGATTACTCTTGGCCGACGAAAATAGGGTAATTCGTCGGCCAAGATAATACTTGGGCGACGATATTTGTTAAATTCGTTGCCCAAGAGTAAAAAT
>Fvb1-1:8076703:8079554_5p
AATGTGGAGAGACACAGAGAAGTCCGAGGTCAATTCCTCCTGTAGGATTATTTTGTTGAACGTCCAGTATACGATGAAGCAAGATTTTGGACTCGGTACCGAATGCATAAACATGTCTTTCAACCATAATGGAGGATCTTTGCAACCATGACAGTTTTTGGAGGCAAAACCAGATGCCACTAGAAAAATGGGATTGCTTCCTGAACAAAAGATGACAAGTGCTCTGAGAATGCTGGCATACGTTGCAGCTGCTGATCAATGTGATGAAATCACTTGGATGAGAACTTCTATAGCACTGATATGTCTGAAGAAATTTTACAGACAAATCGAGTTTATGTATTGTGAGTCACTAGTAGAAAAAAAAGGCTTAAGCGACCGGTATATTCATATTTCATCGCTTAAGAAGTACCTAAGCGACGAAAACTCATATTGTCGCTAAAGATACATTTTTCGTCGCTATAATTCTCTAGAGCGACAAAATTGTTTAGATTACACTTTGAGTATTGAAACAAGGAACTACGCCGAGAATTACAGAGGAGAAGGCACGGCAAGAGAAATCCTAAAACTAGGGTTTGTGTTTGGAGAAGAATTTCTGAAGGAGATGAAAGACGTTGTTTTTCTGTGGCAAAAAGCGACCCCCTTCACGTCCCCAACTCCTCATACATATATAGAACATATGAACAGCTGCTATTAGGGTTAGAGAACCTTTAATTTTCGTCCATGGGCTCGCCGTTGTGGTCTGGGCCTTGAAATTGAAGTTCCGGTCCGAATCAGGAATTCGGGCAGACTGACCTTTGGTCACTCAAACGGTCATAACTTGGTCACAAAAATAGCTATTGACGATCTGCGAAAAGTTCTGAAAACTAGACTCTTCTAGATTTCTGCTGATATAAAGTTCATCTCCTGGATCGTTGTGAGCTGATCACAATTCTCTGTCGAAGTTGACTGACTATTCCTGGCAGATTTTCTGATTTCTTTCCTTGCGCCATATGGAT
>Fvb1-1:8076703:8079554_3p
GGCCAAATGTGGAGAGACACAGAGAAGTCCGAGGTCAATTCCTCCTGTAGGATTATTTTGTTGAACGTCCAGTATACGATGAAGCAAGATTTTGGACTCGGTACCGAATGCATAAACATGTGTTTCAACCATAATGGAGGATCTTTGCAACCATGACAGTTTTTGGAGGCAAAACCAGATGCCACTAGAAAAATGGGATTGCTTCCTGAACAAAAGATGACAAGTGCTCTGAGAATGCTGGCATACGTTGCAGCTGCTGATCAATGTGATGAAATCACTTGGATGAGAACTTCTATAGCACTGATATGTCTGAAGAAATTTTACAGACAAATCGAGTTTATGTATTGTGAGTCACTAGTATAAAAAAAAGGCTTAAGCGACCGGTATATTCATATTTCATCGCTTAAGAAGTACCTAAGCGACGAAAACTCATATTGTCGCTAAAGATACATTTTTCGTCGCTATAATTCTCTAGAGCGACAAAATTGTTTAGATTACACTTTGAGTATTGAAACAAGGAACTACGCCGAGAATTACAGAGGAGAAGGCACGGCAAGAGAAATCCTAAAACTAGGGTTTGTGTTTGGAGAAGAATTTCTGAAGGAGATGAAAGACGTTGTTTTTCTGTGGCAAAAAGCGACCCCCTTCACGTCCCCAACTCCTCATACATATATAGAACATATGAACAGCTGCTATTAGGGTTAGAGAACCTTTAATTTTCGTCCATGGGCTCGCCGTTGTGGTCTGGGCCTTGAAATTGAAGTTCCGGTCCGAATCAGGAATTCGGGCAGACTGACCTTTGGTCACTCAAACGGTCATAACTTGGTCACAAAAATAGCTATTGACGATCTGCGAAAAGTTCTGAAAACTAGACTCTTCTAGATTTCTGCTGATATAAAGTTCATCTCCTGGATCGTCGTGAGCTGATCACAATTCTCTGTCGAAGTTGACTGACTATTCCTGGAAGATTTTCTGATTTCTTTCCTTGC
>Fvb1-1:8084188:8086498_5p
TTCGGTGGTTATTTTGCGTAAAATTTTTATACGACTTGTTGCGTGTCATCGGTTTAAAACTATTTTCAGTTGGAGGTCCGGCCAAAATACGTAATTTAGATGGTCGAACGACCTTTTCCGTGCGTTTAGGGGTTTGACTTACGAGATTGACCGTCCGGATCGAGCCCTTATTCTTTTCGGATCAAGTTGAATTTTTTCCCATACATGTATTTTATCATGATGGTCAGATCTGACGGCCGGATTACTGTTTCTCAAGTTTGATCATCCCAATCACAACATGCA
>Fvb1-1:8084188:8086498_3p
TTCGGTGGTTATTTTGCGTAAAATTTTTATACGACTTGTTGCGTGTCATCGGTTTAAAACTATTTTCAGTTGGAGGTCCGGCAAAAATACGTAATTTAGACGGTCGAACGACCTTTTCCGTGCGTTTAGGGGTTTGACTTACGAGATTGACCATCCGGATCGAGCCCTTATTCTTTTCGGATCAAGTTGAATATTTTCCCATACATGTATTTTATCATGATAGTCAGATCTGACGGTTGGATTTCTGTTTCCCAAGTTTGATCATCACAATCACAACATGTCAAATG
>Fvb1-1:8101405:8108153_5p
TTAGTTATGTGTTACTCTATGACTATTATGATCATAATTTTATTAAATTGTGAGAAGTATGTTGTTGGATTTATTTTTATTATTCATATAATTATATCCTTGTGAAGGATATAATTTTTATGATGTAAATCTTGTGATGTTGTTATTGGAGTTGTGATATGATGACTGTTGAATAAATAGCCTAACCGGGTTCCAAGCCTTATTTAGGTGATTGGTTACGGTTAAGGTGTTATTTATCATTTTATGTTTTGATATTAAATAGCCAAACCGGGTTCCAAGCCTTTAATCGGGTGATTGGTTGCGGTTCTGATGCTATTTATCATTTTTTTATTGTGGTGTTGTTAGACAGTCAAACCGGGATTCCAAGCCTTTGGCCGGGTGATTGGATAAGGTAGGAATAGAGCTCTAGTCCGTCTGTCAGTGTAGGTCATGGGAGATACTTGAAGGTATCTGGGACCCATGGGTACACATATTGTTGTTGTAGGTCATGAGGGGTATTTTCTAAATATCTGGGACTCATGGGTACATGTCTTGTTGTGGTTTTTATTCTTTATCAAAATTTATGTGGATGTGGTAAAGTGTTGGATTGTGATAAATGTGGAGTTTATTTTGAGAATTACTCATACGAGCTTTTTAGCTTACCGGGTTTGTTGTTTACAACCCGGTGCACCAATTCATGGTGTAGGGGTT
>Fvb1-1:8101405:8108153_3p
TTTAGTTATGTGTTACTCTATGACTATTATGATCATAATTTTATTAAATTGTGAGAAGTATGTTGTTGGATTTATTTTTATTATTCATATAATTATATCCTTGTGAAGGATATAATTTTTATGATGTAAATCTTGTGATGTTGTTATTGGAGTTGTGATATGATGACTGTTGAATAAATAGCCTAATCGGGTTCCAAGCCTTATTTAGGTGATTGGTTACGGTTAAGGTGTTATTTATCATTTTATGTTTTGATATTAAATAGCCAAACCGGGTTCCAAGCCTTTAATCGGGTGATTGGCTGCGGTTCTGATGCTATTTATCATTTTTTTATTGTGGTGTTGTTAGACAGTCAAACCAGGATTCCAAGCCTTTGGCCGGGTGATTGGATACGGTAGGAATAGAGCTCTAGTCCGTCTGTCAGTGTAGGTCATGGGAGATACTTGAAGGTATCTGGGACCCATGGGTACACATATTGTTGTTGTAGGTCATGAGGGGTATTTTCTAAATATCTGGGACTCATGGGTACATGTCTTGTTGTGGTTTTTATTCTTTATCAAAATTTATGTGGATGTGTTAAAGTGTTGGATTGTGATAAATGTGGAGTTTATTTTGAGAATTACTCATACAAGCTTTTTAGCTTACCGGGTTTGTTGTTTACAACCCGGTGCACCAATTCATGGTGTAGG
>Fvb1-1:8147713:8149060_5p
TCGTCGGCTAAACCCTAAATTTTTTTTTTATTACCTACTATAGCCCTATATTCGGTGGTTATTTTGCGTAAAATTTTTATACGACTTGTTGCGTGTCATCGGTTTAAAACTATTTTCAGTTGGAGGTCCGGCTAAAATACGTAATTCAGACGGTCGAACGACCTTTTCCGTGCGTTTAGGGGTTTGACTTACGAGATTGACCGTCCGGATCGAGCCCTTATTCTTTTCGGATCAAGTTGAGTTTTTTCCCATACAGGTATTTTATCATAATGGTCAGATTTGACGGTCGGATTTTCGTTTCTCAAGTTTGATCATCACAATCACAACATGC
>Fvb1-1:8147713:8149060_3p
TAGTTGCGGTCAATGCAATTTTTCATTTTTTCCCCTTATGAGTAGCCCTATATTCGGTGGTTATTTTGCGTAAATTTTTTTATACGACTTGTTGTGTGTCATCGGTTTAAAACTATTTTTAGTTGGAGGTCCGGCCAAAATACGTAATTTAGACGGTCGAACGACCTTTTCCGTGTGTTTAGGTGTTTGACTTACGAGATTGACCGTTCGGATCGAGCCCTTATTCTTTTCGGATCAAGTTGAATTTTTTCCCATACATGTATTTTATCATGATGGTCAGATCTGATGGTTGGATTTCTGTTTCTCAAGTTTGGTCATCACAATCACAACATGCCAAAT
>Fvb1-1:8190091:8192361_5p
TTTATAGCCCCGTTAGCGTCTCGTCGATTGGAAACTATTCTCAGTTGAAGGTCCGGCCAGATTACGTGATTTGGAGGGTCGAATAGCCGTTTCCGTCCGTTTAGGGGTTTGACCGCGCCGATTGACCGGACGGATCGAGCCCTTGTCGTTGTCAGATAAAGCTGAATTTTTTCCCACCAACGTAATTTGTTATGCTGGTCATATCTGACGGTCTATTTTCAGTTCCTCTTCTCCGATCACCAAACTCACGTTAT
>Fvb1-1:8190091:8192361_3p
ATTTTTATAGCCCCGTAAGATTCTCGTCGATTGGAAACTATTCTCAGTTGAAGGTCCGGCCAGATTACGTGATTTAGAGGGTCGAATAGCCGTTTCCGTCCGTTTAGGGGTTTGACCGCGCCGATTGACCGGACGGATCGAGCCCATGTCGTTCTCCGATGGAGCTGAATTTTTTCCCACCCACGTAATTTGTTATGCTGGTCATATCTGACGGTCGGTTTTCAGTTCCTCTTCTCCGATCACCAAAATCACGA
>Fvb1-1:8202461:8203750_5p
TGAAAATCTGTTTCTACGTGCGTTTAGGGGTTTGACTTACAAGATTGACCGTCCGGATCGAGCCCTTATTCTTTTCGGATCAAGTTGAATTTTTTCCCATACATGTATTTTATCATGATGGTCAGATCTGACGGCTGGATTTCTGTTTCTCAAGTTTGATCATTACAATCACAACATG
>Fvb1-1:8202461:8203750_3p
GAACAACCTTTTCCGTGCGTTTAGGGGTTTGACTTACGAGATTGACCGTCCGGATCGAGCCCTTATTCTTTTCGGATCTAGTTTCATTTTTTCCCATACATGTATTTTATCATGATGATCAGATCTGACGGCCGGATTTCTGTTTCTCAAGTTTGATCATCACAATCACAACATG
>Fvb1-1:8211461:8219385_5p
GTTTCTAAGGTAAAGATTGAGGTATATGAGATAAGAGATTGTTTGGGCTTGCTGCTTGGTTTGCATATGTGCTTTTGGGGTTGTATTTGGATCTAGGAATGGTATAGATATGGGAGTGGATAAGGGCAAGAGAGAGAAGCATGGTGGGAGAAATGGTAGAAGAGGAGTACTAGAGAGCTTGCTAGCCTCCTCCCCTTCTGGTTGTCGTCTTTTGTTAATAACAACAACCATTTATAGGCAATAACAACAGCTTAAAGAATCTTGGATGAACCTTTAAAATACCCACTTGGTTAAATATGTGTATTGGATATTGTAAAGTATTTTAGTTTGTCAGGCTGTATCTAAAGTTGTCTTTGAAATGTGTGATTATAGGATAGACTTTAATTTGGCAGATTTGTTGCAGGAAAATCTGCTGCTAGGATTTTGCTGCTGTTTTGCCTTTTGTGTGGTTTCTGGTTAGGGATGTGTGGCTGGAAAAACATGTTTTATTATTTGGTTAGGATTAAGAATCCTATGCTGAAATGGATCTTAAAGGGTTTGGGCTTGGTTTTTGGGTCTCTCTTCTTTATTTATCCGTATTAGAAGTTAGGTCGTTAAGCATGAATTTTGGTCCCAAGTCCAAAATTACCAACGATCCTAAAACTAATAGCGGACCTCATGCTTTTCCGTTACCTTCCACGCCACACCCATTCTTGAAAGCCCCAAAATGTATGAATGTGGCTTGGGTCCACGTGCATGGCTTGATGTTTGCGTGAATTGGGCTTGACGAATTACTCGGGCCTGCTAGTTGGATTTTTAGGCCTTAACAT
>Fvb1-1:8211461:8219385_3p
CAGATTGAGGTATATGAGATAAGAGATTGAGGATAGATATTAGTGGATTGCTTGTGCTTGCTGCTTGGTTTGCATATGTGCTTTTGGGGTTGTATTTGGATCTAGGAATGATATGGATATGGGAGCGGATAAGGGCAAGAGAGAGAAGCATGGTGGGAGAAATGGTAGAAGAGGAGTACTAGAGAGCTTGCTAGTCTCCTCCCCTTCTGGTTGTCATCTTTTGTTAATAACAGCAGCCATTTATAAGCAATAACAACAGCTAAAAGAATCTTAGATGAACCTTTAAAATACCCACTTGGTTAAATATGTGTATTGGATATTGTAAAGTATTTTGGTTTGTCAGGCTGTGTCTAAAGTTGGCTTTGAAATGTGTGATTGTAGGATAGACTTTAATTTGGCAGATTTGTTGCAGGAAAATCTGCTGCTGGGATTTTGCTGCTGTTTTGCCTTTTGCGTGGTTTCTGGTTAGGGAATGTGTGGCTGGAAAAACATGTTTTATTATTTGGTTAGGATTAAGAATCCTATGCTGAAATGGATCTTAAAGGGTTTGGGCTTGGCTTTTCGGTCTCTCTTCTTTATTTATCTGTATTAGAAGTTAGGTCGTTAGGCATGAATTTTGGTCCCAAGTCCAAAATTACCAACGATCCTGAAACTAATAGCGGACCTCATGTTTTTCCGTTACCTTCCACGCCACACCCATTCTTGAAAGCCCCAAAATGCATGAATGTGGCTTGGGTCCACGTGCATGGCTTGATGTTTGCATGAATTGGGCTTGACGAATTAATCGGGCCTGCTAGTTGGATTTTTAGGCCTTAACATGCATGC
>Fvb1-1:8261681:8263025_5p
GAAAATGTAAATCGTTCTCATAAAAAAGGTAGAGTTAGGGATCAAGGACTTGCTTGTCTGGGAAGTGGACCATACTCGAGATACAAGTAGACTTGTCTCATCGAAAATGTAAATCTTTCTCATAAAAAAGGTAGAGTTGGAGATCAAGGACTTGCTTGTCTTGGAAGTAGACCATACTCGAGATACAAGTAGACTCGTCTCATTGAAAAGGTA
>Fvb1-1:8261681:8263025_3p
AGTCTCATTGAAAATGTAAATCGTTCTCATAAAAAAGGTAGAGTTAGGGTTCAAGGACTTTGCTTGTTTGGGAAGTAGACCATACTCGATATATAAGTAGACTAGTCTCATTGAAAATGTAAATCGTTTTCATAAAAAAGGTAGAGTTGGAGATAAAGGACTTTGCTTGTCTGGGAAGTAGACCATACTCGAGATACAAGTAGACTAGAGTCATTGAGAATGTAGAGTTA
>Fvb1-1:8298542:8309327_5p
TTCACGCGGAATTACGCTTAGACGAAGTGGAATATTTCAAGGCAAGCTGGAGAACTGTTTCGCTAGTTTGCGTAGGAGACTTCGCGAAGAAGCCATAGGCGGAGTCCGCGCGCACCACATTAATCGTTGAAGACTCTTACAAGTCTTTGATATGCTTTGGGTCAATCCATGTGGCCCTTATTAATTAAAAAGCCCTACTAAAGCCCGCGAGATTGAAAGGTCCGCGAAATGGTTTGAGTCCGCGGCCCGCGCGAGATTAGTTTTCTACATGGACTGTGACACCCCGCGCGATAAGATTGCTCCTAATTCCAGTTCGCATAGGAGTCTATAATTGAGCAACATGGTGGCAGTGTCATATGCAGAGTG
>Fvb1-1:8298542:8309327_3p
CTTCGCGCAGAATTACGCTTAGACGAAGTGGAATATTTCAAGGCAAGCTGGAGAACTGTTTCGCTAGTTTGCGTAGGAGACTTCACGAAGAAGCCATAGGTGGAGTCCGCGCGCACCACATTAATCATTGAAGACTCTTACAAGTCTTTGACATGCTTTGGGTCAATCCATGTGGCCCTTATTAATTAAAAAACCCTACTAAAGCCCGCGAGCTAGAAAGGCCCGCGAATTGGTTTGAGTCTACGGCCCGCGCGAGATTAGTTTTCTACATGGACTGTGACACCCTGCGGGATAAGATTGCTCCTAATTCCAATTCGCATAGGAGTCTATAATTGAGCAACACGGTGGCAGTGTCCTATGCAGAGTGC
>Fvb1-1:8322198:8333012_5p
GCACTCTGCATAGGACACTGCCACCGTGTTGCTCAATTATAGACTCCTATGCGAATTGGAATTAGGAGCAATCTTATCCCGCAGGGTGTCACAGTCCATGTAGAAAACTAATCTCGCGCGGGCCGTAGACTCAAACCAATTCGCGGGCCTTTCTAGCTCGCGGGCTTTAGTAGGGTTTTTTAATTAATAAGGGCCACATGGATTGACCCAAAGCATGTCAAAGACTTGTAAGAGTCTTCAATGATTAATGTGGTGCGCGCGGACTCCACCTATGGCTTCTTCGTGAAGTCTCCTACGCAAACTAGCGAAACAGTTCTCCAGCTTGCCTTGAAATATTCCACTTCGTCTAAGCGTAATTCTGCGCGAAG
>Fvb1-1:8322198:8333012_3p
CACTCTGCATATGACACTGCCACCATGTTGCTCAATTATAGACTCCTATGCGAACTGGAATTAGGAGCAATCTTATCGCGCGGGGTGTCACAGTCCATGTAGAAAACTAATCTCGCGCGGGCCGCGGACTCAAACCATTTCGCGGACCTTTCAATCTCGCGGGCTTTAGTAGGGCTTTTTAATTAATAAGGGCCACATGGATTGACCCAAAGCATATCAAAGACTTGTAAGAGTCTTCAACGATTAATGTGGTGCGCGCGGACTCCGCCTATGGCTTCTTCGCGAAGTCTCCTACGCAAACTAGCGAAACAGTTCTCCAGCTTGCCTTGAAATATTCCACTTCGTCTAAGCGTAATTCCGCGTGAA
>Fvb1-1:8336371:8350292_5p
CATTATCCCAAATATGATTGCATCACTCAAAAAGGTTAGGTGAAAAAAAGAATGATGTTGAGTTTAGCCATCATTATGTCGACCCTGATAGTTTTCAGTTGAAACTCTGTTGGATCGTTTGCTTTCTGGGGTCCCAAAACTTAAAGAGAATTGTGTTGTTGAATATGTGCTTTTTTAATTTGGCAAGGGAGCAATCTATTAGAAACAATCTGTGTAAGTCCTCAAAATGTTGATGATAGTATCTGAGGGTTAAGTACTTGAAATCTGGGCATTTGGCTCATGCTTCAGCTTTATAAACTCTTAATCCAAATATTTTTGTCAGCATAATATTTCCCTTATTGTTACAAGACTTGATCAAAATTGAACTTAAACTTTGAACTGCTGCTAATTAGAAATAATGCTTCCGGGCGCAATCTAACTAGTTTAAAGTGCCTAACATGTATTGATCTTTTTCTATTACTTCTTTTCAGGATGTTAAACCGGCAGATAAAGTTTCAGACTTGGCTCATAAGACGGCTGACCAGGAATTCTTTCCCAGGCTCCGTTCTGGTAGCTTCGCTGACATTGGACCCCGTAGATACATGGAAGATGAACATTTACTGATAGATGATCTATCTTCACACTTGGGATCGCTCTTTAGTTTTCCCACCCCAAGTGCTTTTTATGGGGTAATGATATTTCTGAGTTTGCCATTGTAATAAACTTAACTCTGGTTTCTAGTTTTTAAGCTTACTTTTTTTTTTT
>Fvb1-1:8336371:8350292_3p
TTCATCCCAAATATGATTGCATCACTCAAAAAGGTTAGGTGAAAAAAAGAATGATGTTGAGTTTAGCCATCATTATGTCGACCCTGATAGTTTTCAGTTGAAACTCTGTTGGATCGTTTGCTTTCTGGGGTCCCAAAACTTAAAGAGAATTGTGTTGTTGAATATGTGCTTTTTTAATTTGGCAAGGGAGCAATCTATTAGAAACAATCTGTGTAAGTCCTCAAAATGTTGATGATAGTATCTGAGGGTTAAGTACTTGAAATCTGGGCATTTGGCTCATGCTTCAGCTTTATAAACTCTTAATCCAAATATTTTTGTCAGCATAATATTTCCCTTATTGTTACAAGACTTGATCAAAATTGAACTTAAACTTTGAACTGCTGCTAATTAGAAATAATGCTTCCGGGCGCAATCTAACTAGTTTAAAGTGCCTAACATGTATTGATCTTTTTCTATTACTTCTTTTCAGGATGTTAAACCGGCAGATAAAGTTTCAGACTTGGCTCATAAGACGGCTGACCAGGAATTCTTTCCCAGGCTCCGTTCTGGTAGCTTCGCTGACATTGGACCCCGTAGATACATGGAAGATGAACATTTACTGATAGATGATCTATCTTCACACTTGGGATCGCTCTTTAGTTTTCCCACCCCAAGTGCTTTTTATGGGGTAATGATATTTCTGAGTTTGCCATTGTAATAAACTTAACTC
>Fvb1-1:8365142:8366712_5p
AAGCGAAAGTATCAACAACATAATGAGTCGGAAGATGATAAATTTGATTTTCAGCAATTACACCACTTAGACCTGCCGGCCACGGTGAAGAAATTATGTCAGTGGGGAGAAGAAGGATTCGTTGTTCGTGATTCCATTTGCTTCTACAAAGAAGAGGATGTATTTGGTCATCGTGCTAAAAGCTATCTGATGGGCTCGGATGTGATGAGACTTGCCAAACTGACACCGGCATCAGGAGGCCTAATAGTTGTGTACATGATGTAAGTTTGTTCTTTCTAAGTTGCTCC
>Fvb1-1:8365142:8366712_3p
AAGCGAAAGTATCAACAACATAATGAGTCGGAAGATGATAAATTTGATTTTCAGCAATTACACCACTTAGACCTGCCGGCCACGGTGAAGAAATTATGTCAGTGGGGAGAAGAAGGATTCGTTGTTCGTGATTCCATTTGCTTCTACAAAGAAGAGGATGTATTTGGTCATCGTGCTAAAAGCTATCTGATGGGCTCGGATGTGATGAGACTTGCCAAACTGACACCGGCATCAGGAGGCCTAATAGTTGTGTACATGATGTAAGTTTGTTCTTTCTAAGTTGC
>Fvb1-1:8371491:8372779_5p
TTGCCACCATCTCTACCCCAGTTAACCAATATTAACCCTGGCTTCGAAAGCCGTTATCTCAATATTTATGTACACTTCGCCCGCTGGCGGCTAAATCTAAGTGCAATGAAGTGTTTTGTCATTCCAACATGCTACACTTCGCC
>Fvb1-1:8371491:8372779_3p
GCCACCATCTCTACCCCAGTTAACCAATATTAACCCTGGCTTCGAAAGCCGTTATCTCAATATTTATGTACACTTCGCCCGCTGGCGGCTAAATCTAAGTGCAATGAAGTGTTTTGTCATTCCAACATGCTACACTTCGCCCCCGT
>Fvb1-1:8406869:8411166_5p
GTCACGGTCGATTTTGTGTCAACCTTGATATGCATCACCTCCATCACACACTGAAGAACGGTCTTCTCATGACCTGGGCACAGAGGGGTCTGTTGGAAAGCAATAAGTCTGTTGTACTTGGCTATACCGGCAGTGTTGACACCTCTAGGGACGGCCTGCATCGGCGCCTGCGGAATGTGCTGTTGTTCAGGGCATACACCGCTGTCATGAGGAAACATGTCGTTGATGAAGGCCGTTGTTGGATCGTTGGATGTATTGCCCGTCTCATAAAACTGTCCATGATCATGCGGGCGTGATGAGGTTTCACCGTGATATATCCAACATGTGTAACGTTTCCAGAATCCGTTACTCTTCAGGTGGTCCCATACTGTATCAAACGGAAATCGATGCATATCACTGCGACACTTACACATCTTGCACGGGCAATAGAACATGCCACTCCCGTCAGCATTGGCCTGCGCATATTGCATAAAATCCCAAACTCCTTCAGCATATTTTCTGTGATATCTTGGAAGAGAAATCCAACTCTTATCCATATCCTGAAAATAACACATATATATAT
>Fvb1-1:8406869:8411166_3p
GTCACGGTCAATTTTGTGTCAACCTTGATATGCATCACCTCCATCACACACTGAAGAACGGTCTTCTCATGACCTGGGCACAGAGGGGTCTGTTGGAAAGCAATAAGTCTGTTGTTCTTGGCTATACCGGCAGTGTTGACACCTCTAGGGACGGCCTGCATCGGCGCCTGCGGAATGTGCTGTCGTTCAGGGCATACACCGCTGTCATGAGGAAACATGTCGTTGATGAAGGCTGTTGTTGGATCGTTGGATGTACTGCCCGTCTCATAAAACTGTCCATGATCATGCGGGCGTGATGAGGTTTCACCGTGATATATCCAACATGTGTAACGTTCCCAGAATCCGTTACTCTTCAGGTGGTCCCATACTGTATCAAACGGAAATCGATGCATATCACTGCGACACTTACACATCTTGCACGGGCAATAGAACATGCCACTCCCGTCAGCATTGGCCTGCGCATATTGCATAAAATCCCAAACTCCTTCAGCATATTTTCTGTGATATCTTGGAAGAGAAATCCAACTCTTATCCCTACCTGAAAATAACACATATATATATCA
>Fvb1-1:8461150:8464794_5p
TTGATATATATATATATATGTGTTATTTTCAGGATATGGATAAGAGTTGGATTTCTCTTCCAAGATATCACAGAAAATATGCTGAAGGAGTTTGGGATTTTATGCAATATGCGCAGGCCAATGCTGACGGGAGTGGCATGTTCTATTGCCCGTGCAAGATGTGTAAGTGTCGCAGTGATATGCATCGATTTCCGTTGGGGACAGTATGGGACCACCTGAAGAGTAACGGATTCTGGGAACGTTACACATGTTGGATATATCACGGTGAAACCTCATCACGCCCGCATGATCATGGACAGTTTTATGAGACGGGCAGTACATCCAACGATCCAACAACGGCCTTCATCAACGACATGTTTCCTCATGACAGCGGTGTATGCCCTGAACGACAGCACATTCCGCAGGCGCCGATGCAGGCCGTCCCTAGAGGTGTCAACACTGCCGGTATAGCCAAGTACAACAGACTTATTGCTTTCCAACAGACCCCTCTGTGCCCAGGTCATGAGAAGACCGTTCTTCAGTGTGTGATGGAGGTGATGCATATCAAAGTTGACACAAAATCGACCGTGACGGCTGTTGATAGGTATCTACAGTACGCTGCTTCGCTCCTGCCCGACGGTCATCGTCATCCCACCACGCATCATAAGGTCCGTCGTATCTTGAGAGATCTCGGGCTTTCCTACATCAAGATCCATGCATGCAGATATGACTGCGTTCTATTCTGGGGTAAAGATGCAGACGGTAATGACCTTGAAGGCCTTCATTGTTGTCCGGTATGTGGGACCGACAGGTATAAGCGGACTCCCGCAGGCAACAGGAAAC
>Fvb1-1:8461150:8464794_3p
ATTAAATATTGATATATATATGTGTTATTTTCAGGATATGGATAAGAGTTGGATTTCTCTTCTAAGATATCACAGAAAATATGCTGAAGGAGTTTGGGATTTTATGCAATATGCGCAGGCCAATGCTGACGGGAGTGGCATGTTCTATTGCCCGTGCAAGATGTGTAAGTGTCGCAGTGATATGCATCGATTTCCGTTGGGGACAGTATGGGACCACCTGAAGAGTAACGGATTTTGGGAACGTTACACATGTTGGATATATCACGGTGAAACCTCATCACGCCCGCATGATCATGGACAGTTTTATGAGACGGGCAGTACATCCAACGATCCAACAACGGCCTTCATCAACGACATGTTTCCTCATGACAGCGGTGTATGCCCTGAACGACAGCACATTCCGCAGGCGCCGATGCAGGCCGTCCCTAGAGGTGTCAACACTGCCGGTATAGCCAAGTACAACAGACTTATTGCTTTCCAACAGACCCCTCTGTGCCCAGGTCATGAGAAGACCGTTCTTCAATGTGTGATGGAGGTGATGCATATCAAGGTTGACACAAAATCGACCGTGACGGCTGTTGATAGGTATCTACAGTACGCTGCTTCGCTCCTGCCCGACGGTCATCGTCATCCCACCACGCATCATAAGGTCCGTCATATCTTGAGAGATCTCGGGCTTTCCTACATCAAGATCCATGCATGCAGATATGACTGCGTTCTATTCTGGGGTAAAGATGCAGACGGTAATGACCTTGAAGGCCTTCATCGTTGTCCGGTATGTGGGACCGACACGTATAAGCGGACTCCCGCAGGCAACGAAAC
>Fvb1-1:8469943:8471228_5p
CCCGGGTATTTATTTTTTACCAAATTTTTATAGCCCCGTAAGAGTCTCGTCGATTGGAAACTATTCTCAGTTAAAGGTCCGGCCAGATTACGTGATTTGGAGGGTCGAATAGCCGTTTCCGTCCGTTTAGGGGTTTGACCGCGCCGATTGACCGGACGGATCGAGCCCTTATCTTTGTCAGATGGAGCTGAATTTTTTCCCACCTGCGTAATTCGTTATGCTGGTCATATCTGACGGTAGGTTTTCAGTTCCTCTTCTCCGATCACCAAACTCACGTTAT
>Fvb1-1:8469943:8471228_3p
TATCCCGGATATTTATTTTTTACCAAATTTTTATAGCCCCGTAAGAGTCTCGTCGATTGGAAACTATTCTCAGTTGAAGGTCCGGCCAGATTACGTGATTTGGAGGGTCGAATAGCCGTTTCCGTCCGTTTAGGGGTTTGACCGCGCCGATTGACCGGACGGATCGAGCCCTTATCTTTGTCAGATGGAGCTGAATTTTTTCCCACCTATGTAATTCGTTATGGTGGTCATATCTGACGGTCGTTTTTCAGTTCCCATTCTCCGATCACCAAAATCACG
>Fvb1-1:8471989:8475921_5p
GGTTTACGGTTTAGGGTTTAGGGTTTAGGATTTGTGGAAATAATTAGTAAATATATTGTAAATGACTAAATAATTTTTGATTAAATAATTAAATAATATAAATTATAATTGTAAATATATTGTGGAAATTTTGTAAAAAATAATGGATTATTTTTTAGTAAGGATGTAAATATTCGTAAATTAATTTTTGTGATGTAATAATTGCGAATTAATGTAAATAATTTGTTATGTGAATTAAAAAAATAATAAATCCTATAATAACTATTAATTTTTATTTGTGTTATTATTGTTGATAAATTTTTCGAAATTTATGGTTATTTTTTGTTAAATTAATTATAAGACGGTAAAATATTTTTAATAAATTTATGGTTATTTTAAACAGGATGGGCATGAGGAGAACTTCTGAACAACGTTCGGGTGCGAGGAGCCAATATTCCTCGGACGGTATCTCAAACAACCCGTCGGAATCACCGTCGATCGGGTTTCCGTGGCAGCTGACGGC
>Fvb1-1:8471989:8475921_3p
TTAGGGTTTAGGGTTTAGGGTTTAGGGTTTAGGATTTGTGGAAATAATTTGTAAATATATTGTAAATGATTAAATAATTTTTGATTAAATAATTAAATAATATAAATTATAATTGTAAATATATTGTGGAAATTTTGTAAAAAATAATGGATTATTTTTTAGTAAGGATGTAAATATTCGTAAATTAATTTTTGTGATATAATAATTGCGAATTAATGTAAATAATTTGTTATGTGAATTAAAAAAATAATAAATCCTATAATAACTATTAATTTTTATTTGTGTTATTATTGTTGATAAATTTTTCGAAATTTATGGTTATTTTTTGTTAAATTAATTATAAGACGGTAAAATATTTTTAATAAATTTATGGTTATTTTAAACAGGATGGGCATGAGGAGAACTTCTGGGCAACGTTCGGGTTCGATGAGCCAATATTCCTCGGACGGTACCTCAAACAACCCGTCGGAATCACCGTCGACCGGGTTTCCGTGGCAGCATGCGGCGC
>Fvb1-1:8490865:8499800_5p
AAATCTTGTTTGAGCCCAGTGGGCATTTTGGTCTAAGACTACGTGAATAAGTTTTGAATAACATTTGGGCCAATACTTGTGGTCCTTTAATGAAAAGTCTTTTAAGTCTCGCGAGCTTCAGGGGTGCGGAGATGGAAACAAACTTCAGGAGCACGCGAGATAGGTTTCTACAAGAACTATGACGTCTCGCGGATAAGGATAAAGATGCTTATAGTTTGAGTCCCCATAGGAGTCTACAAGTGAGCAGCGCGGAAGCAGTGACCTATACGAAGTGTGTGGTGCGACTGGACACGCATCACGCAGATAGTTGGTTCGCGCAGGTGAAGCAGTGTCCTTATGGTATTCTGCTTTAGAGTCCGACTTGGATTCTAATTACATCTCTCCTGGTAGAAGGTGAGCCACTATATAAAGGAGCTCGAAGGTTTACAGAACTCTCTCTCTACACAATCAAATCTTACAATACAACTTTCAACCCAGTTGAACCTCCAGACGCTCCCCGAAGCTTTGTTTTCGCTTCCCCGTTGAAGCTCACTCTCTCACAACTTACTCAAACAAAATACAATCAAACCTTCAACCCAGTTGATACATTCGAGCCTCTCGAAACCCTAGTTCTAAGCGCACATTGCCTTAGTTCTTAGCGCCCTTTCGGACTCATCTCTGATCCTCCCTGATCCCTTTTGTTGCTTTGCTC
>Fvb1-1:8490865:8499800_3p
TGTTTGAGCCCAGTGGGCATTTTGGTCCAAGACTACGTAAATAAGTTTTAAATAGCATTTGGGCCAATACATGTGGCCCTTTAATGAAAAGCCTTTTAAGTCTAGCAAGCTTCAGGGGCGCGCGAGATGGAAACAACCTTCAGGAGCACGCGAGATAGATTTCTACAAAGACTATGATGCCTCGCGGAAAAGGATAAAGATGCTCATAGTTTGAGTCCGCATAAGAGTCTACAAGTGAGCAGCGCAGAGGCAGTGACCTATGCGAAGTGTGTGGTGCGACTGGACACGCGTCACGCATATAATTAATTCACGCGGGTGAAGCAATGTCCTTATGGTATTCTGCTTCAAAGTCTATCTTGGATTCTGATTACATCTCTCCTGGTAAAAGGCGATCCACTATATAAAGGAGCTCGAAGGTTTACAGAACTCTCTCTCTACAAAATCAAATCTTACAATACAACTTTCAACCCAGTTGAACCTCCAGACGCTCCCTGAAGCTTTGTTTTCGCTTCCCCGTTGAAGCTCACTCTCTCACAACTTACTCAAACAAAATACAATCAAACCTTCAACCCAGTTGATACCTTCAAGCCTCTAAAAACCCTAGTTCTAAGCGTACATTGCTTTAGTTCTTAGAGCCCTTTCAGACTCATCTCTGATCACCCCTGATCCCTTTTGTTGCTCTGCTC
>Fvb1-1:8525919:8527608_5p
AGCCGTTTCCGTCCGTTTAGGGGTTTGACCGCGCCGATTGACCGGACGGATCGAGCCCTTATCTTTGTCAGATGGAGTTGAATTTTTTCCCACCTACGTAATTCGTTATGCTGGTCATATCTGACGGTCGGTTTTCAGTTCCTCTTCTCCGATCACCAAACTCACGATATATGTACTAATGTTGTATAACTTTTTTATATAAGTGTTGAGTTTAAGTTTCGTTTTGAAGACAACGTATACGTAGACGCCTCAAACGCAAAAAAGTCATGAAATAAGATATGACCGGAACGGTGAAATATGTCAACCCGTGAAAAATGAAGATATATCGGTAAAATTTCGGTACCGGTTGTTCCGGTCAACGAATTTCTTTTATTTCTACCTAGTGGTAGCCCTATCCCGGGTATTTATTTTTTACCAAATTTTTATAGCCCCGTAAGAGTCTCGTCGATTGGAAACTATTCTCAGTTGAAGGTCCGGCCAGATTACGTGATTTGGAGGGTCGAATAGCCGTTTCCGTCCGTTTAGGGGTTTGACCGCGCGCGATTGACCGGACGGATCGAGCCCTTATCTTTGTCAGATGGAGTTGAATTTTTTCCCACCTACGTAATTCGTTATGCTGGTCATATCTGATGGTCAGTTTTCAGTTCCTCTTCTCCGATCACCAAACTCAAGATAT
>Fvb1-1:8525919:8527608_3p
CGAATAGCCGTTTCCGTCCGTTTAGGGGTTTGACCGCGCGCGATTGACCGGACGGATCGAGCCCTTATCTTTGTCAGATGGAGTTGAATTTTTTCCCACCTACGTAATTCGTTATGCTGGTCATATCTGACAGTCGGTTTTCAATTCCTCTTCTCCGATCACCAAACTCACGATATATGTACTAATGTTGTATAACTTTTTTATATAAGTGTTGAGTTTAAGTTTCGTTTTGAAGACAACGTATACGTAGACGCCTCAAACGCAAAAAATTCGTGAAATAAGATATGACTAGAACGGTGAAATACGTCAACCCGTGAAAAATGAAGATATTTCGGTAAAATTTCGGTGCCGGTTGTTCCGGTCAACGAATTTCTCTTATTTCTACCTAGTGGTAGCCCTATCCCGGGTATTTATTTTTTACCAAATTTTTATAGCCCCGTAAGAGTCTCGTCGATTGGAAACTATTCTCAGTTGAAGGCCCGGCCAGATTACGTGATTTGGAGGGTCGAATAGCCGTTTCCGTCCGTTTAGGGGTTTGACCGCGCCGATTGACCGGACGGATCGAGCCCTTATCTTTCTCAGATGGAGCTGAATTTTTTCCCACCCACATAATTTGTTATTCTGGTCATATCTGACGGTCGGTTTTCAGTTCCTCTTCTCCGATCACCAAAATCACGATATTCT
>Fvb1-1:8550811:8558264_5p
GCTAGGCGCACTACTCACTTATACGAGTGGTTAATACATACTGATATATATGTATAATTTAAGCCTGAGAGGCTGTCTTTGTTTAAGATTTGGGGACTAGCCAGAACTAGTCGTTTTCATTGATAATTTCTTGGGGAAATATTATTGTTGTTGAGATTATTTTGTCCACTCACTCTGACGTGATGAAATATTTTCCCCTGGGCTTTTCCTTCGTTTTTAAATGCCCAGTCTGCAGAGTTCGGGTGGGGTCTAGAAGGAGGCAACGAGGCATAGTCACTCATTTCTTCACTACTGTTCACCAGTAGGTCTTCTGTTTAATCACTAGGATTTCTAGTAGCTTCCGCTGTATTTCTTGTAGTAGCTCTGAATACTTTCGGAAAAATATTTGTGTATTATTTTATTTGGTTATTTGGATTAAGTTGAAGAATTTATATTATTGGTTAAAAGTGTTCTATAATTTTTCCGGGTTAGGGTTGTCCATTTTCAAGGGAGGTTTGCTGAGTCCTTCGGTAAGTTTTCCTTGGAGGTGGTCCCCGCAGGACTCACCTCGGGTTTCAGGGTGAAATTCGGGGCGGGTCTTGACA
>Fvb1-1:8550811:8558264_3p
ATACGAGTGGTTAATACATACTGATATATATGTATAATTTGAGCCTGAGAGGCTGTCTTTGTTTAAGATTTGGGGACTAGCCAGAACTAGTCGTTTTCATTGATAATTTCTTGGGGAAATATTATTGTTGTTGAGATTATTTTGTCCACTCACTCTGACGTGATGAAATATTTTCCCCTGGGCTTTTCCTTCGTTTTTAAATGCCCAGTCTGCAGAGTTCGGGTGGGGTCTAGAAGGAGGCGAGGAGGCATAGTCACTCATTTCTTCACTATTGTTCACCAGTAGGTCTTCTGTTTAATCACTAGGATTTCTAGTAGCTTCCGCTGTATTTCTTGTAATAGCTCTGAATACTTTCGGAAAAATATCTGTGTATTATTTTATTTGGTTATTTGGATTAAGTTGAAGAATTTATATTATTGGTTAAAAGTGTTCTATAATTTTTCCGGGTTAGGGTTGTCCATTTTCAAGGGAGGTTTGCCGAGTCCTTCGGTAAGTTTTCCTTGGTGGTGGTCCCTGCAGGACTCACCTCGGGTTTCAGGGTGAAATTCAGGGCAGGTCTTGACA
>Fvb1-1:8593994:8597307_5p
ATAATAGTTGTTAGTACATAGCCAAAATACTTGGCTAAGCCGAGAATACGGTACAATTACCCGGTCGAGATAGCCCTGGTGGGCCCTTCACAGACATCCAAAGAAGGAAGGGTCGGTAACAAACCGCTTGCCAAAGTCACTCTAGCAGCAAAACACCCCCAAAAGGGGAGACACTCCAAAGGAGGGCAAAGAGTCCCACATTGGAGACTAAGGCAAAGGTACCCATACTTGCCTTATAAAACAAGCTCAACCTATCATAAAAGGTACACACACATATATACTCACATGTATTCTCTCCCTCTTTCATTCCTCTACCCGTACAAG
>Fvb1-1:8593994:8597307_3p
TTGTTAGTACATAGCCAAAATACTTGGCTAAGCCGAGAATACGGTACAATTACCCGGTCGAGATAGCCCTGGTGGGCCCTTCACAGACATCCAAAGAAGGAAGGGCCGGTAACAAACCGCTTGCCAAAGTCACTCTAGTGGCAAAACACCCCCAAAAGGGGAGACACTCCAAAGGAGGCAAAGAGTCCCACATTGGAGACTAAGGCAAAGGTACCCATACTTGCCTTATAAAACAAGCTCAACCTATCATAAAAGGTACACACACATATATACTCACATGTATTCTCTCCCTCTTTCATT
>Fvb1-1:8602635:8611336_5p
GTCCCCTCTTTATATGAGAGACATTTTTGATTTTCTTGAGTTTGTGCGTCTATATAGTCCTCCAGACAAAGTTATTCACATATGTCCATACAACAAATGTCTCAATCGGAAACCAATAACAAATGAAGACATGTATTCTCACCTGGCACTAAACGGTATTTGTCCTAGTTATACCTCATGGACATGACACTGCGAAAATCAAATTCAAATGCCTACACTTCAAAAAATTCAAACACAACATAATAAGTAGGCAGGATCTTCCAATGCTAGTTACGGGGACCTTGCTGTGATGAACCTCTTAAACGATGTCTTCCCGTTCGCCACCTCAAGATATCAGGAAAATGTTGTTTATGACAACGTCCCTGACACCTTCCCTAATGTCTCCCACGTTGACTACAACAGTGATTATGATAAGTACAA
>Fvb1-1:8602635:8611336_3p
GTCCCCTCTTTATATGCAAGAAATTTTGATTTTCTTGAGTTCGTGCGTCTACATAATCCTCCAGACAAAGTTATTCACATATGTTCGTGCAACAAATGTTTCAATCGAAAACCAGTAACAATTGAAGAAATATATTCTTACTTGGCACTATACGGTATTTGTTCTAGTTATACCACATGGACATGACACGACGAAAATCAAGTTCAAATGCCTACACTTGCAGAAATTCAAGCACAACATAATCAGCAGACAAGATATTCCAATGCAAGTTATGGGGGACCCTGCTGTGATGAACCTCTTAAACGATACCTTCCCGTTCGCCGCCTCAGGATATTAGGAAAATGTTGTTTATGACAACGTCCCTGACACCTCCCCTAATGTCTCCCACGTTGACTACATTAGTGATTATGATAAGTACAACAGGCTTGT
>Fvb1-1:8613935:8615195_5p
TTTATAGCCCCGTCAGCGTCTCGTCGATTGGAAACTATTCTCAGTTGAAGGTCCAGCCAGATTATGTGATTTGGAGGGTCGAATAGCCGTTTCCGTCCGTTTAGGGGTTTGACCGCGCCGATTGACCATACCGATCGAGCCCTTATCTTTGTCAGATGGAGCTGAATTTTTGCCCACCTATGTAATTCGTTATGTTGGTCATATCTGACGGTCGGTTTTCAGTTCCTCTTCTCCGATCACCAAACTCACGATAT
>Fvb1-1:8613935:8615195_3p
ATTTTTATAGCCCCGTAAGAGTCTCGTCGATTGGAAACTATTCTCAGTTGAAGGTCCGGCCAGATTACGTGATTTGGAGGGTCGAATAGCCGTTTCCGTTCGTTTAGGGGTTTGACCGCGCCGATTGACCGGACGGATCGAGCCCTTGTCGTTATCCGATGGAGCTGAATTTTTTCCCACCCACGTAATTTGTTATGCTGGTCATATCTGACGGTCGGTTTTCAGTTTCTCTTCACCGATCACCAAAATCACGA
>Fvb1-1:8633674:8642822_5p
AATGATAGGAGCATAAAATGCGACATTCTTAATGTGTTTTTACCTCCATTTGTACTTTGATTTTCTCTTATTTTTGTAGAATAGAGTCATAATGTAGAGTTGAAAGTTTTTGGTAGAGTTGTGTGTAAAACGAGTTAAAAATAGAGGAATGATGTAGAAATTTGTCAAAAGCTGATTTGTGGAGCCTTAGATGTTCTTATGATTATGTAAAGCTTTTGCATTGTCACGAATTGATTTAACTCTCTGATATTTAGGTGACATGAAGAAGAGCTCATGGGAGAAATAATCAAGAGAAGTGTTCCTGTTGGACCTCGGGAAGCAAAGCAGCTGATCCATGAAGCCTAGTCCATGAATGAGAGCTGCAAACCAAGTCCAATATGGAGAAGAAGATTTAAATTCGGCAGAATATCAAGGAGTGTCCAGGCCTTGCAAATCCAGATTAAATCGGGAGAATTCCTGTGCACGTCTGTCAACTTCAACGGACTCTCCAGGACAGCTCAGAATGACGCAGAAAACGTGCTAGATATGGATAGAAAGATACGGGAGTCTAGTTTCCAAATCAATTGGAATCACCTCAATACCTATTTTCTAGAGGAAGTTATGACATAATAATCAGACGGAGGTCATTCTGCCGAAATTGAAAAGGACTAGGAATCCTAAACCAACTTGGTTTAGGCTTTGTGGCCGACTTCTCTAGGGTTTTTCCTCTATATAAAGCATGACTTCAAGAGCAGAAAAGATCATCACTACTCTTGCATTACATAGCCGAAACTCTACCAAACCCTATTCAGAAAAA
>Fvb1-1:8633674:8642822_3p
TGATAGGAGCATAAAATGCGACATTCTTAATGTGTTATTACCTCCATTTGTACTTTGATTTTCTCTTATTTTTGTAGAATAGAGTCATAATGTAGAGTTGAAAGTTTTTGGTAGAGTTGTGTGTAAAACGAGTTAAAAATAGAGGAATGATGTAGAAATTTGTCAAAAGCTGATTTGTGGAGCCTTAGATGTTCTTATGATTATGTAAAGCTTTTGCATTGTCACGAATTGATTTAACTCTCTGATATTTAGGTGACATGAAGAAGAGCTCATGGGAGAAATAATCAAGAGAAGTGTTCCTGTTGGACCTCGGGAAGCAAAGCAGCTGATCCATGAAGCCTAGTCCATGAATGAGAGCTGCAAACCAAGTCCAATATGGAGAAGAAGATTTAAATTCGGCAGAATATCAAGGAGTGTCCAAGCCTTGCAAATCCAGATTAAATCGGGAGAATTCCTGTGCACGTCTGTCAACTTCAACGGACTCTCCAGGACAGCTCAGAATGACGCAGAAAACGTGCTAGATATGGATAGAAAGATACGGGAGTCTAGTTTCCAAATCAATTGGAATCACCTCAATACCTATTTTCTAGAGGAAGTTATGACATAATAATCAGACGGAGGTCATTCTGCCGAAATTGAAAAGGACTAGGAATCCTAAACCAACTTGGTTTAGGCTTTGTGGCCGACTTCTCTAGGGTTTTTCCTCTATATAAAGCATGACTTCAAGAGCAGAAAAGATCATCACTACTCTTGCATTACATAGCCGAAACTCTACCAAACCCTATTCAGAAA
>Fvb1-1:8660196:8665589_5p
GGAATCACAGTGGAGCACTAATATGAACAATCATAATCAAGACAAGGACATATAGTGGTTCATCATGCCTCGAGGAACATGGCTACGTCCACTTACAAATCAACTATCATGGCCAATAGGCCTTTGGTGTTACAAGAGCATCCATCCATCCCGCCCATGAGGAGTAGAGGAGGGAGAGGGAGCATAATATACATTCATTCTGTATATGGTGAGGGTGGATCCGGGAGTTCAATCTCCCTATCTACACAGGGGGAGCCTTCCTTTTATAGATAAGGAAGACTTCCTCTTATTATACATTACCGATTTGGGACTAACTAGGAATTTATCTTATCATGGTGCCTTCTGGTGGAGCTTGGAGAAGCACCTTCCCGATGTGGTACCGATGATCTTTCACCATGGCGAGGTAGCCTGGACGACGGTATACAAGTTTCATGACTGGTCTATGGGCAGAGGAGGTAGTTTACTGACTACCGACTACAAGTCT
>Fvb1-1:8660196:8665589_3p
TCACAGTGAAGCACTAATATGAACTAACATAATCAAGACAAGGACATATAGTGGTTCACCATGCCTCGGGGGACATGGCTACGTCCACTTACAAATCAACTATCATGGCCAATAGACCTTTGGTGTTACAAGAGCATCCATCCATCCCGCCCATGAGGAGTAGGGGAGGGAGAGGGAGCATAATATAAATTCATTCTATATATGGTGAGGGTGGATCCGGGAGTTCAATCTCCCTATCTACACAGGGGGAGCCTTCCTTTTATAGATAAGGAATGCTTCCTCTTATTATACATTACTGATGTGGGACTAACTAGGAACTTATCTTATCATGGTGCCTTCTGGTGGAGCTTGGAGAAGCACATTCCCGATGTAGTACTGATGATCTTTCACCATGACGAGGTAGCCTGGACGTCGGTCTACAAGTTTCATGACTGGTCTATGGGCAGGGGAGGTAGTTTACTGACTACCGACTACACCTCTTGTTTTA
>Fvb1-1:8674065:8675211_5p
ATATTGTACACCATGTAAACAAAACATGTAGGCTAGTCTTCGTAAACTGGTAGACCTTTTTGTCTCACAAAAAAAGTAGACCGTTACTCGGAAATAAGCAGACTAGGCGTCGTAAACATGTACAC
>Fvb1-1:8674065:8675211_3p
ATATTGTACACCATGTAAAGAAAACATGTAGGCTAGTCTTTCTAAACTGGTAGACCTTTTTGTCTCACAAAAAAAGTAGACCGTTACTCTGAAATAAGCTGACTAAACTTCGTAAACATGTACACG
>Fvb1-1:8689895:8695897_5p
CAGGCGAGGCGAGATCCATTCATGCAGAAGATGAAGCAAGTCGGGGAGTCCGCTCACAGACATACACGCGAAGTCTGCTCACAAGTGGACACGCGGAGTCCGCTCACAGACATACACGCGGAGCCCGCTCACAATTATACACGCGGAGCCCGCTCACCGACATACGAGCGGAGTCCGCATGAAGAGGCAGTCCATTTACACGCGGAGATCACCTACGCCACTATCAAGGGCTGTGGCCAAAACCATTCAAGCCTTTTTGTCACACTGCTGCATCACCCGATCTAGGTGCCCAAGTCAAATCAACAGACACTCTACCAAATTGGGTGTCCACAAGAAATATAGTTAACGGATTCAAAATACATCTGTTAAACAAAAAGCTGGCATTAAGCC
>Fvb1-1:8689895:8695897_3p
CAGGCGAGGCGAGATCCATTCATGCAGAAGATGAAGCAAGTCGGGGAGTCCGCTCACAGACATACACGCGGAGTCTGCTCACAAGTGGACACGCGGAGTCCGCTCACAGACATACACGCGGAGTCCGCTCACAATTGTACACGTGAAGCCCGCTCACCGACATACGCGTGGAGTCCGCATGAAGGGGCAGTCCATTTACACGCGGAGATCACCTACGCCACTATCAAGGGCTGTGGCCAAAACCATTCAAGCCTTTTTGTCACACTGCTGCATCACCCGATCTGGGTGCCCAAGTCAAATCAACAGACACTCTACCAAATTGGGTGTCCATAAGAAATATAGTTAACGGGTTCAAAATACATTTTTTAAACAAAAAGCCGGCATTA
>Fvb1-1:8701788:8708403_5p
TGTTCGTACATAGCCAAAATACTTGGCTAAGCCGAGAATACGGTACAGTTACCCGGTCGAGATAGCCCTGGTGGGCCCTTCACAGACATCCAAAGAAGGAAGGGCCGGTAACAAACCGCTTGCCGAAGTCACTCTAGCGGCAAAGCACCCCCAAAAGAGGAAACACTCCAAAGGAGGGCAAAGAGTCCCACATTGGAAACAAGCTCAAGGTACACAAGCTTAGTCTATAAAACAAGCTCAAGGTACACACATCTACCTTACCTGACATCTCACAGATTCATACTCTCTTACTTTCATTCCTCTACTCGTACAAGTTCATATAGCTCACTTAAGCATCGGAGAGTCGAAGACTGGGCCACCCCAGTCCCGACCCCGTGACGCTGTTCCTTGTGCAGGTACCGAGTGAAAGCCTCTCAGGAATTCTACTTCGTTCCACCCCGCGACCTCTTCCCGGCTCGGGACGTTACAGGTAGAAACAATTGAC
>Fvb1-1:8701788:8708403_3p
TTAGTACATAGCCAAAATATTTGGCTAAGCCGAGAATACGGTACAGTTACTCGGTCGAGATAGCCCTGGTGGGCCCTTCACAGACATCCAAGGAAGGAAGGGCCGGCAACAAACCGCTTGCCGAAGTCACTCTAGCGGCAAAGCACCCCCAAAAGAGGAAACACTCCAAAGGAGGGCAAAGAGTCCCACATTGGAAACAAGCTCAAGGTACACAAGCTTAGCCTATAAAACAAGCTCAAGGTACACACATCTACCTTACCTGACATCTCACAGATTCATACTCTCTTACTTTCATTCCTCTACCCGTACAAGTGCATATAGCTCACTTAAGCATCGGAGAGTCAAAGACTGGGCCACCCCAGTCCCGACCCCGTGACGCTGTTACTTTTGCAGATACCGAGTGAAAGCCTCTCAGAAATTCTACTTCGTTCCGCCCCGCGACCTCTTCCCGGCTCGGGACGTTACAGGTAGAAACAG
>Fvb1-1:8731443:8737353_5p
AGAAGAAGGAGAAAAGCAGAGGGAAAGAAGAAAAGAAGCGGCGAGCCAACACGAGGGTGGAGCCCACTCTCTAACTCTCTTTACTTCTTTTGCAGGATCTCTATCCTTCGGCCTCGTTCCTCACTCCGCCAGAAGCCCGCAAGCCATCTCCTCCTTAGGCAAAACGACCACGCGAGGTAGCCATCAAAAAGAAGGCGAGATGACCTCGCCCCCTCCTCCTCTCGTTGCAATAATTATGTAGCCGCTCGGCCCTTACTCTCGTACACAACGCCGTGCGTTTCGCATAACAAGCAGTACAAGAGAAGGAAACAAGCATCCATGCTAAAATATTGTCAGACGAACCAACATTCTAGCCAAGGTAGGAACCCTAAGGGGTGGCAAGCCAACATTCACATCGAAGCATGAACCCTAAGGGGTGGCGAGCCAATAATCAAGCCAAGGCAGGAACCCTAAGGGGTGGCGAG
>Fvb1-1:8731443:8737353_3p
GAAGCAAAAAGCAGAGGGAAAGAAGAAAAGAAGCTGCGAGCCAACAAGAGGGTGGAACCCACTCTCTAACTCTCTTTACTTCTTTTGCAGGATATCTATCCTTCGGCCTCGTTCCTCACTCCGCCAGAAGCCCGCAAGCCATCTCCCCCTAAGGCGAAACGACCACGCGAGGTAGCCATAAAAAAGAAGGCGAGATGACCTCGCCCCCTCCTCCTCTCGTTGCAATAATTATGTAGCCGCTCGGCCCTTACTTTCGTACACAACGCCGTGCGTTTTGCATAACAAGCCGTACAAGAGAAGGAAACAAGCATCCCTGCTAAAATATTGTCAGGGGAACCAACATTCAAGCGAAGGCAAGAACCGTAAGGGGTGGCGAGCTAACATTCGCGCCAAGGCAGGAACCCTAAGGGGTGGTGAGTCGACATTCAAGCCAAGGCAGGAACTCTAAGGGGTGGC
>Fvb1-1:8763178:8764741_5p
AAATGAAGATTACTACCCCTAGTAAACTTTTACTGGGGGTAGTAAACTTGCAAAACAGTAGCTCCAATGCCATAATTCACATTGAAAAGGAGAAAAATCAACTTAGATGCGAAAAAATGAAGATTACTACCCCTAGTAAACTTTTACTGGGGGTAGTAAACTTGCAAAACAGCAGCTCCAATGCCATAATTCACATTGAAAAGGAG
>Fvb1-1:8763178:8764741_3p
GCGAAAAAATGAAGATTACTACCCCTAGTAAACTTTTACTGGGGGTAGTAAACTTGCAAAACAGTAGCTCCAATGCCATAATTCACATTGAAAAGGAGAAAAATCAACTTAGATGCGAAAAAATGAAGATTACTACCCCTAGTAAACTTTTACTAGGGGTAGTAAACTTGCAAAACAGCAGCTCCAATGCCATAATTCACATTGAAAATGAG
>Fvb1-1:8771785:8782952_5p
CTTATTCTTTTCGGATCAAGTTTCATTTTTTCCCATACATGTATTTTATCATGATGGTCAGATCTGACGGCCAGATTTCTGTTTCTCAAGTTTGATCATCACAATCACAACATGCGTACTAATGTTGTATAACTTGTTTACCAAGTGTTAAGTAAATGTTTCGTTTCAAAAACAAATTATACGTAGAACCTTCAAACGTAAAAAAGTCGTGAAATAAGACATGACCAGAATGGTGATATACGTCTACGGTTGAAAAATCACGGTATTCTGGTCATGTCTCGGTGCCGATAGTTGCGGTCAATGCAATTTTTCATTCTTTCTCCTTATGGGTAGCCCTATCTTCGGTGGTTATTTTGCGTAAAATTTTTATACGACTTGTTGCGTGTCATCAGTTTAAAACTATTTTCAGTTGGAGGTCCGGCCAAAATACGTAATTTAGACGGTCGAACGATCTTTTCCGTGCGTTTAGGGGTTCGACTTACGAGATTGACCGTCCGGATCGAGCCCTTATTCTTTTCGGATCAAGTTTCATTTTTTCCCATACATGTATTTTATCATGATGGTCAGATCTGACGGCCGGATTTCTGTTTCTCAAGTTTGATCATCACAATCACAACATGCCAAATGTATAAA
>Fvb1-1:8771785:8782952_3p
GGATCGAGCCCTTATTCTTTTCGGATCAAGTTGAATTTTTTCCCATACATGTATTTTATCATGATGGTCAGATATGACGGTCGGATTTCTGTTTCTCAAGTTTGATCATCACAATCACAACATGCATACTAATATTGTATAACTTGTTTACCAAGTGTTATGTAAATGTTCCGTTTCAAAAACAAACAATACGTAGAACCTTCAAACGCCAAAAAGTCATGAAATAAGATATGACGAGAATGTTGAAATACATCCACGGTTGAAAAATCACACTATTCCGGTAAATATTCGGTGCCGATAGTTGCGGTCAATGCAATTTTTCATTTTTTCCCCCTATGAGTAGCCCTATATTCGGTGGTTATTTTACGTAAAATTTTTATACGACTTGTTGCGTGTCATCGGTTTAAAACTAATTTCAATTGGAGGTCCGGCCAAAATACGTAATTTAGACGGTCGAACGACCTTTTCCGTGCGTTTAGGGGTTTGACTTACGAGATTGACCGTCCGGATCGAGCCCTTATTCTTTTCGGATCAAGTTGAATTTTTTCCCATACATGTATTTTATCATGATGGTCAGATCTGACGGTTGGATTTCTGTTTCTCAAGTTTGATCATCACAATCACAACATGCCAAATGTATAAAAATACTTTT
>Fvb1-1:8786382:8790332_5p
TGTTTCTACCTGCTTCGTCCCAAGCCGGGAAGGGGTCCCGTGTCGGAGCGAGATAGAATTCCTTTGGTCCTGCACTCGGAACCTGCACAAGTGACAGCGTCAAGAAGCCGGGACTGGGGTGGCCCAGTCTTCGATTCTCCAATGCTTAAGTTAGCTTTGAGCACTTGCAATGTAGGGGAGTGTGGAAGAGAGAAGTGTGTACCTTTTATGGTAGCTTGTGCCTGTTTTATAGGCCAAGGTTGGACACTTTGGCCTTAGTCTCCAATGTGGGACTACTTGTTAGTCTTTGTGGTGTCTCCCATTTTGAGGGTGTTTTGCCGCTAGAGTGATTTTGGCAAGCGGTTTGTTACCAGCCCTTCACTCCTTGGATATCCGTGAGGGGCTTACCAGGGCTATCTTGTCTGGAACGACCTTCGGTGACCGGGTAATTGGGCCTTATTCTCGGCTCAGCCAAGTATTTTGGGTATGTACTAACA
>Fvb1-1:8786382:8790332_3p
TTTCTACCTGCTTCGTCCCGAGCCGGGAAGGGGTCGCGAGTCGAAGCGAGATAGAATTCCTTTGGTCCTGCTCTCGGAACCTGCACAAGTGACAGCGTCAAGAAGCCGGGACTGGGGTTGCCCAGTCTTCGACTCTCCGATGCTTAAGTTAGCTTTGAGCACTTGCAATATAAGGGAGTGTGGAAGAGAGAAGTGTGTACCTTTTATGGTAGCTTGTGCCTGTTTTATAGGCCAAGGTTGGACACTTTGGCCTTAGTCTCCAATGTGGGACTACTTGTTAGTCTTTGTGGTATCTCCCCTTTTGGGGGTGTTTTGCCGCTAGAGTGATTTTGGCAAGTGGTTTGTTACCGGCCCTTCACTCCTTGGATATCCGTGAGGGGCTTACCAGGGCTATCTTGTCTGGAACGACCTTCGGTGACCGGGTAATTAGGCCTTATTCTCGGCTCAACCAAGTATTTTGGCTATGTAATAACA
>Fvb1-1:8838218:8844852_5p
CTCTTATTTATATGTGTCTTGGTCTTATGCCAATAGGATATGTAGTTTGACTAGATCTATGTATTTTTTATCGTTACCATATTGGTATTGTGTAATTCCTATATGAAGGGCTTCTATCAATGAATAAGATATAAATTTTTTAATATTCTCTATTCTCTTGTTATCTTTCTTTGTCTCTACACTTTATACTTCATTATGTTATCAT
>Fvb1-1:8838218:8844852_3p
TTCTTTATGTGTGTCTTGGCCTTATGCCAATAGGATATGTAGTTTGACTAAATCTATGTATTCTTTATCCGTACCATATTGGTATTGTGTAATTCCCTATATAAATGGATCTTATCAATGAATAAGATATATATATTTTACGATTCTCTATTCTGTTGCTATCTTTTTTTGTCTTTACACTTTATACTTCACCATAATACTCATA
>Fvb1-1:8871398:8875859_5p
AAGGTTGTATATGCCCCAATCATAAGTAACGACCGAGTAGACTGTTTTCCGGCCATGAAAGGCCATGCCCCCGACGTGCCTCCTGTAGACTGACATCCAGGCTACCTCACCATGGTGAAAAATCATCGGTACCACATCGGGAAGGTGCTCCTCCAAGCTCCACAAGAAGGCACCATGAGAATATAAATGTATAGTTAGTCCCACATCAGAAAGATGTAAAAAGAGGGAACCTTCTTTAGCTATAAAAGGAAGGCTTCCCATATGTAGAAAGCTCTCTCTCATTCTCTGGGAATGATAACTCACTCCTTC
>Fvb1-1:8871398:8875859_3p
TGTTATAGGTTGTATATGCCGTAACCATAAATAATGACCGAGTAGACTGTTTTTCGGCCATGAAAGGCCATGCCCCCGACGTGCCTCCTGTAGACTGCCATCCAGGCTACCTCACCATGGTGAAAGATCATCGGTACCACATCGGGAAGGTGCTCCTCCAAGCTCCATAAGAAGGCACCATGAGAATATAAATGTATAGTTAGTCCCACATCAGAAACATGTAAAAAGTGGGAACCTTTCTTAGCTATAAAAGGAAAGCTTCCCATATGTAGAAAACTCTCTCTCATTCTCTGGGAATGATAACTCACTCATTCTTGGAAGAGTC
>Fvb1-1:8879409:8883777_5p
GACTACAGTTGGATAGCGCGGAGGTGCTGCTTGTGACCTAATTGCTGAGTCCGAATTGGATTATGGATGCATCTCTACTGGCAGGCTGCGAGTCGCTATATAAGGAGAGCTCAAGGATCTCAAAAGACACACAATCAAATCTTACAAACTACAACAAAACTCTTTGAACCTCTAGAAACCATAGTTTTAAGAGCATCTCGCCTTAGTTCTTAGAGCCTGTTTGGATTCGCCCTCGGTTACTCTTAACTTGTTGCTCTGCTCGTTTCCTACAGTGAGTATTGATCTCAAACGAATAGGTAAGCTACTCGTAATCCCTCATCCACGAGGTGGCACCGGAGCCCCTCGTTTGATTAGAAGTCAAGCACTCACAACTCACATTCCGCGTCTACGCGGTGGCACGCTCCGCACTCAATTTTTACTTTTGGTACTGTTAAGTTACCTCTATGCCCCTTGCT
>Fvb1-1:8879409:8883777_3p
AGTTCGCAAGCGAGACGTGTCCTTCTGTTATTCTAATTGCTAAGTTCGAATTGGATTATGGTTGCATCTCTACTGGCAGGCTGCAAGTCGCTATATAAGGAGAGCTCGAGGATCTCAAAAGACACACAATCAAATCTTACAAACTACAACAAAACTCTTCGAGCCTCTTGTAACCCTAATTCTAAGAGCATCTCGCCTGAGTTCTCAAAGCTCGTTCGGACTCGCCTTTGGTTACTCTCCACCGGTTGCTCTGCTCGTTTCCTACAGTGAGTATCGATCGCAAACAAAGAGGTGAGCTACTTGTAATCTCTCGTCCGCGAGGTGGCACCGGAACCCCTACGTTTGATTAGAAGTCAAGCACGCACAACTCACATTCCGCGTCCGCGCGGTGGCACGCCCCACACTCGTTTTTTACTTTTGGTGCTGCTAGGTTACCTCTCTGCCCCCTGCTA
>Fvb1-1:8888276:8890458_5p
AAGTGTTGACTTTTAAAAGTATTTTTCAGACAACATATATATGTTGTCTGAAGTTACTAAGCAAGATTCCATTCACGTTGACCGCATCGACTGAGATCCGAACTTTATCGAAAATGCTTGAATTTTGTTCTACACCCATAATTCACTATCATGTTGACATCTGACACTCAAACTTCAAAAAAAATTATTTCCGTCATTTGAATCACAACGTGCGTACTAATGTGCTATAACATGTTTACTAAGTTCTTTGTAAACATACATTTTTATAAGACAACTATATGCAAGAAACAAAATTTACCTAATATGACCGTTGGATATGATCGCAGTACTTAAATATGTATGTGGAAGAAAATTTACCCATTTTCGATAACTTATAGGTCTTGATCATTAAAGTCAACTTCAATTATATATAAAACGTTCCTATTCTTCCTCATGAGGAGCGATA
>Fvb1-1:8888276:8890458_3p
ATAAAAGTGTTGACTTTTAAAAGTATTTTTCAGACAACATATATATGTTGTCTGAAGTTACTAAGCAAGATTCCATTCACATTGACCGCATCGACTGAGATCCGAACTTTATCGAAAATGCTTGAATTTTGTTCTACACCCATAATTCACTATCATGTTGACATCTGACACTCAAACTTCAAAAAAAATTATTTCCGTCATTTGAATCATAACGTGCGTACTAATGTGCTATAACATGTTTACTAAGTTCTTTGTAAACATACATTTTTATAAGACAACTATATGCAAGAAACAAAATTTACCTAATTTGACCGTTGGATATGATCGCAGTACTTAAATATGTATGTGGAAGAAAATTTATCCATTTTCAATAACTTATAGGTCTCGATCATTAGAGTCAACTTCATATATACATAAACTTTCTTATAGCTTTCGCAAGAAGTACATAATCGTTTCACT
>Fvb1-1:8898096:8905240_5p
GTACACATGTTGTGATCGTGATGATCAAACTTGAGAAACACAAATCCAGCCGTCAGATCTGACCATCATGATAAAATACATGTATGGGAAAAAATTCAACTTGATCCGAAAAGAATAAGGGCTCGATCCGGACGGTCAATCTCTTAAGTCAAACCCCTAAACGCACGGAAAAGGTCGTTCGACCGTCTAAATTACGTATTTTGGCCGGACCTCCAACTGAAAATAGTTTTAAACCGATGATACGCAACAAGTCGTATAAAAATTTTACGCAAAATAACCACCGAACCCGGGGCTACCCATAGGGAGAAAGAATGGAAAATTGCATTGACCGCAACTATCGGCACCGAGACATGACCGGAATACCGTGATTTTTCAACCGTAGACGTATTTCACCATTCTAGTCATGTCTTATTTCACGACTTTTTTACGTTTGAAGGATCTACGTATAGTTTGTTTTTGAAACCGAACATTTACATAACACTTGGTAAACAAGTTATACAACATTAGTACACATGTTGTGATCGTGATGATCAAACTTGAGAAACACAAATCCAGCCGTCAGATCTGACCATCATGATAAAATACATGTATGAGAAAAAATTCAACTTGATCCGAAAAGAATAAGGGCTCGATCCGGACGGTCAATCTCGTAAGTCAAACCCCTAAACGCACGGAAAAGGTCGTTCGACCGTCTAAATTACGTATTTTGGCCGGACCTCCAACTGAAAATAGTTTTAAACCGATGACACGCAACAAGACGTATAAAAATTTTACGCAAAATAACCACCGAATATAGGGCTATAGTAGGTAATAGAGAAATTTTAGGGTTTAGCCGACGAATACCCTAACGTATTCGTCGGCTATAGTATGTAATTAAAAAATTAAAAAATAACTCACTACCAGAA
>Fvb1-1:8898096:8905240_3p
CATGTTGTGATCGTGATGATCAAACTTGAGAAACACAAATCCAGCCGTCAGATCTGACCATCATGATAAAATACATGTATGGGAAAAAATTCAACTTGATCCGAAAAGAATAAGGGCTCGATCCGGACGGTCAATCTCGTAAGTCAAACCCCTAAACGCACGGAAAAGGTCGTTCGACCGTCTAAATTACGTATTTTGGCCGGACCTCCAACTGAAAATAGTTTTAAACCGATGACACGCAACAAGTCGTATAAAAATTTTACGCAAAATAACCACCGAACCCGGGGCTACCCATAGGGAGAAAGAATGGAAAATTGCATTGACCGCAACTATCGGCACCGAGACATGACCGGAATACCGTGATTTTTCAACCGTAGACGTATTTCACCATTCTAGTCATGTCTTATTTCACGACTTTTTTACGTTTGAAGGATCTACGTATAGTTTGTTTTTGAAACGGAACATTTATATAACACTTGGTAAACAAGTTATACAACATTAGTACACATGTTGTGATCGTGATGATCAAACTTGAGAAACACAAATCCAGTCGTCAGATCTGACCATCATGATAAAATACATGTATGAGGAAAAAATCAACTTGATCCGAAAAGAATAAGGGCTCGATCCGGACGGTCAATCTCGTAAGTCAAACCCCTAAACGCACGGAAAAGGTCGTTCGACCGTCTAAATTACGTATTTTGGCCGGACCTTCAACTGAAAATAGTTTAAACCGATGACACGCAACAATTCGTATAAAAATTTTACTCAAAATAACCACCGAACATAGGGCTATAGTAGGTAATAGAAATATTTTAGGGTTTAGCTGACGAATACCCTAACATATTCGTCGGCTATAGTATGTAATTAAAAAATTAAAAAAATAACTATAGCCGACGA
>Fvb1-1:8921375:8928496_5p
GTGATAAGCAATAATCTTGTGCTCAATTTCTGCTGCATAATCACTGGCTCTTATCTCTTATTAATCAGCTTTATCTTAGGAGATCTGCATAATCATAGAGATATAATTGATGCATATTTGTAGGATAGAAATTGACAGCAAATCCTTAATATGATTGCTGATATTTGAGATCTAAAATGATCCTAATTCTTGTATATATAGCAGTACTGTATCAATGAAAAGTAAGTAAAAACATTCTTACCAATTGTTCTTCA
>Fvb1-1:8921375:8928496_3p
GTGATAAGCAATAATCTTGTGCTCAATTTCTGCTGTATAATCACTGGTTCTTATCTCTTATTAATCAGCTTTATCTTAGGAGATCTGCAGAATTATAGAGATGTAATTGATGCATATTTGTAGGATATAAATTGACAGCAGATCCTTAATATGATTACTGATATTTGGGATCTAAAATGATCCTAATTCTTGTATATATAACAGTATTGTATCAATGAAAAGTAAGTAAAAATATTCTTACCAATTGTTCTTCA
>Fvb1-1:8928748:8934973_5p
CCCCCAAAAGGGGAGACACTCCAAAGGATAGCAAGTAGTCCCACATTCGAGACTAAGGCCAAGGTACCCAAGCTTGGCCTATAAAACAAGCTCAAGCTACCATAAAAGGTACACACTCTCTCTCTTTCACATTCCTCTACCGTGCAAGTGCTCACAGCTAACTTAAGCATCGGATAGTCGAAGACTGGGCCACCCCAGTCCCGACCCCGTGACGCTGTCACTTGTGTAGGTTCCGTGTGAAGGACCCAAGAATTCTACTTCGCTCCGCCACGCGACCCCTTCCCGGCTCAAGACGAAGCAGGTAGAAACA
>Fvb1-1:8928748:8934973_3p
CATCCTCAAAAGGGGAGACACTCCAAAGGATAGCAAGTAGTCCCACATTGGAGACTAAGGCCAAGGTACCCAAGCTTGGCCTATAAAACAAGCTCAAGCTACCATAAAAGGTACACACTCTCTCTCTTTCACATTCTTCTACCGTGCAAGTGCTCACAGCTAACTTAAGCATCGGAGAGTCGAAGACTGGGCCACCCCAGTCCCGACCCCGTGAAGCTGTCACTTGTGCAGGTTCCGTGTGAAGGACCCAAGAATTCTACTTCGCTCCGCCACGCGACCCCTTCCCGGCTCGGGACGAAGCAGGTAGA
>Fvb1-1:8951267:8963864_5p
AATGTCACCTCGCCACCCCTTAGGGCTTTTGCCTTGACGCGAATGTTGGCTCGCCGCCCCTCAGGGTTCATGCTTTAACGTGAATGTTGGCTCGCCACCCCTTAGGACTTCTGTGTTGGCGTGAATGTCACCTTGCCACTCCTTAGGGTTTCTGCATTAACGCGAATGTCACCTCGCCACCCCTTAGGGCTTCTGCCTTGACGTGAATGTTGGCTCGCCGCCCTTCAGGGTTCATGCTTTAACGCAAATGTTGGCTCGCCATCCCTTAGGACTTCTGCCTTGGCGCGAATGTAGGCTCGCCATCCCTTAGGGCTTTTGCTTTGACGCGAGTGTTGGCTCGCCTTTGCTTTAGGGCTTTAACCATCTCGCAAGTGTCTTCTTTACACACGAACTCTGCTTGGCAGGACTTCGTCGTCTTTTCCTTGATTTCGTCGTCTTTTCCTTTATGAAGTTGATGAGATCGTATGAACCACATAACTCCAGACGTCTATCCCTGTCTGGTTGGGAGTTGGACTTGAGGAAACTGCTCTTCTACAAATTGAGATATGTCGTCTCATTCTCTTTGATCTGATCAAGGATTCTCCGAGTCATCAAGGGTAAGTTCATATTCTTCAGATTCGCGTTACTTATTTGTTTCCTTCCCCTTGCATGGCTTGTTATGCGAGATGCAAGGCCATATGTTTGTTGTAACAAGAGGGGGAGGGGGTGAGGTCATCTAGCCTTCTTTTTGGTGACTACCTCGCGTGGTCATCTCGCCTTCTTTTGGTGACTACCACGCG
>Fvb1-1:8951267:8963864_3p
CGCGAATGTCACCTAGCCACCCCTTAGGGCTTCTACCTTGACGTGAATGTTGGCTCACCGCCCCTCAGGGTTCATGCTTTAACGCGAATGTTGGCTCGCCACCCCTTAGGACTTTTGTCTTTGCGCGAATGTCACCTCGCCACCCCTTAGGGTTTCTGCTTTAACGTGAATGTTACCTCGCCACCCCTTAGGGCTTCTGCCTTGACGCGAATGTTGGCTCGCCGCCCCTCAGGGTTCATGCTTTAACGCGAATGTTGGCTCGCCACCCCTTAGGACTTCTGCCTTGGCGCGAATGTAGGCTCGCCACCCTTTAGGGCTTTTGCTTTGACGCGAATGTTGGCTCACCTTTACTTTAGGGCTTTAACCATCTCGCGAGTGTCTTCTTTACACACAAACTCTACTTGGCAGGACTTCGTCATCTTTTCCTTGATTTCGTCGTCTTTTCCTTGATGAAGTTGATGAGATCGTATGAACCACATAACTCCAGATGTCTATCCCTGTCTGGTTGGGAGTTGGACTTGAGGAAACTGCTCTTTTATAAATTGAGATATGTCGTTTCCTTCTCTTTGATTTGGTCAAGGATTCTCCGAGTCGTCAAGGGTAAGTTCTTGTTCTTCATATTTGTGTTACTTGTTTGTTTCCTTCCCCTTGCATGGCTTGTTATGCGAGATGCAAGGTCATATGTTTGTTGTAACAAGAGGGGGAGGGGCGAGGTCATCTCACCTTCTTTTTGGTGACTACCTCGCGTGGTCATCTCGCCTTCTTTTGGTGACTACCTCG
>Fvb1-1:8986715:8990029_5p
TATACAAAAATTAACTAAAGAAAGGGAAGAACAAAGAGCAAGAAGGTGTCTCTAATTCTCCACTCTCTGCCCTCTCTCCTTATTCATTCCAAGCTACATCTATTTATAAGGCAACATAGATCTCCATTCCAACTCCATCTTCATGTGAATATGACTTTCATCCTTTCAACCTTCTCATGCTTGATGGCAACATTTTTCTTCACACATAAATGCTT
>Fvb1-1:8986715:8990029_3p
ACAAAAAGTAACTAAAGAAAGGGAAGAACAAAGAGCAACAAGGTGTCTCTAATTCTCCACTCTCTCCCCCCTCTCCTTATTCACTTCAAGCAACATCTATTTATAGGGCAACATAGATCTTCATTCCAACTCCATCTTCATGTGAATATGACTTTTATCCTTTGAACCTTCTCATGCTTGATGGCAACATTTTTCTTCACACAAATGCTTTC
>Fvb1-1:8993344:8999779_5p
TGGCCGTCACCGGCCGCCGCCGGCGGCGGAGTTGGCGGTGGTGCTGCCTCTTTTTGGGCAGTTTTTCATGCTTATTAAATTGCTAAAAATAAGAGAAACCCATTGGTGGAAAGTTAGCAATTTTTGGAGTAATGTAGGTTAGGTTTCGGATTTTCCGAAGACTAGCGATTTAATGGTTAAAATTGATAACCGGGTATAGAAATATTACTGTTAGACAGTTGTTGGATTGTGCTTATGCATTGAAGTGGATATTGGAGTGTTACGTATGGAATTGGGATTGGTGTTAGTGGAAATGGGTGTCCATAGTATATCTAATGGGTGTCCATAGTAAATCTAGTTAGAATGTTTAGTAAACTTGGGTTCAAGGTGAAAGAATGCATGTTTGATGATTTGCATAAGTATGATTTGATTTTGGACTTATGGTGGTAATTGTGATGTGGTTAGAGAAGGTAGAGAAGTAGACTAAAATGATGAACTACGAGTGGCTTGATCCCTTTAAAAAGGGTACGTAGGCAGCCCGATCAAGTTTTGGGTGCAGCCACAAATTAACAAAATAAATTTAGGTTTCAAACGCAGTAAAACTGCGTTGTTGTTTGGTTTGAGAATGAGATC
>Fvb1-1:8993344:8999779_3p
TGGCCGTCGCCGGCCGCCGCGGCGGCGGAGTTGGCGGTGGTGCTGCCTCTTTTTGGGCAGTTTTTCATGCTTATTAAATTGCTAAAATAGAGAGAAACCCATTGGTGAAAGTTAGCAATTTTTGGAGTAATGTAGGTTAGGTTTCGGATTTTCCGAAGACTAGCGATTTAATGGTTAAAATTGATAACCGGGTATAGGAATATTACTGTTAGACAGTTGTTGGATTGTGCTTATGCATTGAAGTGGATATTGGAGTGTTACTATGGAATTGGGATTGGTGTTAGTGGAAATGGGTGTCCATAGTATATCTAATGGGTGTCCATAGTAAATCTAGTTAGAATGTTTAGTAAACTTGGGTTCAAGGTGAAAGAATGCATGTTTGATGATTTGCATAAGTATGGTTTGATTTTGGACTTATGGTGGTAATTGTGATGTGGTTAGAGAAGGTAGAGAAGTAGACTAAAATGATGAACTACGAGTGGCTTGATCCCTTTAAAAAGGGTACGTAGGCAGCCCGATCAAGTTTTGGGTGCAGCCACAAATTAACAAAATAAATTTAGGTTTCAAACGCAGTAAAACTGCGTTGTTGTTTGGTTTGAGAATG
>Fvb1-1:9000088:9014224_5p
AACCAATCCATCCAAATAAATCATTCCAGAATAATGAACATGCAATTAATTACTTCAAATGCGTAACGGAAATATTATCATGCTTTGCGAAACTAAGTCCTAAGATACACCCGTCGAGGACATGCACTTAATCGGTTTTCCTTAATAGTTACTAGGTCAGAACGTCTAGGCCTAGAGCATCTCATAAATTAAACACATAATGCCACGAGCAACTTACATGCAAAATCTACAAGTCATTAAGATGAAAACGGACTTAAACAAATTACTAAGTTTACAAACGTTGCCTAACTTTTCACATGCAAAGCACTTATCTCGGCCACTACAACATGGCCTTCACCACAACGGAATACTTCTAAACACGAAATAAACCTCTAGCACTACCAACCTGCAGAGTTAGTAATCACTTACGCACTAGATAAAGCTTTTAACACAAACCATAATATTAGAACCGAAAACACAAGATCATAAATAATTAAACTACACATTCAAATATTCTGGAAATTCAAACCCTCATGACTCAAACATCATTCGAATTTATAAAGAAAACATAGGAGTTCATGCACGAATTCGAAACCAAAGAAAACAAAACAAAAACAACAAAGAACCATTACAATTGGAATCGGCAAAGAGAGGCCAACTAGTTGTCGATTGCAAGGCTTTGGACTCGGCTGCTCTCCTCCTTGGCTCGGCCTTGGGGCAGAGGTCTTGACTCCTTAGGGCTCCTAAAGTGGTGCGACGGCAAGAGAAAGAGAGAGAGAGAACTTTTCAGAATTTTTCTGGATTGTGAAGTGGTGAATTCCTCTCTTCTAGTCCCTCCTATTTATATTGAATTGGTGAAACCCCTAGCATTGCCGCAGCCCTTGGATCTCTCTTGATCTTGTGGCTGAAAACAAGTCCTAGTTACACAAGAGAAAGCCACAAAATCGGTGGGATTCTCTTCTAGGTAGAATGGGATTCTCCTTCCTTAATTTTCTGATTTTATCTTCTTGATTCTTC
>Fvb1-1:9000088:9014224_3p
AATAAATCATTCCAGAATAATGAACATGCAATTAATTACTTCAAATGCGTAACGGAAATATTATCATGCTTTGCGAAACTAAGTCCTAAGATACACCCGTCGAGGACATGCACTTAATCGGTTTTCCTTAATAGTTACTAGGTCAGAACGTCTAGGCCTAGAGCATCTCATAAATTAAACACATAATGCCACGAGCAACTTACATGCAAAATCTACAAGTCATTAAGATGAAAACGGACTTAAACAAATTACTAAGTTTACAAACGTTGCCTAACTTTTCACATGCAAAGCACTTATCTCGGCCACTACAACATGGCCTTCACCACAACGGAATACTTCTAAACACGAAATAAACCTCTAGCACTACCAACCTGCAGAGTTAGTAATCACTTACGCACTAGATAAAGCTTTTAACACAAACCATAATATTAGAACCGAAAACACAAGATCATAAATAATTAAACTACACATTCAAATATTCTGGAAATTCAAACCCTCATGACTCAAACATCATTCGAATTTATAAAGAAAACATAGGAGTTCATGCACGAATTCGAAACCAAAGAAAACAAAACAAAAACAACAAAGAACCATTACAATTGGAATCGGCAAAGAGAGGCCAACTAGTTGTCGATTGCAAGGCTTTGGACTCGGCTGCTACTCTCCTCCTTGGCTCGGCCTTGGGGCAAAGGTCTTGACTCCTTAGGGCTCCTAAAGTGGTGCGACGGCAAGAGAAAGAGAGAGAGAGAACTTTTCAGAATTTTTCTGGATTGTGAAGTGGTGAATTCCTCTCTTCTAGTCCCTCCTATTTATATTGAATTGGTGAAACCCCTAGCATTGCCGCAGCCCTTGGATCTCTCTTGATCTTGTGGCTGAAAACAAGTCCTAGTTACACAAGAGAAAGCCACAAAATCGGTGGGATTCTCTTCTAGGTAGAATGGGATTCTCCTTCCTTAATTTTCTGATTTTTATCTTCTTGATT
>Fvb1-1:9017217:9022150_5p
TGATGCAGGGCAGAAACTGAAAGTTTCTGTCTTGCGGCTAGATCAGGGGTAAAAACACTTGAGAGCGGAAGTTCTCAACGAAAACAAGCAATTGCAGAGAAATACTTGCTGTAGGATTAAAGTAGGAACGATATATTGAGTTCTAGGGCAGAACGTCCCAAAGAAACTCTTATGTATAATTTTATTCAAAATAACAAAGCTAACTTACAAGACTCTCAAAAAGCTATATATATAGGTAATAGCAAACCCTAATAAAAACAGGAACCTAAAAGACTTAAGAATAATAAAACATAATAAAGAAAATAATAAAAGATAATAAACTCCTAATTAATTAAGGAAACTTTGGATGCTCCTGCATCAACTCCACCGGGTTGGGAAGAACTCGACTCCGGAGAGAAAACTTCTAAAACTTGAGCATATGTCTCTGGAGCAATCCTCTGTAACTCTTCTTCAGCAACCCAAGTACTCTCACTAGCATGCTTGCCCAACCACTTTACTAAGAATCGTCTATACTGGTTGCCCCTCCTAGACTTAATCTCTTTGACATCCAACACATCTTCAACAACAGCAGGTTGTGCTTGAGGAAGTTGGCGAACTTGTGTTTCTACTGAAACCGGTTCACCATCAAAACCAGCAAAGTCATACAAGTCTGACACATTGAAAATTGGGCTAATTTGAAGCTCAGATGGCAACTCTACCATGTATGCATTTGAACTGATCTTTTTCAGCACCTTACACAGCCCAAACTTCCTCGATTTCAACTTATGGTATGTGCCCTTAGGGAATCTGTTCCGTTTTAGATGCACTAAAACCATATCTCCTTCTTCAAACTCTTTCACTCTTCGGTGCTGATTGACTGCTGTTGCATAAGACTCATTGCTAGCCTTGATAGCTTCTTTCACTTCTTCATGAACCTTCTTGACATGATCAGCAAAGGCTTCACCATCATCACTAACTCTTGCCTCCTGAGGAAGCGGAACAAGGTCAAGAACATGTTGGG
>Fvb1-1:9017217:9022150_3p
TGATGCAGGGCAGAAACTGAAAGTTTCTGTCTTGCGGCTAGATCAGGGGTAAAAACACTTGAGAGCGGAAGTTCTCAACGAAAACAAGCAATTGCAGAGAAATACTTGCTGTAGGATTAAAGCAGGAACGATATATTGAGTTCTAGGGCAGAACGTCCCAAAGAAACTCTATGTATAATTTTATTCAAAACAACAAAGCTAACTTACAAGACTCTCAAAAAGCTATATATATAGGTAATAGCAAACCCTAATAAAAACAGGAACCTAAAAGACTTGAGAATAATAAAACATAATAAAGAAAATAATAAAAGATAATAAACTCCTAATTAATTAAGGAAACTTTTGATGCTCCTGCATCAACTCCACCGGGTTGGGAAGAACTCGACTCCGGAGAGAAAACTTCTAAAACTTGAGCATATGTCTCTGGAGCAATCCTCTGTAACTCTTCTTCAGCAACCCAAGTACTCTCACTAGCATGCTTGCCCAACCACTTTACTAAGAATCGTCTATACTGGTTGCCCCTCCTAGACTTAATCTCTTTGACATCCAACACATCTTCAACAACAGCAGGTTGTGCTTGAGGAAGTTGGCGAACTTGTGTTTCTACTGAAACCGGTTCACCATCAAAACCAGCAAAGTCATACAAGTCTGACACATTGAAAATTGGGCTGATTTGAAGCTCAGATGGCAACTCTACCATGTATGCATTTGAACTGATCTTTTTCAGCACCTTACACGGCCCAAACTTCCTCGATTTCAACTTATGGTATGTGCCCTTAGGGAATCTGTTCCGTTTTAGATGCACTAAAACCATATCTCCTTCTTCAAACTCTTTCACTCTTTGGTGCTGATTGACTGCTGGTGCATAAGACTCATTGCTAGCCTTGATAGCTTCTTTCACTTCTTCATGAACCTTCTTGACATGATCAGCAAAGGCTTCACCATCATCACTAACTCTTGCCTCCTGAGGAAGCGGAACAAGGTCAAGAACATGTTGGG
>Fvb1-1:9074952:9077941_5p
GTTGTGATATCGGTCAATTATGTATGTCAAGGAACCCCAAAAGAACACAGTAAACCAAGAGAAACAACCACATAGATAAGACACAAATAACACAGATTTAAGGTGGTTCAACAAAACTTTTGCCTAAGTCCACCGGCAGAAAACACTCCACTATATTAATAATGGGTACACCAGAAAGTATAAGAAAACAAATACTCTCTCTTCTCTTCCTATCTCTCTCCTCTCTGCCCTCTCTCACCCTATAACCGAGAATGGAACACACTTTACTCTTTATCTCTGCGATACAAAACCCTAGAGCTGAACCTCTCCTTATATAGCCATAAGGATCTTCAGATCTCTTCACCAAATAGGAAATCATATTCCTATTAGTGGTAGGCAATAATGCCTCATTTCTTCTCTGTAATCAACCAAGATTACAGGTATACCATCATCAATAAGGATATCCTTTCCTTATTAGAATATCATACTCTAAGACAAAACATCTTAGGAAAAACACATGGGCTGGAAACCCAACAATCTCCCCC
>Fvb1-1:9074952:9077941_3p
TGTTGAGATATCGGTCAATTATGTATGTCAAGGAACCCCAAAAGAACACAGCAAACCAAGAGAAACAACCACAGAGATAAGACACAAAGAACACAGATTTAAGGTGGTTCAACAAAACTTTTGCCTACGTCCACCGGCAGAAAACACTCTCCACTATATTAATAATGGGTACAACAGAAAGTATAAGAAAACAATGACTCTCTCTTCTCTTCCTATCTCTCTCTCCTCTCTGCCTTCTCTCACCCTCTAACCGAGAATGGAACACACTTTGCTCTTTGTCTTTGCGATACAAAACCCTAGAGCTGAACCTCTCCTTATATAGCCATAAGGATCTTCAGATCTCTTCACCAAATAGGAAATCATATTCCTATTAGTGGTAGGCAATAATGCATTCTTCCTTCTCTGTAATCAACCAAGATTACAGGTATACCATCATCAATAAGGATATCATTTCCTTATTGGAATACCATACTCTAAGACGAAACATCTTAAGAAAAACGCATGGGTTGGAAACCCAACATA
>Fvb1-1:9143725:9150557_5p
CTGTTTAAAGAAATTATGTTTCCGTCCTTCTGTTATGTGTCTTGCCCTAATACATGTAGGATTAGTTAATCCGGTTTCCTTATTAGAATAGATTACAGTTGATAGATCTTCTAGATCCTTCGGGAGACTCTATGTAATGCCTATAAATATGTCTTTCTATCAATGAATGAGTAGACCGTTATTCTCGTTATCTTTTCTCCTTCAACACGTTATCAGACTTG
>Fvb1-1:9143725:9150557_3p
TGTTTAAGTAAATTATGTTTCCGTCATTCTGTTATGTGTCTTGCCCTAATACACGTAGGTTTGGCTAATCCGGTTTCCTTATTAGAATAGATTACAGTTGATAGATCTTCTAGATCCTTCGGGAGACTCTATGTAATGCCTATAAATAGGCATTTCTATCAATGAATGAGTTAACCGTTATTCTCGTTATGTTTTCTCCTTCAACAATTTCTAAGT
>Fvb1-1:9179892:9181179_5p
CTTATTTATACAACATTAGTACATATATCGTGATTTTGGTGATCGGAGAAGAGGAACTGAAAACCTACCGTCAGATATGACCAGCATAATGAATTACGTGGGTGGGAAAAAATTCAGCTCCATCGGACAAAGATAAGGGCTCGATCCGTCCGGTCAATCGGTGCGGTCAATCCCCTAAACGGACGGAAACGGCTATTCAACCCTCCAAATCACGTAATCTGGCCGGACCTTCAACTGAGAATAGTTTCTAATCGATGAGACGCTTACGTGGCTATAAAAAT
>Fvb1-1:9179892:9181179_3p
TTATACAACATTAGTACATATATCGTGATTTTGGTGATCAGAGAAGAGGAACTGAAAACCTACCGTCAGATATGACCAGCATAACGAATTACGTGGGTGTGCAAAAATTCAGCTCCATTGGACAACGATAAGAGCTCGATCCGTCCGGTCAATTGGTGCGGTCAAACCCCTAAACGGACGGAAACGGCTATTCGACCCTCCAAATCATGTAATCTGGCCGGACCTTCAACTCAGAATAGTTTCCAATCGACGAGACGCTTACGGGGCTACAAAAATAAAA
>Fvb1-1:9184815:9198707_5p
TTGTGACTGAATTGTTATTAACTAAGTTATTGTACCTGCAATAAAACTCCAATCACATTAAAACCCTTTTGTATCGCATGTAGTATTAGACAAATAGGGATCGTACTATCTGGGGAATCCGAGGGTATTCAATTACACAAAGTGTCACATAACAAATTGGGGGTTGAAAAATATATTAAATCCTACTGAAAATTTCTAAAATAAAATAAAACAAGACCTAATTTTATTATTTACATGATCTTCATCTTTCACACAACACGTCACCAACAACTCATTTAACAAAACCAACAAAGAAACAAAGCAGCAATTTTCGACAATTATTCCAATTTCATCCTAATTCCAATTTAATTAGAGCCTTCGTGGTTATTCTAATCATGCAAAACTCCTTAATTATCTAGAACTAGCTTCGTGCGTAATCCTAGACATAGTGCTAAATTTTTCAGAAACACTTCGTGTAGAATCTGAAACAAGAAACACATACGCACAATGAGTTAAATTGAAAACATATTAGGGAGTATGGCGTCACCTCATCTCCTTTCTCTATGTAAATTTTCTGTATTACTCTAGCCCTTTGAATAAACATAAGGAAAAACAACTTCGTGTATGTTTCCCCTTATATTAAATTCGGCAATTGAAACCCATACACAAGGGACAGCCATGGTC
>Fvb1-1:9184815:9198707_3p
AAATTGACGGAATTGTTATTAACCAAGTTATTGTACCTGCAATAAAACTCCAATCACATTAAAACCCTTTTGTATCGCATGTAGTATTAGACAAATAGAGATCGTTCTATCCGGGGAATCCTAGGGTATTCAATTACACAAAGTGTCACATAACAAATTGGGGGTTGAAAAATATATTAAATCCTACTGAAAATTTCTAAAATAAAATAAAACAAGACCTAATTTTATTATTTACATGATCTTCATCTTTCACACAACACGTCACCAACAACTCATTTAACAAAACCAACAAAGAAACAAAGCAGCAATTTTCGACAATTATTCCAATTTCATCCTAATTTCAATTTAATTAGAGCCTTCATGGTTATTCTAATCATGCAAAACTCCTTAATTATCTAGAACTAGCTTCATGCGTAATCCTAGACATAGTGCTAAATTTTTCAGAAACACTTCGTGTAGAATCTGAAACAAGAAACACATACGCACAATGAGTTAAATTGAAAACATATTTGGGAGTATGACGTCACCTCATCTCCTTTCTCTATGTAAATTTTCTGTATTACTCTAGCCCTTTGAATAAACATAAGGAAAAACAACTTTGTGTATGTTTCCCCTTATATTAAATTCGGCAATTGAAACCCATACACAAGGGACAGCCATGA
>Fvb1-1:9248911:9256280_5p
GACGCCAAAAACTTGTTAGGCAAAAAACCACCCTCAAGTATAAGGGGTATAAGTAATAGTATAGGGATTAAGAAAGGTTGTCGAACCCACGAGGATTGGATTCCTTTCACTAGCTAGGGTGTTAACCTTAAGAGAGCTAGAAGGTGGAAATGTACAATAAGAAACCTAAATACACAAGGAAAACTAGGCTCATGGTGAGTATGTGCAACATGGAGTAGTGATTTGATTTTGGGTTTTTGAAGTAGTTAACTAAATTAAACTAAATGCTCAAATATAAACTAAATTACTCTAAACTAAACTAGTGGTCTAATGAATGGTGTTAGGTTTCGAATTGTCTGCCACTAACTTCTCTTGCAAGTATTGATGCAAATCACTATGAACGATGCTAAGCTAATCAACCAATTTCTCTCCTTACATCCCTCTCGGGTGTGACAAGGGACATGCTCATTTTGTGGTATTAAGTAACCCCTCTCGGGTGTAGTACTTAACTACTTAAGTCATGCATTTCAATCCAATTAGGCATCTAATGCATTACCCTAAATGCATAAAGTTTGGAGATGAATAAACTATACAAACCAACCAAGCTTATCTCTAAGTGATTGTAATTCACAATCCCTACATGCACACTTAGTGTGCTTTCATGTTTTAACATTCAAAGGTTACCAAGCTCTAAACATTATCATGTCATGGCAAACACACATACTCAAAGTGGTAAATTCTAAGAATATGCATTCAACTCTTGACCTAGCATGTAGGAATATTAACTAAAATTGCATCACATCATAAAATAGCATTAATCCATACAAGATTGGTTAGGGCTTTC
>Fvb1-1:9248911:9256280_3p
CAACAACGCCAAAAACTTGTTAGGCAAAAAGCCACTCTCAAGTATAAGGGGTACAAGTAATAATATAGGTTTTAAAAAAGGTTGTCGAACCCACGAGGATTGGATTCTTTCACCAGCTAGGATGTTAACCTTAAGAGAGCAAGAATGTGCAATTGTACAATCACAAACCTAAATACACAAAGAAATCTAGGCTCATGGTGAGTATGTGCAACATAGAGTAGTGATTTGATTTTGGGTTTTTGAAGTAGTTTACTAAATTAAACTAAATGCTCAAATGTAAACTAAATTACTCTAAACTAAACTAGTGGTCTAATAAATAGTGGTAGGATTTGAATTGTCTGCCACTAACTTCTTTTGCAAGTATTGATGCAAATCACTATGAATGATGCTAAGCTAATCAACCAATTTCTCTCCTTGCATCCCTCTCGGGTATGACAAGGGACATGCTCCTTTTGTGGTATTAACTAACCCCTCTCGAGTGTAGTACTTAACTACTTAAGTCATGTATTTTAATCCAATTAGGCATCTAATGCATTACCCTAAGTGCATAAAGTTTGGAGATGAATAAACTATGCAAACCAACCAAGCTTATCTCTAAGTGATTGTAATTCACAACCACTACATGCACACTTAGTGTGCTTTCATGCTTTAACAATCAAAGGTTACCAAGCTTCAAACATTATCATGTCATGACAAACACACATACTCAAAGTGGTAAATTCTAAGAATATACATTCAACTCTTGAATTAACATGTAGGAATGTTAACTAAAATTGCATCACATCATAAAATAGCATCAATCCATACAAGATTGGTTAGGGCTTT
>Fvb1-1:9344488:9350063_5p
GCTAAAGGAAATTATGTTTTCGTTATTTTGTTATGTGTCTTACCCTAATACACGTAGGATTGATTAATCTGGTTTCTTTATTAGAATAGATTACAGTTGATAGAACTTCTAGATCCTTCGGGAGACTCTATGTAATACTTATAAATAGGTCTTCTTATCAATGAATGAGTATATCGTTATTCTCGTTATCTTTTCTCCTTCAACACGTCATC
>Fvb1-1:9344488:9350063_3p
AAGGAAATTATGTTTTCGTCCTTCTCTTATGTGTCTTGCCCTAATACACGTAGGATTGGTTAATTCGATTTCCTTATTATAATAGATTACAGTTGATAGAACTTCTAGATCCTTCGGAAGACTCTATGTAATGCCTATAAATAGGTCTTCCTATCAATGAATGAGTAGACCGTTATTCTCGTTATCTTTTCTTCTTCAAAACT
>Fvb1-1:9370749:9379589_5p
AGTTTCCCACGCCTCTTCATCCCGTGAGGGTCTCCGAGCAGGCGGACGGAGACGAATCCGTTGGCTCAGCCTCATCCTCAGGTAATTTATTATTACTGTTTTGTCGATTTAAATTTTTTTTTTGTAAAAATGTATTATTAATATTAAATTTGATTCACAATGTCACAGTCGCCGGAACGAGAAGGCGGAACAGGAGAGGCACCGTCAGCAACAAGGGACTCGATAGGGCGGTCGAGTCCGCTGGACGGATCGCCATCCCGTTTTCCAACGGGAAACCGGTGGACGCCGTGTTGGGAAACCGGTACACGCGCGCCGCAGGAGGCACCATCCGCTCCAGACTCCCTATGTTGTGGGGAGTCTGGAGCCAGGTTCCTGATGGAGTGAAGGAGATGCTCCATCAGTCGATGTCGGTGAGTTTACTCGATCAATTACTATTTTTTTAACTAATAAAATATTTAATTATCGAAAAAAATACTAACAAGTGGTAATGCAGCAATGGTTTGTGGTTCCCGAGGAGGGACGTGACTGGGCGGACAAGGCCCATAGGGAGAGGTACCTCTATTTAATAATTTATTAAATTTTTTTTTAATAATATATTTAATATTTTTTTTGTATATGTAGGTTCAAGGAGTGGAAGCACGACCTCCGGTTACACTGGAAGCAGTACGGGAGCGACCGTTCGGGTACCCCGAAGGAGTTCGAGTATCGGGAGTACGAGTGGCGGTGGCTTCTTGTCACGCAGTTCAACGACCCTCACAAACAGGTAATTCGTAAACAAATTTGAATATTTAATGAGTGAATTAATTATAATTGTATGTTTTTAAATATTTACTAACGATAATTTTTTTTTAAGCACCTCGCCCGGGTGAACGCTGAGAACCGGCAACAGAACACAACCAACCATCGTGCCGGTTCGAGGCCGTTTTCGGCCATCATGGACGACGTGCGGCGAGAGCGGCCAGAGGAGAACCCCTATGTGGAGACCTTTAAGAG
>Fvb1-1:9370749:9379589_3p
GGGAGTTTCCCACGCCTCTTCATCCCGTGAGGGTCTCCGAGCAGGCGGACGGAGACGAATCCGTCGGCTCAGCCTCATCCTCAGGTAATTTATTATTACTTTTTTGTCGATTTACATTTTTTTTTGTTGTAAAAATGTATTATTAATATTAAATTTGATTCACAATGTCACAGCCGCCGGAACGAGAAGGCGGAACAGGAGAGGCACCGTCAGCAACAAGGGACTCGATAGGGCGGTCGAGTCCGCTGGACGGATCGCCATCCCGTTTTCCAACGGGAAACCGGTGGACGCCGCGTTGGGAAACCGGTACACGCGCGCCGCGGGAGGCACCATCCGCTCCAGACTCCCTATCTTGTGGGGAGTCTAGAGCCAGGTTCCTGATGGAGTGAAGGAGATGCTCCATCAGTCGATGTCGGTGAGTTTACTCGATCAATTACTATTTTTTTAACTAATAAATTATTTAATTATCGAAAAAAATACTAACAAGTGGTAATGCAGCAATGGTTTGTGGTTCTCGAGGAGGGACGTGACTGGGCGGACAAGGCCCATAGGGAGAGGTACCTCTATTTAATAATTTATTAAATTTTATTTTTTTAATAATATATTTAATATTTTTTTTGTATATGTAGGTTCAAGGAGTGGAAGCACGACCTCCGGTTACACTGGAAGCAGTACGGGAGCGACCGTTCGGGTACCCCGAAGGAGTTCGAGTATCGGGAGTACGAGTGGCGGTGGCTTCTTGTCACGCAGTTCAACGACCCTCACAAACAGGTAATTCGTAAACAAATTTGAATATTTAATTAGTGAATTAATTATAATTGTATGTTTTTAAATATTTACTAACCTTAATTTTTTTGAAGCACCTCGCCCGGGTGAACGCTGAGAACCGGCAACAGAACACAACCAACCATCGTGCCGGTTCGAGGCCGTTTTCGGCCATCATGGACGACGTGCGGCGAGAGCGGCCAGAGGAGAACCCCTATGTGGGGACCTTTCAG
>Fvb1-1:9438723:9446464_5p
AAAATTTCATAGGAATTGGAGGTCGCCGGAATGGGCCTCCGGCCGCCGTTGCCGGCGGAGCCGCCGGTTGGGAGATGTTATTGTTGTTAAATTTGGAATATTAAGAGGAGTTTATTGAAGTGAGTTAAGGAATTTTTGGATGAGTTTTGGATAGGTTTATGAATTTCCGAAGTTAGTATTTTTGGCGGTTAATTTATGTAGAATCCGGCCGTTGGATTAAGTTGTTTAATCTGTGGGAAGGTGTAGTTACGGCTGCTGATTCTAGGGTTGAAATGTGGACCATTTCGAAGTTAGGCAATGACGAGCGTGTTATTGGCTCTCGGTTAATTTCTGCCTATTTTGAGTAAATATTGGAATTTCGGCTGAGAACTTAATATTTTTTGGAATAGGTCGTGAGGAGGCTCGAGCTGACGAAGCCCCAGATCGACGTCAGGCTTAGGCCTAATTTGTGAGTGGACTTTTATTTTAAATAATGTGCATGCGAAATAATTTATGTGGTTAGAGAATAACCGAAATTGAGAATTTTGGTGAGTATGTATATATAT
>Fvb1-1:9438723:9446464_3p
TAAAATTTCATAGGAATTGGAGGTCGCCGGAATGGGCCTCCGGCCGCCGCTGCCGGCGGAGCCGCCGGTTGGGAGATTTTAATGTTGTTAAATTTGGAATATTAAGGGGAGTTTATTGATGTGAAATAAGGAATTTTTGGATGAGTTTTGGATAGGTTTATGAATTTCCGATGTTAGTATTTTTGGCGGTTAATTTCTGTAGAATCCGGCCGTTGGATTAAGTTGTTTAATCTGTGGGAAGGTGTAGTTACGGCTGCTGATTCTAGGGTTGAAATGTGGACCATTTCGAAGTTAGGCAATGACGAGCGTGTTATTGGCTCTCGGTTAATTTCTGCTTATTTTGAGTAAATATTGGAATTTCGGCTGGGAACTTAATATTTTTTGGAACAGGTCGTGAGGAGGCTCGAGCTGACGAGGCCCCAGATCGACGTCAGGCTTAGGCCTAATTTGTGAGTGGACTTTTATTTTAAATAATGTGCATGCGAAATAATTTATGTGGTTAGAGAATAACCGAAATTGAGAATTTCGGTGAGTATATATATATATAT
>Fvb1-1:9459125:9465925_5p
CTCCGGTGGGAGAGAGAGCTCGGGGGACTCGGGGGAGAAAGGAGAGAAGGGAGGAAGAGAGAGAGTGAGAGTTGGGCTTTGACCCACTCTTCACCCGGTCCAAACTTAAAAACACCCACAAAATAAAGCCTACTAGAATTTACCTCTTTTTACCAATATAGTAACTTTCGTTTTTAGACCATAACTTCTTCATACGAACTCCGTTTTAAGCATGCTGCGTGTCCACAAACTCCGTTTAACATCCTCTACGACTTTCATGAAGGAAGTTTTCCCGAATTCCAAACGGAAGAAAAAGTCAAGTTTTGGAGTTTTAAATAGTAAATGGTTACTTAAAACGGTAAAATGTCAAAGTAACCTAAAAGTAAATAACCGCAAATTGACTTAAGAACCGGGATGTGACAATTC
>Fvb1-1:9459125:9465925_3p
CAGACGGAGCTGAAGTCTCCGGTGGGAGAGAGAGCTCGGGGGACTCGGGGGAGAAAGGAGAGAAGGGAGGAAGAGAGAGAGAGTGAGAGTTGGGCTTTGATCCACTCTTCACCCGGTCCAAACTTAAAAACACCCACAAAATAAAGCCTACTAGAATTTACCTCTTTTTACCAATATAGTAACTTTTGTTTTTAGACCATAATTTCTTCATACGAACTCCGTTTTAAGCATGCCGTGTGTCCACAAACTCCGTTTAACATCCTCTACGACTTTCATGAAGGAAGTTTTCCCGAATTCCAAACGGAAGAAAAAGTCAACGTTTGGAGTCTTAAATAGTAAACGGTTACTTAAAACGGTAAAATGTCAAAGTAACCCAAAAGTAAATAACCGCAAATTGACTTAAGAACCGGGATGTGAC
>Fvb1-1:9498384:9503171_5p
[truncated: 17,703,151 more chars]
