# Supplementary material for: Transposon signatures of allopolyploid genome evolution
Source: Nat Commun. 2023 Jun 1;14:3180. doi: 10.1038/s41467-023-38560-z (PMC10235133; doi:10.1038/s41467-023-38560-z)
Supplement: Supplementary file 5 — Supplementary Data 2 [file 41467_2023_38560_MOESM5_ESM.zip › Strawberry.LTR.families/T1.LTR.list]

Fvb1-1:1000002:1008606
Fvb1-1:10082173:10090182
Fvb1-1:10411094:10419832
Fvb1-1:10727645:10734353
Fvb1-1:1090784:1097482
Fvb1-1:11813808:11823205
Fvb1-1:12284525:12293096
Fvb1-1:1316600:1323462
Fvb1-1:13479671:13486862
Fvb1-1:13643863:13648825
Fvb1-1:13650776:13656892
Fvb1-1:13911343:13915480
Fvb1-1:14632854:14639110
Fvb1-1:15689179:15696807
Fvb1-1:15712916:15716685
Fvb1-1:16194893:16201386
Fvb1-1:16745657:16752964
Fvb1-1:16785306:16790358
Fvb1-1:17125527:17132481
Fvb1-1:17178955:17185810
Fvb1-1:18742265:18746243
Fvb1-1:18828821:18831873
Fvb1-1:18960159:18968138
Fvb1-1:19061468:19066576
Fvb1-1:19526052:19530016
Fvb1-1:19680019:19682850
Fvb1-1:21233777:21245474
Fvb1-1:22491240:22495209
Fvb1-1:22545451:22547076
Fvb1-1:2269349:2274466
Fvb1-1:26502747:26505488
Fvb1-1:2762288:2769251
Fvb1-1:282267:291621
Fvb1-1:2915219:2922142
Fvb1-1:3038596:3045897
Fvb1-1:3399216:3407175
Fvb1-1:3632532:3639590
Fvb1-1:3761116:3772158
Fvb1-1:3971812:3976985
Fvb1-1:40381:47006
Fvb1-1:4196724:4211827
Fvb1-1:4376849:4384728
Fvb1-1:4597224:4606028
Fvb1-1:4944601:4952150
Fvb1-1:5071293:5080982
Fvb1-1:5365573:5375811
Fvb1-1:5443635:5454084
Fvb1-1:5494995:5503760
Fvb1-1:5834022:5835646
Fvb1-1:5840550:5848557
Fvb1-1:6321332:6328594
Fvb1-1:6510401:6520717
Fvb1-1:6567187:6571708
Fvb1-1:6728118:6732072
Fvb1-1:7100291:7107278
Fvb1-1:7786802:7796724
Fvb1-1:939477:943276
Fvb1-1:9968299:9980882
Fvb1-2:11436402:11443532
Fvb1-2:13691942:13695420
Fvb1-2:15681990:15692319
Fvb1-2:16324060:16329947
Fvb1-2:19107410:19115279
Fvb1-2:19666135:19669468
Fvb1-2:20630138:20643143
Fvb1-2:22055837:22066724
Fvb1-2:22108428:22115752
Fvb1-2:22209805:22217129
Fvb1-2:22394912:22406078
Fvb1-2:23690328:23702549
Fvb1-2:23731020:23737994
Fvb1-2:25357149:25364758
Fvb1-2:25655362:25662048
Fvb1-2:27194495:27200847
Fvb1-2:27404751:27411832
Fvb1-2:27960131:27967833
Fvb1-2:4379160:4383877
Fvb1-2:8836803:8847158
Fvb1-3:10034289:10041448
Fvb1-3:15099005:15105965
Fvb1-3:15156980:15159522
Fvb1-3:15305207:15312906
Fvb1-3:15532692:15539572
Fvb1-3:15674933:15686099
Fvb1-3:15771917:15775371
Fvb1-3:16866634:16881178
Fvb1-3:17929906:17937427
Fvb1-3:18184161:18197304
Fvb1-3:18672444:18683828
Fvb1-3:19733996:19748292
Fvb1-3:20118369:20125470
Fvb1-3:20164620:20172279
Fvb1-3:20295458:20301680
Fvb1-3:2031260:2036921
Fvb1-3:21198177:21207098
Fvb1-3:21305611:21313070
Fvb1-3:21415048:21424178
Fvb1-3:21443550:21458854
Fvb1-3:21566172:21570500
Fvb1-3:21822040:21825096
Fvb1-3:21878265:21885061
Fvb1-3:21958765:21966473
Fvb1-3:22795453:22802186
Fvb1-3:23986697:23992599
Fvb1-3:24446813:24453915
Fvb1-3:25652207:25659459
Fvb1-3:25882336:25889148
Fvb1-3:26234216:26244098
Fvb1-3:26810525:26821232
Fvb1-3:5790790:5803399
Fvb1-3:7696516:7705717
Fvb1-3:9805546:9809633
Fvb1-4:1321481:1332089
Fvb1-4:15048731:15058608
Fvb1-4:1824888:1827141
Fvb1-4:3815884:3830918
Fvb1-4:7247746:7253432
Fvb1-4:833807:837132
Fvb2-1:10032540:10039464
Fvb2-1:10213954:10222938
Fvb2-1:10493980:10498179
Fvb2-1:1072590:1075146
Fvb2-1:10883513:10890862
Fvb2-1:11489923:11500853
Fvb2-1:11644027:11651376
Fvb2-1:12976267:12979075
Fvb2-1:13044120:13051137
Fvb2-1:1364136:1370024
Fvb2-1:15254499:15258079
Fvb2-1:15681218:15688995
Fvb2-1:164325:173752
Fvb2-1:17199882:17208057
Fvb2-1:1721947:1727785
Fvb2-1:18560903:18565336
Fvb2-1:1889771:1894731
Fvb2-1:18905847:18911184
Fvb2-1:19520065:19528057
Fvb2-1:20012505:20019260
Fvb2-1:20279581:20292531
Fvb2-1:21372500:21385825
Fvb2-1:22102336:22116723
Fvb2-1:2377745:2383741
Fvb2-1:2506498:2512785
Fvb2-1:26317657:26319959
Fvb2-1:26467194:26474345
Fvb2-1:26498189:26510540
Fvb2-1:2904385:2911134
Fvb2-1:3284286:3290698
Fvb2-1:3307776:3317250
Fvb2-1:341273:346840
Fvb2-1:3855839:3867585
Fvb2-1:430215:437186
Fvb2-1:4579406:4590516
Fvb2-1:4639750:4651818
Fvb2-1:4690817:4698489
Fvb2-1:4778206:4780822
Fvb2-1:5007101:5015024
Fvb2-1:590721:595142
Fvb2-1:6057858:6069622
Fvb2-1:6070335:6081806
Fvb2-1:6587636:6591334
Fvb2-1:6638733:6642118
Fvb2-1:7150313:7164813
Fvb2-1:7429936:7434670
Fvb2-1:8552527:8557448
Fvb2-1:8593726:8606693
Fvb2-1:8657958:8662039
Fvb2-1:8991217:8999855
Fvb2-1:9439796:9455178
Fvb2-1:9830992:9832728
Fvb2-1:9841975:9851368
Fvb2-1:9880785:9894239
Fvb2-1:9916211:9925734
Fvb2-2:10959718:10967842
Fvb2-2:12706946:12715065
Fvb2-2:14089851:14094726
Fvb2-2:14186832:14200850
Fvb2-2:14514137:14523473
Fvb2-2:1544264:1555827
Fvb2-2:164547:178055
Fvb2-2:18249162:18251286
Fvb2-2:22812407:22817537
Fvb2-2:23597352:23603206
Fvb2-2:23798434:23812774
Fvb2-2:2408355:2417274
Fvb2-3:11951431:11957928
Fvb2-3:12954348:12960515
Fvb2-3:13817987:13823958
Fvb2-3:15179130:15191254
Fvb2-3:1524801:1532064
Fvb2-3:16416397:16422776
Fvb2-3:16695100:16703081
Fvb2-3:17073265:17077258
Fvb2-3:17324794:17327721
Fvb2-3:17835454:17844870
Fvb2-3:17908280:17910404
Fvb2-3:18563900:18571047
Fvb2-3:19172784:19182167
Fvb2-3:20734575:20736621
Fvb2-3:21736526:21750378
Fvb2-3:21939611:21944967
Fvb2-3:22769736:22772548
Fvb2-3:23173481:23180415
Fvb2-3:23456759:23462995
Fvb2-3:23709498:23715946
Fvb2-3:23995172:24002180
Fvb2-3:4411644:4423277
Fvb2-3:7552106:7563686
Fvb2-3:7823534:7829950
Fvb2-3:8112246:8116660
Fvb2-3:8473005:8488032
Fvb2-4:11062852:11073026
Fvb2-4:11077285:11089105
Fvb2-4:11596098:11603892
Fvb2-4:13185430:13196909
Fvb2-4:13215226:13222572
Fvb2-4:15276757:15288317
Fvb2-4:17979655:17987851
Fvb2-4:18080037:18088233
Fvb2-4:18410319:18419109
Fvb2-4:197912:205781
Fvb2-4:20500059:20506983
Fvb2-4:22344245:22350224
Fvb2-4:2780028:2787273
Fvb2-4:6483380:6492614
Fvb2-4:6562331:6569870
Fvb2-4:6624811:6631258
Fvb2-4:6742568:6749676
Fvb2-4:7786883:7798547
Fvb2-4:8321232:8336233
Fvb2-4:8861857:8870165
Fvb2-4:9903112:9918686
Fvb3-1:1069310:1081984
Fvb3-1:11171726:11186168
Fvb3-1:12902809:12911155
Fvb3-1:13034624:13039644
Fvb3-1:13310886:13318479
Fvb3-1:13397647:13405642
Fvb3-1:13460881:13468878
Fvb3-1:1356116:1367414
Fvb3-1:13726109:13740192
Fvb3-1:13764741:13770402
Fvb3-1:14317432:14322387
Fvb3-1:1440044:1445138
Fvb3-1:14410596:14414415
Fvb3-1:14454851:14459729
Fvb3-1:14637841:14645540
Fvb3-1:1494839:1497536
Fvb3-1:15286300:15295952
Fvb3-1:16255609:16269912
Fvb3-1:16359691:16366642
Fvb3-1:16589297:16593114
Fvb3-1:16778768:16789102
Fvb3-1:17154744:17159412
Fvb3-1:17404247:17410975
Fvb3-1:17415254:17422232
Fvb3-1:17441563:17448854
Fvb3-1:17619952:17626464
Fvb3-1:17631165:17636796
Fvb3-1:17653278:17662983
Fvb3-1:17833684:17841083
Fvb3-1:17881722:17889166
Fvb3-1:17940953:17948717
Fvb3-1:18060121:18064687
Fvb3-1:18875414:18879865
Fvb3-1:18902584:18910445
Fvb3-1:19125373:19133056
Fvb3-1:19566304:19568930
Fvb3-1:20469611:20477299
Fvb3-1:21413188:21423916
Fvb3-1:2165423:2176463
Fvb3-1:22384970:22389173
Fvb3-1:22527823:22532580
Fvb3-1:22540825:22544410
Fvb3-1:23178899:23191668
Fvb3-1:23810755:23816328
Fvb3-1:24239727:24244922
Fvb3-1:25371872:25378226
Fvb3-1:25716468:25720542
Fvb3-1:26396484:26407871
Fvb3-1:26679965:26684653
Fvb3-1:27082743:27090292
Fvb3-1:2781696:2796001
Fvb3-1:3028000:3043633
Fvb3-1:3155558:3162488
Fvb3-1:3429632:3436643
Fvb3-1:3457754:3462673
Fvb3-1:3818055:3823173
Fvb3-1:3957511:3971418
Fvb3-1:4126452:4134127
Fvb3-1:5493673:5503311
Fvb3-1:5633374:5640909
Fvb3-1:5700578:5703566
Fvb3-1:6415267:6423525
Fvb3-1:6836203:6843531
Fvb3-1:7143914:7150219
Fvb3-1:7244170:7250475
Fvb3-1:7555757:7562060
Fvb3-1:7583546:7585626
Fvb3-1:7998581:8005687
Fvb3-1:8022971:8032670
Fvb3-1:8045666:8051825
Fvb3-1:8259170:8266218
Fvb3-1:8908363:8913748
Fvb3-1:9713724:9718584
Fvb3-2:12154676:12159288
Fvb3-2:12995061:12998466
Fvb3-2:13250948:13260478
Fvb3-2:13266041:13276332
Fvb3-2:14245134:14253751
Fvb3-2:14428211:14438422
Fvb3-2:14461740:14468674
Fvb3-2:14550394:14557328
Fvb3-2:14794467:14805681
Fvb3-2:15371779:15383613
Fvb3-2:15716550:15721211
Fvb3-2:15859874:15867610
Fvb3-2:16252075:16258826
Fvb3-2:16443718:16456322
Fvb3-2:17101088:17114759
Fvb3-2:19185425:19187969
Fvb3-2:21052664:21060524
Fvb3-2:21218139:21225030
Fvb3-2:21720631:21727770
Fvb3-2:21941691:21947810
Fvb3-2:22014506:22021055
Fvb3-2:22089010:22100913
Fvb3-2:22866133:22873391
Fvb3-2:2386538:2390179
Fvb3-2:24596752:24611416
Fvb3-2:27456094:27458581
Fvb3-2:29548270:29563170
Fvb3-2:29583995:29590907
Fvb3-2:29995450:30004338
Fvb3-2:6998111:7004326
Fvb3-2:8751774:8764005
Fvb3-3:10149729:10158711
Fvb3-3:10371620:10375535
Fvb3-3:10730516:10743581
Fvb3-3:11462430:11464814
Fvb3-3:11963136:11967507
Fvb3-3:13020190:13026650
Fvb3-3:13347348:13354555
Fvb3-3:13489681:13497940
Fvb3-3:13538873:13545764
Fvb3-3:14013827:14028855
Fvb3-3:1538195:1545637
Fvb3-3:18432017:18442477
Fvb3-3:19777073:19784621
Fvb3-3:20071486:20077325
Fvb3-3:20102756:20107661
Fvb3-3:20587193:20592988
Fvb3-3:20706175:20713077
Fvb3-3:20774284:20781343
Fvb3-3:20841094:20846342
Fvb3-3:21224591:21237952
Fvb3-3:21302499:21308657
Fvb3-3:21745796:21748024
Fvb3-3:21853523:21860371
Fvb3-3:22817134:22825429
Fvb3-3:22929192:22936286
Fvb3-3:23460579:23465451
Fvb3-3:24481898:24489429
Fvb3-3:26371430:26381237
Fvb3-3:26892569:26906304
Fvb3-3:26978629:26991163
Fvb3-3:28671360:28672520
Fvb3-3:29286228:29300505
Fvb3-3:7122969:7124764
Fvb3-3:7524550:7530685
Fvb3-3:7762041:7769140
Fvb3-3:8437453:8440161
Fvb3-3:8597817:8607414
Fvb3-3:9900767:9915974
Fvb3-4:1310556:1319132
Fvb3-4:16645436:16653115
Fvb3-4:1770305:1779577
Fvb3-4:21519483:21527374
Fvb3-4:22176795:22182246
Fvb3-4:23286658:23292145
Fvb3-4:25887963:25892050
Fvb3-4:26288715:26299866
Fvb3-4:2768547:2777719
Fvb3-4:3922310:3929641
Fvb3-4:5223539:5226903
Fvb4-1:1016592:1026963
Fvb4-1:10489629:10501008
Fvb4-1:10933122:10940203
Fvb4-1:11484490:11494688
Fvb4-1:12026335:12037551
Fvb4-1:1220143:1227531
Fvb4-1:12248368:12254776
Fvb4-1:12330920:12339835
Fvb4-1:12417932:12421608
Fvb4-1:13878876:13886576
Fvb4-1:14072154:14085544
Fvb4-1:14187139:14195818
Fvb4-1:14225747:14234430
Fvb4-1:17031906:17046639
Fvb4-1:1988799:1993828
Fvb4-1:20007479:20019790
Fvb4-1:2238512:2247467
Fvb4-1:2763232:2775082
Fvb4-1:3162079:3175654
Fvb4-1:345286:352755
Fvb4-1:3570917:3578632
Fvb4-1:3618738:3631752
Fvb4-1:3794687:3802227
Fvb4-1:3845318:3853452
Fvb4-1:4902001:4913927
Fvb4-1:5298539:5304869
Fvb4-1:5435317:5446331
Fvb4-1:5723576:5731415
Fvb4-1:6213972:6221097
Fvb4-1:6224179:6228559
Fvb4-1:7204886:7212135
Fvb4-1:7468576:7475976
Fvb4-1:7764924:7772827
Fvb4-1:8191230:8196800
Fvb4-1:8203271:8212557
Fvb4-1:8502309:8509767
Fvb4-1:9363087:9369995
Fvb4-1:9660662:9662272
Fvb4-1:9786696:9795323
Fvb4-1:997020:998570
Fvb4-2:10583535:10591034
Fvb4-2:10804170:10814404
Fvb4-2:11415667:11422538
Fvb4-2:11870262:11882279
Fvb4-2:12098356:12105425
Fvb4-2:12501402:12510244
Fvb4-2:13067763:13079701
Fvb4-2:15198682:15208781
Fvb4-2:17075197:17084539
Fvb4-2:17089772:17096150
Fvb4-2:17410707:17421247
Fvb4-2:17476127:17490244
Fvb4-2:18104209:18116782
Fvb4-2:18438345:18444011
Fvb4-2:18495758:18504848
Fvb4-2:18687743:18693899
Fvb4-2:18959401:18972138
Fvb4-2:19097476:19108058
Fvb4-2:19415213:19426866
Fvb4-2:19762410:19769261
Fvb4-2:20609222:20613343
Fvb4-2:21102888:21113533
Fvb4-2:22009306:22017712
Fvb4-2:22360691:22368177
Fvb4-2:23275756:23288421
Fvb4-2:23452685:23461195
Fvb4-2:23965050:23972022
Fvb4-2:25309337:25315132
Fvb4-2:25383322:25387163
Fvb4-2:25545538:25553214
Fvb4-2:3211389:3219288
Fvb4-2:3440941:3446637
Fvb4-2:4935747:4945175
Fvb4-2:500738:510778
Fvb4-2:8123636:8129765
Fvb4-2:880882:885195
Fvb4-2:8898833:8907825
Fvb4-2:9232200:9238468
Fvb4-3:22362409:22373847
Fvb4-3:24568099:24578874
Fvb4-3:25045165:25053186
Fvb4-3:7606313:7618584
Fvb4-4:10003164:10010467
Fvb4-4:10456463:10465222
Fvb4-4:10905395:10919972
Fvb4-4:13136440:13144661
Fvb4-4:13358015:13360099
Fvb4-4:13482229:13494240
Fvb4-4:13779427:13792366
Fvb4-4:14353952:14360936
Fvb4-4:15780849:15784745
Fvb4-4:15839880:15851464
Fvb4-4:17946282:17950943
Fvb4-4:18150832:18164245
Fvb4-4:18734387:18741853
Fvb4-4:19434220:19444235
Fvb4-4:20085922:20094457
Fvb4-4:20413498:20424622
Fvb4-4:20959610:20970514
Fvb4-4:21202287:21210246
Fvb4-4:21219460:21225849
Fvb4-4:21486520:21498831
Fvb4-4:21956154:21963714
Fvb4-4:24042032:24048920
Fvb4-4:24361428:24368683
Fvb4-4:24439310:24446897
Fvb4-4:24835354:24847845
Fvb4-4:25312109:25314511
Fvb4-4:25692811:25694294
Fvb4-4:25800996:25812597
Fvb4-4:5154987:5166986
Fvb4-4:8327005:8339187
Fvb4-4:8371369:8379526
Fvb5-1:14329252:14343879
Fvb5-1:22505358:22513644
Fvb5-1:23718665:23732865
Fvb5-1:3554530:3561480
Fvb5-1:8584912:8597633
Fvb5-2:1342502:1345792
Fvb5-2:15502781:15512534
Fvb5-2:15612360:15623605
Fvb5-2:16002168:16008941
Fvb5-2:1740943:1747920
Fvb5-2:18096187:18109162
Fvb5-2:18661897:18675634
Fvb5-2:19591441:19596218
Fvb5-2:19767241:19774770
Fvb5-2:20365231:20372185
Fvb5-2:21357847:21369255
Fvb5-2:21766912:21779778
Fvb5-2:2250172:2257103
Fvb5-2:22529208:22534429
Fvb5-2:2286373:2297553
Fvb5-2:23952662:23960288
Fvb5-2:24705017:24712387
Fvb5-2:6330424:6340402
Fvb5-2:9342179:9355683
Fvb5-2:9984475:9988942
Fvb5-3:10242686:10249710
Fvb5-3:10782403:10795061
Fvb5-3:12408810:12415696
Fvb5-3:13541228:13552734
Fvb5-3:13633608:13641179
Fvb5-3:13787484:13801412
Fvb5-3:13832303:13839117
Fvb5-3:16742978:16751878
Fvb5-3:19137550:19144525
Fvb5-3:20732516:20737745
Fvb5-3:2106115:2111016
Fvb5-3:21906839:21913395
Fvb5-3:3696916:3703536
Fvb5-3:435160:442007
Fvb5-3:5666843:5675307
Fvb5-3:6145990:6157406
Fvb5-3:7143731:7150465
Fvb5-4:10943361:10952769
Fvb5-4:11043364:11048252
Fvb5-4:11652567:11663607
Fvb5-4:12975531:12982688
Fvb5-4:13684886:13689976
Fvb5-4:13695340:13702159
Fvb5-4:14629319:14637237
Fvb5-4:14663366:14669669
Fvb5-4:14716108:14720621
Fvb5-4:14856976:14865609
Fvb5-4:15004309:15011379
Fvb5-4:15023057:15030547
Fvb5-4:15298611:15307936
Fvb5-4:16158012:16165731
Fvb5-4:17722595:17724961
Fvb5-4:18058573:18063192
Fvb5-4:18747968:18757384
Fvb5-4:19005912:19017479
Fvb5-4:21832784:21845309
Fvb5-4:21913532:21919800
Fvb5-4:22309885:22322951
Fvb5-4:22384422:22392287
Fvb5-4:22952926:22962905
Fvb5-4:23408858:23418292
Fvb5-4:24768952:24778033
Fvb5-4:3429759:3434331
Fvb5-4:6246742:6258417
Fvb5-4:6482242:6490660
Fvb5-4:8433666:8446266
Fvb5-4:8927968:8935230
Fvb5-4:9175620:9180157
Fvb5-4:9649632:9658046
Fvb6-1:10650835:10657594
Fvb6-1:1312665:1320196
Fvb6-1:15335919:15338581
Fvb6-1:19804767:19815526
Fvb6-1:21543805:21549616
Fvb6-1:29637023:29650871
Fvb6-1:30182778:30185864
Fvb6-1:3886175:3890109
Fvb6-1:4022701:4032557
Fvb6-1:5091321:5101353
Fvb6-1:5116956:5126988
Fvb6-1:6659044:6663290
Fvb6-1:8396329:8404422
Fvb6-1:9336930:9351963
Fvb6-1:9859743:9864593
Fvb6-2:10390320:10394284
Fvb6-2:11306556:11314658
Fvb6-2:11726760:11738896
Fvb6-2:12201526:12206562
Fvb6-2:13245384:13251361
Fvb6-2:13364793:13372554
Fvb6-2:14175788:14189254
Fvb6-2:14248291:14261067
Fvb6-2:14377667:14379320
Fvb6-2:14396524:14404069
Fvb6-2:14986495:14988730
Fvb6-2:15085964:15091378
Fvb6-2:15939634:15946738
Fvb6-2:16337097:16345000
Fvb6-2:16835788:16849643
Fvb6-2:17006910:17015137
Fvb6-2:18343101:18353738
Fvb6-2:18403734:18414371
Fvb6-2:18470415:18483029
Fvb6-2:19458198:19463737
Fvb6-2:20764862:20768708
Fvb6-2:2176578:2185720
Fvb6-2:2326039:2333106
Fvb6-2:24271931:24281785
Fvb6-2:24438538:24445917
Fvb6-2:24895067:24900610
Fvb6-2:25012041:25017751
Fvb6-2:25051922:25056605
Fvb6-2:25542974:25550839
Fvb6-2:31968823:31972331
Fvb6-2:32867797:32878665
Fvb6-2:32974778:32983959
Fvb6-2:34568066:34577252
Fvb6-2:34717411:34724815
Fvb6-2:35281560:35287042
Fvb6-2:35526977:35538081
Fvb6-2:4084834:4087791
Fvb6-2:46135:53687
Fvb6-2:7139907:7142412
Fvb6-2:8130112:8136637
Fvb6-2:854851:860845
Fvb6-2:8989946:8994793
Fvb6-2:9011923:9016770
Fvb6-2:9114052:9122593
Fvb6-2:9191150:9195483
Fvb6-3:10646381:10650090
Fvb6-3:13946220:13961103
Fvb6-3:18843788:18851175
Fvb6-3:18871974:18884506
Fvb6-3:19400180:19406976
Fvb6-3:21839876:21851413
Fvb6-3:22173690:22179517
Fvb6-3:22555124:22559926
Fvb6-3:23099566:23105628
Fvb6-3:23918631:23925753
Fvb6-3:24114588:24126001
Fvb6-3:24504071:24518203
Fvb6-3:25051556:25058784
Fvb6-3:25868353:25875603
Fvb6-3:26093453:26102238
Fvb6-3:26605042:26609686
Fvb6-3:30805790:30811835
Fvb6-3:32973591:32985571
Fvb6-3:33932974:33944495
Fvb6-3:3809557:3814517
Fvb6-3:6091039:6094175
Fvb6-3:6243496:6250643
Fvb6-3:6650813:6659340
Fvb6-3:7565348:7577604
Fvb6-3:7960012:7967958
Fvb6-3:9285479:9289450
Fvb6-3:9413829:9422660
Fvb6-4:11792880:11797477
Fvb6-4:12982072:12988747
Fvb6-4:13509953:13517652
Fvb6-4:13540605:13547699
Fvb6-4:14438510:14445391
Fvb6-4:15069635:15074933
Fvb6-4:15270703:15277225
Fvb6-4:16009685:16023071
Fvb6-4:16943408:16951047
Fvb6-4:17141089:17148390
Fvb6-4:19035437:19041952
Fvb6-4:19937363:19946484
Fvb6-4:21292499:21296164
Fvb6-4:21314239:21324797
Fvb6-4:21770942:21776000
Fvb6-4:24321802:24329524
Fvb6-4:25402661:25404941
Fvb6-4:26451175:26458483
Fvb6-4:27803755:27807195
Fvb6-4:29145387:29149525
Fvb6-4:30752581:30756049
Fvb6-4:30847971:30850879
Fvb6-4:3554727:3561762
Fvb6-4:500464:504985
Fvb6-4:7514140:7520985
Fvb6-4:9221457:9233341
Fvb6-4:9457234:9464126
Fvb7-1:10215353:10223332
Fvb7-1:10673848:10681454
Fvb7-1:11808666:11819432
Fvb7-1:12473693:12480936
Fvb7-1:12756011:12763325
Fvb7-1:14484299:14496524
Fvb7-1:14790911:14798694
Fvb7-1:1485710:1493230
Fvb7-1:15599463:15602014
Fvb7-1:19591116:19592966
Fvb7-1:1999188:2006594
Fvb7-1:2011355:2016021
Fvb7-1:24596953:24605415
Fvb7-1:25908975:25915648
Fvb7-1:2716838:2725518
Fvb7-1:3032643:3038857
Fvb7-1:3999034:4005778
Fvb7-1:4394647:4402476
Fvb7-1:4458021:4467849
Fvb7-1:4763017:4769591
Fvb7-1:5031690:5045568
Fvb7-1:5179117:5188417
Fvb7-1:5369649:5378303
Fvb7-1:5519644:5534321
Fvb7-1:5824905:5834432
Fvb7-1:7974445:7980801
Fvb7-1:9330774:9337620
Fvb7-2:11909444:11913709
Fvb7-2:15759653:15766184
Fvb7-2:19907284:19908603
Fvb7-2:3466539:3470929
Fvb7-2:5225542:5233256
Fvb7-2:6978386:6984269
Fvb7-2:9521052:9527560
Fvb7-3:10769728:10776701
Fvb7-3:13481813:13484375
Fvb7-3:15163262:15170713
Fvb7-3:15671527:15676145
Fvb7-3:20168874:20175877
Fvb7-3:21389274:21398270
Fvb7-3:22050752:22054252
Fvb7-3:22701112:22707930
Fvb7-3:22894980:22901023
Fvb7-3:23151037:23158235
Fvb7-3:23182590:23189788
Fvb7-3:23297413:23304611
Fvb7-3:24672225:24679175
Fvb7-3:24802315:24812745
Fvb7-3:309629:315468
Fvb7-3:3967159:3972349
Fvb7-3:4957397:4964370
Fvb7-3:8588304:8593294
Fvb7-3:8865394:8871853
Fvb7-3:9792219:9799868
Fvb7-4:11098531:11111323
Fvb7-4:11257795:11267206
Fvb7-4:11762346:11768806
Fvb7-4:12954441:12966810
Fvb7-4:13835354:13839781
Fvb7-4:15057799:15070415
Fvb7-4:16715864:16724951
Fvb7-4:17244427:17258313
Fvb7-4:17617603:17623264
Fvb7-4:19089286:19099372
Fvb7-4:19257927:19260958
Fvb7-4:19474118:19478588
Fvb7-4:19745868:19753569
Fvb7-4:20034954:20041296
Fvb7-4:20231509:20237211
Fvb7-4:20361326:20369981
Fvb7-4:20485536:20489811
Fvb7-4:20671004:20678931
Fvb7-4:20995176:21001246
Fvb7-4:21298154:21304838
Fvb7-4:22025729:22041034
Fvb7-4:22490892:22506170
Fvb7-4:22681229:22686059
Fvb7-4:22866106:22872069
Fvb7-4:22958285:22965673
Fvb7-4:23028834:23038113
Fvb7-4:23078978:23081113
Fvb7-4:23199691:23202865
Fvb7-4:2838878:2843091
Fvb7-4:9874383:9882020
