# Supplementary material for: Transposon signatures of allopolyploid genome evolution
Source: Nat Commun. 2023 Jun 1;14:3180. doi: 10.1038/s41467-023-38560-z (PMC10235133; doi:10.1038/s41467-023-38560-z)
Supplement: Supplementary file 5 — Supplementary Data 2 [file 41467_2023_38560_MOESM5_ESM.zip › Strawberry.LTR.families/V.LTR.list]

Fvb1-1:1060881:1070809
Fvb1-1:10984127:10994668
Fvb1-1:16194893:16201386
Fvb1-1:16226222:16236044
Fvb1-1:16322370:16329488
Fvb1-1:22468269:22482037
Fvb1-1:26709059:26714706
Fvb1-1:27156042:27164067
Fvb1-1:3814944:3821918
Fvb1-1:4434296:4449230
Fvb1-1:5086885:5098097
Fvb1-1:5695684:5699454
Fvb1-1:6576989:6581859
Fvb1-1:7254754:7265117
Fvb1-1:7604714:7611443
Fvb1-2:10862665:10864232
Fvb1-2:12035335:12045744
Fvb1-2:13078860:13086030
Fvb1-2:16202415:16204342
Fvb1-2:16204990:16212734
Fvb1-2:17672957:17680189
Fvb1-2:18360213:18361588
Fvb1-2:18744073:18748501
Fvb1-2:18794526:18798652
Fvb1-2:22228413:22233260
Fvb1-2:24806879:24815889
Fvb1-2:28127397:28138392
Fvb1-2:4572661:4576551
Fvb1-2:5781108:5790314
Fvb1-2:5966504:5969382
Fvb1-2:604993:607852
Fvb1-2:6309372:6321232
Fvb1-2:7645612:7649253
Fvb1-2:7672321:7680881
Fvb1-2:9311356:9316550
Fvb1-2:9574606:9584392
Fvb1-3:12519460:12524447
Fvb1-3:14040492:14042193
Fvb1-3:14765540:14779516
Fvb1-3:17060135:17074683
Fvb1-3:17447451:17453598
Fvb1-3:1772483:1777110
Fvb1-3:19911233:19916772
Fvb1-3:20469056:20480561
Fvb1-3:22438635:22447167
Fvb1-3:22460713:22467128
Fvb1-3:24003640:24009763
Fvb1-3:25549258:25552281
Fvb1-3:26684389:26690423
Fvb1-3:4051017:4054051
Fvb1-3:8792355:8805246
Fvb1-4:11959890:11963200
Fvb1-4:12354896:12361434
Fvb1-4:13512612:13521001
Fvb1-4:13711795:13713714
Fvb1-4:13970550:13982760
Fvb1-4:14381837:14388235
Fvb1-4:14779881:14794519
Fvb1-4:15348661:15350411
Fvb1-4:15491017:15502688
Fvb1-4:17591093:17601419
Fvb1-4:18280413:18281995
Fvb1-4:1854105:1869072
Fvb1-4:18900781:18902769
Fvb1-4:19197183:19206469
Fvb1-4:19262301:19273335
Fvb1-4:19769552:19777373
Fvb1-4:20041637:20052765
Fvb1-4:20184840:20196556
Fvb1-4:22206933:22211860
Fvb1-4:22599126:22610533
Fvb1-4:22873582:22880709
Fvb1-4:3663744:3665211
Fvb1-4:3698800:3711444
Fvb1-4:4236186:4246033
Fvb1-4:4714070:4725717
Fvb1-4:4965001:4969217
Fvb1-4:529190:540186
Fvb1-4:5398223:5399751
Fvb1-4:5401453:5403229
Fvb1-4:5948616:5955585
Fvb1-4:7226721:7228520
Fvb1-4:7422152:7423681
Fvb1-4:7470819:7484625
Fvb1-4:9310804:9320043
Fvb2-1:13994639:13997339
Fvb2-1:18629134:18634378
Fvb2-1:19239295:19240819
Fvb2-1:20279581:20292531
Fvb2-1:22939726:22943697
Fvb2-1:23360212:23361663
Fvb2-1:7973737:7975679
Fvb2-1:8304038:8310607
Fvb2-2:10392002:10396753
Fvb2-2:10756579:10763625
Fvb2-2:10959718:10967842
Fvb2-2:11012230:11016257
Fvb2-2:11071742:11073576
Fvb2-2:12359015:12374292
Fvb2-2:12379675:12394776
Fvb2-2:12405669:12411455
Fvb2-2:1363292:1371446
Fvb2-2:13679266:13682155
Fvb2-2:1416653:1423190
Fvb2-2:16185450:16193227
Fvb2-2:18354296:18361151
Fvb2-2:18758458:18760781
Fvb2-2:18762537:18763914
Fvb2-2:19334481:19344909
Fvb2-2:19459306:19461130
Fvb2-2:20004886:20016199
Fvb2-2:20654573:20659420
Fvb2-2:20776009:20791142
Fvb2-2:21278230:21279649
Fvb2-2:21297022:21298288
Fvb2-2:21844078:21845598
Fvb2-2:22943760:22954024
Fvb2-2:2320688:2330596
Fvb2-2:23446630:23460765
Fvb2-2:24308061:24311137
Fvb2-2:24444517:24447597
Fvb2-2:2780867:2782331
Fvb2-2:2783425:2784970
Fvb2-2:3022908:3035797
Fvb2-2:3249181:3250678
Fvb2-2:3252598:3254184
Fvb2-2:3512406:3521232
Fvb2-2:4508672:4513418
Fvb2-2:6280986:6283122
Fvb2-2:7012289:7017817
Fvb2-2:8958696:8973685
Fvb2-2:9172309:9181558
Fvb2-2:9302631:9304331
Fvb2-2:9585225:9591918
Fvb2-3:10761337:10767065
Fvb2-3:11186317:11188472
Fvb2-3:12177089:12181617
Fvb2-3:14796544:14800167
Fvb2-3:19298276:19308651
Fvb2-3:19652622:19661056
Fvb2-3:20955502:20962084
Fvb2-3:23186633:23194138
Fvb2-3:23682386:23685627
Fvb2-3:268794:282518
Fvb2-3:5548702:5552550
Fvb2-3:6715351:6721027
Fvb2-3:7823534:7829950
Fvb2-3:965633:977940
Fvb2-4:11077285:11089105
Fvb2-4:11548167:11557419
Fvb2-4:1187757:1201850
Fvb2-4:12298492:12310274
Fvb2-4:14405993:14413039
Fvb2-4:17654528:17659267
Fvb2-4:20575521:20578108
Fvb2-4:21898550:21908239
Fvb2-4:23736918:23740852
Fvb2-4:26346675:26350596
Fvb2-4:5448037:5453706
Fvb2-4:6452875:6462984
Fvb2-4:7227123:7230541
Fvb3-1:1069310:1081984
Fvb3-1:1095858:1105493
Fvb3-1:11869967:11880763
Fvb3-1:13276139:13280760
Fvb3-1:19269215:19271757
Fvb3-1:2034880:2042805
Fvb3-1:26078157:26093922
Fvb3-1:26752684:26765057
Fvb3-1:27270612:27278891
Fvb3-1:3749549:3754061
Fvb3-1:4869304:4870736
Fvb3-1:6054437:6059363
Fvb3-1:8113499:8118567
Fvb3-1:8701424:8707188
Fvb3-1:8959671:8973603
Fvb3-2:17060337:17065846
Fvb3-2:17806781:17819574
Fvb3-2:18288000:18292795
Fvb3-2:20038483:20040422
Fvb3-2:20456208:20461451
Fvb3-2:21218139:21225030
Fvb3-2:22858209:22862539
Fvb3-2:23803382:23807939
Fvb3-2:24684106:24693390
Fvb3-2:28577811:28590885
Fvb3-2:5491844:5506305
Fvb3-3:10730516:10743581
Fvb3-3:11143077:11153571
Fvb3-3:11988017:12001058
Fvb3-3:15226782:15233092
Fvb3-3:16635509:16650477
Fvb3-3:16887501:16899976
Fvb3-3:18188136:18194416
Fvb3-3:18872076:18884938
Fvb3-3:23344403:23347879
Fvb3-3:24645578:24660178
Fvb3-3:29403658:29408738
Fvb3-3:4388850:4393326
Fvb3-3:4516910:4529668
Fvb3-3:4898590:4906234
Fvb3-3:926964:932391
Fvb3-4:10007807:10018244
Fvb3-4:10081402:10091434
Fvb3-4:1055665:1061384
Fvb3-4:10793895:10806656
Fvb3-4:11074117:11081948
Fvb3-4:11290422:11294333
Fvb3-4:11481123:11483276
Fvb3-4:11495786:11498179
Fvb3-4:11628503:11630237
Fvb3-4:11860069:11865421
Fvb3-4:12313282:12320000
Fvb3-4:12589143:12594079
Fvb3-4:137525:145828
Fvb3-4:14084468:14098398
Fvb3-4:14595187:14596582
Fvb3-4:14598570:14600094
Fvb3-4:14775509:14784435
Fvb3-4:14849842:14853735
Fvb3-4:14908666:14916569
Fvb3-4:15133947:15143181
Fvb3-4:15275155:15283118
Fvb3-4:15746878:15753278
Fvb3-4:15941118:15949318
Fvb3-4:16343301:16346902
Fvb3-4:16645436:16653115
Fvb3-4:17737736:17745487
Fvb3-4:19535074:19536388
Fvb3-4:20389692:20402870
Fvb3-4:21318854:21322810
Fvb3-4:21811902:21819731
Fvb3-4:27182639:27187483
Fvb3-4:27785751:27796868
Fvb3-4:3180192:3188780
Fvb3-4:3369390:3372866
Fvb3-4:3922310:3929641
Fvb3-4:4818333:4831371
Fvb3-4:5411480:5421020
Fvb3-4:6458471:6459969
Fvb3-4:8165216:8172602
Fvb3-4:8417287:8419723
Fvb3-4:8424545:8425830
Fvb3-4:8478594:8479939
Fvb3-4:9475954:9485338
Fvb3-4:9847268:9860795
Fvb3-4:9903385:9918441
Fvb4-1:12948460:12950193
Fvb4-1:7389893:7394450
Fvb4-1:7697695:7704515
Fvb4-1:8775572:8780304
Fvb4-1:9711383:9716991
Fvb4-2:12392349:12405311
Fvb4-2:17075197:17084539
Fvb4-2:17269492:17281193
Fvb4-2:17946882:17954639
Fvb4-2:18055549:18062297
Fvb4-2:18116876:18132169
Fvb4-2:18231831:18233325
Fvb4-2:19113753:19115081
Fvb4-2:19846116:19853551
Fvb4-2:500738:510778
Fvb4-2:5322800:5324879
Fvb4-2:6023471:6038474
Fvb4-2:7995117:7999780
Fvb4-2:8224051:8229890
Fvb4-2:8283976:8288443
Fvb4-3:10197828:10205871
Fvb4-3:11762007:11767426
Fvb4-3:11926014:11931595
Fvb4-3:12092911:12096996
Fvb4-3:12442140:12450693
Fvb4-3:12681394:12695494
Fvb4-3:13901369:13907257
Fvb4-3:14337049:14348120
Fvb4-3:14381868:14388911
Fvb4-3:15000049:15002593
Fvb4-3:15524234:15528178
Fvb4-3:16573537:16575037
Fvb4-3:16579071:16580903
Fvb4-3:16860130:16862234
Fvb4-3:20415813:20421542
Fvb4-3:2045881:2053529
Fvb4-3:20667586:20669529
Fvb4-3:20930195:20940193
Fvb4-3:21586018:21595628
Fvb4-3:22478646:22480425
Fvb4-3:22500987:22513901
Fvb4-3:22730062:22740059
Fvb4-3:23750009:23761576
Fvb4-3:23894742:23905842
Fvb4-3:26512264:26516309
Fvb4-3:2689489:2704360
Fvb4-3:27647147:27648750
Fvb4-3:2781105:2785075
Fvb4-3:28021230:28023144
Fvb4-3:28025096:28026546
Fvb4-3:28082059:28083869
Fvb4-3:28215610:28216882
Fvb4-3:28435550:28437572
Fvb4-3:2872070:2880919
Fvb4-3:29488382:29496060
Fvb4-3:30472878:30477349
Fvb4-3:30493405:30508175
Fvb4-3:31657849:31669473
Fvb4-3:3519347:3526111
Fvb4-3:4103430:4108519
Fvb4-3:434034:438115
Fvb4-3:779399:791262
Fvb4-3:808886:813784
Fvb4-3:9142950:9150992
Fvb4-3:9858839:9860279
Fvb4-4:12986812:12990920
Fvb4-4:13148180:13157185
Fvb4-4:14143049:14148629
Fvb4-4:142666:144410
Fvb4-4:17362263:17364307
Fvb4-4:18053540:18068124
Fvb4-4:18255763:18260865
Fvb4-4:2060875:2067204
Fvb4-4:2082908:2089237
Fvb4-4:2154160:2159390
Fvb4-4:21612836:21617790
Fvb4-4:22141545:22149252
Fvb4-4:22688843:22692825
Fvb4-4:24439310:24446897
Fvb4-4:24977383:24988272
Fvb4-4:26066906:26080397
Fvb4-4:4076388:4081020
Fvb4-4:4198836:4206566
Fvb4-4:652913:666589
Fvb4-4:6659312:6674278
Fvb4-4:8371369:8379526
Fvb4-4:89542:91286
Fvb4-4:9334447:9343321
Fvb5-1:10849922:10857314
Fvb5-1:10962542:10969280
Fvb5-1:11567591:11578868
Fvb5-1:11619467:11630735
Fvb5-1:12070651:12083404
Fvb5-1:12303317:12304845
Fvb5-1:13790260:13799802
Fvb5-1:15455236:15470399
Fvb5-1:16311469:16314944
Fvb5-1:17242408:17257815
Fvb5-1:17581284:17592224
Fvb5-1:17780145:17790461
Fvb5-1:18205358:18206788
Fvb5-1:1861074:1876033
Fvb5-1:20234781:20243832
Fvb5-1:20595034:20602374
Fvb5-1:23213533:23215022
Fvb5-1:23239928:23241762
Fvb5-1:23523718:23525649
Fvb5-1:23718665:23732865
Fvb5-1:23924204:23930632
Fvb5-1:24628540:24637072
Fvb5-1:25048663:25050214
Fvb5-1:25175792:25177626
Fvb5-1:26024901:26034110
Fvb5-1:26057966:26070517
Fvb5-1:26695182:26702332
Fvb5-1:27277256:27280128
Fvb5-1:4081942:4089046
Fvb5-1:5815057:5822943
Fvb5-1:7081840:7087556
Fvb5-1:8293055:8302346
Fvb5-1:8316039:8321063
Fvb5-1:9637913:9639118
Fvb5-2:12142314:12144941
Fvb5-2:15093331:15105684
Fvb5-2:15482712:15494526
Fvb5-2:15612360:15623605
Fvb5-2:17342531:17349359
Fvb5-2:17416777:17422349
Fvb5-2:17581783:17583963
Fvb5-2:1761509:1763238
Fvb5-2:18133748:18140594
Fvb5-2:21411362:21415515
Fvb5-2:21897196:21903745
Fvb5-2:2685444:2698507
Fvb5-2:2708447:2716005
Fvb5-2:8280954:8287656
Fvb5-3:10651615:10664653
Fvb5-3:11769204:11784311
Fvb5-3:124645:134402
Fvb5-3:12580204:12590244
Fvb5-3:13338126:13348284
Fvb5-3:13440498:13442232
Fvb5-3:14201033:14206881
Fvb5-3:15496819:15503426
Fvb5-3:1622054:1632939
Fvb5-3:16607728:16609774
Fvb5-3:1732510:1742039
Fvb5-3:22335915:22350619
Fvb5-3:24999715:25005513
Fvb5-3:3053575:3067059
Fvb5-3:362705:372050
Fvb5-3:3813658:3820900
Fvb5-3:3825189:3826871
Fvb5-3:3953782:3960911
Fvb5-3:4800023:4812472
Fvb5-3:5369887:5372764
Fvb5-3:5774894:5777318
Fvb5-3:7658748:7669464
Fvb5-3:8010798:8014780
Fvb5-4:12921448:12926797
Fvb5-4:19311424:19317386
Fvb5-4:21601622:21614674
Fvb5-4:21620994:21628926
Fvb5-4:2481334:2493971
Fvb5-4:5105464:5110547
Fvb5-4:5623197:5626513
Fvb6-1:1008:12014
Fvb6-1:10612302:10624974
Fvb6-1:10850379:10852761
Fvb6-1:11583459:11594227
Fvb6-1:12816351:12822061
Fvb6-1:13960293:13961558
Fvb6-1:16760162:16766683
Fvb6-1:17106825:17108689
Fvb6-1:18235667:18238134
Fvb6-1:18817613:18820136
Fvb6-1:18940793:18954853
Fvb6-1:18964896:18966371
Fvb6-1:20865304:20867155
Fvb6-1:20882571:20884435
Fvb6-1:2256470:2262986
Fvb6-1:22573078:22574633
Fvb6-1:23245665:23252549
Fvb6-1:23608128:23609582
Fvb6-1:25580988:25590368
Fvb6-1:25677167:25688591
Fvb6-1:27107169:27108704
Fvb6-1:27402233:27403858
Fvb6-1:27531417:27533423
Fvb6-1:27582198:27585742
Fvb6-1:29147096:29155848
Fvb6-1:30147474:30162347
Fvb6-1:30440111:30442119
Fvb6-1:30592417:30600975
Fvb6-1:3088550:3092278
Fvb6-1:32398629:32408021
Fvb6-1:33823348:33834718
Fvb6-1:34934225:34943618
Fvb6-1:35321398:35322704
Fvb6-1:36130228:36141792
Fvb6-1:36597211:36605524
Fvb6-1:4530160:4531320
Fvb6-1:5193138:5196570
Fvb6-1:5392291:5399941
Fvb6-1:5845912:5855746
Fvb6-1:5912266:5918364
Fvb6-1:6298252:6307672
Fvb6-1:6732546:6744699
Fvb6-1:7119995:7127209
Fvb6-1:7891121:7903966
Fvb6-1:7955946:7970526
Fvb6-1:8053281:8060637
Fvb6-1:8174416:8177089
Fvb6-1:8252271:8263604
Fvb6-1:8456999:8458554
Fvb6-1:8609561:8624628
Fvb6-1:9460108:9468161
Fvb6-2:10330214:10343623
Fvb6-2:14175788:14189254
Fvb6-2:15179599:15183519
Fvb6-2:1647011:1650278
Fvb6-2:18674694:18679461
Fvb6-2:19849867:19851642
Fvb6-2:21384636:21387365
Fvb6-2:23686370:23695693
Fvb6-2:26493784:26505442
Fvb6-2:27189999:27192301
Fvb6-2:28437132:28440508
Fvb6-2:28671505:28686287
Fvb6-2:30042911:30055025
Fvb6-2:33862460:33877564
Fvb6-2:34325447:34340739
Fvb6-2:3783495:3789450
Fvb6-2:7018912:7033406
Fvb6-2:8806812:8813825
Fvb6-2:9989882:10002441
Fvb6-3:10155389:10163453
Fvb6-3:12182175:12188580
Fvb6-3:15081866:15088380
Fvb6-3:19400180:19406976
Fvb6-3:26073948:26078403
Fvb6-3:26727839:26741317
Fvb6-3:26978889:26982674
Fvb6-3:27277818:27288239
Fvb6-3:28122328:28132368
Fvb6-3:33844378:33857659
Fvb6-3:34188159:34194572
Fvb6-3:35291384:35300135
Fvb6-3:35411194:35417836
Fvb6-3:35588971:35592807
Fvb6-3:38068375:38076167
Fvb6-3:40366405:40376456
Fvb6-3:43321844:43326211
Fvb6-3:6125472:6130835
Fvb6-3:6423725:6429130
Fvb6-4:14562785:14567656
Fvb6-4:15137996:15142357
Fvb6-4:16380644:16389502
Fvb6-4:18553530:18556260
Fvb6-4:2678201:2680841
Fvb6-4:27917341:27918922
Fvb6-4:32755636:32762238
Fvb6-4:3297928:3306613
Fvb6-4:33881278:33890162
Fvb6-4:4839825:4850970
Fvb6-4:9759398:9762500
Fvb7-1:11089917:11102226
Fvb7-1:11434226:11438946
Fvb7-1:16119592:16124006
Fvb7-1:2183390:2189715
Fvb7-1:25938564:25948441
Fvb7-1:28085845:28099321
Fvb7-1:2839518:2845651
Fvb7-1:28470719:28475800
Fvb7-1:28760683:28763696
Fvb7-1:4048930:4057004
Fvb7-1:4095505:4096745
Fvb7-1:4598410:4605230
Fvb7-1:6838946:6851714
Fvb7-1:7465989:7477013
Fvb7-1:7674144:7679226
Fvb7-1:8222187:8236091
Fvb7-2:10349038:10361395
Fvb7-2:10821304:10831748
Fvb7-2:11170346:11177780
Fvb7-2:11985310:11995989
Fvb7-2:13336194:13346733
Fvb7-2:1334246:1336805
Fvb7-2:13465582:13467286
Fvb7-2:13469963:13471946
Fvb7-2:13561366:13575812
Fvb7-2:13813303:13827203
Fvb7-2:1399056:1401198
Fvb7-2:14204425:14206818
Fvb7-2:15402459:15414636
Fvb7-2:15438652:15440275
Fvb7-2:15609467:15616623
Fvb7-2:1664018:1674694
Fvb7-2:16798371:16810338
Fvb7-2:17183741:17187004
Fvb7-2:17195856:17197114
Fvb7-2:17307669:17322795
Fvb7-2:17568475:17572867
Fvb7-2:17843580:17846992
Fvb7-2:18417307:18427383
Fvb7-2:18573948:18585708
Fvb7-2:18646164:18658165
Fvb7-2:19937516:19947570
Fvb7-2:20098623:20100327
Fvb7-2:20206269:20220846
Fvb7-2:22460103:22464966
Fvb7-2:22523368:22528404
Fvb7-2:22785121:22787414
Fvb7-2:22917892:22924700
Fvb7-2:23576188:23577796
Fvb7-2:23580928:23582334
Fvb7-2:27664056:27673611
Fvb7-2:27711817:27716574
Fvb7-2:28731864:28740242
Fvb7-2:29201178:29210740
Fvb7-2:294054:302003
Fvb7-2:305673:319213
Fvb7-2:30744165:30745348
Fvb7-2:31333475:31343071
Fvb7-2:31396438:31401354
Fvb7-2:4154035:4168403
Fvb7-2:470520:471924
Fvb7-2:5249899:5254506
Fvb7-2:6130352:6135825
Fvb7-2:7385067:7390224
Fvb7-2:7827826:7839659
Fvb7-2:7996475:8004295
Fvb7-2:8806078:8817352
Fvb7-2:9236491:9240850
Fvb7-2:9418648:9425803
Fvb7-2:9670054:9685103
Fvb7-2:9910282:9923394
Fvb7-3:10789166:10802787
Fvb7-3:14051448:14062700
Fvb7-3:14354341:14361805
Fvb7-3:14670615:14672053
Fvb7-3:15265309:15268835
Fvb7-3:19783546:19791683
Fvb7-3:23151037:23158235
Fvb7-3:23182590:23189788
Fvb7-3:23297413:23304611
Fvb7-3:24802315:24812745
Fvb7-3:5235260:5241699
Fvb7-3:5244990:5252653
Fvb7-3:6412433:6419150
Fvb7-3:8967283:8973252
Fvb7-4:10727209:10741610
Fvb7-4:11574824:11578171
Fvb7-4:11603691:11610534
Fvb7-4:12434129:12440646
Fvb7-4:15476646:15483853
Fvb7-4:17164826:17171630
Fvb7-4:18469747:18475274
Fvb7-4:18911773:18913658
Fvb7-4:23107397:23114385
Fvb7-4:8219115:8224304
Fvb7-4:8608362:8609949
