# Supplementary material for: Transposon signatures of allopolyploid genome evolution
Source: Nat Commun. 2023 Jun 1;14:3180. doi: 10.1038/s41467-023-38560-z (PMC10235133; doi:10.1038/s41467-023-38560-z)
Supplement: Supplementary file 5 — Supplementary Data 2 [file 41467_2023_38560_MOESM5_ESM.zip › Strawberry.LTR.families/T1T2.LTR.list]

Fvb1-1:10082173:10090182
Fvb1-1:10188994:10195387
Fvb1-1:10348130:10362528
Fvb1-1:10411094:10419832
Fvb1-1:1060881:1070809
Fvb1-1:10727645:10734353
Fvb1-1:10844816:10852558
Fvb1-1:11335567:11339587
Fvb1-1:11813808:11823205
Fvb1-1:11996171:12002868
Fvb1-1:12538547:12546489
Fvb1-1:12680397:12683080
Fvb1-1:13234483:13238055
Fvb1-1:13479671:13486862
Fvb1-1:13643863:13648825
Fvb1-1:13650776:13656892
Fvb1-1:13826183:13833585
Fvb1-1:14233118:14241060
Fvb1-1:14554511:14560853
Fvb1-1:14632854:14639110
Fvb1-1:1477240:1482884
Fvb1-1:14932012:14938325
Fvb1-1:14997731:15007062
Fvb1-1:15689179:15696807
Fvb1-1:15751823:15759103
Fvb1-1:16226222:16236044
Fvb1-1:16745657:16752964
Fvb1-1:16992315:17001042
Fvb1-1:17167378:17172061
Fvb1-1:17178955:17185810
Fvb1-1:18109044:18110257
Fvb1-1:19680019:19682850
Fvb1-1:20712082:20719807
Fvb1-1:20796366:20800929
Fvb1-1:21233777:21245474
Fvb1-1:21347602:21358335
Fvb1-1:2269349:2274466
Fvb1-1:25234481:25242921
Fvb1-1:282267:291621
Fvb1-1:3001950:3007681
Fvb1-1:3038596:3045897
Fvb1-1:3058535:3064278
Fvb1-1:3413030:3420856
Fvb1-1:3456117:3464456
Fvb1-1:3666311:3671643
Fvb1-1:3971812:3976985
Fvb1-1:4376849:4384728
Fvb1-1:4558439:4565991
Fvb1-1:4597224:4606028
Fvb1-1:4862213:4874789
Fvb1-1:5037499:5044686
Fvb1-1:5383692:5389659
Fvb1-1:5429016:5439356
Fvb1-1:5494995:5503760
Fvb1-1:5604348:5614763
Fvb1-1:5775220:5785028
Fvb1-1:582575:588146
Fvb1-1:5834022:5835646
Fvb1-1:5840550:5848557
Fvb1-1:5903293:5911003
Fvb1-1:6071384:6078682
Fvb1-1:6156313:6165971
Fvb1-1:6223529:6230242
Fvb1-1:6253539:6259873
Fvb1-1:6470254:6477168
Fvb1-1:6510401:6520717
Fvb1-1:6536767:6544479
Fvb1-1:6632434:6641288
Fvb1-1:6776934:6784001
Fvb1-1:6805008:6810556
Fvb1-1:7044312:7048580
Fvb1-1:7629593:7636661
Fvb1-1:7786802:7796724
Fvb1-1:8771785:8782952
Fvb1-1:9248911:9256280
Fvb1-1:9344488:9350063
Fvb1-1:939477:943276
Fvb1-1:9786362:9800335
Fvb1-1:9968299:9980882
Fvb1-2:11436402:11443532
Fvb1-2:13286623:13294803
Fvb1-2:16932581:16939928
Fvb1-2:17937122:17941105
Fvb1-2:18557860:18565443
Fvb1-2:18744073:18748501
Fvb1-2:18794526:18798652
Fvb1-2:18940250:18947261
Fvb1-2:19582712:19594041
Fvb1-2:20080248:20088173
Fvb1-2:20178754:20187447
Fvb1-2:21480286:21487580
Fvb1-2:22128902:22136551
Fvb1-2:22177364:22182965
Fvb1-2:22394912:22406078
Fvb1-2:22670478:22677829
Fvb1-2:23302900:23310469
Fvb1-2:23416527:23426631
Fvb1-2:2387197:2389713
Fvb1-2:24103751:24114741
Fvb1-2:24116770:24129227
Fvb1-2:24485137:24496929
Fvb1-2:26117823:26123663
Fvb1-2:26843076:26850058
Fvb1-2:26873200:26885151
Fvb1-2:27032147:27037024
Fvb1-2:27194495:27200847
Fvb1-2:27328930:27336237
Fvb1-2:27455443:27468147
Fvb1-2:27652743:27659931
Fvb1-2:27770993:27783676
Fvb1-2:27818408:27825293
Fvb1-2:27867491:27874742
Fvb1-2:28338118:28345319
Fvb1-2:28394189:28401367
Fvb1-2:28474964:28479269
Fvb1-2:28496554:28499692
Fvb1-3:10034289:10041448
Fvb1-3:13322744:13334070
Fvb1-3:14681519:14690836
Fvb1-3:15344147:15349592
Fvb1-3:15484611:15490321
Fvb1-3:15532692:15539572
Fvb1-3:15674933:15686099
Fvb1-3:15771917:15775371
Fvb1-3:16034722:16045675
Fvb1-3:16715622:16721923
Fvb1-3:17137537:17143838
Fvb1-3:17160655:17172739
Fvb1-3:17929906:17937427
Fvb1-3:18184161:18197304
Fvb1-3:19183595:19191823
Fvb1-3:19428750:19436432
Fvb1-3:19733996:19748292
Fvb1-3:20118369:20125470
Fvb1-3:20164620:20172279
Fvb1-3:20295458:20301680
Fvb1-3:20728810:20736461
Fvb1-3:20957086:20966163
Fvb1-3:21024223:21032988
Fvb1-3:21198177:21207098
Fvb1-3:21259660:21265484
Fvb1-3:21328909:21340695
Fvb1-3:21375056:21376604
Fvb1-3:21406341:21413017
Fvb1-3:21443550:21458854
Fvb1-3:21483591:21491090
Fvb1-3:21566172:21570500
Fvb1-3:21806423:21815011
Fvb1-3:21958765:21966473
Fvb1-3:22014746:22029307
Fvb1-3:22047084:22054427
Fvb1-3:22668823:22681325
Fvb1-3:22697371:22707397
Fvb1-3:23408458:23416320
Fvb1-3:24402026:24409343
Fvb1-3:24446813:24453915
Fvb1-3:25099389:25106408
Fvb1-3:25170329:25180575
Fvb1-3:25443563:25447319
Fvb1-3:25602777:25609972
Fvb1-3:25652207:25659459
Fvb1-3:25952797:25960746
Fvb1-3:26056704:26064562
Fvb1-3:26234216:26244098
Fvb1-3:26411518:26416573
Fvb1-3:26472621:26483920
Fvb1-3:26799443:26804160
Fvb1-3:27209186:27216390
Fvb1-3:5790790:5803399
Fvb1-3:7696516:7705717
Fvb1-3:8001013:8010522
Fvb1-3:9224597:9235077
Fvb1-3:995329:1000663
Fvb1-4:13512612:13521001
Fvb1-4:14381837:14388235
Fvb1-4:22086746:22094487
Fvb1-4:3303711:3306355
Fvb1-4:639527:648482
Fvb1-4:8348981:8355333
Fvb2-1:10032540:10039464
Fvb2-1:10213954:10222938
Fvb2-1:1072590:1075146
Fvb2-1:10883513:10890862
Fvb2-1:11489923:11500853
Fvb2-1:11598385:11611090
Fvb2-1:11644027:11651376
Fvb2-1:11770103:11777312
Fvb2-1:12976267:12979075
Fvb2-1:1364136:1370024
Fvb2-1:14222158:14224197
Fvb2-1:14349830:14356051
Fvb2-1:14384150:14390371
Fvb2-1:15254499:15258079
Fvb2-1:164325:173752
Fvb2-1:17199882:17208057
Fvb2-1:17233766:17246612
Fvb2-1:17927759:17935346
Fvb2-1:1855129:1867789
Fvb2-1:18560903:18565336
Fvb2-1:1889771:1894731
Fvb2-1:18905847:18911184
Fvb2-1:19520065:19528057
Fvb2-1:20012505:20019260
Fvb2-1:20279581:20292531
Fvb2-1:21372500:21385825
Fvb2-1:21467587:21481152
Fvb2-1:22102336:22116723
Fvb2-1:23756513:23761201
Fvb2-1:23947697:23955240
Fvb2-1:26467194:26474345
Fvb2-1:26498189:26510540
Fvb2-1:26535213:26541881
Fvb2-1:2683269:2685427
Fvb2-1:2696279:2704032
Fvb2-1:2980254:2985427
Fvb2-1:3066730:3070497
Fvb2-1:3855839:3867585
Fvb2-1:4946542:4955768
Fvb2-1:5007101:5015024
Fvb2-1:5452970:5461803
Fvb2-1:6057858:6069622
Fvb2-1:6070335:6081806
Fvb2-1:6209736:6218086
Fvb2-1:6587636:6591334
Fvb2-1:6638733:6642118
Fvb2-1:684316:698291
Fvb2-1:7150313:7164813
Fvb2-1:7513626:7519580
Fvb2-1:8552527:8557448
Fvb2-1:8593726:8606693
Fvb2-1:8657958:8662039
Fvb2-1:8733322:8740897
Fvb2-1:8991217:8999855
Fvb2-1:9841975:9851368
Fvb2-1:9880785:9894239
Fvb2-2:16155994:16163433
Fvb2-2:18197908:18212125
Fvb2-2:18777346:18784088
Fvb2-2:18974565:18976989
Fvb2-2:19936012:19938437
Fvb2-2:7103418:7114962
Fvb2-2:9854773:9859879
Fvb2-3:11236005:11247935
Fvb2-3:11405402:11411379
Fvb2-3:11951431:11957928
Fvb2-3:12470367:12476233
Fvb2-3:12784595:12791506
Fvb2-3:12851972:12854466
Fvb2-3:12954348:12960515
Fvb2-3:13218168:13219887
Fvb2-3:13403192:13411024
Fvb2-3:13579578:13586221
Fvb2-3:13817987:13823958
Fvb2-3:13882498:13887935
Fvb2-3:14936892:14947462
Fvb2-3:15179130:15191254
Fvb2-3:1524801:1532064
Fvb2-3:16416397:16422776
Fvb2-3:16551706:16558437
Fvb2-3:1700738:1707576
Fvb2-3:17041346:17049939
Fvb2-3:17324794:17327721
Fvb2-3:17835454:17844870
Fvb2-3:18036683:18041797
Fvb2-3:18563900:18571047
Fvb2-3:19172784:19182167
Fvb2-3:19727023:19735161
Fvb2-3:205949:215662
Fvb2-3:20734575:20736621
Fvb2-3:20981658:20990420
Fvb2-3:21736526:21750378
Fvb2-3:21939611:21944967
Fvb2-3:22626432:22630598
Fvb2-3:22674032:22680913
Fvb2-3:22953438:22960562
Fvb2-3:23775386:23786554
Fvb2-3:23906066:23913865
Fvb2-3:2716112:2719985
Fvb2-3:4411644:4423277
Fvb2-3:4853869:4859090
Fvb2-3:8142931:8150179
Fvb2-3:8473005:8488032
Fvb2-3:9535469:9538581
Fvb2-4:11077285:11089105
Fvb2-4:11596098:11603892
Fvb2-4:12711854:12716990
Fvb2-4:13215226:13222572
Fvb2-4:14448726:14455246
Fvb2-4:17439598:17447068
Fvb2-4:17870154:17878909
Fvb2-4:18629744:18638615
Fvb2-4:197912:205781
Fvb2-4:21243538:21249275
Fvb2-4:22344245:22350224
Fvb2-4:2780028:2787273
Fvb2-4:3203909:3219205
Fvb2-4:3264831:3272155
Fvb2-4:6610702:6618018
Fvb2-4:6742568:6749676
Fvb2-4:6835208:6843027
Fvb2-4:6997019:7000466
Fvb2-4:7152354:7165456
Fvb2-4:7786883:7798547
Fvb2-4:779261:787298
Fvb2-4:9073233:9077752
Fvb3-1:10235978:10243659
Fvb3-1:10911584:10920136
Fvb3-1:10996426:11003907
Fvb3-1:11063788:11067257
Fvb3-1:12021844:12029064
Fvb3-1:12902809:12911155
Fvb3-1:13034624:13039644
Fvb3-1:13127772:13140425
Fvb3-1:1356116:1367414
Fvb3-1:13726109:13740192
Fvb3-1:13764741:13770402
Fvb3-1:13927910:13930249
Fvb3-1:14054608:14061975
Fvb3-1:1433347:1439590
Fvb3-1:1440044:1445138
Fvb3-1:14410596:14414415
Fvb3-1:14454851:14459729
Fvb3-1:15286300:15295952
Fvb3-1:16255609:16269912
Fvb3-1:16422610:16424078
Fvb3-1:16739701:16747311
Fvb3-1:16778768:16789102
Fvb3-1:17123397:17134219
Fvb3-1:17154744:17159412
Fvb3-1:17404247:17410975
Fvb3-1:17619952:17626464
Fvb3-1:17833684:17841083
Fvb3-1:17881722:17889166
Fvb3-1:17940953:17948717
Fvb3-1:18060121:18064687
Fvb3-1:18902584:18910445
Fvb3-1:18988521:18994457
Fvb3-1:189988:195545
Fvb3-1:19553649:19561080
Fvb3-1:19566304:19568930
Fvb3-1:20469611:20477299
Fvb3-1:212181:219732
Fvb3-1:21413188:21423916
Fvb3-1:21871976:21885164
Fvb3-1:22527823:22532580
Fvb3-1:22540825:22544410
Fvb3-1:23178899:23191668
Fvb3-1:23810755:23816328
Fvb3-1:25133910:25148765
Fvb3-1:26214637:26223035
Fvb3-1:26284006:26286794
Fvb3-1:26396484:26407871
Fvb3-1:27082743:27090292
Fvb3-1:29492705:29497926
Fvb3-1:3028000:3043633
Fvb3-1:31276091:31278582
Fvb3-1:316605:331210
Fvb3-1:3429632:3436643
Fvb3-1:3457754:3462673
Fvb3-1:3521272:3528355
Fvb3-1:3681347:3685431
Fvb3-1:3818055:3823173
Fvb3-1:4126452:4134127
Fvb3-1:4800276:4806945
Fvb3-1:5493673:5503311
Fvb3-1:5633374:5640909
Fvb3-1:6415267:6423525
Fvb3-1:6836203:6843531
Fvb3-1:7143914:7150219
Fvb3-1:7244170:7250475
Fvb3-1:7462628:7470100
Fvb3-1:7750142:7757086
Fvb3-1:7966537:7969375
Fvb3-1:8022971:8032670
Fvb3-1:8045666:8051825
Fvb3-1:8259170:8266218
Fvb3-1:8528537:8536461
Fvb3-1:8908363:8913748
Fvb3-1:9257219:9265176
Fvb3-1:9614502:9624498
Fvb3-1:9810137:9816043
Fvb3-2:11528720:11535733
Fvb3-2:13250948:13260478
Fvb3-2:13266041:13276332
Fvb3-2:14245134:14253751
Fvb3-2:14915673:14922981
Fvb3-2:15371779:15383613
Fvb3-2:15889077:15896433
Fvb3-2:16457927:16465159
Fvb3-2:16667153:16675865
Fvb3-2:18130952:18135622
Fvb3-2:20346320:20356603
Fvb3-2:21052664:21060524
Fvb3-2:22923709:22926471
Fvb3-2:23319682:23326978
Fvb3-2:23507991:23514537
Fvb3-2:23714387:23715577
Fvb3-2:24596752:24611416
Fvb3-2:25514319:25516756
Fvb3-2:25962072:25973903
Fvb3-2:30668983:30678167
Fvb3-2:6998111:7004326
Fvb3-2:8652473:8659394
Fvb3-3:10149729:10158711
Fvb3-3:10371620:10375535
Fvb3-3:10452587:10459519
Fvb3-3:10730516:10743581
Fvb3-3:11269581:11282619
Fvb3-3:11441588:11443376
Fvb3-3:11462430:11464814
Fvb3-3:11963136:11967507
Fvb3-3:13020190:13026650
Fvb3-3:13347348:13354555
Fvb3-3:13419384:13429739
Fvb3-3:13486265:13489471
Fvb3-3:13489681:13497940
Fvb3-3:13538873:13545764
Fvb3-3:13806724:13817109
Fvb3-3:13960110:13964098
Fvb3-3:18432017:18442477
Fvb3-3:19088011:19096507
Fvb3-3:19357505:19363261
Fvb3-3:19686973:19696726
Fvb3-3:19777073:19784621
Fvb3-3:20071486:20077325
Fvb3-3:20102756:20107661
Fvb3-3:20587193:20592988
Fvb3-3:20706175:20713077
Fvb3-3:20774284:20781343
Fvb3-3:20868451:20876617
Fvb3-3:21034476:21037951
Fvb3-3:21224591:21237952
Fvb3-3:21302499:21308657
Fvb3-3:21745796:21748024
Fvb3-3:21853523:21860371
Fvb3-3:22076703:22085309
Fvb3-3:22245495:22252793
Fvb3-3:22299903:22311585
Fvb3-3:22817134:22825429
Fvb3-3:2287277:2291162
Fvb3-3:22929192:22936286
Fvb3-3:23006609:23013604
Fvb3-3:23297738:23307235
Fvb3-3:23360661:23362905
Fvb3-3:24167531:24180932
Fvb3-3:24481898:24489429
Fvb3-3:26892569:26906304
Fvb3-3:27598968:27608155
Fvb3-3:28726492:28730146
Fvb3-3:29045956:29055970
Fvb3-3:29286228:29300505
Fvb3-3:4008757:4011695
Fvb3-3:5762164:5767740
Fvb3-3:7398691:7413393
Fvb3-3:7524550:7530685
Fvb3-3:8437453:8440161
Fvb3-3:8662171:8664544
Fvb3-3:9857488:9864694
Fvb3-3:9883024:9890230
Fvb3-4:10033332:10041574
Fvb3-4:11074117:11081948
Fvb3-4:11645204:11646644
Fvb3-4:1173912:1176385
Fvb3-4:11827367:11836722
Fvb3-4:12966370:12972939
Fvb3-4:2192816:2201987
Fvb3-4:21982554:21992959
Fvb3-4:2216198:2224153
Fvb3-4:23473336:23486105
Fvb3-4:3922310:3929641
Fvb3-4:9328281:9332195
Fvb3-4:9380601:9388299
Fvb4-1:1016592:1026963
Fvb4-1:10464651:10471659
Fvb4-1:10815295:10822157
Fvb4-1:10933122:10940203
Fvb4-1:11225596:11230286
Fvb4-1:11249161:11256722
Fvb4-1:11484490:11494688
Fvb4-1:12026335:12037551
Fvb4-1:1220143:1227531
Fvb4-1:12330920:12339835
Fvb4-1:12417932:12421608
Fvb4-1:125487:132583
Fvb4-1:13878876:13886576
Fvb4-1:14072154:14085544
Fvb4-1:15560781:15569734
Fvb4-1:17283224:17294967
Fvb4-1:1732340:1741719
Fvb4-1:1774039:1775632
Fvb4-1:17924192:17927773
Fvb4-1:18113364:18121454
Fvb4-1:19664872:19676338
Fvb4-1:20007479:20019790
Fvb4-1:2133032:2145984
Fvb4-1:2238512:2247467
Fvb4-1:2396188:2407176
Fvb4-1:2763232:2775082
Fvb4-1:293516:305801
Fvb4-1:3162079:3175654
Fvb4-1:3300159:3309086
Fvb4-1:345286:352755
Fvb4-1:3618738:3631752
Fvb4-1:3794687:3802227
Fvb4-1:3845318:3853452
Fvb4-1:431719:439139
Fvb4-1:4902001:4913927
Fvb4-1:5298539:5304869
Fvb4-1:5435317:5446331
Fvb4-1:5723576:5731415
Fvb4-1:6007645:6014793
Fvb4-1:611983:614937
Fvb4-1:6213972:6221097
Fvb4-1:6677480:6686708
Fvb4-1:6891909:6897439
Fvb4-1:693876:700848
Fvb4-1:7764924:7772827
Fvb4-1:7778194:7785729
Fvb4-1:8502309:8509767
Fvb4-1:8816996:8822415
Fvb4-1:8961314:8971504
Fvb4-1:90342:105557
Fvb4-1:9660662:9662272
Fvb4-1:9786696:9795323
Fvb4-1:997020:998570
Fvb4-2:10583535:10591034
Fvb4-2:10804170:10814404
Fvb4-2:11330516:11339190
Fvb4-2:11415667:11422538
Fvb4-2:11870262:11882279
Fvb4-2:11938624:11945218
Fvb4-2:120844:129135
Fvb4-2:12098356:12105425
Fvb4-2:12461844:12465588
Fvb4-2:12501402:12510244
Fvb4-2:12974851:12987135
Fvb4-2:13311214:13317054
Fvb4-2:15156954:15170301
Fvb4-2:15198682:15208781
Fvb4-2:15848838:15856316
Fvb4-2:16316881:16330042
Fvb4-2:16525835:16529994
Fvb4-2:16825715:16832623
Fvb4-2:17028463:17037200
Fvb4-2:17075197:17084539
Fvb4-2:17089772:17096150
Fvb4-2:17410707:17421247
Fvb4-2:17476127:17490244
Fvb4-2:17529256:17540424
Fvb4-2:17592465:17598653
Fvb4-2:17711690:17715310
Fvb4-2:17835005:17840726
Fvb4-2:18073238:18084491
Fvb4-2:18104209:18116782
Fvb4-2:18151245:18158468
Fvb4-2:18266926:18271558
Fvb4-2:18687743:18693899
Fvb4-2:18747813:18755292
Fvb4-2:19031484:19035034
Fvb4-2:19097476:19108058
Fvb4-2:19270812:19277344
Fvb4-2:19415213:19426866
Fvb4-2:19681119:19685578
Fvb4-2:19762410:19769261
Fvb4-2:20026964:20034302
Fvb4-2:20958040:20959774
Fvb4-2:21102888:21113533
Fvb4-2:22009306:22017712
Fvb4-2:22119581:22130430
Fvb4-2:22360691:22368177
Fvb4-2:23114261:23122883
Fvb4-2:23275756:23288421
Fvb4-2:23405501:23412488
Fvb4-2:23965050:23972022
Fvb4-2:23999233:24015222
Fvb4-2:24952499:24958902
Fvb4-2:25309337:25315132
Fvb4-2:25327647:25333117
Fvb4-2:25383322:25387163
Fvb4-2:25545538:25553214
Fvb4-2:25707256:25710114
Fvb4-2:3440941:3446637
Fvb4-2:4160019:4167347
Fvb4-2:4340404:4342731
Fvb4-2:4413400:4420237
Fvb4-2:4935747:4945175
Fvb4-2:5974169:5976635
Fvb4-2:6507632:6509416
Fvb4-2:8123636:8129765
Fvb4-2:8214220:8219924
Fvb4-2:8392473:8401622
Fvb4-2:9027953:9029723
Fvb4-2:9232200:9238468
Fvb4-2:9274436:9281857
Fvb4-2:9301004:9306152
Fvb4-3:10013675:10020438
Fvb4-3:16281661:16291750
Fvb4-3:16394502:16402184
Fvb4-3:16625825:16634806
Fvb4-3:16641828:16648763
Fvb4-3:21084084:21097112
Fvb4-3:21316668:21322600
Fvb4-3:21758994:21765214
Fvb4-3:21774088:21781819
Fvb4-3:21810077:21816965
Fvb4-3:22966394:22979746
Fvb4-3:23712226:23721022
Fvb4-3:23750009:23761576
Fvb4-3:23894742:23905842
Fvb4-3:2968879:2972804
Fvb4-3:327200:339366
Fvb4-3:3519347:3526111
Fvb4-4:12385806:12391883
Fvb4-4:12960074:12964778
Fvb4-4:13136440:13144661
Fvb4-4:13618525:13625452
Fvb4-4:13720723:13728240
Fvb4-4:15780849:15784745
Fvb4-4:15839880:15851464
Fvb4-4:16977053:16982267
Fvb4-4:17443512:17457142
Fvb4-4:17891797:17901103
Fvb4-4:18232532:18242218
Fvb4-4:18695414:18707013
Fvb4-4:19158667:19165639
Fvb4-4:19784018:19793513
Fvb4-4:20927972:20934623
Fvb4-4:21079120:21086362
Fvb4-4:21202287:21210246
Fvb4-4:21219460:21225849
Fvb4-4:22141545:22149252
Fvb4-4:22263043:22269303
Fvb4-4:22325551:22335761
Fvb4-4:22894031:22900298
Fvb4-4:23264687:23271945
Fvb4-4:23326475:23334078
Fvb4-4:23454467:23460296
Fvb4-4:24361428:24368683
Fvb4-4:24728172:24743193
Fvb4-4:24965504:24971670
Fvb4-4:24977383:24988272
Fvb4-4:25312109:25314511
Fvb4-4:25800996:25812597
Fvb4-4:26039157:26052457
Fvb4-4:26277876:26285518
Fvb4-4:6127415:6134419
Fvb4-4:6486250:6496717
Fvb4-4:8371369:8379526
Fvb4-4:8984610:8991659
Fvb5-1:14604199:14609288
Fvb5-1:21085624:21092120
Fvb5-1:22479918:22487600
Fvb5-1:23924204:23930632
Fvb5-1:27486777:27493851
Fvb5-1:28203232:28206983
Fvb5-1:29346386:29351084
Fvb5-1:8883178:8896128
Fvb5-2:12699056:12703437
Fvb5-2:14445073:14453992
Fvb5-2:15482712:15494526
Fvb5-2:15502781:15512534
Fvb5-2:16073870:16078794
Fvb5-2:16180765:16194278
Fvb5-2:16318950:16326427
Fvb5-2:18276185:18282700
Fvb5-2:18900293:18908663
Fvb5-2:19591441:19596218
Fvb5-2:19767241:19774770
Fvb5-2:21766912:21779778
Fvb5-2:22306456:22315777
Fvb5-2:22490638:22496944
Fvb5-2:22529208:22534429
Fvb5-2:23424363:23429953
Fvb5-2:23489677:23495886
Fvb5-2:24705017:24712387
Fvb5-2:24875353:24882586
Fvb5-2:24925167:24932330
Fvb5-2:4283746:4293389
Fvb5-2:6296014:6303226
Fvb5-2:7053371:7055593
Fvb5-2:7526736:7532103
Fvb5-2:9342179:9355683
Fvb5-3:10242686:10249710
Fvb5-3:10782403:10795061
Fvb5-3:13541228:13552734
Fvb5-3:13832303:13839117
Fvb5-3:13895928:13903518
Fvb5-3:14001891:14007181
Fvb5-3:16742978:16751878
Fvb5-3:18032053:18043090
Fvb5-3:18777600:18779774
Fvb5-3:220606:226825
Fvb5-3:22199326:22200785
Fvb5-3:24335584:24341337
Fvb5-3:4800023:4812472
Fvb5-3:497397:503114
Fvb5-3:5620050:5627952
Fvb5-3:7962077:7970702
Fvb5-3:8090824:8098290
Fvb5-3:814061:825477
Fvb5-3:937049:940147
Fvb5-4:11218591:11222617
Fvb5-4:11652567:11663607
Fvb5-4:12071168:12078375
Fvb5-4:12440532:12448830
Fvb5-4:12739534:12743429
Fvb5-4:12864202:12872117
Fvb5-4:12975531:12982688
Fvb5-4:14122893:14126554
Fvb5-4:14174883:14189435
Fvb5-4:14228796:14235121
Fvb5-4:14275341:14283026
Fvb5-4:14629319:14637237
Fvb5-4:14663366:14669669
Fvb5-4:14856976:14865609
Fvb5-4:15023057:15030547
Fvb5-4:15298611:15307936
Fvb5-4:16158012:16165731
Fvb5-4:16920711:16927550
Fvb5-4:1720343:1733205
Fvb5-4:17589861:17591661
Fvb5-4:18058573:18063192
Fvb5-4:18747968:18757384
Fvb5-4:19005912:19017479
Fvb5-4:20425475:20431681
Fvb5-4:2087090:2101961
Fvb5-4:21832784:21845309
Fvb5-4:22309885:22322951
Fvb5-4:22351909:22360912
Fvb5-4:22384422:22392287
Fvb5-4:22952926:22962905
Fvb5-4:23408858:23418292
Fvb5-4:23568062:23581076
Fvb5-4:24200066:24207878
Fvb5-4:24768952:24778033
Fvb5-4:336493:349167
Fvb5-4:4787:8443
Fvb5-4:6246742:6258417
Fvb5-4:6482242:6490660
Fvb5-4:8105271:8113098
Fvb5-4:8433666:8446266
Fvb5-4:8633184:8640454
Fvb5-4:8927968:8935230
Fvb5-4:9234829:9244677
Fvb5-4:9444336:9453748
Fvb5-4:9649632:9658046
Fvb6-1:10209633:10217827
Fvb6-1:10249776:10262543
Fvb6-1:1653022:1659715
Fvb6-1:18203051:18209148
Fvb6-1:21543805:21549616
Fvb6-1:21808996:21823300
Fvb6-1:22383276:22387468
Fvb6-1:24520832:24530033
Fvb6-1:28210754:28222233
Fvb6-1:29203494:29215140
Fvb6-1:36007527:36011292
Fvb6-1:6441312:6455962
Fvb6-1:7891121:7903966
Fvb6-1:8609561:8624628
Fvb6-2:10017209:10019430
Fvb6-2:11306556:11314658
Fvb6-2:1155634:1166873
Fvb6-2:11726760:11738896
Fvb6-2:12110534:12117688
Fvb6-2:12351296:12358544
Fvb6-2:13405733:13412466
Fvb6-2:13625784:13628239
Fvb6-2:14175788:14189254
Fvb6-2:14248291:14261067
Fvb6-2:14377667:14379320
Fvb6-2:14396524:14404069
Fvb6-2:14425779:14428669
Fvb6-2:15278633:15286127
Fvb6-2:16337097:16345000
Fvb6-2:16825182:16832514
Fvb6-2:16972317:16977535
Fvb6-2:18343101:18353738
Fvb6-2:18403734:18414371
Fvb6-2:20704223:20711777
Fvb6-2:20764862:20768708
Fvb6-2:2176578:2185720
Fvb6-2:22237772:22242526
Fvb6-2:24271931:24281785
Fvb6-2:24438538:24445917
Fvb6-2:25542974:25550839
Fvb6-2:28039286:28053984
Fvb6-2:29528228:29541604
Fvb6-2:30988186:30995786
Fvb6-2:32800919:32802261
Fvb6-2:32974778:32983959
Fvb6-2:33515980:33529124
Fvb6-2:33723280:33727546
Fvb6-2:34568066:34577252
Fvb6-2:34717411:34724815
Fvb6-2:35281560:35287042
Fvb6-2:3681883:3696080
Fvb6-2:4084834:4087791
Fvb6-2:46135:53687
Fvb6-2:5047629:5054911
Fvb6-2:5170702:5177719
Fvb6-2:5544696:5550510
Fvb6-2:8130112:8136637
Fvb6-2:8899525:8911198
Fvb6-2:9419966:9432816
Fvb6-3:13946220:13961103
Fvb6-3:18307825:18315455
Fvb6-3:18843788:18851175
Fvb6-3:21270159:21284198
Fvb6-3:21798677:21811642
Fvb6-3:22578450:22588731
Fvb6-3:22696924:22704804
Fvb6-3:23099566:23105628
Fvb6-3:25051556:25058784
Fvb6-3:27277818:27288239
Fvb6-3:28122328:28132368
Fvb6-3:28757406:28769855
Fvb6-3:29043195:29052855
Fvb6-3:29506992:29521098
Fvb6-3:29759338:29768998
Fvb6-3:30506559:30518207
Fvb6-3:32973591:32985571
Fvb6-3:40366405:40376456
Fvb6-3:600673:605957
Fvb6-4:11466295:11479569
Fvb6-4:11792880:11797477
Fvb6-4:12909128:12918875
Fvb6-4:13509953:13517652
Fvb6-4:15018941:15025978
Fvb6-4:15069635:15074933
Fvb6-4:15270703:15277225
Fvb6-4:15322505:15332841
Fvb6-4:15519796:15527446
Fvb6-4:17133843:17138668
Fvb6-4:17141089:17148390
Fvb6-4:18941977:18949705
Fvb6-4:19035437:19041952
Fvb6-4:19147618:19158340
Fvb6-4:19349414:19356685
Fvb6-4:19542115:19549146
Fvb6-4:19753996:19765752
Fvb6-4:21695047:21697517
Fvb6-4:22310536:22322696
Fvb6-4:24321802:24329524
Fvb6-4:25402661:25404941
Fvb6-4:25917490:25924944
Fvb6-4:26451175:26458483
Fvb6-4:27714604:27719369
Fvb6-4:28111615:28126272
Fvb6-4:2878234:2881489
Fvb6-4:29133970:29138752
Fvb6-4:30847971:30850879
Fvb6-4:31297592:31299486
Fvb6-4:5912202:5919625
Fvb6-4:7514140:7520985
Fvb6-4:8278964:8285648
Fvb6-4:9221457:9233341
Fvb6-4:9457234:9464126
Fvb6-4:9917589:9927698
Fvb7-1:10016723:10025695
Fvb7-1:11401458:11410567
Fvb7-1:11808666:11819432
Fvb7-1:12037250:12040949
Fvb7-1:1239479:1243767
Fvb7-1:13039757:13046948
Fvb7-1:13455754:13464992
Fvb7-1:13555339:13560991
Fvb7-1:13749837:13755178
Fvb7-1:14393107:14407853
Fvb7-1:14537028:14545911
Fvb7-1:1485710:1493230
Fvb7-1:16062855:16068349
Fvb7-1:16670983:16674853
Fvb7-1:1786156:1793196
Fvb7-1:19536455:19540643
Fvb7-1:19591116:19592966
Fvb7-1:1999188:2006594
Fvb7-1:20167743:20173714
Fvb7-1:20301077:20307443
Fvb7-1:21603195:21608781
Fvb7-1:22098093:22104865
Fvb7-1:22648879:22656368
Fvb7-1:23834682:23840483
Fvb7-1:24596953:24605415
Fvb7-1:24923432:24926601
Fvb7-1:25299746:25308561
Fvb7-1:25908975:25915648
Fvb7-1:2619878:2629586
Fvb7-1:2664595:2674266
Fvb7-1:2839518:2845651
Fvb7-1:3032643:3038857
Fvb7-1:32100055:32105269
Fvb7-1:3605686:3611790
Fvb7-1:3999034:4005778
Fvb7-1:4458021:4467849
Fvb7-1:4763017:4769591
Fvb7-1:5031690:5045568
Fvb7-1:5179117:5188417
Fvb7-1:6005392:6009333
Fvb7-1:609946:619278
Fvb7-1:7149740:7155921
Fvb7-1:7974445:7980801
Fvb7-1:8222187:8236091
Fvb7-1:8971475:8978704
Fvb7-1:9222214:9225425
Fvb7-1:9236610:9242005
Fvb7-1:9733777:9735342
Fvb7-1:9933307:9947974
Fvb7-2:15245717:15253555
Fvb7-2:16661557:16668941
Fvb7-2:17935289:17941147
Fvb7-2:22900110:22902089
Fvb7-2:24487531:24489955
Fvb7-2:2594709:2601364
Fvb7-2:27852549:27863902
Fvb7-2:4457234:4461765
Fvb7-2:5418737:5426271
Fvb7-2:6513776:6524363
Fvb7-3:10562440:10569384
Fvb7-3:10664204:10677908
Fvb7-3:11063408:11078124
Fvb7-3:13481813:13484375
Fvb7-3:15110322:15117822
Fvb7-3:15163262:15170713
Fvb7-3:15319435:15325814
Fvb7-3:15671527:15676145
Fvb7-3:15759778:15766614
Fvb7-3:20168874:20175877
Fvb7-3:21076640:21090479
Fvb7-3:21389274:21398270
Fvb7-3:22050752:22054252
Fvb7-3:23636425:23644279
Fvb7-3:23777553:23792611
Fvb7-3:24802315:24812745
Fvb7-3:24942699:24947389
Fvb7-3:3813943:3823811
Fvb7-3:4164532:4170417
Fvb7-3:5372627:5387280
Fvb7-3:650922:656087
Fvb7-3:6814261:6819725
Fvb7-4:11257795:11267206
Fvb7-4:11603691:11610534
Fvb7-4:12405151:12407706
Fvb7-4:12954441:12966810
Fvb7-4:13830517:13833685
Fvb7-4:14528143:14536696
Fvb7-4:15057799:15070415
Fvb7-4:16702677:16709528
Fvb7-4:16715864:16724951
Fvb7-4:19257927:19260958
Fvb7-4:19428500:19435939
Fvb7-4:19462689:19467888
Fvb7-4:19474118:19478588
Fvb7-4:1954093:1964054
Fvb7-4:19668301:19675070
Fvb7-4:19782632:19788703
Fvb7-4:19805315:19812084
Fvb7-4:20361326:20369981
Fvb7-4:20419739:20425226
Fvb7-4:20639160:20647001
Fvb7-4:20809877:20819234
Fvb7-4:20839134:20846030
Fvb7-4:20904320:20910771
Fvb7-4:20995176:21001246
Fvb7-4:21298154:21304838
Fvb7-4:21520532:21526423
Fvb7-4:22025729:22041034
Fvb7-4:22490892:22506170
Fvb7-4:22564159:22572023
Fvb7-4:22681229:22686059
Fvb7-4:22807081:22809247
Fvb7-4:22866106:22872069
Fvb7-4:23028834:23038113
Fvb7-4:23078978:23081113
Fvb7-4:23199691:23202865
Fvb7-4:2528715:2530200
Fvb7-4:3290007:3294647
Fvb7-4:522340:528548
Fvb7-4:7010018:7014410
Fvb7-4:9306438:9317352
Fvb7-4:9442524:9457486
Fvb7-4:9874383:9882020
