# Supplementary material for: Transposon signatures of allopolyploid genome evolution
Source: Nat Commun. 2023 Jun 1;14:3180. doi: 10.1038/s41467-023-38560-z (PMC10235133; doi:10.1038/s41467-023-38560-z)
Supplement: Supplementary file 5 — Supplementary Data 2 [file 41467_2023_38560_MOESM5_ESM.zip › Strawberry.LTR.families/IT1T2.LTR.list]

Fvb1-1:1000002:1008606
Fvb1-1:10023617:10032887
Fvb1-1:10082173:10090182
Fvb1-1:10150186:10157530
Fvb1-1:10188994:10195387
Fvb1-1:10348130:10362528
Fvb1-1:10411094:10419832
Fvb1-1:10577274:10579712
Fvb1-1:1060881:1070809
Fvb1-1:10713488:10718101
Fvb1-1:10727645:10734353
Fvb1-1:10741442:10745773
Fvb1-1:10750083:10755810
Fvb1-1:10808221:10813611
Fvb1-1:10844816:10852558
Fvb1-1:10887737:10894767
Fvb1-1:1090784:1097482
Fvb1-1:10984127:10994668
Fvb1-1:11034077:11041229
Fvb1-1:1111842:1119588
Fvb1-1:11167347:11172929
Fvb1-1:11316447:11323541
Fvb1-1:1131948:1138072
Fvb1-1:11335567:11339587
Fvb1-1:11446708:11451267
Fvb1-1:1153060:1159304
Fvb1-1:11555886:11558337
Fvb1-1:11671700:11675522
Fvb1-1:11746881:11759103
Fvb1-1:11760768:11766812
Fvb1-1:1177433:1187092
Fvb1-1:11790790:11792809
Fvb1-1:11813808:11823205
Fvb1-1:11896365:11911424
Fvb1-1:11935564:11941477
Fvb1-1:11996171:12002868
Fvb1-1:12062685:12072328
Fvb1-1:12127670:12135412
Fvb1-1:12276188:12283369
Fvb1-1:122829:136615
Fvb1-1:12284525:12293096
Fvb1-1:12427118:12435675
Fvb1-1:12444643:12452098
Fvb1-1:1245561:1260871
Fvb1-1:12538547:12546489
Fvb1-1:12580451:12588569
Fvb1-1:12680397:12683080
Fvb1-1:12765719:12775051
Fvb1-1:12905462:12910666
Fvb1-1:12934139:12940856
Fvb1-1:12957775:12964492
Fvb1-1:1316600:1323462
Fvb1-1:13196236:13203707
Fvb1-1:13234483:13238055
Fvb1-1:13249651:13256459
Fvb1-1:13280959:13283365
Fvb1-1:13303510:13313501
Fvb1-1:13468425:13474085
Fvb1-1:13479671:13486862
Fvb1-1:1357064:1365195
Fvb1-1:13643863:13648825
Fvb1-1:13650776:13656892
Fvb1-1:1370892:1385245
Fvb1-1:13709336:13710638
Fvb1-1:13826183:13833585
Fvb1-1:13884328:13894988
Fvb1-1:1398987:1403935
Fvb1-1:1412387:1415154
Fvb1-1:14189014:14196756
Fvb1-1:14205650:14206875
Fvb1-1:14233118:14241060
Fvb1-1:14336565:14348153
Fvb1-1:14517706:14523510
Fvb1-1:14554511:14560853
Fvb1-1:14617160:14622606
Fvb1-1:14632854:14639110
Fvb1-1:1477240:1482884
Fvb1-1:14932012:14938325
Fvb1-1:14997731:15007062
Fvb1-1:15035059:15039588
Fvb1-1:15347770:15353066
Fvb1-1:15399834:15410553
Fvb1-1:15415559:15420762
Fvb1-1:15549802:15560698
Fvb1-1:15569691:15574201
Fvb1-1:15603743:15610153
Fvb1-1:15633353:15637538
Fvb1-1:15689179:15696807
Fvb1-1:15712916:15716685
Fvb1-1:15751823:15759103
Fvb1-1:1578799:1589371
Fvb1-1:15884241:15897280
Fvb1-1:16150635:16160309
Fvb1-1:16194893:16201386
Fvb1-1:16217559:16224864
Fvb1-1:16226222:16236044
Fvb1-1:1623578:1627155
Fvb1-1:16295509:16299871
Fvb1-1:16322370:16329488
Fvb1-1:1646637:1648441
Fvb1-1:16586119:16589906
Fvb1-1:16659889:16666849
Fvb1-1:16745657:16752964
Fvb1-1:1676603:1678666
Fvb1-1:16785306:16790358
Fvb1-1:16842386:16847584
Fvb1-1:16992315:17001042
Fvb1-1:17019649:17027128
Fvb1-1:17059716:17068504
Fvb1-1:17085290:17098768
Fvb1-1:17106311:17114114
Fvb1-1:17178955:17185810
Fvb1-1:17214655:17220089
Fvb1-1:17330602:17342355
Fvb1-1:17478483:17489787
Fvb1-1:17531267:17534703
Fvb1-1:1757184:1766475
Fvb1-1:17652884:17662003
Fvb1-1:17730298:17735717
Fvb1-1:17771446:17774528
Fvb1-1:17776028:17783766
Fvb1-1:17793219:17798396
Fvb1-1:1794424:1802227
Fvb1-1:17981526:17996535
Fvb1-1:18109044:18110257
Fvb1-1:18113950:18125455
Fvb1-1:18216539:18219950
Fvb1-1:18291176:18293624
Fvb1-1:18377661:18381132
Fvb1-1:18400491:18404049
Fvb1-1:18409302:18412597
Fvb1-1:18427851:18438046
Fvb1-1:18515554:18520844
Fvb1-1:18583257:18593845
Fvb1-1:18742265:18746243
Fvb1-1:18828821:18831873
Fvb1-1:19061468:19066576
Fvb1-1:19117462:19132291
Fvb1-1:19171724:19175096
Fvb1-1:19223147:19232813
Fvb1-1:1929392:1936888
Fvb1-1:19330269:19333956
Fvb1-1:19358168:19366986
Fvb1-1:19457998:19464774
Fvb1-1:1953958:1961623
Fvb1-1:19604263:19614000
Fvb1-1:19680019:19682850
Fvb1-1:19714455:19721147
Fvb1-1:19813706:19818758
Fvb1-1:19862340:19868034
Fvb1-1:1993151:1995591
Fvb1-1:19980822:19984867
Fvb1-1:2009724:2017530
Fvb1-1:2017540:2029136
Fvb1-1:20205064:20210714
Fvb1-1:20231868:20233618
Fvb1-1:20235326:20239684
Fvb1-1:20499632:20506068
Fvb1-1:20712082:20719807
Fvb1-1:21115487:21123036
Fvb1-1:21190893:21199183
Fvb1-1:21233777:21245474
Fvb1-1:21267522:21274005
Fvb1-1:21302286:21303682
Fvb1-1:21347602:21358335
Fvb1-1:21448579:21453498
Fvb1-1:21594558:21596591
Fvb1-1:21818418:21826061
Fvb1-1:21946081:21958701
Fvb1-1:22282945:22297352
Fvb1-1:2241608:2256055
Fvb1-1:22491240:22495209
Fvb1-1:2269349:2274466
Fvb1-1:22932752:22947794
Fvb1-1:23227535:23231768
Fvb1-1:23625694:23632336
Fvb1-1:23735466:23746761
Fvb1-1:23806463:23812955
Fvb1-1:2447913:2454143
Fvb1-1:24618743:24620971
Fvb1-1:24657576:24659476
Fvb1-1:24830373:24834672
Fvb1-1:24840124:24855179
Fvb1-1:24972234:24978938
Fvb1-1:25031172:25036748
Fvb1-1:25234481:25242921
Fvb1-1:2530825:2538609
Fvb1-1:25378708:25382948
Fvb1-1:25497007:25508101
Fvb1-1:2554533:2564386
Fvb1-1:25640803:25649910
Fvb1-1:2566269:2574113
Fvb1-1:25733510:25735020
Fvb1-1:25915366:25920403
Fvb1-1:26232049:26236038
Fvb1-1:26488565:26495290
Fvb1-1:26516654:26520886
Fvb1-1:26533653:26542305
Fvb1-1:2660173:2667773
Fvb1-1:26738917:26743891
Fvb1-1:26957483:26966037
Fvb1-1:27048890:27050604
Fvb1-1:27156042:27164067
Fvb1-1:27311210:27313273
Fvb1-1:27434359:27443564
Fvb1-1:27489682:27491163
Fvb1-1:2762288:2769251
Fvb1-1:2796820:2802899
Fvb1-1:2822614:2833198
Fvb1-1:282267:291621
Fvb1-1:2975520:2979194
Fvb1-1:3001950:3007681
Fvb1-1:3013556:3016996
Fvb1-1:3038596:3045897
Fvb1-1:3058535:3064278
Fvb1-1:3073377:3076818
Fvb1-1:3103799:3118354
Fvb1-1:3199251:3210361
Fvb1-1:3378899:3389352
Fvb1-1:3413030:3420856
Fvb1-1:3456117:3464456
Fvb1-1:3469241:3476054
Fvb1-1:3483648:3489127
Fvb1-1:3511303:3516981
Fvb1-1:3609472:3624354
Fvb1-1:36116:38219
Fvb1-1:3632532:3639590
Fvb1-1:3666311:3671643
Fvb1-1:3727606:3742808
Fvb1-1:3761116:3772158
Fvb1-1:377516:384333
Fvb1-1:3859786:3862313
Fvb1-1:3879488:3894539
Fvb1-1:3971812:3976985
Fvb1-1:401276:405955
Fvb1-1:4015992:4031031
Fvb1-1:40381:47006
Fvb1-1:4072562:4075306
Fvb1-1:4107939:4110558
Fvb1-1:4218303:4231608
Fvb1-1:4376849:4384728
Fvb1-1:4388015:4393859
Fvb1-1:4434296:4449230
Fvb1-1:4462684:4470343
Fvb1-1:4537864:4545489
Fvb1-1:4558439:4565991
Fvb1-1:4597224:4606028
Fvb1-1:4685916:4692169
Fvb1-1:4733371:4743569
Fvb1-1:4827821:4838770
Fvb1-1:4851099:4855865
Fvb1-1:4928813:4936376
Fvb1-1:493738:507612
Fvb1-1:4958079:4960681
Fvb1-1:5037499:5044686
Fvb1-1:5071293:5080982
Fvb1-1:5086885:5098097
Fvb1-1:5104588:5112105
Fvb1-1:5119795:5123293
Fvb1-1:5172618:5185949
Fvb1-1:5204306:5206381
Fvb1-1:5209611:5217601
Fvb1-1:5351122:5353148
Fvb1-1:5365573:5375811
Fvb1-1:5383692:5389659
Fvb1-1:5429016:5439356
Fvb1-1:5443635:5454084
Fvb1-1:548126:558668
Fvb1-1:5494995:5503760
Fvb1-1:5505345:5512898
Fvb1-1:5604348:5614763
Fvb1-1:5670069:5677493
Fvb1-1:5761761:5768772
Fvb1-1:5775220:5785028
Fvb1-1:582575:588146
Fvb1-1:5834022:5835646
Fvb1-1:5840550:5848557
Fvb1-1:5903293:5911003
Fvb1-1:5929322:5944790
Fvb1-1:5946061:5950103
Fvb1-1:5972244:5979195
Fvb1-1:5991771:6000587
Fvb1-1:6050512:6056109
Fvb1-1:6071384:6078682
Fvb1-1:6156313:6165971
Fvb1-1:6180479:6183321
Fvb1-1:6203839:6214207
Fvb1-1:6223529:6230242
Fvb1-1:6253539:6259873
Fvb1-1:6321332:6328594
Fvb1-1:6438181:6445679
Fvb1-1:6470254:6477168
Fvb1-1:6510401:6520717
Fvb1-1:6536767:6544479
Fvb1-1:6576989:6581859
Fvb1-1:6632434:6641288
Fvb1-1:6647733:6662190
Fvb1-1:6670894:6678522
Fvb1-1:6728118:6732072
Fvb1-1:6776934:6784001
Fvb1-1:6791662:6797319
Fvb1-1:6805008:6810556
Fvb1-1:7001798:7011712
Fvb1-1:7044312:7048580
Fvb1-1:7089317:7099439
Fvb1-1:7126539:7134370
Fvb1-1:7145652:7151085
Fvb1-1:7168464:7173432
Fvb1-1:7191065:7203737
Fvb1-1:7254754:7265117
Fvb1-1:7320424:7327971
Fvb1-1:7365549:7370109
Fvb1-1:7470655:7471944
Fvb1-1:7489000:7503341
Fvb1-1:7533770:7541162
Fvb1-1:7629593:7636661
Fvb1-1:7643101:7650966
Fvb1-1:7653056:7664897
Fvb1-1:7699750:7714085
Fvb1-1:7786802:7796724
Fvb1-1:784414:792582
Fvb1-1:7888401:7892662
Fvb1-1:7926348:7933493
Fvb1-1:8033929:8043202
Fvb1-1:8298542:8309327
Fvb1-1:8322198:8333012
Fvb1-1:8550811:8558264
Fvb1-1:8593994:8597307
Fvb1-1:8660196:8665589
Fvb1-1:8689895:8695897
Fvb1-1:8701788:8708403
Fvb1-1:8731443:8737353
Fvb1-1:8771785:8782952
Fvb1-1:8786382:8790332
Fvb1-1:8871398:8875859
Fvb1-1:891166:899306
Fvb1-1:8928748:8934973
Fvb1-1:8951267:8963864
Fvb1-1:9143725:9150557
Fvb1-1:9184815:9198707
Fvb1-1:9248911:9256280
Fvb1-1:9344488:9350063
Fvb1-1:939477:943276
Fvb1-1:9602622:9605788
Fvb1-1:9634498:9638709
Fvb1-1:964405:973274
Fvb1-1:9678143:9685527
Fvb1-1:9730034:9737724
Fvb1-1:9786362:9800335
Fvb1-1:9890466:9897445
Fvb1-1:9968299:9980882
Fvb1-1:9997874:10007144
Fvb1-2:1000657:1009548
Fvb1-2:10148766:10152053
Fvb1-2:10165635:10175771
Fvb1-2:10189966:10197380
Fvb1-2:10391515:10395666
Fvb1-2:10478919:10484139
Fvb1-2:10541029:10547578
Fvb1-2:10657887:10663883
Fvb1-2:10689029:10695642
Fvb1-2:10939340:10943275
Fvb1-2:11211385:11213775
Fvb1-2:11219024:11221790
Fvb1-2:11259360:11269961
Fvb1-2:11436402:11443532
Fvb1-2:11474930:11480322
Fvb1-2:11602159:11606387
Fvb1-2:11643453:11647613
Fvb1-2:11912493:11916328
Fvb1-2:11920345:11927410
Fvb1-2:11968645:11974839
Fvb1-2:12035335:12045744
Fvb1-2:12468648:12472761
Fvb1-2:12532934:12534652
Fvb1-2:12660480:12665024
Fvb1-2:12791973:12795428
Fvb1-2:12844068:12852831
Fvb1-2:13049063:13053457
Fvb1-2:13078860:13086030
Fvb1-2:13244370:13250965
Fvb1-2:13266932:13271583
Fvb1-2:13286623:13294803
Fvb1-2:13377411:13382739
Fvb1-2:13392641:13395789
Fvb1-2:13490094:13497062
Fvb1-2:13668829:13674555
Fvb1-2:13725980:13728952
Fvb1-2:13731617:13743758
Fvb1-2:13794847:13806501
Fvb1-2:13876203:13891201
Fvb1-2:1398536:1401847
Fvb1-2:14154799:14161027
Fvb1-2:14175357:14184639
Fvb1-2:14216251:14223437
Fvb1-2:14230456:14233306
Fvb1-2:14286804:14292224
Fvb1-2:14327757:14338850
Fvb1-2:14349566:14356217
Fvb1-2:14389718:14401495
Fvb1-2:14486826:14492241
Fvb1-2:1463499:1467457
Fvb1-2:14824237:14836901
Fvb1-2:14859468:14866438
Fvb1-2:14867338:14871286
Fvb1-2:14942058:14948279
Fvb1-2:14994351:15007192
Fvb1-2:15107293:15118752
Fvb1-2:15291356:15295874
Fvb1-2:15306081:15314896
Fvb1-2:15351107:15360036
Fvb1-2:15437997:15448484
Fvb1-2:15597046:15604823
Fvb1-2:15674743:15678151
Fvb1-2:15681990:15692319
Fvb1-2:15936788:15941608
Fvb1-2:15968033:15972571
Fvb1-2:16012326:16013912
Fvb1-2:16132143:16136959
Fvb1-2:16163126:16168787
Fvb1-2:16204990:16212734
Fvb1-2:16552116:16559901
Fvb1-2:16595493:16610604
Fvb1-2:16621610:16629282
Fvb1-2:16638768:16646345
Fvb1-2:16680307:16684374
Fvb1-2:16848694:16860452
Fvb1-2:1689254:1692806
Fvb1-2:16932581:16939928
Fvb1-2:16970342:16974680
Fvb1-2:17013722:17017344
Fvb1-2:17114959:17128148
Fvb1-2:17134789:17139385
Fvb1-2:1720670:1736216
Fvb1-2:17260395:17263780
Fvb1-2:17472573:17479899
Fvb1-2:17672957:17680189
Fvb1-2:17688877:17691611
Fvb1-2:1784281:1792541
Fvb1-2:17868076:17883629
Fvb1-2:17937122:17941105
Fvb1-2:17961212:17968195
Fvb1-2:18071448:18076359
Fvb1-2:18270180:18280100
Fvb1-2:18323310:18332931
Fvb1-2:18557860:18565443
Fvb1-2:18587258:18601852
Fvb1-2:18633388:18641267
Fvb1-2:18652730:18656796
Fvb1-2:18744073:18748501
Fvb1-2:18794526:18798652
Fvb1-2:1881095:1886938
Fvb1-2:18834585:18835877
Fvb1-2:18892891:18895495
Fvb1-2:18940250:18947261
Fvb1-2:19061867:19065790
Fvb1-2:19107410:19115279
Fvb1-2:19146278:19150229
Fvb1-2:19186228:19193544
Fvb1-2:19208255:19213560
Fvb1-2:19258845:19267136
Fvb1-2:19410372:19421044
Fvb1-2:19466513:19473882
Fvb1-2:19582712:19594041
Fvb1-2:19634060:19641429
Fvb1-2:19724864:19729121
Fvb1-2:19780173:19782301
Fvb1-2:19866972:19872709
Fvb1-2:19961454:19968618
Fvb1-2:20080248:20088173
Fvb1-2:20375053:20383795
Fvb1-2:20526538:20533938
Fvb1-2:2054390:2060792
Fvb1-2:20554502:20565757
Fvb1-2:20630138:20643143
Fvb1-2:20752552:20758293
Fvb1-2:20771706:20779810
Fvb1-2:20868243:20878075
Fvb1-2:20898184:20902372
Fvb1-2:20908059:20914019
Fvb1-2:21049845:21055003
Fvb1-2:21065265:21069864
Fvb1-2:21099214:21108898
Fvb1-2:21164009:21171578
Fvb1-2:21302464:21306359
Fvb1-2:213062:218525
Fvb1-2:21363043:21366250
Fvb1-2:21383939:21388657
Fvb1-2:21480286:21487580
Fvb1-2:21622552:21626653
Fvb1-2:21628537:21639954
Fvb1-2:21670647:21672678
Fvb1-2:21737966:21743753
Fvb1-2:21748264:21756145
Fvb1-2:21777577:21785825
Fvb1-2:21889405:21892828
Fvb1-2:21905551:21909727
Fvb1-2:21962137:21967334
Fvb1-2:22009713:22013133
Fvb1-2:22032823:22037613
Fvb1-2:22108428:22115752
Fvb1-2:22128902:22136551
Fvb1-2:22143299:22158506
Fvb1-2:22177364:22182965
Fvb1-2:2218974:2224206
Fvb1-2:22191063:22198850
Fvb1-2:22209805:22217129
Fvb1-2:22228413:22233260
Fvb1-2:22258935:22262821
Fvb1-2:22308700:22315373
Fvb1-2:22330721:22337850
Fvb1-2:22365553:22369638
Fvb1-2:22388581:22393859
Fvb1-2:22394912:22406078
Fvb1-2:22456042:22460913
Fvb1-2:22523437:22535543
Fvb1-2:22545138:22552771
Fvb1-2:22564171:22571395
Fvb1-2:22583508:22595789
Fvb1-2:22670478:22677829
Fvb1-2:22683445:22698493
Fvb1-2:22817540:22819704
Fvb1-2:22824105:22829051
Fvb1-2:22839638:22844703
Fvb1-2:22913097:22918952
Fvb1-2:22944495:22955426
Fvb1-2:23047966:23053195
Fvb1-2:23067681:23072027
Fvb1-2:23087917:23097583
Fvb1-2:23241432:23248845
Fvb1-2:23302900:23310469
Fvb1-2:23416527:23426631
Fvb1-2:23439361:23445100
Fvb1-2:23518591:23527778
Fvb1-2:23537845:23545623
Fvb1-2:23546228:23550246
Fvb1-2:23567153:23574237
Fvb1-2:23685584:23689396
Fvb1-2:23690328:23702549
Fvb1-2:23815844:23823203
Fvb1-2:2387197:2389713
Fvb1-2:23942671:23949324
Fvb1-2:24103751:24114741
Fvb1-2:24116770:24129227
Fvb1-2:24205042:24209479
Fvb1-2:24236170:24243523
Fvb1-2:24273349:24276259
Fvb1-2:24324154:24327848
Fvb1-2:24361403:24366967
Fvb1-2:24514644:24521424
Fvb1-2:24526942:24532139
Fvb1-2:24543718:24548516
Fvb1-2:24619143:24632189
Fvb1-2:24793984:24795978
Fvb1-2:24806879:24815889
Fvb1-2:25023327:25031058
Fvb1-2:25092719:25106278
Fvb1-2:25127854:25131024
Fvb1-2:25215447:25219986
Fvb1-2:25259408:25266355
Fvb1-2:25357149:25364758
Fvb1-2:25655362:25662048
Fvb1-2:25744220:25750921
Fvb1-2:25902476:25908383
Fvb1-2:25955290:25961768
Fvb1-2:26041278:26044250
Fvb1-2:26048842:26052650
Fvb1-2:26061820:26069652
Fvb1-2:26088078:26095530
Fvb1-2:26117823:26123663
Fvb1-2:26205525:26216735
Fvb1-2:26258146:26264409
Fvb1-2:26272105:26274251
Fvb1-2:26282135:26288278
Fvb1-2:2638620:2641860
Fvb1-2:26391795:26398726
Fvb1-2:26464530:26477991
Fvb1-2:26499150:26501229
Fvb1-2:26611039:26619038
Fvb1-2:26656362:26671066
Fvb1-2:26736671:26741067
Fvb1-2:26800852:26813498
Fvb1-2:26843076:26850058
Fvb1-2:26855899:26859401
Fvb1-2:26873200:26885151
Fvb1-2:26900822:26914903
Fvb1-2:26942207:26946764
Fvb1-2:26958449:26964492
Fvb1-2:27005075:27016700
Fvb1-2:27032147:27037024
Fvb1-2:27063439:27067007
Fvb1-2:2708502:2712573
Fvb1-2:27168410:27183631
Fvb1-2:27194495:27200847
Fvb1-2:27218449:27224025
Fvb1-2:27328930:27336237
Fvb1-2:27365184:27379828
Fvb1-2:27390081:27394930
Fvb1-2:27404751:27411832
Fvb1-2:27504385:27513763
Fvb1-2:27515404:27522330
Fvb1-2:27652743:27659931
Fvb1-2:27731008:27735487
Fvb1-2:27770993:27783676
Fvb1-2:27787822:27798619
Fvb1-2:27802932:27804169
Fvb1-2:27805180:27807835
Fvb1-2:27818408:27825293
Fvb1-2:27867491:27874742
Fvb1-2:28050317:28057918
Fvb1-2:28111467:28116029
Fvb1-2:28127397:28138392
Fvb1-2:28147735:28155352
Fvb1-2:28163877:28169397
Fvb1-2:28273480:28287275
Fvb1-2:28296547:28303974
Fvb1-2:28315496:28323209
Fvb1-2:28338118:28345319
Fvb1-2:28394189:28401367
Fvb1-2:28416929:28418234
Fvb1-2:28440732:28450664
Fvb1-2:28496554:28499692
Fvb1-2:28508655:28519424
Fvb1-2:28521115:28527417
Fvb1-2:28808276:28816191
Fvb1-2:2905136:2908738
Fvb1-2:3021951:3027764
Fvb1-2:3186811:3190122
Fvb1-2:3343577:3348222
Fvb1-2:3806762:3808433
Fvb1-2:4016001:4022866
Fvb1-2:4044130:4059011
Fvb1-2:5248296:5255873
Fvb1-2:5580812:5587222
Fvb1-2:5781108:5790314
Fvb1-2:5880315:5883214
Fvb1-2:6452100:6457233
Fvb1-2:7223270:7232255
Fvb1-2:7433331:7435066
Fvb1-2:7598279:7605718
Fvb1-2:7645612:7649253
Fvb1-2:7707970:7722997
Fvb1-2:7804487:7809725
Fvb1-2:7881582:7889403
Fvb1-2:7923219:7925992
Fvb1-2:7979694:7981359
Fvb1-2:8013406:8016365
Fvb1-2:8037606:8041568
Fvb1-2:8408084:8417824
Fvb1-2:8443508:8453248
Fvb1-2:8468599:8476883
Fvb1-2:8836803:8847158
Fvb1-2:9038762:9046812
Fvb1-2:9101641:9112660
Fvb1-2:9140617:9151910
Fvb1-2:9154162:9159347
Fvb1-2:9287775:9298128
Fvb1-2:9454721:9461646
Fvb1-2:9502200:9507038
Fvb1-2:9909987:9911735
Fvb1-2:9970076:9972415
Fvb1-2:9985873:9992374
Fvb1-3:10034289:10041448
Fvb1-3:10218658:10229570
Fvb1-3:10241930:10246385
Fvb1-3:10269509:10277540
Fvb1-3:10356228:10361796
Fvb1-3:10417104:10421723
Fvb1-3:10535197:10545841
Fvb1-3:10568922:10574614
Fvb1-3:10584434:10592749
Fvb1-3:10654238:10669277
Fvb1-3:10687038:10693150
Fvb1-3:10695705:10703637
Fvb1-3:11003188:11007863
Fvb1-3:11072802:11077542
Fvb1-3:11230901:11237652
Fvb1-3:11399951:11405703
Fvb1-3:11538361:11542952
Fvb1-3:11890085:11903907
Fvb1-3:12154259:12160647
Fvb1-3:12317718:12330083
Fvb1-3:12387688:12390937
Fvb1-3:12396516:12399818
Fvb1-3:12652388:12657300
Fvb1-3:12708186:12723054
Fvb1-3:12734654:12739081
Fvb1-3:12764302:12765588
Fvb1-3:12784172:12790884
Fvb1-3:13068002:13070684
Fvb1-3:13202870:13206172
Fvb1-3:13224582:13230116
Fvb1-3:13322744:13334070
Fvb1-3:13370048:13374727
Fvb1-3:13388297:13394231
Fvb1-3:13431173:13439029
Fvb1-3:13449888:13456248
Fvb1-3:13525114:13532367
Fvb1-3:13673045:13675804
Fvb1-3:13710410:13715239
Fvb1-3:13777928:13783982
Fvb1-3:13795864:13806634
Fvb1-3:14227565:14234175
Fvb1-3:14465982:14476950
Fvb1-3:14497426:14502117
Fvb1-3:14510198:14514081
Fvb1-3:14681519:14690836
Fvb1-3:14834490:14839234
Fvb1-3:14927104:14937519
Fvb1-3:14984760:14992244
Fvb1-3:151918:165676
Fvb1-3:15217700:15224274
Fvb1-3:15344147:15349592
Fvb1-3:15423800:15436413
Fvb1-3:15468258:15469918
Fvb1-3:15484611:15490321
Fvb1-3:15532692:15539572
Fvb1-3:15547234:15552333
Fvb1-3:15603242:15612107
Fvb1-3:15634657:15637896
Fvb1-3:15669377:15672630
Fvb1-3:15674933:15686099
Fvb1-3:15771917:15775371
Fvb1-3:15965189:15972094
Fvb1-3:15984856:15989468
Fvb1-3:16014283:16025073
Fvb1-3:16034722:16045675
Fvb1-3:16053020:16055260
Fvb1-3:16234571:16248460
Fvb1-3:16547421:16557855
Fvb1-3:16559771:16568558
Fvb1-3:16715622:16721923
Fvb1-3:16815879:16822968
Fvb1-3:16866634:16881178
Fvb1-3:16964583:16975009
Fvb1-3:17060135:17074683
Fvb1-3:17137537:17143838
Fvb1-3:17160655:17172739
Fvb1-3:17225486:17231550
Fvb1-3:17253300:17260389
Fvb1-3:17407580:17414959
Fvb1-3:17466645:17473301
Fvb1-3:17526929:17539735
Fvb1-3:17661695:17665849
Fvb1-3:17670159:17675724
Fvb1-3:17694477:17700980
Fvb1-3:17710917:17715752
Fvb1-3:17838959:17846003
Fvb1-3:17879844:17887654
Fvb1-3:17929906:17937427
Fvb1-3:17940265:17952325
Fvb1-3:18046869:18061894
Fvb1-3:18133800:18137819
Fvb1-3:18184161:18197304
Fvb1-3:18205656:18215836
Fvb1-3:18226625:18234023
Fvb1-3:18239828:18254779
Fvb1-3:182629:186872
Fvb1-3:18366761:18370123
Fvb1-3:18386297:18391962
Fvb1-3:18468867:18473116
Fvb1-3:18672444:18683828
Fvb1-3:18758239:18765404
Fvb1-3:18810901:18818154
Fvb1-3:18827604:18834541
Fvb1-3:18972490:18974723
Fvb1-3:19028212:19043047
Fvb1-3:19128280:19138656
Fvb1-3:19183595:19191823
Fvb1-3:19191824:19199217
Fvb1-3:19211407:19218950
Fvb1-3:19428750:19436432
Fvb1-3:19440068:19444444
Fvb1-3:19514544:19525255
Fvb1-3:19531878:19535262
Fvb1-3:19646336:19660267
Fvb1-3:19733996:19748292
Fvb1-3:19808004:19815850
Fvb1-3:19853923:19862176
Fvb1-3:19892009:19896718
Fvb1-3:19911233:19916772
Fvb1-3:19917727:19922330
Fvb1-3:19931887:19943766
Fvb1-3:1993580:1996387
Fvb1-3:20020632:20030663
Fvb1-3:20036329:20037501
Fvb1-3:20078839:20086108
Fvb1-3:20118369:20125470
Fvb1-3:20164620:20172279
Fvb1-3:20184257:20188191
Fvb1-3:20194161:20203346
Fvb1-3:20256786:20259258
Fvb1-3:20295458:20301680
Fvb1-3:2031260:2036921
Fvb1-3:20333470:20340791
Fvb1-3:20348063:20353638
Fvb1-3:20373004:20380547
Fvb1-3:20469056:20480561
Fvb1-3:20564534:20572951
Fvb1-3:20592258:20599937
Fvb1-3:20684010:20685538
Fvb1-3:20687005:20694144
Fvb1-3:20703182:20717883
Fvb1-3:20728810:20736461
Fvb1-3:20868611:20879831
Fvb1-3:20906550:20914528
Fvb1-3:20957086:20966163
Fvb1-3:20991673:20996081
Fvb1-3:21024223:21032988
Fvb1-3:21091716:21095746
Fvb1-3:21198177:21207098
Fvb1-3:21218743:21224235
Fvb1-3:21259660:21265484
Fvb1-3:21319191:21327311
Fvb1-3:21328909:21340695
Fvb1-3:21406341:21413017
Fvb1-3:21424622:21429787
Fvb1-3:21443550:21458854
Fvb1-3:21467669:21478404
Fvb1-3:21483591:21491090
Fvb1-3:21540031:21542854
Fvb1-3:21566172:21570500
Fvb1-3:21621393:21633219
Fvb1-3:21717798:21722749
Fvb1-3:21806423:21815011
Fvb1-3:21843896:21858816
Fvb1-3:21893795:21900831
Fvb1-3:21938056:21947053
Fvb1-3:21958765:21966473
Fvb1-3:22014746:22029307
Fvb1-3:22047084:22054427
Fvb1-3:22114159:22124209
Fvb1-3:22126663:22141491
Fvb1-3:22303060:22310956
Fvb1-3:22334689:22347726
Fvb1-3:22384593:22391566
Fvb1-3:22571202:22575704
Fvb1-3:22636226:22640768
Fvb1-3:22668823:22681325
Fvb1-3:22697371:22707397
Fvb1-3:22795453:22802186
Fvb1-3:22833339:22846044
Fvb1-3:22896136:22899374
Fvb1-3:22943378:22947362
Fvb1-3:2301054:2314708
Fvb1-3:23039037:23050070
Fvb1-3:23117234:23122465
Fvb1-3:23150017:23157253
Fvb1-3:23230832:23238058
Fvb1-3:23351254:23359113
Fvb1-3:23360557:23366117
Fvb1-3:23543241:23546883
Fvb1-3:235614:239620
Fvb1-3:23565729:23569640
Fvb1-3:23573757:23585507
Fvb1-3:23599832:23614533
Fvb1-3:23782008:23787868
Fvb1-3:23824925:23832405
Fvb1-3:23833527:23841127
Fvb1-3:23972774:23977441
Fvb1-3:23986697:23992599
Fvb1-3:24003640:24009763
Fvb1-3:24080552:24090790
Fvb1-3:24132408:24139834
Fvb1-3:24153981:24157902
Fvb1-3:24169750:24177826
Fvb1-3:24342394:24349436
Fvb1-3:24378659:24386079
Fvb1-3:24402026:24409343
Fvb1-3:24446813:24453915
Fvb1-3:24515598:24520004
Fvb1-3:24573012:24581095
Fvb1-3:24926766:24933507
Fvb1-3:24934482:24945182
Fvb1-3:25037242:25044800
Fvb1-3:25060068:25064972
Fvb1-3:25099389:25106408
Fvb1-3:25119846:25126751
Fvb1-3:25149984:25158386
Fvb1-3:25170329:25180575
Fvb1-3:25194484:25198327
Fvb1-3:25221124:25232043
Fvb1-3:25284493:25287747
Fvb1-3:25328608:25334483
Fvb1-3:25335665:25348985
Fvb1-3:25370385:25374137
Fvb1-3:25439476:25440989
Fvb1-3:25443563:25447319
Fvb1-3:25512310:25517392
Fvb1-3:25549258:25552281
Fvb1-3:25602777:25609972
Fvb1-3:25652207:25659459
Fvb1-3:25661355:25666303
Fvb1-3:25754881:25761969
Fvb1-3:25882336:25889148
Fvb1-3:25910906:25916461
Fvb1-3:25952797:25960746
Fvb1-3:25995668:26002497
Fvb1-3:26018906:26024341
Fvb1-3:26056704:26064562
Fvb1-3:26069554:26075121
Fvb1-3:26079270:26089822
Fvb1-3:26115683:26126988
Fvb1-3:26175517:26183342
Fvb1-3:26196836:26203405
Fvb1-3:26234216:26244098
Fvb1-3:26247249:26249302
Fvb1-3:26275350:26278414
Fvb1-3:26387720:26396253
Fvb1-3:26411518:26416573
Fvb1-3:26443511:26454253
Fvb1-3:26472621:26483920
Fvb1-3:26484856:26491200
Fvb1-3:26510852:26517875
Fvb1-3:26521920:26528800
Fvb1-3:26654407:26661490
Fvb1-3:26740892:26752306
Fvb1-3:26788516:26791733
Fvb1-3:26799443:26804160
Fvb1-3:26810525:26821232
Fvb1-3:26916522:26919901
Fvb1-3:26928956:26936039
Fvb1-3:26946053:26952766
Fvb1-3:26965481:26969956
Fvb1-3:26999806:27014955
Fvb1-3:27115831:27122274
Fvb1-3:27131440:27134053
Fvb1-3:27209186:27216390
Fvb1-3:27259831:27271802
Fvb1-3:27273278:27280438
Fvb1-3:27311620:27320796
Fvb1-3:27343923:27356086
Fvb1-3:27363062:27372968
Fvb1-3:2988585:2989982
Fvb1-3:3085030:3090796
Fvb1-3:3210655:3213211
Fvb1-3:3305250:3317103
Fvb1-3:3343395:3350404
Fvb1-3:3412856:3419080
Fvb1-3:3608604:3616271
Fvb1-3:4032114:4034398
Fvb1-3:4277410:4284548
Fvb1-3:5226250:5239993
Fvb1-3:5267963:5278945
Fvb1-3:5445029:5449237
Fvb1-3:5584308:5589385
Fvb1-3:5594358:5604727
Fvb1-3:5660921:5668727
Fvb1-3:5696136:5707045
Fvb1-3:5790790:5803399
Fvb1-3:6032965:6035251
Fvb1-3:6288763:6302647
Fvb1-3:6592579:6597379
Fvb1-3:6811428:6814794
Fvb1-3:6815758:6821240
Fvb1-3:6826078:6833820
Fvb1-3:6957583:6961751
Fvb1-3:6998054:7013156
Fvb1-3:7092391:7097011
Fvb1-3:7104130:7117025
Fvb1-3:712440:714036
Fvb1-3:7149152:7157111
Fvb1-3:7331838:7341839
Fvb1-3:7372760:7377402
Fvb1-3:7560469:7565612
Fvb1-3:7603248:7606862
Fvb1-3:7696516:7705717
Fvb1-3:7881642:7896460
Fvb1-3:8001013:8010522
Fvb1-3:8012312:8015646
Fvb1-3:8096657:8111487
Fvb1-3:8289522:8303886
Fvb1-3:8453852:8459511
Fvb1-3:846121:853326
Fvb1-3:8498377:8503210
Fvb1-3:8616386:8621108
Fvb1-3:8705380:8710964
Fvb1-3:8784619:8789573
Fvb1-3:8926374:8933181
Fvb1-3:9201638:9208158
Fvb1-3:9224597:9235077
Fvb1-3:9319858:9325943
Fvb1-3:9339906:9344405
Fvb1-3:9435903:9443596
Fvb1-3:9594426:9599650
Fvb1-3:9689924:9695291
Fvb1-3:9699749:9713646
Fvb1-3:9793880:9800459
Fvb1-3:9805546:9809633
Fvb1-3:9814632:9821975
Fvb1-3:9841460:9844983
Fvb1-3:9915483:9921678
Fvb1-3:995329:1000663
Fvb1-4:10336422:10343572
Fvb1-4:11196246:11210821
Fvb1-4:11430700:11437893
Fvb1-4:11594382:11603119
Fvb1-4:1183563:1188481
Fvb1-4:13199028:13206105
Fvb1-4:13539185:13544733
Fvb1-4:13740080:13745771
Fvb1-4:13970550:13982760
Fvb1-4:14309913:14321087
Fvb1-4:14768928:14774238
Fvb1-4:15048731:15058608
Fvb1-4:15491017:15502688
Fvb1-4:1566321:1572185
Fvb1-4:15921333:15923167
Fvb1-4:15968871:15971593
Fvb1-4:15976529:15984053
Fvb1-4:16010654:16015691
Fvb1-4:16067814:16075264
Fvb1-4:16504722:16507550
Fvb1-4:16712361:16717773
Fvb1-4:16745967:16751739
Fvb1-4:17591093:17601419
Fvb1-4:17698532:17703410
Fvb1-4:17769235:17771685
Fvb1-4:18122245:18130591
Fvb1-4:1854105:1869072
Fvb1-4:18791258:18798473
Fvb1-4:18880270:18887675
Fvb1-4:18916678:18928130
Fvb1-4:18941158:18948749
Fvb1-4:18983754:18991322
Fvb1-4:19035130:19040389
Fvb1-4:19100765:19106038
Fvb1-4:19207135:19219683
Fvb1-4:19242167:19247265
Fvb1-4:19330257:19338326
Fvb1-4:19693700:19703306
Fvb1-4:19745359:19750523
Fvb1-4:19830745:19841982
Fvb1-4:19860444:19867487
Fvb1-4:20016583:20031670
Fvb1-4:20059717:20063552
Fvb1-4:20306430:20309212
Fvb1-4:20376831:20385348
Fvb1-4:21362185:21371836
Fvb1-4:21436523:21439293
Fvb1-4:21678714:21684692
Fvb1-4:21961168:21966279
Fvb1-4:22017636:22030919
Fvb1-4:22086746:22094487
Fvb1-4:22095739:22098235
Fvb1-4:22106402:22114200
Fvb1-4:22342522:22345231
Fvb1-4:22414456:22424191
Fvb1-4:22873582:22880709
Fvb1-4:2586291:2599062
Fvb1-4:2926517:2929021
Fvb1-4:3096353:3101859
Fvb1-4:3698800:3711444
Fvb1-4:3736539:3744894
Fvb1-4:3815884:3830918
Fvb1-4:4863024:4868640
Fvb1-4:5463831:5470802
Fvb1-4:5521676:5532455
Fvb1-4:6133836:6141452
Fvb1-4:7247746:7253432
Fvb1-4:7368576:7383538
Fvb1-4:7820676:7822873
Fvb1-4:7839107:7841923
Fvb1-4:833807:837132
Fvb1-4:8348981:8355333
Fvb1-4:8433897:8448487
Fvb1-4:8519206:8525412
Fvb1-4:8831393:8836033
Fvb1-4:9130405:9134155
Fvb1-4:9247032:9255552
Fvb1-4:9701839:9711167
Fvb2-1:10032540:10039464
Fvb2-1:10102547:10109437
Fvb2-1:10167667:10175386
Fvb2-1:10213954:10222938
Fvb2-1:10288094:10294559
Fvb2-1:10354871:10366056
Fvb2-1:10391094:10405399
Fvb2-1:10424142:10427552
Fvb2-1:10493980:10498179
Fvb2-1:10620311:10624351
Fvb2-1:10644428:10651176
Fvb2-1:1072590:1075146
Fvb2-1:10844719:10851631
Fvb2-1:10883513:10890862
Fvb2-1:10952195:10962988
Fvb2-1:11019883:11026803
Fvb2-1:11109483:11124452
Fvb2-1:11230123:11238111
Fvb2-1:11455858:11462194
Fvb2-1:11489923:11500853
Fvb2-1:11563134:11569717
Fvb2-1:11570288:11573984
Fvb2-1:11598385:11611090
Fvb2-1:11644027:11651376
Fvb2-1:11770103:11777312
Fvb2-1:11916428:11918917
Fvb2-1:12062227:12066545
Fvb2-1:12070038:12077807
Fvb2-1:12183339:12188460
Fvb2-1:12381008:12386678
Fvb2-1:12441574:12447395
Fvb2-1:12559270:12566733
Fvb2-1:12630317:12634504
Fvb2-1:12751234:12755105
Fvb2-1:1283964:1297571
Fvb2-1:12868635:12875809
Fvb2-1:12976267:12979075
Fvb2-1:13492630:13498478
Fvb2-1:13523374:13538395
Fvb2-1:1364136:1370024
Fvb2-1:13692576:13695890
Fvb2-1:13760279:13763698
Fvb2-1:13834776:13842853
Fvb2-1:13940871:13955295
Fvb2-1:13994639:13997339
Fvb2-1:14063511:14068984
Fvb2-1:14138979:14140886
Fvb2-1:14201796:14207489
Fvb2-1:14222158:14224197
Fvb2-1:14302825:14306572
Fvb2-1:14327530:14329780
Fvb2-1:14349830:14356051
Fvb2-1:14362165:14377062
Fvb2-1:14384150:14390371
Fvb2-1:14396485:14411382
Fvb2-1:1445959:1450973
Fvb2-1:14518752:14521333
Fvb2-1:14545723:14554008
Fvb2-1:14585379:14593793
Fvb2-1:15016992:15020533
Fvb2-1:15021802:15025648
Fvb2-1:15215635:15221944
Fvb2-1:15254499:15258079
Fvb2-1:15450736:15455881
Fvb2-1:15481708:15493486
Fvb2-1:15554416:15558724
Fvb2-1:15609996:15616460
Fvb2-1:15656588:15660166
Fvb2-1:15681218:15688995
Fvb2-1:15696580:15704583
Fvb2-1:15803944:15806771
Fvb2-1:15839601:15844792
Fvb2-1:164325:173752
Fvb2-1:16558577:16560045
Fvb2-1:16804267:16808226
Fvb2-1:16980002:16988096
Fvb2-1:17166600:17179306
Fvb2-1:17199882:17208057
Fvb2-1:17214351:17217801
Fvb2-1:17233766:17246612
Fvb2-1:1767359:1771578
Fvb2-1:17852454:17859952
Fvb2-1:17927759:17935346
Fvb2-1:18126262:18130180
Fvb2-1:18304977:18310838
Fvb2-1:18331642:18335180
Fvb2-1:1855129:1867789
Fvb2-1:18560903:18565336
Fvb2-1:18660981:18664148
Fvb2-1:18733284:18748285
Fvb2-1:1889771:1894731
Fvb2-1:18905847:18911184
Fvb2-1:19023862:19027863
Fvb2-1:19066705:19071091
Fvb2-1:19155575:19170627
Fvb2-1:19489694:19497472
Fvb2-1:19520065:19528057
Fvb2-1:19544523:19552896
Fvb2-1:19714060:19717739
Fvb2-1:19878866:19888376
Fvb2-1:1993072:1994603
Fvb2-1:20012505:20019260
Fvb2-1:20153613:20158554
Fvb2-1:20192179:20197073
Fvb2-1:20279581:20292531
Fvb2-1:20370139:20381422
Fvb2-1:20456101:20460145
Fvb2-1:20556285:20564364
Fvb2-1:20619383:20622791
Fvb2-1:20625292:20632883
Fvb2-1:20666718:20671591
Fvb2-1:2069889:2082915
Fvb2-1:20807683:20809628
Fvb2-1:21131083:21133177
Fvb2-1:21154864:21163870
Fvb2-1:21317865:21324459
Fvb2-1:21372500:21385825
Fvb2-1:21400524:21405295
Fvb2-1:21419986:21426929
Fvb2-1:21467587:21481152
Fvb2-1:21700117:21706728
Fvb2-1:2170813:2185664
Fvb2-1:2186698:2191599
Fvb2-1:21936625:21940226
Fvb2-1:21946527:21952412
Fvb2-1:21991641:21996539
Fvb2-1:22056118:22068224
Fvb2-1:22083404:22087551
Fvb2-1:22102336:22116723
Fvb2-1:22165086:22170604
Fvb2-1:22210478:22214454
Fvb2-1:22483140:22493788
Fvb2-1:22567:32729
Fvb2-1:22739777:22743846
Fvb2-1:22852554:22855326
Fvb2-1:2303230:2313877
Fvb2-1:23287102:23298844
Fvb2-1:23391716:23398386
Fvb2-1:2377745:2383741
Fvb2-1:23808915:23816053
Fvb2-1:23874616:23879683
Fvb2-1:23961175:23964436
Fvb2-1:24107178:24118520
Fvb2-1:24174168:24179485
Fvb2-1:2449770:2454668
Fvb2-1:24510973:24521866
Fvb2-1:2477947:2487672
Fvb2-1:2506498:2512785
Fvb2-1:2534149:2542456
Fvb2-1:2592999:2597478
Fvb2-1:26394179:26398378
Fvb2-1:26429760:26431708
Fvb2-1:26467194:26474345
Fvb2-1:26498189:26510540
Fvb2-1:26535213:26541881
Fvb2-1:2683269:2685427
Fvb2-1:2696279:2704032
Fvb2-1:2738508:2750340
Fvb2-1:2784568:2799588
Fvb2-1:2980254:2985427
Fvb2-1:3156699:3160717
Fvb2-1:3284286:3290698
Fvb2-1:3357550:3359230
Fvb2-1:341273:346840
Fvb2-1:3642449:3647336
Fvb2-1:3672410:3679632
Fvb2-1:3686297:3691678
Fvb2-1:3786345:3793084
Fvb2-1:3855839:3867585
Fvb2-1:3926610:3933264
Fvb2-1:4035857:4049652
Fvb2-1:4113982:4116494
Fvb2-1:4170749:4175538
Fvb2-1:4323136:4338515
Fvb2-1:4579406:4590516
Fvb2-1:4639750:4651818
Fvb2-1:4690817:4698489
Fvb2-1:4778206:4780822
Fvb2-1:4823862:4830055
Fvb2-1:4931217:4936682
Fvb2-1:4946542:4955768
Fvb2-1:4983708:4991934
Fvb2-1:5007101:5015024
Fvb2-1:5452970:5461803
Fvb2-1:553696:556290
Fvb2-1:590721:595142
Fvb2-1:5911221:5922701
Fvb2-1:6041435:6051761
Fvb2-1:6057858:6069622
Fvb2-1:6070335:6081806
Fvb2-1:612402:617565
Fvb2-1:6143482:6157778
Fvb2-1:6404937:6408404
Fvb2-1:6587636:6591334
Fvb2-1:6638733:6642118
Fvb2-1:6688235:6693267
Fvb2-1:6807153:6810779
Fvb2-1:684316:698291
Fvb2-1:7150313:7164813
Fvb2-1:7264480:7271050
Fvb2-1:7429936:7434670
Fvb2-1:7451237:7457470
Fvb2-1:7472752:7476025
Fvb2-1:7513626:7519580
Fvb2-1:7651487:7665273
Fvb2-1:7718387:7720441
Fvb2-1:7735287:7739324
Fvb2-1:7745299:7755994
Fvb2-1:7813992:7816885
Fvb2-1:7936991:7941667
Fvb2-1:7973737:7975679
Fvb2-1:804976:812014
Fvb2-1:8092838:8095166
Fvb2-1:8143182:8147209
Fvb2-1:8321756:8325494
Fvb2-1:8552527:8557448
Fvb2-1:8593726:8606693
Fvb2-1:8657958:8662039
Fvb2-1:8733322:8740897
Fvb2-1:8765269:8772483
Fvb2-1:8807761:8814931
Fvb2-1:8923281:8931161
Fvb2-1:8991217:8999855
Fvb2-1:9094272:9101069
Fvb2-1:9165700:9169569
Fvb2-1:9252981:9257470
Fvb2-1:9425091:9429556
Fvb2-1:9439796:9455178
Fvb2-1:9830992:9832728
Fvb2-1:9841975:9851368
Fvb2-1:9880785:9894239
Fvb2-1:9916211:9925734
Fvb2-2:10313630:10320254
Fvb2-2:10523353:10529171
Fvb2-2:10547049:10551847
Fvb2-2:10585270:10593567
Fvb2-2:10608440:10622757
Fvb2-2:10658481:10670823
Fvb2-2:10869405:10873923
Fvb2-2:11047001:11049688
Fvb2-2:11361639:11368165
Fvb2-2:11386179:11396142
Fvb2-2:12219529:12224741
Fvb2-2:12379675:12394776
Fvb2-2:12706946:12715065
Fvb2-2:12996530:13001820
Fvb2-2:13074942:13086614
Fvb2-2:13996615:14004942
Fvb2-2:1416653:1423190
Fvb2-2:14413693:14422241
Fvb2-2:14425486:14435705
Fvb2-2:14448095:14454438
Fvb2-2:14638430:14641655
Fvb2-2:14683149:14692989
Fvb2-2:14955886:14963720
Fvb2-2:15313443:15326467
Fvb2-2:1544264:1555827
Fvb2-2:1592564:1597698
Fvb2-2:15995473:16004700
Fvb2-2:16036920:16041894
Fvb2-2:16155994:16163433
Fvb2-2:1637397:1646189
Fvb2-2:16412183:16424740
Fvb2-2:16464522:16471826
Fvb2-2:16837890:16845490
Fvb2-2:16885203:16893171
Fvb2-2:17142337:17155308
Fvb2-2:17215784:17228866
Fvb2-2:17243308:17250804
Fvb2-2:17466106:17472687
Fvb2-2:18249162:18251286
Fvb2-2:18566591:18573126
Fvb2-2:18777346:18784088
Fvb2-2:18935278:18937948
Fvb2-2:19022376:19029866
Fvb2-2:19121024:19127716
Fvb2-2:19626173:19631179
Fvb2-2:19749151:19754830
Fvb2-2:20249522:20254777
Fvb2-2:20326833:20332564
Fvb2-2:20399253:20409470
Fvb2-2:21254764:21262352
Fvb2-2:21280532:21294788
Fvb2-2:21419295:21423991
Fvb2-2:21847487:21850185
Fvb2-2:21881054:21890931
Fvb2-2:21891369:21900376
Fvb2-2:2288498:2294911
Fvb2-2:23166021:23179286
Fvb2-2:23446630:23460765
Fvb2-2:23544818:23559336
Fvb2-2:23597352:23603206
Fvb2-2:23896058:23902876
Fvb2-2:2396385:2402971
Fvb2-2:24186473:24196353
Fvb2-2:24568438:24575740
Fvb2-2:24727455:24736579
Fvb2-2:2913432:2918565
Fvb2-2:3443671:3449431
Fvb2-2:3512406:3521232
Fvb2-2:3791712:3798982
Fvb2-2:687967:690789
Fvb2-2:6961705:6973684
Fvb2-2:7793623:7808499
Fvb2-2:8305766:8310577
Fvb2-2:8958696:8973685
Fvb2-2:9231097:9235919
Fvb2-2:9287529:9292351
Fvb2-2:962440:966319
Fvb2-2:9776948:9789030
Fvb2-2:9804346:9810984
Fvb2-3:10104655:10107684
Fvb2-3:10391333:10406346
Fvb2-3:10474061:10476296
Fvb2-3:10721525:10724731
Fvb2-3:10800801:10811617
Fvb2-3:10880940:10886168
Fvb2-3:11186317:11188472
Fvb2-3:11351143:11354487
Fvb2-3:11357671:11371665
Fvb2-3:11405402:11411379
Fvb2-3:11477796:11482077
Fvb2-3:11526107:11536109
Fvb2-3:11615835:11621817
Fvb2-3:11639051:11644983
Fvb2-3:11713372:11718260
Fvb2-3:11772567:11780105
Fvb2-3:11857585:11870236
Fvb2-3:11903820:11907989
Fvb2-3:11951431:11957928
Fvb2-3:11987485:11990861
Fvb2-3:12029628:12035449
Fvb2-3:12142391:12149307
Fvb2-3:12177089:12181617
Fvb2-3:12220513:12224900
Fvb2-3:12228695:12234079
Fvb2-3:12249399:12256467
Fvb2-3:12658981:12662424
Fvb2-3:12669773:12671437
Fvb2-3:12717876:12728774
Fvb2-3:12729462:12733531
Fvb2-3:12736258:12747446
Fvb2-3:12784595:12791506
Fvb2-3:12795921:12801155
Fvb2-3:12851972:12854466
Fvb2-3:12891804:12896379
Fvb2-3:12923452:12933767
Fvb2-3:12954348:12960515
Fvb2-3:12961264:12962439
Fvb2-3:13076484:13087213
Fvb2-3:13218168:13219887
Fvb2-3:13383254:13395826
Fvb2-3:13403192:13411024
Fvb2-3:13462689:13475167
Fvb2-3:13488916:13496608
Fvb2-3:13579578:13586221
Fvb2-3:13596416:13601495
Fvb2-3:13817987:13823958
Fvb2-3:13882498:13887935
Fvb2-3:13921402:13926246
Fvb2-3:14103914:14108054
Fvb2-3:14138129:14142829
Fvb2-3:14266870:14270812
Fvb2-3:14632737:14644796
Fvb2-3:14664679:14672370
Fvb2-3:14741797:14745988
Fvb2-3:14784187:14789259
Fvb2-3:14844601:14846340
Fvb2-3:14936892:14947462
Fvb2-3:14952591:14958736
Fvb2-3:14976540:14984617
Fvb2-3:15068585:15071219
Fvb2-3:15179130:15191254
Fvb2-3:1524801:1532064
Fvb2-3:15522890:15528519
Fvb2-3:15532640:15539066
Fvb2-3:15741057:15747069
Fvb2-3:15913104:15923789
Fvb2-3:16046232:16050648
Fvb2-3:16101157:16104708
Fvb2-3:16327032:16330931
Fvb2-3:16416397:16422776
Fvb2-3:16459949:16467802
Fvb2-3:1646172:1652523
Fvb2-3:16551706:16558437
Fvb2-3:16576790:16587887
Fvb2-3:16863956:16872286
Fvb2-3:1700738:1707576
Fvb2-3:17041346:17049939
Fvb2-3:17073265:17077258
Fvb2-3:17248307:17249706
Fvb2-3:17315758:17318561
Fvb2-3:17324794:17327721
Fvb2-3:17576906:17588960
Fvb2-3:17624806:17632018
Fvb2-3:17716405:17724148
Fvb2-3:17792624:17798913
Fvb2-3:17835454:17844870
Fvb2-3:17908280:17910404
Fvb2-3:17921392:17928383
Fvb2-3:18036683:18041797
Fvb2-3:18050299:18053304
Fvb2-3:18131089:18134760
Fvb2-3:18144271:18149180
Fvb2-3:18178329:18183362
Fvb2-3:18196825:18207216
Fvb2-3:18324806:18332150
Fvb2-3:18405656:18412153
Fvb2-3:18434464:18437747
Fvb2-3:18456527:18460812
Fvb2-3:18544564:18548827
Fvb2-3:18563900:18571047
Fvb2-3:18666786:18669170
Fvb2-3:18742368:18746151
Fvb2-3:18766402:18774646
Fvb2-3:18781313:18785398
Fvb2-3:18838088:18853078
Fvb2-3:18890342:18897826
Fvb2-3:19063003:19068911
Fvb2-3:19172784:19182167
Fvb2-3:19211595:19223376
Fvb2-3:19386267:19394303
Fvb2-3:19512175:19517521
Fvb2-3:19522600:19528091
Fvb2-3:19531862:19539489
Fvb2-3:19578208:19586492
Fvb2-3:19609616:19624336
Fvb2-3:19727023:19735161
Fvb2-3:19801008:19805653
Fvb2-3:20042013:20051214
Fvb2-3:20184173:20194005
Fvb2-3:20356648:20371657
Fvb2-3:205949:215662
Fvb2-3:20734575:20736621
Fvb2-3:20808985:20816889
Fvb2-3:20878138:20886126
Fvb2-3:20981658:20990420
Fvb2-3:21029396:21032809
Fvb2-3:21037743:21042181
Fvb2-3:21126252:21134063
Fvb2-3:21518386:21521295
Fvb2-3:21551692:21559068
Fvb2-3:21603317:21604750
Fvb2-3:21736526:21750378
Fvb2-3:21939611:21944967
Fvb2-3:22002421:22006316
Fvb2-3:22066600:22070627
Fvb2-3:22082395:22085024
Fvb2-3:22090921:22094977
Fvb2-3:22130657:22145723
Fvb2-3:22174524:22186565
Fvb2-3:22200407:22208112
Fvb2-3:22377598:22385798
Fvb2-3:22405773:22415668
Fvb2-3:22465271:22472783
Fvb2-3:22614585:22619019
Fvb2-3:22626432:22630598
Fvb2-3:22674032:22680913
Fvb2-3:22753904:22762157
Fvb2-3:22769736:22772548
Fvb2-3:22953438:22960562
Fvb2-3:23173481:23180415
Fvb2-3:23209519:23221583
Fvb2-3:23271680:23277517
Fvb2-3:23298939:23306484
Fvb2-3:23319457:23329084
Fvb2-3:23501396:23509472
Fvb2-3:23709498:23715946
Fvb2-3:23730172:23737571
Fvb2-3:23752468:23759351
Fvb2-3:23775386:23786554
Fvb2-3:23870167:23876210
Fvb2-3:23906066:23913865
Fvb2-3:23915029:23923081
Fvb2-3:23983157:23990992
Fvb2-3:252027:256002
Fvb2-3:2681555:2688725
Fvb2-3:268794:282518
Fvb2-3:2716112:2719985
Fvb2-3:2771977:2781566
Fvb2-3:343403:350782
Fvb2-3:3536915:3538603
Fvb2-3:3589606:3591153
Fvb2-3:3731533:3746464
Fvb2-3:3782440:3784949
Fvb2-3:401734:404160
Fvb2-3:4349305:4353281
Fvb2-3:4853869:4859090
Fvb2-3:519746:523735
Fvb2-3:5324031:5330198
Fvb2-3:6115432:6120445
Fvb2-3:7179325:7186582
Fvb2-3:7188776:7202092
Fvb2-3:7280216:7283347
Fvb2-3:7343440:7350088
Fvb2-3:7534953:7542553
Fvb2-3:7741689:7745055
Fvb2-3:7867891:7871890
Fvb2-3:7999370:8006638
Fvb2-3:8112246:8116660
Fvb2-3:8186960:8190169
Fvb2-3:821232:824824
Fvb2-3:8473005:8488032
Fvb2-3:8584511:8595495
Fvb2-3:8822415:8827344
Fvb2-3:9230579:9241071
Fvb2-3:9350528:9354007
Fvb2-3:9535469:9538581
Fvb2-3:9609271:9611728
Fvb2-3:9673274:9677504
Fvb2-3:9679523:9683079
Fvb2-3:9729825:9731386
Fvb2-3:9884040:9887602
Fvb2-3:9965888:9972774
Fvb2-4:10084391:10089836
Fvb2-4:10194383:10205711
Fvb2-4:10217931:10222790
Fvb2-4:1030944:1034477
Fvb2-4:1086625:1093744
Fvb2-4:10921752:10925680
Fvb2-4:11077285:11089105
Fvb2-4:11496498:11501188
Fvb2-4:11524840:11530088
Fvb2-4:11557843:11567802
Fvb2-4:11596098:11603892
Fvb2-4:11729446:11736791
Fvb2-4:11772276:11776052
Fvb2-4:118006:121819
Fvb2-4:11870431:11878935
Fvb2-4:1187757:1201850
Fvb2-4:11987894:11999383
Fvb2-4:12037632:12043729
Fvb2-4:12274202:12280464
Fvb2-4:1227841:1231233
Fvb2-4:12468595:12473597
Fvb2-4:12478654:12489114
Fvb2-4:12517341:12521800
Fvb2-4:12522093:12525599
Fvb2-4:12537770:12541743
Fvb2-4:12609290:12610874
Fvb2-4:12671497:12676005
Fvb2-4:12748328:12750741
Fvb2-4:12759648:12764712
Fvb2-4:13000295:13003166
Fvb2-4:13056890:13061703
Fvb2-4:13089931:13104963
Fvb2-4:13131913:13139490
Fvb2-4:13185430:13196909
Fvb2-4:13198240:13208325
Fvb2-4:13215226:13222572
Fvb2-4:13251589:13257489
Fvb2-4:13368093:13379506
Fvb2-4:13442680:13446934
Fvb2-4:13592409:13593679
Fvb2-4:13625980:13633584
Fvb2-4:13657675:13660773
Fvb2-4:13701034:13708638
Fvb2-4:13715883:13721481
Fvb2-4:13786432:13788189
Fvb2-4:13826531:13828345
Fvb2-4:13947861:13954373
Fvb2-4:14001142:14002447
Fvb2-4:14009582:14011834
Fvb2-4:14081687:14086681
Fvb2-4:14103977:14108971
Fvb2-4:14194528:14199522
Fvb2-4:14238742:14246592
Fvb2-4:14294409:14299249
Fvb2-4:14300620:14308076
Fvb2-4:14332568:14333907
Fvb2-4:14366280:14372755
Fvb2-4:14448726:14455246
Fvb2-4:1486022:1488369
Fvb2-4:14990691:14992153
Fvb2-4:15015449:15019002
Fvb2-4:15062308:15065172
Fvb2-4:15107404:15111130
Fvb2-4:1520546:1524693
Fvb2-4:15211334:15223133
Fvb2-4:15276757:15288317
Fvb2-4:15517609:15521347
Fvb2-4:16074834:16081696
Fvb2-4:16152157:16162022
Fvb2-4:1632736:1634012
Fvb2-4:16334054:16341164
Fvb2-4:16361535:16364647
Fvb2-4:16551941:16554412
Fvb2-4:16602113:16611100
Fvb2-4:16733626:16738938
Fvb2-4:16795637:16797713
Fvb2-4:16825073:16828549
Fvb2-4:16839238:16843099
Fvb2-4:16873545:16875242
Fvb2-4:16919420:16929996
Fvb2-4:17052284:17056376
Fvb2-4:17073727:17082176
Fvb2-4:17364733:17367707
Fvb2-4:17439598:17447068
Fvb2-4:1776374:1781362
Fvb2-4:17804769:17809243
Fvb2-4:17870154:17878909
Fvb2-4:17946445:17954841
Fvb2-4:17979655:17987851
Fvb2-4:18029110:18031785
Fvb2-4:18037557:18040321
Fvb2-4:18080037:18088233
Fvb2-4:18272977:18279869
Fvb2-4:18410319:18419109
Fvb2-4:18457006:18464046
Fvb2-4:18468969:18471775
Fvb2-4:18629744:18638615
Fvb2-4:1870198:1872961
Fvb2-4:18718151:18733001
Fvb2-4:1879264:1881157
Fvb2-4:1882970:1884943
Fvb2-4:18904973:18908930
Fvb2-4:19093839:19105127
Fvb2-4:19106176:19110369
Fvb2-4:1923032:1924908
Fvb2-4:1954001:1961208
Fvb2-4:19552941:19560179
Fvb2-4:197912:205781
Fvb2-4:19923298:19931205
Fvb2-4:2019073:2030828
Fvb2-4:20360286:20364382
Fvb2-4:20372574:20383650
Fvb2-4:20933614:20945051
Fvb2-4:2099954:2101419
Fvb2-4:21158488:21169662
Fvb2-4:21243538:21249275
Fvb2-4:21257841:21262398
Fvb2-4:21267621:21271284
Fvb2-4:21317337:21323303
Fvb2-4:21507069:21517139
Fvb2-4:21544493:21550585
Fvb2-4:22344245:22350224
Fvb2-4:22471752:22485373
Fvb2-4:22772375:22779903
Fvb2-4:227861:232669
Fvb2-4:23000888:23008156
Fvb2-4:23616799:23624731
Fvb2-4:2382531:2387984
Fvb2-4:23828878:23834594
Fvb2-4:24273485:24278741
Fvb2-4:24296972:24301695
Fvb2-4:2452672:2462711
Fvb2-4:2494962:2500538
Fvb2-4:25117903:25126339
Fvb2-4:2526789:2531451
Fvb2-4:2554734:2560519
Fvb2-4:25762121:25775865
Fvb2-4:25783797:25786247
Fvb2-4:26064307:26066972
Fvb2-4:26261920:26267457
Fvb2-4:26397609:26399811
Fvb2-4:26495064:26497675
Fvb2-4:26632875:26643298
Fvb2-4:26645761:26650816
Fvb2-4:26669365:26671189
Fvb2-4:26682771:26689186
Fvb2-4:272797:283462
Fvb2-4:2780028:2787273
Fvb2-4:2795207:2797815
Fvb2-4:2857851:2867994
Fvb2-4:2902425:2906012
Fvb2-4:296879:311903
Fvb2-4:2982170:2986005
Fvb2-4:3010459:3017502
Fvb2-4:3020515:3022472
Fvb2-4:3065580:3069584
Fvb2-4:3073240:3075608
Fvb2-4:3078122:3082070
Fvb2-4:3161498:3163582
Fvb2-4:3203909:3219205
Fvb2-4:3245909:3260787
Fvb2-4:3264831:3272155
Fvb2-4:3279921:3290538
Fvb2-4:3422118:3426291
Fvb2-4:3756:7442
Fvb2-4:3790257:3793078
Fvb2-4:3845494:3848315
Fvb2-4:3898874:3901866
Fvb2-4:3921303:3924291
Fvb2-4:4038153:4043086
Fvb2-4:4075675:4086821
Fvb2-4:4162066:4170354
Fvb2-4:4332505:4345701
Fvb2-4:4495399:4506364
Fvb2-4:4630950:4643271
Fvb2-4:4697724:4704955
Fvb2-4:4734030:4737771
Fvb2-4:4815106:4817680
Fvb2-4:4859856:4864883
Fvb2-4:4890554:4895581
Fvb2-4:489776:504171
Fvb2-4:5082051:5088821
Fvb2-4:5160249:5166082
Fvb2-4:5300175:5304983
Fvb2-4:5448037:5453706
Fvb2-4:5455334:5458167
Fvb2-4:5522794:5527372
Fvb2-4:564212:566354
Fvb2-4:5682906:5688157
Fvb2-4:5851858:5855604
Fvb2-4:5877540:5885680
Fvb2-4:5887275:5893176
Fvb2-4:5956183:5968259
Fvb2-4:623419:631006
Fvb2-4:6272169:6281501
Fvb2-4:6323989:6333358
Fvb2-4:6452875:6462984
Fvb2-4:6483380:6492614
Fvb2-4:6518761:6521450
Fvb2-4:6562331:6569870
Fvb2-4:6624811:6631258
Fvb2-4:6663756:6666139
Fvb2-4:6716010:6723915
Fvb2-4:6742568:6749676
Fvb2-4:6770124:6782184
Fvb2-4:684194:688101
Fvb2-4:6997019:7000466
Fvb2-4:7052413:7057527
Fvb2-4:7117996:7120365
Fvb2-4:7152354:7165456
Fvb2-4:7168189:7170390
Fvb2-4:7227123:7230541
Fvb2-4:7475404:7479172
Fvb2-4:7480877:7484758
Fvb2-4:7747418:7754304
Fvb2-4:7786883:7798547
Fvb2-4:779261:787298
Fvb2-4:804937:806329
Fvb2-4:8224492:8231126
Fvb2-4:8344535:8347183
Fvb2-4:836729:839859
Fvb2-4:8492361:8502066
Fvb2-4:853468:862940
Fvb2-4:8595091:8596907
Fvb2-4:8679249:8681519
Fvb2-4:8685861:8697197
Fvb2-4:8783288:8788687
Fvb2-4:9261161:9264743
Fvb2-4:9342393:9353248
Fvb2-4:9399980:9405598
Fvb2-4:9561242:9567318
Fvb2-4:9860652:9865651
Fvb2-4:9887414:9891344
Fvb2-4:9903112:9918686
Fvb2-4:9945190:9949819
Fvb2-4:996699:1004308
Fvb3-1:10176673:10186152
Fvb3-1:10235978:10243659
Fvb3-1:10279651:10287186
Fvb3-1:10682508:10688157
Fvb3-1:10785898:10793218
Fvb3-1:10890159:10891724
Fvb3-1:10911584:10920136
Fvb3-1:10930310:10935833
Fvb3-1:10950979:10964971
Fvb3-1:1095858:1105493
Fvb3-1:10996426:11003907
Fvb3-1:11037719:11043222
Fvb3-1:11063788:11067257
Fvb3-1:11147380:11159336
Fvb3-1:11171726:11186168
Fvb3-1:11201458:11206980
Fvb3-1:11223564:11229539
Fvb3-1:11369169:11383185
Fvb3-1:11426473:11430163
Fvb3-1:11473078:11478674
Fvb3-1:11508125:11512842
Fvb3-1:115430:124354
Fvb3-1:11562777:11566891
Fvb3-1:11841641:11846659
Fvb3-1:11869967:11880763
Fvb3-1:11919859:11934940
Fvb3-1:1230883:1241000
Fvb3-1:12428940:12434034
Fvb3-1:12480766:12487437
Fvb3-1:12502466:12507863
Fvb3-1:1250941:1257468
Fvb3-1:12678752:12680944
Fvb3-1:12902809:12911155
Fvb3-1:1291372:1293008
Fvb3-1:1293428:1294881
Fvb3-1:13034624:13039644
Fvb3-1:13127772:13140425
Fvb3-1:1313512:1322496
Fvb3-1:13276139:13280760
Fvb3-1:13319496:13332130
Fvb3-1:13470890:13477195
Fvb3-1:13492974:13499491
Fvb3-1:1356116:1367414
Fvb3-1:13605336:13612327
Fvb3-1:13655678:13659683
Fvb3-1:13726109:13740192
Fvb3-1:13764741:13770402
Fvb3-1:1378299:1381305
Fvb3-1:13927910:13930249
Fvb3-1:14012470:14020709
Fvb3-1:1404158:1419255
Fvb3-1:14054608:14061975
Fvb3-1:14067044:14072342
Fvb3-1:14124687:14128300
Fvb3-1:14209591:14216780
Fvb3-1:14263795:14269954
Fvb3-1:14317432:14322387
Fvb3-1:14322940:14326112
Fvb3-1:1440044:1445138
Fvb3-1:14410596:14414415
Fvb3-1:14454851:14459729
Fvb3-1:14637841:14645540
Fvb3-1:15190820:15198471
Fvb3-1:15205147:15211247
Fvb3-1:15279170:15286186
Fvb3-1:15286300:15295952
Fvb3-1:15616205:15622124
Fvb3-1:15643221:15645709
Fvb3-1:15648115:15663236
Fvb3-1:15748125:15760107
Fvb3-1:15990280:15997925
Fvb3-1:16014080:16017449
Fvb3-1:16036533:16038647
Fvb3-1:16184839:16197081
Fvb3-1:16255609:16269912
Fvb3-1:16275460:16282780
Fvb3-1:16299558:16307820
Fvb3-1:16337115:16348980
Fvb3-1:16359691:16366642
Fvb3-1:16422610:16424078
Fvb3-1:16532827:16538015
Fvb3-1:16589297:16593114
Fvb3-1:16637216:16642404
Fvb3-1:16739701:16747311
Fvb3-1:16778768:16789102
Fvb3-1:16914791:16923562
Fvb3-1:16932692:16939642
Fvb3-1:17055174:17065586
Fvb3-1:17095485:17099633
Fvb3-1:17102427:17105341
Fvb3-1:17123397:17134219
Fvb3-1:17154744:17159412
Fvb3-1:17220698:17228198
Fvb3-1:17291504:17295858
Fvb3-1:17404247:17410975
Fvb3-1:17441563:17448854
Fvb3-1:17562342:17566357
Fvb3-1:17619952:17626464
Fvb3-1:17631165:17636796
Fvb3-1:17653278:17662983
Fvb3-1:17667049:17672128
Fvb3-1:17833684:17841083
Fvb3-1:17881722:17889166
Fvb3-1:17894096:17900387
Fvb3-1:17913363:17926460
Fvb3-1:17940953:17948717
Fvb3-1:17952450:17958741
Fvb3-1:18028906:18031614
Fvb3-1:18060121:18064687
Fvb3-1:18292658:18297761
Fvb3-1:18482117:18488042
Fvb3-1:18688317:18698841
Fvb3-1:18875414:18879865
Fvb3-1:18891962:18900532
Fvb3-1:18902584:18910445
Fvb3-1:18921520:18927438
Fvb3-1:18977827:18985752
Fvb3-1:18988521:18994457
Fvb3-1:19035866:19041545
Fvb3-1:19058632:19062207
Fvb3-1:19191524:19196547
Fvb3-1:19235826:19243931
Fvb3-1:19517131:19520399
Fvb3-1:19553649:19561080
Fvb3-1:19566304:19568930
Fvb3-1:19642738:19647048
Fvb3-1:19787431:19792398
Fvb3-1:19808683:19816049
Fvb3-1:19859744:19874133
Fvb3-1:19904756:19915590
Fvb3-1:20248978:20256862
Fvb3-1:20325493:20330146
Fvb3-1:20464018:20465373
Fvb3-1:20469611:20477299
Fvb3-1:20500785:20507847
Fvb3-1:2055755:2060841
Fvb3-1:2071726:2086456
Fvb3-1:20757099:20762431
Fvb3-1:20827348:20832475
Fvb3-1:21208699:21218147
Fvb3-1:212181:219732
Fvb3-1:21413188:21423916
Fvb3-1:21455125:21459297
Fvb3-1:2165423:2176463
Fvb3-1:21658879:21665635
Fvb3-1:21812265:21815648
Fvb3-1:21871976:21885164
Fvb3-1:22041059:22048457
Fvb3-1:22081775:22086606
Fvb3-1:22100458:22114406
Fvb3-1:22226454:22230544
Fvb3-1:2223997:2229534
Fvb3-1:22384970:22389173
Fvb3-1:22463130:22467909
Fvb3-1:22527823:22532580
Fvb3-1:22540825:22544410
Fvb3-1:22572351:22576129
Fvb3-1:22655769:22661168
Fvb3-1:22669122:22671415
Fvb3-1:22674797:22679288
Fvb3-1:22716864:22731678
Fvb3-1:22807745:22814962
Fvb3-1:23164349:23170706
Fvb3-1:23178899:23191668
Fvb3-1:23467645:23469909
Fvb3-1:23550042:23554436
Fvb3-1:23810755:23816328
Fvb3-1:23855719:23857145
Fvb3-1:23960780:23975843
Fvb3-1:2396367:2400892
Fvb3-1:24034918:24040082
Fvb3-1:24100269:24106815
Fvb3-1:24239727:24244922
Fvb3-1:24428663:24438069
Fvb3-1:24623153:24627796
Fvb3-1:2463786:2478794
Fvb3-1:24793557:24800905
Fvb3-1:24816842:24821181
Fvb3-1:25371872:25378226
Fvb3-1:25411426:25418872
Fvb3-1:2558946:2569279
Fvb3-1:25716468:25720542
Fvb3-1:26112110:26116979
Fvb3-1:26189176:26204107
Fvb3-1:2632462:2636682
Fvb3-1:26343452:26348495
Fvb3-1:26396484:26407871
Fvb3-1:26417483:26421115
Fvb3-1:26636811:26638909
Fvb3-1:26679965:26684653
Fvb3-1:26743718:26750337
Fvb3-1:26838614:26850104
Fvb3-1:26935195:26938448
Fvb3-1:270309:277725
Fvb3-1:27082743:27090292
Fvb3-1:27270612:27278891
Fvb3-1:27812675:27814884
Fvb3-1:27827180:27831814
Fvb3-1:28042604:28057764
Fvb3-1:28252809:28257440
Fvb3-1:28337582:28339089
Fvb3-1:28371454:28386467
Fvb3-1:28438668:28451874
Fvb3-1:28578200:28581608
Fvb3-1:28723672:28728830
Fvb3-1:29293247:29296831
Fvb3-1:2954830:2963830
Fvb3-1:29709881:29719562
Fvb3-1:29988966:29992756
Fvb3-1:30114956:30130010
Fvb3-1:30211211:30213845
Fvb3-1:3028000:3043633
Fvb3-1:30436400:30443165
Fvb3-1:30601966:30616864
Fvb3-1:3123865:3128268
Fvb3-1:31315761:31320127
Fvb3-1:31343801:31358591
Fvb3-1:31589011:31592789
Fvb3-1:316605:331210
Fvb3-1:3322010:3327634
Fvb3-1:3340465:3350749
Fvb3-1:3429632:3436643
Fvb3-1:3457754:3462673
Fvb3-1:3521272:3528355
Fvb3-1:3623935:3632352
Fvb3-1:3681347:3685431
Fvb3-1:3784986:3794843
Fvb3-1:3818055:3823173
Fvb3-1:3846102:3860689
Fvb3-1:3957511:3971418
Fvb3-1:4126452:4134127
Fvb3-1:4177866:4179303
Fvb3-1:4199306:4205645
Fvb3-1:4278014:4286074
Fvb3-1:4448312:4455395
Fvb3-1:4490529:4495089
Fvb3-1:451452:452740
Fvb3-1:4545209:4553538
Fvb3-1:465514:476647
Fvb3-1:4668504:4674880
Fvb3-1:4703317:4707526
Fvb3-1:4776758:4783527
Fvb3-1:4800276:4806945
Fvb3-1:4880857:4886737
Fvb3-1:4894319:4904924
Fvb3-1:4997817:5002673
Fvb3-1:5084958:5090099
Fvb3-1:5106235:5111171
Fvb3-1:5429515:5439508
Fvb3-1:5493673:5503311
Fvb3-1:5633374:5640909
Fvb3-1:5700578:5703566
Fvb3-1:5757453:5765088
Fvb3-1:5801512:5808732
Fvb3-1:5814939:5819319
Fvb3-1:5827769:5834883
Fvb3-1:5957744:5960660
Fvb3-1:6054437:6059363
Fvb3-1:6085947:6097156
Fvb3-1:6131415:6139019
Fvb3-1:6249280:6255902
Fvb3-1:6362097:6366789
Fvb3-1:6415267:6423525
Fvb3-1:65372:68781
Fvb3-1:6836203:6843531
Fvb3-1:6896303:6898902
Fvb3-1:7040475:7053900
Fvb3-1:7064344:7071326
Fvb3-1:7076277:7081823
Fvb3-1:7143914:7150219
Fvb3-1:7244170:7250475
Fvb3-1:7462628:7470100
Fvb3-1:7555757:7562060
Fvb3-1:7583546:7585626
Fvb3-1:7608740:7612675
Fvb3-1:7750142:7757086
Fvb3-1:7909894:7917483
Fvb3-1:7966537:7969375
Fvb3-1:8022971:8032670
Fvb3-1:8045666:8051825
Fvb3-1:8167756:8171920
Fvb3-1:8232370:8236370
Fvb3-1:8259170:8266218
Fvb3-1:8282514:8288545
Fvb3-1:8415927:8423719
Fvb3-1:8426325:8430449
Fvb3-1:8440709:8448184
Fvb3-1:8469054:8476104
Fvb3-1:8528537:8536461
Fvb3-1:8688667:8696594
Fvb3-1:8701424:8707188
Fvb3-1:8783433:8787700
Fvb3-1:881211:885858
Fvb3-1:8882699:8895970
Fvb3-1:8908363:8913748
Fvb3-1:9059317:9063578
Fvb3-1:9204731:9211078
Fvb3-1:9498241:9507842
Fvb3-1:967629:972992
Fvb3-1:9681195:9689003
Fvb3-1:9713724:9718584
Fvb3-1:9776177:9777957
Fvb3-1:978680:988750
Fvb3-1:9810137:9816043
Fvb3-1:9935757:9937195
Fvb3-2:10064411:10067062
Fvb3-2:10222548:10229594
Fvb3-2:10380403:10383342
Fvb3-2:10503908:10508897
Fvb3-2:10785815:10800874
Fvb3-2:10862056:10868947
Fvb3-2:10923536:10925930
Fvb3-2:10935999:10947427
Fvb3-2:11133569:11137032
Fvb3-2:11206069:11209791
Fvb3-2:11279679:11283376
Fvb3-2:11331761:11336140
Fvb3-2:11368110:11372390
Fvb3-2:11400:13624
Fvb3-2:11427961:11439399
Fvb3-2:11486105:11487486
Fvb3-2:11528720:11535733
Fvb3-2:11762671:11766826
Fvb3-2:11842459:11845645
Fvb3-2:12154676:12159288
Fvb3-2:12213602:12214901
Fvb3-2:12217781:12219637
Fvb3-2:12328619:12335542
Fvb3-2:12346998:12349272
Fvb3-2:12395778:12401249
Fvb3-2:12476930:12488310
Fvb3-2:12586156:12591046
Fvb3-2:12610068:12617357
Fvb3-2:12690279:12696715
Fvb3-2:12820183:12828973
Fvb3-2:12995061:12998466
Fvb3-2:13115381:13118460
Fvb3-2:13139938:13148802
Fvb3-2:13250948:13260478
Fvb3-2:13266041:13276332
Fvb3-2:13389111:13393204
Fvb3-2:13418364:13430012
Fvb3-2:13456405:13461568
Fvb3-2:13855632:13860541
Fvb3-2:13933055:13937388
Fvb3-2:13961508:13965841
Fvb3-2:13986536:13999200
Fvb3-2:14029439:14032452
Fvb3-2:14245134:14253751
Fvb3-2:14344624:14357288
Fvb3-2:14362151:14369853
Fvb3-2:14750548:14757322
Fvb3-2:14784672:14792286
Fvb3-2:14794467:14805681
Fvb3-2:14864883:14871640
Fvb3-2:14915673:14922981
Fvb3-2:14943965:14946784
Fvb3-2:15088740:15091301
Fvb3-2:15273484:15281118
Fvb3-2:15371779:15383613
Fvb3-2:15435592:15443029
Fvb3-2:15556616:15563958
Fvb3-2:155952:159827
Fvb3-2:15728698:15740510
Fvb3-2:15758406:15772427
Fvb3-2:15852015:15857564
Fvb3-2:16062047:16069612
Fvb3-2:16129322:16137323
Fvb3-2:16252075:16258826
Fvb3-2:16402975:16417424
Fvb3-2:16443718:16456322
Fvb3-2:16457927:16465159
Fvb3-2:16470138:16474430
Fvb3-2:16606611:16616368
Fvb3-2:16667153:16675865
Fvb3-2:16723016:16727810
Fvb3-2:16821756:16823560
Fvb3-2:1702070:1706074
Fvb3-2:17101088:17114759
Fvb3-2:17193483:17199209
Fvb3-2:17318900:17328016
Fvb3-2:17684168:17689026
Fvb3-2:17848834:17856471
Fvb3-2:17903621:17909463
Fvb3-2:17917532:17928483
Fvb3-2:17976561:17983178
Fvb3-2:18074974:18078318
Fvb3-2:18120708:18127643
Fvb3-2:18130952:18135622
Fvb3-2:18190204:18192704
Fvb3-2:18319771:18328040
Fvb3-2:18423458:18433282
Fvb3-2:18440004:18446666
Fvb3-2:18532081:18536082
Fvb3-2:18598606:18608797
Fvb3-2:18998055:19004299
Fvb3-2:19033184:19035806
Fvb3-2:19128456:19130119
Fvb3-2:19160569:19165083
Fvb3-2:19185425:19187969
Fvb3-2:19253668:19255574
Fvb3-2:19291204:19294574
Fvb3-2:19301640:19307985
Fvb3-2:19367563:19375889
Fvb3-2:19413907:19421839
Fvb3-2:19470401:19476367
Fvb3-2:19620639:19624160
Fvb3-2:19749020:19757105
Fvb3-2:19816325:19828583
Fvb3-2:19861627:19864483
Fvb3-2:20137354:20141408
Fvb3-2:20279649:20289602
Fvb3-2:20304743:20312317
Fvb3-2:20346320:20356603
Fvb3-2:20468629:20474990
Fvb3-2:20496096:20500586
Fvb3-2:20582758:20594077
Fvb3-2:20667907:20675497
Fvb3-2:20705158:20712546
Fvb3-2:20850812:20855481
Fvb3-2:20920871:20931863
Fvb3-2:21014697:21026712
Fvb3-2:21052664:21060524
Fvb3-2:21135363:21138604
Fvb3-2:21156690:21167369
Fvb3-2:21180378:21191531
Fvb3-2:21218139:21225030
Fvb3-2:21357771:21368754
Fvb3-2:21516664:21527803
Fvb3-2:21562511:21565516
Fvb3-2:21657673:21660941
Fvb3-2:21696524:21700140
Fvb3-2:21720631:21727770
Fvb3-2:21729326:21736447
Fvb3-2:21753297:21762437
Fvb3-2:21788470:21799879
Fvb3-2:21941691:21947810
Fvb3-2:21958763:21965367
Fvb3-2:21981538:21995396
Fvb3-2:22014506:22021055
Fvb3-2:22089010:22100913
Fvb3-2:22150353:22161867
Fvb3-2:22188292:22199999
Fvb3-2:22244676:22248639
Fvb3-2:22309198:22315528
Fvb3-2:22326769:22335990
Fvb3-2:22515929:22519892
Fvb3-2:22648366:22659249
Fvb3-2:22708523:22720902
Fvb3-2:22841760:22845885
Fvb3-2:22923709:22926471
Fvb3-2:23001822:23009732
Fvb3-2:23090598:23099690
Fvb3-2:23150023:23162135
Fvb3-2:23263662:23276899
Fvb3-2:23292934:23296823
Fvb3-2:23319682:23326978
Fvb3-2:23333519:23338496
Fvb3-2:23449349:23454561
Fvb3-2:23507991:23514537
Fvb3-2:23545319:23550017
Fvb3-2:23562784:23575759
Fvb3-2:23611562:23616591
Fvb3-2:23782846:23790624
Fvb3-2:23803382:23807939
Fvb3-2:23908724:23916365
Fvb3-2:24116376:24122609
Fvb3-2:24216506:24223091
Fvb3-2:24251653:24253666
Fvb3-2:24260655:24265061
Fvb3-2:24308889:24316635
Fvb3-2:24331431:24335607
Fvb3-2:24491913:24494289
Fvb3-2:24596752:24611416
Fvb3-2:24656383:24668600
Fvb3-2:24684106:24693390
Fvb3-2:25081068:25083996
Fvb3-2:25144366:25150361
Fvb3-2:25191962:25195206
Fvb3-2:25441056:25445696
Fvb3-2:25621076:25628185
Fvb3-2:25642614:25648538
Fvb3-2:25897746:25906288
Fvb3-2:25962072:25973903
Fvb3-2:26152204:26158409
Fvb3-2:26249139:26253113
Fvb3-2:26308713:26313856
Fvb3-2:26326179:26330644
Fvb3-2:26437651:26439960
Fvb3-2:26556736:26565816
Fvb3-2:26611950:26621251
Fvb3-2:26633624:26639890
Fvb3-2:26665146:26667255
Fvb3-2:26905878:26913036
Fvb3-2:26977934:26985539
Fvb3-2:27004715:27009645
Fvb3-2:27014151:27018456
Fvb3-2:27033815:27042753
Fvb3-2:27091680:27105427
Fvb3-2:27134804:27137500
Fvb3-2:27164598:27173388
Fvb3-2:27324692:27332529
Fvb3-2:27385183:27389383
Fvb3-2:27417788:27421753
Fvb3-2:27440873:27451382
Fvb3-2:27605755:27611341
Fvb3-2:28035277:28038960
Fvb3-2:28076099:28080024
Fvb3-2:28080394:28092645
Fvb3-2:28238475:28243775
Fvb3-2:28281971:28287464
Fvb3-2:28638077:28643012
Fvb3-2:28739955:28745105
Fvb3-2:29021957:29029745
Fvb3-2:29212337:29224035
Fvb3-2:29481746:29488547
Fvb3-2:29548270:29563170
Fvb3-2:29583995:29590907
Fvb3-2:29609316:29612353
Fvb3-2:29634314:29643505
Fvb3-2:29693803:29696946
Fvb3-2:29880512:29883449
Fvb3-2:2990537:2998209
Fvb3-2:29995450:30004338
Fvb3-2:30256403:30264069
Fvb3-2:30413206:30418648
Fvb3-2:30592385:30598936
Fvb3-2:30668983:30678167
Fvb3-2:31329562:31332266
Fvb3-2:323852:327466
Fvb3-2:3468533:3472169
Fvb3-2:3593648:3595871
Fvb3-2:3658260:3672061
Fvb3-2:3719152:3726540
Fvb3-2:3737196:3744376
Fvb3-2:3770056:3774534
Fvb3-2:3856734:3861219
Fvb3-2:4142066:4147424
Fvb3-2:4266826:4277734
Fvb3-2:4404904:4410280
Fvb3-2:4594919:4610147
Fvb3-2:4745008:4751455
Fvb3-2:4837674:4842719
Fvb3-2:4919170:4924287
Fvb3-2:4944966:4948292
Fvb3-2:4959879:4974564
Fvb3-2:5042216:5044869
Fvb3-2:5316730:5327079
Fvb3-2:538680:543683
Fvb3-2:5477275:5482330
Fvb3-2:5491844:5506305
Fvb3-2:5558042:5568423
Fvb3-2:5616387:5617681
Fvb3-2:5659215:5665173
Fvb3-2:5690242:5694711
Fvb3-2:5767291:5779645
Fvb3-2:5961792:5967613
Fvb3-2:6247936:6262945
Fvb3-2:6782450:6786444
Fvb3-2:6998111:7004326
Fvb3-2:7103190:7107412
Fvb3-2:7250919:7252272
Fvb3-2:7458456:7466518
Fvb3-2:7514647:7522251
Fvb3-2:7601985:7603873
Fvb3-2:7645956:7650006
Fvb3-2:7693938:7702077
Fvb3-2:7777857:7780479
Fvb3-2:8272515:8278161
Fvb3-2:8342134:8343666
Fvb3-2:8565889:8576250
Fvb3-2:8652473:8659394
Fvb3-2:8702243:8703935
Fvb3-2:9053709:9058656
Fvb3-2:9303686:9314597
Fvb3-2:9348971:9354116
Fvb3-2:9439053:9445834
Fvb3-2:9447952:9454910
Fvb3-2:9592774:9603003
Fvb3-2:9693124:9705134
Fvb3-2:9764364:9768942
Fvb3-3:10149729:10158711
Fvb3-3:10168734:10173338
Fvb3-3:10337718:10341366
Fvb3-3:10371620:10375535
Fvb3-3:10394082:10401875
Fvb3-3:10431874:10436727
Fvb3-3:10452587:10459519
Fvb3-3:10477570:10480010
Fvb3-3:10576935:10582101
Fvb3-3:10684873:10689945
Fvb3-3:10730516:10743581
Fvb3-3:10753059:10756786
Fvb3-3:10842215:10849727
Fvb3-3:10939239:10941222
Fvb3-3:10943195:10947201
Fvb3-3:11051702:11058947
Fvb3-3:11143077:11153571
Fvb3-3:11166808:11171593
Fvb3-3:11188479:11191511
Fvb3-3:11269581:11282619
Fvb3-3:11371003:11378631
Fvb3-3:11429024:11432381
Fvb3-3:11446195:11451990
Fvb3-3:11462430:11464814
Fvb3-3:11494403:11498544
Fvb3-3:11566818:11568086
Fvb3-3:11725156:11730840
Fvb3-3:11747845:11755291
Fvb3-3:11921558:11929546
Fvb3-3:11938783:11949317
Fvb3-3:11963136:11967507
Fvb3-3:12122979:12137940
Fvb3-3:12159071:12164708
Fvb3-3:12184274:12189139
Fvb3-3:12295224:12299664
Fvb3-3:12310721:12317100
Fvb3-3:1247168:1250826
Fvb3-3:12752458:12753861
Fvb3-3:12836603:12844263
Fvb3-3:12895262:12906071
Fvb3-3:13020190:13026650
Fvb3-3:13166333:13171714
Fvb3-3:13316039:13319073
Fvb3-3:13347348:13354555
Fvb3-3:13389129:13394163
Fvb3-3:13397162:13401029
Fvb3-3:13419384:13429739
Fvb3-3:13442414:13446202
Fvb3-3:13480365:13482928
Fvb3-3:13486265:13489471
Fvb3-3:13489681:13497940
Fvb3-3:13532500:13537007
Fvb3-3:13538873:13545764
Fvb3-3:13806724:13817109
Fvb3-3:13889546:13896686
Fvb3-3:13960110:13964098
Fvb3-3:14013827:14028855
Fvb3-3:14113927:14129647
Fvb3-3:14172726:14176539
Fvb3-3:14254341:14255750
Fvb3-3:14259554:14266797
Fvb3-3:1430674:1436070
Fvb3-3:14648753:14661645
Fvb3-3:14662905:14670074
Fvb3-3:14799085:14802262
Fvb3-3:15033694:15037916
Fvb3-3:15045682:15050606
Fvb3-3:15336584:15341527
Fvb3-3:15351125:15359547
Fvb3-3:15369862:15380746
Fvb3-3:15595883:15602269
Fvb3-3:15648308:15659447
Fvb3-3:15717712:15728493
Fvb3-3:15904781:15908602
Fvb3-3:15958531:15966478
Fvb3-3:1622168:1625867
Fvb3-3:16229011:16232585
Fvb3-3:16273862:16277214
Fvb3-3:16746459:16751533
Fvb3-3:16887501:16899976
Fvb3-3:17015526:17018973
Fvb3-3:17265689:17269043
Fvb3-3:17526989:17536260
Fvb3-3:1761983:1767711
Fvb3-3:17638598:17650322
Fvb3-3:17758860:17769748
Fvb3-3:17945410:17948889
Fvb3-3:18054594:18068167
Fvb3-3:18139715:18145987
Fvb3-3:18188136:18194416
Fvb3-3:18392270:18400184
Fvb3-3:18416538:18425803
Fvb3-3:18432017:18442477
Fvb3-3:18454638:18459033
Fvb3-3:1855055:1859526
Fvb3-3:18604914:18615271
Fvb3-3:18773107:18780282
Fvb3-3:18872076:18884938
Fvb3-3:18964866:18971103
Fvb3-3:19071800:19082737
Fvb3-3:19088011:19096507
Fvb3-3:19160465:19166954
Fvb3-3:19167428:19171591
Fvb3-3:19357505:19363261
Fvb3-3:19373913:19378105
Fvb3-3:19491325:19494055
Fvb3-3:19596859:19598180
Fvb3-3:19649323:19655781
Fvb3-3:19686973:19696726
Fvb3-3:19777073:19784621
Fvb3-3:19963883:19973903
Fvb3-3:20071486:20077325
Fvb3-3:20102756:20107661
Fvb3-3:20246734:20261533
Fvb3-3:20297104:20304697
Fvb3-3:20348118:20353750
Fvb3-3:20456713:20467907
Fvb3-3:20544692:20551130
Fvb3-3:20557162:20568117
Fvb3-3:20585101:20587116
Fvb3-3:20587193:20592988
Fvb3-3:20626101:20630152
Fvb3-3:20706175:20713077
Fvb3-3:20717659:20720923
Fvb3-3:20745570:20750243
Fvb3-3:20774284:20781343
Fvb3-3:20830484:20834570
Fvb3-3:20841094:20846342
Fvb3-3:20868451:20876617
Fvb3-3:2089478:2093102
Fvb3-3:21034476:21037951
Fvb3-3:21110277:21114754
Fvb3-3:21173099:21180715
Fvb3-3:21194201:21201794
Fvb3-3:21224591:21237952
Fvb3-3:21302499:21308657
Fvb3-3:21589550:21600606
Fvb3-3:21621182:21633394
Fvb3-3:21727763:21735696
Fvb3-3:21745796:21748024
Fvb3-3:21853523:21860371
Fvb3-3:22076703:22085309
Fvb3-3:22245495:22252793
Fvb3-3:22299903:22311585
Fvb3-3:22346702:22352709
Fvb3-3:22402589:22414601
Fvb3-3:22552883:22562582
Fvb3-3:22638458:22652129
Fvb3-3:22740045:22746391
Fvb3-3:22793351:22796581
Fvb3-3:22817134:22825429
Fvb3-3:22929192:22936286
Fvb3-3:23006609:23013604
Fvb3-3:23229435:23236369
Fvb3-3:23269861:23277174
Fvb3-3:23297738:23307235
Fvb3-3:23344403:23347879
Fvb3-3:23360661:23362905
Fvb3-3:23460579:23465451
Fvb3-3:2366626:2371801
Fvb3-3:23766908:23772647
Fvb3-3:23789116:23795212
Fvb3-3:23894423:23905521
Fvb3-3:23999736:24006333
Fvb3-3:24073280:24083755
Fvb3-3:24091888:24095347
Fvb3-3:24107519:24117188
Fvb3-3:24167531:24180932
Fvb3-3:24210932:24218499
Fvb3-3:24240618:24247875
Fvb3-3:24257948:24267302
Fvb3-3:24481898:24489429
Fvb3-3:24605072:24619634
Fvb3-3:24671337:24677333
Fvb3-3:24810858:24814837
Fvb3-3:24822650:24830265
Fvb3-3:24839888:24842662
Fvb3-3:24927022:24931011
Fvb3-3:25192850:25196597
Fvb3-3:25229459:25235822
Fvb3-3:25242043:25246569
Fvb3-3:25345316:25360426
Fvb3-3:25378081:25390671
Fvb3-3:25434999:25442483
Fvb3-3:25562564:25570135
Fvb3-3:25747218:25751747
Fvb3-3:26205001:26215882
Fvb3-3:26225994:26231334
Fvb3-3:2634882:2636837
Fvb3-3:26543919:26550517
Fvb3-3:26834477:26846837
Fvb3-3:26892569:26906304
Fvb3-3:26954954:26962410
Fvb3-3:27443742:27448216
Fvb3-3:27598968:27608155
Fvb3-3:27618061:27624424
Fvb3-3:27632703:27643728
Fvb3-3:27891938:27896040
Fvb3-3:27971706:27979079
Fvb3-3:28073353:28079526
Fvb3-3:28113558:28128565
Fvb3-3:28278042:28282980
Fvb3-3:28387226:28396060
Fvb3-3:28405815:28412952
Fvb3-3:28439561:28444414
Fvb3-3:28583331:28585693
Fvb3-3:28781890:28796960
Fvb3-3:28917316:28928481
Fvb3-3:28978421:28985715
Fvb3-3:29045956:29055970
Fvb3-3:29060144:29067066
Fvb3-3:29207216:29220820
Fvb3-3:2926798:2932643
Fvb3-3:29286228:29300505
Fvb3-3:29328735:29338634
Fvb3-3:29379818:29386628
Fvb3-3:29516910:29527449
Fvb3-3:29572728:29577176
Fvb3-3:3227017:3233641
Fvb3-3:3390961:3394291
Fvb3-3:3695880:3707917
Fvb3-3:4108212:4114352
Fvb3-3:4128006:4132640
Fvb3-3:4631441:4640365
Fvb3-3:4800593:4813929
Fvb3-3:5015398:5027166
Fvb3-3:5175619:5184790
Fvb3-3:5267491:5268976
Fvb3-3:5634361:5648898
Fvb3-3:5881186:5883895
Fvb3-3:6061290:6063857
Fvb3-3:6117753:6127502
Fvb3-3:6376871:6378625
Fvb3-3:6478178:6483486
Fvb3-3:6598375:6603384
Fvb3-3:6843529:6849197
Fvb3-3:6870311:6876807
Fvb3-3:7398691:7413393
Fvb3-3:7524550:7530685
Fvb3-3:8137330:8145318
Fvb3-3:8163847:8171507
Fvb3-3:8266339:8270252
Fvb3-3:8396229:8402384
Fvb3-3:8415104:8418500
Fvb3-3:8437453:8440161
Fvb3-3:8662171:8664544
Fvb3-3:8921673:8925301
Fvb3-3:9159122:9161861
Fvb3-3:9518100:9530744
Fvb3-3:9778420:9789641
Fvb3-3:9857488:9864694
Fvb3-3:9883024:9890230
Fvb3-3:9900767:9915974
Fvb3-4:10067112:10070134
Fvb3-4:1076939:1083622
Fvb3-4:10793895:10806656
Fvb3-4:109468:112464
Fvb3-4:11074117:11081948
Fvb3-4:11374210:11378483
Fvb3-4:11495786:11498179
Fvb3-4:12171157:12184680
Fvb3-4:12366087:12375786
Fvb3-4:12893472:12898719
Fvb3-4:13016972:13026419
Fvb3-4:13055620:13058966
Fvb3-4:13182570:13191141
Fvb3-4:13534154:13536646
Fvb3-4:13954355:13964853
Fvb3-4:13976541:13991907
Fvb3-4:16231137:16236192
Fvb3-4:16573158:16585260
Fvb3-4:17222896:17227105
Fvb3-4:17409583:17414620
Fvb3-4:17565024:17571295
Fvb3-4:1770305:1779577
Fvb3-4:18133028:18143119
Fvb3-4:18522466:18525148
Fvb3-4:18696632:18707156
Fvb3-4:18791618:18794512
Fvb3-4:18802424:18805217
Fvb3-4:18825827:18828641
Fvb3-4:19317570:19324394
Fvb3-4:19417346:19426415
Fvb3-4:19546368:19558855
Fvb3-4:19704255:19717307
Fvb3-4:20389692:20402870
Fvb3-4:20456485:20462228
Fvb3-4:21090961:21095877
Fvb3-4:21577352:21583689
Fvb3-4:2192816:2201987
Fvb3-4:2216198:2224153
Fvb3-4:22635333:22639618
Fvb3-4:22711151:22719060
Fvb3-4:23073721:23086621
Fvb3-4:23324476:23339458
Fvb3-4:23473336:23486105
Fvb3-4:23512514:23523844
Fvb3-4:2366301:2371808
Fvb3-4:23891324:23893988
Fvb3-4:242370:249409
Fvb3-4:24251249:24260982
Fvb3-4:2445327:2447950
Fvb3-4:2478018:2493068
Fvb3-4:2493629:2499637
Fvb3-4:25537657:25545529
Fvb3-4:25641837:25646676
Fvb3-4:25683318:25692340
Fvb3-4:25821850:25826084
Fvb3-4:2609963:2620489
Fvb3-4:27201579:27207888
Fvb3-4:27217854:27225190
Fvb3-4:27380777:27384928
Fvb3-4:27671004:27680368
Fvb3-4:2784039:2787006
Fvb3-4:3674352:3686016
Fvb3-4:3873666:3879017
Fvb3-4:3901518:3912400
Fvb3-4:4024329:4039083
Fvb3-4:417713:427869
Fvb3-4:4542543:4545310
Fvb3-4:5124696:5139700
Fvb3-4:5223539:5226903
Fvb3-4:575978:581588
Fvb3-4:6038985:6047222
Fvb3-4:6052283:6062787
Fvb3-4:624683:638819
Fvb3-4:6282778:6291918
Fvb3-4:6305901:6308583
Fvb3-4:6690:13130
Fvb3-4:6989613:7004324
Fvb3-4:7293507:7304189
Fvb3-4:7398792:7405604
Fvb3-4:7562680:7569507
Fvb3-4:7841825:7846900
Fvb3-4:85655:88654
Fvb3-4:9380601:9388299
Fvb3-4:9405904:9416874
Fvb3-4:9498520:9505514
Fvb3-4:9673360:9680219
Fvb4-1:10021335:10033735
Fvb4-1:10041629:10047849
Fvb4-1:10136121:10140614
Fvb4-1:1016592:1026963
Fvb4-1:10417880:10423840
Fvb4-1:10424787:10429803
Fvb4-1:10464651:10471659
Fvb4-1:10474418:10482111
Fvb4-1:10489629:10501008
Fvb4-1:10684496:10693386
Fvb4-1:10815295:10822157
Fvb4-1:10933122:10940203
Fvb4-1:10976568:10978954
Fvb4-1:11000068:11004052
Fvb4-1:11159813:11165212
Fvb4-1:11249161:11256722
Fvb4-1:1131517:1133369
Fvb4-1:11336053:11341905
Fvb4-1:11383295:11390689
Fvb4-1:11484490:11494688
Fvb4-1:11503934:11515232
Fvb4-1:11652132:11665084
Fvb4-1:1198712:1203824
Fvb4-1:11995473:12004988
Fvb4-1:12012328:12024003
Fvb4-1:12026335:12037551
Fvb4-1:12094977:12100103
Fvb4-1:1220143:1227531
Fvb4-1:12330920:12339835
Fvb4-1:12417932:12421608
Fvb4-1:12444414:12449059
Fvb4-1:125487:132583
Fvb4-1:12558897:12562128
Fvb4-1:12637261:12647868
Fvb4-1:12905216:12908976
Fvb4-1:1345811:1350862
Fvb4-1:13560787:13567212
Fvb4-1:13730417:13734397
Fvb4-1:13782562:13786576
Fvb4-1:13829583:13835960
Fvb4-1:13837634:13839432
Fvb4-1:13878876:13886576
Fvb4-1:13935414:13943914
Fvb4-1:14072154:14085544
Fvb4-1:14112243:14116784
Fvb4-1:14196888:14201618
Fvb4-1:14219945:14224678
Fvb4-1:14486680:14491473
Fvb4-1:14535946:14545825
Fvb4-1:1463408:1473256
Fvb4-1:14676764:14684294
Fvb4-1:14760594:14768704
Fvb4-1:14976911:14980191
Fvb4-1:15047808:15051191
Fvb4-1:1515401:1521363
Fvb4-1:15173831:15181101
Fvb4-1:15560781:15569734
Fvb4-1:1568092:1571239
Fvb4-1:15850859:15855836
Fvb4-1:1589367:1600722
Fvb4-1:16267442:16274060
Fvb4-1:1628808:1631394
Fvb4-1:16297298:16302114
Fvb4-1:16623126:16631238
Fvb4-1:16821342:16834513
Fvb4-1:17031906:17046639
Fvb4-1:17129293:17136676
Fvb4-1:17283224:17294967
Fvb4-1:1732340:1741719
Fvb4-1:17338367:17353268
Fvb4-1:17563383:17568442
Fvb4-1:1774039:1775632
Fvb4-1:179259:191778
Fvb4-1:1796818:1806281
Fvb4-1:18372574:18382388
Fvb4-1:192568:199730
Fvb4-1:19558801:19560899
Fvb4-1:19664872:19676338
Fvb4-1:19861000:19863344
Fvb4-1:1988799:1993828
Fvb4-1:20007479:20019790
Fvb4-1:2003301:2014637
Fvb4-1:2060796:2067082
Fvb4-1:212174:216477
Fvb4-1:2133032:2145984
Fvb4-1:2238512:2247467
Fvb4-1:2283262:2288971
Fvb4-1:2303376:2307427
Fvb4-1:238142:242471
Fvb4-1:2396188:2407176
Fvb4-1:2442193:2446293
Fvb4-1:2704296:2712490
Fvb4-1:2721:14049
Fvb4-1:2763232:2775082
Fvb4-1:293516:305801
Fvb4-1:3001331:3005359
Fvb4-1:3028290:3034054
Fvb4-1:3065863:3070365
Fvb4-1:3118901:3122234
Fvb4-1:3162079:3175654
Fvb4-1:3197918:3202183
Fvb4-1:3203823:3209350
Fvb4-1:328606:335577
Fvb4-1:3300159:3309086
Fvb4-1:345286:352755
Fvb4-1:3454302:3458569
Fvb4-1:3476489:3479413
Fvb4-1:3618738:3631752
Fvb4-1:3794687:3802227
Fvb4-1:3845318:3853452
Fvb4-1:3869684:3880490
Fvb4-1:3929025:3932963
Fvb4-1:400729:405223
Fvb4-1:4072998:4080652
Fvb4-1:431719:439139
Fvb4-1:4399113:4408356
Fvb4-1:4431716:4436933
Fvb4-1:4462329:4472803
Fvb4-1:449957:454428
Fvb4-1:4573444:4575011
Fvb4-1:4621336:4627114
Fvb4-1:4652549:4662555
Fvb4-1:4698320:4702847
Fvb4-1:4713285:4717514
Fvb4-1:4720621:4731610
Fvb4-1:4753587:4761695
Fvb4-1:4764705:4766350
Fvb4-1:4841493:4851786
Fvb4-1:4902001:4913927
Fvb4-1:4980280:4984606
Fvb4-1:5085880:5096577
Fvb4-1:5182731:5195491
Fvb4-1:5281502:5289294
Fvb4-1:5298539:5304869
Fvb4-1:5336370:5349205
Fvb4-1:5435317:5446331
Fvb4-1:5605476:5608696
Fvb4-1:5723576:5731415
Fvb4-1:5833792:5841072
Fvb4-1:5903763:5913837
Fvb4-1:591039:600909
Fvb4-1:5977942:5989252
Fvb4-1:6055014:6062529
Fvb4-1:611983:614937
Fvb4-1:6171760:6177534
Fvb4-1:6205573:6209930
Fvb4-1:6213972:6221097
Fvb4-1:6247726:6252540
Fvb4-1:625273:628465
Fvb4-1:6290121:6293261
Fvb4-1:6384155:6390051
Fvb4-1:6393094:6402221
Fvb4-1:6599485:6604392
Fvb4-1:6677480:6686708
Fvb4-1:6891909:6897439
Fvb4-1:689728:691609
Fvb4-1:693876:700848
Fvb4-1:6955409:6966151
Fvb4-1:6986186:6992545
Fvb4-1:6996565:7004898
Fvb4-1:7127658:7134687
Fvb4-1:7204886:7212135
Fvb4-1:727452:738412
Fvb4-1:7279148:7293895
Fvb4-1:7373037:7380173
Fvb4-1:7399871:7404978
Fvb4-1:7468576:7475976
Fvb4-1:7527430:7535071
Fvb4-1:7572522:7581090
Fvb4-1:775886:783420
Fvb4-1:7764924:7772827
Fvb4-1:7778194:7785729
Fvb4-1:8022331:8032784
Fvb4-1:8042170:8045872
Fvb4-1:8181136:8184333
Fvb4-1:8191230:8196800
Fvb4-1:8203271:8212557
Fvb4-1:8301740:8303998
Fvb4-1:8307796:8315502
Fvb4-1:8375790:8379412
Fvb4-1:8404036:8415540
Fvb4-1:8469940:8473903
Fvb4-1:8502309:8509767
Fvb4-1:8511265:8514340
Fvb4-1:8551856:8555050
Fvb4-1:8569351:8573156
Fvb4-1:8652152:8656818
Fvb4-1:8660469:8668716
Fvb4-1:8768462:8773835
Fvb4-1:8816996:8822415
Fvb4-1:884008:887506
Fvb4-1:8853503:8858396
Fvb4-1:8945203:8951897
Fvb4-1:8961314:8971504
Fvb4-1:8980450:8991913
Fvb4-1:90342:105557
Fvb4-1:9075040:9079170
Fvb4-1:948802:955339
Fvb4-1:9493750:9498421
Fvb4-1:9504724:9508018
Fvb4-1:9512595:9518774
Fvb4-1:9627794:9635044
Fvb4-1:9660662:9662272
Fvb4-1:9711383:9716991
Fvb4-1:9786696:9795323
Fvb4-1:997020:998570
Fvb4-2:10233200:10237787
Fvb4-2:10583535:10591034
Fvb4-2:1064140:1068004
Fvb4-2:10664590:10668633
Fvb4-2:10669990:10680156
Fvb4-2:10771701:10774625
Fvb4-2:10804170:10814404
Fvb4-2:10868725:10883221
Fvb4-2:10947899:10954342
Fvb4-2:11330516:11339190
Fvb4-2:11415667:11422538
Fvb4-2:11467197:11470379
Fvb4-2:11686083:11690957
Fvb4-2:11737461:11747831
Fvb4-2:11870262:11882279
Fvb4-2:11938624:11945218
Fvb4-2:11989577:11992298
Fvb4-2:120844:129135
Fvb4-2:12098356:12105425
Fvb4-2:12208356:12219379
Fvb4-2:12258697:12264833
Fvb4-2:12287383:12297852
Fvb4-2:12392349:12405311
Fvb4-2:12408278:12422599
Fvb4-2:12461844:12465588
Fvb4-2:12501402:12510244
Fvb4-2:12554231:12567711
Fvb4-2:12641980:12649662
Fvb4-2:12668441:12669949
Fvb4-2:12678664:12693736
Fvb4-2:12814581:12821889
Fvb4-2:12824056:12836369
Fvb4-2:12838560:12840815
Fvb4-2:12974851:12987135
Fvb4-2:13067763:13079701
Fvb4-2:13228977:13236257
Fvb4-2:13244984:13249835
Fvb4-2:13311214:13317054
Fvb4-2:13370636:13374486
Fvb4-2:13452234:13459362
Fvb4-2:13483706:13493773
Fvb4-2:13849952:13851721
Fvb4-2:13862686:13869553
Fvb4-2:14092780:14100673
Fvb4-2:14607349:14609951
Fvb4-2:14731372:14737290
Fvb4-2:1478558:1483365
Fvb4-2:14924874:14937560
Fvb4-2:15063989:15075551
Fvb4-2:15110956:15121248
Fvb4-2:15138102:15150647
Fvb4-2:15156954:15170301
Fvb4-2:15198682:15208781
Fvb4-2:15369512:15382541
Fvb4-2:15392545:15398936
Fvb4-2:15456316:15461909
Fvb4-2:15592139:15599366
Fvb4-2:15611312:15614440
Fvb4-2:15848838:15856316
Fvb4-2:15863782:15871029
Fvb4-2:16186562:16193846
Fvb4-2:16316881:16330042
Fvb4-2:16525835:16529994
Fvb4-2:16616592:16625217
Fvb4-2:16742564:16749899
Fvb4-2:16814243:16824107
Fvb4-2:16825715:16832623
Fvb4-2:16916422:16926071
Fvb4-2:16937683:16942585
Fvb4-2:16973563:16979181
Fvb4-2:16994683:17001859
Fvb4-2:17028463:17037200
Fvb4-2:17059913:17064441
Fvb4-2:17075197:17084539
Fvb4-2:17089772:17096150
Fvb4-2:17100357:17108250
Fvb4-2:17239342:17243601
Fvb4-2:17269492:17281193
Fvb4-2:1732863:1736537
Fvb4-2:17410707:17421247
Fvb4-2:17476127:17490244
Fvb4-2:17529256:17540424
Fvb4-2:17543053:17548051
Fvb4-2:17569145:17578927
Fvb4-2:17592465:17598653
Fvb4-2:17672979:17677848
Fvb4-2:17711690:17715310
Fvb4-2:17778193:17785123
Fvb4-2:17835005:17840726
Fvb4-2:17849743:17855833
Fvb4-2:17946882:17954639
Fvb4-2:18055549:18062297
Fvb4-2:18065385:18069588
Fvb4-2:18073238:18084491
Fvb4-2:18104209:18116782
Fvb4-2:18134286:18142096
Fvb4-2:18204391:18212581
Fvb4-2:18266926:18271558
Fvb4-2:18355805:18363850
Fvb4-2:18495758:18504848
Fvb4-2:18579046:18582750
Fvb4-2:18623621:18628466
Fvb4-2:18687743:18693899
Fvb4-2:18747813:18755292
Fvb4-2:18771715:18777978
Fvb4-2:18959401:18972138
Fvb4-2:18991802:19001987
Fvb4-2:19031484:19035034
Fvb4-2:19097476:19108058
Fvb4-2:19202401:19207345
Fvb4-2:19270812:19277344
Fvb4-2:19415213:19426866
Fvb4-2:19529469:19533471
Fvb4-2:19581873:19585470
Fvb4-2:19681119:19685578
Fvb4-2:19718778:19725565
Fvb4-2:19731000:19734198
Fvb4-2:19762410:19769261
Fvb4-2:19846116:19853551
Fvb4-2:20026964:20034302
Fvb4-2:20142829:20149891
Fvb4-2:20186094:20189713
Fvb4-2:20275855:20279838
Fvb4-2:20358411:20364873
Fvb4-2:20450351:20455152
Fvb4-2:20609222:20613343
Fvb4-2:20702875:20714767
Fvb4-2:20848351:20862581
Fvb4-2:20958040:20959774
Fvb4-2:21021770:21026326
Fvb4-2:21034464:21048890
Fvb4-2:21102888:21113533
Fvb4-2:21273626:21279518
Fvb4-2:21498610:21502722
Fvb4-2:21627597:21636179
Fvb4-2:21869123:21878427
Fvb4-2:21893001:21900665
Fvb4-2:21940177:21948520
Fvb4-2:22009306:22017712
Fvb4-2:22119581:22130430
Fvb4-2:2213009:2217298
Fvb4-2:22309944:22320051
Fvb4-2:22360691:22368177
Fvb4-2:22387289:22394938
Fvb4-2:22405155:22408910
Fvb4-2:22645341:22658726
Fvb4-2:22713180:22717354
Fvb4-2:22996936:23001219
Fvb4-2:23094790:23100043
Fvb4-2:23114261:23122883
Fvb4-2:23193503:23195793
Fvb4-2:23275756:23288421
Fvb4-2:23339935:23345613
Fvb4-2:23352454:23354683
Fvb4-2:23364575:23375180
Fvb4-2:23378156:23393326
Fvb4-2:23405501:23412488
Fvb4-2:23421748:23436353
Fvb4-2:23441434:23443399
Fvb4-2:23502537:23513223
Fvb4-2:23578979:23589007
Fvb4-2:23598998:23604425
Fvb4-2:23717779:23728609
Fvb4-2:23884240:23892075
Fvb4-2:23943930:23947514
Fvb4-2:23965050:23972022
Fvb4-2:23999233:24015222
Fvb4-2:24110141:24117405
Fvb4-2:24144972:24147173
Fvb4-2:24360251:24366413
Fvb4-2:24461564:24463328
Fvb4-2:24542791:24549482
Fvb4-2:24567248:24571599
Fvb4-2:24687425:24692747
Fvb4-2:24836064:24843489
Fvb4-2:24896305:24905334
Fvb4-2:24952499:24958902
Fvb4-2:25113425:25118532
Fvb4-2:25224209:25226947
Fvb4-2:25309337:25315132
Fvb4-2:25352898:25360928
Fvb4-2:25383322:25387163
Fvb4-2:25495136:25500629
Fvb4-2:25545538:25553214
Fvb4-2:25640537:25648651
Fvb4-2:25657673:25664994
Fvb4-2:25683155:25688647
Fvb4-2:25707256:25710114
Fvb4-2:3211389:3219288
Fvb4-2:3227064:3232388
Fvb4-2:3429521:3430997
Fvb4-2:3440941:3446637
Fvb4-2:3580173:3585866
Fvb4-2:3771015:3780516
Fvb4-2:3952931:3956161
Fvb4-2:4160019:4167347
Fvb4-2:4340404:4342731
Fvb4-2:4408769:4413306
Fvb4-2:4413400:4420237
Fvb4-2:4444135:4447078
Fvb4-2:4849785:4852539
Fvb4-2:4935747:4945175
Fvb4-2:4952410:4962765
Fvb4-2:4974272:4977539
Fvb4-2:5088352:5095004
Fvb4-2:5186667:5191183
Fvb4-2:5265868:5276356
Fvb4-2:5277940:5281339
Fvb4-2:535550:547446
Fvb4-2:5402646:5414643
Fvb4-2:5645815:5654983
Fvb4-2:580045:584408
Fvb4-2:5974169:5976635
Fvb4-2:6023471:6038474
Fvb4-2:6565597:6571247
Fvb4-2:6608351:6616595
Fvb4-2:701772:708094
Fvb4-2:7657643:7661767
Fvb4-2:7667476:7675603
Fvb4-2:769003:771384
Fvb4-2:7691123:7695369
Fvb4-2:7736887:7740508
Fvb4-2:7741965:7743623
Fvb4-2:7854426:7860465
Fvb4-2:8123636:8129765
Fvb4-2:8145619:8149161
Fvb4-2:8214220:8219924
Fvb4-2:8283976:8288443
Fvb4-2:8392473:8401622
Fvb4-2:8534992:8540974
Fvb4-2:8589543:8598843
Fvb4-2:8758794:8763218
Fvb4-2:8898833:8907825
Fvb4-2:9027953:9029723
Fvb4-2:9041600:9046601
Fvb4-2:9119298:9121863
Fvb4-2:9184035:9189135
Fvb4-2:9232200:9238468
Fvb4-2:9238563:9243287
Fvb4-2:9274436:9281857
Fvb4-2:9301004:9306152
Fvb4-2:9512343:9519917
Fvb4-2:9589835:9600239
Fvb4-2:9611028:9618790
Fvb4-2:9780532:9791979
Fvb4-2:9922057:9932254
Fvb4-2:9957833:9963758
Fvb4-3:10223258:10228463
Fvb4-3:10396170:10407585
Fvb4-3:1086029:1096987
Fvb4-3:11227714:11235489
Fvb4-3:11789497:11804400
Fvb4-3:11926014:11931595
Fvb4-3:12239674:12252368
Fvb4-3:12260295:12263629
Fvb4-3:1252055:1259107
Fvb4-3:12570863:12575004
Fvb4-3:13122971:13129895
Fvb4-3:13197138:13204775
Fvb4-3:13940329:13946261
Fvb4-3:14081980:14097028
Fvb4-3:14479020:14486040
Fvb4-3:14865882:14868124
Fvb4-3:16262561:16270679
Fvb4-3:16281661:16291750
Fvb4-3:16319836:16330742
Fvb4-3:16394502:16402184
Fvb4-3:16595912:16598665
Fvb4-3:16641828:16648763
Fvb4-3:16969164:16978792
Fvb4-3:17943464:17948333
Fvb4-3:18576073:18578633
Fvb4-3:18584324:18590640
Fvb4-3:18933958:18948982
Fvb4-3:19100436:19107069
Fvb4-3:19690687:19705274
Fvb4-3:19970343:19982038
Fvb4-3:20869012:20878097
Fvb4-3:20973170:20978357
Fvb4-3:21084084:21097112
Fvb4-3:21117002:21126945
Fvb4-3:21172699:21179434
Fvb4-3:21239505:21247375
Fvb4-3:21438401:21446439
Fvb4-3:21470152:21476693
Fvb4-3:21615041:21617158
Fvb4-3:21687901:21693422
Fvb4-3:21758994:21765214
Fvb4-3:21774088:21781819
Fvb4-3:21870752:21882369
Fvb4-3:22330403:22337400
Fvb4-3:2241616:2246508
Fvb4-3:22527972:22533744
Fvb4-3:22907301:22920496
Fvb4-3:22930551:22937771
Fvb4-3:22966394:22979746
Fvb4-3:23031632:23038463
Fvb4-3:23101156:23108591
Fvb4-3:23262642:23270574
Fvb4-3:23352338:23359815
Fvb4-3:23404158:23413075
Fvb4-3:23430965:23438197
Fvb4-3:23567423:23569424
Fvb4-3:23712226:23721022
Fvb4-3:23728873:23736526
Fvb4-3:23811886:23823547
Fvb4-3:23894742:23905842
Fvb4-3:24258637:24265956
Fvb4-3:24525201:24532936
Fvb4-3:24568099:24578874
Fvb4-3:24680268:24695381
Fvb4-3:24767426:24774139
Fvb4-3:24862180:24875169
Fvb4-3:24917539:24925431
Fvb4-3:24989635:24997534
Fvb4-3:25045165:25053186
Fvb4-3:25139224:25143452
Fvb4-3:25344308:25347751
Fvb4-3:25707252:25717129
Fvb4-3:25924946:25932272
Fvb4-3:25935405:25938809
Fvb4-3:26232127:26246946
Fvb4-3:26280155:26285062
Fvb4-3:26501548:26505481
Fvb4-3:27126086:27135446
Fvb4-3:27143137:27145875
Fvb4-3:27302616:27307108
Fvb4-3:27345097:27351963
Fvb4-3:28295641:28304903
Fvb4-3:28913923:28921812
Fvb4-3:29488382:29496060
Fvb4-3:30354601:30360970
Fvb4-3:30661853:30665690
Fvb4-3:31705112:31717237
Fvb4-3:327200:339366
Fvb4-3:33081:39987
Fvb4-3:3407458:3409844
Fvb4-3:3519347:3526111
Fvb4-3:3858529:3873590
Fvb4-3:4180420:4183620
Fvb4-3:5004967:5019649
Fvb4-3:5406205:5410330
Fvb4-3:5644724:5647514
Fvb4-3:607624:615064
Fvb4-3:7029187:7040265
Fvb4-3:7320709:7322065
Fvb4-3:7435030:7449738
Fvb4-3:779399:791262
Fvb4-3:808886:813784
Fvb4-3:8268627:8283830
Fvb4-3:8402093:8405121
Fvb4-3:9117622:9122790
Fvb4-3:9423062:9437387
Fvb4-4:10222134:10226557
Fvb4-4:1044406:1051405
Fvb4-4:10492320:10494347
Fvb4-4:10596335:10602432
Fvb4-4:10718830:10726610
Fvb4-4:10761400:10765552
Fvb4-4:10905395:10919972
Fvb4-4:11129900:11137207
Fvb4-4:11215079:11221240
Fvb4-4:11392246:11399375
Fvb4-4:11401900:11403801
Fvb4-4:11431433:11435584
Fvb4-4:11786208:11793850
Fvb4-4:11872391:11877449
Fvb4-4:11972568:11974293
Fvb4-4:12002987:12016030
Fvb4-4:12047105:12051046
Fvb4-4:12073137:12075262
Fvb4-4:12087342:12093483
Fvb4-4:12111705:12114929
Fvb4-4:12307980:12311045
Fvb4-4:12385806:12391883
Fvb4-4:12435300:12440732
Fvb4-4:12503832:12511288
Fvb4-4:12520413:12523644
Fvb4-4:1273327:1277338
Fvb4-4:12937958:12945127
Fvb4-4:12968379:12980331
Fvb4-4:13044464:13054304
Fvb4-4:13136440:13144661
Fvb4-4:13391728:13396612
Fvb4-4:13412569:13415347
Fvb4-4:13430924:13444435
Fvb4-4:13482229:13494240
Fvb4-4:13501680:13512876
Fvb4-4:13618525:13625452
Fvb4-4:13720723:13728240
Fvb4-4:13779427:13792366
Fvb4-4:14012472:14026943
Fvb4-4:14204429:14208762
Fvb4-4:14335432:14337503
Fvb4-4:14525540:14528906
Fvb4-4:14775525:14785810
Fvb4-4:14876423:14880925
Fvb4-4:14884865:14892629
Fvb4-4:15003593:15012180
Fvb4-4:15026642:15033370
Fvb4-4:15191725:15198899
Fvb4-4:15251081:15255638
Fvb4-4:15326629:15338728
Fvb4-4:15415665:15426596
Fvb4-4:1551196:1555189
Fvb4-4:15780849:15784745
Fvb4-4:15839880:15851464
Fvb4-4:16038950:16043161
Fvb4-4:16367233:16375302
Fvb4-4:16460156:16463386
Fvb4-4:16473715:16480059
Fvb4-4:16491953:16499170
Fvb4-4:16577799:16583778
Fvb4-4:16603096:16604584
Fvb4-4:16616656:16624120
Fvb4-4:16770569:16778120
Fvb4-4:16977053:16982267
Fvb4-4:17036301:17043611
Fvb4-4:17085189:17099545
Fvb4-4:17214051:17221948
Fvb4-4:17265682:17270357
Fvb4-4:17345538:17353760
Fvb4-4:17380066:17389934
Fvb4-4:17417050:17430157
Fvb4-4:17434117:17437306
Fvb4-4:17473671:17484559
Fvb4-4:17502136:17509385
Fvb4-4:17697389:17706571
Fvb4-4:17728308:17731047
Fvb4-4:17853522:17860631
Fvb4-4:17879884:17886354
Fvb4-4:17891797:17901103
Fvb4-4:17936332:17938059
Fvb4-4:17946282:17950943
Fvb4-4:17965575:17970092
Fvb4-4:17992283:18000289
Fvb4-4:18053540:18068124
Fvb4-4:18218685:18231666
Fvb4-4:18232532:18242218
Fvb4-4:18255763:18260865
Fvb4-4:18359488:18366702
Fvb4-4:18381423:18392469
Fvb4-4:18476328:18483587
Fvb4-4:18541330:18556195
Fvb4-4:18623620:18626820
Fvb4-4:18627162:18631105
Fvb4-4:18639832:18652272
Fvb4-4:18695414:18707013
Fvb4-4:18712339:18717373
Fvb4-4:18734387:18741853
Fvb4-4:18800654:18803297
Fvb4-4:18888981:18893937
Fvb4-4:18920809:18926653
Fvb4-4:18998892:19005664
Fvb4-4:19123028:19133097
Fvb4-4:19140653:19150090
Fvb4-4:19158667:19165639
Fvb4-4:19190756:19198168
Fvb4-4:19207990:19210083
Fvb4-4:19328026:19330628
Fvb4-4:19382005:19389366
Fvb4-4:19391811:19406542
Fvb4-4:19434220:19444235
Fvb4-4:19520812:19534818
Fvb4-4:19569554:19577485
Fvb4-4:19612157:19618820
Fvb4-4:19630355:19634537
Fvb4-4:19646006:19660946
Fvb4-4:19680803:19685377
Fvb4-4:19757392:19762824
Fvb4-4:19784018:19793513
Fvb4-4:19795946:19799981
Fvb4-4:19876442:19881412
Fvb4-4:19886295:19893509
Fvb4-4:19919810:19927270
Fvb4-4:19934307:19942870
Fvb4-4:19969779:19976931
Fvb4-4:20085922:20094457
Fvb4-4:20203534:20209181
Fvb4-4:20261654:20265167
Fvb4-4:20270370:20277840
Fvb4-4:20394316:20401396
Fvb4-4:20413498:20424622
Fvb4-4:20439889:20448769
Fvb4-4:20474734:20482478
Fvb4-4:20509500:20515865
Fvb4-4:20565422:20573167
Fvb4-4:20611782:20617399
Fvb4-4:20638881:20649662
Fvb4-4:20753566:20756225
Fvb4-4:20772364:20775281
Fvb4-4:20841258:20856268
Fvb4-4:20927972:20934623
Fvb4-4:20959610:20970514
Fvb4-4:20999654:21006215
Fvb4-4:21053924:21057977
Fvb4-4:21079120:21086362
Fvb4-4:21110124:21116211
Fvb4-4:21158904:21163492
Fvb4-4:21202287:21210246
Fvb4-4:21322225:21334124
Fvb4-4:2154160:2159390
Fvb4-4:21586713:21595496
Fvb4-4:21612836:21617790
Fvb4-4:21707111:21714319
Fvb4-4:21732014:21738137
Fvb4-4:21748271:21754944
Fvb4-4:21809188:21819800
Fvb4-4:21822180:21826640
Fvb4-4:21889794:21895733
Fvb4-4:21899166:21905245
Fvb4-4:21956154:21963714
Fvb4-4:22027995:22041188
Fvb4-4:22087073:22092667
Fvb4-4:22093211:22097346
Fvb4-4:22100000:22108780
Fvb4-4:22129867:22141351
Fvb4-4:22141545:22149252
Fvb4-4:22204346:22212388
Fvb4-4:22263043:22269303
Fvb4-4:22325551:22335761
Fvb4-4:22352071:22358889
Fvb4-4:22413644:22417929
Fvb4-4:22503648:22508226
Fvb4-4:22605994:22620362
Fvb4-4:22688843:22692825
Fvb4-4:22803625:22811839
Fvb4-4:22894031:22900298
Fvb4-4:22952773:22956693
Fvb4-4:22957340:22965764
Fvb4-4:22986991:22990779
Fvb4-4:22998268:23005220
Fvb4-4:2300638:2306498
Fvb4-4:23044576:23053197
Fvb4-4:23102870:23118672
Fvb4-4:23144108:23155373
Fvb4-4:23179933:23182926
Fvb4-4:23189609:23192020
Fvb4-4:23237306:23244296
Fvb4-4:23264687:23271945
Fvb4-4:23288184:23301650
Fvb4-4:23326475:23334078
Fvb4-4:23454467:23460296
Fvb4-4:23600934:23608278
Fvb4-4:23618700:23623232
Fvb4-4:23683964:23690648
Fvb4-4:23711304:23720386
Fvb4-4:23751591:23759162
Fvb4-4:23792409:23797394
Fvb4-4:23843870:23847640
Fvb4-4:23892817:23897056
Fvb4-4:23976696:23981818
Fvb4-4:24001949:24005959
Fvb4-4:24155770:24159741
Fvb4-4:24284549:24295147
Fvb4-4:24300018:24307795
Fvb4-4:24361428:24368683
Fvb4-4:24424770:24433385
Fvb4-4:24439310:24446897
Fvb4-4:24484336:24490940
Fvb4-4:24568912:24584021
Fvb4-4:24610350:24618153
Fvb4-4:24728172:24743193
Fvb4-4:24835354:24847845
Fvb4-4:24965504:24971670
Fvb4-4:24977383:24988272
Fvb4-4:25137836:25144072
Fvb4-4:25168721:25175627
Fvb4-4:25202340:25209359
Fvb4-4:25256151:25262917
Fvb4-4:25283587:25285089
Fvb4-4:25312109:25314511
Fvb4-4:25503992:25511980
Fvb4-4:25564428:25574124
Fvb4-4:25597087:25598781
Fvb4-4:25631903:25638464
Fvb4-4:25664875:25666141
Fvb4-4:25768222:25770375
Fvb4-4:25800996:25812597
Fvb4-4:25821692:25828986
Fvb4-4:26005856:26011589
Fvb4-4:26039157:26052457
Fvb4-4:26066906:26080397
Fvb4-4:26091989:26096052
Fvb4-4:26192870:26198450
Fvb4-4:26203636:26217101
Fvb4-4:26277876:26285518
Fvb4-4:2896067:2900443
Fvb4-4:322111:328764
Fvb4-4:3251478:3255357
Fvb4-4:336422:347354
Fvb4-4:3816090:3818838
Fvb4-4:4076388:4081020
Fvb4-4:4091754:4106719
Fvb4-4:4288662:4291391
Fvb4-4:4876263:4883713
Fvb4-4:4947769:4950433
Fvb4-4:5154987:5166986
Fvb4-4:5343591:5346142
Fvb4-4:5553349:5557426
Fvb4-4:5596264:5599757
Fvb4-4:5642686:5647460
Fvb4-4:567154:570289
Fvb4-4:570557:576474
Fvb4-4:5885117:5889401
Fvb4-4:5992348:5996502
Fvb4-4:6107954:6113009
Fvb4-4:6127415:6134419
Fvb4-4:6283178:6294225
Fvb4-4:6415521:6424523
Fvb4-4:6440439:6450952
Fvb4-4:6486250:6496717
Fvb4-4:652913:666589
Fvb4-4:6529891:6537500
Fvb4-4:6639372:6648389
Fvb4-4:6659312:6674278
Fvb4-4:676741:678394
Fvb4-4:6848785:6854501
Fvb4-4:6986228:6991473
Fvb4-4:7242173:7254005
Fvb4-4:7421132:7428278
Fvb4-4:7570096:7572928
Fvb4-4:7637229:7652224
Fvb4-4:7969395:7982114
Fvb4-4:8215382:8222788
Fvb4-4:8327005:8339187
Fvb4-4:8351462:8364615
Fvb4-4:8371369:8379526
Fvb4-4:8403726:8411062
Fvb4-4:8515735:8523402
Fvb4-4:875741:878598
Fvb4-4:8775483:8780706
Fvb4-4:8875986:8885797
Fvb4-4:8909066:8915966
Fvb4-4:8984610:8991659
Fvb4-4:9090284:9100188
Fvb4-4:9188984:9198225
Fvb4-4:9334447:9343321
Fvb4-4:978053:987378
Fvb4-4:9789839:9795472
Fvb4-4:9898034:9902039
Fvb4-4:9986725:9991188
Fvb5-1:11881045:11884308
Fvb5-1:11944694:11950114
Fvb5-1:12070651:12083404
Fvb5-1:12376070:12382071
Fvb5-1:12436170:12446886
Fvb5-1:12714499:12720618
Fvb5-1:1376245:1381667
Fvb5-1:14205893:14220508
Fvb5-1:15206803:15211963
Fvb5-1:15455236:15470399
Fvb5-1:16364963:16375958
Fvb5-1:16418162:16432771
Fvb5-1:16571769:16579445
Fvb5-1:16668938:16678593
Fvb5-1:17780145:17790461
Fvb5-1:18086912:18101999
Fvb5-1:18767777:18775648
Fvb5-1:19936244:19951291
Fvb5-1:20234781:20243832
Fvb5-1:20670244:20685829
Fvb5-1:20875471:20881458
Fvb5-1:21020483:21023370
Fvb5-1:21125223:21130612
Fvb5-1:21218908:21225072
Fvb5-1:22505358:22513644
Fvb5-1:23615430:23630079
Fvb5-1:23640932:23646247
Fvb5-1:23718665:23732865
Fvb5-1:23887019:23894949
Fvb5-1:24101025:24109033
Fvb5-1:24628540:24637072
Fvb5-1:24728364:24731965
Fvb5-1:25713078:25715879
Fvb5-1:25791134:25803803
Fvb5-1:2633724:2637375
Fvb5-1:27259636:27261996
Fvb5-1:27334087:27339076
Fvb5-1:27399489:27401764
Fvb5-1:27589648:27604748
Fvb5-1:28203232:28206983
Fvb5-1:28231822:28238052
Fvb5-1:28549526:28558140
Fvb5-1:28668981:28673214
Fvb5-1:28735894:28742765
Fvb5-1:28888242:28903335
Fvb5-1:29226927:29232175
Fvb5-1:29346386:29351084
Fvb5-1:29632484:29641295
Fvb5-1:29663837:29672968
Fvb5-1:29727668:29734087
Fvb5-1:3469907:3478642
Fvb5-1:3487730:3492341
Fvb5-1:3497575:3504591
Fvb5-1:3820017:3824809
Fvb5-1:383613:394016
Fvb5-1:4287750:4302216
Fvb5-1:4345330:4348892
Fvb5-1:4412259:4427599
Fvb5-1:4502658:4507241
Fvb5-1:4908891:4922514
Fvb5-1:6359047:6369900
Fvb5-1:6908495:6913067
Fvb5-1:7125729:7129707
Fvb5-1:7620280:7635349
Fvb5-1:8311897:8314665
Fvb5-1:8584912:8597633
Fvb5-1:9143593:9150810
Fvb5-2:10057773:10066130
Fvb5-2:10267560:10272103
Fvb5-2:10291050:10305999
Fvb5-2:10318938:10326534
Fvb5-2:10383594:10384737
Fvb5-2:10523909:10529609
Fvb5-2:10600969:10603497
Fvb5-2:10830879:10835077
Fvb5-2:10994376:11000515
Fvb5-2:11226262:11231676
Fvb5-2:11245833:11249641
Fvb5-2:11843522:11850186
Fvb5-2:1184605:1199602
Fvb5-2:11920193:11928457
Fvb5-2:12109500:12115097
Fvb5-2:12142314:12144941
Fvb5-2:12238311:12248248
Fvb5-2:12266230:12271457
Fvb5-2:12678053:12681213
Fvb5-2:12699056:12703437
Fvb5-2:12850807:12857438
Fvb5-2:13360592:13367688
Fvb5-2:1342502:1345792
Fvb5-2:13492028:13497506
Fvb5-2:13519819:13527522
Fvb5-2:13642530:13646649
Fvb5-2:13646836:13654875
Fvb5-2:13999695:14005976
Fvb5-2:14142917:14144628
Fvb5-2:14261567:14271358
Fvb5-2:14445073:14453992
Fvb5-2:14551922:14558149
Fvb5-2:14707219:14710396
Fvb5-2:14847506:14850707
Fvb5-2:14897138:14904279
Fvb5-2:14936270:14943096
Fvb5-2:15317095:15321413
Fvb5-2:15464989:15475615
Fvb5-2:15482712:15494526
Fvb5-2:15502781:15512534
Fvb5-2:15739505:15743225
Fvb5-2:15849327:15855743
Fvb5-2:15981919:15994462
Fvb5-2:16073870:16078794
Fvb5-2:16180765:16194278
Fvb5-2:16208312:16211853
Fvb5-2:16291098:16295476
Fvb5-2:16318950:16326427
Fvb5-2:16482208:16489956
Fvb5-2:16490136:16501851
Fvb5-2:16508481:16523498
Fvb5-2:16739847:16754268
Fvb5-2:16824218:16825724
Fvb5-2:17064130:17071286
Fvb5-2:180064:184288
Fvb5-2:18096187:18109162
Fvb5-2:18133748:18140594
Fvb5-2:18276185:18282700
Fvb5-2:18408475:18413337
Fvb5-2:18661897:18675634
Fvb5-2:18752895:18757345
Fvb5-2:18820150:18824697
Fvb5-2:18846247:18852143
Fvb5-2:18900293:18908663
Fvb5-2:19084988:19089545
Fvb5-2:19097514:19108504
Fvb5-2:19202295:19206781
Fvb5-2:19230373:19239332
Fvb5-2:19591441:19596218
Fvb5-2:19637536:19644387
Fvb5-2:19767241:19774770
Fvb5-2:19778299:19780401
Fvb5-2:19854377:19864104
Fvb5-2:19876008:19881564
Fvb5-2:20419330:20431847
Fvb5-2:20507530:20520210
Fvb5-2:20746440:20748985
Fvb5-2:20900772:20905046
Fvb5-2:21212995:21221081
Fvb5-2:21357847:21369255
Fvb5-2:21445213:21459918
Fvb5-2:21766912:21779778
Fvb5-2:22093457:22100621
Fvb5-2:22301337:22305035
Fvb5-2:22306456:22315777
Fvb5-2:22319455:22333227
Fvb5-2:22376132:22389858
Fvb5-2:22529208:22534429
Fvb5-2:22595410:22603678
Fvb5-2:22620498:22625622
Fvb5-2:22661836:22676276
Fvb5-2:22740896:22750632
Fvb5-2:22754596:22758676
Fvb5-2:22819332:22822483
Fvb5-2:2286373:2297553
Fvb5-2:22919307:22929883
Fvb5-2:23007318:23011839
Fvb5-2:23163276:23171381
Fvb5-2:23349894:23361218
Fvb5-2:23424363:23429953
Fvb5-2:23449316:23456812
Fvb5-2:23489677:23495886
Fvb5-2:23581355:23584055
Fvb5-2:23737027:23745503
Fvb5-2:23771335:23775482
Fvb5-2:23824224:23835151
Fvb5-2:23938392:23947730
Fvb5-2:24029350:24036634
Fvb5-2:24174285:24180310
Fvb5-2:24180562:24187745
Fvb5-2:24404492:24407480
Fvb5-2:24432410:24439656
Fvb5-2:24450524:24454055
Fvb5-2:24522872:24529162
Fvb5-2:24691369:24697262
Fvb5-2:24705017:24712387
Fvb5-2:24731810:24736126
Fvb5-2:24875353:24882586
Fvb5-2:24925167:24932330
Fvb5-2:24966110:24973809
Fvb5-2:266499:270027
Fvb5-2:2685444:2698507
Fvb5-2:276404:290052
Fvb5-2:2844333:2853605
Fvb5-2:2987505:2993236
Fvb5-2:3389759:3394549
Fvb5-2:3470925:3481544
Fvb5-2:3535883:3539776
Fvb5-2:3560955:3565562
Fvb5-2:3580139:3584746
Fvb5-2:372824:387836
Fvb5-2:3826131:3832646
Fvb5-2:3895:7875
Fvb5-2:43936:52759
Fvb5-2:4473251:4478014
Fvb5-2:4704243:4710529
Fvb5-2:5151708:5153272
Fvb5-2:5611536:5615777
Fvb5-2:5707379:5711997
Fvb5-2:6296014:6303226
Fvb5-2:6309821:6314908
Fvb5-2:6330424:6340402
Fvb5-2:7007281:7010914
Fvb5-2:7526736:7532103
Fvb5-2:7642568:7648443
Fvb5-2:7946942:7951747
Fvb5-2:8117476:8127525
Fvb5-2:82132:85907
Fvb5-2:8269368:8280166
Fvb5-2:8303365:8318248
Fvb5-2:8489381:8491689
Fvb5-2:8505480:8510191
Fvb5-2:8645018:8654610
Fvb5-2:8696579:8706056
Fvb5-2:8759587:8761019
Fvb5-2:8795937:8802127
Fvb5-2:8890072:8895316
Fvb5-2:9165748:9168423
Fvb5-2:9342179:9355683
Fvb5-2:9367279:9374923
Fvb5-2:9395932:9411076
Fvb5-2:9475854:9483126
Fvb5-2:9608187:9610677
Fvb5-2:9669217:9682254
Fvb5-2:9689357:9692868
Fvb5-2:9757367:9759861
Fvb5-2:991346:999045
Fvb5-2:9957620:9960098
Fvb5-2:9984475:9988942
Fvb5-3:10215831:10218373
Fvb5-3:10226714:10230202
Fvb5-3:10242686:10249710
Fvb5-3:10420513:10424317
Fvb5-3:10502623:10515862
Fvb5-3:10530829:10536659
Fvb5-3:10540824:10544963
Fvb5-3:1056140:1059988
Fvb5-3:10628900:10643703
Fvb5-3:10651615:10664653
Fvb5-3:10782403:10795061
Fvb5-3:10800524:10804698
Fvb5-3:10845162:10849378
Fvb5-3:10931287:10942356
Fvb5-3:10943077:10952909
Fvb5-3:10952938:10960722
Fvb5-3:11011825:11020207
Fvb5-3:11494213:11495425
Fvb5-3:11611499:11615481
Fvb5-3:11769204:11784311
Fvb5-3:11916418:11922171
Fvb5-3:12051943:12057296
Fvb5-3:12127610:12131924
Fvb5-3:12185746:12190073
Fvb5-3:12222998:12226272
Fvb5-3:12378958:12386288
Fvb5-3:12417413:12420258
Fvb5-3:12737846:12742096
Fvb5-3:12884991:12894223
Fvb5-3:12902264:12907494
Fvb5-3:12959252:12964692
Fvb5-3:13054374:13058707
Fvb5-3:13091054:13101522
Fvb5-3:13220805:13223220
Fvb5-3:13270927:13280990
Fvb5-3:13338126:13348284
Fvb5-3:13511536:13517336
Fvb5-3:13541228:13552734
Fvb5-3:13587842:13593783
Fvb5-3:13622240:13627271
Fvb5-3:13690355:13695867
Fvb5-3:13832303:13839117
Fvb5-3:13895928:13903518
Fvb5-3:13962534:13969161
Fvb5-3:13991245:13998604
Fvb5-3:14001891:14007181
Fvb5-3:14201033:14206881
Fvb5-3:1432515:1446127
Fvb5-3:14421657:14434429
Fvb5-3:14534854:14542702
Fvb5-3:14555702:14566358
Fvb5-3:14696649:14706791
Fvb5-3:1498701:1505555
Fvb5-3:14995659:15007532
Fvb5-3:15050028:15060524
Fvb5-3:15112338:15123139
Fvb5-3:15316826:15319011
Fvb5-3:15388718:15394321
Fvb5-3:15496819:15503426
Fvb5-3:15548052:15555589
Fvb5-3:15870623:15872138
Fvb5-3:16021838:16029204
Fvb5-3:16118881:16124580
Fvb5-3:16135967:16145650
Fvb5-3:16333339:16337135
Fvb5-3:16611396:16615553
Fvb5-3:16643373:16647710
Fvb5-3:16742978:16751878
Fvb5-3:16805489:16809121
Fvb5-3:1680831:1692661
Fvb5-3:17240400:17253017
Fvb5-3:17402458:17407055
Fvb5-3:17426844:17429568
Fvb5-3:1762999:1770532
Fvb5-3:17734174:17737424
Fvb5-3:17763079:17768121
Fvb5-3:17835082:17838694
Fvb5-3:18032053:18043090
Fvb5-3:18185358:18191443
Fvb5-3:18295300:18298703
Fvb5-3:18383755:18389781
Fvb5-3:18390684:18395725
Fvb5-3:1852747:1860568
Fvb5-3:1912184:1920766
Fvb5-3:19193597:19201474
Fvb5-3:19531439:19535852
Fvb5-3:19589762:19595959
Fvb5-3:19733108:19736070
Fvb5-3:19760511:19767909
Fvb5-3:19944741:19950326
Fvb5-3:19975718:19991044
Fvb5-3:20256346:20262981
Fvb5-3:20602827:20607743
Fvb5-3:20613484:20619694
Fvb5-3:20637809:20640331
Fvb5-3:20668803:20670973
Fvb5-3:20732516:20737745
Fvb5-3:2106115:2111016
Fvb5-3:21251609:21254313
Fvb5-3:21267624:21282149
Fvb5-3:21512001:21514066
Fvb5-3:21906839:21913395
Fvb5-3:21940182:21941779
Fvb5-3:22012238:22017242
Fvb5-3:22199326:22200785
Fvb5-3:2252671:2267788
Fvb5-3:22637884:22650094
Fvb5-3:22723181:22725032
Fvb5-3:227283:234908
Fvb5-3:22893659:22898436
Fvb5-3:23020136:23026965
Fvb5-3:23071028:23075431
Fvb5-3:23199160:23214083
Fvb5-3:23567456:23571103
Fvb5-3:23875925:23878578
Fvb5-3:23879535:23883830
Fvb5-3:23928116:23932541
Fvb5-3:23957567:23964822
Fvb5-3:23980668:23983336
Fvb5-3:24072115:24079999
Fvb5-3:24232077:24239971
Fvb5-3:24335584:24341337
Fvb5-3:24800009:24804547
Fvb5-3:24865875:24876588
Fvb5-3:24999715:25005513
Fvb5-3:2534921:2538253
Fvb5-3:25467268:25475830
Fvb5-3:2601278:2604839
Fvb5-3:26413721:26417202
Fvb5-3:26470494:26485002
Fvb5-3:2665425:2669823
Fvb5-3:27301569:27308662
Fvb5-3:27387938:27395509
Fvb5-3:3009007:3020450
Fvb5-3:3030773:3035626
Fvb5-3:3053575:3067059
Fvb5-3:3109634:3116057
Fvb5-3:3122947:3138277
Fvb5-3:3206248:3210395
Fvb5-3:3263254:3271818
Fvb5-3:34557:43405
Fvb5-3:3696916:3703536
Fvb5-3:4012304:4014960
Fvb5-3:412209:415540
Fvb5-3:4154177:4159786
Fvb5-3:4300366:4307527
Fvb5-3:4623355:4639291
Fvb5-3:4681601:4691850
Fvb5-3:5584209:5599053
Fvb5-3:5620050:5627952
Fvb5-3:5653938:5661353
Fvb5-3:5666843:5675307
Fvb5-3:5731648:5735785
Fvb5-3:5832403:5840128
Fvb5-3:5941509:5947109
Fvb5-3:6088764:6097773
Fvb5-3:6103690:6118197
Fvb5-3:6145990:6157406
Fvb5-3:6157640:6163825
Fvb5-3:6193818:6208568
Fvb5-3:6224070:6236718
Fvb5-3:6256134:6264774
Fvb5-3:626379:634818
Fvb5-3:6304006:6309799
Fvb5-3:6337647:6343230
Fvb5-3:6359714:6364252
Fvb5-3:6457468:6463816
Fvb5-3:6485700:6488464
Fvb5-3:6531999:6540124
Fvb5-3:6543212:6548115
Fvb5-3:6711745:6719609
Fvb5-3:7011002:7015153
Fvb5-3:7064968:7072647
Fvb5-3:7115053:7128472
Fvb5-3:7143731:7150465
Fvb5-3:7177937:7180050
Fvb5-3:7230514:7237956
Fvb5-3:7280996:7288878
Fvb5-3:7330515:7338944
Fvb5-3:7623247:7628352
Fvb5-3:7672657:7680740
Fvb5-3:770686:781359
Fvb5-3:7962077:7970702
Fvb5-3:8037331:8040817
Fvb5-3:8090824:8098290
Fvb5-3:8192739:8195925
Fvb5-3:8205672:8216207
Fvb5-3:8349216:8356798
Fvb5-3:8379137:8384561
Fvb5-3:8564923:8567865
Fvb5-3:8618737:8622105
Fvb5-3:8635641:8648180
Fvb5-3:8921605:8926196
Fvb5-3:9122206:9130223
Fvb5-3:9155535:9162678
Fvb5-3:920058:924975
Fvb5-3:9246446:9257383
Fvb5-3:937049:940147
Fvb5-3:9405103:9416366
Fvb5-3:9523845:9525743
Fvb5-3:965102:970356
Fvb5-3:9689769:9697270
Fvb5-3:9783738:9798565
Fvb5-3:9914286:9918344
Fvb5-3:9938066:9947177
Fvb5-3:9990418:10005090
Fvb5-4:10123389:10128152
Fvb5-4:10346025:10351282
Fvb5-4:10354506:10358007
Fvb5-4:1063993:1069282
Fvb5-4:10707940:10714833
Fvb5-4:10885981:10897112
Fvb5-4:11043364:11048252
Fvb5-4:11073822:11078982
Fvb5-4:11169962:11177850
Fvb5-4:11203534:11218451
Fvb5-4:11258935:11264872
Fvb5-4:11299353:11310689
Fvb5-4:11324102:11329844
Fvb5-4:11376823:11381214
Fvb5-4:114362:122021
Fvb5-4:11652567:11663607
Fvb5-4:11777235:11782238
Fvb5-4:11816152:11824264
Fvb5-4:12150306:12155509
Fvb5-4:12378881:12384803
Fvb5-4:12399065:12405972
Fvb5-4:12440532:12448830
Fvb5-4:12668419:12671297
Fvb5-4:12698063:12700294
Fvb5-4:12739534:12743429
Fvb5-4:12828953:12838059
Fvb5-4:12864202:12872117
Fvb5-4:12886637:12893995
Fvb5-4:12896327:12900053
Fvb5-4:12921448:12926797
Fvb5-4:12975531:12982688
Fvb5-4:13035322:13036796
Fvb5-4:13338464:13345561
Fvb5-4:13347703:13355080
Fvb5-4:13626550:13631089
Fvb5-4:13684886:13689976
Fvb5-4:13695340:13702159
Fvb5-4:13717075:13728330
Fvb5-4:13913654:13916159
Fvb5-4:14122893:14126554
Fvb5-4:14130922:14137329
Fvb5-4:14174883:14189435
Fvb5-4:14203379:14215412
Fvb5-4:14228796:14235121
Fvb5-4:14275341:14283026
Fvb5-4:14369747:14381694
Fvb5-4:14399167:14400366
Fvb5-4:14483309:14488506
Fvb5-4:14629319:14637237
Fvb5-4:14663366:14669669
Fvb5-4:14716108:14720621
Fvb5-4:14808094:14810679
Fvb5-4:14821176:14825766
Fvb5-4:14831177:14837269
Fvb5-4:14920280:14924924
Fvb5-4:15004309:15011379
Fvb5-4:15013463:15019244
Fvb5-4:15023057:15030547
Fvb5-4:15049165:15053596
Fvb5-4:15298611:15307936
Fvb5-4:15317014:15323003
Fvb5-4:15652861:15659888
Fvb5-4:15978894:15982840
Fvb5-4:16158012:16165731
Fvb5-4:16248341:16252755
Fvb5-4:16257453:16263281
Fvb5-4:16265606:16270159
Fvb5-4:16660829:16664322
Fvb5-4:16713833:16715870
Fvb5-4:16889378:16892685
Fvb5-4:16920711:16927550
Fvb5-4:16947394:16960879
Fvb5-4:16970774:16976243
Fvb5-4:17111884:17119331
Fvb5-4:17187453:17200668
Fvb5-4:17282777:17284572
Fvb5-4:17326858:17333575
Fvb5-4:17490728:17497724
Fvb5-4:17829172:17835586
Fvb5-4:17851959:17862850
Fvb5-4:17920796:17925833
Fvb5-4:18058573:18063192
Fvb5-4:18096049:18100532
Fvb5-4:18300070:18307591
Fvb5-4:18566754:18577949
Fvb5-4:18644254:18653141
Fvb5-4:18654529:18663208
Fvb5-4:18668100:18674745
Fvb5-4:18707890:18715368
Fvb5-4:18747968:18757384
Fvb5-4:18935849:18940737
Fvb5-4:18955573:18965222
Fvb5-4:19005912:19017479
Fvb5-4:19047028:19059144
Fvb5-4:19072509:19074077
Fvb5-4:19180054:19181477
Fvb5-4:19365987:19371617
Fvb5-4:1936825:1943674
Fvb5-4:19441954:19447028
Fvb5-4:19450682:19454948
Fvb5-4:19518603:19520891
Fvb5-4:19604048:19608846
Fvb5-4:19683652:19691957
Fvb5-4:19909184:19919176
Fvb5-4:19999679:20003953
Fvb5-4:20046869:20056148
Fvb5-4:20063438:20070429
Fvb5-4:20073749:20075240
Fvb5-4:2010369:2022186
Fvb5-4:20169758:20173427
Fvb5-4:2024933:2037804
Fvb5-4:20425475:20431681
Fvb5-4:20463345:20467004
Fvb5-4:20814270:20823033
Fvb5-4:20850141:20852154
Fvb5-4:21001508:21008952
Fvb5-4:21019516:21025225
Fvb5-4:21072981:21077602
Fvb5-4:21083788:21087917
Fvb5-4:21101927:21106093
Fvb5-4:21234838:21244357
Fvb5-4:21383482:21385547
Fvb5-4:21438259:21445961
Fvb5-4:21591335:21595786
Fvb5-4:21657270:21663992
Fvb5-4:21728015:21733012
Fvb5-4:21832784:21845309
Fvb5-4:22085744:22092083
Fvb5-4:22118546:22125422
Fvb5-4:22309885:22322951
Fvb5-4:22351909:22360912
Fvb5-4:22384422:22392287
Fvb5-4:2248898:2255493
Fvb5-4:22548539:22563544
Fvb5-4:2265976:2267528
Fvb5-4:22715639:22723195
Fvb5-4:22761024:22772000
Fvb5-4:22830591:22837167
Fvb5-4:22942527:22947407
Fvb5-4:22952926:22962905
Fvb5-4:22971519:22977610
Fvb5-4:22990116:23000958
Fvb5-4:23242695:23247451
Fvb5-4:23290130:23299904
Fvb5-4:23327288:23336418
Fvb5-4:23408858:23418292
Fvb5-4:23458369:23466126
Fvb5-4:23490667:23498588
Fvb5-4:2352816:2362037
Fvb5-4:23529608:23537780
Fvb5-4:23633394:23641180
Fvb5-4:23669082:23673271
Fvb5-4:23752367:23761362
Fvb5-4:23788500:23799863
Fvb5-4:23958511:23969320
Fvb5-4:24080356:24087104
Fvb5-4:2414822:2423998
Fvb5-4:24164138:24173429
Fvb5-4:24200066:24207878
Fvb5-4:24282824:24284323
Fvb5-4:24371207:24378054
Fvb5-4:24465049:24478132
Fvb5-4:24504223:24511992
Fvb5-4:24594031:24599046
Fvb5-4:24679369:24693774
Fvb5-4:24725182:24739652
Fvb5-4:24753292:24760955
Fvb5-4:24768952:24778033
Fvb5-4:24784296:24789151
Fvb5-4:24849824:24858499
Fvb5-4:24889478:24896153
Fvb5-4:24965650:24970961
Fvb5-4:25060852:25069311
Fvb5-4:25117287:25120505
Fvb5-4:25158907:25166030
Fvb5-4:25417:31856
Fvb5-4:2785043:2787751
Fvb5-4:3053696:3057813
Fvb5-4:3261346:3267945
Fvb5-4:336493:349167
Fvb5-4:3397864:3401572
Fvb5-4:3429759:3434331
Fvb5-4:3468071:3483117
Fvb5-4:3507436:3510002
Fvb5-4:3660094:3663503
Fvb5-4:3917296:3918738
Fvb5-4:3952135:3953888
Fvb5-4:4000308:4013507
Fvb5-4:4192590:4196462
Fvb5-4:4300252:4315265
Fvb5-4:4598588:4605557
Fvb5-4:4787:8443
Fvb5-4:5300429:5305556
Fvb5-4:5463924:5469502
Fvb5-4:5494722:5497024
Fvb5-4:5557657:5565066
Fvb5-4:5623197:5626513
Fvb5-4:5662835:5669073
Fvb5-4:5689778:5693497
Fvb5-4:5942706:5950726
Fvb5-4:5953175:5957529
Fvb5-4:6024406:6039428
Fvb5-4:6039702:6043577
Fvb5-4:6246742:6258417
Fvb5-4:6315641:6320943
Fvb5-4:6482242:6490660
Fvb5-4:6883416:6885526
Fvb5-4:6911278:6914076
Fvb5-4:6988455:6994182
Fvb5-4:7001326:7011655
Fvb5-4:7054287:7056885
Fvb5-4:7106023:7109775
Fvb5-4:7175352:7181269
Fvb5-4:7313477:7321770
Fvb5-4:7534005:7537399
Fvb5-4:7590954:7600364
Fvb5-4:7638607:7649310
Fvb5-4:8105271:8113098
Fvb5-4:8186825:8188447
Fvb5-4:8225009:8230235
Fvb5-4:8273935:8281933
Fvb5-4:8433666:8446266
Fvb5-4:8633184:8640454
Fvb5-4:8676472:8687297
Fvb5-4:8927968:8935230
Fvb5-4:9103429:9107055
Fvb5-4:9108839:9112081
Fvb5-4:9175620:9180157
Fvb5-4:9206771:9213522
Fvb5-4:9234829:9244677
Fvb5-4:9321607:9334404
Fvb5-4:9649632:9658046
Fvb6-1:1008:12014
Fvb6-1:1047621:1052555
Fvb6-1:10945480:10952410
Fvb6-1:11369484:11374158
Fvb6-1:12447531:12455512
Fvb6-1:1330492:1336375
Fvb6-1:13677058:13681987
Fvb6-1:13783345:13787331
Fvb6-1:15358802:15366481
Fvb6-1:15385634:15392027
Fvb6-1:15690616:15701385
Fvb6-1:16207109:16211010
Fvb6-1:16339217:16342459
Fvb6-1:16760162:16766683
Fvb6-1:17038836:17041761
Fvb6-1:17200813:17203219
Fvb6-1:17480302:17487875
Fvb6-1:18203051:18209148
Fvb6-1:19459625:19462286
Fvb6-1:19513106:19515954
Fvb6-1:19804767:19815526
Fvb6-1:19933325:19935889
Fvb6-1:20658660:20662724
Fvb6-1:20664155:20669600
Fvb6-1:2132515:2142572
Fvb6-1:21596981:21602012
Fvb6-1:22245389:22260812
Fvb6-1:22663451:22668394
Fvb6-1:23819175:23821320
Fvb6-1:23864854:23866997
Fvb6-1:2408379:2422089
Fvb6-1:24095928:24105686
Fvb6-1:24530815:24536745
Fvb6-1:2500883:2502521
Fvb6-1:25198503:25211059
Fvb6-1:25580988:25590368
Fvb6-1:25639865:25646394
Fvb6-1:26195727:26201851
Fvb6-1:26338364:26340601
Fvb6-1:26754575:26769125
Fvb6-1:27225618:27240627
Fvb6-1:27766686:27781722
Fvb6-1:27792235:27795363
Fvb6-1:27904778:27911115
Fvb6-1:28002095:28013024
Fvb6-1:28025207:28033511
Fvb6-1:28210754:28222233
Fvb6-1:28225937:28235783
Fvb6-1:28646585:28661195
Fvb6-1:28759038:28766090
Fvb6-1:28810208:28814758
Fvb6-1:2892879:2894842
Fvb6-1:29324598:29337906
Fvb6-1:29465272:29472379
Fvb6-1:2952596:2967658
Fvb6-1:29863890:29874188
Fvb6-1:30033711:30048385
Fvb6-1:30716789:30732664
Fvb6-1:30910346:30915220
Fvb6-1:30923882:30928775
Fvb6-1:32203884:32209172
Fvb6-1:34059819:34064438
Fvb6-1:34434366:34447183
Fvb6-1:34934225:34943618
Fvb6-1:35190920:35203977
Fvb6-1:36007527:36011292
Fvb6-1:394848:406976
Fvb6-1:4233165:4241480
Fvb6-1:4256009:4258943
Fvb6-1:5711531:5718984
Fvb6-1:5788057:5790059
Fvb6-1:5845912:5855746
Fvb6-1:5907091:5910103
Fvb6-1:6152736:6164202
Fvb6-1:6340332:6342530
Fvb6-1:6343349:6354225
Fvb6-1:6732546:6744699
Fvb6-1:6851417:6853199
Fvb6-1:7119995:7127209
Fvb6-1:7292488:7302145
Fvb6-1:7790001:7795038
Fvb6-1:7914650:7917979
Fvb6-1:7919517:7924848
Fvb6-1:7955946:7970526
Fvb6-1:8355160:8357427
Fvb6-1:8371572:8373853
Fvb6-1:8609561:8624628
Fvb6-1:8643701:8652814
Fvb6-1:8896937:8910938
Fvb6-1:9883146:9890941
Fvb6-2:10017209:10019430
Fvb6-2:10073074:10075859
Fvb6-2:10293689:10303785
Fvb6-2:10330214:10343623
Fvb6-2:10390320:10394284
Fvb6-2:10480279:10488200
Fvb6-2:10619729:10630874
Fvb6-2:10719074:10730207
Fvb6-2:11022613:11030210
Fvb6-2:11292308:11295855
Fvb6-2:11306556:11314658
Fvb6-2:11326820:11328736
Fvb6-2:1133311:1143536
Fvb6-2:11366297:11370667
Fvb6-2:11523320:11531902
Fvb6-2:1155634:1166873
Fvb6-2:11571909:11578935
Fvb6-2:11726760:11738896
Fvb6-2:11788756:11796090
Fvb6-2:1203926:1212215
Fvb6-2:12110534:12117688
Fvb6-2:12186122:12193025
Fvb6-2:12201526:12206562
Fvb6-2:12351296:12358544
Fvb6-2:12372437:12377048
Fvb6-2:12550287:12555003
Fvb6-2:12734353:12736584
Fvb6-2:13118938:13132458
Fvb6-2:13364793:13372554
Fvb6-2:13386427:13392973
Fvb6-2:13405733:13412466
Fvb6-2:13412468:13414825
Fvb6-2:13558760:13567206
Fvb6-2:13578766:13584644
Fvb6-2:13591675:13598915
Fvb6-2:13645526:13648950
Fvb6-2:13670188:13680051
Fvb6-2:14175788:14189254
Fvb6-2:14214899:14228832
Fvb6-2:14248291:14261067
Fvb6-2:14377667:14379320
Fvb6-2:14396524:14404069
Fvb6-2:14425779:14428669
Fvb6-2:14518426:14522828
Fvb6-2:14631814:14636753
Fvb6-2:14706783:14708751
Fvb6-2:1474292:1484568
Fvb6-2:14749849:14761953
Fvb6-2:14768752:14773591
Fvb6-2:14893534:14907629
Fvb6-2:14964095:14978221
Fvb6-2:14979039:14983284
Fvb6-2:14986495:14988730
Fvb6-2:15085964:15091378
Fvb6-2:15170523:15175938
Fvb6-2:15278633:15286127
Fvb6-2:15417708:15425281
Fvb6-2:15475260:15482460
Fvb6-2:15577455:15590244
Fvb6-2:15625311:15632315
Fvb6-2:15736753:15740852
Fvb6-2:15830342:15834477
Fvb6-2:15939634:15946738
Fvb6-2:16009087:16015692
Fvb6-2:16337097:16345000
Fvb6-2:16407736:16412756
Fvb6-2:16508175:16514347
Fvb6-2:16619825:16623395
Fvb6-2:16769136:16770244
Fvb6-2:16775874:16779899
Fvb6-2:16825182:16832514
Fvb6-2:16835788:16849643
Fvb6-2:16972317:16977535
Fvb6-2:17097292:17101495
Fvb6-2:1710921:1715094
Fvb6-2:17137236:17138590
Fvb6-2:17150216:17154709
Fvb6-2:17158329:17166075
Fvb6-2:17347600:17354868
Fvb6-2:17420795:17427958
Fvb6-2:17435569:17439678
Fvb6-2:17682635:17684572
Fvb6-2:17685695:17696794
Fvb6-2:17778227:17785604
Fvb6-2:17918502:17929847
Fvb6-2:17930433:17945063
Fvb6-2:18196201:18203093
Fvb6-2:18343101:18353738
Fvb6-2:18403734:18414371
Fvb6-2:18449423:18455103
Fvb6-2:18470415:18483029
Fvb6-2:18547018:18554076
Fvb6-2:18639114:18650897
Fvb6-2:18936919:18947544
Fvb6-2:19458198:19463737
Fvb6-2:19520089:19534644
Fvb6-2:19620030:19625544
Fvb6-2:19648351:19652892
Fvb6-2:19896964:19904717
Fvb6-2:20252826:20256809
Fvb6-2:20277141:20292179
Fvb6-2:20452099:20454983
Fvb6-2:20591840:20596742
Fvb6-2:20704223:20711777
Fvb6-2:20764862:20768708
Fvb6-2:2120979:2129696
Fvb6-2:21216578:21222825
Fvb6-2:21326523:21332770
Fvb6-2:21367087:21372797
Fvb6-2:21668268:21679972
Fvb6-2:21715660:21724165
Fvb6-2:2176578:2185720
Fvb6-2:21785398:21788859
Fvb6-2:2186833:2191414
Fvb6-2:21888443:21899575
Fvb6-2:21925589:21928459
Fvb6-2:21982884:21987618
Fvb6-2:22142100:22146713
Fvb6-2:22147143:22150368
Fvb6-2:22188904:22195813
Fvb6-2:22237772:22242526
Fvb6-2:22282893:22287807
Fvb6-2:22518046:22523225
Fvb6-2:22593229:22596297
Fvb6-2:22859715:22867119
Fvb6-2:23080672:23086943
Fvb6-2:23136995:23141830
Fvb6-2:2326039:2333106
Fvb6-2:2395208:2399312
Fvb6-2:24271931:24281785
Fvb6-2:24323534:24328172
Fvb6-2:24438538:24445917
Fvb6-2:24575204:24581941
Fvb6-2:24722744:24730866
Fvb6-2:24895067:24900610
Fvb6-2:24914651:24921554
Fvb6-2:24985539:24992071
Fvb6-2:25012041:25017751
Fvb6-2:25051922:25056605
Fvb6-2:25076385:25081023
Fvb6-2:25305378:25311108
Fvb6-2:25527980:25534962
Fvb6-2:25542974:25550839
Fvb6-2:25772590:25785958
Fvb6-2:2586672:2594935
Fvb6-2:2598057:2599598
Fvb6-2:26080495:26085479
Fvb6-2:2613957:2622641
Fvb6-2:26398452:26404990
Fvb6-2:26450326:26453568
Fvb6-2:26899662:26912673
Fvb6-2:27313725:27322381
Fvb6-2:27807426:27813189
Fvb6-2:27993503:28004344
Fvb6-2:28031301:28038255
Fvb6-2:28100028:28106110
Fvb6-2:28174471:28179917
Fvb6-2:28253241:28268320
Fvb6-2:28437132:28440508
Fvb6-2:28443479:28452164
Fvb6-2:28504900:28515589
Fvb6-2:28751335:28755831
Fvb6-2:28756348:28758900
Fvb6-2:29528228:29541604
Fvb6-2:29849728:29851691
Fvb6-2:3001259:3005307
Fvb6-2:30183196:30198002
Fvb6-2:30704210:30708933
Fvb6-2:30789094:30797705
Fvb6-2:30861645:30862787
Fvb6-2:3095238:3103662
Fvb6-2:30988186:30995786
Fvb6-2:31047651:31052061
Fvb6-2:31063877:31070634
Fvb6-2:31322406:31333976
Fvb6-2:31717355:31719938
Fvb6-2:3195699:3199142
Fvb6-2:31968823:31972331
Fvb6-2:32132263:32146812
Fvb6-2:32185130:32199891
Fvb6-2:32492635:32497662
Fvb6-2:3256019:3261021
Fvb6-2:32658636:32660647
Fvb6-2:32860322:32865624
Fvb6-2:32867797:32878665
Fvb6-2:32974778:32983959
Fvb6-2:3311537:3316999
Fvb6-2:33119248:33122957
Fvb6-2:33167277:33181952
Fvb6-2:33192498:33198219
Fvb6-2:33342953:33353147
Fvb6-2:3352167:3357204
Fvb6-2:33839575:33848344
Fvb6-2:3400197:3406370
Fvb6-2:34016132:34030292
Fvb6-2:34031493:34034323
Fvb6-2:34122103:34133378
Fvb6-2:34159250:34161915
Fvb6-2:34191531:34194848
Fvb6-2:34196269:34201268
Fvb6-2:34325447:34340739
Fvb6-2:34521553:34529441
Fvb6-2:34568066:34577252
Fvb6-2:34623255:34626887
Fvb6-2:34717411:34724815
Fvb6-2:34943174:34947662
Fvb6-2:34994553:34996224
Fvb6-2:34997605:35000847
Fvb6-2:35177908:35181043
Fvb6-2:35281560:35287042
Fvb6-2:35526977:35538081
Fvb6-2:35621061:35630213
Fvb6-2:35720036:35723300
Fvb6-2:36004057:36009169
Fvb6-2:36046331:36047657
Fvb6-2:3681883:3696080
Fvb6-2:3783495:3789450
Fvb6-2:3850196:3851577
Fvb6-2:3909821:3917377
Fvb6-2:4084834:4087791
Fvb6-2:4146467:4158625
Fvb6-2:4375994:4380002
Fvb6-2:4431021:4438384
Fvb6-2:46135:53687
Fvb6-2:4637323:4645081
Fvb6-2:4933171:4935198
Fvb6-2:5047629:5054911
Fvb6-2:505793:510436
Fvb6-2:5170702:5177719
Fvb6-2:517537:524605
Fvb6-2:5206794:5211024
Fvb6-2:5544696:5550510
Fvb6-2:5603644:5609102
Fvb6-2:5676950:5682906
Fvb6-2:5776219:5787958
Fvb6-2:5788709:5793656
Fvb6-2:5804561:5812855
Fvb6-2:5905307:5909025
Fvb6-2:5945595:5956791
Fvb6-2:6019535:6025504
Fvb6-2:6054245:6061380
Fvb6-2:6292569:6296130
Fvb6-2:6322279:6324563
Fvb6-2:6697121:6701177
Fvb6-2:6701962:6712620
Fvb6-2:6985241:6986818
Fvb6-2:6996381:7003871
Fvb6-2:7018912:7033406
Fvb6-2:7170949:7182023
Fvb6-2:7187417:7196359
Fvb6-2:7413207:7422469
Fvb6-2:7722396:7729422
Fvb6-2:8071382:8083880
Fvb6-2:8103851:8109153
Fvb6-2:8130112:8136637
Fvb6-2:8245418:8252950
Fvb6-2:8536236:8543205
Fvb6-2:8546731:8550255
Fvb6-2:8556985:8560880
Fvb6-2:8561265:8567701
Fvb6-2:8739095:8748534
Fvb6-2:8777191:8785308
Fvb6-2:8806812:8813825
Fvb6-2:8888709:8898962
Fvb6-2:8959804:8972148
Fvb6-2:8989946:8994793
Fvb6-2:9011923:9016770
Fvb6-2:9062118:9067985
Fvb6-2:9078498:9081584
Fvb6-2:9125910:9140609
Fvb6-2:9144794:9148965
Fvb6-2:9191150:9195483
Fvb6-2:9347182:9352031
Fvb6-2:9353860:9363559
Fvb6-2:9419966:9432816
Fvb6-2:9650520:9660039
Fvb6-2:9771897:9774978
Fvb6-2:9795921:9798181
Fvb6-2:9977217:9980009
Fvb6-2:9989882:10002441
Fvb6-3:10045218:10051312
Fvb6-3:10126828:10131393
Fvb6-3:10205876:10209545
Fvb6-3:1028083:1032901
Fvb6-3:10287185:10297667
Fvb6-3:10589425:10591304
Fvb6-3:10607815:10612637
Fvb6-3:10936016:10949115
Fvb6-3:11004205:11012031
Fvb6-3:11075867:11084721
Fvb6-3:11156588:11170928
Fvb6-3:11443423:11448994
Fvb6-3:114451:125535
Fvb6-3:11646226:11650467
Fvb6-3:11990454:11994084
Fvb6-3:12107950:12120165
Fvb6-3:12379359:12393070
Fvb6-3:12408523:12413161
Fvb6-3:12511088:12521288
Fvb6-3:12615361:12619204
Fvb6-3:1261697:1266158
Fvb6-3:12628599:12632974
Fvb6-3:12695792:12706020
Fvb6-3:13130956:13143969
Fvb6-3:13251717:13257832
Fvb6-3:132724:134169
Fvb6-3:13346954:13354372
Fvb6-3:13359030:13364686
Fvb6-3:13571550:13575514
Fvb6-3:136781:148938
Fvb6-3:13892128:13896623
Fvb6-3:14231794:14239071
Fvb6-3:14256022:14259662
Fvb6-3:14280852:14294208
Fvb6-3:14441109:14444077
Fvb6-3:14648943:14657994
Fvb6-3:14793964:14808372
Fvb6-3:14896193:14908031
Fvb6-3:14955470:14962615
Fvb6-3:15051274:15056718
Fvb6-3:15077401:15081080
Fvb6-3:15102663:15107890
Fvb6-3:15256109:15269721
Fvb6-3:15456643:15461894
Fvb6-3:15541540:15548450
Fvb6-3:15554578:15556315
Fvb6-3:15655904:15659909
Fvb6-3:15783306:15788649
Fvb6-3:16132753:16138040
Fvb6-3:16143171:16146277
Fvb6-3:1627199:1636462
Fvb6-3:16278972:16286926
Fvb6-3:16324683:16328591
Fvb6-3:16360304:16365729
Fvb6-3:16417185:16420798
Fvb6-3:16601919:16604381
Fvb6-3:16912190:16915175
Fvb6-3:16949844:16956600
Fvb6-3:17103407:17108638
Fvb6-3:17191433:17199207
Fvb6-3:17584164:17591970
Fvb6-3:17740712:17746824
Fvb6-3:17942646:17951319
Fvb6-3:18016772:18022255
Fvb6-3:18033526:18039530
Fvb6-3:18060147:18067415
Fvb6-3:18208192:18221218
Fvb6-3:18307825:18315455
Fvb6-3:18343428:18346602
Fvb6-3:18430107:18437223
Fvb6-3:18441338:18443794
Fvb6-3:18449167:18451531
Fvb6-3:18536219:18547639
Fvb6-3:18765903:18778120
Fvb6-3:18804113:18808203
Fvb6-3:18815602:18823315
Fvb6-3:18843788:18851175
Fvb6-3:18871974:18884506
Fvb6-3:18915886:18917569
Fvb6-3:19050180:19053715
Fvb6-3:19080037:19085915
Fvb6-3:19400180:19406976
Fvb6-3:19765304:19775299
Fvb6-3:19868675:19875689
Fvb6-3:19924036:19928319
Fvb6-3:20035967:20040083
Fvb6-3:20062785:20066325
Fvb6-3:20464690:20472555
Fvb6-3:20513782:20522664
Fvb6-3:20564887:20568925
Fvb6-3:20585920:20589157
Fvb6-3:20876392:20883376
Fvb6-3:21176689:21183049
Fvb6-3:21249496:21256288
Fvb6-3:21270159:21284198
Fvb6-3:21327521:21332303
Fvb6-3:21343957:21352254
Fvb6-3:21419313:21421353
Fvb6-3:21424407:21426330
Fvb6-3:21443319:21456273
Fvb6-3:21493838:21507968
Fvb6-3:21594470:21598756
Fvb6-3:2163006:2164734
Fvb6-3:21725100:21732734
Fvb6-3:21747803:21755545
Fvb6-3:21798677:21811642
Fvb6-3:21839876:21851413
Fvb6-3:21944404:21956235
Fvb6-3:22046248:22049585
Fvb6-3:22056400:22061775
Fvb6-3:22155125:22156915
Fvb6-3:22173690:22179517
Fvb6-3:22210653:22212263
Fvb6-3:22406831:22421086
Fvb6-3:22474042:22487055
Fvb6-3:22555124:22559926
Fvb6-3:22622307:22631659
Fvb6-3:22696924:22704804
Fvb6-3:22957737:22964497
Fvb6-3:23099566:23105628
Fvb6-3:23122458:23127433
Fvb6-3:23309385:23311023
Fvb6-3:23315989:23323237
Fvb6-3:23492893:23496254
Fvb6-3:23512589:23523343
Fvb6-3:23599965:23601518
Fvb6-3:23745271:23749503
Fvb6-3:23759030:23763234
Fvb6-3:23803776:23817475
Fvb6-3:23918631:23925753
Fvb6-3:23938537:23948281
Fvb6-3:24015815:24025908
Fvb6-3:24059036:24073917
Fvb6-3:24114588:24126001
Fvb6-3:24179637:24182872
Fvb6-3:24184104:24187147
Fvb6-3:24187325:24189827
Fvb6-3:24267347:24271363
Fvb6-3:24292582:24303346
Fvb6-3:24383464:24389880
Fvb6-3:24428348:24432004
Fvb6-3:24435810:24446681
Fvb6-3:24460580:24465880
Fvb6-3:24489161:24494627
Fvb6-3:24504071:24518203
Fvb6-3:24618440:24629638
Fvb6-3:24922617:24930093
Fvb6-3:25051556:25058784
Fvb6-3:25216860:25231367
Fvb6-3:25368545:25376501
Fvb6-3:25426931:25437682
Fvb6-3:25502488:25510316
Fvb6-3:25675018:25688817
Fvb6-3:25702904:25716065
Fvb6-3:25868353:25875603
Fvb6-3:25912186:25918899
Fvb6-3:26027887:26042012
Fvb6-3:26073948:26078403
Fvb6-3:26161951:26165279
Fvb6-3:26166427:26169903
Fvb6-3:26170086:26174857
Fvb6-3:26259830:26270798
Fvb6-3:26340284:26346911
Fvb6-3:26399369:26408985
Fvb6-3:26421990:26427456
Fvb6-3:26467842:26478015
Fvb6-3:26535887:26542487
Fvb6-3:26605042:26609686
Fvb6-3:26643813:26649358
Fvb6-3:26775136:26782622
Fvb6-3:2684955:2688475
Fvb6-3:26936851:26942310
Fvb6-3:27076206:27083539
Fvb6-3:27178365:27185918
Fvb6-3:27255758:27258739
Fvb6-3:27277818:27288239
Fvb6-3:27634339:27638679
Fvb6-3:27764203:27771457
Fvb6-3:27986552:27994343
Fvb6-3:28122328:28132368
Fvb6-3:28367567:28381649
Fvb6-3:28403575:28407792
Fvb6-3:28479487:28488240
Fvb6-3:2856902:2861478
Fvb6-3:28570922:28584596
Fvb6-3:28597589:28601598
Fvb6-3:28650033:28662887
Fvb6-3:28757406:28769855
Fvb6-3:29043195:29052855
Fvb6-3:29061377:29065986
Fvb6-3:29206616:29215330
Fvb6-3:29302065:29306129
Fvb6-3:29352941:29362213
Fvb6-3:29375228:29389353
Fvb6-3:29506992:29521098
Fvb6-3:29713488:29728731
Fvb6-3:29759338:29768998
Fvb6-3:29777489:29782095
Fvb6-3:29844121:29858021
Fvb6-3:29860874:29871283
Fvb6-3:29973682:29988435
Fvb6-3:30144636:30151204
Fvb6-3:30154038:30158019
Fvb6-3:30314250:30319342
Fvb6-3:30422532:30428276
Fvb6-3:30506559:30518207
Fvb6-3:30842080:30849912
Fvb6-3:31071062:31085259
Fvb6-3:31125551:31134240
Fvb6-3:31199208:31204368
Fvb6-3:31301835:31307480
Fvb6-3:31346141:31359872
Fvb6-3:31410682:31424493
Fvb6-3:31490414:31495304
Fvb6-3:31619617:31627407
Fvb6-3:31630013:31635433
Fvb6-3:31640024:31649497
Fvb6-3:31817469:31824027
Fvb6-3:31867457:31876839
Fvb6-3:3187793:3192666
Fvb6-3:32449840:32459297
Fvb6-3:32651628:32656180
Fvb6-3:32657742:32662781
Fvb6-3:32681337:32686791
Fvb6-3:32973591:32985571
Fvb6-3:33230345:33238675
Fvb6-3:33364351:33376405
Fvb6-3:33611641:33615533
Fvb6-3:33692048:33703020
Fvb6-3:33773690:33776750
Fvb6-3:33844378:33857659
Fvb6-3:33881379:33885296
Fvb6-3:33932974:33944495
Fvb6-3:34139566:34142812
Fvb6-3:34164617:34170878
Fvb6-3:3418414:3430961
Fvb6-3:34188159:34194572
Fvb6-3:34263054:34275375
Fvb6-3:34434015:34439156
Fvb6-3:34442575:34453511
Fvb6-3:34524659:34533577
Fvb6-3:34555838:34560070
Fvb6-3:34653172:34656914
Fvb6-3:34678120:34685822
Fvb6-3:34770126:34776357
Fvb6-3:35291384:35300135
Fvb6-3:35313141:35320205
Fvb6-3:3533420:3538576
Fvb6-3:35384797:35395155
Fvb6-3:35411194:35417836
Fvb6-3:35554249:35558293
Fvb6-3:35588971:35592807
Fvb6-3:35603725:35608770
Fvb6-3:35611973:35625212
Fvb6-3:35762739:35770550
Fvb6-3:35820003:35829217
Fvb6-3:35900497:35912210
Fvb6-3:36057065:36063781
Fvb6-3:36191707:36202345
Fvb6-3:3628701:3637431
Fvb6-3:36324924:36332649
Fvb6-3:36818255:36822885
Fvb6-3:36833995:36838268
Fvb6-3:36996978:37003735
Fvb6-3:37060095:37064597
Fvb6-3:3740009:3744545
Fvb6-3:37679016:37680269
Fvb6-3:37784240:37788496
Fvb6-3:3788043:3792059
Fvb6-3:37927826:37939522
Fvb6-3:38250158:38265236
Fvb6-3:38504587:38513897
Fvb6-3:38551381:38565111
Fvb6-3:39103172:39108831
Fvb6-3:39137102:39147579
Fvb6-3:39167053:39179037
Fvb6-3:39292018:39296601
Fvb6-3:39959451:39966566
Fvb6-3:40201869:40212076
Fvb6-3:40542189:40549248
Fvb6-3:4062948:4077945
Fvb6-3:40807046:40811661
Fvb6-3:41033518:41039558
Fvb6-3:41506172:41514549
Fvb6-3:41614205:41617411
Fvb6-3:41675209:41682093
Fvb6-3:42195737:42200002
Fvb6-3:43281702:43294906
Fvb6-3:43298108:43306082
Fvb6-3:43321844:43326211
Fvb6-3:43350995:43355234
Fvb6-3:43490234:43495374
Fvb6-3:4359264:4361513
Fvb6-3:452728:460087
Fvb6-3:4529231:4530631
Fvb6-3:4602820:4607427
Fvb6-3:4747724:4760041
Fvb6-3:6125472:6130835
Fvb6-3:6230391:6235650
Fvb6-3:6243496:6250643
Fvb6-3:6370139:6380296
Fvb6-3:6409806:6414729
Fvb6-3:6496613:6501659
Fvb6-3:6570636:6575098
Fvb6-3:6581919:6585342
Fvb6-3:6639411:6643253
Fvb6-3:6643819:6647274
Fvb6-3:6650813:6659340
Fvb6-3:6684309:6696935
Fvb6-3:6747604:6757584
Fvb6-3:6764133:6772148
Fvb6-3:6796714:6800223
Fvb6-3:6812047:6817074
Fvb6-3:6850623:6855421
Fvb6-3:6915230:6925784
Fvb6-3:6967773:6971341
Fvb6-3:7111773:7122839
Fvb6-3:71167:79407
Fvb6-3:7960012:7967958
Fvb6-3:8435428:8441694
Fvb6-3:8461744:8468511
Fvb6-3:8612535:8620717
Fvb6-3:8750455:8757070
Fvb6-3:8966804:8974725
Fvb6-3:9072467:9079887
Fvb6-3:9090812:9105251
Fvb6-3:9130471:9139110
Fvb6-3:9245137:9248489
Fvb6-3:9278567:9280645
Fvb6-3:9413829:9422660
Fvb6-3:9571180:9576601
Fvb6-3:9603993:9606194
Fvb6-3:9673048:9677502
Fvb6-3:9871770:9876061
Fvb6-3:9883794:9892042
Fvb6-4:10020342:10023734
Fvb6-4:10047619:10049918
Fvb6-4:10118634:10123447
Fvb6-4:10128783:10137459
Fvb6-4:10887925:10891349
Fvb6-4:10893939:10895351
Fvb6-4:10896025:10903138
Fvb6-4:10958366:10964051
Fvb6-4:11166622:11171167
Fvb6-4:11187244:11191789
Fvb6-4:11691204:11696557
Fvb6-4:11758871:11773483
Fvb6-4:1178312:1183813
Fvb6-4:11792880:11797477
Fvb6-4:11955934:11967141
Fvb6-4:12171116:12173952
Fvb6-4:12198678:12205264
Fvb6-4:12271229:12280683
Fvb6-4:12589389:12591520
Fvb6-4:12665196:12670076
Fvb6-4:12795624:12800103
Fvb6-4:12909128:12918875
Fvb6-4:12966804:12977634
Fvb6-4:13015584:13019046
Fvb6-4:13148062:13150017
Fvb6-4:13160523:13164260
Fvb6-4:13462390:13465616
Fvb6-4:13509953:13517652
Fvb6-4:13518476:13523156
Fvb6-4:13683102:13688042
Fvb6-4:13750383:13755272
Fvb6-4:13905551:13908255
Fvb6-4:13936847:13944791
Fvb6-4:13949069:13951299
Fvb6-4:14010080:14021499
Fvb6-4:14270082:14280184
Fvb6-4:14369950:14374180
Fvb6-4:14562785:14567656
Fvb6-4:14570289:14576302
Fvb6-4:14600150:14606837
Fvb6-4:14720333:14731223
Fvb6-4:14743358:14747166
Fvb6-4:14788879:14796028
Fvb6-4:14897126:14905507
Fvb6-4:15018941:15025978
Fvb6-4:15069635:15074933
Fvb6-4:15110632:15115461
Fvb6-4:15137996:15142357
Fvb6-4:1521155:1523956
Fvb6-4:15217304:15222433
Fvb6-4:15237113:15240875
Fvb6-4:15270703:15277225
Fvb6-4:15322505:15332841
Fvb6-4:15395935:15403262
Fvb6-4:15412027:15417616
Fvb6-4:15447611:15454666
Fvb6-4:15519796:15527446
Fvb6-4:15545649:15548866
Fvb6-4:15617303:15626172
Fvb6-4:15706291:15713492
Fvb6-4:1582061:1587616
Fvb6-4:15829475:15834567
Fvb6-4:15924897:15933802
Fvb6-4:15966218:15981220
Fvb6-4:16009685:16023071
Fvb6-4:16151179:16162022
Fvb6-4:16298041:16310534
Fvb6-4:16380644:16389502
Fvb6-4:16506631:16515558
Fvb6-4:16816119:16820760
Fvb6-4:16987156:16992082
Fvb6-4:17133843:17138668
Fvb6-4:17141089:17148390
Fvb6-4:17292104:17296525
Fvb6-4:17298780:17302784
Fvb6-4:17341457:17355102
Fvb6-4:17400574:17403722
Fvb6-4:17615107:17619761
Fvb6-4:17622163:17631868
Fvb6-4:17884699:17886419
Fvb6-4:17890284:17897544
Fvb6-4:18541813:18549814
Fvb6-4:18553530:18556260
Fvb6-4:18889770:18896002
Fvb6-4:18941977:18949705
Fvb6-4:19035437:19041952
Fvb6-4:19042978:19057295
Fvb6-4:19147618:19158340
Fvb6-4:1932828:1935488
Fvb6-4:19349414:19356685
Fvb6-4:19497661:19500862
Fvb6-4:19616900:19619681
Fvb6-4:19641328:19645265
Fvb6-4:19783811:19786628
Fvb6-4:19832432:19836652
Fvb6-4:19854202:19858946
Fvb6-4:19951566:19959417
Fvb6-4:19970300:19978086
Fvb6-4:20026937:20032734
Fvb6-4:202014:204637
Fvb6-4:2045557:2049491
Fvb6-4:20841452:20845426
Fvb6-4:21115724:21118311
Fvb6-4:21356742:21363700
Fvb6-4:21473230:21487844
Fvb6-4:21496787:21504538
Fvb6-4:21695047:21697517
Fvb6-4:21770942:21776000
Fvb6-4:22073511:22078233
Fvb6-4:22153418:22160119
Fvb6-4:22310536:22322696
Fvb6-4:22419242:22423983
Fvb6-4:22703480:22704836
Fvb6-4:22774680:22784613
Fvb6-4:2280419:2284369
Fvb6-4:23012427:23023209
Fvb6-4:23069850:23074545
Fvb6-4:23345705:23347323
Fvb6-4:23412356:23417063
Fvb6-4:23688638:23696347
Fvb6-4:23916684:23930449
Fvb6-4:24017638:24021847
Fvb6-4:24130309:24134734
Fvb6-4:2415839:2419133
Fvb6-4:24292493:24298219
Fvb6-4:24321802:24329524
Fvb6-4:24402592:24410366
Fvb6-4:24479151:24481141
Fvb6-4:24521142:24526838
Fvb6-4:24553520:24558485
Fvb6-4:24623009:24627956
Fvb6-4:24693492:24708509
Fvb6-4:24860500:24865833
Fvb6-4:25032967:25040821
Fvb6-4:25232510:25241631
Fvb6-4:25259593:25268833
Fvb6-4:25386630:25388307
Fvb6-4:25402661:25404941
Fvb6-4:25677709:25683793
Fvb6-4:25688770:25695871
Fvb6-4:25917490:25924944
Fvb6-4:26291763:26298071
Fvb6-4:26399949:26404231
Fvb6-4:26417496:26423749
Fvb6-4:26451175:26458483
Fvb6-4:26464788:26471259
Fvb6-4:26516709:26526300
Fvb6-4:2658736:2666419
Fvb6-4:26838938:26848071
Fvb6-4:26875927:26882607
Fvb6-4:26938462:26947815
Fvb6-4:27229696:27239078
Fvb6-4:27268538:27276316
Fvb6-4:27461404:27467305
Fvb6-4:27714604:27719369
Fvb6-4:27826122:27832938
Fvb6-4:27840388:27853751
Fvb6-4:27943131:27947243
Fvb6-4:27977675:27982887
Fvb6-4:28045009:28051524
Fvb6-4:28111615:28126272
Fvb6-4:2818549:2823989
Fvb6-4:28187157:28191473
Fvb6-4:28225904:28231043
Fvb6-4:28631214:28646081
Fvb6-4:2878234:2881489
Fvb6-4:28903558:28908403
Fvb6-4:29145387:29149525
Fvb6-4:29235314:29239859
Fvb6-4:29272469:29284729
Fvb6-4:29385966:29390617
Fvb6-4:29459360:29462561
Fvb6-4:29484749:29490335
Fvb6-4:29504919:29508182
Fvb6-4:29581238:29588662
Fvb6-4:29708468:29712979
Fvb6-4:29838949:29841178
Fvb6-4:30346135:30356670
Fvb6-4:3065736:3068696
Fvb6-4:30847971:30850879
Fvb6-4:30885860:30889799
Fvb6-4:30909062:30913340
Fvb6-4:3094937:3101043
Fvb6-4:31009242:31019725
Fvb6-4:31297592:31299486
Fvb6-4:31338945:31346151
Fvb6-4:31392554:31401469
Fvb6-4:31733025:31738064
Fvb6-4:31978750:31991828
Fvb6-4:32020632:32025457
Fvb6-4:3234214:3241979
Fvb6-4:32342188:32353290
Fvb6-4:32422938:32428097
Fvb6-4:33095174:33098380
Fvb6-4:33127530:33131263
Fvb6-4:33163312:33171353
Fvb6-4:33339714:33347915
Fvb6-4:33416472:33421109
Fvb6-4:33697438:33700537
Fvb6-4:33881278:33890162
Fvb6-4:34244062:34254075
Fvb6-4:3570362:3573755
Fvb6-4:3685982:3691439
Fvb6-4:3727872:3742822
Fvb6-4:405428:420390
Fvb6-4:4097625:4103567
Fvb6-4:4261851:4266879
Fvb6-4:4322428:4323806
Fvb6-4:4411044:4416842
Fvb6-4:4660814:4666460
Fvb6-4:5003936:5009138
Fvb6-4:5168983:5172110
Fvb6-4:5186245:5192714
Fvb6-4:5213108:5221139
Fvb6-4:5373608:5379812
Fvb6-4:5666706:5671436
Fvb6-4:5912202:5919625
Fvb6-4:5987004:5997198
Fvb6-4:6065300:6070031
Fvb6-4:6076857:6081842
Fvb6-4:6156405:6163363
Fvb6-4:6245816:6250694
Fvb6-4:6259555:6263934
Fvb6-4:6452098:6455756
Fvb6-4:6490198:6495193
Fvb6-4:6700144:6710666
Fvb6-4:6793651:6797794
Fvb6-4:6943330:6954959
Fvb6-4:7063815:7068755
Fvb6-4:7087775:7094432
Fvb6-4:7150217:7151513
Fvb6-4:7282874:7287781
Fvb6-4:7339362:7346988
Fvb6-4:7350426:7355983
Fvb6-4:7445258:7460303
Fvb6-4:7514140:7520985
Fvb6-4:7561742:7565421
Fvb6-4:8181989:8194027
Fvb6-4:8249987:8258326
Fvb6-4:8278964:8285648
Fvb6-4:8617200:8631173
Fvb6-4:8679931:8689725
Fvb6-4:8747218:8754725
Fvb6-4:8764608:8768280
Fvb6-4:8770412:8774673
Fvb6-4:8810985:8816163
Fvb6-4:8834871:8840163
Fvb6-4:9021997:9025601
Fvb6-4:9054137:9059102
Fvb6-4:9115422:9121028
Fvb6-4:9125253:9140611
Fvb6-4:918464:920317
Fvb6-4:9221457:9233341
Fvb6-4:9274133:9282340
Fvb6-4:9457234:9464126
Fvb6-4:9635451:9638356
Fvb6-4:9759398:9762500
Fvb6-4:9917589:9927698
Fvb6-4:9967809:9971322
Fvb7-1:10016723:10025695
Fvb7-1:10026873:10034785
Fvb7-1:10215353:10223332
Fvb7-1:10315221:10330011
Fvb7-1:10353131:10356179
Fvb7-1:10409935:10418882
Fvb7-1:10792671:10801034
Fvb7-1:10887144:10891181
Fvb7-1:1096848:1110548
Fvb7-1:11002744:11015513
Fvb7-1:11028203:11037666
Fvb7-1:11089917:11102226
Fvb7-1:11170966:11174382
Fvb7-1:11373814:11375787
Fvb7-1:11401458:11410567
Fvb7-1:11434226:11438946
Fvb7-1:1145076:1151121
Fvb7-1:11470161:11478169
Fvb7-1:11566462:11576458
Fvb7-1:11587882:11591953
Fvb7-1:11632756:11638087
Fvb7-1:11808666:11819432
Fvb7-1:11926686:11933649
Fvb7-1:1194199:1200250
Fvb7-1:12078928:12087315
Fvb7-1:12089599:12095648
Fvb7-1:12197390:12198990
Fvb7-1:12199030:12200859
Fvb7-1:12312722:12317845
Fvb7-1:1239479:1243767
Fvb7-1:12459136:12464314
Fvb7-1:12473693:12480936
Fvb7-1:12577363:12584513
Fvb7-1:12587526:12590609
Fvb7-1:12593499:12598375
Fvb7-1:12626310:12636665
Fvb7-1:12675194:12679934
Fvb7-1:12712499:12719837
Fvb7-1:12785314:12793692
Fvb7-1:1278643:1284664
Fvb7-1:12919209:12930062
Fvb7-1:12948845:12955982
Fvb7-1:1299969:1308973
Fvb7-1:13039757:13046948
Fvb7-1:13087146:13091691
Fvb7-1:1315455:1321568
Fvb7-1:13231688:13246034
Fvb7-1:13323605:13328650
Fvb7-1:13455754:13464992
Fvb7-1:13541101:13548342
Fvb7-1:13555339:13560991
Fvb7-1:13616108:13623123
Fvb7-1:13764429:13768744
Fvb7-1:13826217:13836134
Fvb7-1:13925233:13931773
Fvb7-1:13970605:13976099
Fvb7-1:13996093:14001587
Fvb7-1:1408793:1415601
Fvb7-1:14216424:14222065
Fvb7-1:14393107:14407853
Fvb7-1:14484299:14496524
Fvb7-1:14537028:14545911
Fvb7-1:14551095:14555282
Fvb7-1:14790911:14798694
Fvb7-1:1485710:1493230
Fvb7-1:14898312:14913295
Fvb7-1:14929466:14936369
Fvb7-1:14945635:14948683
Fvb7-1:15644074:15654700
Fvb7-1:15762082:15765504
Fvb7-1:1592748:1599529
Fvb7-1:15994167:15996426
Fvb7-1:16090977:16095887
Fvb7-1:16119592:16124006
Fvb7-1:16158748:16164339
Fvb7-1:16196424:16200605
Fvb7-1:16370225:16373919
Fvb7-1:16456066:16458396
Fvb7-1:16502473:16515594
Fvb7-1:16577992:16585010
Fvb7-1:16612885:16616274
Fvb7-1:16730963:16740108
Fvb7-1:16742130:16748210
Fvb7-1:16813220:16818331
Fvb7-1:1685148:1694203
Fvb7-1:16943386:16947737
Fvb7-1:16986655:16990896
Fvb7-1:17016191:17019293
Fvb7-1:17068400:17075864
Fvb7-1:1728598:1738013
Fvb7-1:17400731:17405792
Fvb7-1:17611949:17616543
Fvb7-1:17635258:17637480
Fvb7-1:1786156:1793196
Fvb7-1:17919572:17926720
Fvb7-1:17937231:17939474
Fvb7-1:17981066:17985370
Fvb7-1:18055599:18059354
Fvb7-1:18211552:18214090
Fvb7-1:18505751:18511083
Fvb7-1:18695629:18700653
Fvb7-1:18714361:18720232
Fvb7-1:1887658:1900627
Fvb7-1:18885659:18886897
Fvb7-1:19014782:19018636
Fvb7-1:19145362:19151159
Fvb7-1:19172827:19175164
Fvb7-1:19381194:19396213
Fvb7-1:1938687:1944540
Fvb7-1:19422990:19430243
Fvb7-1:19536455:19540643
Fvb7-1:19591116:19592966
Fvb7-1:19630218:19635924
Fvb7-1:1969246:1975086
Fvb7-1:19722686:19728538
Fvb7-1:19765102:19769858
Fvb7-1:1999188:2006594
Fvb7-1:2011355:2016021
Fvb7-1:20131354:20141504
Fvb7-1:20167743:20173714
Fvb7-1:20301077:20307443
Fvb7-1:20370932:20379552
Fvb7-1:2045821:2053244
Fvb7-1:20483428:20487382
Fvb7-1:20517304:20527581
Fvb7-1:205692:207441
Fvb7-1:2071790:2086858
Fvb7-1:21143520:21146165
Fvb7-1:21273874:21279260
Fvb7-1:21535457:21543574
Fvb7-1:21603195:21608781
Fvb7-1:21738849:21752806
Fvb7-1:21935561:21942992
Fvb7-1:22098093:22104865
Fvb7-1:22155574:22163608
Fvb7-1:22230571:22235012
Fvb7-1:22360854:22370282
Fvb7-1:22482171:22497195
Fvb7-1:22543420:22557915
Fvb7-1:22602963:22610994
Fvb7-1:22648879:22656368
Fvb7-1:2286025:2292588
Fvb7-1:22977247:22980543
Fvb7-1:23059294:23062660
Fvb7-1:23077616:23088487
Fvb7-1:23130847:23142506
Fvb7-1:23194959:23196530
Fvb7-1:23503868:23511706
Fvb7-1:23557381:23562350
Fvb7-1:23742955:23744907
Fvb7-1:23759635:23765654
Fvb7-1:23834682:23840483
Fvb7-1:23972688:23978294
Fvb7-1:24375718:24379180
Fvb7-1:2455016:2456963
Fvb7-1:24589711:24596032
Fvb7-1:24596953:24605415
Fvb7-1:24923432:24926601
Fvb7-1:25086569:25091357
Fvb7-1:25121851:25124499
Fvb7-1:25263701:25270354
Fvb7-1:2528030:2534644
Fvb7-1:25299746:25308561
Fvb7-1:25624449:25630082
Fvb7-1:25711061:25716197
Fvb7-1:25797623:25808657
Fvb7-1:25869918:25883501
Fvb7-1:25908975:25915648
Fvb7-1:25923163:25928397
Fvb7-1:2619878:2629586
Fvb7-1:26447392:26454657
Fvb7-1:2664595:2674266
Fvb7-1:26719876:26722629
Fvb7-1:27085508:27098232
Fvb7-1:2716838:2725518
Fvb7-1:27284965:27292475
Fvb7-1:27296279:27298992
Fvb7-1:2746489:2757099
Fvb7-1:27469824:27472667
Fvb7-1:27526667:27529510
Fvb7-1:27550318:27557626
Fvb7-1:2759807:2764289
Fvb7-1:2775796:2784339
Fvb7-1:2792869:2800424
Fvb7-1:28036027:28042349
Fvb7-1:2839518:2845651
Fvb7-1:28671979:28676373
Fvb7-1:28760683:28763696
Fvb7-1:29007321:29017373
Fvb7-1:29090175:29095571
Fvb7-1:29186754:29188409
Fvb7-1:29208844:29213537
Fvb7-1:29479508:29495117
Fvb7-1:29778428:29780883
Fvb7-1:29914176:29918030
Fvb7-1:2993888:3001775
Fvb7-1:30296153:30305591
Fvb7-1:3032643:3038857
Fvb7-1:30657462:30662970
Fvb7-1:30753384:30754755
Fvb7-1:30755055:30756647
Fvb7-1:30775226:30779720
Fvb7-1:31321502:31323957
Fvb7-1:31455300:31459082
Fvb7-1:31467560:31473266
Fvb7-1:3146960:3154511
Fvb7-1:31614139:31617101
Fvb7-1:31898763:31900602
Fvb7-1:32094701:32099119
Fvb7-1:32100055:32105269
Fvb7-1:32116010:32122803
Fvb7-1:3211866:3227115
Fvb7-1:32173960:32177948
Fvb7-1:3272713:3279980
Fvb7-1:3308982:3321918
Fvb7-1:3596932:3603301
Fvb7-1:3605686:3611790
Fvb7-1:3694349:3698084
Fvb7-1:3764518:3778529
Fvb7-1:3912583:3915807
Fvb7-1:3999034:4005778
Fvb7-1:4134870:4145475
Fvb7-1:4274191:4278257
Fvb7-1:4297850:4301320
Fvb7-1:4353085:4358205
Fvb7-1:4416751:4420049
Fvb7-1:4449845:4453143
Fvb7-1:4458021:4467849
Fvb7-1:4598410:4605230
Fvb7-1:4659078:4672778
Fvb7-1:4674792:4688719
Fvb7-1:4763017:4769591
Fvb7-1:4770232:4778070
Fvb7-1:4844325:4847213
Fvb7-1:4863469:4865310
Fvb7-1:4963553:4970421
Fvb7-1:4997033:5003044
Fvb7-1:5014925:5016627
Fvb7-1:5031690:5045568
Fvb7-1:5047519:5052184
Fvb7-1:5098012:5109959
Fvb7-1:5179117:5188417
Fvb7-1:5189325:5191028
Fvb7-1:5241445:5256499
Fvb7-1:5284292:5290260
Fvb7-1:5369649:5378303
Fvb7-1:5519644:5534321
Fvb7-1:5544607:5559032
Fvb7-1:5700510:5715630
Fvb7-1:5811805:5817644
Fvb7-1:609946:619278
Fvb7-1:6141996:6156154
Fvb7-1:624922:629618
Fvb7-1:6292044:6297472
Fvb7-1:6352819:6361246
Fvb7-1:6385516:6396298
Fvb7-1:639165:642826
Fvb7-1:6494219:6503644
Fvb7-1:6581273:6589175
Fvb7-1:6752138:6759144
Fvb7-1:6950785:6958441
Fvb7-1:6968819:6983830
Fvb7-1:6990474:6996987
Fvb7-1:7087082:7088291
Fvb7-1:7139374:7146154
Fvb7-1:7149740:7155921
Fvb7-1:747933:758810
Fvb7-1:7698763:7706799
Fvb7-1:771384:784551
Fvb7-1:7811959:7819446
Fvb7-1:785742:793613
Fvb7-1:7974445:7980801
Fvb7-1:8182610:8187688
Fvb7-1:8202382:8207638
Fvb7-1:8222187:8236091
Fvb7-1:8433081:8441200
Fvb7-1:8450502:8454395
Fvb7-1:8571636:8584763
Fvb7-1:86100:99438
Fvb7-1:8659454:8662285
Fvb7-1:890896:897164
Fvb7-1:8912208:8914962
Fvb7-1:8933682:8940641
Fvb7-1:9051526:9056830
Fvb7-1:9195238:9207298
Fvb7-1:9222214:9225425
Fvb7-1:9251303:9255632
Fvb7-1:9330774:9337620
Fvb7-1:9415874:9422214
Fvb7-1:9448292:9453796
Fvb7-1:9483400:9490542
Fvb7-1:9540915:9542192
Fvb7-1:9593857:9599065
Fvb7-1:9618450:9625622
Fvb7-1:9688078:9699107
Fvb7-1:9733777:9735342
Fvb7-1:991258:1003125
Fvb7-1:9933307:9947974
Fvb7-2:10295753:10306293
Fvb7-2:10349038:10361395
Fvb7-2:10408715:10412193
Fvb7-2:10478307:10480032
Fvb7-2:10656037:10662313
Fvb7-2:10973305:10983171
Fvb7-2:11170346:11177780
Fvb7-2:12123739:12133210
Fvb7-2:12175460:12183903
Fvb7-2:13011847:13025577
Fvb7-2:13336194:13346733
Fvb7-2:1334246:1336805
Fvb7-2:13813303:13827203
Fvb7-2:14258099:14266704
Fvb7-2:1450690:1455672
Fvb7-2:15121786:15125869
Fvb7-2:15501805:15505167
Fvb7-2:15609467:15616623
Fvb7-2:15738031:15741680
Fvb7-2:1578480:1583196
Fvb7-2:15876282:15881988
Fvb7-2:16044545:16049117
Fvb7-2:16296164:16311109
Fvb7-2:16599299:16609806
Fvb7-2:16661557:16668941
Fvb7-2:16740002:16743476
Fvb7-2:16798371:16810338
Fvb7-2:17016861:17023131
Fvb7-2:17428840:17435559
Fvb7-2:17704064:17712517
Fvb7-2:18301374:18311184
Fvb7-2:18495309:18501779
Fvb7-2:18712078:18715314
Fvb7-2:19017158:19020065
Fvb7-2:19913576:19924655
Fvb7-2:2036833:2047540
Fvb7-2:20560756:20575711
Fvb7-2:20688856:20693719
Fvb7-2:20846292:20851206
Fvb7-2:20864141:20870733
Fvb7-2:21566182:21577184
Fvb7-2:22425681:22431557
Fvb7-2:22765185:22780235
Fvb7-2:23129077:23135677
Fvb7-2:2350069:2359789
Fvb7-2:24515873:24525923
Fvb7-2:24904786:24917018
Fvb7-2:2574990:2580450
Fvb7-2:25783695:25794907
Fvb7-2:26044319:26048889
Fvb7-2:26139708:26154865
Fvb7-2:26426024:26430580
Fvb7-2:26910746:26916179
Fvb7-2:27145514:27153837
Fvb7-2:27485514:27493143
Fvb7-2:27915394:27930390
Fvb7-2:2803196:2812386
Fvb7-2:28962247:28968837
Fvb7-2:29182476:29192642
Fvb7-2:29613509:29619359
Fvb7-2:30242617:30255834
Fvb7-2:30357269:30363321
Fvb7-2:30634613:30639495
Fvb7-2:30667471:30673322
Fvb7-2:3070419:3085500
Fvb7-2:30962282:30964787
Fvb7-2:31154612:31160387
Fvb7-2:31367540:31381647
Fvb7-2:3170599:3172507
Fvb7-2:31723560:31727421
Fvb7-2:3606021:3614292
Fvb7-2:4926968:4929314
Fvb7-2:5680738:5685892
Fvb7-2:5935311:5938406
Fvb7-2:615923:617261
Fvb7-2:6331966:6338867
Fvb7-2:6874348:6888792
Fvb7-2:7118992:7125307
Fvb7-2:7243892:7248947
Fvb7-2:7303416:7311217
Fvb7-2:7401572:7413288
Fvb7-2:9270113:9285124
Fvb7-2:9316109:9319442
Fvb7-2:9418648:9425803
Fvb7-2:9625355:9631831
Fvb7-2:9852372:9856940
Fvb7-3:10015146:10019641
Fvb7-3:10020312:10027605
Fvb7-3:10029359:10039999
Fvb7-3:10291415:10304863
Fvb7-3:10310067:10316743
Fvb7-3:1031705:1037017
Fvb7-3:10324617:10326475
Fvb7-3:10352984:10355238
Fvb7-3:10495914:10502717
Fvb7-3:10562440:10569384
Fvb7-3:10664204:10677908
Fvb7-3:10789166:10802787
Fvb7-3:11000867:11009924
Fvb7-3:11051603:11060542
Fvb7-3:11646736:11659696
Fvb7-3:11669669:11682061
Fvb7-3:11682878:11687981
Fvb7-3:11689633:11693552
Fvb7-3:11927764:11936895
Fvb7-3:11980930:11984530
Fvb7-3:11999857:12007085
Fvb7-3:12126483:12130223
Fvb7-3:12310106:12312920
Fvb7-3:12323498:12337912
Fvb7-3:1233718:1236813
Fvb7-3:12472857:12481809
Fvb7-3:12515518:12521982
Fvb7-3:12535166:12542313
Fvb7-3:12604439:12608084
Fvb7-3:12865718:12876215
Fvb7-3:12881219:12894986
Fvb7-3:12916660:12929146
Fvb7-3:13101972:13109937
Fvb7-3:13121272:13126585
Fvb7-3:13299326:13310450
Fvb7-3:13346524:13351362
Fvb7-3:13481813:13484375
Fvb7-3:13532825:13537842
Fvb7-3:13558588:13562583
Fvb7-3:13575714:13580004
Fvb7-3:13607899:13610362
Fvb7-3:13653647:13654939
Fvb7-3:13815794:13826520
Fvb7-3:13858867:13862028
Fvb7-3:13897675:13903008
Fvb7-3:13911727:13919072
Fvb7-3:14041154:14051343
Fvb7-3:14051448:14062700
Fvb7-3:14280519:14284168
Fvb7-3:14285097:14292568
Fvb7-3:14341722:14348886
Fvb7-3:14354341:14361805
Fvb7-3:14429851:14439227
Fvb7-3:14539978:14543501
Fvb7-3:14715493:14717296
Fvb7-3:14983593:14987969
Fvb7-3:15042983:15044796
Fvb7-3:15082412:15090065
Fvb7-3:15110322:15117822
Fvb7-3:15163262:15170713
Fvb7-3:15188856:15197031
Fvb7-3:15260330:15264662
Fvb7-3:15319435:15325814
Fvb7-3:15410200:15415759
Fvb7-3:1547612:1551869
Fvb7-3:15534379:15536876
Fvb7-3:15573308:15577582
Fvb7-3:15591890:15601162
Fvb7-3:15638564:15642005
Fvb7-3:15671527:15676145
Fvb7-3:15702313:15705352
Fvb7-3:15743077:15757802
Fvb7-3:15759778:15766614
Fvb7-3:16102908:16106253
Fvb7-3:16238654:16242122
Fvb7-3:16285939:16293332
Fvb7-3:16345888:16353348
Fvb7-3:16501329:16510791
Fvb7-3:16615019:16620783
Fvb7-3:17027307:17033365
Fvb7-3:17067275:17075378
Fvb7-3:17261715:17272803
Fvb7-3:17331773:17334771
Fvb7-3:17585368:17592253
Fvb7-3:17884993:17898307
Fvb7-3:17903896:17905388
Fvb7-3:18075812:18078593
Fvb7-3:18366516:18369194
Fvb7-3:18395671:18400839
Fvb7-3:18471696:18478111
Fvb7-3:18626099:18635082
Fvb7-3:18743577:18753608
Fvb7-3:18757012:18761292
Fvb7-3:18785619:18787382
Fvb7-3:18828941:18833351
Fvb7-3:19005159:19017492
Fvb7-3:19107375:19111704
Fvb7-3:19128785:19133141
Fvb7-3:1921387:1923697
Fvb7-3:19617202:19619200
Fvb7-3:19687057:19697718
Fvb7-3:19947850:19951155
Fvb7-3:19971827:19974309
Fvb7-3:20168874:20175877
Fvb7-3:20224362:20230233
Fvb7-3:20308347:20313705
Fvb7-3:20444347:20451189
Fvb7-3:20582025:20592626
Fvb7-3:20613214:20627090
Fvb7-3:20785125:20788028
Fvb7-3:20987599:20994658
Fvb7-3:21076640:21090479
Fvb7-3:21109802:21122124
Fvb7-3:21136903:21143491
Fvb7-3:21172110:21176923
Fvb7-3:21184004:21189391
Fvb7-3:21223149:21230142
Fvb7-3:21317458:21327685
Fvb7-3:21358814:21362103
Fvb7-3:21389274:21398270
Fvb7-3:21429849:21433944
Fvb7-3:21442084:21446083
Fvb7-3:21467186:21470426
Fvb7-3:21477731:21485446
Fvb7-3:21493402:21499966
Fvb7-3:21546714:21550635
Fvb7-3:21640426:21649741
Fvb7-3:21708439:21712723
Fvb7-3:21744478:21752113
Fvb7-3:21781771:21784438
Fvb7-3:2179365:2194320
Fvb7-3:22050752:22054252
Fvb7-3:22064585:22070332
Fvb7-3:22190120:22191469
Fvb7-3:22206828:22218678
Fvb7-3:22258800:22263488
Fvb7-3:22595901:22603724
Fvb7-3:22618943:22621082
Fvb7-3:22658100:22660861
Fvb7-3:22684707:22696512
Fvb7-3:22758926:22766364
Fvb7-3:22784896:22789110
Fvb7-3:22815329:22821053
Fvb7-3:22894980:22901023
Fvb7-3:22972440:22977176
Fvb7-3:22977703:22983157
Fvb7-3:23107368:23113868
Fvb7-3:23443031:23455751
Fvb7-3:23617260:23625056
Fvb7-3:23636425:23644279
Fvb7-3:23684567:23695424
Fvb7-3:23721269:23723165
Fvb7-3:23750975:23757895
Fvb7-3:23777553:23792611
Fvb7-3:23888862:23895376
Fvb7-3:23967313:23974726
Fvb7-3:24021350:24026606
Fvb7-3:24035122:24049117
Fvb7-3:24281714:24292709
Fvb7-3:24294514:24297265
Fvb7-3:24325504:24328631
Fvb7-3:24391152:24400508
Fvb7-3:24493176:24502524
Fvb7-3:24586395:24593321
Fvb7-3:24597728:24599198
Fvb7-3:24617439:24621935
Fvb7-3:24672225:24679175
Fvb7-3:24681800:24689776
Fvb7-3:24729101:24734182
Fvb7-3:24802315:24812745
Fvb7-3:24833443:24844693
Fvb7-3:24859129:24867222
Fvb7-3:24873055:24880240
Fvb7-3:24942699:24947389
Fvb7-3:25009841:25013311
Fvb7-3:25018725:25028767
Fvb7-3:25104221:25108034
Fvb7-3:2676965:2692008
Fvb7-3:2854572:2858164
Fvb7-3:2978094:2983069
Fvb7-3:3093993:3098528
Fvb7-3:3187886:3193094
Fvb7-3:3593409:3607230
Fvb7-3:3736389:3742814
Fvb7-3:3813943:3823811
Fvb7-3:4406756:4421135
Fvb7-3:4984001:4994997
Fvb7-3:5042405:5050208
Fvb7-3:5372627:5387280
Fvb7-3:5429368:5430916
Fvb7-3:5881886:5888894
Fvb7-3:6152660:6164054
Fvb7-3:6200669:6210471
Fvb7-3:6412433:6419150
Fvb7-3:6452463:6459059
Fvb7-3:6717182:6718311
Fvb7-3:6951056:6957685
Fvb7-3:7039085:7042691
Fvb7-3:7054674:7057103
Fvb7-3:7208213:7212123
Fvb7-3:739542:754746
Fvb7-3:7554234:7556073
Fvb7-3:8355584:8361059
Fvb7-3:8600192:8604152
Fvb7-3:861145:871714
Fvb7-3:8865394:8871853
Fvb7-3:8894789:8899705
Fvb7-3:8967283:8973252
Fvb7-3:900735:902332
Fvb7-3:9041911:9048504
Fvb7-3:9326430:9341440
Fvb7-3:9403146:9405693
Fvb7-3:9521967:9524540
Fvb7-3:9526386:9531086
Fvb7-3:9553532:9555113
Fvb7-3:9665429:9680002
Fvb7-3:9742734:9748936
Fvb7-3:9776957:9780468
Fvb7-3:9792219:9799868
Fvb7-3:982696:987444
Fvb7-4:10007102:10010618
Fvb7-4:10023755:10027277
Fvb7-4:10290128:10300774
Fvb7-4:10304687:10306668
Fvb7-4:10505819:10507085
Fvb7-4:10563517:10575059
Fvb7-4:1062557:1065910
Fvb7-4:1067232:1071101
Fvb7-4:10721790:10724450
Fvb7-4:10770185:10779835
Fvb7-4:10896118:10906576
Fvb7-4:1095611:1103047
Fvb7-4:11257795:11267206
Fvb7-4:11345314:11353344
Fvb7-4:11413313:11421285
Fvb7-4:11603691:11610534
Fvb7-4:11762346:11768806
Fvb7-4:11881222:11886362
Fvb7-4:1199773:1203030
Fvb7-4:12121408:12124954
Fvb7-4:12245585:12247754
Fvb7-4:12350807:12365773
Fvb7-4:12377445:12383730
Fvb7-4:12422719:12424696
Fvb7-4:12535632:12543208
Fvb7-4:12590335:12596471
Fvb7-4:12722781:12726149
Fvb7-4:12797389:12808572
Fvb7-4:12954441:12966810
Fvb7-4:13125411:13136355
Fvb7-4:13262123:13270886
Fvb7-4:13485992:13489450
Fvb7-4:13785662:13790675
Fvb7-4:13796756:13800522
Fvb7-4:13830517:13833685
Fvb7-4:13835354:13839781
Fvb7-4:13923210:13925936
Fvb7-4:14033117:14047388
Fvb7-4:14098364:14102569
Fvb7-4:14182781:14186277
Fvb7-4:14248648:14254323
Fvb7-4:14268555:14279176
Fvb7-4:14470784:14475913
Fvb7-4:14504638:14513140
Fvb7-4:14538154:14543019
Fvb7-4:14599574:14609438
Fvb7-4:14710871:14712040
Fvb7-4:14754820:14764157
Fvb7-4:14877344:14884355
Fvb7-4:14970082:14976060
Fvb7-4:15020967:15027764
Fvb7-4:15028973:15033257
Fvb7-4:15057799:15070415
Fvb7-4:15180091:15182801
Fvb7-4:15242657:15246696
Fvb7-4:15273814:15276216
Fvb7-4:15280992:15289757
Fvb7-4:15293905:15297577
Fvb7-4:15316263:15318102
Fvb7-4:15348420:15350718
Fvb7-4:15476646:15483853
Fvb7-4:16332216:16336799
Fvb7-4:16432786:16434292
Fvb7-4:16660263:16670499
Fvb7-4:16702677:16709528
Fvb7-4:16715864:16724951
Fvb7-4:1678966:1680879
Fvb7-4:16840881:16846632
Fvb7-4:17164826:17171630
Fvb7-4:17182108:17188173
Fvb7-4:17214515:17225287
Fvb7-4:17468620:17469929
Fvb7-4:17472365:17475936
Fvb7-4:17889861:17894653
Fvb7-4:17899384:17900938
Fvb7-4:17959300:17970281
Fvb7-4:18524452:18534788
Fvb7-4:18645199:18649504
Fvb7-4:18911773:18913658
Fvb7-4:19033173:19040909
Fvb7-4:19089286:19099372
Fvb7-4:19141509:19151302
Fvb7-4:19230230:19241945
Fvb7-4:19257927:19260958
Fvb7-4:19428500:19435939
Fvb7-4:19462689:19467888
Fvb7-4:19474118:19478588
Fvb7-4:19660578:19666243
Fvb7-4:19668301:19675070
Fvb7-4:19718656:19722589
Fvb7-4:19745868:19753569
Fvb7-4:19767502:19773114
Fvb7-4:19773340:19776142
Fvb7-4:19776789:19779382
Fvb7-4:19782632:19788703
Fvb7-4:19805315:19812084
Fvb7-4:19898460:19902798
Fvb7-4:19913349:19918912
Fvb7-4:19927186:19939458
Fvb7-4:20034954:20041296
Fvb7-4:20178307:20185336
Fvb7-4:20186189:20201992
Fvb7-4:20213355:20216654
Fvb7-4:20231509:20237211
Fvb7-4:20337907:20346936
Fvb7-4:20361326:20369981
Fvb7-4:20407492:20412607
Fvb7-4:20419739:20425226
Fvb7-4:20541089:20550701
Fvb7-4:20606556:20614587
Fvb7-4:20639160:20647001
Fvb7-4:20671004:20678931
Fvb7-4:20754177:20761751
Fvb7-4:20781331:20784755
Fvb7-4:20809877:20819234
Fvb7-4:2081090:2083440
Fvb7-4:20839134:20846030
Fvb7-4:20904320:20910771
Fvb7-4:20982448:20988921
Fvb7-4:20995176:21001246
Fvb7-4:21124664:21132325
Fvb7-4:21298154:21304838
Fvb7-4:21366148:21372249
Fvb7-4:21378322:21386090
Fvb7-4:21393227:21401597
Fvb7-4:21473412:21480701
Fvb7-4:21520532:21526423
Fvb7-4:21831273:21846090
Fvb7-4:21878622:21880143
Fvb7-4:22017606:22023661
Fvb7-4:22025729:22041034
Fvb7-4:22126886:22135757
Fvb7-4:22308082:22314837
Fvb7-4:22381551:22390556
Fvb7-4:22414235:22427474
Fvb7-4:22432636:22440088
Fvb7-4:22490892:22506170
Fvb7-4:22508037:22512658
Fvb7-4:22564159:22572023
Fvb7-4:22641356:22652347
Fvb7-4:22655710:22661358
Fvb7-4:22670379:22677989
Fvb7-4:22681229:22686059
Fvb7-4:22690273:22694879
Fvb7-4:22721906:22729128
Fvb7-4:22773577:22777574
Fvb7-4:22807081:22809247
Fvb7-4:22821927:22829665
Fvb7-4:22866106:22872069
Fvb7-4:22897688:22907590
Fvb7-4:22916209:22921784
Fvb7-4:22931051:22944146
Fvb7-4:22958285:22965673
Fvb7-4:22970976:22975749
Fvb7-4:22983500:22990750
Fvb7-4:2300864:2306203
Fvb7-4:23028834:23038113
Fvb7-4:23063055:23066068
Fvb7-4:23078978:23081113
Fvb7-4:23161276:23163979
Fvb7-4:23184665:23187444
Fvb7-4:23199691:23202865
Fvb7-4:23239601:23248682
Fvb7-4:23262394:23269746
Fvb7-4:23290707:23298100
Fvb7-4:23388923:23393825
Fvb7-4:23408352:23415814
Fvb7-4:23441648:23446253
Fvb7-4:23458363:23465936
Fvb7-4:23493295:23498985
Fvb7-4:2528715:2530200
Fvb7-4:2665808:2668194
Fvb7-4:2838878:2843091
Fvb7-4:2887748:2897808
Fvb7-4:2983730:2989635
Fvb7-4:2996023:3000713
Fvb7-4:321324:335787
Fvb7-4:3412733:3417457
Fvb7-4:3440242:3444936
Fvb7-4:3647968:3662932
Fvb7-4:3765696:3780411
Fvb7-4:433390:438972
Fvb7-4:5256128:5260843
Fvb7-4:5492391:5499002
Fvb7-4:5691289:5702409
Fvb7-4:5965533:5968005
Fvb7-4:6168090:6174691
Fvb7-4:6358706:6368569
Fvb7-4:6410153:6415229
Fvb7-4:648198:650990
Fvb7-4:6700100:6704443
Fvb7-4:6870625:6879244
Fvb7-4:6942265:6948083
Fvb7-4:7059268:7070220
Fvb7-4:715495:727703
Fvb7-4:7203596:7207786
Fvb7-4:7209401:7219092
Fvb7-4:7422513:7427300
Fvb7-4:7609472:7614406
Fvb7-4:81044:89089
Fvb7-4:812650:821397
Fvb7-4:8185859:8193745
Fvb7-4:8219115:8224304
Fvb7-4:8387231:8398024
Fvb7-4:8454545:8461224
Fvb7-4:8534151:8541411
Fvb7-4:8649193:8653138
Fvb7-4:8775627:8786256
Fvb7-4:8803088:8808680
Fvb7-4:9286500:9290343
Fvb7-4:9306438:9317352
Fvb7-4:9546311:9555395
Fvb7-4:9707000:9712466
Fvb7-4:9740236:9744246
Fvb7-4:9847926:9855468
Fvb7-4:9874383:9882020
Fvb7-4:9926905:9929694
