# Supplementary material for: Transposon signatures of allopolyploid genome evolution
Source: Nat Commun. 2023 Jun 1;14:3180. doi: 10.1038/s41467-023-38560-z (PMC10235133; doi:10.1038/s41467-023-38560-z)
Supplement: Supplementary file 6 — Supplementary Data 3 [file 41467_2023_38560_MOESM6_ESM.zip]

Archive with 7 entries (6 files):
- Tobacco.LTR.families/
- Tobacco.LTR.families/Tobacco.ltr.fam.tbl
- Tobacco.LTR.families/Tob.LTR.subfam.tbl
- Tobacco.LTR.families/Tob.LTR.LTR.fa
- Tobacco.LTR.families/Tob.LTR.inner.fa
- Tobacco.LTR.families/Tmer.LTR.list
- Tobacco.LTR.families/Smer.LTR.list
