# Supplementary material for: Transposon signatures of allopolyploid genome evolution
Source: Nat Commun. 2023 Jun 1;14:3180. doi: 10.1038/s41467-023-38560-z (PMC10235133; doi:10.1038/s41467-023-38560-z)
Supplement: Supplementary file 6 — Supplementary Data 3 [file 41467_2023_38560_MOESM6_ESM.zip › Tobacco.LTR.families/Tobacco.ltr.fam.tbl]

Nt01:22340708:22351047	sire
Nt01:23555467:23560522	oryco
Nt01:34658870:34670018	tat
Nt01:38469086:38475060	crm
Nt01:41198875:41214333	tat
Nt01:42708912:42719429	tat
Nt01:46163752:46173911	tat
Nt01:47679316:47688872	sire
Nt01:49940208:49950693	tat
Nt01:50195449:50204874	del
Nt01:50379671:50384447	oryco
Nt01:53142501:53155580	tat
Nt01:54615747:54623503	tork
Nt01:57401221:57416226	del
Nt01:9415701:9420159	tork
Nt02:100387597:100392951	reina
Nt02:100445086:100456072	del
Nt02:102056614:102069252	tat
Nt02:103930574:103935351	tork
Nt02:104596522:104601460	retrofit
Nt02:106454181:106458728	retrofit
Nt02:107798188:107806101	del
Nt02:11226273:11237254	tat
Nt02:14225815:14240223	tat
Nt02:14292524:14297814	oryco
Nt02:14605435:14619293	sire
Nt02:15715584:15726121	del
Nt02:21258117:21263243	galadriel
Nt02:21557321:21572461	retrofit
Nt02:21693520:21700890	del
Nt02:22226773:22230945	oryco
Nt02:23146091:23152264	del
Nt02:25410212:25419264	del
Nt02:27155096:27168738	athila
Nt02:28326020:28337652	tat
Nt02:34594886:34606459	tat
Nt02:34647267:34659398	tat
Nt02:38790197:38791695	oryco
Nt02:39467736:39472938	tork
Nt02:39950499:39961108	tat
Nt02:40532403:40537285	retrofit
Nt02:41788446:41797035	tat
Nt02:42211648:42216608	reina
Nt02:42322823:42332442	tat
Nt02:46387512:46392833	del
Nt02:47487502:47495599	del
Nt02:51763009:51768219	del
Nt02:53331078:53333322	oryco
Nt02:54421739:54429957	del
Nt02:60845595:60857301	tat
Nt02:65814216:65827326	athila
Nt02:66564625:66575850	tat
Nt02:67452641:67464053	tat
Nt02:68164299:68175546	tat
Nt02:69123690:69131790	del
Nt02:69742684:69754313	tat
Nt02:69891954:69897849	tork
Nt02:72602514:72606981	sire
Nt02:73540917:73545703	retrofit
Nt02:73937171:73943030	athila
Nt02:74219791:74231366	tat
Nt02:74903067:74913451	sire
Nt02:74927281:74938788	tat
Nt02:75281969:75288257	del
Nt02:80791456:80797026	retrofit
Nt02:80912505:80914004	oryco
Nt02:81865686:81875021	del
Nt02:84410275:84412865	oryco
Nt02:86772324:86778042	tat
Nt02:88495214:88503854	sire
Nt02:91068775:91076126	tork
Nt02:92343832:92351193	del
Nt02:93400034:93407135	retrofit
Nt02:94770888:94780473	sire
Nt02:94860813:94866226	retrofit
Nt02:96889562:96894584	retrofit
Nt02:96994182:97002795	sire
Nt02:97002912:97007940	tork
Nt02:97805811:97810791	retrofit
Nt02:98614856:98620378	retrofit
Nt03:11124496:11135049	tat
Nt03:15749210:15756981	del
Nt03:17435244:17445540	del
Nt03:27354228:27360412	tork
Nt03:27427240:27432676	reina
Nt03:30043273:30052403	del
Nt03:32571095:32577153	sire
Nt03:33063272:33074069	tat
Nt03:33142746:33155752	tat
Nt03:35544073:35554812	del
Nt03:36744392:36749263	tork
Nt03:36910963:36917714	del
Nt03:40776185:40783182	del
Nt03:42197862:42210474	del
Nt03:44583866:44591941	del
Nt03:45405918:45416607	tat
Nt03:48262361:48269210	del
Nt03:48954023:48969715	tat
Nt03:53694156:53706357	tat
Nt03:57380310:57383411	galadriel
Nt03:63493619:63501432	del
Nt03:6476665:6487348	tat
Nt03:67534877:67544800	tat
Nt03:68301555:68310756	sire
Nt03:6859234:6864684	retrofit
Nt03:74661756:74669308	sire
Nt03:74687264:74699470	athila
Nt03:80824543:80834721	athila
Nt03:80979183:80987542	tork
Nt03:86912065:86917327	tork
Nt03:91103783:91114288	tat
Nt03:91403872:91409599	sire
Nt03:91446880:91451439	tork
Nt03:92165210:92168909	tork
Nt03:92521760:92527164	tork
Nt03:92746061:92755471	tat
Nt03:96069929:96078999	sire
Nt03:96109731:96116949	oryco
Nt03:96299683:96314555	tat
Nt04:103560990:103576267	tat
Nt04:103600901:103609345	sire
Nt04:104269548:104273808	tork
Nt04:105822390:105831999	sire
Nt04:106133776:106136283	galadriel
Nt04:106928627:106940017	tat
Nt04:107369945:107375561	retrofit
Nt04:107395149:107400773	tat
Nt04:109060895:109071725	del
Nt04:10977567:10980400	oryco
Nt04:114223712:114237838	tat
Nt04:11462103:11467318	oryco
Nt04:115214532:115224823	tat
Nt04:115225378:115230611	reina
Nt04:117634036:117649184	tat
Nt04:117694500:117698383	retrofit
Nt04:118106344:118119699	tat
Nt04:119068743:119081563	tat
Nt04:119633693:119643763	tat
Nt04:119921212:119932422	tat
Nt04:122790169:122795798	reina
Nt04:14710079:14711485	oryco
Nt04:15481000:15484790	oryco
Nt04:17465098:17476950	tat
Nt04:17608315:17619728	tat
Nt04:19071720:19085129	del
Nt04:21050242:21062502	tat
Nt04:23012651:23019924	del
Nt04:23238838:23250237	tat
Nt04:27190849:27196609	reina
Nt04:27917224:27928076	tat
Nt04:29092161:29102168	tat
Nt04:34434866:34444648	tat
Nt04:36117158:36122578	retrofit
Nt04:37414031:37423884	tat
Nt04:38861475:38872667	tat
Nt04:46187431:46199772	reina
Nt04:46288050:46298052	tat
Nt04:4794181:4804630	tat
Nt04:48048369:48057980	del
Nt04:48310231:48317413	del
Nt04:48801107:48804866	retrofit
Nt04:48921110:48926433	oryco
Nt04:49213670:49219612	oryco
Nt04:49228764:49232146	tork
Nt04:49238469:49241093	retrofit
Nt04:49267985:49279393	tat
Nt04:49613622:49626035	tat
Nt04:51978541:51989487	tat
Nt04:52505273:52516635	tat
Nt04:52572993:52583164	del
Nt04:52673066:52676381	tork
Nt04:52676905:52681850	tork
Nt04:53289850:53295061	oryco
Nt04:54262960:54274692	tat
Nt04:55231980:55239858	del
Nt04:56041157:56045511	tork
Nt04:57567531:57577916	del
Nt04:57738462:57753572	tat
Nt04:58596630:58609737	tat
Nt04:59133764:59144777	tat
Nt04:59373873:59381590	del
Nt04:59783277:59791899	sire
Nt04:62786489:62793816	del
Nt04:6303263:6313327	tat
Nt04:63053663:63064456	tat
Nt04:63352499:63358506	retrofit
Nt04:65180485:65191848	del
Nt04:65852453:65854409	tork
Nt04:66363195:66374370	tat
Nt04:68438465:68449671	tat
Nt04:68523887:68531037	reina
Nt04:69042873:69047177	retrofit
Nt04:70179316:70186533	tork
Nt04:71399540:71406603	tat
Nt04:72995368:73001149	oryco
Nt04:73110840:73119296	del
Nt04:7420563:7425818	retrofit
Nt04:76145734:76153904	tat
Nt04:7643858:7651935	del
Nt04:76573208:76585305	tat
Nt04:76777257:76786721	del
Nt04:77827308:77837284	oryco
Nt04:78166870:78175410	tork
Nt04:78193096:78200909	tork
Nt04:79540139:79552496	tat
Nt04:79844672:79853001	tat
Nt04:8016788:8022490	tork
Nt04:80663006:80673284	sire
Nt04:81163248:81173049	tat
Nt04:84234640:84239340	oryco
Nt04:8449691:8456862	tat
Nt04:84579817:84592299	tat
Nt04:86402149:86413563	tork
Nt04:86879732:86885258	retrofit
Nt04:88761146:88771182	tat
Nt04:89543304:89548626	reina
Nt04:8967181:8980204	athila
Nt04:90413548:90422295	sire
Nt04:90492189:90503553	tat
Nt04:91514208:91519688	retrofit
Nt04:92037539:92050315	athila
Nt04:9221669:9236945	tat
Nt04:92420686:92428232	tat
Nt04:92908012:92919167	tat
Nt04:93124832:93134629	tat
Nt04:93238993:93253708	retrofit
Nt04:95147160:95151695	oryco
Nt04:99175312:99186392	tat
Nt04:99188524:99197126	sire
Nt04:999855:1010347	tat
Nt05:100358925:100365440	athila
Nt05:103241009:103251244	tat
Nt05:105214456:105219288	del
Nt05:106654542:106665105	tat
Nt05:106688262:106692927	tork
Nt05:108985495:108989580	tork
Nt05:71052990:71062173	tat
Nt05:75441563:75449446	del
Nt05:77520320:77531523	tat
Nt05:77587509:77594568	tat
Nt05:85618047:85628179	sire
Nt05:87235600:87245661	sire
Nt05:91336016:91343993	del
Nt05:92464462:92477928	tat
Nt05:95208057:95218974	athila
Nt05:96113600:96117306	retrofit
Nt05:99767942:99777922	sire
Nt06:104993191:105007881	tat
Nt06:10621297:10630708	tat
Nt06:108794756:108808145	athila
Nt06:110520219:110527513	tork
Nt06:116584264:116599941	tat
Nt06:121115155:121118777	tork
Nt06:122279170:122284285	oryco
Nt06:122872122:122882962	tat
Nt06:123166458:123171845	tork
Nt06:123806949:123812312	retrofit
Nt06:124928870:124935806	tork
Nt06:124977144:124982583	tork
Nt06:130365398:130376805	sire
Nt06:130992386:131003813	tat
Nt06:132652083:132657283	retrofit
Nt06:134343810:134355539	tat
Nt06:134923291:134934102	tat
Nt06:16400060:16404960	tork
Nt06:17629982:17638716	sire
Nt06:20503737:20512806	tat
Nt06:2201870:2212180	tat
Nt06:22048341:22059949	tat
Nt06:22760771:22768939	del
Nt06:25593703:25602184	del
Nt06:3002527:3013932	tat
Nt06:35373367:35382453	tat
Nt06:35707875:35719189	athila
Nt06:3958920:3971217	athila
Nt06:41589621:41594840	athila
Nt06:44043073:44048522	oryco
Nt06:44464578:44475855	tat
Nt06:45897262:45908831	tat
Nt06:4933797:4940799	tork
Nt06:52034740:52037540	oryco
Nt06:53690574:53693690	tork
Nt06:56026516:56031160	oryco
Nt06:56254096:56268715	tat
Nt06:62828829:62842090	tat
Nt06:66560349:66570412	sire
Nt06:74185813:74196078	tat
Nt06:74445900:74454811	sire
Nt06:7720759:7725861	tork
Nt06:80925414:80934658	sire
Nt06:8622802:8635924	tat
Nt06:89152893:89162827	sire
Nt06:90777816:90784538	del
Nt06:90865127:90872177	del
Nt06:95713926:95724582	tat
Nt06:9577457:9582031	tork
Nt06:96204757:96214370	sire
Nt06:96362364:96367812	reina
Nt06:97576457:97580873	tork
Nt06:97762984:97777854	tork
Nt07:103864174:103870586	tat
Nt07:12526905:12537959	tat
Nt07:13162521:13173002	tat
Nt07:14441770:14455727	retrofit
Nt07:16017442:16024941	del
Nt07:18018568:18023538	retrofit
Nt07:18040992:18045917	retrofit
Nt07:21864441:21877173	tat
Nt07:25983488:25992547	tat
Nt07:29048294:29061047	athila
Nt07:31036918:31046332	sire
Nt07:31647825:31662944	tat
Nt07:33254853:33258790	retrofit
Nt07:33747402:33752626	retrofit
Nt07:35558144:35567496	sire
Nt07:37204095:37218965	tat
Nt07:38058352:38065903	athila
Nt07:40905113:40906386	tork
Nt07:41158847:41171490	tat
Nt07:41690115:41699366	sire
Nt07:42016876:42018985	del
Nt07:54607274:54615283	del
Nt07:56202806:56214942	del
Nt07:58657422:58667254	tat
Nt07:59021252:59026463	retrofit
Nt07:59079879:59091163	tat
Nt07:60273481:60284155	tat
Nt07:60657175:60666786	del
Nt07:62784907:62790237	reina
Nt07:6378669:6391417	tat
Nt07:66622529:66627669	oryco
Nt07:67755357:67767769	tat
Nt07:69954831:69966109	del
Nt07:71942946:71949033	tork
Nt07:72075050:72083932	sire
Nt07:72216085:72225591	del
Nt07:79076485:79087266	tat
Nt07:79134704:79140357	tork
Nt07:84448953:84454184	retrofit
Nt07:87844822:87852808	tat
Nt07:88764407:88770222	reina
Nt07:91268120:91278957	del
Nt07:98352084:98360698	sire
Nt08:10381917:10391863	tat
Nt08:105596167:105602381	tork
Nt08:107705937:107710193	tork
Nt08:108308491:108316722	del
Nt08:11652138:11663542	tat
Nt08:11868280:11873195	tork
Nt08:1432239:1439935	del
Nt08:20134578:20140192	oryco
Nt08:20315901:20330677	del
Nt08:21739842:21750238	tat
Nt08:24290960:24303506	tat
Nt08:35967626:35978355	tat
Nt08:38265897:38272894	tat
Nt08:38515259:38525036	athila
Nt08:39374805:39386268	tork
Nt08:45680205:45693369	sire
Nt08:4982813:4995137	tat
Nt08:50410138:50415136	tork
Nt08:52136360:52141772	retrofit
Nt08:53741974:53752512	tat
Nt08:57516853:57526703	del
Nt08:58142891:58150697	oryco
Nt08:61238581:61251302	sire
Nt08:62275602:62284956	tat
Nt08:63397611:63401833	tork
Nt08:63477185:63487599	tat
Nt08:64127187:64131855	retrofit
Nt08:67638392:67649195	tat
Nt08:6773827:6786656	tat
Nt08:71199895:71210001	del
Nt08:71482021:71491539	del
Nt08:72282980:72292479	sire
Nt08:72890764:72899175	del
Nt08:73672241:73677234	tork
Nt08:75286103:75296416	tat
Nt08:76431197:76445715	del
Nt08:7653482:7664350	retrofit
Nt08:77391085:77399218	del
Nt08:78855576:78866282	sire
Nt08:79424641:79436155	sire
Nt08:8139320:8154605	tat
Nt08:81557877:81563204	retrofit
Nt08:85329320:85339588	tat
Nt08:86728675:86738476	tat
Nt08:88828065:88838917	tat
Nt08:88995020:89005461	tat
Nt08:92697135:92701524	retrofit
Nt08:92818224:92825709	sire
Nt08:98347974:98356914	tat
Nt08:98424835:98440632	tat
Nt08:98658506:98670684	athila
Nt09:103100669:103102389	tork
Nt09:103327796:103333050	tork
Nt09:103764313:103774381	reina
Nt09:103822373:103827654	reina
Nt09:104381367:104392704	tat
Nt09:104841555:104847094	retrofit
Nt09:11396087:11404535	del
Nt09:14481238:14494267	tat
Nt09:15891413:15902426	del
Nt09:16548216:16563083	athila
Nt09:17990499:18004756	tat
Nt09:28718862:28725473	tat
Nt09:31296721:31308926	tat
Nt09:31511191:31521866	del
Nt09:32128393:32129811	oryco
Nt09:33060391:33071700	tat
Nt09:33655906:33667309	tat
Nt09:33771312:33782491	tat
Nt09:36088553:36099891	tat
Nt09:38021300:38023699	del
Nt09:39440213:39451677	tat
Nt09:41112914:41119813	tat
Nt09:41435465:41439324	del
Nt09:41897921:41905747	del
Nt09:42485475:42494636	del
Nt09:44624149:44629773	retrofit
Nt09:45166733:45170809	del
Nt09:45482653:45494443	tat
Nt09:45642032:45650131	retrofit
Nt09:46304511:46310185	retrofit
Nt09:48286020:48290159	oryco
Nt09:48832759:48841883	sire
Nt09:50472473:50483936	tat
Nt09:51433419:51442812	del
Nt09:51465879:51481096	sire
Nt09:52138331:52152910	tat
Nt09:53795832:53807363	tat
Nt09:53974843:53980114	reina
Nt09:55288484:55300126	tat
Nt09:55747302:55751000	tork
Nt09:57560357:57565372	reina
Nt09:57852378:57860105	del
Nt09:58929811:58938322	del
Nt09:59304141:59313606	athila
Nt09:60556896:60570701	athila
Nt09:64492492:64500608	tat
Nt09:65388623:65398851	del
Nt09:65970796:65982287	tat
Nt09:68423600:68424954	oryco
Nt09:69079411:69091723	tat
Nt09:70747641:70752414	tork
Nt09:71439592:71449223	tat
Nt09:74169864:74174240	retrofit
Nt09:76617223:76621040	1731
Nt09:76947819:76958518	tat
Nt09:79021923:79033368	tat
Nt09:79076958:79089871	tat
Nt09:79528493:79532946	retrofit
Nt09:82176742:82184220	sire
Nt09:82503892:82516868	tat
Nt09:83670209:83679463	del
Nt09:85167395:85178464	del
Nt09:86044572:86053032	del
Nt09:86415347:86426520	tat
Nt09:89885894:89896915	athila
Nt09:90543902:90555333	athila
Nt09:91273286:91283911	tat
Nt09:93486062:93497115	tat
Nt09:97922384:97926639	oryco
Nt09:98171316:98177182	reina
Nt10:10133398:10137317	tork
Nt10:108685946:108694236	del
Nt10:112412971:112422207	sire
Nt10:112889073:112900524	tat
Nt10:12065540:12070402	oryco
Nt10:16132478:16145426	del
Nt10:17893712:17897487	oryco
Nt10:20580479:20590660	sire
Nt10:2257090:2268896	retrofit
Nt10:22758150:22767937	sire
Nt10:23424880:23435594	tat
Nt10:24019743:24030494	tat
Nt10:2795317:2803430	del
Nt10:35872005:35877880	oryco
Nt10:35914153:35922430	del
Nt10:36467604:36478388	tat
Nt10:36626732:36633223	sire
Nt10:39615016:39625767	sire
Nt10:40384564:40396744	tat
Nt10:46342628:46352978	tat
Nt10:48555650:48564581	sire
Nt10:50499571:50513674	tat
Nt10:52358770:52368869	tat
Nt10:54995420:55000443	tork
Nt10:56102980:56108146	reina
Nt10:56479861:56486483	del
Nt10:57907922:57912617	oryco
Nt10:58249222:58257803	sire
Nt10:58299716:58309693	sire
Nt10:61005792:61017161	tat
Nt10:62643481:62655180	tat
Nt10:65095312:65100328	tork
Nt10:68180682:68192314	tat
Nt10:71883983:71895405	tat
Nt10:71933296:71935382	tork
Nt10:73342814:73348992	tork
Nt10:73642115:73645514	tork
Nt10:73805934:73813057	tork
Nt10:77617880:77627452	del
Nt10:8304207:8318667	tat
Nt10:83269791:83284680	retrofit
Nt10:83288318:83299819	tat
Nt10:85252861:85263227	tat
Nt10:86429602:86438319	sire
Nt10:87713555:87719082	oryco
Nt10:88390109:88401051	tat
Nt10:92460605:92476388	tat
Nt10:9247849:9259931	del
Nt10:92981077:92986526	retrofit
Nt10:9461779:9465967	tork
Nt10:95844086:95856120	tat
Nt10:98227523:98238172	del
Nt11:12296714:12311745	del
Nt11:13366494:13379513	athila
Nt11:15278183:15286214	retrofit
Nt11:20938473:20942002	tork
Nt11:21034348:21042736	sire
Nt11:21228675:21234209	reina
Nt11:24325244:24340223	retrofit
Nt11:24539700:24547315	tork
Nt11:24595238:24606502	tork
Nt11:27128420:27135908	del
Nt11:27491378:27502200	tat
Nt11:28168819:28173898	retrofit
Nt11:28410623:28416136	retrofit
Nt11:37182708:37191901	tat
Nt11:38104197:38110440	tork
Nt11:39042977:39052789	sire
Nt11:40343015:40351329	del
Nt11:42103522:42108497	tork
Nt11:43643073:43654327	tat
Nt11:44672992:44687691	del
Nt11:45059440:45067568	del
Nt11:46233078:46241622	del
Nt11:4877641:4882873	tork
Nt11:55501208:55512663	tat
Nt11:558275:569547	tat
Nt11:58403110:58418820	athila
Nt11:59488323:59498979	tat
Nt11:60487212:60502141	tat
Nt11:6200652:6209503	tork
Nt11:63808999:63819668	tat
Nt11:64065853:64076093	tat
Nt11:65109226:65118536	tat
Nt11:66986142:66993685	del
Nt11:66998857:67005189	retrofit
Nt11:7014858:7021734	tat
Nt11:7325335:7329823	galadriel
Nt11:74033793:74042432	del
Nt11:7999824:8007389	del
Nt11:8074969:8081966	del
Nt11:9869005:9874349	oryco
Nt12:100732139:100743071	tat
Nt12:101626097:101637343	tat
Nt12:103697129:103705785	tat
Nt12:105018848:105023508	oryco
Nt12:106805343:106814340	tat
Nt12:108050396:108056808	tork
Nt12:108155586:108165085	del
Nt12:110427537:110432705	tork
Nt12:113199903:113211015	del
Nt12:113374942:113389551	reina
Nt12:113412822:113417070	retrofit
Nt12:117313106:117318614	retrofit
Nt12:117416148:117420755	retrofit
Nt12:117961802:117965317	sire
Nt12:39773183:39784811	tat
Nt12:40730423:40738350	del
Nt12:40747273:40750997	tork
Nt12:41000046:41007498	del
Nt12:41230671:41242621	tat
Nt12:47321358:47331883	sire
Nt12:47919913:47931558	tat
Nt12:48897916:48907066	del
Nt12:51810767:51826421	del
Nt12:52302550:52313747	tat
Nt12:54084843:54091359	athila
Nt12:58009087:58017689	del
Nt12:65767695:65776131	tat
Nt12:67921961:67934540	tat
Nt12:68052352:68057747	retrofit
Nt12:74642467:74647746	reina
Nt12:74688233:74692983	tork
Nt12:75500156:75511629	tat
Nt12:76038226:76045498	tat
Nt12:76323043:76328670	retrofit
Nt12:76342935:76349267	1731
Nt12:78568917:78582319	athila
Nt12:80036438:80044124	tat
Nt12:80186595:80192762	del
Nt12:81151432:81156519	oryco
Nt12:83089877:83094928	tork
Nt12:83140866:83152155	tat
Nt12:85740634:85742216	retrofit
Nt12:89452656:89467394	tat
Nt12:90322277:90324835	tork
Nt12:91568053:91578951	tat
Nt12:93414610:93426555	tat
Nt12:94451583:94463581	athila
Nt12:95304034:95309078	oryco
Nt12:97110114:97121269	del
Nt13:100861415:100865648	1731
Nt13:101172138:101184683	del
Nt13:102903182:102909639	oryco
Nt13:10443358:10454377	tat
Nt13:105407829:105412430	tork
Nt13:105453847:105464308	tat
Nt13:10546903:10552236	del
Nt13:10603185:10614010	tat
Nt13:106043500:106054211	del
Nt13:106341365:106347971	del
Nt13:106408411:106419715	tat
Nt13:108106761:108118617	tat
Nt13:108274663:108278530	del
Nt13:110748311:110758887	tat
Nt13:112295625:112307007	tat
Nt13:112519764:112533346	del
Nt13:113111429:113120785	galadriel
Nt13:117798376:117810317	tat
Nt13:118044479:118051525	tat
Nt13:118190403:118201357	del
Nt13:119660451:119669109	del
Nt13:1241851:1256717	tat
Nt13:124523470:124536121	tat
Nt13:124875036:124886753	del
Nt13:125309760:125315096	retrofit
Nt13:125679463:125683137	reina
Nt13:126989139:126998125	del
Nt13:127153048:127161798	tat
Nt13:128273635:128281162	sire
Nt13:129836165:129845331	del
Nt13:130128729:130137246	del
Nt13:135858319:135866869	del
Nt13:136410724:136417318	del
Nt13:137091533:137097377	retrofit
Nt13:137269777:137281321	tat
Nt13:14159835:14165464	retrofit
Nt13:14969892:14977236	tork
Nt13:15111325:15120355	del
Nt13:15349885:15361038	tat
Nt13:15462433:15477433	tat
Nt13:15488280:15495259	del
Nt13:15634956:15641465	retrofit
Nt13:16138628:16145350	tat
Nt13:16436088:16439945	galadriel
Nt13:17448351:17452238	del
Nt13:22575345:22577901	tork
Nt13:24760486:24768126	del
Nt13:27666789:27672065	reina
Nt13:29422654:29429572	tat
Nt13:30965995:30977446	athila
Nt13:30987549:30997459	sire
Nt13:35120106:35125509	retrofit
Nt13:36193396:36204193	tork
Nt13:37538045:37546441	tat
Nt13:38560104:38571309	tat
Nt13:39127313:39138787	tat
Nt13:39440833:39450304	tat
Nt13:40528644:40536588	del
Nt13:41321138:41332326	reina
Nt13:43838853:43852713	tat
Nt13:4419655:4427919	del
Nt13:45824151:45834042	tat
Nt13:47687513:47694596	del
Nt13:48499716:48505086	retrofit
Nt13:5191675:5201016	galadriel
Nt13:52583252:52591078	del
Nt13:52777541:52790407	tat
Nt13:52931258:52936573	oryco
Nt13:53742624:53746588	crm
Nt13:54730417:54738883	tat
Nt13:54818198:54828314	del
Nt13:5635915:5649329	athila
Nt13:56629637:56634763	retrofit
Nt13:61085825:61100247	reina
Nt13:62646350:62656551	tat
Nt13:64112114:64116946	caulimovirus
Nt13:66846404:66854842	tat
Nt13:66961089:66969454	tat
Nt13:67315363:67328201	tat
Nt13:68976664:68984641	del
Nt13:69504551:69514694	athila
Nt13:72345756:72357223	tat
Nt13:7344789:7352168	tork
Nt13:75218112:75231810	del
Nt13:75691572:75702639	del
Nt13:75989555:75997106	del
Nt13:76269384:76276635	tork
Nt13:79349198:79351937	crm
Nt13:7951414:7957074	retrofit
Nt13:79884255:79894810	del
Nt13:82469526:82482125	tat
Nt13:84616691:84627455	tat
Nt13:85443506:85448278	retrofit
Nt13:88020215:88027169	retrofit
Nt13:88058966:88063565	tork
Nt13:90111870:90125171	sire
Nt13:90659706:90670809	athila
Nt13:92898105:92901685	del
Nt13:93658873:93670269	tat
Nt13:96050756:96062398	tat
Nt13:96279078:96285454	oryco
Nt13:971188:986145	tat
Nt13:97693873:97699599	reina
Nt13:99543628:99548550	oryco
Nt14:100057130:100066035	tork
Nt14:100568954:100574334	retrofit
Nt14:101328429:101339456	tat
Nt14:104260656:104265146	tork
Nt14:104998757:105004184	retrofit
Nt14:106545003:106555552	tat
Nt14:106895847:106910215	tat
Nt14:107193030:107202619	del
Nt14:108100634:108112245	del
Nt14:10849848:10854902	sire
Nt14:109500527:109506707	tork
Nt14:111889603:111899031	del
Nt14:111899700:111910693	tat
Nt14:113538117:113549971	del
Nt14:115263597:115275115	tat
Nt14:1279238:1286268	oryco
Nt14:15332139:15344299	tat
Nt14:15347979:15355106	del
Nt14:15362171:15371614	tat
Nt14:15380253:15388294	del
Nt14:17372672:17384672	tat
Nt14:19481090:19489581	del
Nt14:19723309:19738438	athila
Nt14:20360791:20372406	tat
Nt14:20478666:20491983	tat
Nt14:20946962:20960425	tat
Nt14:21088681:21099942	tat
Nt14:21729127:21739061	tat
Nt14:21739677:21750778	tat
Nt14:21943966:21951516	del
Nt14:27521313:27532721	tat
Nt14:2757507:2768620	tat
Nt14:27740411:27751978	tat
Nt14:28429230:28438187	del
Nt14:29120399:29131998	tat
Nt14:29343764:29353413	tat
Nt14:296605:304802	del
Nt14:30258319:30262248	tork
Nt14:30525720:30537070	tat
Nt14:31282026:31287331	oryco
Nt14:32439200:32449998	tat
Nt14:33389671:33400070	retrofit
Nt14:34677838:34686819	sire
Nt14:35259312:35264837	reina
Nt14:3637405:3649214	tat
Nt14:36767160:36769783	tork
Nt14:37097042:37104812	del
Nt14:39214545:39225885	tat
Nt14:42386838:42391899	sire
Nt14:4512293:4518513	retrofit
Nt14:46629512:46636192	tat
Nt14:51430196:51437438	del
Nt14:53153828:53167282	tat
Nt14:54172172:54187236	tat
Nt14:56899370:56910093	tat
Nt14:58148733:58154282	tork
Nt14:62656449:62664594	tat
Nt14:63852609:63863595	tat
Nt14:64384921:64395313	sire
Nt14:64518199:64526318	tat
Nt14:65534063:65541312	del
Nt14:66501300:66511259	tat
Nt14:66880577:66888054	del
Nt14:69066512:69081373	del
Nt14:70746888:70753840	del
Nt14:71183703:71196039	del
Nt14:716635:720643	retrofit
Nt14:72154164:72160236	galadriel
Nt14:7312733:7319426	tat
Nt14:73968230:73979546	tat
Nt14:74559981:74570889	tat
Nt14:75372957:75382966	reina
Nt14:7630050:7637871	del
Nt14:78109166:78120177	del
Nt14:81121823:81130034	tat
Nt14:81309669:81318330	del
Nt14:82009888:82021122	retrofit
Nt14:8213991:8222445	del
Nt14:83319746:83328949	del
Nt14:83428137:83439658	oryco
Nt14:84084769:84094857	tat
Nt14:84573652:84583320	sire
Nt14:90159696:90170193	tat
Nt14:91975166:91983526	retrofit
Nt14:92219712:92230051	sire
Nt14:9239290:9247401	tat
Nt14:96476940:96484382	del
Nt14:98999429:99004816	retrofit
Nt15:101483613:101497264	tat
Nt15:103160666:103170541	del
Nt15:104356727:104367035	sire
Nt15:11118200:11126618	del
Nt15:111698490:111708016	tat
Nt15:113402386:113407799	retrofit
Nt15:113599769:113605705	galadriel
Nt15:12795477:12804994	tat
Nt15:12989438:13000658	tat
Nt15:15600918:15609649	del
Nt15:16155178:16167676	tat
Nt15:16239007:16244159	tork
Nt15:23245132:23256504	tat
Nt15:24300811:24310036	sire
Nt15:24909599:24914844	oryco
Nt15:26087615:26100246	tat
Nt15:28149432:28160752	tat
Nt15:2875865:2888160	tat
Nt15:29554080:29559393	tat
Nt15:29860640:29871009	del
Nt15:30654405:30659206	tat
Nt15:30799094:30803917	retrofit
Nt15:31131055:31136446	retrofit
Nt15:3290415:3301849	tat
Nt15:34001614:34011333	tat
Nt15:34776767:34784764	del
Nt15:35052025:35062726	tat
Nt15:35067040:35080896	tat
Nt15:35935842:35946814	tat
Nt15:39285064:39293413	tork
Nt15:41349790:41360842	del
Nt15:41565519:41574889	tat
Nt15:41917337:41921887	del
Nt15:4671539:4685566	tat
Nt15:49735814:49744954	del
Nt15:52727360:52734251	tat
Nt15:53786864:53797605	tat
Nt15:54814114:54819657	del
Nt15:54824985:54836080	tat
Nt15:5558438:5570014	tat
Nt15:56190663:56195524	retrofit
Nt15:5798965:5803823	sire
Nt15:58379833:58391375	tat
Nt15:60455237:60465189	sire
Nt15:63187945:63195774	oryco
Nt15:63462335:63471719	del
Nt15:65059026:65063677	del
Nt15:65512970:65524648	del
Nt15:67040044:67045902	reina
Nt15:68222606:68233917	tat
Nt15:70871081:70878537	tat
Nt15:71334071:71342752	del
Nt15:72373130:72377955	oryco
Nt15:7307514:7313193	oryco
Nt15:73894717:73899686	retrofit
Nt15:74494019:74508914	del
Nt15:74671264:74682694	tat
Nt15:75320731:75324402	oryco
Nt15:7684682:7689616	reina
Nt15:7771260:7776392	reina
Nt15:77898555:77907543	sire
Nt15:7808182:7814853	reina
Nt15:79353149:79366015	tat
Nt15:79889220:79897594	del
Nt15:8167944:8179691	tat
Nt15:90089587:90098337	del
Nt15:90317470:90325269	del
Nt15:90896143:90900273	del
Nt15:91930671:91936040	oryco
Nt15:94577533:94583111	tat
Nt15:97733645:97739028	oryco
Nt15:98388143:98393174	del
Nt15:98735519:98742748	tat
Nt16:10771454:10781124	sire
Nt16:11643769:11648734	retrofit
Nt16:18138367:18148100	tat
Nt16:24048408:24058962	tat
Nt16:252677:257822	tork
Nt16:27339855:27349675	del
Nt16:29755110:29764552	del
Nt16:31387567:31391122	retrofit
Nt16:33246755:33259125	tat
Nt16:36588249:36599266	tat
Nt16:42775432:42780636	reina
Nt16:43776303:43781651	tork
Nt16:53911416:53917223	reina
Nt16:59341822:59349440	oryco
Nt16:59361218:59366557	retrofit
Nt16:59402305:59414904	tat
Nt16:6124093:6133729	tork
Nt16:61549101:61553584	retrofit
Nt16:68926704:68931519	retrofit
Nt16:69067187:69075682	del
Nt16:77994241:77999584	retrofit
Nt16:78056093:78065726	del
Nt16:8107097:8111875	oryco
Nt16:82043664:82053191	tat
Nt16:8257154:8261858	tork
Nt16:82739833:82752871	tat
Nt16:82911302:82925837	athila
Nt16:85772732:85781420	del
Nt16:86895635:86900798	tork
Nt16:90904864:90909948	retrofit
Nt16:92955921:92970788	tat
Nt16:98717818:98726411	del
Nt17:100108700:100118556	sire
Nt17:103077046:103082166	retrofit
Nt17:105021532:105026703	tat
Nt17:106775787:106784129	sire
Nt17:107077796:107083565	reina
Nt17:109310434:109315257	retrofit
Nt17:110469375:110479388	sire
Nt17:113878924:113883989	tork
Nt17:12987751:12993598	tork
Nt17:15459341:15465535	del
Nt17:16332274:16336532	tork
Nt17:16839326:16843444	retrofit
Nt17:19218896:19228348	tat
Nt17:212543293:212551905	del
Nt17:212936162:212941659	reina
Nt17:213086125:213097801	tat
Nt17:213219548:213229401	sire
Nt17:213590851:213597990	tat
Nt17:213986332:213990586	oryco
Nt17:2262391:2264187	del
Nt17:23907871:23922077	tat
Nt17:24607647:24617608	tat
Nt17:25273715:25285255	tat
Nt17:27793291:27797560	oryco
Nt17:2904648:2909523	del
Nt17:30251533:30257986	athila
Nt17:3327569:3332971	tork
Nt17:36009016:36019604	tat
Nt17:38346138:38350182	del
Nt17:38552366:38557591	sire
Nt17:38619174:38621565	retrofit
Nt17:4142588:4154341	tat
Nt17:42343344:42354246	tat
Nt17:4334162:4340585	tork
Nt17:45933794:45945392	tat
Nt17:46370083:46384990	tat
Nt17:52710315:52725547	tat
Nt17:54345565:54356758	tat
Nt17:56461914:56477263	tat
Nt17:58544378:58557782	tat
Nt17:60955845:60967148	tat
Nt17:6217421:6228924	del
Nt17:62536158:62548617	tat
Nt17:62744195:62747959	del
Nt17:6300645:6309212	del
Nt17:6312031:6326515	athila
Nt17:64523413:64530826	del
Nt17:65252694:65257710	retrofit
Nt17:66060662:66072732	tat
Nt17:67062733:67074119	tat
Nt17:67131217:67145445	del
Nt17:6770981:6783942	athila
Nt17:68990961:69000890	tat
Nt17:7020607:7031004	del
Nt17:70579405:70588099	sire
Nt17:70707946:70717284	tat
Nt17:70841692:70850034	del
Nt17:71057314:71072115	del
Nt17:71584425:71589691	retrofit
Nt17:72261211:72266416	oryco
Nt17:72559351:72561898	tork
Nt17:73071775:73080211	del
Nt17:73844082:73855364	tat
Nt17:75145088:75155120	tat
Nt17:76025436:76036732	tat
Nt17:76492350:76505119	tat
Nt17:80029371:80034193	oryco
Nt17:81082100:81091666	sire
Nt17:81629410:81634767	retrofit
Nt17:82710942:82720985	sire
Nt17:85058840:85071083	athila
Nt17:87197536:87202388	tork
Nt17:88177632:88188829	tat
Nt17:8844091:8849377	oryco
Nt17:88669989:88675510	retrofit
Nt17:90546580:90551936	oryco
Nt17:9088947:9093837	tork
Nt17:91635766:91638804	crm
Nt17:92278302:92289480	tat
Nt17:92416722:92421858	oryco
Nt17:92896489:92905713	tat
Nt17:93224725:93230233	oryco
Nt17:93672483:93673972	oryco
Nt17:93910158:93917322	del
Nt17:95062607:95065274	oryco
Nt17:97208605:97215724	tat
Nt17:9841301:9850819	sire
Nt17:99663549:99668793	reina
Nt18:102478432:102489578	tat
Nt18:103083606:103088980	reina
Nt18:104926600:104940240	athila
Nt18:105194254:105201918	del
Nt18:108861242:108867659	del
Nt18:10999727:11004036	retrofit
Nt18:111709677:111719176	tat
Nt18:152930:163673	tat
Nt18:19811178:19815839	crm
Nt18:21188469:21197080	del
Nt18:22230374:22233084	sire
Nt18:23359758:23365029	tork
Nt18:23980441:23987588	tork
Nt18:2620651:2631040	tat
Nt18:31961604:31965211	galadriel
Nt18:36509286:36514794	sire
Nt18:37657601:37666752	tat
Nt18:40978935:40989552	tat
Nt18:41777984:41788877	del
Nt18:43996819:44005964	athila
Nt18:44204072:44210834	tork
Nt18:47458042:47472134	sire
Nt18:50323773:50329511	reina
Nt18:51477816:51483398	retrofit
Nt18:51636645:51645504	del
Nt18:57514557:57525371	tat
Nt18:57805097:57815180	tat
Nt18:6058724:6064163	reina
Nt18:61940965:61951925	tat
Nt18:62819441:62830771	tat
Nt18:63475240:63488355	tat
Nt18:65312063:65316996	retrofit
Nt18:66306537:66315419	tat
Nt18:66889634:66895245	oryco
Nt18:67017297:67027477	del
Nt18:67558391:67563971	tork
Nt18:68530346:68535628	reina
Nt18:68757547:68768617	del
Nt18:72330395:72339894	tat
Nt18:74339751:74344783	tork
Nt18:77252941:77260407	del
Nt18:78009303:78018187	del
Nt18:79060719:79069657	del
Nt18:86880319:86891731	tat
Nt18:87055408:87069520	tat
Nt18:99241322:99251054	tat
Nt18:99277939:99292792	del
Nt19:102800903:102807375	del
Nt19:105847913:105859696	tat
Nt19:108259614:108267534	del
Nt19:111075268:111084708	del
Nt19:111204624:111213342	del
Nt19:11178140:11186758	del
Nt19:118135288:118140082	reina
Nt19:118359756:118362071	retrofit
Nt19:119414724:119419923	oryco
Nt19:120164966:120178127	tat
Nt19:121676875:121687364	sire
Nt19:121863685:121878563	tat
Nt19:122689897:122701009	tat
Nt19:122797879:122805804	del
Nt19:129056622:129067222	sire
Nt19:134886343:134889528	tork
Nt19:136144468:136152752	del
Nt19:136201592:136212021	sire
Nt19:136641335:136650698	tat
Nt19:136878702:136882603	del
Nt19:136938334:136948706	sire
Nt19:137501189:137511313	tat
Nt19:139204048:139209389	retrofit
Nt19:139305792:139319875	tat
Nt19:139509361:139511930	oryco
Nt19:141381611:141389927	del
Nt19:144802563:144812308	tat
Nt19:145434774:145445007	tat
Nt19:146062307:146064854	tork
Nt19:146399339:146410163	tat
Nt19:146540265:146548937	sire
Nt19:147253733:147265263	tat
Nt19:147462265:147474413	tat
Nt19:148523828:148529111	retrofit
Nt19:148770612:148785543	oryco
Nt19:149372772:149381229	del
Nt19:150056540:150061488	tat
Nt19:151440003:151451349	tat
Nt19:1528944:1534354	retrofit
Nt19:154805093:154813284	retrofit
Nt19:16640781:16649438	sire
Nt19:19641070:19648869	del
Nt19:20143729:20156470	tat
Nt19:25733569:25737480	retrofit
Nt19:27229714:27240903	tat
Nt19:27639904:27646438	del
Nt19:28320532:28330030	del
Nt19:30013452:30025674	caulimovirus
Nt19:30624936:30631301	del
Nt19:34252296:34260578	del
Nt19:3567088:3579924	tat
Nt19:35917135:35922461	reina
Nt19:36656864:36667564	sire
Nt19:36866958:36872099	reina
Nt19:40179122:40184514	retrofit
Nt19:40562962:40571619	del
Nt19:4216354:4224685	del
Nt19:42774534:42782539	oryco
Nt19:43457965:43466244	del
Nt19:44197612:44205830	tat
Nt19:44326884:44336880	tat
Nt19:45286183:45296923	tat
Nt19:45574321:45588601	tat
Nt19:49133495:49146506	retrofit
Nt19:49709683:49723453	crm
Nt19:49907832:49912797	oryco
Nt19:5095825:5099489	athila
Nt19:54475808:54480199	tork
Nt19:57425193:57437520	tat
Nt19:58161253:58173480	tat
Nt19:59260885:59266222	oryco
Nt19:59277601:59285725	tork
Nt19:59421137:59426187	reina
Nt19:60557855:60570679	tat
Nt19:60796258:60807069	tat
Nt19:62811006:62821774	tat
Nt19:63586824:63601147	tat
Nt19:66768954:66782317	athila
Nt19:67769620:67778171	del
Nt19:67965992:67977482	tat
Nt19:68212106:68224187	tat
Nt19:69085653:69087140	oryco
Nt19:6920675:6932725	tat
Nt19:69414159:69418459	tork
Nt19:71062599:71068207	retrofit
Nt19:73930389:73940776	tat
Nt19:75147545:75152625	retrofit
Nt19:76184946:76189672	oryco
Nt19:77128080:77139686	tat
Nt19:79752662:79764553	tat
Nt19:79912041:79924112	tat
Nt19:80333054:80346070	sire
Nt19:81193245:81197287	galadriel
Nt19:83354859:83359708	pCretro
Nt19:83464546:83475769	tat
Nt19:86669505:86684467	tat
Nt19:86819316:86834143	del
Nt19:87958244:87968256	tat
Nt19:92151518:92164177	tat
Nt19:92629800:92638894	del
Nt20:100061148:100064353	retrofit
Nt20:100151871:100157344	tork
Nt20:100329212:100339750	tat
Nt20:103782439:103792287	tat
Nt20:104060722:104072916	tat
Nt20:1122240:1125949	tork
Nt20:11931710:11940214	del
Nt20:12694727:12698263	tork
Nt20:16209001:16214160	oryco
Nt20:18667762:18674913	tat
Nt20:18737571:18739615	sire
Nt20:18912105:18922016	tat
Nt20:21141779:21154826	sire
Nt20:21869156:21877045	del
Nt20:22698776:22702911	tork
Nt20:24699830:24713529	tat
Nt20:26432693:26441325	del
Nt20:26579875:26586038	del
Nt20:27910642:27915135	tork
Nt20:28477400:28482938	retrofit
Nt20:28533351:28543443	sire
Nt20:29752399:29763833	tat
Nt20:30694665:30699264	retrofit
Nt20:32465600:32480202	tat
Nt20:3344654:3356571	tat
Nt20:33484887:33491909	del
Nt20:3849526:3858444	del
Nt20:43151387:43159981	tat
Nt20:44519665:44529745	sire
Nt20:44683650:44691561	oryco
Nt20:46612305:46621237	tat
Nt20:49520077:49532303	tat
Nt20:5481815:5486777	tork
Nt20:58053859:58058973	retrofit
Nt20:58253437:58264683	athila
Nt20:64862144:64867772	tork
Nt20:68737788:68748032	tat
Nt20:72828104:72843411	tat
Nt20:74215416:74223495	tat
Nt20:74528206:74538011	del
Nt20:7489825:7493977	oryco
Nt20:78182459:78191148	sire
Nt20:80333640:80343668	del
Nt20:81325289:81335102	tat
Nt20:82413201:82420106	del
Nt20:83571278:83579570	athila
Nt20:84382598:84387514	retrofit
Nt20:84507853:84513114	retrofit
Nt20:9001353:9013988	tat
Nt20:90691141:90696503	oryco
Nt20:92229482:92238705	tat
Nt20:92508940:92521825	tork
Nt20:92548714:92559533	tat
Nt20:97548049:97553106	retrofit
Nt20:98542760:98551680	athila
Nt20:98734725:98740501	reina
Nt21:10439244:10447560	sire
Nt21:13153447:13156700	tork
Nt21:14528990:14539899	tat
Nt21:15699638:15714597	retrofit
Nt21:16936170:16947045	tat
Nt21:18943559:18954840	tat
Nt21:19326954:19335548	del
Nt21:22113142:22117600	oryco
Nt21:24092148:24105239	tat
Nt21:24230108:24234248	retrofit
Nt21:25175044:25186785	tat
Nt21:27507262:27513932	del
Nt21:29159075:29173253	del
Nt21:33077041:33089785	tat
Nt21:38224045:38228261	crm
Nt21:38502337:38513248	tat
Nt21:39152508:39164163	tat
Nt21:41013743:41022951	sire
Nt21:41409600:41415658	athila
Nt21:43286738:43289257	del
Nt21:43602441:43613869	tat
Nt21:45002473:45012283	sire
Nt21:46562581:46574448	tat
Nt21:49474974:49483753	sire
Nt21:55520480:55521966	oryco
Nt21:5582086:5587163	retrofit
Nt21:55946953:55951438	retrofit
Nt21:56709305:56720046	tat
Nt21:58102104:58112317	del
Nt21:58166033:58171254	del
Nt21:59306020:59321928	del
Nt21:61193695:61198939	oryco
Nt21:61873288:61884618	tat
Nt21:61901967:61909827	del
Nt21:63703267:63713534	sire
Nt21:64674386:64683815	tat
Nt21:65034415:65042621	tat
Nt21:66422811:66433994	del
Nt21:68492448:68502593	tat
Nt21:69501504:69508904	del
Nt21:70990293:71001226	tat
Nt21:72393354:72398546	retrofit
Nt21:74253462:74256833	retrofit
Nt21:79764020:79769952	oryco
Nt21:79778762:79787929	del
Nt21:79996997:80004760	tat
Nt21:80144020:80153334	athila
Nt21:80697434:80702934	retrofit
Nt21:8970291:8985914	tat
Nt22:100410187:100417930	tat
Nt22:101808230:101815358	del
Nt22:103361887:103366807	sire
Nt22:103690271:103697931	del
Nt22:105794561:105805143	tat
Nt22:111725883:111736408	tat
Nt22:115873637:115879120	retrofit
Nt22:12173132:12184854	tat
Nt22:122242772:122251788	del
Nt22:123988730:123993717	tork
Nt22:125614685:125627787	tat
Nt22:126055786:126065685	athila
Nt22:12759888:12768830	del
Nt22:12907147:12915856	del
Nt22:131157245:131166725	galadriel
Nt22:13130870:13144520	tat
Nt22:13399229:13404561	oryco
Nt22:140401660:140407064	reina
Nt22:144366077:144368381	oryco
Nt22:144935658:144943356	del
Nt22:150547007:150557866	tat
Nt22:155672893:155683607	oryco
Nt22:158439947:158445885	del
Nt22:159509695:159515687	copia
Nt22:16737149:16740945	tork
Nt22:17658036:17669553	tat
Nt22:18021992:18031951	del
Nt22:24348592:24360590	del
Nt22:24637009:24642388	oryco
Nt22:2698796:2712699	tat
Nt22:27860970:27870982	tat
Nt22:27918471:27933578	tat
Nt22:28458052:28464762	del
Nt22:3034572:3046369	tat
Nt22:31578743:31588936	sire
Nt22:3765379:3769077	tork
Nt22:39056831:39061077	retrofit
Nt22:39184105:39189796	reina
Nt22:39599783:39604498	oryco
Nt22:41192446:41197487	retrofit
Nt22:41200293:41215271	tat
Nt22:41634843:41647221	tat
Nt22:41783830:41796231	tat
Nt22:42570900:42576106	oryco
Nt22:42636749:42641521	tork
Nt22:46253031:46263697	tat
Nt22:47641426:47648986	tat
Nt22:48970319:48981225	tat
Nt22:51916985:51924287	del
Nt22:52364827:52378962	tat
Nt22:53094518:53102145	tat
Nt22:58239891:58244770	retrofit
Nt22:58392451:58400753	del
Nt22:5916656:5926452	sire
Nt22:60024556:60033679	sire
Nt22:62539854:62555092	tat
Nt22:6547884:6561886	tat
Nt22:67347762:67352596	oryco
Nt22:68334050:68337763	tork
Nt22:71042063:71047485	reina
Nt22:74809460:74814577	retrofit
Nt22:75432087:75442675	tat
Nt22:76768370:76775764	tat
Nt22:78644157:78654302	sire
Nt22:79078813:79088722	tat
Nt22:79141408:79151768	tat
Nt22:80524760:80532420	del
Nt22:80567518:80579653	tat
Nt22:80637402:80646714	del
Nt22:81713793:81717709	oryco
Nt22:85115770:85121284	retrofit
Nt22:87800510:87811240	tat
Nt22:90382443:90393295	tat
Nt22:9674590:9683780	tat
Nt22:98386036:98394414	sire
Nt23:100248154:100255858	del
Nt23:101723465:101735940	tat
Nt23:102385406:102392716	del
Nt23:103014099:103019344	retrofit
Nt23:10845109:10849695	oryco
Nt23:113288992:113300587	tork
Nt23:116506611:116515808	tat
Nt23:120326041:120329496	retrofit
Nt23:121715625:121720966	reina
Nt23:126656869:126663108	tork
Nt23:127209581:127215105	retrofit
Nt23:14176924:14182082	reina
Nt23:14214390:14215759	oryco
Nt23:15465752:15478231	tat
Nt23:15675753:15679213	tork
Nt23:1925716:1939587	tat
Nt23:23615370:23621699	tork
Nt23:25402478:25415196	retrofit
Nt23:27436469:27441543	oryco
Nt23:27644808:27649933	reina
Nt23:28416127:28423184	tat
Nt23:30796489:30801319	retrofit
Nt23:30814445:30825077	oryco
Nt23:32000945:32016663	tat
Nt23:32665687:32673947	del
Nt23:32986547:33000902	tat
Nt23:33090378:33098478	reina
Nt23:34779285:34788086	del
Nt23:35062419:35072959	tat
Nt23:37426157:37438299	galadriel
Nt23:382003:386210	tork
Nt23:38612582:38624034	tat
Nt23:38770711:38782230	tat
Nt23:4191508:4204376	del
Nt23:4366880:4377528	del
Nt23:44205679:44210032	del
Nt23:49831373:49843388	tat
Nt23:5047427:5055864	del
Nt23:50885214:50889864	tork
Nt23:52643089:52656527	tat
Nt23:57885556:57895139	del
Nt23:59288185:59294180	retrofit
Nt23:59631097:59636769	reina
Nt23:59778465:59789511	oryco
Nt23:61017543:61022729	tork
Nt23:61023018:61035577	tat
Nt23:62856254:62871140	tat
Nt23:6319150:6328006	del
Nt23:63843058:63854361	del
Nt23:66207703:66213083	retrofit
Nt23:66954670:66961462	tat
Nt23:67584800:67589870	retrofit
Nt23:67600592:67605849	tork
Nt23:67956120:67962219	del
Nt23:68436216:68445649	del
Nt23:69947081:69951827	tork
Nt23:70809084:70822602	tat
Nt23:71115595:71126895	tat
Nt23:71234531:71247289	tat
Nt23:7231029:7240410	del
Nt23:73177381:73182516	retrofit
Nt23:73564725:73576383	tat
Nt23:76046231:76059075	tat
Nt23:76329079:76336816	sire
Nt23:79151015:79162966	athila
Nt23:79234643:79247239	tat
Nt23:79328166:79339103	tat
Nt23:79865661:79871446	reina
Nt23:81905902:81910105	oryco
Nt23:83148570:83157030	del
Nt23:83994566:84008843	tat
Nt23:84534593:84538581	retrofit
Nt23:85273766:85285168	tat
Nt23:85397131:85402573	reina
Nt23:86429679:86443304	del
Nt23:89119253:89123688	del
Nt23:89379094:89388268	del
Nt23:89441555:89449173	del
Nt23:89905632:89909634	oryco
Nt23:95876918:95885685	del
Nt23:96451979:96458729	tork
Nt23:9744106:9749924	reina
Nt23:98794616:98801069	tat
Nt24:101433430:101447042	athila
Nt24:101803796:101805282	oryco
Nt24:102129809:102138918	retrofit
Nt24:10230715:10238079	del
Nt24:104164519:104173778	del
Nt24:104195540:104199104	retrofit
Nt24:104210199:104213566	tork
Nt24:106730947:106739502	sire
Nt24:106903790:106913611	sire
Nt24:10695294:10706260	sire
Nt24:1156358:1167015	tat
Nt24:12726862:12741817	tat
Nt24:15317687:15325335	del
Nt24:15562516:15567280	retrofit
Nt24:18986457:18994281	athila
Nt24:19363391:19364797	sire
Nt24:21097626:21103184	retrofit
Nt24:21247766:21252708	retrofit
Nt24:22402095:22413828	sire
Nt24:23947460:23956291	sire
Nt24:24053420:24063653	del
Nt24:24242539:24246996	tork
Nt24:26440970:26449600	del
Nt24:27624443:27636538	tat
Nt24:29082523:29093829	tat
Nt24:2938569:2943731	reina
Nt24:29436985:29450268	reina
Nt24:30436192:30444565	del
Nt24:30465131:30473575	del
Nt24:31242172:31253403	tat
Nt24:39923694:39934267	sire
Nt24:40502235:40513879	del
Nt24:40548877:40558693	sire
Nt24:41048936:41057500	tat
Nt24:41807185:41813993	tork
Nt24:42612799:42623821	del
Nt24:47681589:47694698	tat
Nt24:48135867:48144384	del
Nt24:48382588:48390193	del
Nt24:49643469:49648352	tork
Nt24:53698577:53704023	del
Nt24:54232150:54235182	retrofit
Nt24:58175835:58186854	tat
Nt24:58399263:58404281	retrofit
Nt24:61670574:61676519	tork
Nt24:63844455:63853575	tat
Nt24:64527067:64538613	tat
Nt24:64778902:64791539	tat
Nt24:65065286:65069906	oryco
Nt24:65157517:65163160	oryco
Nt24:65446903:65460582	tat
Nt24:66517625:66521492	retrofit
Nt24:67522478:67533417	tat
Nt24:69455947:69466576	oryco
Nt24:70383919:70392420	del
Nt24:70636661:70648928	tat
Nt24:70687085:70689645	tork
Nt24:71759868:71772744	tat
Nt24:71913873:71925079	tat
Nt24:72467027:72473814	del
Nt24:72837858:72843023	retrofit
Nt24:75448954:75460517	tat
Nt24:76571357:76582648	tat
Nt24:7827952:7839993	tat
Nt24:79601623:79613310	tat
Nt24:79657426:79667669	tat
Nt24:80973700:80985121	tat
Nt24:81507557:81511837	tat
Nt24:82123907:82135822	tat
Nt24:82725983:82738523	tat
Nt24:92604341:92614790	tat
Nt24:92781824:92787226	oryco
Nt24:9431716:9440002	sire
Nt24:95058451:95073459	del
Nt24:97482016:97490319	reina
Nt24:9769066:9780324	tat
