# Supplementary material for: Transposon signatures of allopolyploid genome evolution
Source: Nat Commun. 2023 Jun 1;14:3180. doi: 10.1038/s41467-023-38560-z (PMC10235133; doi:10.1038/s41467-023-38560-z)
Supplement: Supplementary file 6 — Supplementary Data 3 [file 41467_2023_38560_MOESM6_ESM.zip › Tobacco.LTR.families/Tob.LTR.subfam.tbl]

fam_1	24	72.2159587651184	Nt01:101122823:101134168_3p,Nt01:101122823:101134168_5p,Nt03:91103783:91114288_3p,Nt13:84616691:84627455_5p,Nt05:62085570:62096819_5p,Nt05:62085570:62096819_3p,Nt01:34658870:34670018_3p,Nt13:84616691:84627455_3p,Nt10:83288318:83299819_3p,Nt01:34658870:34670018_5p,Nt10:24019743:24030494_5p,Nt07:87844822:87852808_3p,Nt01:49940208:49950693_3p,Nt07:87844822:87852808_5p,Nt10:24019743:24030494_3p,Nt10:…
fam_101	38	74.85029725328	Nt02:34594886:34606459_3p,Nt02:34594886:34606459_5p,Nt23:85273766:85285168_5p,Nt23:85273766:85285168_3p,Nt22:27619691:27623939_5p,Nt19:6920675:6932725_3p,Nt22:27619691:27623939_3p,Nt19:6920675:6932725_5p,Nt09:79021923:79033368_5p,Nt09:79021923:79033368_3p,Nt17:62536158:62548617_5p,Nt17:62536158:62548617_3p,Nt17:213590851:213597990_5p,Nt17:213590851:213597990_3p,Nt09:41112914:41119813_3p,Nt09:4111…
fam_103	28	92.7906346206621	Nt02:38790197:38791695_3p,Nt17:118104885:118106261_3p,Nt17:118102091:118103551_5p,Nt12:15860276:15862083_3p,Nt17:118102091:118103551_3p,Nt21:79764020:79769952_5p,Nt09:32128393:32129811_3p,Nt09:32128393:32129811_5p,Nt17:118104885:118106261_5p,Nt23:14214390:14215759_5p,Nt24:101803796:101805282_5p,Nt24:101803796:101805282_3p,Nt04:14710079:14711485_5p,Nt17:93672483:93673972_5p,Nt19:69085653:69087140_…
fam_105	132	77.9091773199805	Nt02:39950499:39961108_3p,Nt02:39950499:39961108_5p,Nt22:2698796:2712699_5p,Nt06:22128214:22138755_3p,Nt22:2698796:2712699_3p,Nt06:22128214:22138755_5p,Nt20:103782439:103792287_3p,Nt20:103782439:103792287_5p,Nt04:76573208:76585305_3p,Nt12:36182560:36195232_3p,Nt12:36182560:36195232_5p,Nt04:81163248:81173049_5p,Nt04:76573208:76585305_5p,Nt09:45482653:45494443_3p,Nt19:122728499:122737361_5p,Nt14:30…
fam_110	17	81.1241468574406	Nt02:4544187:4553950_3p,Nt02:4544187:4553950_5p,Nt21:65034415:65042621_5p,Nt21:65034415:65042621_3p,Nt14:39214545:39225885_3p,Nt14:39214545:39225885_5p,Nt04:59133764:59144777_3p,Nt04:59133764:59144777_5p,Nt04:49267985:49279393_5p,Nt04:49267985:49279393_3p,Nt04:117634036:117649184_5p,Nt13:15349885:15361038_5p,Nt13:15349885:15361038_3p,Nt04:117634036:117649184_3p,Nt12:7722719:7734732_3p,Nt12:772271…
fam_123	12	77.6641094829684	Nt02:67452641:67464053_3p,Nt02:67452641:67464053_5p,Nt23:70809084:70822602_3p,Nt23:70809084:70822602_5p,Nt04:90492189:90503553_3p,Nt04:90492189:90503553_5p,Nt14:20360791:20372406_5p,Nt13:66846404:66854842_5p,Nt22:41200293:41215271_5p,Nt13:66846404:66854842_3p,Nt14:20360791:20372406_3p,Nt22:41200293:41215271_3p
fam_124	69	79.7267198503047	Nt02:68164299:68175546_3p,Nt02:68164299:68175546_5p,Nt19:146399339:146410163_3p,Nt04:4794181:4804630_5p,Nt19:146399339:146410163_5p,Nt04:4794181:4804630_3p,Nt12:33055429:33065333_5p,Nt12:33055429:33065333_3p,Nt21:64674386:64683815_3p,Nt21:64674386:64683815_5p,Nt17:166599069:166609374_5p,Nt17:46370083:46384990_3p,Nt17:46370083:46384990_5p,Nt21:68492448:68502593_5p,Nt21:68492448:68502593_3p,Nt17:16…
fam_132	45	78.1600454081241	Nt02:74903067:74913451_3p,Nt02:74903067:74913451_5p,Nt21:63703267:63713534_3p,Nt21:63703267:63713534_5p,Nt24:40548877:40558693_5p,Nt24:40548877:40558693_3p,Nt19:136201592:136212021_5p,Nt24:10695294:10706260_3p,Nt24:10695294:10706260_5p,Nt02:94770888:94780473_3p,Nt02:94770888:94780473_5p,Nt19:136201592:136212021_3p,Nt09:48832759:48841883_3p,Nt15:77898555:77907543_3p,Nt15:77898555:77907543_5p,Nt14:…
fam_136	18	80.6343148769764	Nt02:76619231:76622681_3p,Nt02:76619231:76622681_5p,Nt17:52710315:52725547_3p,Nt19:68212106:68224187_3p,Nt19:68212106:68224187_5p,Nt19:20143729:20156470_3p,Nt17:52710315:52725547_5p,Nt19:20143729:20156470_5p,Nt12:10167268:10179793_5p,Nt22:53094518:53102145_5p,Nt12:10167268:10179793_3p,Nt23:52643089:52656527_3p,Nt23:52643089:52656527_5p,Nt04:17465098:17476950_3p,Nt04:17465098:17476950_5p,Nt22:5309…
fam_147	20	85.0419647725399	Nt02:91068775:91076126_3p,Nt02:91068775:91076126_5p,Nt16:6124093:6133729_5p,Nt06:9577457:9582031_3p,Nt23:23615370:23621699_3p,Nt11:38104197:38110440_3p,Nt06:9577457:9582031_5p,Nt16:56422924:56427352_5p,Nt11:38104197:38110440_5p,Nt16:6124093:6133729_3p,Nt12:17550436:17556592_5p,Nt16:56422924:56427352_3p,Nt08:101343314:101349396_3p,Nt08:101343314:101349396_5p,Nt12:1976458:1982820_5p,Nt11:6200652:62…
fam_15	136	75.1394520008915	Nt01:126367796:126379565_3p,Nt01:126367796:126379565_5p,Nt24:76571357:76582648_3p,Nt24:76571357:76582648_5p,Nt12:36167534:36179274_3p,Nt12:36167534:36179274_5p,Nt02:74219791:74231366_5p,Nt02:66564625:66575850_3p,Nt02:74219791:74231366_3p,Nt19:79912041:79924112_5p,Nt02:66564625:66575850_5p,Nt19:60557855:60570679_5p,Nt04:27917224:27928076_3p,Nt24:82123907:82135822_3p,Nt19:60557855:60570679_3p,Nt19:…
fam_150	38	89.7136715356096	Nt02:9261032:9266757_3p,Nt02:9261032:9266757_5p,Nt21:62729119:62732895_3p,Nt24:114712502:114717259_3p,Nt21:62729119:62732895_5p,Nt13:38736482:38743036_3p,Nt14:28481315:28487236_3p,Nt14:89716665:89722430_3p,Nt13:38736482:38743036_5p,Nt14:28481315:28487236_5p,Nt24:114712502:114717259_5p,Nt21:69290673:69295945_5p,Nt24:24299017:24305847_3p,Nt21:69290673:69295945_3p,Nt14:89716665:89722430_5p,Nt24:2429…
fam_17	40	91.0073174239533	Nt01:126783662:126786222_3p,Nt01:126783662:126786222_5p,Nt19:134886343:134889528_5p,Nt24:79236807:79239258_5p,Nt24:79236807:79239258_3p,Nt19:35815995:35819119_3p,Nt12:90322277:90324835_5p,Nt13:22575345:22577901_3p,Nt19:137674086:137676542_3p,Nt04:65852453:65854409_5p,Nt19:35815995:35819119_5p,Nt17:72559351:72561898_5p,Nt14:36767160:36769783_5p,Nt12:90322277:90324835_3p,Nt17:72559351:72561898_3p,N…
fam_171	78	81.326991055681	Nt03:32609285:32613841_3p,Nt22:159509695:159515687_3p,Nt03:32609285:32613841_5p,Nt05:9248111:9254108_3p,Nt05:9248111:9254108_5p,Nt07:103728149:103730250_5p,Nt22:159509695:159515687_5p,Nt07:103728149:103730250_3p,Nt16:59341822:59349440_5p,Nt20:77108016:77114903_3p,Nt20:77108016:77114903_5p,Nt16:59341822:59349440_3p,Nt20:24406408:24417228_3p,Nt08:1321997:1327837_5p,Nt07:40905113:40906386_5p,Nt16:47…
fam_172	18	78.0905737552395	Nt03:33063272:33074069_3p,Nt03:33063272:33074069_5p,Nt10:88390109:88401051_3p,Nt10:88390109:88401051_5p,Nt06:56254096:56268715_5p,Nt07:79076485:79087266_3p,Nt06:122872122:122882962_5p,Nt07:79076485:79087266_5p,Nt06:56254096:56268715_3p,Nt20:92548714:92559533_3p,Nt06:122872122:122882962_3p,Nt05:4826144:4838008_5p,Nt20:92548714:92559533_5p,Nt11:37182708:37191901_5p,Nt05:4826144:4838008_3p,Nt11:3718…
fam_173	10	92.4599566145958	Nt03:33728719:33733201_3p,Nt03:33728719:33733201_5p,Nt08:92697135:92701524_3p,Nt08:92697135:92701524_5p,Nt12:117416148:117420755_3p,Nt12:117416148:117420755_5p,Nt11:28168819:28173898_5p,Nt11:28168819:28173898_3p,Nt11:66003353:66007804_5p,Nt11:66003353:66007804_3p
fam_18	174	76.1711862287309	Nt01:127165608:127177014_3p,Nt01:127165608:127177014_5p,Nt17:205819348:205829847_3p,Nt09:65970796:65982287_3p,Nt17:198503054:198514394_5p,Nt09:65970796:65982287_5p,Nt17:205819348:205829847_5p,Nt04:79540139:79552496_5p,Nt17:119651697:119662931_5p,Nt17:198503054:198514394_3p,Nt12:102454879:102466140_3p,Nt04:79540139:79552496_3p,Nt19:57425193:57437520_5p,Nt24:71759868:71772744_3p,Nt12:102454879:1024…
fam_181	14	83.6392179305539	Nt03:45636634:45638766_3p,Nt03:45636634:45638766_5p,Nt14:94380578:94383297_5p,Nt17:95062607:95065274_3p,Nt17:95062607:95065274_5p,Nt14:94380578:94383297_3p,Nt19:86819316:86834143_3p,Nt19:86819316:86834143_5p,Nt11:75306105:75308206_5p,Nt11:75306105:75308206_3p,Nt12:21195145:21202492_5p,Nt20:18737571:18739615_5p,Nt12:21195145:21202492_3p,Nt20:18737571:18739615_3p
fam_195	14	89.7890599516235	Nt03:80979183:80987542_3p,Nt03:80979183:80987542_5p,Nt22:16737149:16740945_3p,Nt07:71942946:71949033_5p,Nt22:16737149:16740945_5p,Nt07:79134704:79140357_5p,Nt05:9182939:9185800_3p,Nt07:71942946:71949033_3p,Nt05:9182939:9185800_5p,Nt07:79134704:79140357_3p,Nt17:16332274:16336532_3p,Nt17:16332274:16336532_5p,Nt16:252677:257822_5p,Nt16:252677:257822_3p
fam_201	18	92.457384613745	Nt03:92165210:92168909_3p,Nt10:73642115:73645514_5p,Nt14:30258319:30262248_5p,Nt06:97576457:97580873_3p,Nt03:92165210:92168909_5p,Nt10:54995420:55000443_3p,Nt14:30258319:30262248_3p,Nt21:13153447:13156700_5p,Nt06:53690574:53693690_5p,Nt06:53690574:53693690_3p,Nt06:97576457:97580873_5p,Nt21:13153447:13156700_3p,Nt10:54995420:55000443_5p,Nt20:5481815:5486777_3p,Nt20:5481815:5486777_5p,Nt10:73642115…
fam_214	14	79.5688685214333	Nt04:110865337:110871585_3p,Nt04:110865337:110871585_5p,Nt12:62192802:62199444_5p,Nt12:62192802:62199444_3p,Nt16:42174940:42184662_5p,Nt16:42174940:42184662_3p,Nt19:147462265:147474413_3p,Nt19:73930389:73940776_3p,Nt19:73930389:73940776_5p,Nt19:147462265:147474413_5p,Nt17:4142588:4154341_5p,Nt18:87055408:87069520_5p,Nt17:4142588:4154341_3p,Nt18:87055408:87069520_3p
fam_227	12	91.2271275103835	Nt04:127171195:127176372_3p,Nt04:127171195:127176372_5p,Nt04:8016788:8022490_3p,Nt04:8016788:8022490_5p,Nt17:4334162:4340585_5p,Nt11:4877641:4882873_5p,Nt17:4334162:4340585_3p,Nt11:4877641:4882873_3p,Nt09:103100669:103102389_3p,Nt09:103100669:103102389_5p,Nt22:55823509:55826071_3p,Nt22:55823509:55826071_5p
fam_228	34	79.4898603379823	Nt04:127325092:127332460_3p,Nt04:127325092:127332460_5p,Nt15:98735519:98742748_5p,Nt15:98735519:98742748_3p,Nt19:6682428:6694420_5p,Nt19:6682428:6694420_3p,Nt19:108388666:108396136_5p,Nt13:16138628:16145350_3p,Nt23:25213241:25220748_5p,Nt19:108388666:108396136_3p,Nt19:150056540:150061488_3p,Nt19:150056540:150061488_5p,Nt13:16138628:16145350_5p,Nt13:44687567:44694290_3p,Nt23:25213241:25220748_3p,N…
fam_23	83	83.2011231440846	Nt01:133912623:133924417_3p,Nt01:133912623:133924417_5p,Nt12:58221745:58231752_5p,Nt19:135849583:135859284_3p,Nt12:58221745:58231752_3p,Nt19:135849583:135859284_5p,Nt19:136641335:136650698_3p,Nt19:136641335:136650698_5p,Nt04:119921212:119932422_3p,Nt04:119921212:119932422_5p,Nt15:4671539:4685566_5p,Nt22:27860970:27870982_5p,Nt15:4671539:4685566_3p,Nt04:38861475:38872667_5p,Nt22:27860970:27870982_…
fam_243	26	87.3911872052252	Nt04:29137790:29142103_3p,Nt04:29137790:29142103_5p,Nt13:100861415:100865648_5p,Nt23:21407881:21412342_3p,Nt13:100861415:100865648_3p,Nt23:21407881:21412342_5p,Nt19:145982347:145988609_5p,Nt19:145982347:145988609_3p,Nt10:109982714:109989039_3p,Nt10:109982714:109989039_5p,Nt17:17516097:17521288_5p,Nt20:12441225:12447140_5p,Nt17:17516097:17521288_3p,Nt13:18442112:18446482_3p,Nt20:12441225:12447140_…
fam_25	25	76.2128919127766	Nt01:13470727:13477852_3p,Nt01:13470727:13477852_5p,Nt06:63962245:63977417_3p,Nt06:63962245:63977417_5p,Nt07:99492045:99497702_5p,Nt07:99492045:99497702_3p,Nt11:79533462:79539595_5p,Nt06:133585238:133590903_5p,Nt11:79533462:79539595_3p,Nt06:133585238:133590903_3p,Nt16:20540901:20548577_3p,Nt03:53753240:53762979_5p,Nt16:20540901:20548577_5p,Nt13:83557908:83563480_3p,Nt13:83557908:83563480_5p,Nt22:…
fam_250	46	87.3664695385245	Nt04:46288050:46298052_3p,Nt04:46288050:46298052_5p,Nt15:54824985:54836080_5p,Nt19:137501189:137511313_3p,Nt15:54824985:54836080_3p,Nt17:70707946:70717284_3p,Nt19:137501189:137511313_5p,Nt17:211329435:211341617_3p,Nt12:65767695:65776131_3p,Nt17:105021532:105026703_5p,Nt22:47641426:47648986_5p,Nt22:47641426:47648986_3p,Nt14:32439200:32449998_5p,Nt13:112462744:112471761_3p,Nt12:65767695:65776131_5p…
fam_27	21	77.4781825586444	Nt01:18396311:18410760_3p,Nt01:18396311:18410760_5p,Nt06:84871736:84881297_5p,Nt05:88998323:89008637_3p,Nt06:84871736:84881297_3p,Nt22:59934737:59944620_5p,Nt22:59934737:59944620_3p,Nt08:100796972:100806321_3p,Nt22:64588563:64598361_5p,Nt08:100796972:100806321_5p,Nt05:56730655:56740019_3p,Nt22:151154461:151164272_5p,Nt22:64588563:64598361_3p,Nt22:151154461:151164272_3p,Nt01:62781830:62791670_3p,N…
fam_29	37	76.3126235043789	Nt01:22340708:22351047_3p,Nt01:22340708:22351047_5p,Nt06:74445900:74454811_3p,Nt06:74445900:74454811_5p,Nt10:22758150:22767937_5p,Nt10:22758150:22767937_3p,Nt05:12500833:12514664_5p,Nt05:12500833:12514664_3p,Nt03:96069929:96078999_5p,Nt03:96069929:96078999_3p,Nt06:80925414:80934658_3p,Nt07:31036918:31046332_3p,Nt22:31578743:31588936_5p,Nt22:31578743:31588936_3p,Nt06:80925414:80934658_5p,Nt07:3103…
fam_30	16	87.1689267218106	Nt01:23555467:23560522_3p,Nt01:23555467:23560522_5p,Nt02:22226773:22230945_3p,Nt09:48286020:48290159_5p,Nt13:70212032:70215852_5p,Nt13:70212032:70215852_3p,Nt02:22226773:22230945_5p,Nt09:48286020:48290159_3p,Nt11:9869005:9874349_3p,Nt11:9869005:9874349_5p,Nt07:13157865:13162199_3p,Nt07:13157865:13162199_5p,Nt17:213986332:213990586_5p,Nt15:72373130:72377955_3p,Nt15:72373130:72377955_5p,Nt17:213986…
fam_333	13	73.023349448073	Nt05:53677958:53687388_3p,Nt05:53677958:53687388_5p,Nt06:10621297:10630708_3p,Nt06:10621297:10630708_5p,Nt07:58657422:58667254_3p,Nt07:58657422:58667254_5p,Nt17:47215518:47226231_5p,Nt17:47215518:47226231_3p,Nt06:20503737:20512806_3p,Nt06:20503737:20512806_5p,Nt11:37233753:37246574_5p,Nt11:37233753:37246574_3p,Nt07:50953331:50962921_3p
fam_34	29	77.748708175403	Nt01:42708912:42719429_3p,Nt01:42708912:42719429_5p,Nt05:43853005:43863577_3p,Nt05:43853005:43863577_5p,Nt17:23907871:23922077_3p,Nt06:93677693:93690567_3p,Nt10:23424880:23435594_5p,Nt03:48954023:48969715_5p,Nt20:100329212:100339750_5p,Nt03:48954023:48969715_3p,Nt10:23424880:23435594_3p,Nt20:3344654:3356571_5p,Nt20:3344654:3356571_3p,Nt22:111725883:111736408_3p,Nt22:111725883:111736408_5p,Nt16:82…
fam_347	12	91.4635311988305	Nt05:71052990:71062173_3p,Nt05:71052990:71062173_5p,Nt06:104993191:105007881_3p,Nt07:37204095:37218965_5p,Nt07:37204095:37218965_3p,Nt06:104993191:105007881_5p,Nt16:92955921:92970788_5p,Nt16:92955921:92970788_3p,Nt08:20108958:20114698_5p,Nt22:27918471:27933578_5p,Nt08:20108958:20114698_3p,Nt22:27918471:27933578_3p
fam_371	10	95.5587605125557	Nt06:121115155:121118777_3p,Nt09:55747302:55751000_5p,Nt20:27910642:27915135_3p,Nt06:121115155:121118777_5p,Nt09:55747302:55751000_3p,Nt22:162688245:162692564_3p,Nt22:162688245:162692564_5p,Nt11:20938473:20942002_3p,Nt11:20938473:20942002_5p,Nt20:27910642:27915135_5p
fam_38	11	76.957529626859	Nt01:46163752:46173911_3p,Nt01:46163752:46173911_5p,Nt22:76768370:76775764_3p,Nt22:76768370:76775764_5p,Nt22:79141408:79151768_5p,Nt10:71883983:71895405_5p,Nt22:79141408:79151768_3p,Nt10:71883983:71895405_3p,Nt11:64065853:64076093_5p,Nt08:88828065:88838917_3p,Nt11:64065853:64076093_3p
fam_39	18	85.6112990758268	Nt01:47679316:47688872_3p,Nt01:47679316:47688872_5p,Nt08:72282980:72292479_3p,Nt07:14688563:14698059_5p,Nt08:72282980:72292479_5p,Nt07:14688563:14698059_3p,Nt07:35558144:35567496_5p,Nt07:35558144:35567496_3p,Nt06:96204757:96214370_3p,Nt06:96204757:96214370_5p,Nt06:89152893:89162827_5p,Nt01:62235400:62245500_5p,Nt06:89152893:89162827_3p,Nt01:62235400:62245500_3p,Nt10:20580479:20590660_3p,Nt10:2058…
fam_394	18	80.5949255493004	Nt06:45897262:45908831_3p,Nt06:45897262:45908831_5p,Nt17:25273715:25285255_5p,Nt17:25273715:25285255_3p,Nt21:14528990:14539899_5p,Nt08:86728675:86738476_5p,Nt08:86728675:86738476_3p,Nt21:14528990:14539899_3p,Nt18:37657601:37666752_5p,Nt18:37657601:37666752_3p,Nt08:21739842:21750238_5p,Nt08:21739842:21750238_3p,Nt20:46612305:46621237_5p,Nt20:46612305:46621237_3p,Nt18:62819441:62830771_3p,Nt18:6281…
fam_4	12	88.561089533541	Nt01:108241899:108246654_3p,Nt01:108241899:108246654_5p,Nt06:41105757:41111354_3p,Nt06:41105757:41111354_5p,Nt14:5352029:5357915_5p,Nt08:63397611:63401833_3p,Nt08:63397611:63401833_5p,Nt14:5352029:5357915_3p,Nt13:102903182:102909639_5p,Nt13:102903182:102909639_3p,Nt17:65714627:65721022_3p,Nt17:65714627:65721022_5p
fam_5	35	77.7541794890795	Nt01:112496013:112501566_3p,Nt01:112496013:112501566_5p,Nt22:105794561:105805143_3p,Nt22:105794561:105805143_5p,Nt05:9321322:9331096_3p,Nt05:9321322:9331096_5p,Nt08:36117108:36120213_3p,Nt08:36117108:36120213_5p,Nt06:53093631:53105758_3p,Nt06:53093631:53105758_5p,Nt03:45405918:45416607_3p,Nt03:45405918:45416607_5p,Nt03:11124496:11135049_5p,Nt03:11124496:11135049_3p,Nt05:53533180:53543419_3p,Nt05:…
fam_50	15	81.4080363318248	Nt01:59144980:59150407_3p,Nt01:59144980:59150407_5p,Nt11:59488323:59498979_5p,Nt11:59488323:59498979_3p,Nt07:13162521:13173002_3p,Nt06:8686499:8697095_3p,Nt06:8686499:8697095_5p,Nt06:78774499:78785558_3p,Nt07:13162521:13173002_5p,Nt06:78774499:78785558_5p,Nt01:96351917:96362188_3p,Nt01:96351917:96362188_5p,Nt08:45222887:45232746_3p,Nt08:45222887:45232746_5p,Nt18:49754404:49764908_5p
fam_52	62	81.3356260589648	Nt01:63028317:63038946_3p,Nt01:63028317:63038946_5p,Nt05:36644045:36655093_5p,Nt05:36644045:36655093_3p,Nt08:21282566:21291672_5p,Nt08:21282566:21291672_3p,Nt22:22185706:22196343_5p,Nt22:22185706:22196343_3p,Nt18:2620651:2631040_3p,Nt08:57380442:57390333_5p,Nt10:68264154:68274357_5p,Nt10:68264154:68274357_3p,Nt08:57380442:57390333_3p,Nt08:38265897:38272894_3p,Nt18:2620651:2631040_5p,Nt03:33142746…
fam_53	64	80.9366685067447	Nt01:63370737:63381233_3p,Nt01:63370737:63381233_5p,Nt01:75184422:75194422_5p,Nt01:75184422:75194422_3p,Nt08:78855576:78866282_5p,Nt08:78855576:78866282_3p,Nt06:130365398:130376805_3p,Nt06:130365398:130376805_5p,Nt20:44519665:44529745_3p,Nt17:81082100:81091666_5p,Nt20:44519665:44529745_5p,Nt17:81082100:81091666_3p,Nt17:82710942:82720985_3p,Nt17:110469375:110479388_5p,Nt08:61238581:61251302_5p,Nt1…
fam_56	37	83.1279904192998	Nt01:74812132:74817494_3p,Nt01:74812132:74817494_5p,Nt18:10999727:11004036_3p,Nt18:10999727:11004036_5p,Nt17:16839326:16843444_5p,Nt07:18018568:18023538_3p,Nt17:16839326:16843444_3p,Nt07:18018568:18023538_5p,Nt16:22266604:22270846_3p,Nt05:32721548:32725236_3p,Nt17:99655123:99660149_3p,Nt05:32721548:32725236_5p,Nt17:38619174:38621565_3p,Nt16:22266604:22270846_5p,Nt17:99655123:99660149_5p,Nt20:1000…
fam_564	14	79.4288545364437	Nt10:35872005:35877880_3p,Nt10:35872005:35877880_5p,Nt11:66998857:67005189_5p,Nt17:80029371:80034193_3p,Nt11:66998857:67005189_3p,Nt17:80029371:80034193_5p,Nt11:24325244:24340223_5p,Nt13:110841165:110844994_5p,Nt12:71000243:71004164_5p,Nt13:110841165:110844994_3p,Nt12:71000243:71004164_3p,Nt15:73894717:73899686_3p,Nt15:73894717:73899686_5p,Nt23:30814445:30825077_5p
fam_6	46	74.8122035449757	Nt01:115276738:115287054_3p,Nt01:115276738:115287054_5p,Nt11:27491378:27502200_3p,Nt03:6476665:6487348_3p,Nt03:6476665:6487348_5p,Nt11:27491378:27502200_5p,Nt06:113857752:113866858_3p,Nt05:59350820:59360218_5p,Nt05:59350820:59360218_3p,Nt06:113857752:113866858_5p,Nt06:74185813:74196078_5p,Nt06:74185813:74196078_3p,Nt22:82273828:82283241_3p,Nt22:82273828:82283241_5p,Nt18:40978935:40989552_3p,Nt08:…
fam_62	100	90.1610146203768	Nt01:81898631:81900913_3p,Nt18:74339751:74344783_5p,Nt01:81898631:81900913_5p,Nt18:74339751:74344783_3p,Nt01:9415701:9420159_3p,Nt01:9415701:9420159_5p,Nt20:22698776:22702911_5p,Nt17:87197536:87202388_5p,Nt08:107705937:107710193_5p,Nt20:22698776:22702911_3p,Nt05:15466212:15469948_5p,Nt18:23359758:23365029_3p,Nt18:23359758:23365029_5p,Nt16:86895635:86900798_5p,Nt16:86895635:86900798_3p,Nt13:762693…
fam_74	18	79.7903818853845	Nt02:10213087:10223974_3p,Nt02:10213087:10223974_5p,Nt09:69079411:69091723_5p,Nt09:69079411:69091723_3p,Nt24:92604341:92614790_3p,Nt22:48970319:48981225_3p,Nt22:48970319:48981225_5p,Nt24:92604341:92614790_5p,Nt15:53786864:53797605_3p,Nt15:53786864:53797605_5p,Nt04:34434866:34444648_3p,Nt04:34434866:34444648_5p,Nt04:115214532:115224823_5p,Nt04:115214532:115224823_3p,Nt19:86669505:86684467_5p,Nt19:…
fam_75	225	89.1372045506881	Nt02:103930574:103935351_3p,Nt09:44598485:44602614_5p,Nt13:137231926:137238310_3p,Nt13:137231926:137238310_5p,Nt14:28367290:28371537_3p,Nt22:24944023:24946764_3p,Nt09:44598485:44602614_3p,Nt04:104269548:104273808_3p,Nt04:104269548:104273808_5p,Nt04:55510898:55515126_5p,Nt04:69042873:69047177_3p,Nt04:69042873:69047177_5p,Nt14:28367290:28371537_5p,Nt17:136986789:136990332_5p,Nt19:49280551:49289734_…
fam_79	38	74.7248766819957	Nt02:11226273:11237254_3p,Nt02:11226273:11237254_5p,Nt13:10443358:10454377_3p,Nt13:10443358:10454377_5p,Nt09:86415347:86426520_3p,Nt14:20478666:20491983_3p,Nt13:43838853:43852713_5p,Nt14:20478666:20491983_5p,Nt24:63844455:63853575_3p,Nt13:39127313:39138787_5p,Nt09:86415347:86426520_5p,Nt13:39127313:39138787_3p,Nt04:92908012:92919167_3p,Nt04:9221669:9236945_3p,Nt04:118106344:118119699_3p,Nt13:4383…
fam_80	26	86.1111681009402	Nt02:11935983:11939295_3p,Nt02:11935983:11939295_5p,Nt14:58148733:58154282_3p,Nt15:5798965:5803823_3p,Nt02:7969233:7975382_3p,Nt15:5798965:5803823_5p,Nt17:158627869:158633774_5p,Nt14:58148733:58154282_5p,Nt02:7969233:7975382_5p,Nt17:158627869:158633774_3p,Nt17:42877686:42882628_5p,Nt17:42877686:42882628_3p,Nt17:167152471:167163327_5p,Nt17:167152471:167163327_3p,Nt14:108086839:108092857_5p,Nt14:10…
fam_82	28	75.4635921579905	Nt02:14225815:14240223_3p,Nt02:14225815:14240223_5p,Nt09:39440213:39451677_3p,Nt09:39440213:39451677_5p,Nt17:68990961:69000890_3p,Nt17:68990961:69000890_5p,Nt17:45933794:45945392_3p,Nt22:3034572:3046369_5p,Nt09:17990499:18004756_3p,Nt22:3034572:3046369_3p,Nt04:29092161:29102168_5p,Nt15:111698490:111708016_5p,Nt15:111698490:111708016_3p,Nt04:29092161:29102168_3p,Nt17:92278302:92289480_3p,Nt13:1177…
fam_86	12	84.3950543343747	Nt02:15715584:15726121_3p,Nt02:15715584:15726121_5p,Nt15:13533437:13544487_3p,Nt02:25410212:25419264_5p,Nt15:13533437:13544487_5p,Nt02:25410212:25419264_3p,Nt17:121584430:121591478_3p,Nt09:88084699:88091472_3p,Nt09:88084699:88091472_5p,Nt17:121584430:121591478_5p,Nt23:89379094:89388268_5p,Nt23:89379094:89388268_3p
fam_87	18	80.1290158455661	Nt02:16142748:16150625_3p,Nt02:16142748:16150625_5p,Nt12:68972550:68981993_3p,Nt19:16118519:16125758_3p,Nt19:16118519:16125758_5p,Nt21:32716308:32725351_5p,Nt14:108973938:108981496_5p,Nt21:32716308:32725351_3p,Nt14:108973938:108981496_3p,Nt17:11487251:11496090_5p,Nt17:11487251:11496090_3p,Nt23:101971679:101979107_3p,Nt23:101971679:101979107_5p,Nt12:68972550:68981993_5p,Nt23:20882066:20889993_3p,N…
fam_9	52	76.1964669200558	Nt01:117043048:117053461_3p,Nt01:117043048:117053461_5p,Nt11:12415103:12425310_5p,Nt11:12415103:12425310_3p,Nt10:93962982:93971120_3p,Nt10:93962982:93971120_5p,Nt07:87888411:87901241_3p,Nt07:87888411:87901241_5p,Nt07:12526905:12537959_3p,Nt07:12526905:12537959_5p,Nt08:98347974:98356914_3p,Nt08:98347974:98356914_5p,Nt20:44642640:44650190_3p,Nt20:44642640:44650190_5p,Nt08:11652138:11663542_3p,Nt08:…
