# Supplementary material for: Transposon signatures of allopolyploid genome evolution
Source: Nat Commun. 2023 Jun 1;14:3180. doi: 10.1038/s41467-023-38560-z (PMC10235133; doi:10.1038/s41467-023-38560-z)
Supplement: Supplementary file 6 — Supplementary Data 3 [file 41467_2023_38560_MOESM6_ESM.zip › Tobacco.LTR.families/Tob.LTR.LTR.fa]

>Nt01:9323807:9328201_5p
TGTTAAGTTTGGCAAATGTTTTTGTCTCACATCGGTGGGAAAAAAAGAGTTGGGGGGATTTTCCCCTATAAAAGAAGGCTTAATGTTTAGGATTTAAAAACACCTCTCATTTGCCTTCTCATCTATTTAAGGCATTTGTATCTTCTCTCTTTAGTATTATTTCACTTGTATTTTTGGAGTGGAATACAATATTGGTTGTGTCCGAGGAGTAGGCAAAATTAGCCGAACCTCGTAAATTCTGGTGTTCCCTTTATTGTTGCTTTATTGTCTTATTTATTATTTGGTGGCTGTCATAATTTTTGGTATAGTAGTTGTGACTTATTCACACTATATACATTTGGCTTCCGCAACA
>Nt01:9323807:9328201_3p
TGTTGAATTTGGCAAATCTTTTGTCCCACATCGGTGGGAAAAGAAGGGTTGGGGGATTTTCCCCCTATAAAAGAAGGTTTAATGTTTAGGATTTATACGCATCTCTCATTTGTCTTCTCATCTGTTTAAGACATTTGTATCTTCTCTCTTTAGTATTATTTCACTTGTATTTTTGGAGTGAAATAAAATATTGGTTGTGTCCGAGGAGTAGGCAAAATTAGCCGAACCTCGTAAATTCTGGTGTTCCCTTTATTGTTGCTTTATTGTCTTATTTATTATTTGGTGGCTGTCATAATTTTTGGTATTGTAGTTGTGACTTATTCACACTATATACATTTGGCTTCCGCAACA
>Nt01:9415701:9420159_5p
TGTTGTGGAAGCCAAATGTGTATAGTGTGAATGAGCCACAACTACTATACCAAAATTATGACAGCCACCAAATAATAAATAAGATAATAAAGCAACAATAAAAGGAACACCAGAATTTACGTGGTTCGACCAATTTTGCCTACTTCCTCGGACACAACCAATATTTTATTGCACTCAAAAAATACAAGTGAAATAATACTAAAGAGAGAAGATACAAATGTCTTAAGAAGATAAGAAGGCAAATGAGAGGTGTATTTAAATCCTAAACATTAGGCCTCCTTTTATAGGGAAAAATTCCTAACCAATTTGGTCCTCCACTGATGTGGGAGTTTTGGCATTCA
>Nt01:9415701:9420159_3p
TGCAGAAGTCAAATGTATATAGTGTAAATGAGTCACAACTACTATATCAAATTATGACAGCCACCAAATAATAAATAAGACAATAAAGCAACAATAAAAGGAACACCAGAATTTACGAGGTTCAGCCAATTTTGCCTACTTCCTCGGATACAACCAATATTTTATTACACTCCAAAAATACAAGTGAAATAATACTAAAGAGAGAAGATACAAATGCCTTAAGAAGATAAGAAGACAAATGAGAGGTGTATTTAAATCCTAAACATTAGGCCTCCTTTTATAGGGAAAAATTCCCAACCAATTTGGTCCTCCACCGATGTGGGAGTTTTGGCATTCAACA
>Nt01:13470727:13477852_5p
TGTTTGACTCAAAAGATATCGAAATATTTTTGAACAAATCAATCAGAGAAGATGAAGGGGTAAATCTTAGTCAGACATAATTAAATCCAGATCAAAGAGCAAGTAGTATGGATTGCATACAGGATAAAAGAGATGTAAATGATCTTATTGAAATTTAATATTGTGTCTCCCATCGATCGATGGGGGGACAGCTTTACATGTTCTTCTATGGATTACTTCCTTCCTATCAAGAATACAAGAAGAGAGCTTCAGAGAGAGAAAGGAGGGAGCAACCCCCTTAATCGAAGGTTTTCCCCTACTATATATAGTTAAGTCACACTTGTCCTTTACTTGGGCCGACGCCCTCTTGCCTCCAATATGTCTCGGTCGTCCCTTTAGGCGCTGTTTCTTCCGACTCGACGGATATCGGGAAAGAGACGCAGAGTGGGCTACACTATCTTTCACTGCCCAGTCACCTAGGCGGGAGGTTGGTTAGTTCAGTCATGACAGTCAGATTCTGACCAATACA
>Nt01:13470727:13477852_3p
TGTTTGACTCAAAAGATATCAAAACCTTTTTGAACAAATCAATCAGAGAAGATGAAAGGGTAAATCTTAGTCAGACATAATTAATTTCAGATCAAAGAGCTAGCAGTATGAATCACATACAAGATAAAAGAGATGTAAATGATCTTATTGAAATTTAATATTGTGTCTCCCGTCGATCGATAGGGGGATAGCTTTACATGTTCTTCTATGGATTACTTCCTTCATATCAAGAATACAAGAAGAGAGCTTCAGAGAGAGAAAGGAGGGAGTAGCCCCCTTAATCGAAGGTTTCTCCCTACTATATATAGTTAAGTCATCATTGCCGTTTACTTGGGCCGACGCCCTCTTGCCTCCAATATGTCTTGGTCATCCCTTTAGGCGCTGTTTCTTTCGACTCGATGGATGTTGGGAAAGAGACGCAAAGTGGGCTACGCTATCTTTCAATGCCCAGTCACCTAGGCGGGACGTTGGTTAGTTCAGTCGTGACTGTAAGATTTTGACATACA
>Nt01:15280605:15281866_5p
TGTTAGATAGTTATGTGTAAATAGTCCTAGTCCCATATGTAGTAAGAGTAGAGTATGTCCTAGTTTCGTATGTAGTAGGAGTAGAATATGTCCTAGTCCTATATGTAGTAGGAGTAGAATATGTATTATATATAGGGGTTATTGTATCATTGTTAATAAATAGATTTTTCTCCCGTGCATTCTCACATGGTATCA
>Nt01:15280605:15281866_3p
TGTTAGATAGTTATGTGTAAATAGTCCTAGTCCCATATGTAGTATGAGTAGAGTATGTCCTAGTCCCGTATGTAGTAGGAGTAGAATATGTCCTAGTTATATATGTAGTCGGAGTAGAATATGTATTATATATAGAGCTTATTGTATCATTGTTAATAAATAGATTTTTCTCTCATGCATTCTCACA
>Nt01:18396311:18410760_5p
TGTTTACTATGAAAATGGTAATAACAATTAAATTTGTAAATGAGATTCTAAAAATACGTGATCTATTCCCGAGCTAGTTGTAAGAGCAGTTGATGCTAATAATGTGGAGTTTAATGACGAAATGCAAGCTAAAACGAGATAGTAATCGAACTGAGGGGCTTGCTGCCCGGGTATAGGTCTGGTCGATGGGGGGCCTCAGGGTCGATGTTAGGGTCGAGCTCGAGCTATCAGGAATAGTCGGGGATGGGATAATAGTTTAGGATATAATTAAACGAGGCTCTTCATGACCAATACTAAGCAACACGATGAAGGACTAATAAGAAAGCAATGGATATTAAGGTGACTTCGGGTCAGTGAGAACGAACAAGTTAGAAAGAAAAGAGAGAGAGAAAGGTATTATTGCACTTGTGGAGAAATAGAGCAACATCAGTCCGTTACAAGGTAGTGTGAGTCCCCTTTATATAGGAGGGAAACTCGGCTACGAGCATATGGGCATTAATTACAAAGTGTGGAGATAGTATGTCTTGATGTGACGCCTCAGCATAGGCTCTGGATAGGCCGGCCCTATCAGACTTAGCTGCGTGCCTTGGGAGCTTCCCTCTTTGTCCTAGCTTCGATCTCTTCCTTCTCTGAGTCGGGCCTCAACGAGCCCCGAGGTCGGGAACTCGGTCGTGGCTTCCTATCCCGAGGTCTAGAGGCGTTCTTCCAAAATGACTTGACAACGAGAAATCAAGTCCTTTGATTTTGCCGCGTACA
>Nt01:18396311:18410760_3p
TGCTTACCGTGAAAATGGTAACAATAATTAAATTTGTAAATGGGATTCTAAAAATACGTGATCTATTCCCGAGCTAGTTGTTAGAGCAGTTGATGCTAATAATGTGGAGTTTAATAACGAAATCCAAGCTAAAACAAGATAGTAATCGAACCGAGGGGCCTGCTGCCCGGGTATAGGTCTAGTCGATAGGGGACCTTGGGGTCGATGTCAGGGTCGAGCTCGAGCTATCTGGGATAGTCGTAGATGGGATAACAGTTGAGAATAAAATTAAACAAGGCTCTTCACGACCAATACTAAGCAATACGATGAAGGACTAATAAGAAAGCAATGGATATTAAGGTGACTTCGGGTCAGTGAGAACGAACAAGTTAGAAAGAAAAGAGTGAGAGAAAGGTATTATTGCACTTGCAGAGAAATGGAGCAACATTAATCCGTTACAAGGTAGTGTGAGTCCCCTTTATATAGGAGGGGAACTCGGCTATGAGCACATAGGCATTAATTACAAAGTGTGGAGATGGGATGGCTTGACGTGACGCCTCAACATAGGCTCTGGATAGGCCGACCCTATCAGACTTATCCGCATGCCTTGGGAGCTTCCCCCTTTGTCCTGGCTTCGATATCCGCCTTCTCTAAGTTGGGCCTCGACGAGCCCCGAGGTCGGGAACTCGGTCATGGCTTCCCGTCCCGGGGTCTCGAGGAGTTCTTCCGAAATGACTTGACAATGAGAAATCAAGTCCTCTGATTTTGCCGCGTACA
>Nt01:20603300:20607403_5p
TGTAACGATTCCCATGTTGGAATCGTCATGAATTAAGCAAAGGAAAAGAAACAAAGAAGAAAGCAAAATTTTAAAGAAGAAAAGCTTAGATTTTCATTTCAGATGTCTCTAACTATAAGGAAATATTACATTATAAAGCTAAAGAAAAGGACTTACTGTAATTTTAAAAAGTCAAGGGACTACTATGTAATTAATAGAAGTTTCTATCAGTCTAATTCATAACA
>Nt01:20603300:20607403_3p
TGTAACGATTCCCATGTTGGAATCGTCATGAATTAAGCAAAGGAAAAGAAACAAAGAAGAAAGCAAAATTTTAAAGAAGAAAAGCTTAGATTTTCATTTCAGATGCCTCTAACTATAAGGAAATATTACATTATAAAGCTAAAGAAAAAGATTTACTGTAATTTTAAAAAGTCAAGGGACTACTATGTAATTAATAGAAGTTTCTATCAGTCTAATTCATAACA
>Nt01:22340708:22351047_5p
TGATGGGTTTTCAATGTCTTAGCCTAATATTTTGATGATCTAACAAACTTACTGTCAAGAACCAGATAGGGAACCTGATAAACTTAGTTTACATTGCTAATAAACGGACTCCAGCTAAATGTGAACAGCTACAACTTCAGGAGATAGAGAACCAACACAAGGACCTGATACCCTTGTGGTTCCCTGACAGCAGTACGAAGTCAATTGTGTACAACTGGAAAGTGACGTGACTGCCTGCACTGTTTCTGCCTATACTGCACTGTTCCCGTGGTCACTTGTCCTTTGACAACCAAGTAATTACATCATTCAAGTGATGCCATCCAAGTTGTATTAACAAAAGTAGTACAACAAAACATCACTTGAACACTTGAGAATTCACTTCAAGCATTCAAGCCATCTGATATTCGAGCATTCAATTCTCAAGTGCATCAAGAACAAAGTTTAACACTACTACGGACCAGTTCCTAAATCTAATATTTTGTTGTCCTTAGTTGAGTTGTAACTTTGTAATTGTTCTTCATTGTAATTCCTAATTTGCTTAGCTAGAAGTGTTGCTTAGGAACCCTCTTGTAAAATCATAAACACTTAGAGTTTGTGTCGTGACTAGAGTTAGTCATGAGTTGAAGTCTTTGTAACATGTGTATTGCAAAGTGGCTTGTAATAGGTGTATTACAAGTTAGTGAGGGATTAAGAGTTTAATTCCTAGGTTACAATAGGTTGTAATCTAAAGATTGCTCAGTAGTGAAGTTGAAATCCTAACAATGTAGGTCGTGGTTGTTTATCCCCTTGAGCAGGGATTTTTTCACGTAAAATTCCCTATCTTATTTACTTACTGTTTCATTAGCATTCTCAGTGGGAACTCATAAGAGGACCTGGTCTCTCTATAGTTTGGTGGACTCACATAAATTATCA
>Nt01:22340708:22351047_3p
TGATGGGTTTTCAATGTCTCGGCGTTATATTTTGATGATCAAACAAACTTACTGTTAAGAACCAGATAGGGAACCCGACACACTTGGTATACATTGCTAATCAACAGACTCCAGCTAAATGTGAACCGCTACAACTTTAGGAGATAGAGAACCAACACAAGGACCTGATACCCTTGTGGTTCCCTGACAGCAGTACGAAGTCAATTATGTACAGCTAGAAAGTGATGTGACTACCTGCACTGTTTCTACCTACAATGCACTCTTCCCGCGATCACTTGTCCTTTGACCAACTAAGTGATTACATCATTCAAGTGATGTCATCCAAGTTGTATTAACAAAAGTATTACAACAAAACATCACTTGAACACTTGAGAATTCACTTCAAGCATTCAAGCCATCTGATATTTGAGCATTCAATTCTCAAGTGCATCAAGAACAAAGTTTAACACTACTATGGACCGGTTCCTAGATCCAGTATTTTGTTGTCCTTAGTTGAGTTGTAACTTTGTAATCATTTTTCATTGTAATTCTTAATTTGCTTAGCTAGAAGCATTGCTTAGGAACCCTCTTGTAAAATCATAAACCCTTAGTGTTTGTATCGTGACAAGAGTTAGTCATGAGTTGAAGTCTTTGTAATAGATGTATTGCAAAGTGACTTGTAATAGGTGTATTACAAGTTAGTGAGGGATTAAGAGTTTACTTCCTAGGTTACAATAGGTTGTAATCTAAAGATTGCTCAATAGTGAAGTTGAAATCCTACCAGTGTAAGTCGTAATTTTTTATCCCCTTGAGCAGGGATTTTTCTACGTAAAACTCCATGTCCTATTTACTTACTGTTTCATTAGTATTCTCAGTGGGAACTCATAAGAGGACCTGGTCTCTCTATAGCTTGGTGGACTCACATAAATTATCA
>Nt01:23555467:23560522_5p
TGTTAAGCAGTTAGTCATGTATAGTGTCCCACATCGGGAAGTGAATACCTATTATTATGTAATCACGGTATATAAATATGACATTGTACAACACTTTATAGAATGAATAAGATTTTTCTCCCATGCTTTATCACA
>Nt01:23555467:23560522_3p
TGTTAAGTAGTTAGTCATGTATAGTGTCCCACATCGGGAAGTAGATACCTATTATTATGTAATTACTGTATATAAATATGGCATTGTACAACACTTTAGAGAATGAATAAGATTTTTCTCCCGTGTTTTCTCACA
>Nt01:34658870:34670018_5p
TGTATGGGTCCAAATTTGACCGACCACGATCTATAACGAGTACGATAAATGACCGAGTAACTCCGAACCGGCGTTCCAAGGAAGACGACCCCAAGGCGAAAGGAGAAACCGTACGACCCTTGTAGAAGTGTAAACCCATTAGCGAATATTAAGAATATTCCTTGTATTTTTTGTTTCTTACAATTGGGAAGGTTTCCTCTCTAGTATATAAGGGGGACAAAAGACTTTGTAAAAGTAGAACTGAAAAAAAACTTATCAATCTTGAATGAAAAGAAACTCTGCACTTCATTTCCTTTTACCTATTATTATTCTAGAGATTATTATCTTCAACTATGATTTACCCCTTCATCTTCGACTGATTTGTTCAAAAAAGTCTTAACATATTTTGAGTCAAACA
>Nt01:34658870:34670018_3p
TGTATGGGTCCAAATTTGACCGACCACGACCTATAACGAGTACGACAAACGACTGGGTAACTCCGAATCGGCGTCCCAAGGAAGACGACCCCAAGGCGAAAAGAGAAACCGTACAACCCTTGTGGAAGTGTAAACCCATTAGGAAATATTAAGAATATTCCTTGTATTTTTTGTTTCTTACAATTGGGAAGGTTTCCTCTCTAGTATATAAGGGGGACAAAAGACCTTGTAAAAGGGGAACTGAAAAAACCTTATCATCTTGAATGAAAAGAAACTCTGCGATTCTCTTCCTTTTACCTATTATTATTCTAGAGATTATTATCTTCAGCTACGATTTACCCCTTCATCTTCGATTGATTTGTTCAAAAAGATCTTAACATCTTTTGAGTCAAACA
>Nt01:38469086:38475060_5p
TGATGTGATTCTTCGAGTTAACAAAGAACTAACCGACCAGGATCAAGATCTTGAATCGAAAACGTGGTTTATGGGCTGGGTTCAAGTAACAACGTATCTCAAGTTTTAGGATTCAGAATCTAATGATTCAAAAAATGAGATGAACGATAACGATCTGAACTATAAGAAAGACTATTTACTCACTCAAAACAAGTAAATAATGATGCTGCACCAATTTAATGATAGATAGGATTCTATGATATCAAAAGAACGAATTTAGATCAAGAAATGTGTTCATGCAAGTTCAAGAACTAAACAAGTTCCTAAAGTCACCACTTGGAATCAATTAACATGATAAAGAAGTACCACACGCAATTGAAAACATGATAAATACTATCACCACCTTGCTTGGAACCAAAAACAAGGATAAAGAAGACAAAATAGAGAAAAACACTCTATTGTAAAGCTAGACAAACCTTAAAAACGTGAATTGCATTCTACAAGGCAAGAGAACCCTTTATATAGGCCTAGAGTCTCTTCTTTGATGACTACAATTCCTATTCTAATAAGGAAATAAAATAACTAGACAAGGAAAGTAAAATCTCTATTCTATAAGGAATAGAAACTAGAATCCTACTAAAGGAAAATCCTTATTCTAAAAGGAATAAACTAAATCCTATTTTAAGAAGGAAAGGGCATTGGCTTCTTGAAATCAATCTTGGGCCTTTTGAACTTGAAGACACGTCCACACACCTATCCGCGGGCATATAAGAACTTGTTTTTGGCAAGCTAATTAACAAAAGGCTAATATAGCTTCTTGATTAGCATCA
>Nt01:38469086:38475060_3p
TGATGTGATTCTTCGAGTTAACAAAGAACCAACCGACCAAGATCAAGATCTTGAATCGAAAACATGATTTGTGGGTTGGGTTCAAGTAACAACGTGTCTTAATTTTTAGGACTCGGAATCTAATGATTCAAAAACAAGGTGAAAGATGACGATCTGAACTATAAGAAAGACTATTTACTCGTTCAAAACAAGTAAAATAATGATGTTGTACCAATTTAATGATAGATAGGATTCTATGATATCAAAAAATTAATTTAGATCAAGAAATGTGTTCATGCAAGATCAAGAACTAAACAAGTTCCTAAAGTCACCACTTGGAATCAATTAACGTGATAAAGAAATACCACACGCAATTGAAAACAAGATAAAGACTATCACCACCTTGCTTGGAACCAAAACCAAGGATAAAGAAGGCAAAATAGAGAAAAACACTCTATTGTAAAGCTAGACAAACCTTAAAAACGTGAATTGCATTCTACAAGGCAAGAGAACCCTTTATATAGGCCTAGAGTCTCTTCTTTGATGACTACAATTCCTATTCTAATAAGGAAATAAAATAACTAGACAAGGAAAGTAAAATCCCTATTCTACAAGGAAAAGAAACTAGAATCCTACTAAAAGAAAATCCTTATTCTAAAAGGAATAAACTAAATCTTATTTTAAGAAGGAAAGGGCATTGGCTTCTTGAAATCAATCTTGGGCCTTTTGAACTTGAAGACACGTCCACACACCTATCCGCGGGCATATAAGAACTTGTTTTTGGCGAGCTAAATAACAAAAGGCTAATATAGCTTCTTGATTTGCATCA
>Nt01:38546082:38555614_5p
TGTATTGGGAAAAAACTGAGTCTGAATATTGAAGATGACGTGTCATGATACGTGGACTGGTCAAAAGGTCAAAACGCAATAAATAACCAAGAGGCACGGGAGACAACAAATATGGGGAGAAGAAAACAACATAGGTGTGGACCGTTACTCAAATAGGTACGAGTCTCGTACCTATTCGAGTCATTTAAAGACCGAAGATCAGAAGAAGTTGAAGATACGAATCTGATGACGTAGAAGAGTCTAAATACAACATTAAATATCAAATACGTTAGAAAATTTGAATTAAATTGAAATGATTGTGTAACGTTTCTTTTAATGTCATTTATTGCTCATAATTGCCTCATTAAGACAAAGACATTACATCTTCTCCTAGAATCAACTATAAAAGGAGAAGGACACAACATCTGTAGACACACGAAATATTATTGAGATTACACTGAAATACAAAACTACTTATTCTCAGAAGTCTTCTATTATTTTCGTCTCCTGATTATCAGTAACCCGAATTTCTCTTTATTTCTAGCTTTGACCAAAGACTCAGATTTTTGGTTAAACA
>Nt01:38546082:38555614_3p
TGTATTGAAGATGACATGTCATGACACGTGGACTGGTCAAAAGGTCAAAACGCAATAAATAGCCAAGAGGCACGGGAGACAACAGATATGGGGAGAAGAAAACAACATAGGTGTGGACCGTTACTCAAATAGGTACGAGTCTCGTACCTATTCGAGTCATTTAAAGACCGAAGATCAGAAGAAGTTGAAGATACGAATCTGATGACATAAAAGAGTTTTAATACAACATTAAATATCAAATACGTTAGAAAATTTGAATTAAATAGAAATGATTGTGTAACGTTTCTTTTAATGTCATTTATTGCTCATAATTGCCTCATTAAGACAAATGCATTACATCTTTTCCTAGAATCAACTATAAAAGGAGAATGACTCAACATCTGTAGACACATGAAATATTATTGAGATTACACTGAAATACAAAACTACTTATTCTCAGAAGTCTTCTATTATTTTCGTCTCCTGATTATCAGTAACCCAATTTCTCTTTATTTCTAGCTTTGACCAAATACTCAGATTTTTGGTTAAACA
>Nt01:41198875:41214333_5p
TGGAGGGACAACTCGTTCCTTTTGGGAACTGGGTTTGCATTTGAAGAGTCGCCACCTAATGATTAAGGTGCATTAGGACACCAATGGGGTTTGATTTGAATAACCAGAGATAGGGTAAGGGCTTGAAATTATTCTAAGGGGAAGGTGTTAGGCACCCCTCAGAATCAACTAATGTGGTTCCCGGCCAGACAGTTATTGTGAATTCGGGTGCAATTAACATATAAGCATATAAGGCTCAAAGAAGAGGGGATTTCAATATATAATGGTTTTAATGTAAATAAATTTGAAATAACGATCAAAGAGCCGATTTTTAAATAAAGAGTTACAATGCTAAAAATAATAAAGAATAAAGGGGGTCCTGAATTTATTAAAATTATGGATCACCCCACACAATTTTCGGTAATCACTCCTCAATGAGGGGCTACACGTGACATTATCGCGTGGTCATCATATCCATATCTACCCTTCCCA
>Nt01:41198875:41214333_3p
TGACATTTGGAGGGACAACTCGTTCCTTTTGGGAACTGGGTTTACATTTGAAGCATCCCCACCTAATGATTAAGGTGCATTAGGACACCAATGAGGTTTGATTTGAATAACTAGAGATAGGGTAAGGGCTTGAAATTATTCTAAGGGGAAGGTGTTAGGCACCCCTCAGAATCCTCTAATGTGGTTCCCGGCCAGACAATTATTGTGAATTCGGGTGCAATTAACATATAAGCAAATACGTCTCAAATAAGAGGGGATTTCAATACATAATGGTTTGAAAGTAAATAAATTTGAAAGAACGATCAAAGAGATGATTTTTAAATAAAGAGTTACAATGCTAAAAAAAAAGAATAAAGGGGGGTCCTAAGTTTATTAAAATATGGATCACCCCACACAATGTCCGGTAATAACTCCTAAATGAGGAGCTACACATGACATTATTGCGTGGTCATCATATCCATATATACCCTTCCCACA
>Nt01:42550821:42560761_5p
TGTGTGCGGCGAAATCAGAAGACTTAATTTCTCACTGACAAGCCACTTCAGAAGAATACCCCGATGACATGAAATTGCGAACGAGTCCCCTCTCTCGGGGCTCATCGAGGCCCGACTCAAAGAAGACGAAGACCGAGGCTAGAGCAAAGGGGAAAATTCCCAAGGCACGCAGCTCAGTCTGACAGAGCCGGCCTATCCGGGGCCTCTGTCGAAGCGTCACGTCTAGCCATACCATCTCCATACATTACAATTTATGTATGTCGTACTATAACCGGATTCCTTTCCTATATAAGGGGAATCCATGCCACTTTGTAAAGAGCTGAGTTTGCTCCAACTATTCTCTCCACAAGATCA
>Nt01:42550821:42560761_3p
TGTGTGCGGCAAAATCAGAGGACTTAATTTCTCGCTGACAAACCACTTCGGAAGAATACCCCGAGGACATGAAATTGCGACCGAGTCCCCTCTCTTGGGCCTCATCGAGGCCCGACTCAAAGAAGACGAAGATCGAGGCTAGAGCAAAGGGGGAAATTCCCAAGGCACGCGGTTCAGTCTGATAGAGCCGGCCTATCCGGGGCCTCTATCGAAACGTCACGTCTAGCCGTCCCATCTTCATACTTTACAATTTATGTATGTTGTACTATAACCGGATTCCTCTCCTATATAAAGGGAATCCATGCCACTTTGTAAAGGGCTAAGGTTGCTCCAACTATTCTCTCCACAAGATCA
>Nt01:42708912:42719429_5p
TGCATACAGTTAAAATCGAAGAGCACGATTTTATGATTATTATGATATCCCATGGCCCATTTTCAAAAGGCTCGAGTGTAGTTCGAGGTTTGAACCCGAGGGTCCTATAGGCTCGACCTCAAGGCAATGCAAATCAGCAGCTATGATGAACGAGTGGGAGATTCCCAAGGCACATGACTAAAGCTGGCCAAATCTATTAGGCTAGTTCAGGCCTGTACCGTGGCATTAAATGGTTGTACCAGCCATATATCTTTGTAATAAATGCACTTGTACCATGTTGGGATTCCCTCCCTATAAAGGGGATCTTTACTGTTTTTTGCAGACACGATACAATACTTCTCATAATATTCAATACAAGAACATTCTCTTCTCTCGAGTTTAAACATATTCTCTTGGTTTCACTACTTATATTTATTGCTTATATTCATTGTGTTCTATTTATTGTTCTTAATTTATTGCTCATTATTGGCCATAAAAATCCTCCATCAAAGCTCTCAAAACTGTTAGTCCTTCATCGGTCATTCATAGCTCAGCATCGAGCTCGACCTCGAGGTCCCGTATAGTCAGGCTCGAGGCTCTAACTCTCAGCCGCTCGGTTTGCTTAAACATATTATTTTCAAGTTCCTATCTTATTTTCTAGTCTCACACTTAGCAACTATTGCCTAACAACTAGCATAAAAAAAGATCACGTATTTTTAGAACCAATAAATCAAATCTAATTGTAACTACCATTTTCA
>Nt01:42708912:42719429_3p
TGGCTAAAATCGGAGAGCCCAATTTTATGATTATTATGATATCCCGTGGCTCGTTTTTAAAAGGTTCGAGTCTAGTTCAAGGTTCGAACCTGAGGGTCCTATAGGCTCGACCTCGGGGCAATGCAAATCAGCAGCTATGATGAATGAGTGAGAGATTCTCAAGGCACATGACTAAAGCTGGCCAAATCTATTAAGCTAGTTCAGGCCCATACTGTGGAATTAAATGGATGTAACAGCCATATATCTTTGTAATAAATGCACTTGTACCATGTTGGGATTCCCTCCCCCTATGTAAAGGGGATCTTTACTGTTTTTTGCAGACACGATACAATACTACTCATAACATTCAATACAAGAACATTCTCTGCTCTCTAATTTAAACATATTCTCTTGGTTTGATCACTTACATTTATTGCTTATATTCATTGTGTTCTTTTTATTGTTGTTCATTTATTGCTCATTATTGGCCACAAAAAGCCTCCATCAAAGCTCTCAAAACTATTAGTCCTTCATCGGCCATTCATAGCTCAGCATCGAGCTCGACCTCGAGGTCCCGTATAGTCAAGTTCGAGGCTCCGATTCCCAGCCGCTCGGTTTGCTTAAACATAATATTTTCAAGTTCCTATCTTATTTTCTAGTCTCACACTTAGCATCTATTGCCTAACAACTAGCATAAAACAGATCACGTATTTTTAGAACCACAAAATCATATCTAATTGTAATTACCATTTTCAAGGTAAACA
>Nt01:42994720:43000529_5p
TGCTCCAAATCTAGCCACAATCAGTACATAACTATTAAAATATTCTAAGGGAACAAAGCCCACTCGAAAATATCCAATTTGTATCAACAATCCCGAAATTTCTCAAACTTGACTCTCGGGCCCACATCTTGAAATTCGACAAAAATTTACAAAACTAGAATCCTCATACTCTCACGAGTCTAACCATATCAAAATTATCCAATTCCGATATCATTTGGTCCTTCAAATCATCATTTTACATTTTTGAAAGGTTTCACAAATTTTCTTCCCAAATTTCATCGCAAATCATGAATCAAATGATGAATTCAATGATAGATTTATGTACTCTAGCCAAATTCGAGTTAGAATCACTTACCCTGATGAATTTCTTGAAACAACCTTTGAAAAATCGCCAAAATCTGAGCTCTCTAGGTCAAAATTTAAAATAAAACCCTAAGCCTCGTATTTATGGAGCACCTCCCGGATTTTCACCGCTGTTGACCGCACAAAATCGAGTATTGAGTTCAAAAATCATACCTATAGGTGTTATCTCTTGAATCCCTATTCAAATCCTCTCAAAAAGCTCCCAAGCCGAGATAAAAATGGTGAAAATAGCTCAAAATCGCGAAGGGCACAATTTATACCTTCTGCCCAGGCATTTTTGCATCTGCGACCCTATTCACAGCTTCTACGGTACCGCATATGTGGCCAACTAATTGCTTCTGCGGTTCCTCACTTAACGGCCAAAACTGCTCCTGCGATAAACATTCCGCACCTGCGCCTTCACAGGTGCGGTCCATCAACCACATCTGTGGTCCCTGCCTTCCCAGGCATTTCCGCTTTTGTAATCTCCCTTATCGCACTTGTGGTCCCCAATCCGCAGGTGTGGAAATATCATAAGCAACAAATTCAGCAGCTGCAACAAAGTTTCAAACTCCCCGTCAACCATCCGAAATCA
>Nt01:42994720:43000529_3p
TGCCTTTGCCCTCACGAATCAACCTCCGAATGCTCCAAATCTAGCCACAATCAGTACATAACTATTAAAATATTCTAAGGGAACAAAGCCCACTCGAAAATATCCAATTTGCATCAACAATCCCGAAATTTCTCAAACTCGACTCTCGGGCCCACATATCGAAATTCGACAAAAATTTACAAAACTAGAATCCTCATACTCTCACGAGTCTAACCATATCAAAATTATCCAATTCCGATATCATTTGGTCCTTCAAATCATCATTTTACATTTTTGAAAGGTTTCACAAATTTTCTTCCCAAATTTCATCGCAAATCATGAATCAAATGATGAATTCAATGATAGATTCATGTACTCTAGCCAAATTCGAGTTAGAATCACTTACCCTGATGAATTTCTTGAAAAAACCTTTGAAAAATCGCCAAAATCTGAGCTCTCTAGGTCAAAATTTAAAATAAAACCCTAAGCCTCGTATTTATGGAGCACCTCCCGGATTTTCACCGCTGTTGACCGCACAAAATCGAGTATTGAGTTCAAAAATCATACCTATAGGTGTTATCTCTTGAATCCCTGTTCAAATCCTCTCAAAAAGCTCCCAAGCCGAGATAAAAATGGTGAAAATAGCTCAAAATCGCGAAGGGCACAATTTATACCTTCTGCCCAGACATTTTTGCATCTGCGACCCTATTCACCGCTTCTACGGTACCGCATATGTGGCCAACTAACTGCTTCTGCGGTTCCTCACTTAACGGCCAAAACTGCTCCTGCGATCAACATTCCGCACCTGCGCCTTCACAGGTGCGGTCCATCAACCACATCTGTGGTCCCTGCCTTCCCAGGCATTTCCGCTTTTGTAATCTCCCTTATCGCACTTGTGGTCCCCAATCCGCAGGTGTGGAAATATCATAAGCAACAAATTCAGCAGCTGCAACAAAGTTTCAAACTCCCCGTCAACCA
>Nt01:43405101:43412052_5p
TGGTATGGCGGGACTCTGTCCCAACCTTTATGATATTTATGTACTCTTAGACGCATATGTCGTGTACATAAAAAATTGTACGGCCTTGTCGGCCTATGTTTTAAGTTTATAAAGGAACATGTTGGCCTATTAGGCCAGTATGTCATGTGTATATGATGATGTAATAAGAAACATACGTTACATTGGTACTCAGTTGAGTAAGGTACAGGGCGCTCGTCGCGGCCCATCGGTTTGGGTCGTGACAACTGTAATGTCACGTATTTGATTGAAAAAAGTTTGATATCATTGTGTTTTGGAAATTATTACCATGTTTTGGCTTAATGCCGTATTTGGGCTTCGTGCTAACTTTTTTTGACCCTTTGGGTGATTTTTACTACTATCCCTCACTGTTTTGACTTCATATTTATACTCAATCATGCTATATTCTACTATTTTTTTATAACTCAACCATATTTACTCCGTTTTGATATTTTAAATGATATTTTGGATTGAGCATCATATTTTACTTTTGCCCGAGTTGTATTAGAGATTTTTGACTGAGTGAGGCCCAAAGCCTTTATTGTGAGGATATTATGGGATTAGGCGGCGCACCGTAGCAGTGTGGTACTGATTTATGATTATGAGGTTAAGGGCCCGATTTGTTATGCCACGAGGTGGCTTGATATAAGGACGAGAGACTATTTGATTATGCCACGAGATGGATTGTTATTGCGCTTGGCCCGTAAAGGGCCCCTCCCGGAGTCTGTACACCCCCGGTGAGCGCGGGTACCCAGTATGCATGATATGATGTAGCCCAAAGGGTTGTTGTTTCACA
>Nt01:43405101:43412052_3p
TGTATTATTTGGTATGGCGGGACTCTGTCCCAACCTTTATGATATTTATGTACTCTTAGAGGCATATGTCGTGTACATAAAAAATTGTACGGCCTTGTCGGCATATGTTTTAAGTTTATAAAGGAACATATTGGCCTATTAGGATAGTATGTCATGTGTATATGATGATGTAATAAGAAACATACATTACGTTGGTACTCTGTTGAGTAAGGTACAGGGTGCCCGCCGCGGCCCATCGGTTTGGGTCGTGACAATTGTTATGTCACGTATTTGATTGAAAAAAGTTTGATATCATTGTGTTTTGGAAATTATTACCATGTTTTGGCTGAATGTCGTATTCGGGCTTCGTTCTAACTTTTTTTGACCCTTAGGTTATTTTTACTACTATCCCTCACTGTTTTGACTTCATATTTATACTCAGTCATGTTGTATTCTACTATTTTCATAACTCAACCATATTTACTCTGTTTTGATATTTTAAATGATATTTTGGGTTTAGCATCATATTTTACTCTTGCCCGAGTTATATGAGAGATTTCTGACTGAGTGAGGCCCATGGCATTTGTTGTGAGGATATTATAGGATTAGGCGGTGCATCGCAGCAGTGTGGTACTGATTTATGACTATGAGGTTAAGGGCCCGATTTGTTATGCCACTTGGTGGCCTGATATAAGGCCGAGAGCCTATTTGATTATTCCACGAGATGGATTATTATTGCGCTTGGCTCGTAAAGGGCCCCTCCAGGAGTCTGTACACCCCTAGTGAGCGCGGGTACCCAGTATGCACTATATGATGTTGCCCAAGGGGCTGTTATTGTTACACA
>Nt01:45354301:45361275_5p
TGATGTACTTATTTTTTTTCATAACCTATGGCTTTTGTGAATACTTTAGTACTCTCCTTGCCATCTAGGCAACTGTCCTGTGAATAAATCCAAAGGCCACGGCATTCCCCCCTTTATACCTCTCTCCCATACCATGACTTGTGATCGAAATTCTTTCAATCCCGTAACTGTTGCTACCTTCTATCATGCAGCCTCTACGATACTGACCTTGTAAGTGTGCCTATGCGACTCTTCTCTCCTTTTTCCTCCAGCTTTTAGCCAGTCTCTAGGCCTTACTTTGTAAACATAGACA
>Nt01:45354301:45361275_3p
TGTACTTATCAGTTTCATAACCTATGGCTTTTGCGAATACTTTAGTACTCTCCTTGCCATTTAGGCAACTGTCCTGTGAATAAATCCAAAGGCCATGGCATTCCCCCCTTTAGACCTCTTTCCCATACCATGACTTGTGATCGAAATTCTTTCAATCTCGTAACTGTTGCTACCTTCTATCATGCAGCCTCTACGATACTGACCTTGTAAGTGTGCCTATGCGACTCTTCTCTCCTTTTCCCTCCAGGTTTTAGCCAGTCTCTAGGCCTTACTTTGTAAACA
>Nt01:46163752:46173911_5p
TGTTTACCGCGAAAATGGTAATAACAATTAAATTTGTTGATGGGACTCTAAAAATACGTGATCTATTTTTATGCTAGTTGTTACAGCAGTTGATGCTAGATATATGAAGATAAAAAATAAAATGCGAACTAGAATAGAGCTGTGATCGAACTGAGGGGCTTGCTGTCTGGGCCTCGGACTAACCAATAAGGGGCCTCGAGGTCGATGTCTGGGCTCGAACTCGAGCTATCGGGGATAATTAGGAAGGGGCTAACCGTTAGGATATAATTAAAGAAGGCTCTTTATGGCCAATATCAAGCAATAAATGAAGAACAAGTTTGAAAGCAATAAATGAAAGAGGCATTCAAGAGCGAGTAAGTTAGAGAGAAAAGAGAGAGAGTTGTTATTGATCTTGTGTAGAAAATTTGGAACAACAGAGTTTAGAAAGTGCTAAGGATCCCCTTTATATAGAAGAGGATATTCAAACATGGTAGAAGAGTGCAATAAATACAATGGTATGGAGATGAGATGGCCAGACGCGATTCCAGGCTCTGCCAGTGTTATTTGTTTATCTTGGGAACTCCCCTCTCCCGTACTATAGCCGTTAACATGCAATTCCCCCCAGGGCCGGTACCCGACGACTCCCGATGGTGGGTCTCGACCTTAGCTTCAAGCCTCGAGAAGCATGCCCGTGAGGCGACCTAATGACGGGGAAATTGGGCCCCAGTTTTACTGCATACA
>Nt01:46163752:46173911_3p
TGTTTATCGTGAAAATGGTAATAACAATTAAATTTGCTGATGGGACTCTAAAAATACGTGATCTATTTTTATGCTCGTTGTTAAAGCAGTTGATGCTAGATATATGAAGATAAAAGATAAAGCGCGAACTAGAATAGAGCTGTGATCGAACCGAGGGGCTTGCTGTCCGGGCCTTGGACCAACTGATAAGGGGTCTCGAGGTCGATGCTTGGGCTCGGACTCGAGCTATCGGGGATAATCAGGAAGGGGCTAACAGTTAGGATATAATTAAAGGAGGCTCTTTATGGCCAATATCAAGCATTAAATGAAGAACAAGTATGAAGGCAATAAATAAAAGAGGTAGTCTCGAGCGAGTAAGTTAGAGAGAAAAGAGAGAGAGTTGTTATTGATCTTGTGTAGAACAGTTGGAATAACAGAGTTTACAAAGTGCCAAAGATCCCTCTTATATAGGAGGGGATATCCAAACATGGTACAAGAGTGCATTAATTACAAAGGTATGGAGATGGGACGGCCAGACGCGATACCAGGCTCCGCTAGTGCCATCGTTCATCTTGGGAACTCCCCTCTCCCGTACTATAGCCGTTAACACGCAATGCCCCCCAAGGCCGGTACCCGACGACTCCCGAGGGTGGGTCTTGACCTTGGCTTCGAGCCTCGAGAAGCATGCCCGCGAGGCGACCTAATGACGGAGAAATTGGGCCCCCGGTTTTACCACATACA
>Nt01:47679316:47688872_5p
TGTTTGCTTGTATGTGTCCACCAAATCGTAGAGCATCTGGTCCTCTACAAGTTTCTGCTGAGAGCACTTAGTAAAGCAGTAAGTAAATGAGCCAGAGGATTTTTACGTGGAAAAATCTCGCACAAGGGGATCAAAAAACCACGACCTACACATGTAGGCTTTTAACTTCACTAACTTGTAATCTTACCTATTACAAGCCACTTTACAATACTTCCTATTACAAAGGATTTACTTAACTAACTTGTGGTACCTTTACCACAAGCCACTTTGTGAATATCCTAGTTACAAAGGCTTTTTCTAACTTGTTATGCTATCACTACAAGCTACTTTGTAATTCTACGATTACAAAGACTTTTCCTTATGACTAAATCTATTCACAACCTAAACTCAACGAGTTTATGGATTTACAAGAGGATTCCTAATCAGTATGCTTTTATGTAAGCGATTTAGGAGATATAGTAAGTACAATAACAAGGTTACAACTCAACTAGGATAGCAATAGTCAATCTTTTAGAACTGGTCCGTAGTGTCGTTCAACCTTGTTCTTCAAACTTAAGAGGATGATTTTTTTGTTTTTGCAAGACGCTTGAATGAGAAAAAGAAACCTTCTAGTGATGTCTTTGTATAAATCTCATTGGGTACATCTTGATTACATCACTTGAAGTGATGTGAGTGCTTTGTTTAGTTAGAGAATGAGTGGGCTGACAGTGTATTGCAATGCAACAAAAACAGTGTCGTTAATCACTTCAGTTCCAGCTGTGTCCAAATGACTCTGTACTGCTATATAGGAACCACAGGGGCATCAGGTCCTTGTTTGGTTCCTAGCTCCTGAATCTGTAGCAGTTCATCTTTTGCTGGAGTCCGTTAAAGTTTGCAGCAACCCAAACTAGGCCAGGTTCCCTATCTGGTTCTTAACAGTAAGTTTGTTAGACCATCAAAACATAAGGCAAGAGTATTTAAGATCTATCA
>Nt01:47679316:47688872_3p
TGATACAAATTGTTTGTTTTTATGGGTCCACCAAATCGTAAAGTACCTGGTCCTCTACAAGTTTCTGCTGAGAGCACTTAGTAAAGCAGTAAGTAAAGGAGGCAGAGGATTTTTACGTGTAAAAATCCCACACAAGGGGATCAAAAAACCACGACCTACACCTATAGGCTTTTAACTTCACTAACTTGTAATCTTACCTATTACAAGCCATTTTACAATACTTCCAATTGCAAAGGATTTACTTAACTAACTTGTGGTACCTTTACCACAAGCCACTTTGTGACTATCCTAGTTACAAAGGCTTTTTCTAACTTGTGATGCTATCACCACAAGCCACTGTAATTCTACGATTACAAAGACTTTTCCTTATGACTAAATCTATTCACAACCTAAACTCAACGAGTTTACGCATTTACAAGAGGATTCCTAATCAGTATGCTTCTAAGTAAGCGATTTAGGAGATATAGTAAGTACAATAACAAGGTTACAACTCAACTAGGACAGCAACAGTCAATCTTTTAGGAACTGGTCCGTAGTGGCGTTCAACCTTATTCTTCAAGCTTGAGAGGATGATTTTCTATTTTTGCAAGAGGCTTGAATGAGAAACAGAAACCTTCCAGTGATGTTTTTGTATAAAGCTCATTGGGTACATCTTGATCACATCATTTGAAGTGACGTGATTGCTTTGTTTGGTTAGAGAATTAGGGGGCTGACAGTGTATTGCAGTGCAACAGAAATCGTGTCGTCAGTCACTTCAGTTCCAGCTGTGTCCAAATGACTCTGTACTGCTATATAGGAACCACAGGGGCATCAGGTCCTTGTTTGGTTCCTAGCTCCTGAATCTGTAGCAGTTCATCTTTTGTTGGAGTCCGTTAAAGTTTGCAGCAATCCAAACTAGTTCAGGTTCCCTATTTGGTTCTTAACAGTAAGTTTGTTAGATCATCAAAACATAAGGCAAGAGTATTTAAGATCTATCA
>Nt01:47702150:47714924_5p
TGTAGTGTTGTACGTTGAATTTATCGTATGGTAATGGACATCAGTCCAAGGAAAAGATTATTTGGAGATTATAAGGAATATACTATTTCAAACAAGTGATAAGTAAATTCGTGAAGGTGATAAGGGAAGCAAGCCAAAGAAAATGAATTTTCATCCAAATTTGGCATGTTGGGATAAAATACGGGCCGAGCATTAATACCCGATATTTATGGCCTAATGTCATACAAGGTACCACATGGCCATGATAGTAAGGTGTATAAGGTATGTTAAAAGTGAGTAATATTTTAAGTAAGTGGAGATAATTCTTAATTATACGGGTAATTGGTTAATTATTGGGTAATGGGATATTACCTAATTAATTATGATATTATTGGATAATGATTAAAACCCTAATTATGGAATTATGTGGCAGCACCACATCCAATTTAAAGTGACTCATTAAGTCTTGCCTAGGTGTCATATTTTGAGGGATTATGATGGCTTATGTAAAGCCCCA
>Nt01:47702150:47714924_3p
TGAATTTGTCGTAAGGTAATGGACATCAGTCCAAGGAAAAGATTATTTGGAGATTATAAGGATTATGATATTTCAAACAAGTGATGAGTAAATTCGTGAAGGTGATATGGGAATCAAGTCAAAGAAAATGAATTTTTGTCCAAATTTCTCATGTTGGGATAAAATACAGGCCGAGCGTTAATACCCGATATTTATGGACTAATGCCATAGAAGGTACCACATGGTCATGATAGTAAGGTGTATAAGGTATGTTAAAAGTGAGTAATATTTTAAGTAAGTGGAGATAATTCTTAATTATACGGGTAATTTGTTAATTATTGGGTAATGGGATATTACCTAATTAATTATGGTATTATTGGATAATGATTAAAACCCTAATTATGGAATTATGTGGCAGCACCACATCCAATTTAAAGTGACTCATTATGTCTTGCCTAGATGTCATGTTTTGAGGGATTATGATGGCTTAGTCATCCATCAAGTGGGCCA
>Nt01:48265019:48279170_5p
TGTTTATCGTGAAAATGGTAATAACAATTAAATTTGATTTTGTGGTTTTAAAAATATGTGATCTATTTTTATGCTAGTTGTTAGGCAATGGGTGCTAAGTAAAAGACTAGAAAGCAAGATTAAAGCTTAGAGATGATGTGATAATCAAACTGAGCAGCTGGAGGTCGGGGCCTCGAGCTGCCATATACGAGGCCTCGAGGTCGAGTCTAGAGGCCAACTTAGGGTAATCAAGGGGGGACTAACAATTATGAGAGTTAAAATGATAGCTCTTTATGATCAATGATAAGTAATAAGTGATGAACAATAAATAGAGAATAATGAATGTAAGCAATAAATGGAAGCAATGAGATTAAGAGAATATGTTAGAGAGTAGAGAGAATGTTTTTGTGTATTTAGTATTGGGCAACAGATCAGTTATAAAATAACAAGGGTCCCCTTTATATATGAGGGGGAATCCCAACATAGTACAAATACATTTATTACAAAGATATGGAGATGGTACAGCTAGTTAATGCCATGATACGAGTTTAGACTAGCCTAACCGACTTTGTTGGCTCTAGCTACTTGCCTTGGGGATTCCCTACTTTTTCACCATAACTGTTGGTCTACACTGCTTCGAGGTCGAGCATCGATAGCCCTCGGGGGGTGAATCTTGACCATAGTCTCGAACCTTTGAAATGTGCCTATGAGCCATCGTAATGATAGAAAATTGGGTCCTCCAATTTTACCGCATACA
>Nt01:48265019:48279170_3p
TGTTTATCGTGAAAATGGTAATAACAATTAAATTTGATTTTGTGGTTCTAAAAATACGTGATCTATTTTTATGCTAGTTGTTATGCAATGAGTGTTAAGTAAAAGACTAGAAAGTAAGATTAAATCTTAGAGACGATGTGATAATCAAACCGAGTAGTTAGAGGTCGGGGCCTCGAGCTGCCGTATACGATGCCTCAAGGTCAAGTCTGGAGGACGGCTTAGGGCAATCAAGGGGGGACTAACAGTTATAAGAGTTAAAATGATAGCTCTTTATGATCAATAATAAGCAATAAATGATGAACAATAAATGGAGAATAATGAATGTAAGCAATAAATGGAAGCAATGAGAGCAGGAGAATATGTTAGAGAGCAGAGAGAATGTTTTTGTGTATTTAGTATTGGGCAACAGATCAGTTACAAAATGACAAGGGTCCATTTTATATATGAGGGTGAATCCCAACATAGTACAAATACATTTATTACAAAGATATGGAGATGGTACAGCTAGTTAATGCCATGATACGGGCTTAGACTAGCCTAACAGACTTTGTCGGCTCTAGCTACTCGCCTTAGGGACTCCCCACTTTTTCACCATAACCGTTGGTCTGCACTGCCCCGAGGTCGAGCATCGATAGCCCTTGGGGGGTTAATCTCGACCATAGTCTCGAACCTTTGAAATGTGCCTATGAGCCATCGCAACGACGAAAAATTGGGTCCTCCGATTTTACCGCATACA
>Nt01:48646579:48654778_5p
TGTCACACCTCCTTTTTACCTACACTCCATAAAGGGTATAAATACAAGGGAGTTTTTCCAATTAAAGGACAATCAAAATGGGATTTATTAAAAATCATCAGAGTCGCCACTTGGAAGATTTATGGTGTCCCAAGTCACCGGTTGAATCCCGAATCAAGGAAAATATGACTCTGTAATGTAGTCCGCGAACCAGAAATCTGAGTAAGGAATTCCGTTAACCTAGGAGAAGGTGTTAGGCATTCCTGAGTTCCATGGTTCTAGCACGGTTGCTTTGATAATACTTGGCTTATTACAATTATTTAATTACTGATTTTAGATCCTATGTGCGTTTGTCTATTAACCGATTTTATATCACTTGATTATTCGTAAAGGATTGAGTTACGCGTACGTATACTCTTTTCCTTTGGCGCGTCAAAAATCATGTCACGCGAACGTGTCCATAATTAATTACGCCTTGTTTATTTATTTAAAATAAATTGGTTTAGGTTGCGCGGACGCATCCCTCGTGTTGTTTTTAAGATCGTAATCATGTCACGCGAACGTGTCCCCAACCACAATAATCTATTAAACGTGCCTAAACAAAACTACAATAATTGGTTATTTGTTCA
>Nt01:48646579:48654778_3p
TGTCACACCTCCTTTTTACCTACACCCTGTAAAGGGTATAAATACAAGGGAGTTTTTCCAATTAAAGGACAATCGAAATGGGATTTATTAAAAATCATCAGAGTCGCCACTTGGAAGATTTATGGTGTCCCAAGTCACCGGTTGAATCCCGAATCGAAGAAAATATGACTCTGTAATGCAGTCCGCGAACCAGAAATCCGAGTAAGGAATGCTGTTAACCTAGGAGAAGGTGTTAGGCATTTCCGAGTTCCGTGGTTCTAGCACGGTCGCTTTGATCATACTTGGCTTTTTACAATTATTTAATTACTGATTTTATATCCTATGTGCGTTTGTCTATTAACCGCTTTTAAATCACTTGATTATTCGTAAAGGATTTAGTTACGCGTACGTATACTCTTTTCCTTTGGCGCGTCAAAAATCATGTCACGCGAACGTGTCCATAATTAATATCGCCTTGTTTATTTATTTAAAAAATATTTTTTGAGGTTGCGCGGACGCATCCCTCGTGTTGTTTTTAAGATCATAATCATGTCACGCGAACGTGACCACAACCACGATAATCTATTAAACGTGCCTAAAGCA
>Nt01:49940208:49950693_5p
TGTATGGGTCCAAATTTGGACATCCATGACCGTTGATAAGTACGACAAACAACGAGATACTCGTAACTCGACATTCTGCAGTGGACAACCTACATGCGAACAAGAAACTGTACGACTTTTGCAGCAGTGTAGGCCCATTAGGGGACAATAGGAATATTCTTTCGAATATTCCCTATGACTTGTCTTTTAGGGCTTAGAAGGGGTTTGTCCCTTATATATATAGTGTAAAACAACCTTGTAAGCTCTCTGGGCATTTTCCTAACTTATAACACTTGCTATAACACTTGCTTACATAAACGATTGATGTCATTATTGTTTAAGGGTTCGTCTTGACAAGATAAAGAAATCTTATCCTCTGTATTCTCCTTGTATATCTTTGTTCTAGAGATTATTATACTTAGTTAAGATTTACCCCTTCATTTTCTTTGATTGATTTATTCAAAAATGTTTCGATATCTTTTGAGTCAAACA
>Nt01:49940208:49950693_3p
TGTATGGGTCCAAATTTGGACAACCACGACCGTTGATGAGTAGACAAATGACGAGATCCTCTTAGCTCTACATCATGTAGGGGACGACCTACAGGCGAACAAGAGACTGTACGACTTTTGCAGCAGTGTAGGCCCATTGGGGGACATTAGGAATATTCTTTTGAATATTCCCTATGACTTGTCTTTTAGGGATTAGAAGGGGTTTATCCCTTATATATAGAGCGTAAAACAACCTTGTAAGCTCTCTAGGCATTTTTCTAACTTATAACACTTGCTATAACACTTGCTTACATAAACGATTGATGTCATTATTGTTTAAGGGTTCGTCTTAACAAGATAAAGAAATCTTATCCTTTGTATTCTCCTTGTATATCTTTTGTTCTAGATATTATTATACTTAGCTAAGATTTACCCCTTCATTTTCTTTGATTGATTTATTCAAAAAGGTTTCGATATCTTTTGAGTCAAACA
>Nt01:49964723:49974237_5p
TGGTTAATTATTAATTAGTGGGAGATTAACTAGTTAATTAAGGATTAGTGGATAATTAATTAAGATGTTGGGATAAGGCCTACCAAGCCCAAAACGTGGCAGCAAGTAAGGGTTAAATAATGACTAAGCAAAGTCTTGGAAGCTAGATGGAATGATTAGAAAATAGTTTGGCCAAGTAATCCAAATAGTGGGGTCTACTCACTTTGATAAAGATATAACCTCCCTACATCATTAAATGAAACATGGAAATACTTGGTAAAGTAACGGATGGAGCTAACACTTTAAAGGAAATCTCTTTACTTCATTAAGAGAAATGCATATACAAGTAACGTACTTCTTTCAGGAAATTCATACGGAATTATACTGCATAATAGCAATGGGATTTTGCGATTCTAAGGGAATACAGTGTAATCTTTCTCA
>Nt01:49964723:49974237_3p
TGATTAGTGGGAGATTAACTAATTAATTAAAGATTAGTGGATAATTAATTAAGATGTTGGGATAAGGCCTACCAAGCCCAAAACGTGGCAGCAAGTAAGGGTTAAATAATTACTAAGCAAAGTCTTGGAAGCTAGGTGGAATGATTAGAGAATGGTTTGGCCAAGTAATCCAAATAGTGGGGTCCACTCACTTTGATAAAGATATAACCTCCCTACATCATTAAATGAAACATGGAAATACTTGGTAAAGTAACGGATGGAGCTAACACTTTAAAGGAAATCTCTTTACTTCATTAAGAGAAATGCATCTACAAGTAACGTACTTCCTTCAGGAAATTCATACGAAATTATACTGCATATAGCAACGAGATTTTGCGATTCTAAGGGAATACAGTGCAATCTTTCTCA
>Nt01:50195449:50204874_5p
TGCGATCACAACACCTGCTATGCGATCGCATAGCACAACCAAACAGCCCCGAAAATCCTTCTATGCGATCGCAGCCCTTGCTATGCGATCACATAGAGAAAAATTGCTCTGCACTGACTTCTGCATTTCTGCAACATTTTCCAACTTCAAAAATTCCCGTTAGCCATCCGAAATCACCCCGAGGCCCCCGGGACCTCAACCAAAAGTGCCAACCTATCCTAAAACATCATTCAAACTTGTTCCAATCATCAAAACACCACAAACAACACCAAAACCATCAAATTACATCGGATTCAAGCCTAAATTTCTTAAAAACTTCCGAAATAAGCATTTAATCAAAAACCCGACCAACACACTTCCGAATGATCTGTATTTTTGCACACACATCCAAAATCATCTAAGGAAGCTACTGCAACTCTCAGAATTCCATTCTGACTCCCGTATCAAAATCTCACCTACCAACCGGAATTCGCCAAAATACTAACTTTGCCAATTCGAGCTTAATTCCACTCCGGACCCTCAAAATCAATTCCGATCACACTCCTAAGCCATATATCAACCCCCGAAGCTAACCAAATCACCGGAAATCACATCCGAGCCCTCTAACTCAATAGTCAACATCCAGTTGACTTTTCCAAAACAAGCCTCCCTTAAAGAGACTAGGTGTCTCATTTTCTATCAAAACCAATCCGATTAAACTCTAACACACCGAATACCGATAATGAAACATGAAGAAGCATAAAATGGGGGAAATGGGGCAGTAACTCACGTGACGACGGGCCGGGTCGTCACA
>Nt01:50195449:50204874_3p
TGTGCGATCGCAACACTACCAAACAGCCCCGAAAATCCTTCTATGCGATCGCAACCCTTGCTATGCGATCGCATAGAGCAAAATTGCTCTGCACTGACTGCTGCATTTCTGCAGCATTTACCAACTTTAAAAATTCCCGTTAGCCATCCGAAATCACCCCGAGGCCCCCGGGACCTCAACCAAAAGTGTCAACCCGTCCTAAAACATCATTCAAACTTGTTCCAATCATCAAAACACCACAAACAACCCCAAAACCATCAAATTACATCGGATTTAAGCCTAAATTTCTTAAAAACTTCCGAAATACGCATTTGATCAAAAACCCAACCAACACACTTCCGAATGATCTGAATTTTTGCACACACATCCAAAATCATCTAACGAAGCTAATGCAACTCTCGGAATTCCATTCCGACCCACGTATCAAAATCTCACCTACCAACCGGAATTCGCCAAAATACTAACTTCGCCAATTCAAGCTTAATTCAACTCCGGACCTCTAAAATCAATTCCGATCACACTCCTAAGCCACATATCAACCCCCGAAGCTAACCAAATCACCGAAAATTACATCCGAGCCCTCTAACTCAATAGTCATTATCCGGTTGACTTTTCCAAAACAAGCCTCCCTTAAAGAGACTAAGTGTCTTATTTCCTATCAAAACCAATCCGATTTAACTCTAACACACCGAATATCGATAACGAAACATGAAGAAGCATAAAATGGGAGAAACGAGGCAGTAACTTACGTGACGACGGGCCGGGTCATCA
>Nt01:50379671:50384447_5p
TGTTGACTAATTCTTCAAAACAGTTCAGTTGCACATCATTTGGTCGTGACTCCTTTTTAGCAGTAGTGGACTTATGTTTTACTTGTTTTTGTTTTCTTGTTAGTTTTACAGCATTATCAATTAGTAGTGGACCATGTTTCCCATTTTTCCTCATTTTTTCCATTATCTATTAGTTGCTATTTTTTAGACTTACCAGTTAAATTGTAAGCCTATAAAAGGCAGTAGGTGTTCTTGTTTTCTAGTGAAGTGAATTGAGCAGTAAAAAAGCTTTCTTTCGTATATCTCTTTTATAGCTTCTGCCTTTATTTCCAACA
>Nt01:50379671:50384447_3p
TGTTGACTAATTCTTCAAAACAGTTCAGTTGCACATCATTTGGTCGTGACTCCTTTTTAGCAGTAGTGGACTTATGTTTTACTTGTTTTTGTTTTCTTGTTAGTTTTACAGCATTATCAATTAGTAGTGGACCATGTTTCCCACTTTTCCTCATGTTCTCCATTATCTATTAGTTGCTATTTTTTAGACTTAGCAGTTAAATTGTAAGCCTATACAAGGCAGTAGGTGTTCTTGTTTTCAAGTGAAGTGAATTGAGCAGTAAAAAACCTTTCTTTCGTATATCTCTTTTATTGCTTCTGCCTTTGTTTCCAACA
>Nt01:53142501:53155580_5p
TGTAAATATATAAAATTTTTTGGGTCTAATCCATATAAAATTTGGATTAAATTCAATTGGGTTAAATAATTAATTTGGGCTTTACAAGTTAAATTAGTTCATTTTATTATTTTCAAGCCCAATGTCCATTTCATCTTAAGGCCCAGACTCATGCCATGTGTCAAGTGACATGACATATCTAGTCAAACTGCAAGCCAAAAAGATGACGCCATATGTTAAATGATGTGGCAATCCAAGTCAAAAAGCAAGAACCAACCACAAGTCGCCAAGTGGCTAAAATGACATGGCTCAATCAGAATCAAGCAAGAGAGTTCTTATGTAACTTGACTGTCCATCCTATACAACTATAAATAGAGGGGGTTACATACCTCTCAAGGGACATTTAGAGTTGGAGAAGAACACTTCGCAATTGGTGAAGACATCCACAAACAGAGAGATCAATCATCAAGTGTTTAGTTCTTCGACAAAGGAGTGATCAACAGAATTCTTCCCGGAGATCAACCCGTAACAACAAAGTGCTGCTCGACGTTCGTGGCAATTAAATACATCACAAGGAGGTCTACATCATCCTACATTCAAGAAAGACGCTTCTCAAGCCCTCGAATCACGGAGAATTTTAGAGAGGAGAATCAAGGGATACATAAAATTGTACTCACAAATATTTATCAATAATTATCACTTTTTCTTCATATTATTTTTGTTGCAGTTTATTTTTCATATTACGAAAATTTGTTGCGAATAAATTTTGGCA
>Nt01:53142501:53155580_3p
TGTAGATATATAAAATTTATTGGGTCTAATCCATATAAAATTTGGATTAAATTCAATTGGGTTAAATAATTAATTTAGGCTTTACAAGTTAAATTAGTTCATTTTATTATTTTCAAATCCAAGGTCCATTTCATCTTAAGGCCCAAACTCATGCCATGTGTCAAGTGACATGACATATCTAGTCAAACTCGAAGCCAAAAAGATGATGCCACGTGTTAAATGATGTGACAATCCAAGTCAAAAAGCAAGAACCAACCACAAGTCGCCAAGTGGCTAAAATGACATGGCCCAATCAGAATCAAGCAAGAGAGTTCTTATGTAACTTGACTGTCCATCCTCTACAACTATAAATAGAGGGGGTTACATAACTCTCAAGGGACATTCAGAGTTGGAGAAAAACACTCCACAATTGGTGAAGGCATCCACAAACAGAGAGATCAATCATCAAGTGCTTAGCTCTTCAACAAAGGAGTGATCAACAGAGTTCTTCCCGGATATCAACCCGTAACAACAAAGTGTTGCTCGACGTTCTTGGCGATTAAATACATCACAAGGAGGTTTACATCATCCTACCTTCGAGAAAGACGCTTCTCAAGCCCTCGAATCACGGAGAATTTTAGAGAGGAGAATCAAGGGATACTTAGAATTGTACTCACAAATATTTATCAATAAAATCACTTTTTCTTCATATTATTTTTGTTGCAGTTTATTTTTCGTATTACAAAAATTTGTTGCGAACA
>Nt01:54615747:54623503_5p
TGAAGGAACACGTTAATCTAAACACATTAGATAGCGCGTAAATCGTAAAACGAGAACCTACTTGTTCTTCGTGAAGCGGAAGCGAAAACGGATGAACCGTGGCTGGAATTATTGGTCAGAGGTGGTTGTCACAGTGTGTTAGAGCAACCCCCAATTCCACAGTCTAAACCCTAACTGAAATTGAGAGAGAAGAGCGTAGAAAAATACTGCAGAGTATATCTTTAATGTACACACTAAGTATACTTATATAGGGAATATTCGGGTTAACTAATAACCCTATTGGTCTTTAGAGCACCCCTATGGGTGGACCCAATATTTCCTACA
>Nt01:54615747:54623503_3p
TGATACCAATAAGGAACACGTTAATCTAAATATATTAAATAACGCGTAAATCGTAAAACGAGAACTTACTTGTTCTTCGTGAAGCAGAAGCGAAAACGGATGAACCGTGGCTGGAATTATTGGTCGGTGGTGGTTGTCACGGTGTGTTGGAGCAACCCCCAATTTCACAGTCTAAACCCTAACCGAAATTGAGAGAAGAGCGTAGAAAAATACTGGAGAGTATATCTTTAATGTACACACTAAGTATACTTATATAGGAAATATTAGGGTTAACTAATAACCCTATTGGGCCTTAGAGCACCCCTTATGAGTGGACCCAATATTTCCTACA
>Nt01:57401221:57416226_5p
TGTTTTGAGTTTATAAAGGATCATGTTGGCCTATTAAGCCCGTATGTCATGTGTATATGATGATGTAATAAGAAAGATAAGTTACATTGGTACTCGGTTGAGTAAGGTACCGGATGCCCATCGCGGTCCATCAGTTTGAGTCGTGACACTGCCTTTAAACCCGTTGTATTGATTTCTCACATACATTAGGAGTGACGTTGTTAAACAACCACCTAAATATGTATCCTTTCTGAAGCAACACATAATAAATAGGCACAATCAATCGATGTCCATTCAATCAACAACAATAAATACGTAGGTAAACATGTAGAGAAATCCAACGGCTTAATTATATAAAAACATAACAAGAATTTATCCTACAAAAGGTTTTATCAAAACCCTAGATAACAAATTACCTATTCATAATGGTATGTAAAACTAAAACACTAAAAGTCATAACCAACAATGAAAAAATAGGAAGAGGAAGGAAAAACTCGTAGAATAATTCCCCACCTTGCTCCTATTGTGTCTCTACCTCCCTAGTTTGAATATGTGTCAAAAGTGTGTCCAACCCTGCTCAAACTACCATTTTTCCATGTATATATGCCAAGTAGGGTTAGGCCCAAACAATTACACCTTCTACTACGCAAAAAAAGTCACAACTTCCAAACAGGTTGTGCGTGCCCCCGCTCCAACCGCGCTCGGACCACGCATATCCACTTTGATTCTGCCTGACGAGCGCA
>Nt01:57401221:57416226_3p
TGTAAAAGATTGCACTGCCTTGTCGGCCTATGTTTTGAGTTTATAAAGGATCATGTTGGCCTATTAGGCCCGTATGTCATGTGTATATGATGATGTAATAAGAAAGATACGTTATGTTGGTACTCGGTTGAGTAAGGTACCGGGTGCCCATCGTGGCCCATTAGTTTGGGTCGTGACACTGCCTTTAAACCCATTGTATTAATTTCTCATAAACGTTAGGAGTGATGTTGTTCAACAACCACCTAAATATGTATCCTTTTTGAAGCAACACATAATAAATAGGCTCAATCAATCGATGTCCATTTAATCAACAACAATAAATATGTATGTAAACAAGTAGAGAAATCCAACGGCTTAATTATATAAAAACATAACAAGAATTTATCCTACAAAAGGTTCTATCAAAACCCTAGATAACAAATTAGCTATTCATAATAGTATGTAAAACTAAAACACTAAAAGTCATAACCAACAATGAAAAAATAGGAAGAGGAAGGAAAAACTCGTAGAATAATTCCCCACCTTGTTCCTATTGTGTCTCTACCTCCCTAGGTTGAATCTGTGTCAAAAGTGTGTCCAACCCTGCTCAAACTACCATTTTTCTATGTATATATATCAAGTAGGGTTGGGCCCAAACAATTACACCTTCTCCTACGCAAAAAAGGACACATCTTCCGGACAGGATGTGCGCGCCCGCGCTTCAACCGCGCTCGGACCACGCATATCCATTTTGATTCTGCCTGACGAGCA
>Nt01:58689707:58699562_5p
TGATTGAGGTATATGTCTCAAATGAGGCAACCTATCCGATCGAGTCGTGATCGGACTCCGCTCAAGAAAGTGGTGGTATTGCGAATGATGATGAACAGTATTAAATGCCCCAAACTAAAGCTATGGAAATTATGTGAAAGCTATGTGATTCCTTTTATTTGATGATGTGGTGATTGTTTAAAGTTGTTGTTGAATCCTTATGTTTTCTTTGTCCTTGTATGGTTGTTCTTTATAATGAGATGATGTTTAGTTATACATACTAATGCTATTCGATGGCACTAACATCCCTTTTTCCGGGGGCGCTACGTCTTTAAATGGATGTAGATGGTTCCACAACAGGCAATGGTGGTCGCAGCTAGTGACGCATCTTCCTTTTAGCTGACATGGTGAGCCCCACTTCATTTTAGGGTCCTGTATCAATTGTTTATCATGTACTTTGTATTTTGAGGTATAGTTGGAGCCTCATTGCCAGCATTTCCATTTTACTCTTCAGTTGTATTTAGAGGCTCCGTAGACAAGTTGTGGGTGGTATTTGATAATGGGGAATTGAGTTAGAAATCTTGATATTTTGCAAAGATTTATAAAACTTATTATATTTTGATAATTATGAATTAATCTGCTAATAGAAATAAAATGGAAGTTGTTAATGAAATACTTTCAAAGTATGATTAATGGAGTCCATCTCCTATTTATTCATAAATTAGTTTGGGTAGAATGAAACCTAACATGCTTGCTCAGTCGGGTTTACTCGGTTGAGTGCTGGTCGCGCTCCTCGATTTTGGGGCATGGCAAACTTGGTATCAGAGCCTAAGTTTTTGAAGTGTCATAGGATGTCTCGGAGCCGTGTCTAGTAGAGTCCTTCTTATTGGTTCATTGTCGACCATATCTATAAGTTGGAGGCTATTTGGACATTTAGGAATTTTACCCTTCTTTGATACTCTAGATCGTGCAGTAGAACCCAAGATAGGGAGCTAATTTCCTCGCTATGTCTTACTCTCA
>Nt01:58689707:58699562_3p
TGAGATAGTGATTGAGGTATATGTCTCAAATGAGGCAACCTATCCGATCGAGTCGTGATCGGACTCCGCTCAAGAAAGTGGTGGTATTGCGAATGATGATGAACATTATTAAATGCCCCAAACTAAAGCTATGGAAATTATGTGAAAGCTATGTAATTCCTTTTATTTGATGATGTGGTGATTGTTTAAAGTTGTTGTTGAATCCTTATGTTTTCTTTGTCCTTGTATGGTTGTTCTTTATAATGAGATGATGTTTAGTTATACATACTAGTGCAATTCGATGGCACTAACATCCCTTTTGCCGGGGGCGCTACGTCTTTAAATGGATGTAGGTGATTCCACAGCAGGCAGTGGTGGTCGCAGCTAGTGACGCATCTTCCTTTTAGCTGACATGGTGAGCCCCACTTCATATTAGGGTCCTGTATCAATTGTTTATCATGTACTTTGTATTTTGAGGTATAGCTGGAGCCTTATTGCCGGCATTTCCATATTACTCTTCAGTTGTATTTAGAGGCTTCGTAAACAAGTTGTGGGTGGTATTTGATAATGGGGAATTGAGTTACAAATCTTGATATTTGGCAAAGATTTATAAAACTTTTTATATTTTGATAATTATAAATTAAGCTGCTAATAGAAATAAAATGGAAGTTGTTAATGAAATACTTTCAAAGTATGATTAATGGAGTCCATCTCCTATTTATTCATAAATTAGTTTGGGTAGAATGAAACCTAACATGCTTGCTTAGTCGGGTTTACTCGGTTGAGTGCCGGTCGCGCTCCTTGATTTTGGGGCGTGACAAACTTGGTATCAGAGCCTAATTTTTTGAAGTGTCATAGGATGTCTCGGAGCCGTGTCTAGTAGAGTCCTTCTTATTGGTGCATTGTCGACCATATCTATAAGTTGGAGGCTATTTGGACATTTAGGAATTTCACCCTTCTTTGATACTCTAGATCGTGCAGTAGAACCCA
>Nt01:58804835:58810365_5p
TGCATATGAAATACGATAACAAAATCTCTCGGTGCGTCATAAGACCTTTATACCACTAATTAATATCATAAAATTATTTTACGTATTTTCTGAGACCCATGAACAGACGATGGAATAATAAGACATATGGAGATTAAAGAACATAGGCACTTCTAATACTTCTATGAATAGAGTCATTTATGGAAGTTGTGTCTTTTCTTATTTCGCTTGTATCATATGGATCATGCCAAAAGGAAAGAAGAGATAGCCTTAACATACCTGGGCCAGTTCTCTTGACAATCCCCTAACACACGTCTTTTATAAAGAACACGTAAAGTTAAGATACCAGTATTCACTTGAAGTTTTGATTTTATCACATTTAATGCCAAGAATAACCCAAATTCTCATTCTTGTAAAGTTTCACAAGGCAACAATCGAAGGCATGAAATCGGTTGAACAAAACAAAACACAATATTTGCTAAGCCATATAAATCTTAATAACTGTTAGATAAAATTTCTAAAGACATAAAAGTTTCTAACAAAATTCTGATTGTTATCACAAGTAAAAACAAAGGATTAGCTAGGTGATAAATCCAATAACTATAGAGTAACAGTCTCAACATAAAAGGTCTGACAAAAGAAGACATATTTTCTATTTTCTAAGTTGTATAAATCGAGTAATTGTTATATAAAATACCCAAAAGAAGGAATACATGTTTTCAAATAAAGATCTAATTTTTATCACA
>Nt01:58804835:58810365_3p
TGAAATGCATATGAAATACGATAACAAAATCTCTCTGTGCGTCATAAGAACTTTATACCACTAATTAATATCATAAAATTATTTTACGTATTTTCTGAGACCCATGAACAGACGATGGAATAATAAGACATAAGGAGATTCAAGAACATAGGCACTTCTAATACTTCTATGAATAGAGGCATTTATGAAAGTTGTGCCTTTTCTCATTTTGCTTGTATCATATGGATCATGCCAAAAGGAAATAAGGGATAGCCTTAACATACCTGGGCCGATTCTCTTGACAATCCCCTAACACACACCTTTTATAAAGGACACGTAATGTCAAGATACCAGTATTCACTTAAAGTATTGATTTTATCACATGTAATGCCAAGAATAACCCAAATTCTAATTCTTATAAAGTTTCACAAGGCAACAATCGAAGGCATGAAATCGGTTGAACAAAACAAAACACAATATTTGCTAAGCCATATAAATCTTAATAACTGTTAAATAAAATTTCCAAAGAGATAACAGTTTTTAACAAAAATCTGATTGTTATCACAAGTAAAAACAAAGGATTAGCTAAGTGATAAATCCAATAACTATAGAGTAACAGTCCCAACATAAAAAGTCTGACAAAAGAAGACATATTTTCTATTTTCTAAGCTGTATAAATCGAGTAATTGTTATATAAAATACCCAAAAGAAGGAATACATGTTTTCAAATAAAGATCCAATTTTTATGACA
>Nt01:58822711:58830690_5p
TGAAATACGATAACAAAATCTCTCGGTACGTCATAAGACCTTTATACCACTGATTAATATCATAAAATTATTTTACGTATTTACTGAGACCCATGAACAGAGGATGGAATAACAAGACATATGGAGATTCAAGAACATAGGCACTTCTAATACTTCTATGAATAGAGTCACTTATGGAAGTTGTGCCTTTTCTCATTACGCTAGTATCATATGGATCATGCCAAAAGGAAATAAGGAATAGCCTTAACATACCTGGGCCGGTTCTCTTGACAATCCCCTAACACACGTCTTTTATAAAGAACACGTAATGTCAAAATACCAGTATTCACTTGAAGTTTTGATTTTATCACATGTAATGCCAAGAATAACCCAAATTCTCGTTCTTATAAAGTTTCACAAGGCAACAATCGAAGGCATGAAATCGGTTGAACAAAACAAAACACAATATTTGCTAAGCCATATAAATCTTAATAACTGTTAAATAAAATTTCCAAAGAGATAACAGTTTCTAACAAAAATCTGATTGTTATCACAAGTAAAAACAAAGGATTAGCCAAGTGATAAATCCAATACTTATAGAGTAACAATCCAAACATAAAAGATCTGACAAAAGAAGACATATTTTCTATTTTCTAAGCTGTATAAATCGAGTAATTGTTTATAAAATACCCAAAAGAAGGAATACATGTTTTCAAATAAAGATCTAATTTTTATCACATGTAAAAACTAGAGAGACAATTTAATTTAGCGGCCAAAAAAGAGCCGAAAACAACA
>Nt01:58822711:58830690_3p
TGTACATGTATAAATGCATATGAAATACGATAATAAAATCTTTCGGTGCGTCATAAGACCTTTATACCACTAATTAAAATCATAAAATTATTTTACGTATTTTCTGAGACCCATGAACAGACGATGGAATAATAAGACATATGGAGATTCAAGAAAATAGGCACTTCTAATACTTCTATGAATAGAGTCATTTATGGAAGTTGTGCCTTTTCTCATTTTGCTTGTATCATATGGATCACGCCAAAAGGAAATAAGGGATAGCCTTAACATACCTAGGCCGGTTCTCTTGACAATCCCCTAACACACATCTTTTATGAAGAACACGTAATGTCAAGATACCAGTATTCACTTGAAGTTTTGATTTTATCACATGTAATGTCAAGAATTACCCAAATTCTCATTCTTATAAAGTTTCACGAGGCAACAATCAAAGGGATGAAATCGGTTGAACAAAACAAAACACAATATTTACTAAGCCATATAAATCTTAATAACTGTTAAATAAATTTTTCTAAGAGATAACAGTTTCTAATAAAAATCTGATTGTTATCACAAGTAAAAACAAAAGATTATCTAAGTGATAAATCCAATAACTATAGAGTAACATTCCCAATATATAAGGTCTAACAAAAGAAGACCATATTTTCTATTTTTAAGGTGTATAAATCGAGTAGTTGTTATATAAAATACCCAAAAGAAGGAATACATGTTTTCAAATAAAGATCTAATTTTTATCACATATAAAAACTAGAGAGACAATTTAATTCAGCGGCCAAAAAAGAGCCGAAAACA
>Nt01:59144980:59150407_5p
TGTTTACTGTGAAAATGGTAACAACAATTAAATTTATAAATGAGATTCTAAAATTACGTGATCTATTTTTATGCTAGTTGTTAGAGCAGATGATGCTAGGAATATGAAGTTTAATGATGAAATTCAAGCTAAAACTAGGTAGTAATCAAACCGAGGGGCCTGCTGCCTGGGTATAGGACTGGTCGATGGAGGACCTTGGGGTCGATACCTGGGCTCGATCTTGAGCTATCAGGGGTGGTCAAGAATGGGATAACAGTTAAGATATGATTAAACAAGGCTCTTTATGGCCAATATCAGGCAATAGATGAAGAACAAGTAAGAAAGCTATAAATGCTAAAGTGGCCTCGAGCGAGAGAGAACGAACAAATTAGAAAGAAGAGAGAGAAAGAGATATTATTGATCTTGTGGAGAAATAGTTGGAGAAACATCAGCCCTTTACAAAGTGGCATGGATTCCCCTTATATAGGAGATGGGATATAATATAGTACAGAGTGCATTAAATGCAAAGACTCGGAGATGGGACGGCTAGGCACGGTGCTAGTGTTTGCTGATTCTAGCTGCTCGCCTCGGGGATCCCCTGTCCTTGGAACCTTCGTTAGTCGCAGACGAATTCCCCATCCTCGGAATCTTTGTTGGGCCGCGGACGAACTTCGAAGGAAGGAGCTTGATCGTAATCCTACAGCCTCGAGGTGCTGATATGACTCCCCGAATGTACCTTAGCTGCGAGAAATAGACCCATCTGATTTCACCGCATACA
>Nt01:59144980:59150407_3p
TGAAAATGGTAACAACAATTAAATTTGTAAATGAGATTCTAAAAATACGTGATTTATTTTTATGCTAGTTGTTAGAGTAGATGATGCTAGGAATATGAAGTTTAATGATAAAATGCAAGCTAAAATGAGGCAGTAATCAAACCGAGAGGCCTGCTGCCCTGGTATAGGACTGGTCGATGGAGGACCTCGAGGTCGATACTTGGGCTCGATCTCGAGCTATCGGGGGTGGTCGGGAATGGGATAACAATTAAGATATGATTAAACAAGGACTTTTTATGGCCAATATCAGGCAATAGATGAAGAACAAGTAAGAAAGCTATAAATGCTAAAGTGGCCTTAAGCCAGAGAGAACGAACAAGTTAGAAAGAAGAGAGAGAGAGAGATATTATTGATCTTGTGGAGAAATAGTTGGAGCAACATCAGCCCTTTACAAAGTGGCATGGACTCCCCTTGTATAAGAGAGGGGATACAATATAGTACAGAGTGCATTAAATGCAATGACACGGGGATGAGACGGCTAGGCTTGGTGCTAGTGTTTGCTGATTCTAGCTGCTCGCCTCGGGGATCCATCGTCCTTAGAACCTTCGTTGGGTTGCAGACGAATTCCCCATCCCCGGAATCTTTGCTGGGCCATGGACGAACCTCGAAGGAAGGATCTTGATCATAATCTTGTAGCCTCGAGGTGCTGATATGACTCCCCGAATGCACCTTAGCGGCGAGAAATAGACCCCTCTAATTTCACCGTATACA
>Nt01:62235400:62245500_5p
TGATAGGTTTTAAATGTTTTTGCCTTATGTTTTGATGATCTAACAAACTTACTATTAAGAACCAGATAGGGAACCTGACCTACTTGGACTATACTGCAAGCTTAACAAATTCCAGCTAAAGGTGAATTGCTACAACCTCAGGAGCTAGGAACCCACACATGGACCTGATACTCTTGTGGTTTCCTCATAGCAGTACAAAGTCAATTGGACACAACTGGAAATGAAGTGACTGATGGCACTATTTCTGTTGCACTGCAATTCTCCAGCGCCCACTCATTCTCTAAACAAATAAAGTGCTCACATTATTTCAAGTGATGTGATCAAGATGTACCTACAATGAGTTTATACAAAACATCACTTGAAGGTTTCAGTTTCTCATTCAAGATTCTTGCCAAAAAACGGAGAAATCAATCCTCTCAAGCTTGAAGAACAAAGTTGAACGCAACTACGGACCCGTTCCTAAAAGATAGATTGTTGTTGTCCTAGTTGAGTTGTAACTTTGTTATTGTACTTATTGTATCTCCTAAACTGCTTAGCTAGAAGCGTTTGATTAGGAATCCTCTTGTAAATCCGTAAACTCCTTGAGTTTATGTTGTGACTAGATTTAGTCATAAGCAAAAGTGTTTGTAATTGTAGAGTTACAAAGTGGCTTGTGGTGAGAGCATCACAAGTTAGAAAAAGTCTTTGTAACTAGGAAGTCACAAAGTGGCTTGTGGTAAGAGTAACACAAGTTAGTTGAGTAAATCCTTTGCAATGGAGTCATTGCAAAGTGGCTTGTAATAGGTTCTTTACAAATTAGTAAAGTTAAAAGCCTACAGGTGTAGGTTGTGATTTTTTTATCCCCTTGTGTCAGATTTTTCCACGTAAAAATCCTCTGCCTTATTTACGTACTGTTTTATTAGCATTCTCAATAAAATCTTATAGAGGACCAGGTACTCTACTATGTGGTGGACTCACACAAAATAACA
>Nt01:62235400:62245500_3p
TGATAGGTTTTAAATGTTTGTGCCTTATATTTTGATGATCTAACAAACTTACTGTTAAGAACCAGATAGGGAACCTGACCTACTTGGACTATACTACAAGCTTAACGAATTCCAGCTAAAGGTGAACTGCTATAGCCTCAGGAGCTAGGAACCCACACAAGGACCTGATACTCTTGTGGTTTCCTCATAGCAGTACAAAGTCAATTGGACATAGCTAGAAATGAAGTGACTCATGGCACTGTCTCTGCCGCACTACAAGTCTCCAATGCCCACTCATTCTCTAACCAAATAAAATGCTCACATCATTTCAATTGATGTGATCAAGATATACCTACAATGAGTTTACACAAAACATCACTTGAAGGTTTCAGTTTCTCATTCAAGCTTCTTGCCAATAACAGAGAAATCAATCCTCTCAAGCTTGAAAAACAAAGTTGAACGCAACTACGGACCCGTTCCTAAAAGATAGCTTCTTGTTGTCCTAGTTAAGTTGTAACTTTGTTGTTGTACTTATTGTATCTCCTAAACTGCTTAGCTAGAAGCATTTGATTAGGAATCCTCTTGTAAATTCATAAACTCCTTGAGTTTATGTTGTGACTAGATTTAGTCATAAGCAAACGTTTTTTAATTGTAGAGTTACAAAGTGGCTAGTGGTGAGAGCATCACAAGTTAGAAAAAGCCTTTGTAACTAGGAAGTCACAAAGTGGCTTGTGGTAAGAGTACCACAAGTTAGTTGAGTAAATCCTTTGCAATGGATTCATTGCAAAGTGTCTTGTAATAGGTTCTTTACAAGTTAGTGAAGATAAAAGCCTACAGGTGCAGGTCGTTGTTTTTTGATCCCCTTGTGTGGGATATTTCCACATAAAAATCCTCTACCTTATTTACGTACTATTTTATTAGTATTCTCAGCAGAATCTTGTAGAGGACCAGGTACTCTACTATTTGGTGGACTCACACAAAATAACA
>Nt01:62707314:62711191_5p
TGTTAATGTATTATAGTTTGGTTTGGATAGGAGTGTATCTAACAACAATTAGATAGAGAGTAGGAGTCTTATTGTTATCTTATTGAAGAGTTTGATTATAACTTGTACTCTGTATCATCTTATAAATAACAATACAACAAAGCGCAAAGGTGCGAAGGTTATTTCTCAACA
>Nt01:62707314:62711191_3p
TGTTAATGTATTATAGTTTGGTTTGGATAGGAGTGTATCTAACAGCAATTAGATAGAGAGTAGGAGTCTTATTGTTATCTCATTGAAGAGTTTGATTATAACTTGTACTCTGTATTATCTTATAAATAGCAATACAACAAAGCGCAAAGGTGCGAAGGTTATTTCTCAACA
>Nt01:62781830:62791670_5p
TGTATGCGGTGAAATCAAATGACTTAATTTCTCTCTATCTAGCCACTTCAGAAGAATACCTCGAGACCCCGAGGATATGGAGCTGTGACCGAATCCCCTCCCTCGGGGCTCGTCGAGGCCCGACTCACAGAAGACAAAGGCCGAAGCTATAGCAAAAGGGGAAGTTCCCAAGGCACATGGCCAAGTCTGACAGAGTCGGCCTACCAAAGCCTGTGCCAAGGCATCACATCTAGCCGTCCCATCTCCATGCTTTTACAATTAATTTATATTGTACAATAACCGGGTTCCTCTCCTATATAAAGGGAACCCACACTACTTTGTAAAAGACTGATGTTTCTCCACCTATTCTCCATAAGATCAATAATATCTCTCTCTCTTTCTTCTCTCTAACTTGCTCGTTCCTACTAGCTCGAGGCCACTTTTAGCGTTTATTGCTTTCATACTTGTTCTTCATTGATTGCTTGATATTGGCCATAAATAGCCTTGTTTGATCATATCTCAACTATTATCCCATCCCCGACCACCCCCGATAGCTCGAGATCGAGCCAGATACCGGCCCCGAGGCTCCTTCATCGACCAGTCTGAGGCTCGGGCGGCAAGCACCTGACTTTGATTACTGCCCCATTTTAGCTTGTATCTTTTCATTAAACTTCATACTCTTAGCATCAACTGCTCTAACAACTAGCATAAAAATAAATCACCTATTTTTAGAATCCCATTTACAAATTTAATTATTGTTACCATTTTCACGGTAAACA
>Nt01:62781830:62791670_3p
TGTCGCTATCAAGACACTTCGAAATAATACCTCGAGACCCCGAGGACGTGGAGCTGTGACCGAATCCCCTCCCTTAGGGCTCGTCGAGGCCCGATTCACAGAAAATAAAGGCCGAAGCTAGAGCAAAAAGGGAAGTTCCAAAGGCACATGGCCAAGTCTAATAGAGTCGGCCTACTAGAGCCTCTGCCAAGTCATCACATATAGCCATCCCATATCCATGCTTTTACAATTTATTTATATTGTACGATAACCGGGTTCCTCTCCTATATAAAGGGAACCCACACTACTTTGTAAAAGGCTGATGTTGCTCTAACTATTCTCCACAAGATCAATAATATCTCTCTCTCTTTATTCTCTCTAACTTGCTCGTTCCTACTAGCTCGAGGCCACTCTTAGCGTTTATTGCTTTCATACTTGTTCTTCATTCATTGCATGGTATTGGCCATAAAGAGCATTGTTTGATCATATCTCAACTGTTATCCCATCCCCGACTACCCCGATAGCTCGAGATCGAGCCAGATACCGGCCCCGAGGCTCCTTCATCGACCAGTCTGAGGCTCGGGCGGCAAGCACCTGACTTTGATTACTGCCCCATTTTAGCTTGTATCTTTTCATTAAACTTCATACTCTTAGCATCAACTGCTCTAACAACTAGCATAAAAATAAATCACCTATTTTTAGAATCCCATTTACAAATTTAATTATTGTTACCATTTTCACGGTAAACA
>Nt01:63028317:63038946_5p
TGTTTAACCAAAAAATAGAATTTTAGTCAAAGTTAGAATTTAGAAGAACGCGGATTACTGCTAATCAAAAGAATATGTAGAAGAGAATAATTTGGTGTAACCAGAATGTAATCAGGAGAAAAACAAGTGAATTAGAGTATATTTCAATTGTGTCTGTCTTTACAAGTGACTAGATACCTCCGTTTTATAGGTGTCTTGAAGGTATGCATTTCCTTCAAATCATAATGAGGCTATTATGAATAATTAAAGACATTAAATGCTACGTTACACAATCATTGTAATCAATACAAATTCTCTAACATATCCGATATTTAATGCCTATCTAATTTCGTATCTGCACTCTTTATTATGGTCAGATCCGTTCCTTTTGATAAATGATCTAAATAGGTACGGGCGCTGAATCCTTCAAATGTCCTCCCGTGCCTCTTCCTTGCCTTTTCTCGTTTCTATTGCTGCCCGTGACTCTTGACTAATTATAATTCTTTGACTATTTGACCAGTCCACGTGTCTCAACATATATAAATTCAATTTTTTCCAATACA
>Nt01:63028317:63038946_3p
TGTTTAACCAAAAAATAGAATTTCAGTCAAAGCTAGAATTTAGAAGAACGCGGGTTACTGATAATCAAAAGAATATGTAGAAGAGAATAATTTGGAGTAACCAGAATGTAATCAGGAGAAAAACAAGTGAATTAGAGTATATTTCAATTGTGTCTGTCTTTACAAGTAACTAGATACCTCCCTTTTATAGGTGTCTTGAAGGTATGCATTTCCTTCAAATTATAATGAAGCTATTATGAATAATTAAAGACATTAAATGCTACGTTACACAATCATTGTAATCAATACAAATTCTCAAACGTACCCGGTATTTAATGCCTATCGAATTCCGTATCTGCGCTCTTTATTATGGTCAGATCCGTTCCTTTTGATAAATGATCTAAATAGGTACGGGCACTGAATCCTTCAAATGTCCTCCCGTGCCTCTTCCTTGCCTTTGCTCGTTTCTATTGCTGCCCGTGACTCTTGACTAATTATAATTCCTTGACTATTTGACCAGTCCACGTGTCTCAACATATATAAATTCAATTTTTCCCAATACA
>Nt01:63370737:63381233_5p
TGTTGGCCCAGGAACACGTAAAGTTTTGAAGATGACAAATGAACTCAGTCATGGACCAGGTCCATCTGGTGAAGCACAGGCTTGATCTAAACATGTGAGATGCACGTGAAGGAGGTGAGCATGAAGAAGATAAGTCATCAGCAATATCTCGTGATCTAATCGAAAAGGTTACATATTGGATAAAGGGAGAAGGTCTCCTTATATGAAGAGAACACAATCCAGATAAAAGATAGTGTTGGAGTTTGAGATCTTCAAGGACTCAACTACGATAGAAGATCAACAATCAAGTCCCAATCAAACTCTGATTACTAACCTATTAAATGATAGTGATTGATCTCGTTTACATGTATTGCACAAACACAGAAGTTAAACTAAATTTAAAGCAAAAGAGCAAGGTGATTTTGCAAGCAATTTATGTGAGATTTGAGTGTGCACTCCTGAAGCTACTTGAACGAGATAGAAGAACCAGTTCCATTGTGTTTTTTCTTATTCTAGTTCAATTGTAGTAGATGGTTTAAAGTTGTACCTTTTAGCTTTCATAGAATCAATTGTATTAGGTACTTTGAGTATTCAAGTTATAAGCTAACTTAAAGTTGTCGCAATAGTTGAGGCTGTGTGCTACAATGGGATTAGAGTTAATCTTTAGGTTTACAAAGAATTTTTGTCAATGCTGTTTTGGCTCAGTGATTTTAGTGGAAGTTTGGGAAAATTCTACTGAGTAGTAGGTCATGGTTGTTTCACCTTTTAAGCCAGGTGTTTTCCACGTAAAACATTTTGTGTTCTTTATTTTATGTAACTTTTATTCTGCAAATAGTAGTAGTTAGAACACCTAGAAGAACCAGGTTCTTTTAGAACCAAAATTGGGTACCACACAAATCACCCCCCTCTTGTATGGTATTGACGTTAGAACATCA
>Nt01:63370737:63381233_3p
TGTTGGCCCAGGAACAGGTAAAGTTTTGAAGATGACAAATGAACTCAGTCATGGACTGGGTCCATCTAGTGAAGCACAGTCTTGATCTAAACATGTGAGATGCACGTAAAGGAGGTGAGCGTGAGGAAGATAAGTCATAAACAATATCTCGTGATCTGATCGGAAAGGTTGCATATTGGATAAGGGGAGAAGGTCTCCTTATATGAAAAGAACACAATTCAGATAAAAGATAGTGTTGGAGTTTGAGATCTTCAAGGACTCAACTACGATAGAAGATCAACAATCGAGTCCCAATCAAACACTGATTACTAACCTATTAAATGACAGTGATTGATCTCTTTTACAGGTATTGCACAAACGTAGAAGTTAAATTAAATTGACAGCAAAGGAGGAAGGCGATTTTTGAAAGCAATTTATGTGAGATTTTAGTGTGCACTCCTGAAGCTACTTGAACGAGATAGAAGAACCAGTTCCATTGTATTTTTTTCTTATTCTAGTTCAATTGTAGTAGGTGGTTTAAAGTTGTACCTTTTAACTTTCATAGAAGCAATTGTATTAGGTACTTTGAGTATTCAAGTTATAAGCTAACTTGAAGTTGTCGCAACAGTTGAGGATGTGTGCTACAATGGGATTAGAGTTAATCCTTAGGTTTACAAAGAATTTTTGTAAATGGTGTATTGGCTCAGTGATTTTAGTGGATGTTTTGGAAAATCCTACTGAGCAGTAGGTAGTGGTTTTTTCAACTTTTGAGCCAGGTGTTTTCCATGTAAAATTTTCTGTGTTCTTTATTTTATGTACCTTTTATTCCGCAAACAATACTAGTTAGAACACCTAGAAGAACCAAGTTCTTCTACAACGAAAATTGGGTACCACACAAATCACCCCCCCTCTTGTGTAGTATTGACGTTTAGAACATCA
>Nt01:65273393:65278923_5p
TGTTATGAATAGTTTGTATATTGGATACTACTTTGGATACTATATTGGATGCTACATTGGATGCCCATATTGTGAATAACTTAAAGATTAAATTTCCTACTTTATGTCCATCATCTTTATTTTTTATGCCTATAAAAGGCCATGTAATTGCAATGAAAAAATACACCAAAGTGAAAGAAGAAAGCACTTCTCCCTTCTTTCTATCTCTTCTTATTTGCATTTTACTGCATTACTTTTATTTTATTACA
>Nt01:65273393:65278923_3p
TGTTATGAATAGTTTGTACATTGGATACTACTTTGGATACTACATTGGATGCTACATTGGATGCTCATGTTGTGAATAACTTAAAGATTAAATTTCCTACTTTATGTCCATCATCTTTACTTTTTATGCCTATAAAAGGCCATGTAATTGCAATGGAAAAATACACCAAAGTGGAAGAAGAAAACACTTCTCCCTTCTTTCTATCTCTTCTTATTTACATTTTACTGCATTACTTTTATTTTATTACA
>Nt01:67781719:67789963_5p
TGTGGTAGGCGTACCACCCGCTCCTATTTCATTATCTTGTGGTAGGTGTACCACCCGCTCCCATTTCATTATCTTGTGGTAGGCATACCACTCGCTCCCTTTTATAGTTCA
>Nt01:67781719:67789963_3p
TGTGGTAGGCCTACCACCCGCTCCCATTTCATTATCTTGTGGTAGGCGTACCACCCGCTCCCATTTCATTATCTTGTGGTAGGCGTACCACTCGCTCTCATTTCA
>Nt01:71569223:71582386_5p
TGTATACAGTATAAATCAGGTGTCCGATATTATGATAATTAAGGCTTCTCGTAAAGATCCCCCCCAGAAGGCTCGAAGCTCAGCTCGGGGATTCAACCCCGAGGGTTCTTAATGATCGACCTCGATGCAGCACAAACCAGCGGCTATGGTGGATCAATGTGAAGTTTCCAAGGCACGAGACTAGAGCTGACAAAGTCTATTAGGCTAGTTCAAACCCATATCATGGCATTAAATAGTTGTACCAGCCCCATATCTTTGTAATAAATGCATTTGTACTATGTTGGGATTCCCCCACATATAAAGGGGATGCTTGTAATTTAGACACAATATTATTACACACTCTTTGTTTGATCCTATTGCTTACATTTATTGTCTTGCTCATATTTGTTACATTTCAGTAATTATTCTTCATTTATTACTCATTATTGGTCATCAAGAGCCGCCATCAAATTTATCATAACTGTTAATCCTCCATCGACTACCCTTAGCCGGGCATCCGACTCGACCTCGAGGCCCCATATACGCAAGCTCAAGGCCCTGATTTCCAGCCCTTTAGTTTGATTATAACATTGTCTACAAGCTATTATCTTATTTTATAATCTTTCACTTAGCATCAACTACCTAAGAACTAACATAAAAATAGATCACATATTTTTAGAACCACAAAATCAAATCTAATTGTTATTACCATTTTCAAGGTAAACA
>Nt01:71569223:71582386_3p
TGTGTACGGTAAAAATTAGTGGTCCAATTTTTTTATCATTAAGGTGTCTCGTAAGGATCGCCCCCAAAAGGATCGAAGCTCAGCTCGGGGTTTTGACCCCGAGGGTTCTCAATGATCGACCTCAATGCAGTGCAAACCAGCGGCTATGGTGGATCGATGTGAAGTTCCCAAGGAACGAGACTAGAGATGACAAAGTCTATTAGGCTAGTTCAAACCCATATCATGACATTAAATGGCTGTACCAGCCCCATATCTTTGTAATAAATATATTTGTATTTTGTTGGGATTCCCCCTCATATATAAAGGGGATCCTTGTAATTTAGACTCAATATTATTACACACTCTCTGTTTGATCCTATTGCTTACATTTATTGTCTTGCTCATATTTGTTACATTTAATTAATTGTTCTTCATTTATTGCTCATTATAGGTCATAAAGAGACACCATCAAATTTATCATAAATGTTAATCCTCCATCAACTTCCCTTAGTTGGGCATCCGACTCGACCTCGAGGCCCCGTATACGCAAACTCGAGGCCCTGATTTCCAGCCATTCGGTTTGATTATTACACTATCTACAAGCTATTATCTTATTTTTTAATCTTTCACTTAGCATCTATTGCCTAACAACTAGCATAAAAATAGATCACATATTTTTAGAACCACAAAATCAAATTTAATTGTTATTACCATTTTCAAGGTAAACA
>Nt01:74812132:74817494_5p
TGTTAGTTTGATAGTTAAATAGTAGTAAATAACCCTAATCTCATATGTATTAGAAGTAGGGCATGTATTATATATATATAGGGCTCATTGTATCGTCATTAATTAAAATCAATAATATTTTTCTCCCGTGCTTTCTCACA
>Nt01:74812132:74817494_3p
TGTTAGTTTGATAGTTAAATAGTAGTAAATAACCGTAATCCCATATGTATTAGGAGTAGGACATGTATTATATATAGATAAGGCTCATTGTATCATTGTCATTAATTAAAATCAATAATATTTTTCTCCCGTGCTTTCTCACA
>Nt01:75184422:75194422_5p
TGATGTTCTAAACGTCAATATCAAACAAGAGGGCGGGGGTGATTTGTGTGGTACCCAATTTTCGCTATAGAATAACCTGGTTCTTCTAGGTGTTTTAACTATTACTGTTTGCGGAATAAAAGGTACATAAAATAAAGAACACAGAGATTTTTACGTGGAAAACACGTGGCTCAAAAGGTGAAAATACCACGACCTACTACTCAGTAGGATTTTTCCAAACTTCCACTAAAATCACCGAGCCAAAATAGTATTTACAAATTTTTTTTGTAAACCTAAGGATTAACTCTAATCCCGTTGTAGCACACAGCCTCAACTGTTGTGACAACTTCAAGTTAGCTTATAACTTGAACACACAAAGTACCTAATACAATTGCTTCTATGAAAGCTAAAAGGTACAACTTTAAACTACCTACTACAATTGAACTAGAATAAGAAAAAACACAATGGAACTGGTTCTTCTATCTCATTCAAGTAGCTTCAGGAGTGCACACTCAAATCTCACATAAATTGCTTGCAAAATCACCTTGCTCTTTTGCTTTCAACTTAGTTTAACTTCTGCATTTGTGCAATACATGTAAAAGAGATCAATCACTGTCATTTAATAGGTTAGTAATCAGAGTTTGATTGGGACTCAATTGCTGATCTTCTATCGTAGTTGAGTCCTTGAAGATCTCAAACTCCAACACTATCTTTTATCCGAATTGTGTTTTCTTCATATTAGGAGACCTTCTCCCGTTATCCAATATGCAACCTTTTCGATCAAATCATAAGATATTATTGATGACTTATCTTCTTCATGCTCATCTTCTTCACGTGCATCTCACATGTTTAGATCAAGACTATGCTTCACCAGATGGACCTGGTCCATGACTGAGTTCATTTGTCATTCTTCAAAACTTTACCTGTTCCTAGGACAACA
>Nt01:75184422:75194422_3p
TGCTCTAAACGTCAATACCACACAAGAGGGGGGGGGGGGTGATTTGTGTGGCATCCAATTTTTGCTCTAGAAGAACCTGGTTCTTCTAGGTGTTCTAACTACTACTATTTGCGGAATAAAAGGTACATAAAATAAAGAACACAGAGATTTTTACGTGGAAAACACCTGGCTCAAAAGGTTAAAAAACCACGACCTACTACTCAGTAGGATTTTCCCATGCTTCCACTAAAATCACTGATCCAAAACAGCATTTACAAATTTTTTTGGTAGACCTAAGGATTAACTCTAATCCTGTTGTAGCACAGAACCACAATTGTTGCGACAACTTCAAGTTAGCTTATAACTTGAACACTCAAAGTACCTAATACAATTGCTTCTATGAAAGCTAAAAGGTACAACTTTAATCCACCTACTACAATTGAACTAGAATAAGAAAAAATACAATGGAACTGGTTCTTCTATCTCGTTCAAGTAGCTTCAGGAGTGCACGCTCAAATCTCACAAAAATTGTTTGCAAAATCACCTTGCTCTTTTGCTTTCAATTTAGTTTAACTTCTGCATTTGTGCAATACATGTAAAAGAGATCAATCACTGTCATTTAATAGGTTAGTAATCACAGTTTAATTGGGACTCAATTGCTGATCTTCTATCATAGTTGAGTCCTTGAAGATCTCAAACTCCAACACTATCTTTTATCCAGATTTTGTTCTCTTCATATAAGGAGACCTTCTCCCCTTATCTAATATGCAACCTTTTTGATCAGATCACGAGATATTGTTGATGACTTATCTTCTTCATGCTCATCTCCTTTACGTGCATCTCACATGTTTAGATCAAAACTGTGCTTCACCAGATGGACCTGGTCCATGACTGAGTTCATTTGTCATTCTTCAAAATTTTACCTGTTCCTAGGCCAACA
>Nt01:77312234:77318865_5p
TGTAAGTATTTCATTAACAACACCCACTTTATTTCCATTATTAACTTAAAACATAATTATCAAAATATTACAATTTTTATAAATCTTTTCCAAACATCAATATATCTATTTTAATTTCAATACCCGACACTACCCACAACTTGTCTACGGAGCCTCTAAACATAACTGAAGAGTAATGTAATATGAAAATGCCGATAACAAGGCTCCGGATATACCTCAAATACAAAGTACTTGATAAACAGATGAAACAGGACCCCAAATGAAGTGGGACTCACCATGTCAGCTGAAAGGATGATGCGGCACTAGTTGTGACCAACACTGCCTGCTATAGAAATACCTAGATCCATTTAAAGATGTAGCGCCCCGGTAAAATGGACGTTAGTGCCATCGAATAGCGCTAGTATGTATAACTAAACACCATCTAGTTAGAAAGAACTTTTATATAATAATGAGGAAATCACAAGTACAACTCAAACACTTTAAATGATCACATTATTATCAAATAAAAGAATCATGCAATTTTCACATCATTTTCCCATAGCCTTTGGTATTGGGGCATTTCATACTGTTCCACATTGTTCATATCACCACCGCTATCTTGAGCGTAGTCCGATCTCGACCCGATCGGCTAGGCCGTCTCCCGGAGACGTTACCAATATTCCATTCACACTTTTCAATTTCAATTATCA
>Nt01:77312234:77318865_3p
TGGACTCCATTAATCATACTTTGTAAGTATTTCATTAACAACACCCACTTTATTTTCATTAGCAGCTTAAAACATAATTATCAAAATATTACAAGTTTAATAAATCTTTGCCAATCATCAATATTTCTATTTTAATTTCAATACCCGACACTACCCACAACCTATCTACGGAACCTCTAATCATAACTGAAGAGTAATGTAATATGGAAATGCCGGTAACAAGGCTCCGGCTATACCTCAAATACAAAGTACATGATAAACAGATGAAATAGGACCCCAAAATGAAGTGGGTCTCACCAAGTCAGCTGAAAGGATGATGCGGCACTAGCTGTGACCAACACTGCCTGCTATAGAAATGCCTAGATCCATTTAAAGACGTAGCCCCCCAGCAAAAGGGACATTAGTGCCATCGAATAGCACTAGTATGTATAACTAAACACCATCTAGTTAGAAAGAGCTTTCATACGATAATGAGGAAATCACAAGTACAACTCAAACACTTTAAACGATCACAACATTATCAAATAAAAGAATCATGCAATTTTCACATCATTTTCCCATAGCTTTTGGTTTTGGGGAATTTCATACTATTCCACATTGTTCACATCACCACCGCTATATTGAGCGGAGTCCGATCTCGACCTGATCGGCTAGGCCATCTCCCGGAGTCGTTACCAATATTCCATTTACACTTTCCAGTTTCAATTATCA
>Nt01:77451594:77462576_5p
TGGTCAAAACCCAAGGTTTGAACCAAAACTCGATTACCCATTCCCCCACGAACCCAAATATATAATTTGTTTTGAAATCGGACCTCAAATCGAGGTCCAAATCCCCAAAATTTGAAAAATCTAGGTTCTACCCAAAACACCCAATTTCCCCATGAAAACTATTGATTTTGAGTTGAAATCATGTGAAAAGATGTTAAGTATTGAAGAAAACTAGTTATAAATCACTTACAATCGATTTGGAGAAGAATTTGTCTTTGAAAGTTCGCCCTAGAGTATTTTGGTTTTGGAAGAGTATGAAAAATGGTAGAAATGCGTCAAGTTATGAATTTACAGGTTGCAGGTATCGCAATTGTAACCAGGATTCGCAATTGCGAACCCAGACTCTATTAAGCTCACATTTGCAAAGCAACTTTCGCATTTGCGAAGTCGGATTTGCGAACATCCTGTCGCATTTTGCGAAGACAGGCCCAAATGGGGAGCA
>Nt01:77451594:77462576_3p
TGGTCAAAATCCGAGGTTCGAACCAAAACCTGATTACCCATTCCCCTACGAATGCAAATATATAATTTGTTTTGAAATCGGACCTCAAATCGAGGTCCAAATCCCCAAAATTTGAAAAACCTAGGTTCTACCCAAAACACCCAATTTCCCCCATGAAAACTATTAATTTTGAGTTGAAATCATGTGAAAAAATGTTAAGGATTGAAGAAAACTAGTTAGAAATCACTTACAATCGATTTGGAGAAGAAGTTGTCTTTGAAAATTCGCCCTAGAGTGTTTTAGTTTTGAAAGAGTATTAAAAATAGTTGAAATGTGTCTAAATTATGAATTTACAGGTTGCAGGTATCGCAATTGCGACCAGGGTTCGCAATTGTGAATCTAGACTCTTCTAAGCTCGCATTTGCGAAGCAACTTTCACATTTGTGAAGTCGAATTTGCGAACATCCTGTCACATTTGCGAAGACAAGCCTAAATGGGGAGCATCGCA
>Nt01:77804021:77811266_5p
TGAACATTTACACCTATGGGTTGGGTTGCATTAGCAGTAATAAGAGGGTATACAGATTTTGTGGTGAATATACCATTAGTGGTTGGTGCCCATATTGGATTATTAGTGTGGTTCTCGTTATTAATGGGTTGAATAGAGTGGATTTGAGCTAGAATATGGGGAGGAAATTCAAAGGATAGTCGTGATAGGTCCCATGTCCCATTGTAGAAGATATTAGAAATCTTGAGGGTTGACTCTTGGTGTGGTAGAGGACCATGGATCATGCTCCTTAGGCGTTTAATGCATGGTAGCCAATTTGCATGCCAAAAATCTATTTGGGAACCATCTCCAATATGCCACGCAGTAGTATCTTTACAAATGGTCCATCCTGTGAGGATATTTTTTCATATGAAAGAATGTGAAGTATTTGAGTACCGACCA
>Nt01:77804021:77811266_3p
TGGGTATGGGTTTCATTAGCAGTAATAAGAGGGCATACAAATTTTGTGGTGAATATACCATTAGTGGTTGGTGCCCAGATTGGATTATCAGTGTGGTTCTCGTTATTAGTGGGTTGAATAGAGTGGATTTGAGCTAGAATATGGGGAGAAAATTCAAAGGATAGTCGTGATAGGTCCCATGTCCCATTGTAGAAGATATTAGAAATCTTGAGGGTTGACTCTTGGTGTGGTAGAGTACCATGGATCATGCTCCTTAGGCTTTTAATGCATGGTAGCCAATTTGCATGCCAAAAATCTATTTGGGAACCATCTCCAATATGCCATGCAGTAACATCTTTAGAAATGGTCCATCCTGTGAGGATATTTTTTCATATGAAAGAATGTGAAGTATTTGAGTACCGACCA
>Nt01:77815930:77820367_5p
TGTAAAGAATAACAGAAGAAGAGTATTATTTGGAGACCTTCTGCTAGCCCAAGATCGTTAACCAAGATTGGAGGATTCAACTAAAGAAGAGGAAGCTTGAAAAAAGAAGAGAGATTTTAGATAGGAGAACTTATTTAGGAAAGAAGGCTTTCTTGATTTTGGCTTGCTTATAAATGAACAAGATACCCCCTATTTATACTAGCCTATGGATGATTCTAGATATGATTCTAGATAATGTACAAAGAAAATTCTAGCAACCTTATCCTCTAACAACACTCTAGAATATCTAGATATGTCTTATCTTCCTACAACATTCTAGAACATCTAGTTATGTCCACTAGATAAATATCAAGTATACTAAACTAGGACATCTAGAGAATTCTATATTATTCCAAAAAATTAACTTTCTTTTTTTCACA
>Nt01:77815930:77820367_3p
TGTAAAGAATAACAGAAGAAGAGTATTATTCGGAGACCTTCTGCTAGCCCAAGATCCTTAACCAAGATTGGAGGATTCAACTAAAGAAGGGGAAGCTTGAAAAAAGAAGAGAGATTTTAGATAGGAGAACTTATTTAGGAAAGAAGGCTTTCTTGATTTTGGCTTACTTATAAATGAACAAGATACCCCCTATTTATACTAGCCTATGGATGATTCTAGATATGATCTAGATAATGTACAAAGAAAATTCTAGCAACCTTATCTTCTAACAACACTCTAGAATATCTAGATATGCCTTATCTTCCTACAACATTCTAGAACATCTAGATATGTCCACTAGATAAATATCAAGTATACTAAACTAGGACATTCTAGAGAATTCTATATTATTCCAAAAAATTAACTTTATTGTTTTCACA
>Nt01:79120129:79127525_5p
TGAGGCCTATGAACAGGCGATGGAATAATAATACATATGGAAATTCAAGAACATAGGCACTTCTAGTACTTTTATGAATAGAGTCATATATGAAATTTGTGCATTTTCACGTTTCGTTCGTATCGTATGGATCATGCCAAAATAAAGAAGGGATAGCCTTAACATACCTTAAGTGATTCCCTTGAGAAAGATTGCACCGTACTCCCTTATAATTGCAAAATCTTATGTTTCTTATTAAATCTGGGTTGAATTGTTGAAGATCATTTCTTCTTAAAGTTTGATATATGCACTTATCTTTACATTAGAGAGGCATACGTGAAGTATTAACAAGGAAGATCAAACTGGACAACCAAGCGTACTCATAACAGTAACATTAGCCAAATACCTACTAAGCGCTCTATCATTTTATTTGGTATTGTAATGGGAAAATGTTATGTGTTCTTTCTAAGGTATACTCATGTTACTTCTAATTGAAAGAACACTACATCTGAATCTCTTCAAGATCTAAAAGGCCAAATGAATTAAATGGTCACAAATTTGTGTTTAAGTGGATGTGGCCCACTTCATGTGGTGGCTTAACCACATGCCTTTAATTTTCCACCTTTCAATTTAATGTAAGAGTCATTTTAATTTGAAAGTAGGGGCTGTCACCTCATGCCTCCAATCTTTATGCAATATAATTGCTTAATTAATTGAGAAATATTCCATTATCCAATAATTAACCAATCATCTATATAATTAAGAATTATCTCAAATTACTTAAAATACTACTCACTTTTCACACACCTTATACTTCTCACTATCATGGCCACGGGGTACCTTGTATGGTACTAGTCCATAAATACTGGATATTTTAGCTCGGGCCGCATTTTATCCCAAAAACGTCAAACTTCAACGAAATTTATTTTCTTTGATTTGCTTACCTGCTCACCTTCA
>Nt01:79120129:79127525_3p
TGATTAATATCGCAACATCATTTTACGTATTTTCTGAGACCCATGAACAGTCGATGGAATAATAATACATATGGAAATTCAAGAACATAGGCATTTCTAGTACTTTTATGAATAGAGTCATATATGAAATTTGTGCATTTGCACGTTTCGTTCGTATCGTATGGATCATGCCAAAATAAAGAAGGGATAGCCTTAACATACCTTAAGTGATTCCCTTGAGAAAGATTGCACTGTACTCCCTTATAATTGCAAAATCTTATGTTTCTTATTAAATCTGGGTTGAATTGTTGAAGATCCTTTCTTCTTAAAGTTTGATATATGCACTTCTCTTTACATTAGAGAGGCATACGTGAAGTATTAACAAGGAAGATCAAACTGGACAACCAAGCGTACTCATAATAGTAACATTAGTCAAATACCTACTAAGCGTTCTATCATTTTATTTGGTATTGTAATGGGAAAATGTTATGTGTTCTTTCTAAGATATACTCACGCTACTTGTAATTGAAAGAACACTACATCTGAATCTCTTCATGATCTAAAAGGCCAAATGAATTAAATGGTCACAAATTTGTGTTTGAGTGGATGTGGCCCACTTCATGTGGTGGCTTAACCACATGCCTTTAATTTACCACCTTTCAATTTAATGTAAGAGTCATTTTAATTTAAAAGTAGGGGTTGCCACCTCATGCCTCCAATCTTTATCCAATATAATTGCTTAATTAATTGAGAAATATTCCATTATCCAATAATTAACCAATCATCTATATAATTAAGAATTCTCTCAAATTACTTAAAATACTACTCACTTTTAACACACATTATACTTCTCACTATCATGGCCACAGGGTACCTTGTATGGTACTAGTCCATAAATACTGGATATTTTAGCTCGGGCCGCATTTTATCCCAAAAACGTCAAACTTCAACGAAATTCA
>Nt01:81898631:81900913_5p
TGTTGCGGAAGCCAAATGTATATAGTGTGAATAAGTCACAACTACTATACCAAAAATTATGACAGCCACCAAATAATAAATAAGACAATAAAGCAATAATAAAAAAAACACCAGAATTTACGAGGTTCAGCCAATTTTGCCTACTCCTTGGACACAACCAATATTTTATTTCACTCCAAAAATACAAGTGAAATAATACTAAAGAGAGAAGATACAAATGCCTTGAGAAAATAAAAAGGCAAATGAGAGGTGTATTTAAATCCTAAACATTAGGCCTCCTTTTATAGGGAAAAAATCTCAACCAATTTGGTCTTCCACCGATGTGGGAGTTTTGGCATTCAACA
>Nt01:81898631:81900913_3p
TGATACCAATTATTGCGGAAGACAAATGTATATAGTGTGAATAAGTCACAACTACTATACCAAAAATTATGACAACCACCAAATAATAAATAAGACAATAAAGCAATAATAAAAGAAATACCAGAATTTACGAGGTTCAGCCAATTTTGCCTACTCCTCAGACACAACCAATATTTTATTCCACTCCAAAAATACAAGTGAAATAATACTAAAGAGAGAAGATACAAATGCCTTAAGAAAATAAAAAGGCAAATGAGAGGTGTATTTAAATCCTAAACATTAGGCCTCCTTTTATAGGGAAAAAATCCCAACCAATTTGGTCTTCCACCGATGTGGGAGTTTTGGCATTCAACA
>Nt01:82613273:82616260_5p
TGTAATGACCCGACCAGTCGTTTTGAGCTTTTGCACTTCGCTCGCCAGTTCTCGGGCTTGACTAGCCCCATGTGATGTTTTATGACTTATGTAAATCATCAGTTTTGGTTTTTAGGGTAACCAGAATGAATTTTGAAGAAACAGTTCTCAGTTTGAAGCTTAAAATTTGAAAGGTTTGACCAAGATTTGACTTGTTGGTATATGATCTTGGATCAGAATTTTTCTAATTTGGTTAGCTTCGTTAGGTGATTTAGGATTTAGGAGCGTGATCGAAATGTTTTTTGGAGGTCCGTGGAAGGTTTAGGCTTTAATTGGTGAAAATGGATTTTTGACGTTTTCCGGTTGATAGGTGAGATTTTGATATAATGGTTGGAATAGAATTCCGGGAGTTGCAGTAGATCCGTTGTGTCATTTGGGATGTGTGTGCAAAATTTCAGGTTCTTCGGACGTGGTTTGCTAGACTTTTTGATCAAAAGTGGAATTCGGAAGATTTTAGAGACATTGACTTGAGGATTTGAGGGGTCATTTGTGGTCAGATTTTGATACGTTTGATATATATGAACTCGTGGGGAGATAAGGAATCTATTGATGTAATTTTATCGTATTCCGAGGCATGGGCCTGGGGGTCGAGTTTTGGTTAATTTCAGGATTTTTGATGTAAATTAGATATTTTCGAGTGGGCTTTGTTCGCTTAGCATATTTTAATGGTTATGTAATGATTTTGGTTAGATTTGGAGCATCCGGAGGTCGATTCGAGAGGGAAAAGGCATCGCGGGATATGTTTGGTTTTCTGCAGTTGATGTATTTCACTTTATTATGGGATTTATCATTGTTAATGACTTAATTGTATTGTTTTAATTATTAAAATGAATTGGGTGTTGCATCGGCTGGCCTTGTCTTCACGAGAGGCGCTATCATGACCGGGTCCGGGTTTAGGGTCGTGACA
>Nt01:82613273:82616260_3p
TGTAACGACCCGACCGATCGTTTTGAGCTTTTGCACTTTTCTCGCCAGTTCTCGGGCTTTACTAGCCCCGTGTGATGTATTATGACTTATGTAAATAATCGGTTTTGGTTTTCAGGGTAACCGAAATGAATTTTGAAGAAACAATTCTCAGTTTGAAGCTTCAAATTTGAAAGGTTTGACCAAGATTTGACTTGTTTGTGTATGATATCGGATCAAAATTTTTATGATTTGGTTAGCTTTGTTAGGTGATTTGGGACTTAGGAGCGTGATCGGAATGTGTTTTGGAGGTCCGTGGAAGGTTTAGGCTTGAATTGGCGAAATTAGAATTTTGACGTTTTCCAGTTGATAGGTGAGATTTTGATATAGTGGTCAGAATGAAATTCCGGGAGTTGCAGTAGGTCCATTGTGTCATTTGGGATGTGTGTGCAAAATTTCAGGTAATTCGGACGTGGTTTGGTAGACTTTTTAATCAAAAGTGGAATTCAAAAGATTTTGGAGACCTTGACTTGAAGATTTGAGGGGCCATTTGTTGTCAGATTTTGGTACTTTTGATATGTATGAACTCGTGGGGAGATAAGAAATCTATTGATGTAAATTTTATCGAATTCCGAGGCGTGGGCCCGGGGGTCGAGTTTTGGTTAATTTCAGGATTTTTGATGTAAATAGGATATTTTCGAGTGGGCTTTGTTCCCTTAGCATATTTTAATGGTTATGTAGTGATTTTGGTTAGATTTGGAGCATACGGAGGTCAATTCGAGAGGGCGAAGGCATCGCGGGCTGTGTTTGGTTTTCCGCAATTGATAAATTTCACTTTATTATGGGATTTATCATTGTTAATGACTTAATTGTACTGTTTTAATTGTTAAAATGAATTGGGTATTGTGTCGGCTGTCCTTGTCTTCACGAGAGGCGTCATCACGACCGGGTCTAGTTTCAGGGTCGTGACA
>Nt01:84086964:84094224_5p
TGCAACCCCATAACAAAAATCGCATGACAGAAACCTCGTGCATCACAATCAACAACCGCACAACAAAAATCTCGTGCATTACCACAACAAGTACAACAACAACAATGAATATAATACAAAGTACGACAAGTAAATCAACTCATGAACCTTTGATCAGTACAAAGTACAGTAGAACTAGTTCACAAGGAATAATCATAATAAAGAATACTAGGCGTAATAAGAATAGCTCGACAGGAAAGGAAAACAATATGTAACAACGATCCTAAAATATACGGTTCAACAACAAGAAAACTAACACGAGTCAAATTATTCCAGATAAGGGCAAGTCAACTAAGACATAGGATATCTAAGCTTCTTTTAATGTTGGGAAATTATGAAAGAAATACAACCAATTCAAATTAAGGTAGGTAGTGGGAGGATAACCATAACCTCGATTAAGGGTGAATATTTACAAAAGGGTAACTACAACTTCAAATAAAGTTAAGCAGTTTAGGGAAGAGATAACATGGCTATAAAAGAGATAGTAGTTTCAATTAAGGCACCTATGAATCAAATAACAAGAATAGTGGATCATGAAGCAATTAATTCCAATTAAAACATATAGAAGTGAAACTAGTAAATAGGAAGCTCAATCATATCAACAACAATTTCATACTCAGTGAATACAAGGACCTAGGAACCCTAAAAGGCCAATTTCCACAAATAAGTCCGAGCACGTACTCGTCACCTCACACACACGGACTACAATCAATATAGAAGATTCAAATCCTAAGGGGTAGTTCCCCCACACAAGGTTAGGCAAGATACTTACCTCAAAGAAGATAAACCGATACTCAAAAATGAATTTCTCGGGTGAAATAACCTCCGAACGATTCAAATCTAACCAAAATAACTTCAAAGCACAAATAATACTCATAAGAAACAATTCAGATCATAAAGTCTGGATCTTTATCAAAATCTAAAAATTAACCCAAAAGTCGACCCCTGCGGCCTGCA
>Nt01:84086964:84094224_3p
TGCAACCCCATAATAACAATCGTACTATAGAAACCTCGTGCATCAAAATATCAACAATCGCACGACATAAACCTCGTGCATCACCACAACAAGTACAACAACAACAATGACAATAATACAAAGTACGGCAAGTAAATCAACTCTAGAACCTTTGATCAGTATAAAGTACGGTAGAACTAATTCACAAGGAATAATCATAACAAAGAATACTAGGCGTAATAAGAACAACTCAACAAGGAAGGAAAATAATATGTAACAGCGGTCCTACAATATACTATTTAACAACAAGAAAACTAACACGAGTCAAATAATTCCAAATAAGGGAAAGTCAACTAAGGCATGGGATATGTAAGCTTCTTTTAAGGTTGGACAATTATGAAAGAGATACAACCAATTCAAATAAGGGTAGGTTGCGGGAGGATAATCATAACCTCGATTAAGGGTGAACATTTACAAAAGGGTAACTACAACTTCAAATAAAGATAAGCAGTTTAGGGAAGAGATAACATGGCTATAAAAGAGATAGCAGTTTCAATTAAGGCACCTATGAATCAAATAACAACAATAGTGGATCATGAAGCAATTAATTCCAATTAAAGCATGTAGAAGTGAAACTAGTAAATAGGAAGCTCAATCATATCAACAAAAACTTCATACTCAGTAAATACAAGGACCTAGGAACCCTAAAAGGCCAATTTCCACAAATAAGTCCGAGCACGTACTCGTCACCTCGCACACACGGACTACAATCAACATAGAAGACTCAAATCCTAAGGGGTAGTTCCCCACTACAAGGTTAGGCAAGATACTTACCTCAAAGAAGACAAACCGATACTCAAAAATAGACTTCTCGGGTGAAATGACCTCCGGACGACTCAAATCTAACCAAAATAACTTCAAAGCACAAATAAAACTCATAAGAAACTATTCCAGATAAAAAAGTCTTGATCTTTATCAAAATCTAAAAATTAACCCAAAAGTCGACCCCCAGGCCCGCA
>Nt01:85585876:85596608_5p
TGAGGGAGTCAAATGTCCAAGAATGAGTTTCTTTCCGTTAACCTCAAAAGAGTATCTATTTTTTTCCATGTTATATGAAGCTCTTCTATAGACATACCATGGTTTTCCCAACAAGATATGATAGTTATTCATGGGAATCACATCACACCAGATCGCATCCTCATACCTTCCAATTGAGAATAGTAATTAGACTCTCTTATCTACCTTTACTCCTCTCAACATGTAGGGATCAATATGCTCAACACAAGGCAAGTTTAGTTTCTCAACCATATAAGTGCTAATTGAGTTATAGCCAAATTTTTTGTCAATTCTAAGGGCACAAATTGCAGACATCACTTTAGCTCCAGTTTCAAAAATAACTTTACCATCGTGTTTCTTCCATTCGCCATACTGAAAGTTCGACCTTTCAAGTTGTTGAGTCATAGCTCGCCTCCTTTCTTCATAACTACCTATTTGCGACATCTCGAACAAAGATTAGAAGAAATATGTATATTTCA
>Nt01:85585876:85596608_3p
TGTTATCACAAAGGTCCAAGAATGAGTTTCTTTCCATTAACCTCAAAAGAGTATCTATTTTTTCCATGTTATATGAAGCTCTTCTATAGACATACCATGGTTTTCCCAACAAGATATGATAATTATTCATGGGAATCACATCACACCAGATCGCATCCTCATACCTTCCAATTGAGAATAGTAATAAGAATCTCTTATCTACCTTTAATCGTCTAACCATGTTGGGTTCAATATGCTCAACACATGGCAAGTTCAGTTTCTCAACCATATAAGTACTAATTGAGTTATAGCCAAATTTATTGTCAATTCTAAGGGCACAAATTGCAGACATCACTTTAGCTCTAGTTTGAAAAATATCTTTACCATCGTGTTTCTTCCATTCGCCATACTGAAAGTTCGACCTTTCAAGTTGTTGAGTCATAGCTCGCCTCCTTTCTTCATAACTACCTATTTGCGACATCTCGAACAAAGATTAGAAGAAATATGTATCTTTCA
>Nt01:86691394:86702901_5p
TGCCTTATAAAAGGGATCATGCGGACGTTGCAAATATAACCTGAGTATTCTGCCCAGAGTCGAATCCACAGAGAGTTAACCTATCAATCACTATCTTTAGACCCACTAAACTTTTGAGAACCAATTTCCCCAAATGTTTGAATCACAGTTGATGGTGTCTTCAATAACTAAAATTGCAAGTAAATAAACAGCTGTAAACTAAGGATGCTATGGTTGTAAACAATAATGAGAAAACGCTAAGGTAATGACTTCCCCTATTGATGGAATCCCTTCTGTTTATGCTTCATACAAATTGACCAATATCTCTCTATCAATCATGAACGCTCATCTTACCGTAAATCTCTCCCGAGTAATCACAGTAATATACTCAATGCAGTCTCCCGAGATACACTAGCTAGCTCTAATTAACACGGTTCACTTTAGATTGCACTCAAGGCTTCGTTATCCCTAATCTCGCCTTTAAACCTGCAGTTATAGATCTCTCTTATACTTTGGGAATGGTGTTGTTCAACAATAACCTAAATATGCACTCTCTCCCGAGTTATGCACACTAAATAGGCACAGCTAATTGAGGATCCTATCAATTAACTACAACATGCACAAAGTTGAACAAATAAAGATTGAGACTAGCAATTTGTATTCACATAAACAAGAAGTTCATCCCCCAATAGGTTCCATCAAAACCTTAGACAAAGGATTTAGCTACTCATAACTATGGGTAAACAAACTAAAACAATATTCATCATAAAAGCTTGCAAGAAAAACTCA
>Nt01:86691394:86702901_3p
TGATCACGCCCAACTATGCCTTATAAAAAGGACCATGCGAACGTTGCAAATATAACCTGAGTATTCTGCCCAGAGTCGAATCCACAGAGAGTTAACCTATCAATCACTATCTTTAGACCCACTAAACTCTTGAGAACCAATTTCCCCAAACGTTTGAATCACAGTTGATGGTGTCTTCAATAACTAAAATTGCAAGTAAATAAACAGCTGTAAACTAAGGATGCTAAGGTTGTAAACAATAATGAGAAAACTCTAAGGTAATGACTTCCCCTATTGATGGAATCCCTTCTGTTTATGCTTTATACAAATTGACCAACACCTCTCTATCAATCATGAACGCTCATCTTACCGTAAATCTCTCCCGAGTAATCATAGTAATATACTCAATGCAGTCTCCCGAGATACACTAGCAAGCTCTAATTAACACGGTTCACTTTAGATTGCACTCAAGGCTTCGTTATCCCTAATCCCGCCTTTAAACCTGCAGTTATAGATCCCTCTTATACTTTGGGAGTGGTGTTGTTCAACAATAACCTAAATATGCACTCTCTCCCGAGTTATGCACACTAAATAGGCACAGCTAATTGAGGATCCTATCAATTAACTACAACACGCACAAAGTTGAACAAATAAAGATTGAGACTAGCAATTTGTATTCATATAAACAAGAAGTTCATCCCCCAATAGGTTCCATCAAAACCTTAGACAAAGGATTTAGCTACTCATAACTATGGGTAAACA
>Nt01:88313380:88326903_5p
TGAACAGTGGTATTGTGAATTGTGGTGAATCGGTATTAAATATCTTCTATCCAATAATAATATTGTCTTCATATCCCGAGTGTCATTTTCACCATATGAACTTTCATATATTAAAAAATTGTTATGTTTAACTTGGCCTTTGGATATCATTGATTGTTACTTATTGTTTACATAGTTGTCTTTCCTTATATTGGCATTCTATTTTGAAAGAGGGCTTTTAGCCATTCATACTAGTACTATTCGACAGTACTAACGTCCATTTTGCCGGGGGCCCTACATCTTTAAATGGATGTAGGTGGTTCCATAGCAGACAGTATTGGTCA
>Nt01:88313380:88326903_3p
TGTGAACAATGGTATTGTGAATTATGGTGAATCAGTATTAAATATCTTCTATCCAATACTAATATTGTCTTCATATCCCGAGAGTCATTTTCACCATATGAACTTTGGTATATTAAAAAATTGTTATGTTTAACTTGGCCTTTGGATATCATTGATTGTCACTTGTTGTTTACATGGTTGTCTTTCCTTATATTGGCATTCTATTTTGAAAGAGGACTTTTAGCTATTCGTACTAGTACTATTCGACAGTACTAACGTCCCTTTTGCCGGGGGCGCTACATCTTTAAATGGATGTAAGTGGTTCTATAGCAGACA
>Nt01:88374551:88383743_5p
TGTAGTGAGAGCATCACAAGTTAGTTGAGTAAATTCTTTGTAGTGGAGTCATTGCAAATTGGCTTGTAATAGGTTTTACAAGTTAGTGAAGCTTAAAGCCTACAGGTATTGGTCGCGGTTTTTTTATCCCCTTGTATGGGATTTTTCCATGTAAAAATCCTCTGCCTTATTTACATACTGCTTTATTTGCATTCTTAGTAGAATCTCGTAGAGGACCAGGTACTCTACTATTTGGTGGACTCACACAAACTAACAATTGGTATCAGAGCGGTTTTCTCCTATCAAGCTAACACCTAGGAAGGATCCTCA
>Nt01:88374551:88383743_3p
TGCCTTGTGGTAAGAGTACCACAAGTTAGTTGAGTAAATTCTTTGTAGTGGAGTCATTGCAAATTGGCTTGTAATAGGTTTTACAAGTTAGTGAGGCTTAAATCCTACTGGTATAGGTCGCGGTTTTTTGATCCCCTTGTATGGGATTTTTCCATGTAAAACTCCTCTCCCTTATTTACGTACTGTTTTATTTGCATTCTCAGTAGAATCTCGTAGAGGACCAAGTACTCTACTATTTGGTGGACTTACACAAACTAACAATTAGTATTAGAGCGGTTTTCTCCTATCAGGCTAACACCTAGGAAGGATCCTCA
>Nt01:89872987:89879563_5p
TGTATATGTCAAAATCTGAACAAGAGAATCTTACTTAAGGAAGAACGACCAAGAGTCAAACCAAGTCGAGGTCACGTATGAGAATCAATACACCGACGAGTGATTCAGCTATGGTCGAGGTCGAGCATTCAATTCAGCTTGAACGGCTAGTTCAGCATTAAACATTCTAGATGAAAATTCTATAGGATATTCCAAGAACTTAGGCACTCCTGTTAAGGACCGCTGGGTAAAGAAAGTGTTTTTGCATAAATATCATGAGAGAGAGTAACAAAAAAGGGCTGAGAGGAGAACACACACATACATACATATCTCTGAAGATGAAGATGGACCTTCATCTCAAGCTCTTCGCTGAGAAGAAAGGAGAAAAGAATTTAGAATCCCGGTATTCATCCGTAATTTAACTACGTCAAATGTATGGAGGTCAGCCTTGTTCAAGAACGATGATTATTTTCATTTATGTATTCTTTGCTATCATTTAATATTATGGGAGCAATCATCCTTTTCTTACATTATGAAATTCAATCGTGACTATAACAAAATTTTATGTTCAGTTATGCTTGTTTATTCTTATCTTCTATCTCAGATCTAGGATAAATTATCTTTGGCTAGAATTTGCCTCAAATCTTCTAATTTAACTAGTTTAACAAAAAGGTCTAACACTTTTTTAGTCAAACA
>Nt01:89872987:89879563_3p
TGTATATGTCAAAAGTTGAACAAGAGAATCTTACTTTAGGAAGAACGACCAAGAGTCAACCAAGCCGAGGTCACGTATGAGAAGCAATACACCGACGAGTGATTCAGCTACGGTCGAGGTCGAGCATTCAATTCGGCCTGAACGGCTAGTTCAACACTTAGACATTCTAGAGGAATATTCTACAGGATATTTCAAGAACTTAGGCACTTCAGTTAAGGACCGCTGGGTAAAGAAAGTATTTTTGTATAAATATCATGAGAGAGAGTAACAAAAAGGGGGCTAAGAGGAACACACATACATACATATCTCTAAAGATGAAGAAGGACCTTCACTCAAGCTCCTTGCCGAAAAGAAAGGAGAAAAGAATTTAGAATCTCGGTATTCATCTGTAATTTAATTGTGTCAAATGTATGGAGGCCAGCCTTGTTCAAGAACGATAACTCTTTTCATTTATGTATTCTTCGCTATCATTTAATATTATGGGAGCAATCATCATTTTCTTACATTATGGAATTCAATCGTGACTATAACCAAAATTTATGTTCAGTTTGCTTGTTTATTCTTATCTTTTATCTCAGATCTAGAATAAATTATCTTTGGCTAAGATTTGCCTCAAATCTTCTTATTTAACTAGTTTAACAAAAATGTCTAACACTTTTTTAGTCAAACA
>Nt01:94563885:94577897_5p
TGTAAACGATTGAATTTTATTTGAGTTTGAGTCCATTAAATTATTTGGACCACATGATAAATTCAAAGACGTGTCAGCTCAAACAATGATTACGGGCTATAATAATTGAATTTATTATTTAAATCTAATATGTGTATATGGATTTAATTAAGAGCCCGAGTTAATGAGGCTAGTTCATCTTGTTGGACTTCAAATGATAAGCCCAAAATCCATGCCACGTGTCAAATGACATGGCACGCCAAATCAAATCAAGGGCCACTAAAATCATGCCACGCGCATAAGTGATGTACATGCCAAGTCAAATGTAAGGACCAATCAAATGTCGCCAAATATTCAAATGATATGTGTTTATCACAAGTTCCCTCCCCTACAACTATAAATAGGGGGTCTCCATAAGGCCAAAGGGACAGGAAAAAGGATAGATATTGAAGCTCTCCTCCACAGTGGTGATTCACAAGTCTTCCGCATAGCAAGAAGTCGTTGTCTCCAAGGGGTGAGCCGCAAGTTTTCCATCCTCCACGTATGTGATCAAAGCCTAGCTCCGCATTTATGGTCAAATCCCAACAACAAGTGGTCCATCAATTCAAGAACAAGCAAAGCTCTCGAATTGATAGTCGTGAGGAGAAGAATCAGAGGATTACATCTTTTAAATTTAAGATTGTTCAAAAATTGTAACCGCGTAAATTATTGAAACACAAACACTTTTTTTGTCGCTATATTTCTTGTCTTGATTATTATTTTCCGGAATGAAATTTTAGTTGTTACA
>Nt01:94563885:94577897_3p
TGTAAACGATTGAATTTTATTTGAGTTTGAGTCCATTAAATTATTTGGACCACATGATAAATTCAAAGACGTATCAGCTCAAACAATGATTACGGGCTAGAATAATTGAATTTATTATTTAAATCTAATATGTGTATATGGATTTAATTAAGAGCCCGAGTTAATGGGGCTAGTTCATCTTGTTGGACTTCAAATGATAAGCCCAAAATCCATGCCAAGTGTCAAATGACATGGCACGCCAAGTCAAATCAAGGGCCACTAAAATCATGCCACGCGCATAAGTGATGTACGTGCCAAGTCAAATGTAAGGACCAATCAAATGTCGCCAAATATTCAAATGATATGTGTTTATCACAAGTTCCCTCCCCTACAACTATAAATAGGGGGTCTCCATAAGGCCAAAGGGACAGGAAAAAGGATAGATATTGAAGCTCTCCTCCACAGTGGTGATTCACAAGTCTTCCGCATAGCAAGAAGTCGTTGTCTCCAAGGGGTGAGCCGCAAGTTTTCCATCCTCCACGTATGTGATCAAAGCCTAGCTCCGCATTCGTGGTCAAATCCCAACAACAAGTGGTCCATCAATTCAAGAACAAGCGAAGCTCTCGAATTGACGGTCGTGAGGAGAAGAATTAGAGGATTACATCTTTTAAACTTAAGATTGTTCAAAGATTGTAACCCACGTAAATTATTAAAATACAAACACTTTTTTTTTGTCGCTATATTTCTTGTCTTGATTATTATTTTCAGGAATGAAATTTTAATTGTTACA
>Nt01:96351917:96362188_5p
TGTATACGGTGAAATCAGAGGAGTCTATTTCTCGCCACTAAGGTGCATTTAGGGGGTCATATCAGTATCTCGAGGCTACAGGACTACGATCGAGCTCTCTCCCCCGAGGTTCTCCCGCGACCCAATAGAGATCCGGGGGTTGGTAATTCCCGAGGCGAGCAACCAACATCAGTAGAGTCTAGCATCGTGCCTAGCCGTCCCATCCCCGTATCTTTACATTTAATGCACTTTGTACTATATTGTATTCCCTCTCCTATATAAAGGGAATCCACACCACTTTGTAAGGGGCTTATGTTGCTCCAACTATTCTCCACAAGATCAATAATATCTCTTTCTCCCTTTCTTCTCTCTAACTTGATCGTTCTTACTAGCTCGAGGCCACTCTTAGCATTTGTTAGTTTCATAATTGTTCTTAATTTATTGCTTGGTATAGGCCATAAAGAGCCTTGTTTGATCATAACTTAACTGCTATCCTATTCCCGACTACTCCCGATAGTTCGATATTGAGCCGAATATCGACCTCGAGGCTTCTTCATCGACCAGTCCGAGGCTCGGGCGGCTAGCCCCTAGGTTTGATCACTGCCCCATTTTAGCTCATATCTCTTCGTTAAATTTCATATTCTTAGCATCAACTGCTCTAACAACTAGAATAAAAATAGATCACGTATGTTTAGAATCCCACTTACAAATGTAATTGTTGTTACTATTTTCACAGTAAACA
>Nt01:96351917:96362188_3p
TGTATACGGTGAAATTGGAGGAGTCTATTTCTCGCCACTAAGGTGCATTCGGGTGGTCATATCACTATCTCGAGGCTACAAGACTACGATCGCGCTCCCTCTCCCGAGGTTCACCCATGACCCAACAAAGATCCCAAGGGTGGGGAATTCTCAAGGCGAGCAACCAACATCAGTAGAGTCTAGTATCGTGACTAGCCGTCCCATCCCCGTATCTTTACATGTAATACACTCTGTACTATATTGTATTCCCTATCCTATATAAAGGGAATCCATACCACTTTGTAAGGGGCTGATGTTGCTCCTACTATTCTCCACAAGATCAATAATATCTCTCTCTCCCTTTCTTCTCTCTAACGTGCTCGTTCTTACTAGCTCGAGGCCACTGTTAGCATTTGTTAGTTTCATAATTGTTCTTCATTTATTGCTTGGTATAGGACATAAAGAGCCTTGTTTGATCATATCTTAACTGTTATCCTATTCCCGAAGACCCCTGATAGCTTGAGATCGAGCCGGATATTGACCCCGAGGCTTCTTCATCGACCAGTCCGAGGCTCGAGCGGCAACCCCCTAGGTTTGATCACTGCCCCGTTTTAGCTCGTATCTTTTCGTTAAATTTCATATTCTTAGCATCAACTACTCTAACAACTAGCATAAAAATAGATCACGTATTTTTAGAATTTCATTTACAAATGTAATTGTTGTTACCATTTTCGCGGTAAACA
>Nt01:98773846:98784267_5p
TGTTTGCGGCAAAATCAGAGGGCCTAATTTCATGCTATAAAGTCACCTCAGAAGAACACCTCGAGACCCCGAGGGCACGAAGCTGTGACCGAGCTCCTTCCCTCGGAGCTCGTCGAGGCCTGACTTAAAGAGGACGTAGATCGAGGCTAGAGCAAAATAGGGAATTCAAAAGGTACACCGCTAAGTCTGATAGAGCCGACCTACCCAAAGCCTGTACCGAGGCGAGCAAATAGCATCAGTAGAGTCTAGTATCATGCCTTGCCATCCCATCTCCCTGTCGTTACACTTAATGTATTCTGTACTATGTTGTATTCCCCCTCCTATATAAAGGGATCCTCACCACCTTGTAAAGGGCTGCTATTGCTCCAACTACTCTACACAAGATCAATAACAATTATCTCTCTCTTTTCTCTCTAACTTACTCGCTCGAGGCTATCTCTTTATTTTTGCCTTCATACTTGTTCTTCGTTTATTGTTTGATATTGGCCATAAAGAGCCTACTTTGATTATATCTTAACTGTTATCCCCTTCCTGCTTACCCCGATAGCTCGAACTCGATCCCAAGCATCAATCTCGAGGCCTTTCATCGATCAGTCGGAGGCCCGTGCAGCAAGCCCCTCGATTTGATTACTGTCCCATTTTAGCTCAAATTTCATCATTAAACTTCATACGCCTAGAATCAACTACTCTAGCAACTGGCATAAAAATTAATCACATAATTTTAGAGTCCTATTTACAAATTTAATTATTGTTACCACTTTTACGATAAACA
>Nt01:98773846:98784267_3p
TGTATGTGGAGAAATCAGAGGGCCTAATTTCTTGGTATCAAGTCACTTTAGAAGAACACCTCGAGACCCCGAGGTCGCGAAGCTGTGATAGAGCTCCCTCCCTCGGAGCTCGTCGAGGCCCGACTTAAAGAGGACGTAGATCGAGGCTAGATCAAAATGGGGAATTCCCAAGGCACACGGCTATGTTTGACAGAGTCGGCTTACCCAGAGCCTGTACCGAGGCGAGCAAATAGCATTAGTAGAGTCTAGTATCATGCCTAGCCGTCCCATCTCCGTGTCTTTACACTTTTTGCATTCTGTATTATGTTGTATTCCCCCTCATATATAAAGGGGATCCTCACCACCTTGTAAAGGGCTGTTGTTGCTCCAACTAATCTACACAAGATCAATAATAGTTCTCTCTCTCTTTTCTCTCTAACTTACTCGTTCGAGGCTATCTCTTTATTGTTGCCTTCATACTTGTTCTTCGTTTATTGTTTGATATTGGCCATAAAGAGCCTACTTTGATGATATCTTAACTATTATCCCCTTCCCGGTTACCCCCGATAGCTCGAACTCGAGCCCAAGCATCAACCTCGAGGCCTTTCATCGATCAGTCTGAGGCCCGTGCAGCAAGCCTTTCGGTTTGATTACTGCCCCATTTTAGCTCAAATTTCATCATTAAACTTCATACTCCTAGCATCAACTACTCTAGCAACTGGCATAAAAATTAATCACATAATTTTAGAGTCCTATTTACAAATTTAATTATTGTTACCCCTTTTACGATAAACA
>Nt01:99332890:99334913_5p
TGATGCAAGATCAAGAATGCTAAAAATTCATGAAATTCAAGAAGCGAAGAATCCATCCAAGATTAGGATTTCTTTTCCTTAAAGATTAGGATTTGTTATTTCTTATTTCTTAGTAATTTAATTCTTGTTTTAGTAGGATTATATTTGTAGTTCTAGTCAAACTAGAATTATTAGTTGGTATCCCATTCTTACTAGAATTCTTTTTCCTATTTTAGTTAGGATAGATTTTCTTAGCCTTATTCTTATTCTAGTCTAATTAGGATTAGTTTTCCTTAACCTTACCAATTTTACTCATTGTAAGACCTATTTAAAGGGCTTAATATGCTGAAAATAAATATTGGTGATTAGTTTTTCTAAGTTATTGCTTCAAAAACATGATTTACTTTTTATTTCATTGTTCTTCCTTTATTCAAAGCTTCTTGCAATCTTGCGGGATTGGGGAACGTGTGGGTGAGGTTTATTTCCATCTTACATTCTTCTAACGTGAGTTTGAAGAATGCTTTCTCTAGTTTTGTGAAAAACTTTAGCGGGGTGCTTTTGTTTTTCTCTCTTCTTTGTACTTGAGAGGTGCAAAACCTTGAAAGTACATCA
>Nt01:99332890:99334913_3p
TGATGCAAGATCAAGAATGCTAAAAATTCATGAAATTCAAAAAGCGAAGAATCCATCCAAGATTAGGATTTCTTTTCCTTAAAGATTAGGATTTGTTATTTCTTATTTCCTAGTAATTAAATTCTTATTTTAGTAGGATTATATTTGTAGTTCTAGTCAAACTAGAATTGTTAGTTGGTATCCCATTCTTACTAGAATTCTTTTTCCTATTTTAGTTAGGATAGATTTTCTTAGCCTTATTCTTATTCTAGTCTAATTAGGATTAGTTTTCCTTAACCTTACCAATTTTACTCATTGTAAGGCCTATTTAAAGGGCTTAATATGCTGAAAATAAACAGTGGTGATTAGTTTTTCTAAGCTATTGCTTCAAAAACGTGATTTACTTTTTATTTCATTGTTCTTCCTTTATTCAATGCTTCTTGCAATCTTGCGGGATTGGGGAACGTGTGGGTGAGGTTTATTCCATCTTACATTCTTCTAACGTGAGTTTGAAGAACGCTTTCGCTAGTTTTGTGAAAAATTTTAGCGGGGTGCTTTTGTTTTTCTCTATTCTTTGTACTTAAGAGGTGCAAAACCTTGAAAGTACATCA
>Nt01:99740344:99745178_5p
TGTTGAATTTGGCAAATCCCACATCGGTGGTTTAGCCATTTGATAGGGAATTTTTACCTATAAAAGGAGGCCTAATGTTTAGGATTTAGACACACCTCTCATTTGCCTTCTTATCTTCTTAAGGTATTTGTATCTTCTCTCTTTAGTATTATTTCACTTGTATTTTTGGAGTGGAATAAAATATTGGTTGTGTCCGAGGAAGTAGGCAAAATTGGCCGAACCTCGTAAATTCTGGTGTTCCTTTTATTGTTGCTTTATTGTCTTATTTATTATTTGGTGGCTGCCATAATTTTTGGTATAGTAGTTGTGACTCATTCACACTATATATATTTGGCTTCCGCAACA
>Nt01:99740344:99745178_3p
TGTTGAATTTGGCAAATCCCACATCGGTGGTTTAGCCATTTGGTAGGGAATTTTTCCTTATAAAAGAAGGCCTAATGTTTAGGATTTAGACACACATCTCATTTGCCTTCTTATAGTCTTAAAGCATTTGTATATTCTCTCTTTAGTATTATTTCACCTGTATTTTTGGAGTGGAATAAAATATTGGTTGTGTCCGAGGAAGTAGGCAAAATTGGCCGAACCTCGTAAATTCTGGTGTTTCTTTTATTGTTGCTTTATTGTCTTATTTATTATTTGGTGGCTGCCATAATTTTTGGTATAGTAGTTGTGACTCATTCACACTATATACATTTGGCTTCCGCAACA
>Nt01:101122823:101134168_5p
TGTATGGGTCCAAATTTGAACGACTACAACCGTCGATGAGTACGACGAACGGCGAGGTCCTCATAACCTGACGTCCAGTGGAGGACGACCTCTAGACAAACATGAGATTGTACGACCTTTGTAATAATACAGACCCATTAGTGGATACTTGGAATATTCGTTATGATTTATCTTTTATAGCTTAAAAGGGTTTTTCATTCTTTATATATATAGCAAACGACAATCTTGTAAAGCCTCTCCGAATTTGATAGACTGGCTATAAACTTACTCATACAAACAATTGAAGAATTCTGATCATCGATACTTTTCTTTAACTATCTTTCATTCGAGAGATTATTAGACTTAGCTAAGATTTACCTCTTTATTTTTTTGATTGATTTGTCCAAATAGATCCTTATATCTTTTGTGTCA
>Nt01:101122823:101134168_3p
TGGGTCCAAATTTGAACGACTACGATCGTCGATGAGTTCGACGAACGTCGAGGTCCTCGTAACCTGACGTCCCGTGGAGGACGACCTCTAGACAAACATGGGATTGTACGACCCTTGTAATAATACGGACCCATTAGTGGATACTTGGAATATTCCTTATGATTTGTCTTTTATAGCTTTGAAGGGTTTTTCATTCTCTATATATATAGCAAACAACAGTCTTGTAAAGCCTCTCCGAATTTGATAGATTGACTATAAACTTACTCATACAAACAATTGAAGAATTCTGATCATCGATACTTTTCTTTAACTATCTTTCATTCTAGAAATTATTAGACTTAGCTAAGATTTACCCCTTTATTTTCTTTGATTGATTTGTCCAAATAGATCCTTATATCTTTTGTGTCAAACA
>Nt01:101221219:101236251_5p
TGTCTTTGCATCCTACTCTTGCTCTTTTACTGGTATGTCTTAACTCAGTTCCCAACAATCTTCCTAATGTGTTTACTTATAGTCTTTATATCTATGCCTATTACCTGCAGAGTTTGACATGTTCATATGCTACTGTTCGCTTTACTTTCCTTCAAATGCTTGATCCCTACTCCCTTACCCTCTATGTGTTTATAAATGGGGATTCAGGGTATGGCAACATGAATTGTTGTTCATGAACTAAATTTTGACCCCAAGTAAAGAGTGTGTCAGTATGTTTCATTGCTAATCATGCCCTTTTCCCTCCCTCTTCCTTTGTTTACTATTTCTGTTATGAATTCCCTATCATTACCCCCTATGTATGTTGAGTTAAAGTTTATGGTCTGGTAGCCTTTAAATGGCTATCCAGGCCTGAACCTGGCTTTCAATAAGTCATAACTCCTCAATTTGAAAATGACAAATTGGTCAGGGGTGTGCCAGCACTTCAAATTGCTTGGCATGACCACCAGCTTATCATTTCCCCTCCCCTGCACTTGCACTTACTCTTAGACTTTAAGTTCTGCCCCTCTCATATGAGCCTTGCCTTGGGACCTTGAGTTCCCTCTGAACTTGGACATTTGAGGGCAGGCTTTTCCACACTACAATTTACTACAATTCTGGAATGATGTTTAGGGTGTAAGCACTGCCTGGAGCTCTTGAAGCTCCTTGGAACTTTGACACATCCCAAATAAGAGAAGACTTTGGAAACCTGGATCCTTGGAAGTTGGTTTACTACATATGTCAGATTGAGAGTCTGAATTAGGCCCTTTTTGGTTGGAATTTTGATTTCGGATGTGTTTTATTTATTTTTGATTAATTCTGGTCTGTAATAATTTTGTAATAACATTTGGGGTCGACTAGTAAAAAAGGGGTGGGGAACTATGCATGCAAGGGGTATATATCATGCCTATAGGGGTTATCATTTCTGAAATTCTGTATCTCATCTAGAGATCA
>Nt01:101221219:101236251_3p
TGTCTTTGCATCCTACTCTTGCTCTTTTAATGGTATGTCTTAACTCAGTCCCCAGCAATCATACTAATGTGTTTACTTATAGTCTTTATATCTATGCCTATTGCCTGCAGAGTTTGACATGTTCATATGCTACTGTTCACTTTACTTTCATGCAAATGCTTGATCCCTACTCCCTTACCCTCTATGTGTTTATAAATGGGGATTCAGGGCATGACAACATGAATTGTTGTCCATGAACTAAATTTTGACCCCAAGTAAAGAGTGTGTCAGTATGTTTTATTGCTGATCATGCCCTTTGCCCCCTCTTCCTTTGTTTACTGTTTCTGTTATGAATTCCCTATCATTACCCCTATGTATGCTGAGTTAAAGTTTATGGTCTGGTAGCCTTTAAATGGCTATCCAGGCCTGAACTTGGCTTTCAATAAGTCATAACTCCTAAATTTGAAAATGACAAATTGGTCAAGGGTGTGCCAACATTTCAAATTGCTTGGCATGACCACCAGCTTATCATTTCCCCTCCCCTGCACTTGCACTTACTCTTAGACTTTAAGTTCTGCCCCTCTCATATGAGCCTTGCCTTGGGACCGTGAGTTCCCTCTGAACTTGGATATTTGAGGGTTGGCTTTTACACACTGTACTTTACTACAATTCTGGAATGATGTTTGGGGTGTAAGAACTGCCTGGAGCTCTTGAAGCTCCTTGGAACTTTGACACATCCCAAATAAGAGAAGGCTTTGGAAACCTGGATCCTTGGAAGTTGGTTTACTATATATGTCAGACTGGAAGTCTAAATTAGGCCCTTTTTGGTTGGAATTATGATTTCGGATGTATTTTATTTATTTTTGATTAATTCTGGTCTGTAATAATTTTGTAATAACATTTGGGGTCGGCTAGTAAAAAGGGATGGGGACTATGCATGCAAGGGGTAGATATCATGCCTATAGGGGTTATCATTTCTGAAATTCTGTATCCCATCTAGAGATCA
>Nt01:107873164:107877230_5p
TGACCATTCTTAAATTTTTTTAATCTCCCTCACGTCATTTAGCACATACCTTACCACCAACACAATTATTCCCTCACATACTTTACACTAATCATACACTCATTTTCCACCTACAAAATTATTCCCTACCCCATTCTCCTTTATTCCTCACCCCACTTTCCCTTGTCCCCCTCACATGTTCCCCACTCCCCCTTCCCTCATTCTCTCTGCTTAAAACACACACACAGACGGAAAAGAAAAAAAGGAAGGAGGGCACAAAAAAAAACGGAACTCACTCCCTTTTTCCTCTAGGAGCAAGCCTTAAAAACTAACAATCAAATTTCACCGAAAAATCAGCAAAAATCAGCCTCAAAACAGTGCAAATCCTAGCCAAAAAATCAGTTCAAAAGCCGCCATAAATCACCATAAATCATCCTCAAAAGCTTCAGCAAAATAGTCTCCAATCAACATCACAAATCACTCAATTTTTTGGTTTCTTTATTGCGGAGTTTCAAGGTTCCGGCTACAGTCCGAATTTTATTTTTGTTGTATAATCATGCATCAATAGCAGTGCCATTACTTGAAGAACCCTTTCATCTATAAAAGGTCCAATCTTTTTATCTTGTTTGCTTTGTCTATTTATTGTTCCATTTAGATGATATGTGCTAATATGCCTATTTGCTTGGATCTGTTATTCTTTTTTTTTGAGCA
>Nt01:107873164:107877230_3p
TGTGAGCACCTAATTTTTGACCACACTTACATTTTTCTAAACTCCCTCACGTCGTTTAGCACATACTTTACCACCAACACAATTATTCCCTCACATACTTTACACTAACCATACACTCATTTTTCACTTACAAAATTATTGCCTACCCCATTCTCCTTTATTCCTCAACCCACTTTCCCTTGGCCCCCTCACATGTTTCCCACTTCCCCTTCCCTCATTCTCTCTGCTTAAAACACACACATAGACGGAAAAGTTAAAAAGGGAGTAGGGCACAAAAAAAACGGAACTCACTCACTTTTTCCTCTAGGAGCAAGCCTTAAAAACAAGCAATCAAATTCCACCGAAAAATCAGCAAAAATTAGCCTCAAAACAGTGCAATTCCTAGCCAAAAAAATCAGTTCAAAAGCAGCCATAAACCACCATAAATCATCCTCAAAAGCTTCAGCAAAATAGTCTCCAATCAACATCACAAATCACTCAATTTTTGGTTTCTTTATTGCGGAGTTTCAAGGTTCCGGCTACAGTCCGAATTCTTTTTTTGTTGTATAATCATGCATCAATAGCAGTGCTATTACTTGAAGAACCCTTTCATCTATAAAAGGTCCAATCTTTTTATCTTGTTTGTTTTGTCTGTTTATTGTTCCATTTAGATGATATGTGCTAATATGCCTATTTGCTTGGATCTGTTATTCTTTTTTTTTTTGAGTACA
>Nt01:108241899:108246654_5p
TGTTGGTATTACTGTGTTCAAAATCAGAAAATCAGAAAAATAGAACTTAGAACAAAAAATGCAAAAATAATTTCGAGCCCACTAAATACACAGTGTGTCCTTAAGAAATTTAATCCCCTCATTATTGCCCAAGGTATACGGATTAATTCCTCCCAAGATAGAACGGAATAACTATTCTGTGATAGCGGCACTTCAAATCACAAAACTTCAGCAAACTCAACAAATGGAGCAAATCACACTTGACACTTATATTTATTTAGAAAATAATGCAACAATACAGAAAAGAGGGGAGAAGATTTCAGATTTTTCATGTCTCAATAATGAGGCCAAGCCTCTAAATTTATAGACAAAGGAAGGGTGAGATGGAGAGGTGCAATCCAAAAGGTGCCTCTTCCATTTTCCATTCACACCCCTTAATAAAAAATGCAACA
>Nt01:108241899:108246654_3p
TGTTCAAAATCAGAAAAATAGAACTTAGAACAAAAAGTGCAAAAATAATTTCGAGCTCACTGAATACACAGTGTGTCCTTAAGGAATTTAATCCTCTCACTATTGCCCAAGGTATACGGATTAATTCCTCCCAAGATAGAACGGAATAACTATTCTGTGATAGCGGCACTTCAAATCACAAAACTTCAGCAAACTCAACAAACGGAGCAAATCACACTTGACACTTATATTTATTTAGAAAATAATGCAACAATATAGAAAAGAGGGGAGAAGATTTCAGATTTTCCATGTCTCAATAATAAGGTCAAGCCTCTAAATTTATAGACAAAGGAAGGGTGAGATGGAGAGGTGCAATCCAAAGGTGCCTCTTCCATTTCCCATTCACACCCCTTAATAAAAATGCAACA
>Nt01:112496013:112501566_5p
TGAAAATGTCTTGTTATTTTATACGCACAATCCAAGATTCTTTTTATAGTCCAAACACACTAATTATTAGTGTTTACCGTGAAAATGGTAATAACAATTAAATTTGATTTAGTGATTCTAAAAATACGTGATCTATTTTTATGCTAGTTGTTAGCATTTGATGCTATGTGAAAGACTTAGAAGCGAGATAAGAGCACAAGAACGAGAAGTTAATCAAACCGAAGCGCTGTCGATCGGGGCCTCGAGCTCGCCTATTCGGGGGCCTCGAGGTCGAATCCGATGCTCGACTGTGAGCTATCAAGGGTGGCCGGTGGAGACTAACAGTTACAAATAAATCAATGACGGCTCTTTATGGCCAATAATAAGCAATAAATTATGGACATTAAGTAGAACACAATAATATGAGCAATGAATGAAGTAATAAAATTAAGAGAATATGTTAGAGAGCAGAGAGAATGTTCTTGAGTCTTTTGTATTGAGCAACAGATATTTACAAAGTGACAAGGATCCCCTTTATATAAGAGGGGAATCCCAACACGGTACCAGTGCATTTATTACAAAGATAGGTGGATGGGACACTTAGCTAATGCTACGATATGGGCTAAGATTAGCCTGACATGTTTTGTCGGCTCTATCTTCACGCCTTGGGAACTCCCCACTCTCTTTTCGTAACCGTCGGTCCCATACAGTTTCGAGGTCGAGCGTCGATGACCCTCGAGGGATGAAACTCAATCGTGATTTCGAGCCTTCGAGACATTATAACAATGGAGAATTGGACCCTCTGATTTTACCGTATACA
>Nt01:112496013:112501566_3p
TGCAACCTATTATACGCACAATCCAAGATTCTTTTTATAGTCCAAACTCACTAATTATTAGTGTTTACCGTAAAAATGGTAATAAAAATTAAATTTGATTTAGTGGTTCTAAAAATACGTGATCTATTTTTATGCTAGTTGTTAGGTAGTTGATGCTATGTGAAAGACTTAGAAGCGAGATAAGAGCACAAGAACGAGAAGTTAATCAAACCGAAGCGCTGTCGATCGGGGCCTCGAGCTCGCCTATTCGGGGGCCTCAAGGTCGAATCCGATGCTCGGCTGTGAGCTATCAAGGGTGGCCGGTGGAGACTAACAGTTACAAATAAATCAATGACGGCTCTTTATGGCCAATAATAAGCAATAAATTATGGGCATTAAGTAGAACACAATAAATATGAGCAATGAATGAAGTAATAAAATCAAGAGAATATGTTAGAGAGCAGAGAGAATGTTCTTGAGTCTTTTGTATTGAGCAACAGATATTTACAAAGTGACAAGGATCCCCTTTATATAAGAGGGGAATCCCAACACTGTACCAGTGCATTTATTACAAAGATATGTGGATGAGACACTTAGTTAATGCTACGATACGGGCTCAGACTAGCCTGATAGGTTTTGGCGGCTCTAGCTTCACGCCTTGGGAACTCCCCACTCTCTTTCTGTAACCGTCGGTCCCATACAGTTTCGAGGTCGAGTGTTGATGATCCTCGAGGGATGAAACTCGACCGTTATTTCGAGCCTTCGAGATATTATAACGATAGAGAATTGGACCCTCCGATTTTAACGTATACAATTAGGCATTGTATATATGACTTGAGCATTGCA
>Nt01:115276738:115287054_5p
TGTATATGATGAGCTCGGAGGATCCAATTTCTCATTATCAAAGCACCTCAGAAGACCATCTCGAGATCTCGAGGCTACAAGGTTATGATCGAGTCTCCTCCCTCGAGGTTCGTCGACACTCGGTCTTGGGATAATATTGACCACGGCCACATTATAAATGGGGAGTTCCCAAGGCATGTGGCTGGGACTGACAGAGCCTAGAGAGCTACTCTAAAACCCAAATCAGGGTGTCATCTAGTTGTCACATCTTTGTATCTTTGTAATTAATGTTTGTTGTACTATGTTGGATTTCCGCTCCTATATAAAGGGGATCCTTGTCATTTTGTAAGCTCTCTGTTTCTCCAATTGCTCCACACGAAATATACAGGAACATTCTCTTTGGCTCTCTAATATATTCTCTTGATATTATTGCCTTCATTTATTATCTTCATTATTTCTCTTCATCAATTGCTTATCATTGGCCATAAAAAGCCTCCATTGATTTTAGTATAACTGTTAGCCGTATCTCGATTACCTTTGATAGCTCCCAGTCGAGCTCCGGAATCGACTCCGAGACCTTGAATCGACCAGCTCGAGGCCCCGATAATTGACCCATCGGTTTGCTTATCACTTTTTCCTTTACTCTTATTTCGTCTCTAAGTCTCACATACATAACATCAACTGCTTAAAAAACTAGCATGAAAATAGATCACGTATTTTTAGAGTCTCATCAACAAATTTAATTGTTATTACCATTTTCACAGTAAACA
>Nt01:115276738:115287054_3p
TGTATACGGTGAGATCGGAGGGTCCAATTTCTCATTATCAAAGCACCTCAGAAGACCATCTCGAGATATCAAGGCTACAAGGTTATGATCGAGTCTCCTCCCTCGAGGTTCGTCGACACTCGGTCTTGGGATAATGTTGACCACGGCCACGGTATAAACGGGGAGTTCCCAAGGCACATGGTTGGAACTGACAGAGCCTAGTGAGCTACTCTAAGACCCAAATCAGGGTGTGATCTAGTTGTCACATCTCCGTATCTTTGTAATTAATTCTTGTTGTACTATGTTGGATTTTCCCTCTTATATAAAGGGGATCCTTGCCATTTTGTAAGCTCTCTGTTGCTCTAATTGCTTCACACGAAATATACAAGAACATTCTCTTTTGCTCTCTAACATATTCTCTTGATATTATTGCCTTCATTTATTATCTTCATTATTACTCTTCATTTATTGCTTATCATTGGCCATAAAGAGCCTCCATTGATTTTAGTATAACTGTTAGACGTATCTCGATTACCTTCGATAGCTCCTAGTCGAGCTCTGGAATCGACTCCGAGACCCTGAATCGACCAGCTCGAGGCCCCGATAATTGGCCCATCAGTTTGCTTATCACTTTTTCCTTTACTCTTATTTCATTTCTAAGTCTCACATACATAGCATCAACTGCTTAACAAACTAGTATAAAAATATATCACGTATTTTTAGAGTCCCATCAATAAATTTAATTATTATTACCATTTTCACGATAAACA
>Nt01:115348797:115362083_5p
TGCAATTTTTGACCCTCCCCAAGACTTTTCATATTTTAGCACGTAAATATTTAATTTAGTCCTAATAGCGTTATTTTGAACTAATTTTGACTCTTATACTTTATTTTATTACAAGAAAATAAAAATTACAAAAAAATAGTTTCTTTAACGTTTTGTAGTCATTTTTAATCTTGAAAAATACCAAAAATGATTTCGTTTTAACGGTGAGTCTTATTTAAATAATTACTTTTACTTAAGTAGGCTAATTAATATTTTTATATGTATAGATTTTTAGTTAATTAAGCTAAGTTTGCGTAAAGCTAGTCATAAAAGCCAAAGATTCTAGCCCATTCCTTAAGCCCAATACCCAATACCCATTAAGCTAACCATAGGGACCCTTCTAGAATTTTCCTTTTGAAAAAATAAAAGAAAAACCTAAACAAATCCTTACCCTATAAGAGTAACGCCTATCAGCCAAAGAAGGAGGGGAAGAGAGATAAGGCTCAAGGGGAAAAAGCTGAAAAAGCTGCGCAGAACGATAGACCCCTCCCCCTCTGGTTCTTTTTCTTCTTCTTCTTCTTCTTCTTCTTCTTATTCTTATTCTTCTTCTTCTTCAGTGTTTCA
>Nt01:115348797:115362083_3p
TGTAGACATGTGATTTTTGACCCTCCCCAAGACTTTTCATATTTTAGCATGTAAATATTTAATTTAGGCCTAATAGCGTTATATAAACTAATTTTGACTCTTATACTTTATTTTATTAAAAGAAAATAAAAATTACAAAAAATATAGTTTCGTTAACGTTTTGTAGTCATTTTTAATCGTGAAAAATACCAAAAATGATTTCGTTTTAACGGTCAGTCTTATTTTAATAATTAATTTTACTTAAGTAGGCTAATTAATATTTTTATATGTATATATTTTTAGTTAATTAAGCTAAGTTTAAGTAAAGCTAGTCATAAAAGCCCAAGTTTTAAGCCCATTCCTTAAGCCCAATACCCAATACCCATTAAGCTAACCCTAGGAACCCTTCTAGAATTTTCCTTTTGAAAAAATAAAAGAAAAACCTAAAAAAATCCTTACCCTATAAGAGTAACGCCTATCAGCCAAAGAAGGAGGGAAGAGAGATAAAACTGAAAGGGAAAAAGCTGAAAAAGCTGCGCAGAAAGATAAACCCCTCCCCTCTGGTTCTTCTTCTTCTTCTTCTTCTTCTTCTTCTTCTTCTTCTTCTTCTTCTTCTTCTTCTTCTTCTCCAGTGTTTCAACACA
>Nt01:117021486:117032343_5p
TGTTTTAACTTTTTTTTCTCGTTTCATCTTTAATTAGGATTCACAAATCTCATTTCATCTTCTAATTCAATGTCGGCATCTCATTATGTGGCGGCCTAATCTAACTTTGGTAAATTGGATATTCAATCTATATGTTTTCAGAAATCATCGATGAGATCATACTTCACAACAAATCTTAGACTTAGAAAGATAATTAATCTTTTGTAACATCGTAGTTTGCTATAGGCACGTAATAATAAATCATCGTGACTATGGGTACGGTTCCCGTGGCATGGTCACGATACATAATCCCCAATTTGGGTGTGCATTTCATGTGGCCTGATCATAACAACTTCGAATAATAATAAAATAAACATGTCGCAAATCGCGGGTGCA
>Nt01:117021486:117032343_3p
TGTTTTAACTTTTTTTTTTCTCGTTTCATCTTTAATTAGGATTCACAAATGTCATTTCATCTTCTGATTCAATGTCGGCATCTCATTATGTGGCGGCCTAATCTAACTTTGGTAAATAGGATATTCAATCTGCATGTTTTCAGAAATCATCCATAAGATAACATTTCACAACAAATCTTAGACATAGAAATATTATTAATCTTTTGTAACATCATAGTTTGCTATAGGCGCGTAATAATAAATCATCGTGACTATGGGTACGGTTCCTGTGGCATGGTCACAATACGTAATCACCAATTCGGGTGTGCATTTCATGTGACCCGATCATAACAACTTCGAATAATAATAAAATAAACATGTCGCAAATCGTGGGTGCA
>Nt01:117043048:117053461_5p
TGTTTAACCAAAAATCTGAGTCTTTGGTCAAAGCTAAAAAGAAATTCGGGTTACTGATAATCAGGAGACAAAATAAAATACTTTTGAGAATGATGGTAAAAAAAACAAATAGTTGTGTATTTCAATGAATTCTCAATAGTATTCTGTGTCCTTACAAATGATGATACTTCTTCCTTTTATAGATAATTCTAGGTAAAGGAATGAAGCCTCAGCTTTAATGATATAATTATGAGTAATAAATGACATTAAATAAACCGTTATACAATCATTCCTATTAAATACCAATTTCGTAACGTATCAAGTATTTAATAATGAATTTGGACTCCTTTCTGTCACAAGATCTTTGTCTTCAATGCCTTCTAATCCGTTGGCTGTAAATAATTTAAATTGGTACGAGACTCGTATCTATACGTCGTCTCGTGCCTATTTAAATTCTTCTTCCCGTGGCTGTCTCCATCCGTGCCTCTTAGTCAATTGTTGCGCTTTGACCATTTAACTAATCCACGTGTCATGCCACATCATCTTTAATATAAATTCAGTTTTTTCCCAATACA
>Nt01:117043048:117053461_3p
TGTTTAACCAAAAATCTGAGTCTTTGGTCAAAGCTAAAAAGAAATTCGGGTTACTGATAATCAGGAGACAAAATAAAATACTTTTGAGAATGATGGTAAAAAAAACAAATAGTTGTGTATTTCAATGAATTCTCAATAGTATTCCGTGTCCTTACAAATGATGATACTTCTTCATTTTATAGATAATTCTAGGTAAAGGAATGAAGCCTCAGCTTTAATGATATAATTATGAGTAATAAATGACATTAAATAAACCGTTATACAATCATTCCTATTAAATACCAATTTCGTAACGTATCAAGTATTTAATAATGAATTTGGACTCCTTTCTGTCACCAGATCTTTGTCTTCAATGCCTTCTAATCCGTTGGCTGTAAATAATTTAAATTGGTACGAGACTCGTATCTATACGTCGTTTCGTGCCTATTTAAATTCTTCTTCCCGTCGCTGTCTCCATCCGTGCCTCTTAGTCAATTGTTGCGCTTTGACCATTTAACTAATCCACGTGTCATGCCATATCATCTTTAATATAAATTCAGTTTTTTCCCAATACA
>Nt01:117130770:117135533_5p
TGAAACAATGTTATGCTTGATAAGTACAAAGTACAATTACAGTAGGATATTTATAATACAAACAAGCACAAGAATAGGACTGATCTATCTTAAGATAAATACAAAAGATATACACTAAATAAATATATTATCA
>Nt01:117130770:117135533_3p
TGATACCATGAAACAATGTTATGCTTGATAAGTACAAAGTACAATTACAGTAGAATATTTATAATACAAACAAGCACAAGAATAGGACTGATCTATCTTAAGATAAATACAAAAGATATACACTAAATAAATATATTATCA
>Nt01:119285915:119295377_5p
TGTATTGGTCAAAATATGACCGTTGTGGTCGACCCAATTGGGACCACGTCCAAACAATGGGATAAAGAAAGACGACACTATTTACGCCAAATCACGTATTCACCTAACGACGAAAGCGGGCGCGAAGTAAGGGGTGCTATGGCCCAAATGCATATCAATGACTCCATGACTATATATAGGAATGAGACCTTCTTAGAAAGGGGGGCTATTTTTTCTTTTCTCTCCTTCTCCTCCGTAATCTCTTTAAGAACAAAAGAAGGAAAACAATCTTGAGATAGATTTTCTACAACAGTCATCTTCACCGATTGGTGAGAGAAGAAATGAAAGGCTTCGATAATTTACTGTTTCTACTTCATTTTATATATCATTTCCCGGTTTATTTATAGATCTGAAATTTACTATGTTTGACTAAGATTTACCTCTTCAACTTTTTTAATTGATTTAACCAGAAATGTTTCAATATCTTTTGGTCAAACA
>Nt01:119285915:119295377_3p
TGACCGCTGTGGTCGATCCAATTGGGACCACGTCCAAACAATGGGATAAATAAACACGATACTGTTTACGCCAAACCACGTATTCACCGAACGACGAAAGCGGGCGCGAAGTAAGGGGGGCTATGGCCCAAATACATGTCAATGACTCCATGACTATATATAGGAATGAGACCTTCCTAGAAAGGGGGCTGTTTTTTCTTTTCTCTCCTTCTCCTCTGTAATCTCTTTAAGAACAAAAGAAGGAAAACAATCCTGAGATAGATTTTCTACAACAGTCATCTTCACCGATTGGTGAGAGAAGAAATGAAAGGCTTCGATAATTTACCGCTTCTACATCATTTTATATCTCATTTCCTGGTTTATTTATAGATCTGGAATTTACTATGTTTGACTAAGATTTACATCTTCAACTTTTTTAATTGATTTAACCAGAAAGGTTTCAATATCTTTTGGTCAAACA
>Nt01:120150047:120164896_5p
TGAAACAAGCGGATGAGCCATAAAGTACCAAACTGATGCCTACTATTCTTCTTCTCCAAATCGCTCGAACCATACCCCAAATTCAGTCCAGATTCGGGCAAGTGAATCCCAAATCTCGCCTCACGGGTTCTCCCTCTCTCTTCATCACCATTTCTAACGGTTTCTGACACCAAAGATTCCCCTCTCCTCTCACTCGCTCGAATTCGAGTTTTATCGCACGATTGGAAGGCTCTAGAGACGAGATGTTGGATGAGTGTGAGGCGTTGGATTGATTTCACTCAATGCGAGCCCCACATTCATCAAGGATTGGTCTTCAAAAGAAGCCTTATCCGATTTTATGAAAGGGGACTCAAAAAAAAGAATTTTCTGAAAAAGGGTTGAAAAAGGCTCTAAAACTGATGGTTTTCGGTTTGTTTTCTCCTTTGAAGAATCCTTTCAAAGTTTCAGAGAAAGACGCATACAAATCTTTTTTTTTTTTGAATCTGGATTTGAGTTCCAAGGAGATGAAATTGAAGTTCGAGTTTGGTTTTCTATTGTCGTCTTGCTAATTTGCAGGTGAACTTTGCTAAGATTTGGAGTCGAGAGGTGCATTGTCGAGTCTGTAATTGTTATAAAGGAGATTTGCAATTTTAGGTTCATCTCTTCTCCATTTTTCCATTACTCATGGTTTTGTTTCATGTGTTCATGTTTGTTATGATTTTGTTTAAGACTACTTGAAAGTCAGTGCTCGTTGTTTGATTTTGAATGCTGAGTTCCTTCGGCCTTGGTTCAGGTTTTTTGTATTCTTGGTTATTCTACATCGGACGAGTGATTGCACACAATGATGTAATGGTTGTGGTTGTGTAACATCGTCTCACTCGTTTTTTTTAAATTTGAGCACTGAAACAGAGTCATGAGGTTTTAAGGGTTGGAACCTGCTTGTTCGATCATTTTGTTGGTCTGGCCATAGTTTAAGCACCA
>Nt01:120150047:120164896_3p
TGCGACCCGATCCGCTCCCCAAATAATGGGTTAAACCCAAATGAAACAAGCGGATGAGCCCTAAAGTCCCAAACCGATGCCTATTGTTCTTCTTCTCCAAATCGCTCGAACCAGGCCCCAAATTCAGTCCAGATTCGGGCGAGTGAATCCCAAATCTCGCCTTACGCGTTCCCCCTCTCTCCTCATCACCATTTCTAACGGTTTCTGACACCAAAGATTTCCCTCTCCTCTCACTCGCTCGAATTTGAGTTTTATCGCACGATTGGAAGGCTCTGGAGACGAGATGTTGGATGAGTGTGAGGCGTTGGATTGATTTCACTCAATCCGAGCCCCACATTCATCAAGGATTGGTCTTCAAAAGATGCCTTATCCGATTTTGTGAAAGGGGACTCAAAAAAAAGAATTTTCTGAAAAAGGGTTGAAAAAGGCTCTAAAACTGATGGTTTTCGGTTTGTTTTCTCCTTTGAAGAATCCTTTCAAAGTTTCAGAGAAAGACGCATACAAATCTTTCTTTTTTTTGAATCCAGATTTGAGTTCCAAGGAGATAAAATTGAAGATCGAGTTTGGTTTTCTACTGTCGTCTTGCTGATTTGTTGCTGAACCTCGCTAAGATTTGGAGTCGAGAGGTGCATTGTCGAGTCTGTAATTGTTATAAAGGAGATTTGCGATTTCAGGTTCATCTCTTCTCCGTCTTTCCATTACTCATGGTTCTGTTTCATGTGTTCATGTTTGTTATGATTTTGTTTAAGACTACTTGAAAGTCAGTGCTCGTTGTTTGATTTTGAATGCTGAGTTCCTTCGGCCTTGGTTCAGGTTTTTCGTATTCTTGGTTATTCTACATCGGACGAGTGATTGCACACAATGATGTAATGGCGGTGGGTGTGTAACATCGTCTCACTCGTTTTTTTTAAATTTGAGCACTGAAACAGAGTCATGAGGTTTTAAAGGTTGGAACCTGCTTGTTCGATCATTTTGTTGGTCTGGCCATAGTTTAAGCA
>Nt01:121284467:121290719_5p
TGATATTTTCGGATAAAATACGGCCAGAGCTAAAATACCCGTTATTTATGGACTAGTACCATACTAGGTACCCATGACTATGGTAGTAAGGTATATAAGGTGGGTTTAAAGTGAATAGTGTTATAAGTAATTTGAGATAATTCTTAATTAGGTAGATAATTGGGTAATTATCAATTGTTATTGGGAGATTAACCAATAAATTAAAATTTTTGGGATAAAGTTGCATGAAAGTTAACGTGACAGCAAAGTAATGCATTAATAAAGCCAAGTTATGACTCTTATATATCATGAAAATAGGTGGCACAATTTGAAAATATTTGGGCAAAGACTAAGCACCAAAAGTGGGCTCATAACCTCCAATTTAAATAGATACTCTTATTTAATTAAAGGGGGATGCTAAGCTTTGTCTTCCTTTCCTCCACTTTTCTTCTTCAACAATTTACCATTTCAAATACACACACAGATTCACAGAATATACATACACACATATACGTACATATGTACACATACATATACGTACATATAGTATATATAGAGAGATATATAAATTTATATAGATAGTTAATTTTTTGAATTGAAAAGTAAGCGGCAATGGCACTGCTAAGGAAATTGTTTTATAGGAAGCCACCTGATGGAATATTGGAGATTTGCGAGAGAGTTTATGATTTTTCTCAAGCATGAGTTTGAAACTACATAGTACGATAAAGCATGATTTTGCGGTTCTAAAGGAGTACGGTGTAATCGTTCCCAAAAATATCATACGAAATTTTTCCTACTCCGACCCGTCGTTACGTGTTGTCGTGATTGACATGTGTTAGAGGGATTATCAAGAAAATCGGCTCATGTATGTTAAGGCTATCTCTTCTTTCTTTTGGCATGATCCA
>Nt01:121284467:121290719_3p
TGAAGAAAATTGACATTTTCGGATAAAATACAGCCTGTGCTAAAATACCCGTTATTTGTGGACTAGTACCATACTAGGTACCCTATGGCCATGGTAGTAAGGTATATAAGGTGGGTTTAAAGTGAGTAGTATTATAAGTAATTTGAGATAATTCGTAATTATGTGAATAATTGGGTAATTATCAATTGTTAGTGGGAGATTAACCAATAAATTAAATTTTTTGGATAAAGTTGCATGAAAGTTAACGTGGCAGCAAAGTAATGCATTAATAAAGCCAAGTTATAACTCTTATATATCGTGAAAATAGGTGGCACAATTTGGAAATATTTTGGCAAAGACTAAGCACCAAAAGTGGGCCCATAACCTCCAATTTAAATAGATACTCTTATCTAATTAAAGGGGGATGCTAAGCTTTGTCTTCCTTTCCTCCATTTTTCTTCTTCAGCAATTTATCATTTCAAATAAACACACACAGATTCACAGAATATACATACACACATATATACGTACATATGTACACATATATATACGTACATATAGTATATATAGAAGGATATATAAATTTATATAGATAGTTGATTTTTTGAATTGAAAAGTAAGCGGCAATGGTACTGCTAAGGAAATTGTTTTATAGGAAGCCACCTGATGGACTATTGGAGATCTGCGAGAGAGTTTATGATTTTTCTCAAGCATGAGTTTGAAACTTCATAGTACGATAAATAGTGATTTTGCGGTTCTAAAGGAGTACGGTGCAATCGTTCCTAAAAATATTATACGAATTTTCTCCTACTCCGACCCGCCGTTACGTGTTGTCGTGATTGCCATGTGTTAGAGGGATAATCAAGAAAATCAGCTCAGGTATTTTAAGGCTATCTCTTCTTTCTTTTGGCATGATCTATACGATACGAACGAAATGTGCAAATGCA
>Nt01:123796336:123808909_5p
TGCTTTCACAAATTGAACACCCAATTGGGCTTGAGAAAGCCAATTAGGGCAAAGCCACTCAAACTACCGAGAGGTATAGAGTGAGTAGCTTCGTGCATTGGCTGTATCACAATCCCAACTATAACATTATTACCCTAAGTTTGAGATCTCATTAGATACTCACCTAGGAGAAAGTCACTTCCCTAGTGCCTCTTTACCCATTTAGAAAACCCTACAAAAATATCTACTTAGCTTAATTTCTTGCATCATTAGTATTAAATTTAGAAGTAACAAACAAACAAGAATGATTGGAAGTGCAATCAAGAGTACTACACTTTGCTAGATTAGATAGGAATACAACTCCAAATATATCTAGCTCCCTATGGATTCGATCTCGACCTTCTTGGGTAAAAACTGCATCGATCTCTCTTGCCACTCTATAGTGGTGTAGGGTTGGACTCGATCA
>Nt01:123796336:123808909_3p
TGAGCCAACATTGCTTGCACAAATTGAACACCCAATTGGGCTTGAGAAAGCCAATTAGGGCAAAGCCACTCAAATGACCAAGAGGTGTAGAATGAGTAGCTTCGTACATTGGCTATATCACGATCCCAACTATAACATTATTGCCCTAAGTTTGAGATCCTATTAGATACTCACCTAGGAGAAAGTAACTTCCCTAGTGCCTCTTTACTCATTTAGAAAATCCTACAAAAATATTCACTTAGCTTAATTTCTTGCATCATTAGTATTAAATTTAGAAGTAACAAACAAACAAGAATGATTGGAAGTGCAATCAAGAGAACTACACTTTGCAAGATTAGATAGGAATCCAACTCCAAATATATCTAGCTCCCTGTGGATTCGATCCCGACCTTCTCGGGTAAAAGCTGCATCGACCGCTCTTGCCACTCTATAGTGGTGTAGGGTTGGACCCGATCAATGACCA
>Nt01:126367796:126379565_5p
TGTTTACCCTTAAAATTGGATAACAATTAAACTTATAATGAGGTTATAAGGATACGCGATTTCACTTAATACCGATAGAAAAATATGAAGATTAATAACATAAATGAACTATAAAATAAAGCGAATCAGTATTGAAACGGAATTCAACCCTTGAGTTAGGGTTCCCTCGAACTGATTGATACCAAGATAGTTAAAAATACAGCAAGATGATGAACAAGAGAGTATAAGCTAAAGAGAGAGCGTTATATTGGCTTTTTTACGTGAGAACAATGTGTCTCACAAATGGTTAATACTCCCTTTTTTATAGTAGAGGAGTTCTACTTATGGTATAACTCTAATTACAGAAGAAAATTTCGTGATTAGCTAATTAACTGTTTCTGATTTGATCCGTTCTGAGATTTACGCCATGATCCTCGACCAGTCATCGAGGTTTACGCCGTGATCCTCGACTAGTCACGGATATCCCGCCTTTCTGTTATTGTGCTATCTTCGATCTTGCTCGATGTTTGTCTTGTTTGGTTTCGATCGCTACTAGCCTCGATCTCGACAGGTACCTCGATCCTGAACTTGGTACCTAGTCCTCGTGATTTAGTCTGTTCCGTTACGAGGCCGTCCTTCGATGCAATCTCCCGGTCTCGGTCAAATAGTAAAATTGGGTGGGCCCGGTTTTAACCGTATACA
>Nt01:126367796:126379565_3p
TGTTTACCCTTAAAATTGGATAACAATTAAACTTATAATGAGGTTCTAAGGATACGCGATTTCACTTAATACCGATAGACAAATATGAAGATTAATAACAGAAATGAACTATAAAATAAAGTGAACTAGTATTGAAACGGAATTCAACCCTCGAGCTAGGGTGCCCTCGAACTGATTGATACCAAGATAGTTAAAAATACAGCAAGCTGATGAACAAGAGAGTATACGCTAAAGAGAGAGCGTTAAATTGGCTTTTTTACGTGAGAACAATGTGTCGTACAAATGGTTAATACTCCCTTTTTTATGGTAGAGGAGTTCTACTTATAGTATAACTCTAATTACATAAGAAAATCCCATGATTAGCTAATTAACCGTTTCTGATTTGATCCGTTCCGAGATTTACGCCATGATCCTCGACCAGTCACCGAGGTTTACGCCGTGATCCTCGACCAGTCACGGATATCCCGCCTTTCTGTTATTGTGCTATCTTCGATCTTGCTCGATGTCTGTCTTGTTTGGCTTCGATCGCTACTAGCCTCGATCTCGACAGGTACCTCGATCCTGAACTTGATACCTAATTATCGTGATTTAGTCTGTTCCGTTACGAGGCCGTCCTTTGATGCAATCTCCCGGTCTCGGTCAAATAATAAAATCGGGTGGATCCGATTTTAATCGTATACA
>Nt01:126481525:126486300_5p
TGATGGGTCCATCCCATGTGTAAGGAAGACATTTTCCTTTTGGCTTTGAATTGTCAAGCCAACTAAAGGAATAGTAAGGAAGATTTTATGGCAAATATTTCTTTGGTTTCACATTGAATATTTGACTCTTGCCAAACTCATGATATCATTGATGACGTCAATGAAGCAATCCTAAACACTATAAATAGGTGTCTTGCTCTCATTGTAATACACACCAACAAAGAGAGAAAGAAAGAGTGAGGTTTCACAGACAAGGTATAAGAAAATAGTCTGTGAGAAAAATAGAGAGTGAGCGATATTGTAGTAAGGTGAGAATATCAAAAGAGAGTTATTTATTTTGAGTGTTGTAGTGGTCTTTGGAGTATTTTACTCGAACCTACAAAGTGTAAAATTCCTTGCTATAGTGATATCAGTTGCTTCTCTTAGGGCCGTGGTTTTTCCCTTATTCAAAAGGATTTTTCACGTAAAAATTTTGGTGTCGTTGTCACTCTTTTATTCTTGTTAATTACCGTATCTCGGTGTTACGTTATTATTCCGCTTTTATTACTGTGAATAATATTTCTGTAGGGGGTTTATTCCCAACAACTGGTATCAGAGCA
>Nt01:126481525:126486300_3p
TGATGGGTTCATCCCATGTGTAAGGAAGACATCTTCCTTTTAGCTTTGAATTGTCAAGCCAGCTAAAGGAATAGTAAGGAAGATTTTATGGCAAATATTTCTTTGGTTTCACATTGAATATTTGACTCTTGCCAAACTCATGATATCATTGATGACATTAATGAAGCAATCCTAAACACTATAAATAGGTGTCTTGCTCTCATTGTAATACACACCAACAAAGAGAGAAAGAAAGAGTGAGGTTTCACAGACAAGGTATAAAAAAATAGTCTGTGAGAAAAATAGAGAATGAGCGATATTGTAGTAAGGTGAGAATATCAAAAGAGGGTTATTTCTTTTGAGTATTGTAGTGGTCTTTGGAGTATTTTACTCGGACCTACAAAGTGTAAAATTCCTTGCTATATTGATATCAGTTGCTCCTCTCAGGGCCGTGGTTTTTCCCTTATTCAAAAGGATTTTCCACGTAAAAATTTTGGTGTCGTTGTCACTCTTTTATTCTTGTTAATTACCGTATCTTGGTGCTACGTTATTATTCCGCTTTTATTATTGTGAATATTATTTTTGTAGGGAGTTTATTCCCAACA
>Nt01:126783662:126786222_5p
TGTTAGGATCGGGAATTCGGGTAGTGCGGAATTTAGTCAAACAACGGTATAATGACAATAACAAAGACAATGAAAGTTGATAACAATGGCAATTAAATCATATAAAGAAGACACAAATTTAATGTGGTTCGGTCAAAGTGACCTACGTCCACAAACGGAGAGGAGTAATTTCACTATACCAACAAGAGTACAAAAGAGAGTATAAAATTAGAGTAAACACTCTAATTAATCCCAAATACCCTAAGAGAATAACCTCACAAGATCACTCCAAAGAAAGGGTTCACAAGTGCTTCCCAACACTAACTCTCATACAAAATACTCTTAATAAAGGAGGAAAAGAAGAAACAAGAAATGAAGACTCAAGTCTTGTTGGTGTGTCTAAAATGAACTAATGGCCTTCCCTTTTATAGCCAAAAAAGTCTTGGCATCTTAGGTGTAAAAGAAGAGATACAACTTGTGCAAATGATGTCCATTATACAATGCAATATTTTTGGGTCCCAAAGAATATTGCCAACAAAGTCTACACTTTGCAAAGATACGTATGTTTATGTGAGATGGACTCCATTAGCCAAAATATTGGTCATAATCATAAATCTCCA
>Nt01:126783662:126786222_3p
TGATACCAATTTATTAGGATCGGGAATTCGGGTAGTGCAAAATTTAGCCAAACAACGGTATAATGACAATAACAAAGACAATAAAAGTTGATAACAACGACAATTAAAGCATAGAAAGAAGACACAAATTTAACGTGGTTCGGTCAAAGTGACCTAAGTCCACAAGCAGAGAAAAGTAATTTTACTTTACCAACAAGAGTACAAAAGAGAGTACAAAATTAGAATAAACACTATAATTAATCCCAAATACCCTAAGAAAATAATCTCACAAGATCACTCCAAAGAAAGGGTTCACACAAGTGCTTCCCAACACTAACTCTTATACAAAATACTCTTAATAAAGGAGGAAAGGAAGAAACAATAAATGAAGACTCAAGTCTTGTTGGTGTGTCTAAAATGAACTAATGGCCTTCCCTTTTATAACCAAAAAAGTCTTGGCCTCTTAGGTGTAAAAGAAGAGATACAACTTATGCAAATGATGTCCATCATACAATGCAATATTTTTGAGTCCCAAAAAATATTGCCAACAAAGTCTACACTTTGCAAAGATGCTTATACTTATGTGAGATGGACTCTATTAGCCAAAATATTGGCCATAATTACA
>Nt01:127165608:127177014_5p
TGTATATAGTCGAAATAGATTTTGGCCTTCGAACGATTGATCAGGGTCGACACATAATGGATCAAAGAAAGACTTCGTAATATCAAGATGGGTTCCGAAGGTGGTACAAACAAGCTTCAGATTTCGGGTATAGATCAAACTCCAAGTTTGAAGTCATTATCGAGCTCGGGTCCGAATCGAACTATGATGAGATGATTTCGAGCTTAAGGGGCAGAGGCCAACCGGGATCGAGTCTGAATCATCACCTGATCCCGAGTCCATATCGAGTTCTAGAAGCAATAACAACCAGTACTGAGGCCGATCGAGCTCGAGCTCATAGACAAGAGCCGTTGCAAACACACTAAGGGAGTGAATCTCGACGAAAATTAGGGAAAAACTGATTTATCATGGGTTCTCCACTATGTAATTTTAAATATATCTAAAGTATGATCCTCCACTATAAAGAGGATGGCTATATTTTTGTAGACAGGGTTCTTTGGCTTACATTGTAATTCAAGCGCCATATTCTTCTATATTCAAGAGTTACTCTTTTAAGCTTCATAAATTGATTCATCTTGCTCAGTCCTAAAAATCATCTTCTTTACAGTCTTGTTTATTTTGTATTCTTTTCAATCCATATTTGATATTTCTATTTAACCTTATGATTTGTATTAATCTATATCACATATCCTTAGAACTGCGTACAAATTCAACTCCATCCGTTTTTCGGGTAAACA
>Nt01:127165608:127177014_3p
TGTATACGGTTAAAATAGATTTCGGCCTTCGAATGATTGATCGGGGTCGAAACATAATGTATCAAAGAAATACTTCGTAATATCAAGATGTGTTCCGAAGGTGGTATAAACAAGCTTCAGATTTCGGGCATAGATCAAACTCCGAGTTCGAAGTCATTATCAAGCTCGCGTCAGAATCGAACTATGATGAGATGATTTCGAGCTTAAGGGGCAGAGGCCAACCAGAATCGAGTCCGAATCATCACTTGATCCCGAGTCCATATCTAGTTCTAGAAGCAATACCGACCAGCACCGAGGCCGATCGAGCTCGAGCTCACAGACAAGAGCCCTTGCAAACACACTAAGGGACAGAATCTCGGCGGAAATTAGGGAAAAACTGATTTATCATTGGTTCTCCACTATGTATTTTTAAATATATCTAAAGTAGGATCCTGCACTATAAAGATGATGACTACATTTCTGTAGACAGGGTTCTTTGGCTTACATTGTAATTCAAGCACCATATTCTCCTATATTCAAGAGTTACTCTTTTAAGCTTCATAAATTGATTCATCTTGCTCAATCCTAAAAATCATCTTCTTTACAATCTTATTTATTTTGCATTCTTTTCAATCCATATTTGATATTTCTATTTATCCTTACGATTTGTATTAATCTATATCACATAACCTTAGAACTACGTACAAATTCAACTCCATCTATTTTTCGGGTAAACA
>Nt01:127743375:127749398_5p
TGTTAAATATGGCAAGAATTGATACTATGTAAATATGAAAAGATACACAAATCCCTATAATTAAGTAATTAGGAGATTTTGTAGGCTTGTAATTGTAGTCTTTCCTTATTTGTATTTCTGTCAAAGGTTATTTAAACCCATCAGCTTGAGGGAATAATCAAGCACTCTATTCACCATTTTTCTTCTCTTCTTTTTTCACA
>Nt01:127743375:127749398_3p
TGTTAAATATGACAAGAATTGATACTATGTAAATAAGAAAAGATACACAAATCCCTATAATTGAGTAATTAGGAGATTTTGTAGGCTTGTAATTGTAGTCTTTCCTTATTTGTATTTCTGTCAAAGGTTATTTAAACCCAACAGCTTGAGGGAATAATCAATCACTCTATTCACCATTTTTCTTCTCTTCTTCTTTCACA
>Nt01:127900274:127915747_5p
TGGTAACAAACTGATTCTGATTTTCAGTAGTAAAGAAGACCTCACTTTTTCAAAATGAATTCTCCCTCTGTATATCCAGTGTATCTAGAGTGTATATCGGGTGTATAATACTCTCCCTTAGATTTCCAGAATGTTTTTTCTGTTCCGAAAAATCTCCAATTCTCTCTTAATGTTCAGAAAATCCCCCTTTTTATTCCAAAAATTCTTTCTTAATATTCAGCAAAAACCTCCTTTTTCTTGTGTCCAGCCCCCCTATTTATTTACAAACTTGAAGCATTTAAACTAAATCTCACCATCTTCTACCCATCCCCCTTTTGAACCCCACTACCTAATATTTTATCCCCCACTATATTAAACAATGTATTAATTCCCAATAACACATATCTTTTCCTTATTTAATTCCCTTATTGCCCCACTACCGCATGCTTTGTCCCCCACTATATTAAACAATATATTAATTCCCCACCATTATGTCTTGTCTCCCACTACGTATTATTCTATGTATTATTTTAATATTATTTAATACTTAGTGGACAGAGCACTCATTAATTATTTTTAAGACTCATTTAAAATTCCGAAAATGCCCCTGAAACTACTGAAATTACCATTCTACCCCATCACCTATATCCAATCCTCCTAAATCAATTAACCAAACTATAGCAACTATAACCAAATCCTAATCAAATTTCATCAACAAATTTAAGCTAGAAACTCAAATTATGTCAAATATCATCACAACAAAGACTAAGGATTCAGGGAACCAAACCATATGATGAACAATAAAGAAACAACTAAAATCATTTTGATTGAACAACATTTTTTTTAACAACAAACATACTTTCAGATTCAATAACAGTAACAAATTGAACATAACCAACAAGTAGATTCAAATCACTAAACTCAAAAATCAATTGAACTTCAAATTAAATCTAACAACA
>Nt01:127900274:127915747_3p
TGCAGACCAGGAATAATAACTCAAGAAACCACTTAAAACTCAATTAAATGGTAACAAACTGATTCTGATTTTCAGTAGTAAAGAAGACCTCACTTTTTCAAAATGAATTCTCCCCCTGTATATCCAGTGTATCTAGAGTGTATATCGGGTGTATACTACTCTCTCTTTAGATTTCCAGAATGTTTTTTCTGTTCCGAAAAATCTCCAATTCTCTCTTAATGTTCAGAAAATCCCCCTTTTTAGTCCGAAAATTCTTTCTTAATATTCAGCAAAAACCTCTTTTTTCTTGTGTCCAGCCCCCCTATTTATTTACAAACTTGAAGCATTTAAACTAAATCTCACCATCTTCTACCCATCCCCCTTTTGAACCCCACTACCTAATGTTTTGTCCCCCACTATATTAAACAATGTATTAATTCTCACTAACACATATCTTTTCCTTATTTAATTCCCTTATTGCTCCACTATCGCATGCTTTGTCCCCCACTATATTAAACAATGTATTAATTCCCCACCATTATGTCTTGTCCCCCACTACGTATTATTCTATGTATTATTTTAATATTATTTAATACTTAGTGGACAGAGCACTCATTAATTATTTTTAAGACTCATTTAAAATCCCGAAAATGCCCCTGAAACTACTGAAATTACCATTCAATCCCATCACCTATATCCAATCCTCCTAAATCAATTAACCAAACTATAGCAACTATAACCAATTCCTTATCAAATTTCATCAACAAATTTAAGCTAGAAACTCAGATTATGTCAAATATCATTATAACAAAGACTAAGGATTCAGGGAACCAAACCATATGATGAACAATAAAGAAACAACTGAAATCATTTTGACTGAACAACATTTTTTTTTAACAACAAACATACTTTCAGATTCAATAACAGTAACAAATTGAACATAACAAACAAGTAGATTCAAATCACTAAACTCAAAAATCAATTGAACTTCA
>Nt01:131701747:131712405_5p
TGTATGGGTCCGAATTTGGTCGACCACGTCCTATAGCGAGTAGTATGAGTGGCTAAAGACACACGAGTCGATACAAGGGTACGACCCAGAGATGGAAGGAAAGATGTCGTCGCATCAGCATTAAATCCGGTAGGGCAGACACATCATAATCGGTCGTCCTCATAATTAAGGGACACCTCTCAGTATATAAGAGGGGTTTGAACCTTGTAATAGGGGGGTTCAGAAGGTACAAGATTATTATCATCTCTCTCTCTCTACATTTATTATCTCTCTACCAATCTCCTTCTCTTTCCATTATTGTTCTTTCTTCTATAATCATCCTAGAGTTTATTATCTTCGACTACGATTTACCCCTTCATCTTTGATTGATTTGCTTAAAAAGAGTTAAATATCTTTTGAGACA
>Nt01:131701747:131712405_3p
TGTATGGGTTCGAATTTGGTCGACTACGGCCTATAACGAGTATTATGAGTGGCTAAAGACACACAAGTCGACACAAGGGTACGACCCAGAGACGGAAGGAAAGATGTCATTGCATCAGCATTAGATCTGGTAGGGCAGACATATCATAATCCCTCGTCCTCATAATTAAGGGACACCTCTCAGTATATAAGAGGGGTTTGAACCTTGTAACAGGGGGGTTCAGAAGGTACAAGATTATTATCATCTCTCTCTCTACATTTATTATCTCTCTACCAATCTCCATCTCTTTCCATTATTGTTCTCTCTTCTATAATCATTCTAGAGTTTATTATCTTCGATTATGATTTATCCATTCATCTTTGATTGATTTGCTTAAGAAGAGTTAAATATCTTTTGAGACAAACA
>Nt01:133613824:133618345_5p
TGTTACATACCAGGTACAATATATTCTGTTAGGGGTGTCTTTGTATGAATAATAAGTACAAGGGTTATAAGTCAATTACTACACTAGTTAGTTAGTCGGTTAAGGAGGTCGTTAGGGAAGTTAGAAAGCAGTTAACGGATCCACTAGATATAAGCAGGTGGAGGAAACATTGTAGGGTTTTATAAAGATATTATACAAGTAATCACTCTCTCTCTTTCTCTCTAAATCTCGATTAACTCTCATTGCTCTACTGTTCAGAGGCTATTCTGAAAACCTTAGCTTCTTAGGTCGTGCAATTCAGTATTCTTTGTTGAGTACGTTACA
>Nt01:133613824:133618345_3p
TGTTACATATCAGTTACATTATATTCTATTAGGGGTGTCTTTGTATGAATAATAAGTACAGGGGTTATAAGTCAATTACTACACTAGTTAGTTAGTCGGTTAAGGAGGTCGTTAGGGCCGTTAGAAAGCAGTTAACGGATCCACTAGGTATAAGCAGGTGGGGGAAACGTTGTAGGGATTCATTCAGATATTATACAAGTTATCACTCTCTCTCTCTTTCTCTCTAAATCTCGATTAGCTCTCACTGCTCTACTGTTCAGAGTCTATTCTACAAACCTTAGCTTCTTAGGTCGTGCAATTCAGTATTCTTTGTTGAGTACTTTACA
>Nt01:133912623:133924417_5p
TGGCGTAACTTGATACAAAATGCAAGGATAAATAAAATATAAATGTAGATTGGAGAGAATGCAATCTAGATAAGGTTATCAAGAACAGTGAACCTTAGGATTCGACAAATAGAATCAATCTAAGAAACTGGAAGAGCGATTCTTTACTGTAGAAGAATATAATACTTTTATTACAATGTAAGTCTCCGAAGAACTTGTGCTACAGAAATGATAACCAAGCCCTTTTATAGTGGAGGGATTCGGCTCCAAGCATAATAAAATAAACATTCAGTGGGAGACCCATGATAAGTCAGCTTTTCCATAATTTCTGCCAAGATTCCCTCTAGTGGGATTGCAACGGCTTTTGTCTGCGAGCTCGATCTCGCTTAGAATCCTCGATTTTGGTTCGAGCTTGATTTCGGCTTGAACTTGTGATCTTGGTTCGAGCCCTCGAATTGATTCCAGGTCAGTGTTGGTTGGTCTTTGGATTATCAGCACGATAGGTCTACCCTGCGTCATGGTTCGATTCTTGTTCGAGTTTGATTATGATATCGATCTCGACACGGACCGGCCTCCCCGGGTTCGAGGTTAGTTCGTCCCCCATTCGGGATCTTACTTCGATACATCACCCTTCGAACCATACCGGACATGCCAAGGCTGAAATCTATTTCGACCGTATACA
>Nt01:133912623:133924417_3p
TGGAGAGAATGCAATCTAGATAAGGTTATCAAGAACAGTGAACCTTAAGATTCGACAAATAGAATCAATCTAAGAAACTGGAAGAGCGATCCTTTACTGTAGAAGAATATAATACTTTTATTACAATGTAAGTCTCCGAAGAACTTGTGCTACAGAAATGATAACCAAGCCCTTTTATAGTGGAGGGATTCGTCTCCAAGCATAATAAAATAAACATTCAGTGGGAGACCCATGATAAGTCAGCTTTTTCATAATTTCTGCCAAGATTCCCTCTAGTGGGATTGCAACGGCTTTTGTCTGCGAGCTCGATCTCGCTTAGAATCCTCGATTTTGGTTCGAGCTTGATTTCAGCTCGAACTTTTGATCTTGGTTCGAGCCCTCGAATAGATTCCAGGTCAGTGTTGGTTGGTCTTTGGATTATCGGCACGATAGGTCTACCCTGCGTCATGGTTCGATTCTTGTTCGAGTTTGATTATGATATCGATCTCGACATGGACCGGCCTCCCCGGGTTCGAGGTTAGTTCGTCCCCCCTTCGGGATCTTACTTCGATACATCACCCTTCGAACCATACCGGACATGCCAAGGCTGAAATCTATTTCGACCGTATACA
>Nt01:134250585:134264872_5p
TGGCCGTAAATCGCTAAACAACGAGGAACCGTCATGGCGGGGCGGTGTCTATTGTTCCTTAGATCTTATTTGATGTCATGAAACAACTTTAGGCGATCCAGGTTCAGGGGCCCAGGCCCACGACGGAAGGCGTTGGCTATAGCACTCGAAAATATAGGAATCAGGCGGAATCCCAGTTTTATGGTCGTAAAATACCAAAAAATGAGGAAAGATCATTGAGGGGCGGTGACTATGGTTCCTTAAGTCGTATTTGATTTCCTGAAAAAGTTTTAGGCAATCTGGGTCCGGGGGATCGAGCCCACATGGAAGGTGTGGGCTATAGCATAAGCAAATGTAGGAATCGAGTGGAATTCCA
>Nt01:134250585:134264872_3p
TGGCAGTAAAATGCTAAACAACGAGGAACTGTCATGGCGGGGCGGTGTCTATTGTTCCTTCGATCTTATTTGATGTCACGAAACAACTTTAGGCTATCCTGGTTCTGGGGCCAAGGCTCACGACGGAAGGCGTTGGCTGTAGCACACGAAAATGTGGGAATCAGGCGGAATCCCAGTTTTATGGTCGTAAAACACCAAAAAATGAGGAAAGATCATTGAGGGGTGGTGACTATGGTTCCTTAGGTTGTATTTGATGTCCTGAAAAAGTTTTAGGCAATCTGGCTCCGGGGGTCCGGGCCCACATGGAAGCGTGAGCTATAGCACAGGAAAATGTAGGAATCGAGCGGAATTCCA
>Nt02:959555:973642_5p
TGAATTGTTACACCCCATGTTTTCATACGTATGAGTACGTCGTAAGTCAATTGATGTAAGCTCATAAATGAAATCATCTTTGAAAAGTTTATAAAGTAAGTTAATGATGTTACCGTAGAGGTTACAAATATTTAAGATCATGAATACCTAGTACCAAGAGGGTTGGAAGGCTAAAAAGCTAAACGAATTGAAGAAAAATAGGTTTCGTCGAAAGTCGACAAGTTGGAATGTTCTAACATATACTTTTGAGTGAGACTAGGGTGCTTAACATTATAAGGAGATTATAATATGAGTTATTTTAGTCGTATGATAGACGTGTGTTAGGTTTTGAAGCCAAGTGAGTTGTGGAACAAAAGTTGGCAAAGGTCATCACAAGGTACATTCATAAATATTTGGAATTTTATGTCAAATGTAGTTGAGCTTTTCTCCACATATACTTGGAATTACGGGGTTTCTACCTACAAAATTGAAGATCAATAAGTCTAGTTTCTAACTCATTTGACCGTTCATCGATACGACGTCGGAGTAGAGAGATATTCGCA
>Nt02:959555:973642_3p
TGTCACACCCCATGTTTTCATACGTAAGAGTACGTCGTAAGTCAATTGATGTAAGCTCAGAAATGAAATCATCTTTGAAAAGTTTATAAAGTAAGTTAATCATGTTACCGTAAAGGTTAGAAATATTTAAGATCATGAATACTTAGTACCAAGAGGGTTGGAAGGCTAAAAAGCTAAACGAATTGAAGAAAAATAAGTTTCGTCAAAAGTCGACAAGTTGGAATGTTCTAACATGTACTTTTGGGATGAGACTAGGGTGCTTAACATTATAAGGATTTTATATTATGAGTTATTTTAGTTGTATGATAGACGTGTGTTAGGTTTTGAAGTCAAGCGAGTTGTGGAACAAAAGTTGGCAAAGGTCATTACAAGTTACATTCATAAATATTTTGAAATTTATGTCAAATGTAGCTGAGCTTTTCTCCACATATACTTGGAATTATGGGGTTTCTACCTACAAAATTGAAGATCAATAAGTCTAGTTTCTAAATCATTTGACCGTTTATCGATACGACGTCGGAGTAGAGAGATATTCGCA
>Nt02:1524751:1537438_5p
TGTCCGGAAGTGAATTTGGAGGTCCGTACGTCATTTTTGGGGTCATTTGGCAAAAGTTAAAAATTTGAAGGTTTTTAGAGAGTTTGACCGGGAGTGGACTTTTTGATATCGGGGTCGGATTCCGATTCCGAAAGTTGGAGTAGGTCCGTAATGTTAAATGTGATTTGTTTGCAAAATTTGAGGGTAATCGGGCGTGATTTGATAGATTTCGGCATTGAATGAGGAAGTTTGAAGTTCCAAAGTTCATAAAGCTTGAATTGGAGTGTGATTTGAGGTATTAGAATTGTTTGATGTGATTTGAGGCCTCGAACAGGTCCGCATTATATTTTGGAACTGGTTGGTGTGATTGGACGGGGTTCCGGGGGACCTCGGGTGGATTTCTGATGGTTATCAGATTAAAAATAAAATTTTAGGAAGGGCTGAAGCAGTTGGGCTTCTGGTGTAATCGCACCTGTGAGAAGAGGGCCGCAGGTGCGAGTCCGCAGATACGAGAAAGGATTCACAGAACCGGATTTTGCTAGGGAAGGTGTGGACCGCAGACGCGGTCGAGATCCGCAGAAGCGGGAGCGCACCTGCGCGCGTGGAGCCCCAGAAGCGGAGGTGCGGAAGCAGATGGTGGTTGTAGATGTGGAGTTGAGGGGTCTGGTGGAAGATTATGCGGTAGTTGGGTCGCACCCGCAGAACCGCATGAGCGGTCA
>Nt02:1524751:1537438_3p
TGGATTTGGAGGTCCGTAGGTCATTTCGGTATCATTTAGCAAAAGTTAGAAATTTAAAGGTTTTTGGAGAGTTTGATAGGGAGTGAACTTTTTGATATATGGGTCGGATTTTGATTCCGAAAGTTAGAGTAGGTCCGTCGTATCAAATGTGACTTGTGCGCAAAATTTGAGGGCAATCAGGCGTGATTTGATAGGTTTCGGCATCGAATGAGGAAGTTTGAAGTTCTAAAGTTCATAAAGCTTGAATTGGAGTGAGATTCATGGTATTAACATTGTTTGATGTGATTTGAGGCCTCGAGTAGGTCCACATTATATTTTGGAACTGGTTGGTGTGATTGGACGGGGTTCCGGGGGACCTCGGGTGGATTTCGGATGGTTATCAGATTAAAAATAAAATTTTAGGAAGGGCTGAAGCAGTTGGGCTTCTGGTGTAATCGCACCTGCGAGAAGAGGGCCGCAGGTGTGAGTCCTCAGATACGAGAAAGGATTCGCAGAACCGGATTTTGCTAGGGAAGGTGTGGACCGCAGACGCGGTCGAGATCCGCAGAAGCAAGACCGCACCTGCGCGCGTGGAGCCCCAGAAGCGGAGGTGCGGAAGCAGATGGTGGTCGTAGATGTGGAGTTGAGGGGTCTGGTGGAAGATTATGCGGTAGTTGGGTCGCACCCGCGGAACCGCA
>Nt02:3163134:3170592_5p
TGGTTTGTCACGCCCCAAACCTGGGGAGGCGTGGCCGGCACTCGATGCGATATTTGGCCCGAGCGTACCACTCTGTAACTGTGAACTCTGGAGGGGTAACCCTAAACTTAGGCCAACGAGGACTACCTGTGAGCTAACAATACCAATCAAGGCCGATAATTCCACCATGAATGTCTACAACCAGCAATACCAAACTAACATGTACACAAGGATGGCAAGGCCACAATACTAATATACAAAATATACAGGACTCGTCTACAAGCCTCTAGAGATAACTGAACTATATCATGGTCGGGACAGGGCCTCGACCTACCCATCAAACCTGTATATATAAAATGGACTCCAAGGTCTAGACCTTATAACTCCGAGCAAGTAGAGCTTACCAGCCAAGATGATATTTGACTCTGTCTAGTGGGAAGGTCTATCCAACTATCTATCAGGACCTGCAAGCATGAAATGCAGCATCCCCAGCAAAAGGGACATCA
>Nt02:3163134:3170592_3p
TGTCATATCCCAAACTTGGGGAGGCGTGGCTGGCACCCGATGCCATATTTGGCCCGAGCGTACCACTCTGTAACAGTGAACTCTGGTGGGGTAACCCTCAACTTAGGCCGACGAGCACTTCCTGTGAGCTGACAATACCAATCAAGGCCGATGAGGCCACCATGAATGTCTACAACCAGCAATACCAAACTAACATGTACACAAGGCTGGCAAGGCCACAATACTAATATACAAAATATACAAGACTCGTCTACAAGCCTCTAGAGATAACTAAACTGTATCATGGTCGGGACAGGGCCTCGACCTTCCCATCAAAACTGTATATATAAAATGGACTTCAAGGTCTAGACTTGATAAATCTGAGGAACTAGAGCTTACCAGCCAAGCTGATATTTGACTCTGTCTACTTGGAAGGTCTATCCAACTATCTATCAGGACCTGCATGCATGAAATGCAGCATCCCCAACAAAAGAGATGTCA
>Nt02:3433638:3437601_5p
TGTGAGAAGACACGGGAGAAAATATGTTATTGATATTAGATGATAAATACAATACAAGAGGTCCCTATTTATAGCTATATACTACAAGGAGATATTACTCCTCTTCCAATGTGGGACAAGACTACACTATACATATCTATAAACTAAATTCCCCCTCA
>Nt02:3433638:3437601_3p
TGTGAGAAGGCACGGGAGAAAATATGTTATTGATATTGGATGATAAATACAATACAAGAGGTCCCTATTTATAGCTATACACTACAAGGAGATATTACTCCTCTTCTAATGTGGGACAAGATTACACTATATATATCTATAAACTAACA
>Nt02:4544187:4553950_5p
TGTTTGACCAAAAAATGTAGACTTTTGATTAAACTAATTAATATTGTACGACGAAGGGCTAAACATAGTTAATGATAATAACTTTAGATCTATAATCGATTAACACCAATCACGCAAGAGCAATGTTGAGAGCACATTAAACGTGATGTACATTCAATGTTTCAAGATCATTAATGATGGGGAATATCAAGCAATAAATAACGATAAATGACATTAAAATAAAAAAGGAGAATGATTCACCCAATATTGAATGAGGTGGATGATTCTTCTTTCTGATAATGATGGATGATAGACAAATACTAGAATGTTGGGACCCTTCTCGGATCTAATGAAAAAAGTGTGGAATAGTAGACAATCGAATCTCTTTAGAAAGGTAGTGATTGTCTTTTATCTAGAGAGAAAGTCTGCTTTTCAAAGAATATTCTTTTCAGAGAATATTACATATCCCTCTCCCCTATCTCTTTTTCTATTTATATGGAATATTCCCCAGTCAACCCTAAAAGTACAGACACCAAGAATATTCAATAGAATATTCTCATGAATATTTTATTATAAAAACTAGCCGTTAGTACTCGACCTCGGCCTTATTGACTACTCGGCTACGAGCCTCGTTATCTACTAATCGACCTCGACCATATCACTTTCTACGTACCGTTTCATGTCAAATCTTAATGAAAGCAGATTTTGACCTATACA
>Nt02:4544187:4553950_3p
TGTTTGACCAAAAAATGTAGACTTTTGATTAAACTAATTAATATTGTACGACTAAGGGCTAAACATAATTAATGATAATAACTTTAGATCTATAATCGATTAACACCAATCACGCAAGAGCAATGTTGAGAGCACATTAAACGTGATGTACATTCAATGTTTCAAGATCATTAATGATGGGAAATATCAAGCAATAAATAACGATAAATGGCATTAAAATAAATAAGGAGAATGATTCACCCAATATTGAATGAGGTGGATGATTCTTTTTTCTGATAATGATGAATGATAGACAAATACTAGAATGTCGGGACCCTTCTCGGATCTAATGAAAAAAGCGTGGAATAGTAGATAATCGAATCTCTTTAGAAAGGTAGTGATTGTCTTTTATCTAGAGAGAAAGTCTGCTTTTCAAAGAATATTCTTATCAGAGAATATTACATATCCCTCTCCCCCTATCTCTTTTTCTATTTATATGAAACATTCTCCAGTCAACCCTAAAAGTACAGACACCAAGAATATTCAATAGAATATTCTCCTCAATATTCTATTACAAAAACTAGCCGTTAGCACTCGACCTAGGCCGTTATTGACTACTCGGCTACGAGCCTCGTTATCTACTAATCGACCTCGACCATATCATTTTCTACGATACCGTTTCGTGTCAAATATTAATGAAAACAGATTTTGACCCATACA
>Nt02:4560481:4566210_5p
TGTATTTTCGGATTTTATGGGAAAATATTAGTGTTTTGATATGGAATTAAATCCTATAAATTGTGTTGACTCAATTAAATTTATTATGGCTAGATTTGAGCCGTTCAGAAGTTGATACGCGCAGAATGGGATTTCTGGAGCATTTTGATCTTGCTCGGAATTGGATTCGTCTTGTTCGAGGTAAGTAACTCTTCTAATCTTGGAGCTGAGGGTATGAACCCTGAATACATGTATTATGTAAATTACTGAGAGGTGACGCACATGCTAGGTGACAGGCGTGTGGGCGTGCACCATAGAAATTGTGACGTAATTGGTTCCGTGGAATTATGTAGTCATAATTTTGGCATTTTCTATGTAGTTTTATGTGTTAAAGAAATTGAGTTGAGAATCATATTAAAAATCACATTGAGGGTATGTGCCAGTATTATTGAGACCCACAGAGGTCATATTGCTGTGAATTATTTTTTAAAATTGAAATTCCATACTTAGTCATATTCATTTCATTGCATATCATATCTCAGTCTCTGTTGTTATTTATTGATACATCATATTATCATTTACGGGCAATTTTCATGACATTGTGAGCCCA
>Nt02:4560481:4566210_3p
TGGAGTGTAATTTAGGATTTTTTGGGAAAATATTAGTATTTTGATATGGAATTAAATCCTATAAATTGTGTGGACTGAATCAAATTTATCGTGGCTAGATTCGAGCCATTTAGAAGTTGATACGCGCAAAATGGGATTTCTGGAGCATTTTGATCTTGCTCGGAATTAGATTCGTCTTGTTCGAGGTAAGTAACTCTTCTAATATTGGAGATGCGAGTATGAACCCTGAATAAATATATTATGTGAATTGTTGGGAGGTGACCCACATGCTAGGTGACGGGCGTGTGGGCGTGCACCATAGAAATTATGACGTAATTGGTTCCGAGGAATTTTGTAGTCATAATTTTGGCATTTTCTATATAGTTTTATGTGTTAAAAAAATTGAGTTGAGAATCATATTAAAAGTCATGTTGAGGCTATGTGCCAGTATTATTGAGATCCACATAGGTCATATTACTGTGAATTATTTGTTTAAATTGAAATTTCATAATCGGTCATTTTCATTTCATTACATATCATATCTCAGTCTCTGTTGTTATTTATTGATACAACATATTATCATTTTCGGGCTATTTTCACGTCATTGTGAGCCCA
>Nt02:4623794:4629041_5p
TGCTGAAGTTTGGTGATTGATCACCTGCAGAACTCCTAGCTAGAGGGAGAGGAGAAGGAGAGGAAGAAGAAGAGAAGAAGAAGAAGAAGAAATATCTGAGAGCGAAATGAATGTAACAATGGAAAAATTCTATTCCACTCACTTTGTATCTCTTACATGTATACATATATATACACGTGTGACTTCCCACTACTATAATAAACTAACTAACTATCTCATTAACTCCCTAACCGACTTATCATACATAAATAAACTAAACCACCTCTCATAATCAGGTTACACCTTTCTCCTCAACA
>Nt02:4623794:4629041_3p
TGATGAAGTTTGGTGATTGATCACCTACAGAAACCCTAGCTAGAGGGAGAAGAGAAGGAGAGGAAGAAGAAGAGAAGAAGAAGAAGAAATATCTAAGAGAGAAATGAATGTAACCGTGGAAAAATTCTATTCCACTCACTCTGTATCTCTTACATGTACACATATATATACACGTGTGACTTCCCACTACTATAACAAACTAACTAACTTTCTCATTAACTCCCTAACTGACTTATCATACATAAATAAACTAAACCACTTCTCATAATCAGGTTACACCTTTCTCCTCAACA
>Nt02:7969233:7975382_5p
TGTTATAAGAAAAATCAAATTATGGTGGATGTCTACTCTTCCTCTATGATCTTCTCAAATGCTTAATGACATATTCAATGACATATTTTTATGCTTAATGACATATTCAATGACATATTTTTCTTCACTTTTCATGCCTATATAAAGGCCTTGTAATAGATAGAAAAATACACACAATTAAAGAAAAAATAAGAATCTCCCCTCTCTTTCTCTCTATATCTCTTAACTTGTTTTTCCTTGTTCTATATTGTTACTTTGAGCTAAATTTTATAACA
>Nt02:7969233:7975382_3p
TGTTAGAAGAAAAATCAAATTATGATGGATGTCTACTCTTCCTCCATGATCTTCTCAAATGCTTAATGACATATTCAATGACATATTTCTATGCTTAATGATATATTCAATGACATATTTTTCTTCACTTTTGATGCCTATATAAAGGCCTTGTAATAGATAGGAAAATACACACAATTGAAGAAGAAATAAGAATCTCTCCTCTCTTTCTCTCTATATCTCTTAGCTTGTTTTTACTTGTTCTATATTGTTACTTTGAGCTAAATTTTATAACA
>Nt02:8160257:8163228_5p
TGTTATGGATCCAATATCCGCAACCAAATACAGAAATAATAGATTGGTATATTGATACTGATAACAAAGGAAACTACACTGAAAAGTAGCAATAATTAAGGATAGTAACAGAAAGAAAGGGGATGGGAAGACAGAGCCACAGAGAGAAATAGTCAAGGGAGAGAGAGACTAGAGAGGGGAAGTTTCTACAAAATTCAGCCTAATCCCTCCATGCTGACGCCTAGTCCCTTTTAATCGATTCGTGATTGCACTTCTTGGACCCGGATCCCAAATTAACCTTTTCGAAGGCCTTCTGGCCCTGTGGCTTCTTCTCGGCCCAATAGTTCTTCTTGGCCCAATATCTTGGTTCATAACA
>Nt02:8160257:8163228_3p
TGAAAGCACCAATGTTATGGATCCAATATCCGCAACCAAATACAGAAATAATAGATTGGTATATTGATACTGATAACAAAGGAAACTACACTGAAAAGTAGCAATAATTAAGGATAGCAACAGAAAGAAAGGGGATGGGAAGACAGAGCCACAGAGAGAAATAGTCAATGGAGAGAGAGACTAGAGAGGGGAAGTTTCTACAAAATTCAGCCTAATCCCTCCGTGCTGACGCCTAGTCCCTTTTAATCGATTCGTGATTGCACTTCTTGGACCCGGATCCCAAATTAACCCTTTCGAAGGCCTTCTGGCTCTGTGGCTTCTTCTCGGCCCAATAGTTCTTCTTGGCCCAATATCTTGGTTCATAACA
>Nt02:8480690:8485882_5p
TGTGAGAAAGCACGGGAAAATATATTATTCATGTGTCTTAACTATAATACAAGTACCCCTATTTATAACAATACACAATACCTACACTACCCTATTTCATGTAGGACTATGCTTATTTACATAAAAGCTAGCTAACTAACA
>Nt02:8480690:8485882_3p
TGTGAGAAAGCACGGGAAAATATATTATTCATGTGTCTTAACTATAATACAAGTACCCCTATTTATAACAATACACAATACCTACACTACTCCTATTCCATGTAGGACTATGCTTATTTACATAACAGCTAACTAACTAACA
>Nt02:8950024:8965369_5p
TGTAATTCCGGGGGTGACTTTTCTTGACCTATAGCCCAAATTATCTAAAAAGAGGGTATCTTGGATTTTAGGAGATCTTTGGAGGGAGAAGAAGCACGGAAGCAACAGGAAAGCGAGATACTTGATCCAATTCACTCAATACGAAAGTTTGGTTGAATTTGGGAATCGTAATGTCTTCTTGTTCTTCTAATACTCTTGTTTTGAATACTTTCTTTGTTATAGAGTAATTCTCCTCAGGATTGTTGATGGATGTTGTGAATTGATTATTGTTTTGGGTTTTACTCTATGTTAATTGCACAACCTTACTGAATGAGTTATTAATTGAATTGCAAGGTTTATTGTAGTTTTACTTTAATCGAAAGAGAAGTTTGTTGCTATTTGCTTTGTACCGTCTTAATTGGGTTGATTTTACGCCTCTTCTAGGTAATAGAAAGAGCTTAAGCAGGTATCGATTTACCCAGTTCAAGAGAATAACCGAGAGGTATTCTTCGAAAGATCATTCATTCACTAATTTAGTGCATATATTCATAGGAATTGTCATTAGGTTAGCTAAAGGAATCAAATTTATTCGGAAGAAGAATTGGAATCCCTGAAGTAGCATGATCATCTATTGAACTCAAAAGAATCAAAAGAAGTTAAGATTGAATTTAGCACAGAGTACCCAGAACAATAGTTGATCACATATCTTGTCATCGCCATTGCCTCTCTCATTGATATTCCTTTGTTATTACTAATCATTCGGGTATCACCAGTTTCTTACAACTGATAATCTTAGTTTATTTGTAGTTAATAATAACATAAATCAAAAGGTTTATTACCCTGGATAGTGTTAAGGTGAAGAATTAATAGAACATTATTGAAACCAATCCCTGTGGAGACGATTTGATACTATACTATCTTTGACTAGCGAGCCTACGTTTTGTACACCGATTTTGCGCTCATCA
>Nt02:8950024:8965369_3p
TGAAGCCCAGCTCATCTAAAAAGAGGGTATCTTGGATTTTAGGAGAACTTTGGAGGGAGAAGAAGCACGGAAGCAATGGGAAAGCAAGATACTTGATCCAATTCACTCAATACGAAAGTTTGGTTGAATTTGGGAATTGTAATGTCTTCTTGTTCTTCTAATACTCTTGTTTTGAATACTTTCTTCATTATGGAGTAATTCTCCTCAGGTTTGTTGACGGATGTTGTGAATTGATTATTGTTTTAGGTTTTACTTTATGTTAATTGCTCAACCTTACTGACTGAGTTATTGATTGAATTGCAAGGTTTATTGTAGTTTTACTTTAATCGAAAGAGAAGTTTGCTGCTATTTGCTTTTTACCATCTTAATTGGGTTGATTTTACGCCTCTTCTAGGTAATAGAAAGAGTTTAAGCATGTATCGATTTACCCAGTTCAGGAGAATAACCGAGAGGTGTTCTTCGAAAGATCATTCATTCACTAATTTAGTGCATATATTCATAGGAATTATCATTAAGTTAGCTAAAGGAATCAAATTTATTCGGAAGAAGAAATCGAATCCCTGGAGTAGCATGATCATCTATTGAACTCGAAAGAATCAATAGAAGTTAAGATTGAATTTAGCACAGAGTACCCAGAACAATAGTTGATGACATATCTTGTCATCGCCCTTACCTCTCTCATTGATATTCCTTTATTATTACTAATCATTCGGGTATCACCTGTTTCTTACAGCTGATAATCTTAGTTTATTTGTAGTCAATAATAATATAAATCAAAAGGTTTATTATCCTGGATAGTGTTAAGCTGAAGAATTAATAGAATATTATTGAAACCAATCCCTATAGAGATAATTTAATCCTCTAGTATCTTTGACTAGCGAGCCTACGTTTTGTACACCGATTTTGCGTTCGTCATTACTGTCTGCCA
>Nt02:9102957:9107885_5p
TGTTAGTTTACAGCATGTATATAATGTAGTATTGTCCCACATTGGTAGAAGAGTAGTATGTCATTGTATAGTATAGCTATAAATAAGGACCTCCTGTATTGTATTATTCATCTAATATCAATAACATATTTTCTCCCGTGCCTTCTCACA
>Nt02:9102957:9107885_3p
TGTTAGTTTACAGCATGTATATAATGTAGTATTGTCCCACATTGGTAGAAGAGTAGTATGTCCTTGTATAGTATAGCTATAAATAAGGACCTCTTGTATTGTATTATTCATCTAATATCAATAACATATTTTCTCCCGTGCCTTCTCACA
>Nt02:9218920:9223533_5p
TGTTAGTTTACAAATAAGTATAGTGTAGTCTTATCCCACATTGGAAGAGGAGTAATATCTCTTTGTAATGTATAGCTACAAATAGGGACCTCTTGTATTGTATTTATCATCCAATATCAATAACATATTTTCTCCCGTGCTTTCTCACA
>Nt02:9218920:9223533_3p
TGTTAGTTTATAAATATGTATAGTGTAGTCTTGTCCCCACATTGGAAGAGGAGTAATATCTCCTTGTATTGTATAACTATAAATAGGGACCTCTTGTATTGTATTTATCATCCAATATCAATAACATATTTTCTCCCACGCTTTCTCACA
>Nt02:9261032:9266757_5p
TGTTATGAAAATAATTATATTGTGGATGTTCATTTATTACTCCGCTATAGATAATCTTCCTGAAGAAGATTATCCATTTAGTACTCTGTTGAAATTTATCTACCAGCAGCTGATGCAAGCAGGTTGCAAGCAGCTCAATGAAATAATTTGCAGCAACTTCTTATTAAACAGGCAGGTTGCAAACAGCTCATGCAAACAGCTTACAAGGAGCTAAAGAAAAGCCTTGCAGCTGCTTCCTGAAAAGCCTCGCAGCTGCTTCCTTTCTTCTATAAATAGAGGAGTTTTCAGTTCATTATGTACATAAGTTTGAAGTTTGAATAATATATCAATTCCTCTCTATACTTGTCTTTACTTTACAATTTTTATTTTATAACA
>Nt02:9261032:9266757_3p
TGTTATGAAAATAATTATATTGTGGATGTTCATTTATTACTCCGTTATAGATAATCTTCCTGAAGAAGATTATCCATTTAGTACTCTGTTAAAATTTATCTACAAGCAGCTGATGCAAGCAGGTTGCAAGCAGCTCAATGAAATGATTTGCAGCAGCTTCTTATTAAACAGGCAGGTTGCAAGCAGCTCATGCAGACAGCTTACAAGCAGCTAAAGAAAAGCCTTGCAGCTGCTTCCTGAAAAGCCTCGCAGTTGCTTCCTTTCTTCTATAAATAGAGGAGTTTTTAATTTATTATGTACATAAGTTTGAAGTTTGAATAATATATGAGTTTCTCTCTATACTTGTCTTTACTTTACAGTTTTTATTTTATAACA
>Nt02:10213087:10223974_5p
TGTTTAACCAAAAATAAATTTCTCGGTCAAAGTCAATATCTAAAAGAAATCGGGTTACTAATAACCAAGATTTACTTCACTTTCCCAATAATTTTGGAAGAATAGATCAAAGAATGAAAATGATTGACAAACAAAATAAGAAATGAACTAATAATCACTCCCAAAATTAAGGTTTAAAGTTTGGAGAATAAAGCAAAGAATAATTGTATGGATTTCAATAATAATCGCTACTTGCCCTTACAAATGAGATTTCAGTCCTTATATAGGAGCATACAATTATAATGGCTCCCTTACTTAATTTGGACTCACTAATGGTATTAATTATATTAATTGCCCGTTATCATGTTTAACCGTAACAGAAATATTTATGACTAGAGATTCCTTGTAACTATACCGATTTTCCTTCCTTATTTACGTCAGGTTCGTGTATCGTCCCTTCTTTGCAGTCTTTATTCATTTCGGTCATGTTTCTCCTTTTACAGCTGTCAGGTCCGGTTCTTTCCTCAATATAACCCCGTGGATATTTCTTCCGAGCCTTTTCTGCATTCTTTAATTTGTTTAATTAAGAGTGTCACTTGTCCTTACATCGATGTTGCACGCATCATGCCCCGTCAGCTTGTTGATAGTCCACGTGCCATGTCTTTTTTTTCACTAATACA
>Nt02:10213087:10223974_3p
TGTTTTTAACCAAAAATAGATTTTTTGGTCAAAGTCAATATCTAGAAAAAATCGGGTTACTGATAACCAAAATTTACTTCATTTTCCCAACAATTTTGGAAGAATAGATCAAAGAATGAAAATGATTGACAAAGAAAATAAGAAATGAACTGATAATCACTCAAAAAATTAAGGTTTAAAGCTTGGAGAATAAAGCAAAGAATAACAGTTTGGATTTCAATAATAATCGTTACTTGCCCTTACAAATGAGATTTCAGTCCTTATATAGGAGCATACAATTATAATGGTTCCCTTACTTAATTTGGGCTCACTAATGGTATTAATTATATTGATTGCCTGTTATCATGTTTAACCGTAATGAAAATATTTATGACTAGAGATTCCTTGTAACTGTACCGATTTCCCTTCCTTATTTACGTCAGGTTCGTGTATCTTCCCTTCTTTGCAGCCTTTATTCATTTCGCTCATGTTTCTCCTTTTACAGCTGTCAGGTCCGGTTCTTTCCTCAATGTAACCCTATGGGTGTTTCTCCCGTGTCTTTTCCTCATTCTTTAATTCGTCTAATTAAGAGTGTCACTTGTCCTTACATCGATGTTCCACGTATCATGCCCCGTCAGCTTGTTGATAGTCCACGTGTCATGTCTTTTTTCTACCAATACA
>Nt02:11226273:11237254_5p
TGTTTATCCGTAAAACGGTACAGTTGAATTTATACGTGGTTTCTAGATAAGTGAATTAATTTGATCCTGAAATAAATAAATAATTGAAGAATTATGCAACACTTAGCCTTAAGATATGGACGAAACAACAGAAGCAACAATTTCGGGAATAAGGTTTCCGGGCACAAAAACAAAAAGAATCAAGAAATCAGAAGCTAAGATTGGATTGAGTTTTGTATAAAATATAGTATAAGTTTGCCAGAATAGTCGTGCCCTTTACAATGGCACCCAAGCTCACTATTTATAGCTATGAAGAAGGTCCTATGGTCGTGCCCTTCTTTACTGTCAATTATGAGGAGCATTGATGAAAATGTAATAGTGAACATAAATGCCAAATTTCTTATAACAGGTAACTGCTCTTAATGCCATGAATATTCCATGTTTAATACTACCGGGAGAGGAGCATTTATCACATCTTTATTGAGCATTATTCTTCCCGGTGACAAACGAAACAGTTGTCTTCAGTCATCCCCGTCTTGGGTTCCATGTGTCCCTTTCTTGGACGGCCACGTGCCACAACATATTTTACCCAATACA
>Nt02:11226273:11237254_3p
TGGGCGCCAAACTGTTTACCCATAAAACTGTACAGTTGAATTTATACGTGGTTTCTAGATAAGTGAATTAATTTGATCCTGAAATAAATAAATAATTGAAGAATTATGCAACACTTAGCCTTAAGATATGGACGGAACAACAGAAGCAACAATTCCGAGAACAATATTTCCGGGCACAAAAACAAAAAGAATCGAGAAATCAGAAGCTAAGATTGGATTGAGTTTTGTATAAAATATAGTATAAGTTTGCCAGAATAGTTGTGCCCTTTACAATGACACCTGAGCTCACTATTTATAGCTATGAAGAAGGTCCTAGGGTCGTGCCCCTTTTTAATGTCAATTATGAGGAGTATTGATGAAGATGTAACGGTGAACATAAATGCCAAATTCCTTGTAACGGGTAACTACTCTTAATGCCATGAATATTCCCTGTTTAATGCTACCGGAAGAGAAGCATTTATCACATCTTTATTGAGTATTATTCTTTCCGGTGACAAACGAAACAGTTGTCTTCAATCATCCCCTCTTGGATTCCACCTGTCCCTTTCTCGGACGGCCACGTACCATAACATATTTTACCCAATACA
>Nt02:11935983:11939295_5p
TGTTATAAGAAAAATCAAATTATGGTGAATGTCTACTCTTCCTCCGTGATCTTCTCAAATGCTTAATGACATATTCAACGACATATTTCTATACTTAATGACATATTCAATGACATATTTTTCTTCACTTTTCATGCCTATATAAAGGGCTTGTAATAGATAGAAAAATACACACAATTGAAGAAGAAATAAAAATCTCTCATCTCTTTCTCTCTATATCTCTTAGCTTGTTTTTTTTCTTATTCTATATTGTTACTTTGAGTTATATTTATAACACGTTATCA
>Nt02:11935983:11939295_3p
TGTTATAAGAAAAATTAAATTATGGTGGATGTCTACTCTTCCTCCATGATCTTCTCAAATGCTTAATGACATATTCAACGACATATTTCTATGCTTAATGACATATTCAATGAAATATTTTTCTTCACTTTTCATGCCTATATAAAGGGCTTGTAATAGATAGAAAAATATACACAATTGGAGAAGAAATAAAAATCTCTCATCTATTTCTCTCTATATCTCTTAGCTTGTTTTTTTTCTTATTCTATATTGTTACTTTGAGTTATATTTATAACA
>Nt02:13353007:13360180_5p
TGTGTAACGTGCATACATCATGCCTACTTCCAACTATTATATCTACATCCATGTCATATCTAGTTTGTTGCACTTTAGTATAAGCCTTCTACCATGTTAGCCATTCATGCCTCTATTTGTTAGTTTATAAAGATCATGATTTCCCTTATTAATTGTTATATCTACATCTATGCCTTCTACCATGCTAGTTAGATAAAATTATGTTCTTCTTTCCTAATCGATGTCATCATTTCTATGTTTCCTACCTTGTCATTAATGTTATCGACATTCCTTTCACCTGGTTGGTACTATTACATGTATATTTGGTGAGGATGAGATAAATGTACGAAGGGTGTTGTCGTGCCATTGGATTTGATGTCTTGAGTATATTTCTCACATTATGAAAGTTATGGATTTATTACTATGACTTGTTGGCTATCGCTCTAAGGAAAGGATGGGCCGTGATGTTGAGGAATACTAATCGTGGTTCTTCTACAATTAATTTACTGCTTCGCATAATTGTTTCCTCGTACTCTATTCTGTTATGTTCTAGTATTGTTCTATTGCTAGTCTTTTGTACAGGTTATATCAGTGAGTATCTTTTAACTAAAGATCCTAATCA
>Nt02:13353007:13360180_3p
TGCCTTAACGTGTAAATATCATGCCTACTTCCTATTGTTATATCTACATCCATGTCATATCTAGTTTGTTGCACTTTAGTATAAGCCTTCTACCATGTTAGCCATTCATGCCTCTATTTGTTAGCTTATAAAGAACATGCTTTCCCCTCTTATTTGTTATTTCTACATCTATGCCTTCTACCCTACTAGTTAGGTAAAATTATGTTCTTTTTACCTAATCGATGTCATCATTTCTATGTTTCCTACCTTGTCATTACTTTTATCGGCATTCTTTTCACCCGGTTGGTACTGTTACATGTATATTTGGTGAGGATGAGATAAATGTACAAAGGGTGTTATCGTGCCATTGGATTTGATGTCTTGAGTATATTTCTCACATTATGAAAGTTATGGATTTATTACTGTGACTTGTTGGTTATCACTCTAAGGAAAGGATTGGCCGTGATGTTGAGGAATACTAATTGTGGTTCTTCTAGAATTCATTTACTGCTTCGTATAATTGTTTCCTCGTACTCTATTCTGTTATGTTCTAGTATTGTTCTATTGCTAGTCTTTTGTACAGGTTATATCAGTGAGTTTTTTACTTTTTAACTAAAGATCCTAATCA
>Nt02:14225815:14240223_5p
TGTATACGGTCGAAGTCGGACCCGTCTACTGTATGACATATCATGATTGAAGCGTGATGGGTTGAAGATCGACCTCGGGTTCTATCGAACCAGAATACGAGGTCAGAAAGCCCGTCCTCAAGAACATCGAGTCCATGACCCGGAATCGACCCCAACCTCGAACAAACTTGAGAAAACATTGACAAACTGAATAACGAAAGGCCAAAATATCCGTAACCGATCGGGTATCACGGCGAAAATCTCGGCACATATCAATAAGAAACCGGCTAATTAGCAAATCATGAAATTTTTTACCTTTTATAGAGTTGTACCTAACGTAGGACTCCCCTACCATATAAATGGGGTCTGATTATTTGTAAAATACATTGTAACACACATCCCAAAGCAATATATTATTATTTCTAGTTCTTATTATCTTGTTATCCTGTTCCGGCATCGATAAAAGTATTTTTTGGCTCGAGGGTGGCTAACTTCCCAAGGCTAAGATTATTTAACTCGTGTGGTTTGCATTTACTTTCTCATTATTTATTTCGATTTCAATATGATTTCTCATTTTATATCAAGTTAGATCACGTATCCTTAAAACCACGTATAAATTCAATTGTTATCCGATTTTGAGGGTAAACA
>Nt02:14225815:14240223_3p
TGTATACGGTCGAAGTCGAGCTCGTCTACTACATGACTGATCAAGATTGAAGCGTGATGGGTTGAAGATCGACCCCAGATTCTATCGAACCAGAATACGAGGTCAGAATGCCCATCCTCAAGAACATCGAGTCCATGACCCAAAATCGACCCCGACTCTGAACGAACTCGAGGAAACATTGCCAAACCGAATAACGGAAGGCCGAAATATCCGTAACAGATCTGGTATCACGGCGGGAATCTCGACATATATCAATAAGAAACCGGCTAATTAGCAAATCATGGGATTTTTTATCTTTTATAGAGTTATACCTAAAGTAGGACTCCCCTACTATATAAAGGTGGTCTGATTATTTATAAAATACATTGTAACACACATCCCAAAGCAATATATTGTTATTTCTAGTTCTTATTATCTTGTTATCCTGTTCCGGCATCGATAAAAGCATTTTTGGCTCGAGGATGGCTAACCTCCCATGGCTAAGATTATTCAACTCGTGTGGTTTGTATTTACTTTCTCATTATTTATTTCAATTTCAATCTGATTTCTCATTTTATATCGAGTTAGATCACGTATCCTTAAAATCATGCATAAATTCAATTATTATCCGATTTTGAGGGTAAACA
>Nt02:14292524:14297814_5p
TGTTGGATATCACAGAATTGGGTCTATTTTTATTTTAGGCCCAAATTGTAATTAGCCCAATTTTGTTGTGTATTTGTTACCCTGTATATGTTGACCCAGCCCACAGTTGTATATAGGTGGGTTACTCAGATATTTTTAGTTAGTCAGAAATATTAAACACAAGATTGAATAAAATTTTCTCTCTCTTCGTCTATCTTCACTCATGGCAGATAGGGTTTTATATGCATTTTTTCCCTGATTTTTGTTCAATCTTCATCCTAACA
>Nt02:14292524:14297814_3p
TGTTGGATATCACAGAATTGCGCCTATTTAAATTTTAGGCCCAAATTATAGTTAGCCCAGTTTTATTTTGTATTTGTTACCTTGTATATGTAGACCCGGCCCATGGCTGTATATAGGTGGGTTACTCAGATATTTTTAGTTAGTCAGAAATATTGAATACAAGATTAAATAAAATTTTCTCTCTCTTCGTCTATTTCTCTCATGGCAAATAGGGTTTTCTATGCATTTGTTCCCTGATTTCTGCTCAATCTTCATCCTAACA
>Nt02:14605435:14619293_5p
TGTTATGAACTAGCCCCGGCCCAATGTCACACAAGTAACTATTGGGCTGAGAAGAGCTTTTGGGCCGAAAACAAGTAATAGGGCCAGGTTAATTTGGGATCCAGGTTGAGTATTTGACACAAGGATAGTTCTGTTAAAAGGGGGATTGATCGGTTATTTTGGAATTATGCGTATTGTGATGTTGAATATGTTCTCTCTCATCTCTGCTCTGTATCATTGATTTCCTCATCCCCTTCTATATCGAACTCTTGTTTCTCACCTCTTTCTTCTTATTAGTTCTTCTATGTCATTTCAATTGCTATTTCTTGTAATTCTTTTTAGTAAGGGCTATACTACAAGTGAGTTTACTTGTGTGCGAATTAGTTATTTCAAGTTTGATACA
>Nt02:14605435:14619293_3p
TGTTATGAACCAGCCCCGACCCAATGTCACACAAGTAGCTATTGGGCTGAGAAGAGTTTTTGGGCCGATAACAAGTAATAGGGCCAGGTTAATTTGGGATCCAGATTGAGTATTTGACACAAGGATAGTTCTGTTAAAAGGGGGATTGATCGGTTATTTTGGGATTATGCGTATTGTGATGTTGAATATGTTCTCTCTCATCTCTGCTCTGTATCACTGATTTCCTCATCCCCTTCTATATCGGACTCTGTTTCTCACCTCTTTCTTCTTATTAGTTCTTCTATGGCATTTCAATTACTATTCCTTGTAATTCTGTTTAGTAAGGGCTAGACTACAAGTGAGTTTACTTGCGCGCGAATTGATTATTTCAAGTTTGATACA
>Nt02:15715584:15726121_5p
TGAGTGTTAATGCACGAAGGGTGATGCCGTGCCATGTTGTGAGTGTTAATGCACGAAGGGTGATGCCGTGCCATATTTTGAGTGTAAAAGAACGAAGAGTGATGTCGTGCCA
>Nt02:15715584:15726121_3p
TGAGTGTTAATACACGAAGGGTGATGTCGTGCCATGTTGTGAGTGTTAATGCACGAAGGGTGATGCCGTGCCATATTGTGAGTGTAAATGAATGAAGGACGATGTCGTGCCA
>Nt02:16142748:16150625_5p
TGACCCAAAATCCAAACCGTCGTGATGCCACCTAACCCAAACCGCTAGGTAAGCCAATTAATAAAATAACATAATATAATAACATTGATGTGAAGCAAAGATGAGATAACTGAATTTTATACAACTCCCCAACGACTGGTAGTAAAAATCATGAGATTCTAAGATTTAGAATTTACAAAGCTGGTATGAAATAAAGTACATCATCTGTTTGAAATATACAGGAACAAATTAAAATTCTAAAGCTACCAAGATCAAGAGGCAGCTATGAGTAGAACGCAGGTACATCTTCAAATCCAGCTCCCGCCGTGCACAGCATCATCAGCGTCCAAAATATGCATGCAAGGTGCAGAAGTGTAGTATGAGTACAACCGACCCCATTTACTCAATAAGTAACAAACCTAACCTTAGGTTGAAAGTAGTGACGAGCTGGGACAAAGGTTAGAGTCCAACTCCAATAACCAACAACAGTTCATAACAATATAATAAAGATGGTACAAGAAATAACTCAATAAATAAATGCTCATCTCGTATACAATTCCGAAAAATACACATTTTCTTTTCAAGTATAATAGTATAACTCAAATCTTTTGCTGAAATCACCAAAAATATGAGTAAGTCTGAAATCTGTGATTTTTCTCAAAAGCTTTAACAATAGATAAGAATTTTCATTATCA
>Nt02:16142748:16150625_3p
TGTCACGACCCAAAATCCAAACCGTCGTGATGGCACCTAACCCAACCCGCTAGGTAAGCCAATTAACAAAATAACATAATATAATAACACTGATGTGAAGCAAAGATGAGATAACTGAATTTTATACAACTCCCCAACGACTGGTAGTACAAATCATGAGCTTCTAAGATTTAGAATTTATAAAGCTGGTATGAAATAAAGTACATCATTTGTTTGAAATATACAGGAATAGATTAAAATTCCAAAGCTACCAAGATCAAGAAGCAGCTATGAGCAGAACGCAGGTACATCTTCAAATCCAGCTCCCGCCATGCACAACATCATCAACGTCTAAAATATGCATGCAAGGTGCAGAAGTGTAGTATGAGTACAACCGACCCTATTTACTCAATAAGTAACAAATCTAACCTTAGGTTGAAAGTAGTAACGAGCTGGGACAAAGGTTAGAGTCTAACTCCAATAACCAATAATATTTCATAACAATATAATAAAGATGGTACAAGAAATAACTCAATAAATAAATGCTCATCTCGTATACAATTCCGGAAAATACACATTTTCTTTTCAAGTATAACAGTATAACTCAAATCTTTTGCTGAAATCACCGAAAATATGAGTAAGTCTGGAATCTGTGATTTTTCTCAAAAACTTTAACCACAGATAAGAAATTCCATTATCCGATGACATGAGGAAAAATACTTCTCTATGCCTACA
>Nt02:18878548:18886074_5p
TGCGTTGTCCATGCGTTACATCTATTTAACTTGCAAATATCATGCTTTCCTTCTTGTTTGTCATATCTACATCTATGCCGTTTCTCACTTGTTGCACTTTCGTATAAGCCTTCTACCATGTAAGTTATTTATGCCTTTTATTTGTTTAGCTTATAAATATCATGCTTTCCTTCACGGCTGCTATAACTACATCTAAGCCTTCTACCATGTTAGCTAAAAAAATTTATGTTCCTCTATCTTAAATGCTATCATTACTTCTATGCCTTCTATCTAGTCTGTTAATGTTGCCCATATGCACTACGTTGCTCGTTATTACTTCCTGTATATCTCCCACTTTATCGTCATTGTTATTAGCATTTCTTTCACATGGTTGATACTGTTATACGTGTGCTCGGTGAGGAAGAGATAAATGCACGAAGGGTGTTATCATGCTAATTGATTTGACCTATATTCATATATTTGGTGATGATGAGATAAATGCACGAAGGGTGTTGCCGTGTTATTTGATTTGATATCTTGATTACATTTCTCACACTATGAAAGTTATGAATTTACTACCGTGATATCTTCAAGTAATCATTTACTGCCTCACA
>Nt02:18878548:18886074_3p
TGTTGTGTCGTCCATGCTTTCTATCTGTTTAATTTGCAAATATCATGCTTTTCTTCTTGTTTGTTATATCTACATCTATGCCATTTCTCATTTGTTTCACTTTCGTATAAGCCTTCTACCATGTTAGTTATCATGCCTTCTATTTGTTTAGCTTATAAAGATCATGCTTTCCTTCACGGCTGTTATAACTACATCTAAGCCTTCTACCATGTCAGCTAGTAAAATTTATGTTCCTCTATCTTAAATGCTATCATTATTTCTATGCCTTCTATATAGTCTGTTATTGTTGCCCATATGCACTCCGTTGCTCGTTATTGCTTCTTGTGTATCTCCCACTTTATTGTTATTGTTATGGGCATTTCTTTCACCCGGTTGGTACTGTTATACGTGTGCTTGGTGAGGAAGAGATAAATGCACGAAGGGTGTTGTCGTGCTAATTGATTTGACCTATATTCATAAATTTGGTTAGGATGAGATAAATGCACGAAGGGTATTGCCGTGTCATTTGATTTGATATATTGAGTACATTTCTCATACTATGAAAGTTATAAATTTCCTACCGTGATTTCTTCTAGTAATCATTTACTGCCTCGCA
>Nt02:21258117:21263243_5p
TGGGATTTGAGGTCCTTGGTGTCATGTCCTTAGTCGTTAACTAAGTACACGTGCGACACTTGACAATTTTTTCACATTCTTGGTATGCCAAGTCAGCCTTACTACACTCAAGATCACTAAGAGAATGGTAGAAAGAACACAAGAGAATTGTTAAAGGAAGCTTGGTATTAGAGAAAACTTGAATTGTTTGCTTGATGAATTACAAATGAATGGCTCCCTTTATATACTAGTCTCCTAGGGGCTAGTGTGTAAATATTAATTGTTACACAGGTCCTTAATATTTACAAGATAAGGGCTTTTTCTAGAATTCTTTACAAGCCTAGAAGATTCCAAGGACTTTCCTAGCAAATCCATAAACATCTAGGATCTTCCAAAGGAAATGTCCATACTTTTCTAGAATCTTCTCACAAATGCAAGCATTCCTTCTAGGTAAGCTTACACATGGCATTAATATATGCCAAATGGCGCTTATGTGGCATGATGACATGGCGAGTCATCACACTCTCCCCCA
>Nt02:21258117:21263243_3p
TGTTGTCACGTCCTTAGTCGTTAACTAAGTACACGTACGACACTTGACAATTTTTTCACGTTCTTGGTATGCCAAGTCAGCCTTACTACAATCAAGATCGCTAAGAGAATGGTAGAAAGAACATAAGAGAATTGTTAAAGGAAGTTTTGTATTAGAGAAAACTTGAATTGTTTGCTTGATGAATTACAAATGAATGGCTCCCTTTATATACTAGTCTCCTAGGGGCTAGTATGTAAATATTAATTGTTACACAAGTCCTTAATATTTATAAGATAAGGGCTTTCTCTAGAATTCTCTACAAGCCTAGAAGATTCCAAGGACTTTCCTAGCAAATCCATAAACATCTAGGATCTTCCAAAGGAAATGTCCATACTTCTCTAGAATCTTCTCACAAATGCAAGCATTCCTTCTATGTAAGCTTACACATGGCATTAATTTATGCCAAATGGAGCTTATGTGGCATGATGACATAGCGAGTCATCA
>Nt02:21557321:21572461_5p
TGTTGGGCCTACATGGTTTTAGTCGGACATAAGCTGGTCCAACTGTATACCCGGCCCAATTTTTACTACTTACATTACATTCGTTTCATTGGCATTGTAATTGTATATACGTGAGAACATTATGGAAATAAGACAAGGGCATATATTTTCGTCTCTCATTTTCTCTCTTCTCTCTCTCCTCGTTACTGTTAGGATTCATCCCTCTTTCATTTCTTTCACAAAATATGAGATGGTATCTCACATTAACA
>Nt02:21557321:21572461_3p
TGTTGAGCCTACATAGTTTTAGTCAGACATAAGCTAGCCCAATTGTATACCCGACCCAATTTTTACTACTTACATTACATTCATTTCATTGGAATTGCAATTGTATATACGTGGGAACATTCTGAAAATAAGACAAGGGCAGATATTTTCCTCTTTCATTTTCTCTCTTCTCTCTCTCCTCGTTACTGTTAGGGTTCATCCCTCTTTCATTTCTTCCACAAGATGTGAGGTGATATCTCACATTAACA
>Nt02:21693520:21700890_5p
TGTATTTGGATGTAAGAATGATGTTAGAACTCATGTATATTGAGTAATAATCAACCCAAAACATCATTAACAACTTAACTTTGTCGATTGGACTTGATTTGAGCTCAAAATCGCCCCTTCACTTCAAGAACCCTAACCCCCAAATACACAAAATACCCTCTTTACCCGACCTTATATTTATAGGCCCAGATTTTTGGGTTTTGGATACGGCCCTGGATGATTCGCATCCCCACTTCACTCCTCTTTGAAGCTCGGATGCGGTCCTGGACGCTATGGCAGCACTTCACCGCCAGCCTCTCTTTCGGACGCGGTCTCGGATGCTTCGCATCTACAGGCTCCTCCGCCAGCCTTTGGTAATTTGGTCATAACTTCTTGTAGGAATGTCCAAATGACAAACGGTTTGAAGCGTTAGAAAATAGACTCAAATACCTTTAATTTTATAGTAATAAATCACCTAAATCCTTACATATATATAGATATGACCGTCCA
>Nt02:21693520:21700890_3p
TGTTCTTGAGGATTTGATGATGAAATCTTGTATTTGGATGTAAGAATGATGTTAGAACTCATGTATATTGAGTAATAATCAACCCAAAACATCATTAACAACTTAACTTGGTCGATTGGACTTGATTTGAGCTCAAAATCGCCCCTTCACTTCAAGAACCCTAACCCCCAAATACACAAAATACCCTCTTTACCCGACCTTATATTTATAGGCCTAGATTTTTGGGTTTCGGATGCGGCCCTGGATGCTTCGCATCCCCACTTCACTCTTCTTTGAAGCTTGGATGCGGTCCTGGACGCTATGGAAGCACTTCACCGCCAGCCTCTCTTTCTGACGCGGCCTCGGATGCTTCGCATCTGCAGGCTCCTCCGCCAGCCTTTGGTAATTTGGTCATAACTTCTTGTAGGAATGTCCAAATGACAAACGGTTTGAAGCATTAGAAACTAGACTCAAATACCTTTAATTTTATAGTAATAAATCACCTAACTTCTTATATATATATATATATATAGATATGACCGTCCA
>Nt02:22226773:22230945_5p
TGTGAGAAAGCACGGGAGAAAATATTATTAATTATTTAAAGTATTGTACAACGCCCTATATTTATATACAGTGATTACATAATAATAGGTATCTGCTTCCCGATATGGGACACTATACATGACTAACTAATTAACA
>Nt02:22226773:22230945_3p
TGTGAGAAAGCACGGGAGAAAATATTATTAATTATTTAAAGTATTGTACAACGCCCTATTTATATACAGTGATTACATAATAATAGGTATCTACTTCCCGATGTGGGACACTATACATGACTAACTACTTAACA
>Nt02:23146091:23152264_5p
TGAAAGGAAGCTGTCACGCCCCATCCTCGGGAAGTGCGACAGGCGCTCAATCGAGTGAACCCGGTCGAGCAAGCCTGTTAGATACTTTCTACCCAATTAACCCATAATCAAGAAAAGACGTGATTACATTAATTATACAGTAGGAATCTCATTCATACAATCTTAAACCATTTCATTAGTCATTGCGCTTTTAAGTCCCAAAATACACATTTCTCAAAGTTCAAGTGGAACAAGGGATCAAACACAACATGACTTGTTTAACATTACCAACACCTATATACAACCCACATAGTGTCTACGGAGCCTCTAAAGATACAAAAGAGAGTAAAGATGGTGCCGGCATCAAGGCCCTGGCTATACCTCA
>Nt02:23146091:23152264_3p
TGATACCAAGTTTTTCATGCCCCATCCTCGGGAAGCGCGACCGGCGCTCAATCGAGTGAACTCGGCTGAGCAAGCCTGTTAGATACTTTCTACCCAATTAACCCATGATCAAGAAAATACTTGATTACATTAATTATACAGTAAGAATCTCATTCATACAATCCTAAACCATTTCATTAGTCATTGCGCTTTTCAGTCCCAAAATACACATTTCTCAAAGTTCAAGTGGAACAAGGGATCAAACACAACATGACTTGTTTAACATTCCCAACACCCATATACAACCCACATAGTGTCTACAGAGCCTCTAAAGATACAAAAGAGAGTAAAGATGGTGCCGGCAACAAGGCCCCGGCTATACCTCA
>Nt02:24716065:24724892_5p
TGAAGGTCCATTTGATATCAGAATTGGATAATTTTTGTATGGTTGGACTCGTCTCGGAATGGGTGTTCGAATTTCGTAAGTTTTTTCGAGATTTGAGACGTGGGTCCCACTACCGAATATTTTAATGAATTTCGGATTTTATCCGAAAAATTAGTAAATTCATATGGAATTAATTCCTATGATTCGTATTGAGTATATTGAATTATTTGTGAATAGATTTGAAGCATTCACAGACAAGTTTAAAAGAAAAAGTTGTGATTGTGTAATTGATTGAAATTTGCAAAGCGAGATAAGTGTTGTGGTTAACCTTGACTTGAGGGAATAGAACCCTTAAATTAATTGTTATGTGATTTGCATGTGAACGATGTATAGGCGAGGTGACGAATGTCTATACGTCGTCAAATTAATTGTTTGCCTGCTTACTTGAAAAATCATAAATTATTTTAAATTATGATTTAATTATTATAATAGTTGTTTCTCTCCTATTCTTTGTCA
>Nt02:24716065:24724892_3p
TGAAGGTCCATTCGATATCAGAATTGGATAATTTTTGTATGGTTGGACTCGTCTCGGAATGGGTGTTCGGATTTCGTAAGTTTTTCCGAGATTTGAGACGTGGGTCCCACTGTCGAATATTTTAATGAATTTCGGATTTTATCCGAAAAATTAGTAAATTCTTATGAAATTAATTCCTATGATTCATATTGAGTATATTGAATTGTTTGTGAATAGATTTAAAGCATTCAGAGATAAATTTAAAAGGAAAAGTTGTGGTTGAGTAATTGATTGGAATTTGCAAAGCGAGGTATGTGTCGTGGTTAACCTTGACTTGAGGGAATAGAAACCTTAAATTAATTGTTATGTGAATTGCATGTGAACGACATATAGACAAGGTGACGAGTGTCTATACATTGTCAAATTAATTGTTTGCCTGCTTACTTGAAAAATCATAAATTATTTTAAATCATGAATTAATTATTATAATAGTTGTTTCTCTCCTATTCTTTGTCA
>Nt02:25410212:25419264_5p
TGAGTGTTAATTCAAGAAGGGTGATGCCGTGCCATATTGTGAGTGTTAATGCACGAAGGGTGATGCCATGCCACATTGTGAGTGTTAATGCACAAAGGGTGATGTCGTGCCA
>Nt02:25410212:25419264_3p
TGAGTGTTAATGCATGAAGGGTGATGCCGTGCCATATTGTGAGTGTTAATGCACGGAGGGTGATGCCGTGCCACATTGTGAGTGTTAATGCACGAAGGGTGATGCCGTACCA
>Nt02:27155096:27168738_5p
TGCGGCGGCACTCACTATTATGCGGTCTGCAGGAGTGAAGAATCAGAGAGTTGGATTCAAGTTCAAAATCAAGGAGTGCGGACCGCATCATTTTTAAGCGGTCACACAATCAGAAGCACGGCCGCACTCATTTTTATGCGGACCGCAGAAGCCCCAAAGTTCCAAGCCCAAAATTCCAAGAATGCGGACCGCACAATAATTGTGCTGCCGCAGAAGCTCAATGTGCGGACCGCACTAGAATTATGCGGCCGCACAACCTCCGCAAGGGCATTTTTGTCAAATATTTTCAGCATAGTATAAATAGAACTTTTTGTCATTTTTAGGGGAAGTGACGTTGGAGAAGAGAACCTGAGCCGTTTTCTTTGCTATTTTGAGGATGTTTGTATTAGATTAACATCTATACATTAGATTTTCTTTCCCTAGTCAATTAATATGCATTCTATCTTAATTGTTTCTTTGATTTCTGTACTTTTCATGAGTAGCTAAATCTTTAGCTAGGGTTGTGACCCAACCCTAGTGTGCGTATTTGATGGGTGTTTAATTTAGGGCTTATTTTTTATTGGGTTAGTGATATTTAGCCTTGTTCATGATTGAACCCTAGAATTAATGGTTGCAAGCATTTATTCATGCCTATTCGACTTAGCCTCTACTTAAGAAAGAGAGACTAAGTCTAGGAAAACTTGACTAACAAGAAATTGTGGTGAACTCAAGAAATTGATAGCCCCAATTAAAGGGTTAAACCTAGAGATAGTAATACCCGACTTGAGCTAATATAACTTGTATTGTGCAAATACCCAATTGGACTTGAGAAAGCCAAATTGGGCAAAATCACTCA
>Nt02:27155096:27168738_3p
TGCGGCCGCACTCACTATTATGCGGTCCGCAGGAGTGAAGAATCAGATAGTTGGATTCAAGTTCAAAATCAAGGAGTGCAGACCGCATCATTTTTATACGGCAGCACAATCAGAAGCGCGGCCGCACTCGTTTTTATGCGGACTGCAGAAGCCCCGAAGATCCAAGCCCAAAATTCCAAGAATACGGACCGCACAATAATTGTTCGGCCGCAGAAGCTCAATGTGCGGACCGCACCAGAATTATGTAGCCGCACAACCTTCGCAGGGGCATTTTTGTCAGATATTTTTAGCTTAGTATAAATAGAACTTTTTGTCATTTTTAGGGGAAGTGACGTTGGAGAAGAGCACCTGAGCCGTTTTCTTTGCTATTTTGAGGATTTTTGTATTAGATTAATATCTGTACATTAGATTTTCTTTCCCTAATCAATTTATATGCATTCTATCTTAATTTCTTATTTGATTTCTATACTTTTCATGAGTAGCTAAATATTTAGCTAGGGTTGTAACCCAACCCTAGTGTGGGTATTTGATTGGTGTTTAATTTAGGGATTATTTTTTATTGGGTTAGTGATATTTAGCCTTGTTCATGATTGAACCCTAGAATCAATGGTTGCAAGCATTGATTCATGCCTATTCAACTTAGCCTTTACTTGAGAAAGAGAGACTAAGTCTAGGAAAACTTGGCTAACAAGAAATTTGGGTGAACTCAAGAAATTGATAGCCCCAATTAAAGGGTTAAACCTAGAGATAGTAATACCCGACTTGGGCTAATATCACATGTATTGTGCAAATACCCAATTGGACTTGAGAAAGCCA
>Nt02:28326020:28337652_5p
TGCATTACTCATATTGATAAAACTAAGTGTATACGGTCGAAACCGGGTTCGTCTCTTGTGTGACCAATCGAGACTGAAATACGAACATGTTAAAGCTCGATCTTGAGTTATATCGAACCAAGGTGCGAAGATACATCATTGAGCTCGTGACCCCGGGACCAAACGAGATTGAGACCGAACAAGATTGAGGGAAATTTGCCGAGCCAAATAATAGAAGGCCGAAATATCGAGGTCCTAAGTTCGACAAGACCATCAGATTTGCCCTCGATTTTACCGAAGGCACAACCAATCCTACTTTTGACGGCCTCAAAGAAAAGTTTCGCCAACTCATCCGACAAGGATCTATGATTCTCACCATTAATCAATCATTATGGCAGAAATCACGGAATTAAGTCAAAAAAAGAGCCAACGGTCTACATAATTTATTATAAAATAATGTCTTAAAAGCTTCATCTCCCTAAATATATAGAGGAAACTAAGTAATTCATGGGGACATTGTCACATAGTTCAAAGAACAAGATTCTATTTTTTCCAGCTTTGTTCATATTATTCTGTCTTCAATAACATCACATCTAAATTCGAAGGAAGTTAACCTTGCGAGGCTTAAGTTGTTCAATCTGCATGGTTTGCATTTATTTTTCTACTTATTCTTCCTTCTTAAATCTAATTTCTCACTTTGTATCAAATTAGATCACATATCCTTAAAACCGCGTATAAATTCAATTGTTATCCGATTTTGGGGGTAAATATTTTGGCGCCCA
>Nt02:28326020:28337652_3p
TGGGACTATATGTATACGGTCGAAACCGGGTTCGACCCTTATGTGACCAATCGAGACTAAAATACGAATAGGTTAAAGCTTGATCTTGAGTTATATCGAACCAAGGTGCGAAGATTCATCATTGAGCTCGTGACCCCGGGACCGAACGAGATTGAGACCGAACAAGATCGAGGGAAATTTGCCGAGCCAAATAACAGAAGGCCGAAATATCGAGGTCTGAAGTTCGACAAGACCATCATATTTGCCCTCGATTTTACCGAAGGCACAACCAATCCTACTTCTGACGGCCTCGAAGAAAAGCTTCGCCAACTCATCCGACAAGGATCCGTGATTCTCGCCATTAACCAATCATTATGGCAGAAATCACGGAATTAAGTCAAAAAAGGAGCCAACTATCTACATAATTTATTATAAAATAATGTCTTAAAAACTTCATCTCCCTAAATATATAGAGGAAACTGAGTAATTCATGGGGACATTGTAACATAGTTCAAAGAACAAGATACTATTTTTTCCAGCTTTGTTCATATTATTCTGGCTTCAATAACATCACATCTAAATTCGAAGAAAGTTAACCTTGCGAGACTTAAGTTGTTCAATCTGTATGGTTTGTATTTATTTTTCTACTTATTCTTCCATTTTAAATCTGATTTCTCACTTTGTATCAAATTAGATCACATATCCTTAAAACCGCGTATAAATTCAATTATTATCCGATTTTGAGGAAAAACGATAAAACAACCA
>Nt02:29638626:29645814_5p
TGAACTTACAATCGGTTCAAAGCTTTCCTTATAACCAGGGCTTAGAATATCAACAGCTTCCTTACGAATTGGATAGAGAAACCACGGGCCATATAGCATGTCATTTTAAGCCACCCATGCACAGTGCTAGTAACTCATTGTGTCAATAAACAGACCAGAAGAGTTAGCAAGATAATTCAAAATTCCTTTTTGACCCAATTCCTTTGGGCAGTTGTATTAACCACTACCAGGTTTCATGTGCATTTACTATCTTCCAAGGTAAACATCCTTTACATGTATATAGCAGGTTTGAGTAGCTACTGAGGATCAATTCTTGTTCTTAGGTAGCTATACACAATAGCTATGCCTCGATCCTTAACTAGATAATTATTTTTTTTGGTCAAAAATACATCCACTAAAGACAATCGATAGGTGCAAAGTTATAGCATCAGTAAAGTGGACTTTATCTTCTAACAATGTGACACCTATTTTAAATGACTAATGAGTCATTAATTAGAAGGTGAGGTGGCTGCCACGTGGGGATGGGGTGGAAAAGTTTAATTTTTATTCACTTATTAGGTAATTAGGTAATGTCCCTTACCCGGTAATTAACCAATTACCCGCATAATTAAGAATTATCTCAAATTACCTAAAATACTACTCCTTTTTAATAAACTTTATAGATCATACTATCATGGCCATATGGTACCTTGTATGGCACTAATCCATAAATACCGAGTATTATAGCTCGGACCGTATTTTATCCCAAATTGTCAAACTTCGAGGAATTTCATTTTCTTCGATTTACTTAACCTTTCTCCTTCATGAATATTCTCATCACTTGTTTGGAATAGCAAAATACTTATAATCCCAAAATAATCTCGTTCCCGAGCTTATGTCGATTAACTTACTACGAAATATTAGCGTACAAAAAAAATATAGAATGTAACATCTCATTTCCGATCTCTCGTCAATTTATTTATTGTGTGCTTTAATATACGAAAATGTGGGGTGTAACA
>Nt02:29638626:29645814_3p
TGCAAATCGCAACGATCTCCCAGGGCTTAGAATATCAACAGCTTCCTTAAGAATTGGATAGAGAAACCACGGGCCATATAGCATATCATTTTAAGCCACCCATGCACAGTGCTAGTAACTCATTGTGTCAATAAACAGACCAGAAGAGTTAGCAAGATAATTCAAAATTCCTTTTTGACCCAGTTCCTTTGGGCAGTTATATTAACCACTACCAGGTTTCATGTGCATTTGCTATCTTCCAAGGTAAACATCCTTTACATGTATATCGCAGGTTTGAGCAGCTACTGAGGATCAATTCCTGTTCTTAGGTAGCTATACACAATAGCTATGCCTCGATCCTTAACTAGATAATTACTTTTTTTGGTCAAAAATACATCCACTAAAGACAATCGATAGGTGCAAAGTTATAGCATCAGTAAAGTGGACTTTATTATCTAATAATGTGACACCTATTTTAAATGACTAATGAGTCATTAATTAGAAGGTGAGGGGGCTTCCACGTGGGGATGGGGTGAAAAAGTTTAATTTTTATCCACTTATTAGGTAATTAGGTAATGTCTCTTACCCGGTAATTAATCAATTACCCGCATAATTAAGAATTATCTCAAATTACCTAAAATACTAATCCTTTTTAATACACTTTATACATCATACTATCATGTCTATGTGGTACCTTGTATGGCACTAATCCATAAATACCGGGTATTATAACTCGGACCGTATTTTATCCTAAATTGTCAAACTTCGAGGAATTTCATTTTCTTCGATTTACTTACCCTCTCTCCTTCATGAATATTCTCATCACTTGTTTGGAATAGCATAATACTTATAATCCCAAAATAATCTTGTTCCCGAGCTTACGTCGATTAACTTACGACGAAATATTAGCGTACAAAAAAAAAGGGATGTAACATCTCATTTTCGAGCTCTCATCAATTTATTAATAGCGTGCTGTCATATACGAAAATGTGGGGCA
>Nt02:29714285:29719549_5p
TGATAGCGTAGCCGGAAGGGATGGGATGCGCCTCAGGCCAGCCAATGCTTTAAATTATACAGGCTGTGGAACACATTGACATTTATTATTATCGGTATATATGACAATAAATATATAATAGCAACAATATTTATGTTTTACATAATTTGCGCATGTGTTTTTATTTCTCGGGTTATTTATTAGTTTAATACTGCAACACAAAAAAATGACAACTTAATATAATTTAAATTCGGTACAATTAATGATAATACATGACACGTAAAATATAAATATAAAATACTACATTCAATACATCCATGGTTTGTTTAGTCACTATCGGCCATTATTTTGTGCTTCAACCACTTAAATTTCTCTTCCAGCCTATTTTTTTCTTCTTTTGCCTCTTTTAGTTTCTCCTTCACTGCCGCAAGTTGTTGTTGTAGTTTAAAGATCTTGAGTTCGTATTCACCGGTCATATTCCAAACATAGTGCAAATATGATTTGTAGTATTCCTGGTTAATGGGTTCATCATACCATTCTTGAAATCCACATTGATTTTCGTCCTACCAATGGGGATTATAACACAACACTATTAGTTAAAAAGTTATAAAAAAAATATTAACTAACGTTTTTTCCAAAATAATCACTTACAAGTTGTTGACAGATCCA
>Nt02:29714285:29719549_3p
TGATGGAATGCGCCTCAGGCCAGCCAATGCTTTAAATCATATAGGCTGTGGGACACATTGACATTTATTATTATCGGTATATATGACATTAAATATATAATAGCAACATTATTTATGTTTTACATAATTTGCTCATGTGTTTTTATTTCTCGGGTTATTTATTAGTTAAATAATACAACACAAAAAAAAAATGACAACTTAACATAATTTAAATTCGGTACAATTAATGATAATACATGACACGTAAAACATAAAGATAAAATACTATACTCAACACATCCATGTGTTTGTTTAGTCACTATCGCCCATTATTCTGTGCTTCAACTACTTAAATTTCTCTTTCAGCCTATTTTTTTCTTCTTTTGCCTCTTTTAGTTTCTCCTTCACTGCCGCAAGTTGATGTTGCAGTTTAAAGATCTGGAGTTCGTATTCACCGGTCATATTCCAAATATAGTGCAAACATGATTTATAGTATTCCTGGTTAATGGGTTCATCATACCATTCTTGAAATCCACATTTATTTTTGTCTTACCAATGTGGATTATAACACAACACTATTAATTAACAAGTTATAAAAAAAATATTAACTAATGTTTTTTCCAAAATAATCACTTACAAGTTGTTGACA
>Nt02:31120651:31130778_5p
TGAAACCCTATGGACGGTCTATGAAACGCATAGGAATATTGTGTTAAGAAACCCTATGGACGGTCTATAAAACGCATAGGAATATTGTGTTATGAAACCCCATGGACGTTCTATGAAACAGATAGGAATATTGTGTTATGAAACCCTATGGACGTTCTATAAAACGCATAGTAATATTGCGTTATGAAACACTATGGACGGTAAACACA
>Nt02:31120651:31130778_3p
TGAAACCCTATGGACGGTCTATGAAACGCATAGGAATATTATGTTATGAAACCCTATGACGGTCTATGAAACGCATAGGAATATTGTGTTATGAAACCCTATGAACGGTCTATGAAATACATAGAAATATTGTGTTATGAAACCCTATGGACGGTCTATGAAACGCATAGGAATATAGCGTTATGAAACCCTATGGACGGTTTAAGAAACGCA
>Nt02:33329423:33335356_5p
TGGTTGAGCTTGTGCCACCTATACTTGATTGTTTCTTACGTGGTTCTGTTTTGTTGATTTTGTGAACAAAAGAAATTCTAGTTAGTGCAAATAGAGAACTTAACAGATAATATACTTGTACAGTGTCTTAAAGATTTATAATTTTAAGGAGTTAGTATATTATCATTTTTAAAAGTTTTTCTTCATGGTAGAACTCCACAAAACAATTCTTTGATTAAGCTTTGAATTGGGATTATTTTGAAGCACGAACGATGTTTTAAATGGAGCTCTTTTTCTCGTTTTCTCCATGTACTTGTGTGAAGTTGAGACATGGAAATGGAGGTGGAGTTAGGGTCAAAACTGATTTCACTTGTAACACTGACTCTATTGCAGCGTTCTCTTTCAATATTTCAATCTATATTTGGGAAACTAGATGATGATTGGCTCGTGCAGTAATTACAACATCGTCCCTCCTCCATTTTTAAGGAGATAACTCATATTCCTTCTCAACAAAATGGATACAAGTAGAGAGTTGGCGACAAAGGAATGTTAAGGCTAATCCTTCTTTTTTTTGGCATGATCCATGTAACGATACGGAAATGTAATGTTATTTCCTAAGTGGTTCTACTCTTAGTAGCTAAGAAGGTCTACGTTGTTCATTCCTGTAAAGTGATATTCGAGCATGTCTAAGTATGTTCCTAAGTCTCCATTGAGGTATTTGATAAAGATATTAATGTTTATAATATAGTGAGACATGCATCTTCATGCATTTACTACCA
>Nt02:33329423:33335356_3p
TGTTCATTATGTATTTAGCTTGTGCCACCTATACTTGATTGTTTCTTACGTAGTTCTGTTTTGTTGATTTTGTGAACATAAGAAATTCTAGTTAGTGCAAATAGAGAACTTAACAGATAATATACTTGTACACTGTCTTAAAGATTTACAATTTCAAGGAGTTAGTATATTATCATTTTTAAAACTTTTTCTTCATGGTAGAACTCCACAAAATAATTCTTTGATTAAGCTTTGAATTGGGATTATTTTGAAGCACGAACGATGTTTTAAATGAAGCTCTTTTTCTCGTTTTCTCCATGTACTTGTGTGAAGTTGAGACATGGAAATGGATGTGGAGTTAGGGTCAAATCTGATTTCACTTGTAACACTGACTCTATTGCAGCTTTCTCTTTCAATATTTCAATCTATATTTGGTAAACTAGATGATGATTGGCTCGTGCAGTAATTACAACATCGTCCCTCCTCCATTTTTAAGGAGATAACTCATATTCCTTCTTAACAAAATGGATACAAGTAGAAAGTTGGCGACAAAGGTATGTTAAGGCTAATCCTTCTTTCTTTTGGCATGATCCAAGTAACGATACGGAAACGTAATGTTATTTCATAAGTGGTTCTACTCTTAGTAGCTAAGAAGGTCTATGTTGTTCATTCTTGTAAAGTGATATTCGAGCATGTCTAAGTATGTTCCTAAGTCTCTATTGAGGTATTTGATAAAGATGTTAATGTGTATAATATAGTGATACATGCA
>Nt02:34594886:34606459_5p
TGTTTACCAGAAAAATGGATAGAGTTGAATTTATACATAGTTCTAATGATACGTAATATAAATTGATACAAATTGGGAAGGATATGTAAATGAATATCGAAATTAGTTATAAAAGAAATGAATGCAAACCAAATGAACTAGTTAGCCTAAGCCTTCAAGTTTTATCACCTCCAAATTGAGTGAAGAACGATTGGTAGAAGAAACAATATGACTAAATATCAAAAGCCAAAAAAAGATAGTATTTGCTCTCTTTTCTGTATATCTCAGAATGAATCTGATCTTCTACAAATGATTACAACTCTTAATATAATGGGGGAATCCCATTTTGGATATAGTTAAAAATACACGGTGAGGATCCCATGATAGATTAATTAATTAGCTTTTCCTTGATTCAAGCCATGCTTTCCGCTGAGATTCTCCCCCCAATTGCGGCTATAACGACTTTTTTGTTTCTTGGCTCGATCTCGATCTTGGCCGATCTCAATCTTGATCGATTTCTGGGTCTTGAGCTCGATCTTGGCCGATCTCAATATTGATCAGTCTCTTGGCTCGATATCGATCTTGGCCGGTCTCGGTATTGATCGGTCTCTGGGTTTCGAGCTCGATCTTGGTCGATCTCGATATTGATCGGTCTCTGGGGCTCGAGCTCGACAAGATAACTTTGCATCATGACTCGATATTACAATGATGAACCTTGAACCATCATGTTCCAATCTCGATTAGTCATAAGAAGGGCAGACTCGATTTTGACCGTATACA
>Nt02:34594886:34606459_3p
TGTTTACCCGAAAAATGGATAGAGTTGAATTTATACGTAGTTCTAAGGATACGTGATATAAATTGATACAAATTGAAAAAATATGTAAATGAATATCGAAATTAGTTATAAAAAAAATGAATGCAAACCGAATGAACTAGTTAGCTTAAGCCTTCAAGTTTTATCACCTCTAAATTGAGTGAAGAATGATTGGTAGAAGAAACAATATGACTAAATATCAAAAGCCAAAAAAAGATAGTATATGCTATCTTTTCAATATATCTCAGAATGAATCTGATCTTCTACAAATGATAACAACTCTTAATATAGTGGGAAAATGTCATTTTGGATATAATTAAAAATACACAGTGGGGATCCCATGATAGATTAATTAATTAGCTTTTCCTTGATTCAAGCTGTGATTTCCGCCGAGATTCTTCCCCCAATTGCGGCTATAATGGCTTTTTTGTTTCTTGGCTCGATCTCGATCTTGGACGATCTCAATCTTGATCGGTTTCTGGGTCTCGAGCTCGATCTTGGCCGATCTCGATATTGATCGGTCTCTTGGCTCGATCTCGGTCCTGGCCGGTCTCGGTATTGATCGGTCTCTGGGTTTTGAGCTCGATCTTGGTCGATCTCGATATTGATCGGTCTCTGGGGCTCGAGCTCGACAACCTAACTTCGCATCATGGTTCGCTATTACAATGATGAACCTTGAACCATCATGTTCCAATCTCGATTAGTCATAAGAAGGGCAGAATCGATTTTGACCGTATACA
>Nt02:34647267:34659398_5p
TGTATACGGTTAAAACCAAGCCCACCCGATTTTACTGTTTGATCAAGACCGGGGGTTTGCATCGAAGGACGGTCTCGTAACGGAATAGGCCATATCACGAGGGTAAGGTACCGAGCTTAGAACCGAGGTACCGGTCGAGATCGAGGATAGTAGCGATTGAAGCCAAATATGACAGACATCGAGCAAGATCGGAGATAGCATAATAACAGAAAGGCAAGATATCTGTGGCTGACCGAGGATCATGGCGTAAATATCGGTGACTCGTCGAGGATCATGGCGTAAATTTCGGAACGGATCAAACCAGAAACGGTTAATTAGCTAACCATGGGGTTTCTTTCTATAATTAGAATTGTACCATAAGTGGAACTCCTCTACTATATAAAGGGGGGTTTCTAATCATTTGTAGGACACGTTTTGACAAACACAAAAAACAATATAATTCTCTTGATTGTTCTCACCATTGTTATTCATCTTGTTATACTTTCATAGTTCTTGCATCAACCAGTTCAAGGATATCCAAACTCAAGGGCTGAGTTTCATTCTAACACTGGTTTGCTTTACTTTATTGTTAGTTTCTATTACTCATCCTCACATTTATCAATTGGTATTAGGTGAAATCACGTGTCTTTAGAACCATATTATAAGTTTAATTGTTATCCAATTTTAAGGATAAACA
>Nt02:34647267:34659398_3p
TGTATACGGTTAAAACCAGGCCCGCCCAGTTTTACTGTTTGACCAAGACCAGGGGTTTGTATCGAAGGACGGTCTCATAACGGAATAGGCCATATCACGAGGGTAAGGTACCGAGCTCAGAACCGAGGTACCGGTCGAGATCGAGGCTAGTAGTGATCGAAGCCAAATGTGACAAACATCGAGCAAGATCGGAGATAGCATAATAATAGAAAGGCAAGATATTTGTGGCTGACCGAGGTTCATGGCGTAAATCTCGGTGACTGGTCGAGGATCATGGCGTAAATTTCGGAACGGATCAAACCAAAAATGGTTAATTAGCTAATCATGAGGTTTCGTTCTATAATTTGAATTATACCATAAGTGCAACTCCTTTAATATATAAATGGGGTTCTAATCATTTGTAGGACACGTTTTGATAGACACAAAAAACAATATAATTCTCTTTATTATTCTCACCATTGTTATTCAGCTTGTTATACTTTCATAGTTCTTGCATCAACCATTTTAAGGGTGTCGAAACTCAAGGGCTGAGTTTCATTCTAACACTGGTTTGCTTTACTTTATTGTTAATTTCTATAACTCATCCTCACATTTATCAATTGGTATTAGCTGAAATCAAGTGTCGTTAGAACCATATTATAAGTTTAATTCTTATTCAATTTTATGGGTAAACA
>Nt02:35187213:35189132_5p
TGTTTGCAATAACTTATTGCAGAAAAATAAAACTGCAATCACAAACAACTATAAAGAAAAAAGAATTTTATTGATAAATATTGCGGGTTACAACTCTGTTTATCCCTTGATTCTTCCCTCTCATTTGTTATCCATAATTCGAGGCCATAACGGCGTATTTCTCGAACGTAGGATGATATGTATCTCCTTGATGTATTTGATGATAAAGAAGCATGTAGCAACACTCCATTTGGATCTTGAATGTTTCTAGAACTTTGAGCAAGACATATTTGACATGTCTTTGATCTCTTAATGAATATTCCAAGAGTTTTATGGAATTTCGGAGATCATATATTTGATCTCTTTGTGCATATTTCAGGAGTTTATGGGATTGTTGAGACCGTCTTTGAAGAACATATGTAGTCTTATTTATAGGCATAAATTAGGGTTTGAATAGAGTAGCCACTAAGTAACCCTAATAGACTCCTAATATTTCAAGAGTTATCTTGAATTTAGGATTTATCTTGATCTGTTAAGATTTCAGTGTCTACA
>Nt02:35187213:35189132_3p
TGCCAATTTGTTTGCAATAAATTTATGCAGAAAAATAAAACTGCAATCACAAACAACTATAAAGAAAAAAGAATTTTATTGATAAATATTGTGGGTTACAACTATGTTTATCCCTTGATTCTTCCTTCTCATTTGGTATCCGTAATTCGAGGCCATAGAAGCGTATTTCTCGAACATAGGATGATATGCATCTCCTTAATGTATTTGATGATCAATAAGCATGTAGCAACACTCCATTTGGATCTTGAATATTGCTAGAACTTTGAGCAAGACATATTTGACATGTCTTTGATCTCTAAATGAATATTCCAAGAGTTTTATAGAATTTCGGAGACCGTATATTTGATCTCTTTGTGCATATTTCAGGAGTTTATGGAATTGTTGAGACCGTCTTTGAAGAACATATGTAGTCTTATTTATAGACATAAATTATGGTTTGAGTAGAGTAGCTACCATGTAACCCTAATAAACTCCTAATATTTCAAGAGTCATCTTGAATTTAGGATTTATCTTGATCTGTTAAAATTTCAGTTACTACA
>Nt02:38790197:38791695_5p
TGCTATTAATTTAGAAATAATATGCGAGCAACAAGAAAGTTGAAAATATGATTGAAAAACTGTCTCTAAAATTTTATTAATCATAGGGCTTTAAATAGCCAAATAAATAAAGTAGTAGACTCCTCCTATAACTAAATTACTTAACTCTTACTATAATTAAAATTCTGAATCTTCTAGCAGACTCCTCCTAAAACTAAACAACTAATTATTCTAGAAAACAGTAGCAGTAACAGATGCAAAATCCAACACTCA
>Nt02:38790197:38791695_3p
TGTATTTTAGAAAAAAATATGCAAGCAACAAGAAGGTTGAAAATAGGATTGAAAAACTGTTTCTAAAATTTTATTAATCATAGTGATTTAAATAACCAAATAAATAAAGTAGTAGACTTCTCCTACAACTAAATTACTAAATTCTTACTATAATTAAAATTCTGAATCTTCTAGTAGACTCCTCCTAAAACGAAATAACTAATTATTCTAGAAAATAGTAGCAGTAACAGATGCAAAATCCAACA
>Nt02:39467736:39472938_5p
TGTGGGGTCCATCCCATAAATTAAGGAAGAAATTGATTGGCAGCCATCTTTTCTTTCTTATTGTCAAATAAGGTAGGCTCGAGAAAGAAAATGTCAAACTTCTTAGGCGGAAGAAAGAAAAAATTTACATTGCAAATTTTCAACCAATCCTTCATTCTGATTGGTTGAAGAGGTAGGCCATTTCTCCTATAAAAGGAGAGCTTCGGCTTCTTCATTTTATCACACAGAAAGAGAAGCTACACAATAGTTGCAGAGAGTATTTCTCAGGCATTGTGAGAAATAGACTGTGTAGAGGAAAAATAGAGAGTGAGCGATATTGTAGTGAGGTGGGAATATCAAAAGAAGGTTATTTCTTTTGAGTGTTGTAGTGGTCTTTGGAGTATTTTACTCGGACCTACAAAGTATAAAATTCCTTGCTATAGTGATGTTAGTTGCTCGTCTCAGAGCCGTAGTTTTTTCCCATATTCAAAAGGGGTTTTCACGTAAAAATCTTGGTGTTGTTGTTACTCTTTTATTCTTGTTAATTACCGTATCTCGGTGCTACATTATTATTCAGTGAATATTATTTCTGTGGGGGTTTATTCCCTACAACTGGTATCAGAGCTCA
>Nt02:39467736:39472938_3p
TGTGGGGTCCATCCCATAAATTAAAGAAGAAATTGATTGACAACCATCTTTTCTTTCTTATTGTCAAATAAAGTAGGCTGCAGAAGGAAAATGTTAAACTTATTAGGCGGAAGAAAGAAAAAATTTGCAATGCAAATTTTCAACCAATCCTTCATTCTGATTGGTTGAAGAGGTAAGCTATTTCTCCTATAAAAGGAGAGCTTCGGCTTCTTCATTTTATCACACAGAAAGAGAAACAACACAATAGTTGCAGAGAGTATTTCTCAGGCATTGTGAGAAATAGACTGTGTAGAGGAAAAATAGAGAGAGCAATATTGTAGTGAGTTGAGAATATCAAAAGAGGTTATTTCCTTTGAGTGTTGTAGTGGTCTTTGGAGTATTGTACTCAGACCTACAAAATATAAAATTCCTTGCTATAATGATACTATTAGCTCGTCTCAGGGCCGTAGTTTTTTCCCTTATTCAAAAGGGTTTTCCACGTAAAAATCTTAGTGTCGTTGTCATTCTTTTATTCTTGTTAATTACCATATCTCGGTGCTAGATTAATATTCCGTGAATATTATTTCTGTGGGGTTTATTCCCAACA
>Nt02:39950499:39961108_5p
TGTTTACCCGGAAAATCAGATAACGTTAAATTTATGCATAGTTCTAAGGATACGTGATACCCTTTGATACAAATCGTATAGAGAGATAGCAATACGAATGTTCTTGACTATGAGAATGGGAATAATGAACAGAAAGAATGAGTAAAATGAAGTAAAACAAGCACAAGGAGATATCTTTTGTTCCAGTGTATTCAGTATGTCCATAGCTTACAAGGATCCTCCCTTTTATAGTTGAGGGTCATTACTTTATTAATAACAAAAAATAATAAAATAAAGCATATAGTGGAGGACCCATGATGATTTATCTCTTCCTCGATTCCCGCCAAGATTCTCTCTCTTGGTGCAGTTGAAACGGCTCTTGTCTGTGAGCTCGATACTGGTTCGAACTCGTTACTGGGTCAAGCCCTTCGGTCTTGGCTTGTGTTCGACCTTCGGGATGGGGGTCGCACATTCCGACCTCGAAGTAATGCCCTGCGGATTAATTTGGTCAATGGCTCGATAAGACTATCGAGTCGAATCCTCGAGCAGCCTTCGGACTCGAGGCTCGTTTGTACTGTCTTCGGAGCTCACTCCTAAAATCCCACTCCAATTTCTTACCACTTAAACTCGATGGAACGTAGGAAGGCCGAAATCTATTTCGACCA
>Nt02:39950499:39961108_3p
TGTTTACCCGAAAAATCAGATAACGTTAAATTTATGTATGGTTCTAAGGATACGTGATACCCTTTGATACAAATTGTATAGAGAGATAGCAATACGAATGTTCTTCACTATGAGAATGAGAATAATGAACAGAAAGAATGAGTAAAATGAAGTAAAACAAGCACAAAGAGATATCTTTTGTTCTAGTATATTCAGTATGTCCATAGCTTATAAGAATCCCCCCTTTTATAGTAGAGGGTCATTACTTTATTTATAACAAAAAATAATAAAATAAACCATATAGTGGAGGACCCATGATGATTTGTCTCTTCCTCGATTCCCACCAAGATTCTCTCTCTTAGTGCGGTTGAAACGGCTTTTGTCTATGAGCTCGATACTGGTTTGAACTCATTACTGGGTCGAGCCCTTCGATTTTGGCTTGAGTTCGACCTTCGGGATGGGCGTCGTGCATTTCTGACCTTGAAGCAATGCCCTGCTGATTGATTTGGTCACGGGCTCGATAAGACTATCGAGCCGAATCCTCGAGCAGCCTTCGGACTAGATGCTCGTTTATACTGTCTTCGGAGCTCACTCCAAAAATCCTACTCCGATTGCTTACCACTTGAACTCGATCGAACGTAGGAAGGCCGAAATCTATTTCGACCATATACA
>Nt02:40482128:40489105_5p
TGAATAATGCACCGAAAAGTAAAGGAAAATTTTTGGCGAAAAAGCGCGTTTATGCGGTCCATTATGTGACCGCATAATCGATATGCGGGCCGCATAATGGCCGCAGAAGTGAGGCAGGAGAGGGTTAATCTGGGAGCAATTATGCGGTTGACTATGCGACCGCATAACTGTTCTGCGGTGCATTATGCGACCGCATAATAGTTATGCGGACCGCATAGTGATCGCAGACTCAGACAGATTTTTTGGATATTTTGGACACCAATTATGCGACCGATATGCGGTCCGCATAACCATTATGAGGTCGCATATGCGACCGCAGAACCTGTCCCGGAGCTCCATTTTTGGGTTTTTAAAACCCGACCCTACTTCGTTAAATACACGCTTTGGATCATTTCTGAGCA
>Nt02:40482128:40489105_3p
TGGGTTGAATAATGCACCGAAAAGTAAAGGAAAATTTTTGGCGGAAAAGCGCGTTTATGCGGTCCATTATGTGACCGCATAATCGATATGCGGGCCGCATAATGGCCGCAGAAGTGAGGCAGGAGAGGGTTAATCTGGGAGCAATTATGCGGTTGACTATGCGACCGCATAACTGTTCTGTGGTGCATTATGCGACCGCATAATAGTTATGCGGACCGCATAGTGATCGCAGACTCAGACAGATTTTTTGGATATTTTGGACACCAATTATGCGACCAATATGCGGTCCGCATAACCATTATGAGGTCGCATATGCGACCGCAGAACCTGTCCCGGAGCTCCATTTTTGGGTTTTTAAAACCCGACCCTACTTCGTTAAATACACGCA
>Nt02:40532403:40537285_5p
TGTTAATTTACAGCATGTATATAGTGTAGTATTGTCCCACATTGGTAGAGGAGTAGTATGTCCTTGTATAGTATAGCTATAAATAAGGACCTCTTGTGTAGTATTATTCATTCATTCAATATATCAATAACATATTTTCTCCCGTGCCTTCTCACA
>Nt02:40532403:40537285_3p
TGTTAATTTACAGCATGTATATAGTGTAGTATTGTCCCACATTGGTAGAGGAGTAGTATGTCCTTGTATAGTATAGCTATAAATAAGGACCTCTTGTGTAGTATTATTCATTCATTCAATATATCAATAACATATTTTCTCCCGTGCCTTCTCACA
>Nt02:41788446:41797035_5p
TGATAGAACGCACATGCTACGTCCTGATCTGGATCAATCAGAAAATAAGGCATTAAATGTCAACATACACTACGCATATCATATCTCGGCTCGACCCGCTCAAGTACATATTCTAGAAGCCTATGCCAACCGGAAAGCTAGCTAAATGGCTAATTCTCCTCGGCGAATTTGACATTGTGTACATAACTCATAAGGGTATCAAGGGGAAAGCTTTAGCCGACCACCTCGCAGAGAATCCAGTGGACGGGGATTACGAGCTAGTCACTACATATTTTCCCGATGAAGATGTATTGTTTGCCGGAGAAGATATTGCAGAGTCATACCCTGGATAGAGAATATTTTTTGATGGAGCAGCAAACTTTAAAGGAGTTGAAATTGGGGAAATCCTAATTTCGGAATCTGGACAGCACTATCCAGCATCAGCAAAGATAAGATTCCCCAGTACCAATAATATGGCTGAATACGAAGCGTGCATCTTTGGGATTAGAATGGCAGTCGACATGAACGTCAAAAAGCTTTTTGTCATAGCAGATTCTGATCTGTTGATACACCAGGTCCAAGGAGAAGGGTCCACCAAAAATCTCAAGATCTTTCCATACCTGCACTGCATAAAAGAGCTATGCAAGAAGTTCACAAAGATTGAGTTCAAGCACATCCCAAGGATTTAGAACGAGTTTGCTGACACCCTTGCAACTCTATCATCAGTGATTCAGCATCCAGACAAGAACTACATTGACCCTATCGAGGTATAGATCAGGGATCAATATTCCTATTGCTTACATGTAGATGAAGAGCCATATGGTAAACCATGGTATCATGAAATCATGAAACTCCTTGCAACTAGGGAGTACCTGGAGAATGCTAGTAATAGTCAGAAGCGAACCCTCAAGAGATTGGTAAATCACTTCTTCCTTAACGGGGAAGTCCTATAAAGGAGGACCCCACA
>Nt02:41788446:41797035_3p
TGCGAGGCAAAATACACTTTGATAGAACGCACATGCTATGACCTGATCTGGATCAATCAGAAAATAAGGCATTAAATGTCAACTTACACTACGCATATCATATCTCGGCTCGACCCGCTCAAGTACATATTCTAGAAGCCTATGCCAACCGGAAAGCTAGCTAAATGGCTAATTCTCCTCAGCGAATTTCACATTGTGTACATAACTCATAAGGGTATCAAGGGGAAAGCTTTAGCCGACCACCTCGCAGAGAATCCAGTGGACGGGGATTACGAGCTAGTCACTACATATTTTCCCGACGAAGATGTATTGTTTGCCGGAGAAGATATTGCAGAGTCATACCCTGGATAGAGAATATTTTTTGATGGAGCAGCAAACTTTAAAGGAGTTGAAATTGGGGCAATCCTAATTTCGGAATCTGGAAAGCACTATCCAGCATCATCAAAGATAAGATTCCCTAGTACCAATAATATGTCTGAATACGAAGCGTGCATCCTTGGGATTAGAATGGAAGTCGACATGAACGTCAAAAAGCTTTTTGTCATAGCAGATTCTGATCTGTTGATACACCAGGTCCAAGGAGAAGGGTCCACCAAAAATCTCAAGATCTTTCCATACCTACACTGCATAAAAGAGCTATGCAAGAAGTTTACAAAGATTGAGTTCAAGCACATCCCAAGGATTTAGAACGAGTTTGCTGACACCCTTGCAACTCTATCATCAGTGATTCAGCATCCAGACAAGAACTACATTGACCCTATCGAGGTATAGATCAGGGATCAATATTCCTATTGCTTCCATGTAGATGAAGAGCCATATGGTAAACCATGGTATCATGAAATCATGAAACTCCTTGCAACTAGGGAGTACCTGGAGAATGCTAGTAATAGTCAGAAGCGAACCCTCAGGAGATTGGTGAATCACTTCTTCCTTAACGGGGAAGTCCTATAAAGGAGGACCCCA
>Nt02:42211648:42216608_5p
TGAGCATATCCATTTCCTCCTTTATTTTAGGAGTAGATAATGAGCATATCCATTTCCTTTATTTTAGGAGGTAGTTGCGATAGTTCAACAACTTTTAGTTCGTGTCAGTTGCTAATCTTTTGGGAACTCTTCATGTATAAAGTCACATAACTGGAAGAAATAAAGTATTGAATGATTTTATTCCAAATCTCGAGCTTACGAGAAAGAGGTCGTGGTCTCCTCTATCAGACCAGTTTCCCCATTAACAAGACTTTTGCCTTCTGTTTTTCTATTCCAACTATTCCAAAAATAGGCCCTCGAAAGGAGTACGTGCCA
>Nt02:42211648:42216608_3p
TGTTTTCTTTATTTTAGGAGTAGATAATCAGCATATCCATTTCCTTTATTTTAGGAGGTAGTTGCGATAGTTCAATAACTTTTAGTTCGTGTCAGTTGCTAATCGTTTGGGAACTCTTCATGTATAAAGTCACGTAACTGGAAGAAATAAAGTATTGAATGATTTTATTCCAAATCTCGAGCTTACGAGAAAGAGGTCGTGGTCTCCTCTATCAGACCAGTTTCCCCATTAACGAGACTTTTGCCTTCTGTTTTTCTATTCCAACTATTCCAAAAATAGGCCCTCGAAAGGAGTCCGTGCCACA
>Nt02:42322823:42332442_5p
TGTATACGGTCGAAATAAATTTCGGCCTTCCTACGTTCGATCGAGTTCAAGTGTTAAAAAGTCGGAATGAAATTTTGGGAGTGAGCTCCGAAGTCAGTACTAACGAGCCTCGAGTCCGAAGGTCGCTCGAGGAGTCGGCTCGGTAACCTTATCGAGCCCGTGACCGAATTGATCCGCAAGACACTGTTTCGAGGTTGAAAATGCGCGACGCCCATCTCGAAGGGCGAACTCGAGCCAAGACTGAAGGGCCCGACCCAGTAACGAGTTCGAGCCAGTATCGAGCTCACGGACAAGAGCCGTTGCAACCTCACCAAGAGAGAGAATCTTGGCGGGAATCGAGGAAGAGACAAGTCATCATGGGCCTTCCACTATATGCTTTATTTTATTATTTTTTGCAATGACCTACTATAAAAGGGGGAATCCTTGTAAGCTATAGGGGCAAGAAAGAAAAACATATTGTCACCAAAAATCACTTCTCATATTGAAAGATATCCCTTTGTGCTTGTTTTACTTTATCTTATTCATTCTTGTTTCTCACTATTTGCATTCTCATGGTCAAGAATACACATATCTCTATTTCTCTATACAATTTATATCGAATTGTATCGCACATCCTTAGAACCATACACAAATCTAACGTTATCCAATTTTTCCGGTAAATAGTTTGGCGCCCA
>Nt02:42322823:42332442_3p
TGTATACGGTCGAAATAGATTTTGGCCTTCCTACGTTCGATCGAGTTCAAATGTTAAAAAGTCGGAATGAGATTTTAGGAGTGAGCTCCGAAGTCAGTACTAACGAGCCTCGAGTCCGAAGGTCGCTCGAGGAGTCGGCTCGGTAACCTTATCGAGCCTGTGACCAAATCGATCCGCAAGACACTACTTCGAGGTTGGAAATGTACGACGCGCATCTCGAAGGTCGAACTCGAGCCAAGACCGAAGAGCCCGACCCAGTAATGAGTTCGAGCCAGTATCAAGCTCACAGACAAGAGCCGTTGTAACCGCACCAAGAGAGAGAATCTTGGCGAGAATCGAGGAAGAGACAAGTCATCATGGGCTTTTCACTATATACTCTATTTTATTATTTTTTGCAATGACCCTCTACTATAAAAGGGGGAATCCTTGTAAGCTATGGGGGCAAGAAAGAAAAACACATTGTAACCAAAAATCACTTCTCATATTGAAAGATATCCCTTTGTGCTTGTTTTACTTTATCTTATTCATTCTTGTTGCTCACTATTTGCATTCTCATGGTCAAGAATATACATATCTCTATTTCTCTACACGATTTATATCGAATTGTATCGCACATCTTTAGAACCATACACAAATCTAACGTTATCCGATTTTTCCGATAAACA
>Nt02:45243493:45246289_5p
TGAAAGTACAGACTTACTCCACTACTGTTGTGCACTTCACATCTGTTATGATTTATCATATTATTTTTTTAGACCTCTAGTAAGTGTCGATGTCGGCCCCTCGTCACTACTTCTCCGGGGTTAGGCTAGATACTTACTGGGTACACGTTGATTTATGTACTCATGCTGCACTTTTGCACTAAATGTGCAAGATCTGACAGGTTCATTGATGATCACCTTGGCGCGTAGGCGCACCGGTTGAGGAGACTTTATGTGAGCTACATTCCAGGCTACGCATCGCAGTGCACCGAGTCTCCATTGTACTATTTATTTTATCATGTCTTATTACATTCGGGATAAATGTTGTATTATTGCTATATTCCTTAGAAAATGCTCATGCAATTGTGACACCGGATTTTGGGGGTTTCATTCGGGTCATTCATTATTGTGGTTCATGTAAATATTTTTATTTACTTTGTAAATTATATTTTATACTGTTCAATTAAGGAAAATTATGATTTCAAAAATACTAAAATGAGTAAATAAATTAGTAAATCACCGTTGGCTTGCCTGGAGGTGGTGGTAGGTGCCATCACGACCAGGAGCGAATTTTGGGTCGTGACATAAATTCTCTTGTGCCATGAATTATCTCAAAACTTCA
>Nt02:45243493:45246289_3p
TGAAAGTACAGACTTACTCCACTACTGTTGTGCACTTCACATCTGTTATGATTTATCATATTATTTTTTTGGACCTCTAGTAAGTGTCGATGTCGGCCCCTCGTCACTACTTCTTCGGGGTTAGGCTAGATACTTACTGGGTACACGTTGATTTATGTACTCATGCTGCACTTTTGCACTAAATGTACAACATCTGACAGGTTCATTGATGATCACCTTGGCGCATAGGCGCACCAGTTGAGGAGACTTTATGTGAGCTGCATTCCAGGCTATGCATCGCAGTGCACCGATTCTCCATTTTACTATTTATTTTATCATGTCTTATTACATTCGGGACAAATGTTGTATTATTACTATATTCCTTAGAAAATGCTCATGCACTTGTGACACCGGGTTTTGGGGGTTTCATTCGGGTCATTCATTATTGTGGTTCATGTAAATATTTTCATTTACTTTGTAAATTATATTTTATACTGTTCAATTAAGGAAAATTATGATTTCAAAAATACTAAAATGAGTAAATAAATTGGTAAATCACCGTTGGCTTGCCTGGAGGTCGTGTTAGGTGCCATCACGACCAGGAGCGACTTTTGGGTCGTGACATAAATGCTCTTATGACATGAAGTATCTCAAAATTCAAGATTTACACTCA
>Nt02:46387512:46392833_5p
TGTCAAGTCCCAAAACCGAGGAGCGCGACCGGCGCTCAACCGAGTGAACCCGACCGAGCAAGCCTGTTAGATTTCATTCTACCCAAACTCATCCACGAATGGAGATAATACATATTTTCATTAATTATACAAAATGGTGTTCACGTCTACAATACCAATTCATTTCCAATAGCTTCATCATTTTTAATGTCTCAAATGGACAATTAATGCAACCACAACATAATATATTTCATCTTTCCCAGCACCAATACACAACCCACA
>Nt02:46387512:46392833_3p
TGTTACACCCCAAAACCGAGGAGCGCGACCGGCGCTCAACCGAGTGAACCCGACCGAGCAAGCCTGTTAGATTTTATTCTACCCAAACTCATCCACGAATGGAGATAATACATATTTTCATTAATTAGACAAAATGGTGTTCACGTCTACAATACCAATTCATTTCCAATAGCTTCATCATTTTTAATGTCTCAAATGGACAAGTAATACAACCACAACATAACATATTTCATTTTTCCCAGCACCAATACACAACCCACA
>Nt02:47487502:47495599_5p
TGATGCCATGCCATATTGTGAGTGTTAATGCACGAAGGGTGATGCCGTGCCATATTGTGAGTGTTAATGCACGAAGGGTGATACCGTGCCATATTGTGAGTGTTAATGCA
>Nt02:47487502:47495599_3p
TGATGCCATGCCATATTGTGAGTGTTAATGCACGAAGGGTGATGTCGTGCCATATTGTGAGTGTTAATGCACGAAGGGTGATGCCTTGCCACGTTATGAGAGTTAATGCA
>Nt02:47935834:47941211_5p
TGTTTACCGAAAAAATCGGATAACGTTACATTTATGGGTGGTTTTAAGGATATGCGATATAATTTGATATAAATCGCGTAGAGAAATAAAAATATGTGTATTGTTGACTATAAGAACAAAAATAATAAGCAAAAAGAATGAATAAGTAAAACAAGCACAAGGAGATGACTATCAATATCTAGAGGAAGTGATCTTTTTTTTTATGTTCCCCCCCTAGCTTACAAGGATTCCCCCTTTTATAGAAGAGGGTCATTACCAAAAAAATAATAAAATAAAACATGTAGTGGAAGACCCATAATGACTTGTCTCTTCTTTGATTCCCGCCAAGATTCTCTTTCTTGGTGTGGTTGCAACGGCTCTTGTCTGTGAGCTCGATACTAGCTCGAACTCGTTACTGGGTCGGGCCCTTCGGTCTTGGATCGCGTTCGACCTTCGAGATGGGCGTCGCGCATTTCCGACCTCAAAGCAGTGCCTTGCGGATCGATTCGGTCACGGGCTCGATAGGATTATTAAGCCGCCTCCTCGAGCGGCCTTCGGGCTTGAGGTTCATTAGTACCGACCTCAGAGCTCACTCCCAAAATCTCATTCCGACTTCTTAACACTCGAACTCGATCGAACGCAGGAAGGCCGAAATCTATTTCGACCGTATACA
>Nt02:47935834:47941211_3p
TGGGCGCCAAACGGTTTACCGAAAAAATCGGATAACGTTAGATTTATGGATGGTTCTAAGGATATGCGATACAATTTAATATAAATCGCGTAGAGAAATGAAAATATGTGTATTGTTAATTATAAGAACGAAAATAATAAGCAAAAAGAATGAATAAGTAAAACAAGCACAAGGGGATTACTATCAATATCTAGAGGAAGTGATCTTTTTTTTTTTATGTTCCCCTCCTCTAGCTTACAAGGATTCCCCCTTTTATAGAAGAGGGTCATTACCAAAAAAATAATAAAATAAAACATGTAGTGGAAGACCTATAATGACTTGTCTCTTCCTTGATTCCCACCAAGATTCTCTTTCTTGGTGTGGTTGCAACGGCTCTTGTCTGTGAGCTCGATACTAGCTCGAACTCGTTACTAGGTCGGGCCATTAGGTCTTGGATCGCGTTCGACCTTCGAGATGGGCGTCGCGCATTTCCGACCTCGAAGCAGTGCCTTGCGGATCGATTCGGTTACGGGCTCGATAGGATTATCGAGTCGCCTCCTCGAGCGGCCTTCGGGCTCGAGGTTCGTTAGTACCTACCTCAGAGCTCACTCCCAAAATCTCATTCCGACTTCTTAACACTCGAACTCGATCGAACGCAAAAAGACCGAAATCTATTTCGGCCGTATACA
>Nt02:49343321:49348114_5p
TGGTTAAACTTTCTCTCTTGGAATCGAATTCCATAATATTTCCGTAAGTTTCAAAGTATGGGTTGTGTATTAAAAGGTTATGGCTTTGAGTGGTGTTTCAATGAAAGATAGTATGCCAAATTGTGTGAGAAAATCTCAATATTCTTAAGACTCTTAATTGCTCA
>Nt02:49343321:49348114_3p
TGTTGGCTAAACATTCTCTCTTCAAATCGAATTCCATAATATTTTCGTAAGTTTCAAAATATGGGTTGCGTATTAAAAGGTTATGGCTTTGAGTCGTGTTTCAATGAAAGATAGTATGCCAAATTGTGTGAGAAAATCTCAATATTCTTAAGACTCTTAATTGCTCA
>Nt02:50771827:50774695_5p
TGCTGGCTTGTGAATATCTTGTTGGTTATCTTCAAGTCATTCCCACATAGCAGTAAATAGTGGCAACTCCAACTAGCAGTTAATAACATACCAAACACTGAACATTAACCAATTAAACCAGTAGTTGTTGAGTAAGCAGTACTGGTTCTGCTGAAAACCATCATTTCTGTGATTGTCTTTTGTGCAGAAGCAGTGCAGGTTGAGCATCCTTTAGTATCTGTATGAAACTAGTCTATACTATTGCCTCCATTTTCTAAGCATGTTATTAACACCTGCAAATTGTAACAAACAGGGTTATGAAATGTATTTATGCTCCAAGACTGTTGTGTTTTCTGGTGGCAATGAAGAGGTTTTGGATTGCAGGGGAATAGCCATAACCAATCAAGCATCGACACCCTTCAATTGGCATGTACTTGAATTGCAGATTCAATATTTGTTACTGGTGCTGCAGCCAAGCATTTACAAGTGGTCACAACAGAATGTGAAAATCCCTGGAGATGTGCAGAAACAATTAGTCCATGTTATTGCCTCGGTTTTCTAAGGACATTGACTATAGCTTGTTGGCATATTACAATCAACACTACTCATGCATCTACACCCTTCAAGCCTGGAGTATGTAAGACAGAGCTGCCTGCTTGATACATGAGGACAATATAGTGTCTTCTCATCTCCAGATTGAGCATGCATGCATACTAATACCATTGGATAATGATATGACACTATGCTGTCAATACCAAAAAACAGATGTGAGCAACAGTTTTCCTTGTATTTCAGGTGAGTAGATATCCTCAGTTTGATATACCAGTACCAACA
>Nt02:50771827:50774695_3p
TGTTGTATGTGCTCGCTTGTGAATATCTTGTTGGTTATCTTCAAGTCATTCCCACATAGCAGTAAACAGTGGCAACTCCAACTGGCAGTTAATAACATACCAAACACTTAACATTAACCAATTAAACCAGTAGTTGTTGAGTAAGCAGTACTGGTTCTGCTGAAAACCATCATTTCTGTGATTGTCTTCTGTGCAGAAGCAGTGCAGGTTGAGCATCCTTTAGTATCTGTATGAAACTCGTCTATACTATTGCCTCCATTTTCTAAGCATGTTATTAACACCTGCAAATTGTAACAAACAGGGTTATGAAATGTATTTATGCTCCAAGACTGTTGTGTTTTCTGGTGGCAATGAAGAGGTTTTGGATTGCAGGGGAATAGCCATAACCAATCAAGCATCGACACCCTTCAATTGGCATGTACTTGAACTGCAGATTCAATATTTGTTACTGGTGCTGCAGCCAAGCATTTACAAGTGGTCACAACAGAATGTGAAAATCCCTGGAGATGTGTAGAAACAATCAGTCCATGTTATTGCCTCGGTTTTCTAAGGACATTGACTATAGCTTGTTGGCATATTACAATCAACACTACTCATGCATCTACACCCTTCAAGCCTGGAGTATGTAAGACAGAGCTGCCTGCTTGATACATGAGGACAATATAGTGTCTTCTCATCTCCAGATTGAGCATGCATGCACACTAATACCATTGGATAATGATATGACACTATACTGTCAATACCAAAAAACAGATGTGAGCAACAGTTTTCCTTGTATTTCAGGTGAGTAGATATCCTCA
>Nt02:51763009:51768219_5p
TGAACCCGATCAAGCAAGCCTGTTAGATACTTTCTACCCAACTCACCCATGATCATGATCAAGATGTGATTTCATTAATGAAACAGTTGGAAGTTCATACATGCAATACTAAATCATTTCATTTTGTTACATCATTATTAAGTTGTAAAATACATACATCCTTACGACTAAGTGGGACAAGAGCCCAAAACACAACGTGATCCGTTGACCTTTCTAACACCCATGTACAACCCACATAGTGTCTACGGAGCCTCTAAAGATACAAAAGAGAGTAAATATGGTGCCGGCAACAAGGCCCCGGCTATACCTCAAATACTGACCACAATATAAACAAAAGGTACAATACGTGACCCCAGAACGAAATGGGGCTCA
>Nt02:51763009:51768219_3p
TGAACCTGGTCATGCAAGCCTGTTAGATACTTTCTACCCAACTCACCCATGATCATGATCAAGATATGATTTCATTAATTAGATAGTAGGAATTTCATACATGCAATACTAAATCGTTTCATTTTGTTACATCATTATTAAGTTCCAAAATACATACATCCTTATGACTAAGTGGGACAAGAGCCCAAAACACAACATGATCTGTTGACCTTTCTAAAACCCATGTACAACCCACATAGTGTCTACGGAGCCTCTAAAGATACAAAAGAGAGAATAGATGGTGCCGGCAACAAGGCCCCGACTATACTTAAAAAGTGACCACAATATAAACAAAAGGTACAATACGTGACCCCGGAATGAAATGCGTCACA
>Nt02:53313279:53320900_5p
TGTTACACCTCGTATTATTACGTCGATGTTACGCTCCGCAGTAATTTATTACGACGATGTTACGCTCCGTAGTAATTTATTACGACGATGTTACACCCTGTAGTGTTGTACGTTGAATTTGTCGTAAGATAATTGACATCAGTTCAAGGAAAAGATTATTTGGAGATTATAAGTATTATGCAATTTCAAACAAATGATGAGTAAATTCATGAAGGTGAAAGGGTAAACGAATCAAAGAAAATAAGTTTCATCGAAATTTGACAATTTGTGATAAAATACGGTCCAAGCTATAATACCCCGTATTTATGGACTAGTGTCATACAAGGTACTACATGACCATGATAGTAAGATGTATAAGGTATGTTGAAAGTGAGTAGTATTTTAAGTAATTTGAGATAATTCTTAATTATGTGGATAATTGGGTAATTATTGATTGTTAGTGGAAGATTACCATGTAATTAAGAAATTAAGGGGATAATTGTTGGATAAGCTTAATGAAATCCCTATGCTCAACGTGTCAGCCCAAGAATCAAGCCAAGAAATGACTCTTAAGTCATGTAAAAAGGTGGCACATATTAAGAAGAATTTGGTGACTAAGTCATCCAAAGTGGGGGCCACAAACCATGATCTTAAAAGACCTTCCCATATCATTAAGATTAAGATCTTATGTTTCCTTGCTAACGGATGAAAGCCACTGTGAGAATGATTATGAAATCATATAATTCCATTCTTGAATTAGTATTAACATTATGTACATGGAGGTAGCAGCAACCCAATTTGGAATTATGTAATAGCAAAACGTGACAGAACTTTAGGAAAGATGTTGATTGGCAATGGTAACGTAATTGCTTCAAATGTTCCATACAAAGACTACTTAATATTATAGCAACGTGAGATTTGAGATTCTAAGGGAGTACGGTACAATCTTTCTCA
>Nt02:53313279:53320900_3p
TGTTACGCTCCGCAGTAATTTATTACGACGATGGTATACTCCGAAGTAATTTATTACGATGATATTATGCTCCGCAGTAATTTGTTACGACAATGTTACACCCTGTAGTATTGTACGTTGAATTTGTCGTAAGATAATTGACATCGGTTCAAGGACAAGATTATTTGGAGATTATAAGTATTATGGAATTTCAAACAAATGATGAGTAAATTCGTGAAGGTGAAAGGGTAAACGAATCAAAGAAAATAAGTTTTGTCAAAATTTAACAATTTGGGATAAAATACGGTCCAAGCTATAATACCCCGTATTTATGCACTAGTGCAATACAAGGTACCACATGACCATGATAGTAAGATGTATAAGGTGTGTTGAAAGTGAGTAGTATTTTAAGTAATTTGAGATAATTTTTAATTATGTGGATAATTAGGTAATTATTAATTGTTAGTGGGAGATTACCAAATAGTTAAGGAATTAAGGGGATAATTGTTGGATAAGCTTAATGAAATCCCTATGATCAACGTGGCAGCCCAAGAATCAAGCATAGAAATAACTCTTAAGTCATGTAAAAAGGTGGCACATATTAAGAAGAATTTGGTGACTAAGTCATCCAAAGTGGGGGCCACAAACCATGATCTTAAAAGACCTTCCCATATCATTAAGATTAAGATCTTATGTTTCCTTGCTAACGGATGAAAGACACTGTGAGAATGATTATGAAATCATATAATTCCATTCTTGAATTAGTATTAACATGATGTCCATGGAGGTAGCAGCAACCCAATTTGGAATTATGTAATAGCAAAACGTGACAGAACTTCAGCAAAGATGTTGATTGGCAATGGCAACGTAATTACTTCAAATGTTCCATACAAAGACTACTTAATACTATAGCAGCGTGGAATTTTGCGATTCTAAGGGAGTACGATGCAATCTTTCTCA
>Nt02:53331078:53333322_5p
TGTTGGTTCTTGATGAAAGAAATTAAGGGAAATAACAGGGAAAGATGACAAGAAAATAAAAAGAGTATACTGGAATAGATATAAAAGGAAATGAAGCTGAAAATTTTATATTATTTTACTGCATTTGGACTACAATTTATAAGAGAAATACTAACTCAAAAGACTTAAAAATCAGCACAAAATCTACTGAAAATAACAAACTCCTAGAGACTAGTTCAAAATTATTTCAAATTCAAACTAAATTACTGCAGTAAATAACTGTTAAGCTAAAACAGTAAAATAATTTTACTGAGAGCAACTTCTAAAGCATATTTCTAACA
>Nt02:53331078:53333322_3p
TGTTGGTTCTTGATGAAAGAAATTAAGGGAAATAACAAGGGAAGATGACAAGAAAATTAAAAGAGTATACTAGAATAGATGTAAAAGGAACTGAAGCTGAAATTTCTATATTATTTTACTGCATTTGGACTACAATTTATAAGAGAAATACAAACTTAAAAGACCTAAAAATCAGCACTAAATCTATTGAAAATAGCAAACTCCTAGAGACTAAATCAAAATTATTTCAAATTCAAAGTAAATTACTGCAGTAAATAACTCTTAAGCTGAAACAGTAAAATAATTTTACTGAGTGCAGCTTCTAAAATATATTTCTAACA
>Nt02:54421739:54429957_5p
TGCAGGGAGAACTATCGAGGTACCGCCTCGTAGTCTCAAAAGTAAATATGCAGGGAGAACTACCGAGGTACTGCCTCGTAGTCTCAAAAATAAATATACAGGGAGAACTCCCGAGGTACCGCCTCGTAGTCTCA
>Nt02:54421739:54429957_3p
TGCAGGGAGAACTCCCTAGGTACCGCCTCGTAGTCTCAAAAGTAAATATGCAGGGAGAACTACCGAGGTACCACCTCGTAGTCTCAAAAGTAAATATACAGGGAGAACTCCCGAGATACCGCCTCATAGTCTCA
>Nt02:55087881:55095144_5p
TGTTTATCCGAAAAATTGGATAGAGTTAAATTTGTGTATGGTTCTAAGGATATGTGATATAATTTGATACAAATCGTATAGAGAAATAGAAATACATGTATTCTTGACTATGAGAATGAGAATAGTGAGCAAGAAGAACGAATAAGATAAAGTGAAATAAACATAAGGGGATATATTTCAATATGAGAAGAAATATTTTGTTACAATGTGTCAACCTGCTTTGTCCTTACAAGGATTCCCCCCTTTATAGTAGAAGGAACTTACTTTATTTATAAAAAATATATAGTGGAGAACCCATGATGAATTGTCTCTTACTCGATTCCTGCCAAGATTCTCTCCCCTAGTGCGGTTGCAACGACTCCTGTCTGCGAGCTCAATACTGGCTCGAGCTCAGTATTGGGTAGAGCCCTCGGCCTTGGTTCGAGTTCAATATTTGGGGTGAGTGTCAATCGGTCTTTGCATCTCCGACAACCTTCATGTTGCCTTGCGATTCGATTTGGTCATGGGCTCGATAATGATACCGAGCCGATTCCTCGATCGGTCTTGGAGCTCGAGGGTTGTTTGTACTATCCTCGGAACTCGTCTCGAGCTCTCACTTCGATCGCTTACCATTCGAACTCGATCAATCGTACGGAGGCCGAAATCTATTTCGAACCTATACA
>Nt02:55087881:55095144_3p
TGCCAAACTATTTACCCGAAAAATTGGATAGAGTTAAATTTGTGTATGGTTCTAAGGATATGTGATATAATTTGATACAAATCGTATAGAGAAATAGAAATACATGTATTCTTGACTATGAGAATGAGAATAGTGAGCAAGAAGAATGAATAAGATAAAGTGAAATAAACATAAGGGGATATCTTTCAATATGAGAAGAAATCTTTTGGTACAATGTGCCAACCTGCTTTGTCCTTACAAGGATTCCCCCATTTATAGTAGAGGGATCTTACTTTATTTATAAAAAATATATAGTGGAGAACCCATGATGAATTGTCTCTTCCTCGATTTCTGTCAAGATTCTCTCCCCTAGTGCGGTTGCAACGGCTCCTGTCTACGAGCTCGATACTGGCTCGAGCTCAGTATTGGGTCGAGCCCTCGGCCTTGGTTCGAGTTCGATATTCGGGGTGAGTGTCAATCGGTCTGTGCATCTCCGACAACCTTCACGTTGTCTTGCAGTTCGATTTGGCCATGGGCTCGATAATAATACCGAGCCGATTCCTCGATCAGTCTTGGAACTCGAGGCTTGTTTGTACTATCCTCGGAACTCATCTCGAGCTCTCACTTCGATCGCTTAGCATTCGAACTCGATCAATAGTACGGAAGGCGAAATCTATTTCGACCGTATACA
>Nt02:60845595:60857301_5p
TGTTTACCCGAAAAACGGATAGAGTTTAATTTGTACGTAGTTCTAAGGATATGTGGTATATCTTAGTACAAATTATAAGGATAAATAGAAATCTCAAATACGGATACCAAATAAACAAGGTTGGAAAAAGATGATTTTTAGAACTAAGCAAGATGAATCAATTTATGAATCTTAAAAGAATAACTCTTAAATATAGGAGTGTATGGTGCTTGAATTTACAATGTAAGCCAAAGAACCGCCCTCTACAGAAATGTAGACATCCTCTTTATAGTGGAAGATCCTACTTTAGATATAATTAAAAATACATAGTAGAGAACCCATGATAAATCAGTTTTTCCCTAATTTTCGCCGAGATTCTCTCCCTTAGTGTGTTTGTAACGGCTCTTGTCTGTGAGCTCGAGCTCGATCGGCCTCGGTGCTGGTCGATATTGCTTCTAGAGCTCGATGTGGACTCGAGATCAGGTGATGATTTGGGCTCGGTATCGGTTGGCCTCTGCCCCTTAAGCTCGAAATCATCTCATCATAGTTCGATTCGAACCCGAGCTCGATAATGACTTCGAACTTGGTGTTTGACCTATACCTGAAATCTGAAGCTCGTTCATACCATCTTCGGAACCCATCTCGATATTACGAAGTCTTTCTTCGATCCATTATGTTTCGACCTCGATCAATCGTACGAAGACCGAAATCTATTTCGACCGTATACA
>Nt02:60845595:60857301_3p
TGTTTACCCAAAAAATAGATAGAGTTTAATTTGTATGTAGTTCTAAGAACATGTGGTATAGCTTAATACAAATTGTAAGGATAAATAGAAATCTCAAATACGGATACCAAATACACAAGGTTGGAAAGAAGATGATTTTTAGGACTAAGCAAGATGAATCAATTTATGAATCTTAAAAGAATAACTCTTCAATATAGGAGTGTATGGTGTTTGAATTTACAATGTAAGCCAAAGAACTGCCCTCTACAGAAATGTAGCCATTTTCTTTATAGTGGAGGATCCTACTTTAGATATAATTAAAAATATATAGTAGAGAACCCATGATAAATCAGCTTTTCTCTAATTTCCGCCGAGATTCTCTCCCTTAGTGTGTTTGCAACGGCTCTTGTCTGTGAGCTCGAGCTCGATCGGCCTCGGTGCTGGTCGGTATTGCTTCTAGAGCTCGATGTGGACTCGGAATTAGGTGATGATTTGGGCTCGGTATCGGTTGGCCTCTGCCCCTTAAGCTCGAAATCATCTCATCATAGTTCGATTCGGACCTGAGCTCGATAATGACTTCGAACTCGGTGTTTGACCTATACCTGAAACCTGAAGCTCGTTCATACCATCTTCGAAACCCATCTCAATATTACGAAGTCTTTCTTCGATCCATTATGTTTCAACCTCGATCAATCGTACTAAGGCCGAAATCTATTTCGATTGTATACA
>Nt02:65814216:65827326_5p
TGCAAGTATAAAACTAAAGTGTTCTACTTCTACTTTACTCTATTATTTGCAAGTATAAAACTAAGGACAATATTTTTGGTTTTGAGTTTTTCAAATGATTAAAAGGGACTAGGGTCGTGACTTCTACCTAGGTGTTTATCTAATGGGTTGTAAACTCCAGGGCAAATTTGATTAGTTGGGGTCGTGATGTAGCAATCACATCAGGGTACTCACTCTATACCTCTCGGTAGTTTGTGTGATTTTGCCCAATTTGGCTTTCTCAAGTCCAATTGGGTATTTGCACAATACAAGTGATATTAGCTCAAGTCGGGTATTACTATATCTCGGTTTAACTCTTTAATTGGGGCTATCAATTTCTTGTGTTCACCCTAATTTCTTGTTAGCCAAGTTTTCCTAGACTTAGTCTCTCTTTCTCAAGTAGAGGCTAAGTCGAATAGGCATGAATCAATATTTGCAACCATTGATTCTAGGGTTCAATCATGAACAAGGCTAAATATCACTAACCCAATCAAAAATAAGCCCTAAATTAAACACCCATCAAATACCCACACTAGGGTTAGATCACAATCCTAGCTAAAGATTAAGCTACTCATGAAAAGTACAGAAATCAAAGAAGAAATTAAGATAAACTGCATATTAATTGATTAGGGAAAGAAAATCTAATGTATAGATGTTAATTTAGTACAAAAATCCTCAAAATAACAAAGAAAACGGCTCAGGTGCTCTTCTCCAACGTCACTTAACCTAAATATGACAAAATGTTCTATTTATACTAAGCTGAAAATATCTAACAAAATTGCCCCTGCGGAGGTTGTGCGGCCGCATAATTCTGGTGTGGTTCGCACATTGAGCTTCTGCGGCCGCACA
>Nt02:65814216:65827326_3p
TGTTCTACTTCTACTTTACTCTATTTTTTGCAAGTATAAAACTAAGGATAATATTTTTGGTTTTGAGTTTTTCAAATGATTAAAAGGGACTAGGGTCGTGACTTATACCTAGGTGGTTATCTAATGGGTTGTAAACCCCAGGGCAAATTTGATTATTTGGGGTCGTGATGTAGCAATTACATCCGGGTACTCACTCTATACCTCTTGGTAGTTTGTGTGATTTTGCCCAATTTGGCTTTCTCAAGTCCAATTGGGTATTTGCACAATACAAGTGATATTAGCTCAAGTCGGGTATTACTATCTCTAGGTTTAACCCTTTAATTGGGGCTATTAATTTCTTGAGTTCACCCCAATTTCTAGTTAGCCAAGTTTTCCTAGACTTAGTCTCTCTTTCTCAAGTAGAGGCTAAGTCGAATAGGCATGAATCAATGTTTGCAACCATTGATTCTATGGTTCAATCATGAACAAGGCTAAAAATCACTAACCCAATCAAAAATAAGCCCTAAATTAAACATCCATCAAATACCACACTAGGGTTGGTCACAACCCTAGCTAAAGATTTAGCTACTCATGAAAAGTACAGAAATCAAAGAAGAAATTAAGATAGACTGCATATTAATTGATTAGGGAAAGAAAATCTAATGTATAGATGTTAGTCTAGTACAGCAATGCTCAAAATAGCAAAGAAAATGGCTCAAGTGCTCTTCTCTAACGTTACTTAACCTAAATATGACAAAAAGTTCTATTTATACTAAGCTGAAAATATCTGACAAAATTGCCTCTGCGGAGGTTGTGCGGCCGCATAATTCTGGTGTGGTCTGCACATTGAGCTTCTGCGGCTGCACA
>Nt02:66110365:66118131_5p
TGTGAGCCCCAAAGACTAGAGATGTTGATGACTGAGTGAGGCTGAGGGCCTGATTTTGAGATATTGATACTAAAGCACGTGAGTTGTCCGTGTAGCACGTGAGTTGTCTGTGCGGGTCCAGATATTGATACTATAGCACGTGAGTTGTCCGTGTGGATTTTAGTGCTTGGGCTGAAGGAGCCCCTCCGGAGTCTGCACACATACCTAGTGAGCGCAATTGATTTATATTGAGGGATGGATCTTCCCTGGCATGGATCTGGCCCGAAGCATTTACATTTGGGGATGAATCTTTCCTGGGCTGGATTGGCCTTATACGGTACTGAGTGACTGACTGTCA
>Nt02:66110365:66118131_3p
TGTCATTGTGAGCCCTAGAGACTGGAGATGTTGATGACTGAGTGAGGCCGAGGGCCTGATTTTGAGATATTGATACTAAAGCACGTGAGTTGTCCGTGCAACACGTGAGTTGTCTGTGCGGGTCCAGATATTGATACTATAGCACGTGAGTTGTCCGTGCGTATTTTAGCGCTTGGGCTAAAGGAGTCCCTCCGGAGTCTGCACACACCCCTAGTGAGCGCAGTTGATTTATATTGAGGGATGGATTTTCCCTGGGCATGGATCTTGCCCGAAGCATTTATATTTGGGGATGGATCTTCCCTGGGCTGGATTGGCCTTATACAATACTGAGTGACTGACTATCA
>Nt02:66564625:66575850_5p
TGTATACGGTTAAAACCGGACCCACCCGATTTTACTATTTGACCGAGACCGGGAGATTGCATCGAAGGACGGTCTCGTAACGGAATAGACTAAATCACGAGGACTAGGTACCAAGTTCAGAACCGAGGTACCTGTCGAGATCGAGGCTAGTAGCGATCGAAGCCAAATAAGACAGACATCGAGCAAGATCGAAGATAGCATAATAACGAAAAGGCGAGATATCCGTGACTAGTCAAAGATCACGGCGTAAATCTCGGTGACTGATCGAGGATCATGGCGTAAATCTCGGAACGGATCAAATCAGAAACGGTCAATTAGCTAATCATGTGATTTCTTTCTGTAATTAGAACTATACCATAAGTGGAATTCCATTACTATATAAAGGGGGTCCTAATCATTTGCATATCACGGTTCACAGAGATAAAAGCAACATAATTTTCTTTCTCGTTTATATGATTATCCATCAGCTTGTTATATTTTAATTGTTCTTGCATCAACCAGTTCGAGGGTATCCAGACTCGAGGGCTGAGCTCCATTCTAATACTGGTTTGCTTTATTTTATAGTTCATTTCTGTTATTAATCCTCATATTTATCAATTGGTATTAAATGAAATCACGTGTTCTTAGAGCTACACTATAAGTTTAATTGTTATCCAATTTTAAGGGTAAACA
>Nt02:66564625:66575850_3p
TGTATACGGTTAAAACCGGGCCCACCCAATTTTACTATTTGACCGAGACCAGGAGATTGCATCGAAGGACGGCCTCGTAAAGGAATAGACTAAATCACGAGGACTAGGTACCAAGTTTAGAACCGAGGTACCTGTCGAGATCGAGGCTAGTAGCGATCAAAGCCAAATGAGACAGACATCGAGCAAGATCGAAGATAGCATAATAACGGAAAGGAGAGATATCCGTGACTGGTCGAAGATCACGGCATAAATCTCGGTGACTGGTCGAGGATCATGGTGTAAATCTCGGAACAGATCAAATCAGAAGCGGTCAATTAGCTAATCATGAGATTTTCTTCTGTAATTAGAATTATACCATAAGTGGGATTCCTCTACTATATAAAGGGGGTCCTAATCATTTGTAGACCACGGTTCACAGAGATAAAAGCAACATAATGTTCTTTCTCGTTTATACAATTGTTCATCAGCTTGTTATATTTTAATTATTCTTGCATCAACCAGTTCAAGGGTATCCAGACTCGAGGGCTGAGTTCTATTCTAACACTGGTTTGCTTTATTTTATAGTTCATTTCTGTTATTAATCCTCATATTTTTCAATTGGTATTAAGTGAAATCACGTATTCTTAGAGCCACACTATAAGTTCAATTGTTATCCAATTTTAAGGGTAAACA
>Nt02:67452641:67464053_5p
TGTATACGGGTAAAAATCGAGCTCATGATACACTCCGGCCTCCAACAGGGTAAAACGAGCTCGAGATATGATTGCGAAGGATCGGAATCGAGGCAAAGGTCTCATCGAGTCAGAGTCCGGGGGCCGATTGTCTGCCCTCAGGAATATGGGGGTCATGATTCGAGATCGATCCAAATCTTGAGAGACTTCAGAGAACATTGTCGGGCAATCATGCACGACCAACAGAAGGCAGTAATATCCGCGATCGGTCGGATATCACGGTGTGGATCTCGACACGTATCGATGTAGAACCAGCAATCAGTTAAACAGAAGATTTTTTTACCTTTTATAGAGTTGTACTTAGAATAGGATTCCCCTAGTATATAAAGGGGGGTCTGATAATTCATTAGATACGTTGTAACACGCATTCCAAAGCAGTATACTACTATTTTCACTGTTATTGTAAGCTTTTTTCTTTCGTTCATCAATATTGTCCACTGTGAGCCTGGATCGAGGGTGAATATTTCAACAAGGTTGGAATCATCCTCCTCGCACGATTTGAATTTAATGTATCTCTATTTGTCCATTCTAACCCAATTTATCATTTTGTATCAAATTAATCCACATATCCTTAAAACCACTTATAAATTTAATTGTTATCCGATTTTGAGGGTAAACA
>Nt02:67452641:67464053_3p
TGTATACGGGTAAAAATCGAACTTATGATACACTCCGACCTCCAACAGGGTAAAGCGAGCTCGAGTATGATTGCGAAGGATCGGAATCGAAGCAAAGGTCTCATCGAGTCAGATTCTGGGGGCCGATTGTCTGCCCTCGAGAATATCGGGGTCACGATTCGAGATCGATCCAAATCCTGAGAGACTTCGGAGAACATTGTCGGGCAATCATGCACGACCAATAGAAGGCCGTAATATCCGTGACCGGCTGGATATCACTGCGTAGATCTCGGCACGTATCGATGTAGAACCAACGATCAGTTAAACAGAAGATTTTTTTATCTTTTATAGAGTTGTACTTAGAATAGGATTTCTCTACTTATAAAGGGGGTCTGATAATTCATTAGACACGTTATAACACGCATTCGAAAGTAGTATACTACTATTTTCACTGTTATTGTAAGCTGTTTTTCTTTCGTTCATCAATATTGTCCACCGTGAGCCCGGATCGAGGGTGAATATTTCAATAAGGCTGGAATCATCCTCCTAGCACGACTTGAATTTACTGTATCTCTATTTGTCCATTCTAACTCAATTTATCGTTTTGTATCAAATTAATCCGTATATCCTTAAAATCACTTACAAATTGAATTGTTGTCCGATTTTGAGGGTAAACA
>Nt02:68164299:68175546_5p
TGTTTACCCGAAAAATCGGATAACGTTAAATTTAAATATGGTTCTAAGGGTATGCAAATTTCTTTGATATAAATGACAATACAAGTATTTTGCTGTGTAAATGAAAAATGGTGGAAGGGAAGACTGAAAAATATTAGAAGAACAAGCACAATGAAATCTTTTTCTCCTTTCTCCCCTATTGCAGTCTATCTTTGCTTTTATAGTAGAGGGTCACTACTTTATTAGTAACAACATAAAATAATACATATAGTAGAGAACCCATGATGGTTTGTCTCTCCCTCGATTCTCGCCAAGATTCTCTCCCTAGGTGCGGTTGTAAAGGCTCTTGTCTTGCGAGTTCGGTACTGACTCTAGCTTGGTTCTAGATCGAATCTCCGATCTTAATTCGAGCTCGGTTCTACCTTGGAGCATAGATATTCGGGGCCCACGTCGGTTGTCATTACCCCGTAGTTCGATCCGTACGTGGGTTCGATAATGATATCAAGTTTTGCGGTTGAATGGTCTTATGGCTCGAACCTCGACGTCTCTACTTCGGAAATCGTCCGAGCTCGCCATGCGGATACCCTTCGATTGAAACGTTATTGTCTGGACCGGTCTTTATGACTGAGAATCGGTTTTGACCGTACACA
>Nt02:68164299:68175546_3p
TGTTTACCCAAAAAATTGGATAACGTTAAATTTAAATATGGTTCTAAGGGCATGCAAATTTTTTTGATATAAATGACAATACAAGTATTTTGCTGTGTAAATGGAAAATGGTGGAAGGAAAGACTGAAAAATATTAGAAGAACAAGCACAATGAAATCCTTTTCTTCTCTCTCCCCTATTGCAGTCTATCTTTGCTTTTATAGTAGAGGGTCAGTACTTTATTAGTAACAACATAAAATAATACATATAGTGGAGAACCCATGATGGTTTGTCTCTCCCTCGATTCTCGCCAAGATTCTCTCCCTAGGTGCGGTTGTAACGGCTCTTGTCTTGCGAGTTCGGTACTGACTCGAGCTTGGTGCTAGATCGAATCCCCGATCTTAATTCGAGCTCGGTTCTGCCTTGGAGCATCGATATTCGGGGCCCGCGTCGGTTGTCGTTACCCCGTAGTCCGATCCGAACGCGGGTTTGATAATGATATCGAGTTTTGCGGTTGAATGGTCTTATGGCTCGAAGCTCGGCGTCTCTACTTCGGAAATCGTCCGAGCTCGCCATGCGGATACCCTTCGATTGAAACGTTATTGTCTCGACCGATCTTTATGACTGAGAATCGGTTTTGACCGTACACA
>Nt02:69123690:69131790_5p
TGGTAGCTAGATTAGTTTCTTGTAGTTATATTTATGTTATGTAATTGATTTTGGCTAGATTTGGGCCATTCAGAGTCAGATTTTCGTGGAAAGAGCATTGTTACGGATTGATTGAGCTTGGTTCGAGGTAAGTGACTTGCCTAACCTTGTGTGAGGGAATCCCCTTATGATTTGGTGTTGTTATGATATGTGTGCACCGTGTACGCGAGGTGACGAGTGCGTACACGGGCTACATGTGGAAAAACCTGATTTTTATCGAGTAATAGCCTGTTTTCATCTTATCTGAGTATACTAGCATGTATAGTTATCCTGTTAGCCTAGAAGAGCATGTCTACGTGTCCTAATTGCCTATTTGAACTCTTTAAAGCATGTTTTGTAAATTCTGCTTCTTTCTTGACTTGTACTTAGTCTAAATTATAGGTTTCTTGCTGTAACCGTTATATTCATTTGTTTGAGCTGTGTATTTACTTTGAGACTACAGAACGGTATTCCGGGAGATCCCCCTGCATATTTACTTTGGGACTACGGAACGGTATTCCGGGAGATCCCCTTGCA
>Nt02:69123690:69131790_3p
TGGGCTTTGATTTCAGTAGCTAGATTAGTTTCTTGTAGGTATATTTATGTTATGTAATTGATTTTGGCTAGATTTGGGCCATTCATAGTCAGATTTTCATGGAAAGAGCATTGTTACGGATTTGATTAAGCTTGGTTCGAGGTAAGTGGCTTGCCTAACCTTGTATGGGGGAATTCCCCTTACGATTTGGTGTTGTTTTGATATGTGCGCGCCGTGTACGCGAGGTGACGAGTGCGTACACGGGCTAATTGTGGAAAAGCCTGATTTTTATAGAGTAATAGCCTGTTTTCATCTTATCTGAGTATACTAGCATGTATAGCTATCCTGTTAGCCTAGAAGAGCATGTCTGCGTGTCCTAATTTCCTATTTGAACTCTTTAAAGCATGTTTTGTAAATCCTGCTTCTTTCTTGACTTGTACTTAGTCTGAATTATAGGTTTCTTGCTGTAACTATTATATTCATTTGTTTGAGCTGTGTATTTACTTTGGGACTACGGAACGGTATTTCGGGAGATCCCTCTGCATATTTTCTTTGGGACTACGGGACTGTATCCCGGGAGATCCCCCCTGTCTTGCA
>Nt02:69651463:69656147_5p
TGTACACGGTCGAAATAGATTTCGGTCTTCCTACGATCGATCGAGTTCGAGTGTTAAGAAGTCGGAATGAGATTTTTGGGAGTGAGCTCTGAGGTCGGTACTAACGAACCTCGAGCCCGAAGGTCGCTCGAGGAGGCGGCTCGATAATCCTATCGAGCCCGTGACCGAATCGATCCGCAAGGCACTGCTTCGAGGTCGGAAATGCGCGACACACATCTCGAAGGTCGAACTCGATCCAAGACCGAAGGGTCCGACCCAGTAACGAGATCAAGCTAGTATCGAGCTCACAGACAAGAGTCGTTGCAATCACACCAACAAAGAGAATCTTGGCGGGAATCAAGAAAGAGACAAGTCATAATGGGTCTTCCACTACATGTTTTATTTTATTATTTTTTGGAAATGACCCTCTTCTATAAAAGGGGGAATCCTTGTAAGTTAGAGCATGTGGAACATAACAAAGACCATTTCCTTTAGATATTGATAGTAATCCCCTTGTGCTTGTTTTACTTATTCATTCTTTTTGCTTATTATTTTTGTTCTGACAGTCAACAATACACATCTTTCCATTTCTCTACGCGATTTATATCAAATTGTATCGCATATCCTTAGAACCATCCACAAATCTAACGTTATCCGATTTTTTCGGTAAACA
>Nt02:69651463:69656147_3p
TGTATACGGTCGAAATAGATTTCGGCCTTCCTACGATCGATCGAGTTCTAGTGTTAAGAAGTCGGAATGAGATTTTTGGGAGTGAGCTCTGAGGTCGGTACTAACGAACCTCGAGCCTGAAGGTCGCTCAGGAGGCGGCTCGATAATCCTATCGAGCCCGTGACCGAATCGATCCGCAAGGCACTGCTTCGTGGTCGGAAATACGCGACACCCATCTCGAAGGTCGAACTCGATCCAAGACCGAAGGGCCCGACCCAGTAACGAGTTCAAGCTAGTATCGAGCTCACAGACAAGAGCCGTTGCAACCACACCAATAAAGAGAATCTTGGCGGGAATCAAGGAAGAGACATGTCATCATGGGTCTTCCACTACATGTTTTATTTTATTATTTTTTGGTAATGACCCTCTTCTATAAAAGGGGGAATCCTTGTAAGCTAGAGCAGGTGGAACATAAAAAAGACCACTTCCTCTAGATATTGATAGTAATCCCCTTGTGCTTGTTTTACTTATTCATTCTTTTTGCTTATTATTTTCGTTCTTACAGTCAACAATACACATATTTTCATTTCTCTACGCGATTTATATCAAATTGTATCGCATATCCTTAGAATCATCCACAAATCTAACGTTATCCGATTTTTTCGATAAACA
>Nt02:69742684:69754313_5p
TGTTTACCCGAAAAACGGATATAGTTAAATTTGTACGTAGTTCTAAGGATATTTGGTATAGCTTAATACAAACCGTAAGGATACATAGAAATATCAGATATGGATTGCAAAGAGTACAAAGTAAACTAAGGTTGTAAAGAAAATAATTTTTAGGACTGAACAGGTTGAATCAATTTATGAAGCTTAAAAGAACAACTCTTCACTATAGGAGAATATGATGCTTGAATTACAATATAAGTAAAAACCTGGTCCTTACACAAATAATAACCATCCATTTTATAGTAGAAGGATCTTACTCTAGATATAATTAAAAATACATAGTGGGAGACCCATGATAAATCAGCTTTTCCATAATTCCTGTCGGGATTCTCTCATCTAGTGGGATTGCAACGGCTCTTGTCTATGAGCTCGATATTGACTCGAGTTTTCGGTCTTGACTCGAACTCTCGATCTTGATTTGAGCTCGATTCTGACTCGGATCCTTGCATTGATTCGGGGTCAGTGTTGGTCGGTCTCTGAATCATAAGCTCGATAACTTTACTTTGCATCATAGTTCGATTTGGATTCGAGCTTGATAATGATATCGAGCTCGACATTGATTGGTCTCTCGGGCTCGAAGCTTGTTTGTACCATCTTCGGAACCCATCTCGAAGTCTTACTCCGATCTATTACGTTTTGACCTTGATCGATCGTACGAAGACCGAAATCTATTTCGACCATATACA
>Nt02:69742684:69754313_3p
TGTTTATCTGAAAAACGGATAGAGTTAAATTTGTACGTAGTTCTAAGGATATGTGGTATAGCTTAATACAAACCGTAAGGATAAATAGAAATATCAGATATGGATTGCAAAAAGTACAAAGTAAAAAAAAAGTTGTAAAGAAGATGATTTTTAGGACTGAACGGGTTGAATCAATTTATGAAGTTTAAAAGAACAACTCTTCACTATAGGAGAATATGATGCTTGAATTACAATGTAAGTAAAAACTTGGTCCTTACAGAAATAATAACCATCCATTTTATAGTAGAGGGATCTTACTTTAGATATAATTAAAAATACATAGTGGAAGACCCATGATAAATCAGCTTTTCCATAATTCTTGTCGGGATTCTCTCCTCTAGTAGAATTGCAACGGCTCTTGTCTATGAGCTCGATATTGACTCGAATTTTCGGTCTTGACTCGAGCTCTCGATCTTGACTTGAGCTCGATTCTGACTCGGATCCTTGCATCGATTTAGGGTCAGTGTTGGTCGGTCTCTGAATCATAAGCTCGATAACTTTACTTTGCATCATAGTTCGATTTGAATTCGAGCTTGATAATGATATCGAGCTCGACATTGATCGGTCCCTCGGGCTCGAAGCTTGTTTGTACCATCTTCGGAACTCATCTCGAAGTCTTACTCCGATCTATTATGTTTTGACCTTGATCGATCGTACGAATGTCGAAATCTATTTCGACCGTATACA
>Nt02:69891954:69897849_5p
TGTTATAAAATAAAGACAGTAAAGTAAAGATAAATTTAGAGAGAAACTAATATATTATTCAATTTCAAACTGATGTACATAATGAACTGAAATCTCTTCTATTTATAGAAGAAATAAAGCTGTTGTGTAAGCTGCTTGTAAGTTACTACTGCAAGCTGCTGTGTAAGATGCTATTGTACCAGATATAGATAATCTTCTACCGGAGGTAATATTTATCCATAACGGAGTACCGAAAGGATAAGCTCATTGTACCAGATATAGATAATCTTCTACAGGGGATAATATTTATCCATAACGGAGTATCACAAGGATAAACTTCTTCAGGAGGCTTATTTTCAGTAGAGTACTAAATAGATAAACATATTTACGGTGGAGTCCCATATGGATAAGCTTCTTCAGGAAGCTTATTTACAATGGAGTACTAAATGAACATCCATAATATAATATATTTATAACA
>Nt02:69891954:69897849_3p
TGTTATAAAATAAAGACCGTAAAGTAAAGACAAATTTAGTGAGAAACTGATATATTATTCAATTTCAAAGTGATGTACATAATGAACTAAAATCTCCTCTATATATAGAAGAAAGGAAGCTGCTGTGTAAGCTGCTTGTAAGTTGCTACTGCAAGCTGCTGTGTAAGCTGCTATTGTACCAGATATAAATAATCTTCTATCGGGGGTAATATTTATCCATAACGGAGTACCGAAAGAATAAGCTTATTGTACCAGATATAGATAATCTTCTACAAGGGATAATATTTATCCGTAACGGAGTATCGCAAGGATAAACTTCTTCATGAGACTTATTTTCAGTAGAGTACTAAATAGATAAACATATTTACGGCGGAGTCCCATATGAATAAGTTTCTTCAGGAAGCTTATTTACAACGGAGTACTAAATGAACATCCATAATATAATATATTTATAACA
>Nt02:70043603:70052698_5p
TGTGACGAATACTACAATCTCAAAGTATATTGATAAGAACTAAAGGTCTATTACAATTACTAGTTGCCGAACCAACTCTCAAATTGCAGCTAACAATAGAAATACTGAATATAAGATAGTTGTGGATATAGGAGAAGATACACAAATAGAAGAAGGGAGATGAGAAGCTTAAACTCAGAGCAAGGAGATGAGAGGAACAGACATTTTCTTCTTCAACAATAGGCATATTCCCAAAATCTCAGACCACCGTCCCTTTTAACAAAACCATTACGCCCACTAATCCACCTGGATCCCAAATTAACCTGGCCCAATTATTTGTTCTCAGCCCAATAACTATTTGTATGACATTGGACTGGGGCTGATTCATAACA
>Nt02:70043603:70052698_3p
TGTGACGAATACTACAATCTCAAAGTATATTGATAAGAACTAAGGGTCTATTACAATTACTAGTAACTGAACCAACTCTCAAATTGCAGCTATTAATAGAAATACTGAATATAAGATAGTTGTGGATATAGGAGAAGATACACAAATAGAAGAAGGGAGATGAGAAGCTTAGACTCAGAGCAAGGAGATGAGAGGAACATACATTTTCTTCTTCAACAATAGGCATATACCCAAAATCTCATACCACCGTCCCTTTTAACAGAACCATTACGCTCATTAATCCACCTGGATCCCAAATTAACCTGGCCCATTTATTTGTTCTCAGCCCAATAACTATTTGTATGACATTGGACTGGGGCTGATTCATAACA
>Nt02:72294929:72301683_5p
TGACCTAAGATATTGATCAACATCCATACATGGCTCGTAAGTTGGCTACAAGCCTCCAACAACTCAAATCGCCAAATAGTTTTACATGCTAGACCATTCAACTTTATTCTTATGTTTTAATACCCATTTGAAGTCATTAATGATACTACATCAATTGTCCATTGCCACCAAGTTACTATTCATCGTCTTCTACAATCAACACTTGCA
>Nt02:72294929:72301683_3p
TGACCTAGGATATTGATCAACATCCATATATGGCTCATAAGTTGGCTACAAGCCTCCAACAACTCACATCGCCAAATAGTTTTACATGCTAGACCATTCAACTCCATTCTTATGTTTTAATACCCATTCGAAGTCATTAATGATACTACTTCAATTGTCCATTGCCACCAAGTTACTATTCATCATCTTCTATAATCAACACTTGCA
>Nt02:72602514:72606981_5p
TGTTAGTTTACAGATATGTATATAATGTAGTCTTGTCCCACATTGGAATATGAGTAATATGTCCTTATAGTGTATAGCTATAAATAAGGACCTCTTGTATTGTATTATTCATCTAATATCAATAACATATTTTCTCCCGTGCTTTCTCACATGGTATCA
>Nt02:72602514:72606981_3p
TGTTAGTTTACAGAGTGATGCATATAATATAGTCTTGTCCCACATTGGAATATGAGTAATATGTCCTTGTAGTGTATAGTTATAAATAAGGACCTCTTGTATTGTATTCTTCATCTAATATCAATAACATATTTTCTCCCGTGCTTTCTCACA
>Nt02:73540917:73545703_5p
TGTGAGTTTGATGAATCTGAGTCTATCTCTCAGATTCATCCATACATTTTCGGATAGAGCTCAATTTGGGAAGAAACTTGAGTGAAGAATATAGGTGCATAAAATGAGAGAAATGAATTCTATATCACAAAATGTAATTACGGGTGTATATGTACTACTAATTTAACTGCGGTTCTAATAACTTAACCATGGTCAGCTGGGACCCACCACTAACTACTTTTAACTAACTAGAGTCTAGCTTAACTACTTAACCACCTATTAACCACTTATTCTTCACA
>Nt02:73540917:73545703_3p
TGATACCATATGAGTTTGATGAATCTGAGTCTATCTCTCAGATTCATCCATGCATTCTCGGATAGAGCTCAATTTGGGAAGAAACTCGAGTGAAACAGATAGGTGCAGAAAATGAGAGACATGAATTCTATATCATGAAATGTAATTACACGTGTATATGTACTACTAATTTAAATGTGGTTCTAACAACTTAACCAAGATCAGATGGGACCCACCACTAACTACTTTTAACTAACTAGAGTCTAGCTTAACTACTTAAGCACCTATTAACCACTTATTCTTCACA
>Nt02:73611132:73619241_5p
TGACCCAAAATCCATTAAAGGTCGTGATGGTGCCTAACGCCATTGTCAGGCAAGCCAACAATAATTGATTAACTTAATTACTCATTTTAGTATTGTTGAAATCATAATTTCCCTCAATTTATTAATAAGAGATAAAATTTACATAGTAAATGGAAATCTCTCCACAACTACCCTACTGAACAACCCAAAAGTACCCACAAAACTTGGTGTCATAAGTGCATGAGCATCAACTAGGAAGTAAAATAAAATACAGCATCCGTTCGGAATACAAATTGGACAGGAAAAGTATATAAATAACTTTGAAGGAGACTCTGGTGGCTTCGGATCATAGTATAGAATGCAACTCACGTAAGTCCCGCAATAACCGCGCCTCTGCGCCCACAAGGCCACTAGACATATATGTACATGCACAAAAATATGCAGCAAGTATAGTATGAGTACGTAAATCAACGCGTACCCACTAAGTATCCAGTCTAATCTCAAAAAAGTAGTGACGAGAGGTCGACTCTGACACTTACTTTGGGCTAACAATAAAATGTCGATGTTATAATTAAGCATGGATTTTCATAATATAGTTGAAAACTCAATAACGGGAAATAATAAACAATCCTCTTACTAATAAAAATTCCCGAATTTTATTCTCATCATTTAACAATTTATATCTCAAGCCA
>Nt02:73611132:73619241_3p
TGTCACGACCCAAAATTCATTAAAGGTCGTGATGGCGCCTAACGCCGCTGTCAGGCAAGCCGACAATAATTGATTAACTTAATTACTCATTTTAGTATTGTTGAAATCATAATTTCCCTCAATTTAATAATAAGAGATAAAATTTACAGAGTAAATAGAAATGTCTCCACAACTACCCTACTGAACAGCCCATAAGTACCCCCAAACCCCGGTGTCACAAGTGCATGAGATCAACTAGGAAGTAAAATAAAATACAGCATCCGTCCGGAATACAAATTGGACAGGAAAAGTATATAAATAGCTCTGAAGGAGACCCTGTTGGCTACGGATCGTAGTATAGAATGCAGCTCACCTAAGTCCGCGCAATAACCGCACCTTTGCGCCTACAAGGCCACTAGACATATATGTACCTGCACAAAAATGTGCAGCAAGTGTAGTATCAGTACGTAAATCAACGCGTACCCAGTAAGTATCCAGTCTAACCTCGAAAAAGCAGTGACGAGAGGTCGACTCAGACACTTACTATGGGCTAACAATAAAATGTCGATGTTATAATTAATCATGGATTTTCATAATATAGCTGAAAACTCAATAACCGGAAATAATAAACAATCCTCTTACTAATAGAAATTCTCGAATTTTATTCTCATCATTTAACAATTTATATCTCAAGCCAATGAAGCA
>Nt02:73937171:73943030_5p
TGGTTTAGTTCATAGATTCTTCTAAGTAATCGAAAGAGGCTAGTTGAATCCTTGATTAAACCTAGTTAGGAGGATAATTGAAAGAGGTTCTCCTAAAGACTAATCCATTACGCATTCTTGCATATCTTCACCAAGCTTAAATTGGTTCA
>Nt02:73937171:73943030_3p
TGAAAGAGGTTCTCCTAAGTAATCGAAAGAGGCTAGTTGAATCCTTGATTAAACCTAGTTAGGAGGATAATTGAAAGAGGTTCTCCTAAAGACCAATCCATTACGCATTCTTGCATATTTTCACCGAGCTTAAATTGGTTCA
>Nt02:74219791:74231366_5p
TGTATACGGTTAAAACCGAGCCCACCCAATTTTACTATTAGACCGAGATCGGGAGATTGCATCGAAGGACGGCCTCGTAACGTAACAGACTAAATCACGAGGACTAGGTACCAAGTTCATAACCGAGGTACCTGTTGAGATCGAGGCTAGTAGCGATCGAAGCCAAATGGGACAGACATCGAGCAAGATCGAAAATAGCATAATAACGGAAAGGCGAGATACCCGTGACTGGTCGAAGATCACGGCGTAAATATCGGTGACTGGTCGAGGATCGTGGCGTAAATCTCAGAACGGATCAAATCAGAAACGGTTAATTAGCTAATCATGTGATTTTCTTCTGTAATTAGAACTATACCATAAGTAGGATTCCTCTACTATATAAAGGGGAGTCCTAATCATTTGTAGAGCACAGTTCACAAAGATAAAAGCAATATAATTTTCTTTCTCGTTTATACGATTGTTCATCAGCTTGCTATATTTTTATTGTTCTTGCATCAACCAGTTCGAGGGTATCCAAACTCGAGGGCTGAGTTCCATTCTAACACTGGTTTACTTTATTTTACAGTTCATTTCTGCTATTAATCCTCATATTTATCAATTGGTATTAAGTGAAATCACGTGTTCTTAGAGCCACACTATAAGTTTAATTGTTATCCAATTTTAAGAGTAAACA
>Nt02:74219791:74231366_3p
TGTATACGGTTAAAATCGGGCCTACCCGATTTTACTATTTGACCGAGACCGGGAGATTGCATCGAAGGACGGCCTCGTAACGTAACAGACTAAATCACGAGGACTAGGTACCAAGTTCATAACCGAGGTACATGTCGAGATCGAGGCTAGTAGCGATCGAAACCAAATGAGACAGACATCGAGCAAGATCGAAGATAGCATAATAACGGAAAGGCGAGATACCCGTGACTGGTCGAAGATCACGACGTAAATCTCGGTGACTGGTCGAGGATCGTGGCGTAAATCTCAGAACGGATCAAATCAGAAACGGTTAATTAGCTAATCATGAGTTTTTCTTCTGTAATTAGAACTATACCATAAGTAGGATTCCTCTACTATATAAAGGGGGGTCCTAATCATTTGTAGAGCACAATTCACAAAGATAAATGCAATATAATTTTCTTTCTCGTTTATACGATTGTTCATCAGCTTGCTATATTTTTATTGTTCTTGCATCAACCAGTTCGAGGGTATCCAGACTCGAGAGCTGAGTTTCATTCTAACACTAGTTTGCTTTATTTTACAGTTCATTTCTGCTATTAATCCTCATATTTATCAATTGATATTAAGTGAAATCACGTGTTCTTAGAGCCACACTATAAGTTTAATTGTTATCCAATTTTAAAGATAAACA
>Nt02:74903067:74913451_5p
TGATAGGTTATGTGCCATGTTATGTTTTGATGATCTAACAAACTTAATGATAGGAACCAGATAGGGAACCTGTTACATATCCTTAAAATGCTCAAGAACAACAAGTCTCAAGTCGGGCACACGTTCCAACAATCAGAGTCAAAGAGACGACAGAAGGAACATATGAACATCAGTTCCCTTGCTGACTGTACAGGTCAACTGCTCACAGCTGTAAAGTTGTTGCAATTGTTCCTCTGCACACACGCAACAGTGTGAACAGTGCAGCAATCACTTTATGAGGAATGCCTTGTATCGTATATTTGCTTGCATCATCCAAGTGACATCACTTGGATATTATTAACATGAAGCAATGAAGAAGATACACACTTGCACATCCGAGAAATAATCAAGTTTCCTCTCAAGTGTGTTGCCATCTTGCAAGTGACTTTCAGGCTTTAAGAACAAAGAACAACATACTGAAAGACTAGTTTCCAGCATTGTGTTATTATATATCCTTAGTTGTGTTGCACCTTTGTTAGAGTGATTTACTTGTAATTTCTACTTAGCTTAGCTAGAAGCATTGTGTAGAAACCATTTGTAAAATCATAAACCTTGTGTTTGTGTCTTGGCTAGAGTTAGTCGAGTTGTGAGCTTTAAAATAGAGTTATTACAAAGAGGCTTGTAATAGAGTTATTACAAGTGAGTGAGAGATTAAGAGTTTAATTCCTAGGTTATAATAGGTTGTAATCTAAAAGTTTCTCGGTTAGTGAAATTGAAATCCTACGAGTGTAGGTCGTGATTTTTAATCCCGTGAGCTGGGAGTTTTCCACGTAAAACTCTGATGTGTCATTTACTTATCTCTTATTGTGTGTATTCTGTGGGAACTGATAGAGAACCAGGTTCTCTATACAGTTTGGTGGATCCTAAGTTTCTATCA
>Nt02:74903067:74913451_3p
TGATAGGTTATGTGCCCTGTTATATTTTGATGATCTAACAAACTTAATGATAAGAACCAGATGAGAAACATGTTACACATCCTCAAAGTGCTCAAGAACAACAAGTCTCAAGTCGGGGCACAAGTTCCAACAATCAGAGTCAAAGAGACGACAGAGGGAACATATGAACATCAGTTTCCTTGCTGACTGTATCAGTCAACTGCTCACAGCTGTAAAATCGCTGCAACTGTTCCTCTACATATACACAACAATGTGAACAGTGTAGCAGCCATTTTATGGGGAATGCCTTGTACCAGATATTTGCTTGCATCATCCAAGTGACATCACTTGGATATTATTAGCATGAGGCAATGAAGAAGATACACACTTGCACATCCAAGAATTAATCAAGTTTCCTCTCAAGTGTGTTGTCACCTTGCAAGTGACTTCCAGGCTTCAAGAACAAAGAACAACATACCGAAAGAACAGTTTCTAGCATTGTGTTATTACATGTCCTTTGTTGTGTTACACCTTTGTTAGAGTGATTTACTTGTAATTTCTACTTAGCTTAGCTAGAAGCATTGTGTAGAAAACCATTTGTAAACCCATAAACCTTGTGTTTGTCTCTTGGCTAGAGTTAGTCGAGTTGTGAGCTTTGTAATAGAGTTATTACAAAGAGGCTTGTAATAAAGTTATTACAAGTGAGTGAGGGATTAAGAGTTTAATTCCTAGGTTACAATAGGTTGTAATCTAAAAGTTGCTCGGTTAGGGAAGTTAAAATCCTACGAGTGTAGGTCGTGATTTTTAATCCCGAGAGTTGGGAGTTTTCCACGTAAAACTCTGATGTGTCATTTACTTATCTCTTATTGTGTATATTCTGTGGGAATAGATAGAGAACCAGGCTCTCTATACAGTTTGGTGGACCCTACGTTTCTATCA
>Nt02:74927281:74938788_5p
TGTTTACCCTTAAAATTGAATAAGAATTAAACTTATAATGTGGTTCTAAGGACACATGATTTCACTTAATACCAATTGATAAATATGAAGATTAATAACAGAAATGAACTATAAAGTAAAGCAAATCAGTGTTAGAATGGAACTCAGCCCTCGAATTTGGATACCCTCGAACTAGTTGATGTAAGAACAATCAAAATATAACAAGCTGATGAACAATAGTATAAACGAGAAAGAGAATTATACTGCCTTGATATCTATGAACAATCTCCCTCACAAATGATTAGAACCCCCCCTTTAAATAGTAGAGGAATTCCACTTATGGTATAATTCTAATTACAGAAGGAAATCTCATGATTAGCTAATTAACTATTTCTGAGTTGATCCGTTCCGAGATTTACGTCATGATCTTCGACCAGTCACGGATATCTCGCCTTTCTGTTATTGTGCTATCTTCGATCTTGCTCGATGTCTGTCTCATTTGGCTTTGATCGCTACTAGCTTCGATCTCGACATGTACCTCGATTCTGAACTCGGTACCTTATCCTCGTGATTTTAGTCTGTTCCATTATGAGGCCATCATTCGATGTAACCTCCCGGTCTTGGTCAAGTAGTAAAATCGGGTGGGCCCGATTTTAACCGTATACA
>Nt02:74927281:74938788_3p
TGTTTACCCTTAAAATTGGATAACAATTAAACTTATAATGTGGTTCTAAGGACACGTGATTTTACTTAATACCAATTGATAAATATGAAGATTAATAACAAAAATGAACTATAAAGTAAAGCAAACCAATGTTAGAATAAAACTCAGCCCTCGAATTTGGATACCCTCAAACTAGTTGATGTAAAAACAATCAAAATATAACAAGCTGATGAACAATAGTATAAACGAGAAAGAGAATTATATTGCTTTGATATTTGTGAACAATCTCCCTCACAAATGATTAGAACCCTCTTTTAAATAGTAGAGGAATTACACTTATGGTATAATTCTAATTACAGAAAGAAATCCTATGATTAACTAATTAGCCGTTTCTGATTTGATCCGTTCCGAGATTTACGCCATGATCCTCGACCAGTCACGAATATCTCGCCTTTATGTTATTGTGTTATCTTCGATCTTGCTCGATGTCTGTCTCATTTGGCTTCGATCGCTACTAGCCTCGATCTCGGCAGGTACCTCGATTCTGAAATCGGTACCTTATCCTCGTGATTTTAGTCTGTTCCGTTATGAGGCCATCCTTCGATGCAACCTCCCGGTTCTTGGTCAAGTAGTAAAATAGGGCGGATCCGGTATTAACCGTATACA
>Nt02:75281969:75288257_5p
TGAAAACAATGATATATTCATGTATATTAACCAAATTTGAGTTAGAATTACCACCTCGATGAAATTCTGGAAAACCCCACGAAACATCGTCACAAACCGACCTCCCAATGTCCAAATGTGAAATAATACCCTAACCCTTGGTTATATAGTACCACGTCTGATCTCTCAATGTGCGGTCCTCACATTTTCAAGTGTTGTCCGCACATTTCCAAGTTTTGCGGCCGCAATCCAAATTGTGCGGCCGCTTCATTGTGACTGCACTACAAGGCTTCAGTAACATGTCTATAATGTTCTGTACAAATATCCA
>Nt02:75281969:75288257_3p
TGATATATTCATGTATATTAACCAAATTTGAATTAGAATCACCACCCCGATGAAATTCTTGAAAAACCCACGAAAAATCATCACAAACCGACCTCCCAATTTCCAAATGTGAAATAATACCCTAACCCTCGGTTATATAGTACCACGTCTGATCCCTCAATGTGCGGTCCGCACATTTTCAAGTGTTGTCCACACATTTCCAAGTTCTGCGGCCGCAATCCAAATTGTGCGGCCGCTTCACTATGACTGCACTACAAGGCTTCAATAACATGTCTATAATGTTCTGTACAAATGTCCA
>Nt02:75326027:75334714_5p
TGTCATGACACAAAATCCAACTAGTCGTGATGGCACCTAACCCAACCCGCTAGGTAAGCCAATTATCAACTATCCAATTTCATTAACAGTTATTAAAGCAGTTTAAGTAAAGAAAAATCTTAATCTTATACATTCCCCAGGAATTGGTAGTACAAATCATGAGCTTCTAAGAATAGAGTATACAAAGCTGGTATGAAATAAATACATCATCTGTTTGAAAAGTACATAAACATAGTTTTATGAATCTAAGGCTACCATGAACAAGAGGCAGCTACAATAGGAACGCAGGTACATCTTCAAATCCGGCAACCATCGAGTACAGCAACAACAACAGCCAACATCTACACGCAATGTGCAGAAGTGTAGTATAAGTACAACCGACCCCATGTACTGAGTAAGTAACAAAACCTAACCTTAGGTTGAAAGTAGTGACGAGCTTTTACCAAGGTCGGGTCCAAAACCAATAGTCCACCGCAGTCCATAACAATGTAAAGCAAATAATACAAGAAGTAATTCAGAGGTAAAATGCTCAGCTAAATCATGATTTCCAAAAATAGTTCTTCCTTTCAAGTACATCAGTGAAACCTAAAATCGTTTACTGAAATTGCCAAAAATATGAATAAGTTTGAAAACAATAATTTTCCCAAATTCCTTTCAATAATAAATGAGATGTTACATTTTCTTTCCACACAACCCGTGTAAAAATAAATACATCACTATGCCCATCTGTCAACATATGTGAGAAATCATGAATGATGTGATACTGTACAGCATGAGGAAAATACATCTCTATGCATGTATGTCATGTGTGCATGTCAATGCGATGCCACTCAGTGATAAAATCATATGCATACTCTCAGAGTATCATTTCACTCAGTCCTCCCAGTCACTCAGTCCTCACAGTCACTCAGTCCTCACAGTCACTCATTTCTCGCAATCACTCAGTCCTCCCA
>Nt02:75326027:75334714_3p
TGTCATGACCCAAAATCCAACTAGTCGTGATGGTACCTAACCCAACCCGCTAGGTAAGCCAATTATCAACTATCCAATTCCATTAACAATTATTAAAGCAGTTTAAGTAAGAAAAAACTTAATCTTATACATTCCCCAAGAACTGGTAGTACAAATCATGAGCTTCTAAGAATAGAGTATACAAAGTTGGTATGAAATAAATACATCATCTGTTTGAAAAGTACATAAACAGAGTTTTATGAATCTAAGGCTACCATGAACAAGAGGCACATACAATAGGAACGCAGGTACATCTTCAAATCTGGCAACCATCGAGTACAGCAACAACAACAACCAACATCTACACGCAATGTGCAGAAGTGTAGTATCAGTACAACCGACCTCATGTACTGAGTAAGTAACAAACCTAACCTTAGGTTAAAACTAGTGACGAGCATTTACCAAATTCGGGTCCAAAACCAATAGTCCACCACAGTCCATAACAACGTAAAGTAAATAATACAAGAAGTATTTCAGAGGTAAAATGCTCGGCTAAATCATAATTTCCAAAAATAGTTCTTCCTTTCAAGTACATCAGTGAAACCCAAAATCGTTTACCGAAGTTGCCAAAAATATGAATAAGTTTGAAAACAATAATTTTCCCAAAATTCTTTCAATAATAAATGAGATGTTTCATTTTATTTCCAGATAACCCATGTAAAAACAAATGCATCACTATGCCCATCTGTCAACATGTGTGAGAAATCATGAATGATGTGATACTGTACAGCATGAGAAAAATACATCTTTATGCATGTATGTCATGTGTGCATGTCAATGCGATGCAACTCAGTGATAAAATCATATGCATACTCTCAGGGTATCATTTCACTCAGTCCTCCCAGTCACTCAGTCCTCACAGTCACTTAATCCTCACAGTCACTCA
>Nt02:75818431:75830668_5p
TGTAAAAATAATAATAAATACGAAAAGCAGTAATGCATTAATAGAATCTTAAAAACGTCAACAAGTGCGGCTCGACGGCTCGAGCACTTATTTCAAAACAGAATATTGAAAAACGTCTCAAATGCTCA
>Nt02:75818431:75830668_3p
TGTAAAAATAATAATAAATACGAAAACCAGTAATGCATTAATAGAATCTTAAAAACGTCAACAAGTGCGGCTCGACGGCTCGAGCAATTATTTCAAAACAGAATATTGAAAAATGTCTCAAATGCTCA
>Nt02:76619231:76622681_5p
TGTTTACCCTCAAAATCTGATAACAATTGAATTTGTTAGTGGTTATAAAGACATGTGAATTAACTTGATACAAAGCGATAATTTAGATTGTAATTAAAATAAATAGCGATAAAATAAACTGCAAACCACAGGAATTGGATGATTTCAATTTAAGAATGCTAGTCACCCTTGAGTTGAATATACTTTTATTGACAGAAAGAATATCAAAAGAATAGGAGTTTGGAAAAATGTATTGCTTATGAGCGTATGTTACAATATCCTTTAGGAATTGTCAAGTCCCCTTTATATATCAGGGGCGATCTACCTTTTAAGATATTATTTTATTATTCTATAAAAGGTAAAAAGGACCGTTGGTTCCCTTTTCCGTAATTTCTGTCATAATGACTAGTTAATGGCGAGAATTACGGACCCCTATCGGACGAGTTGGCAAAGCTTTCTTCGAGGCCGTTAGAACAGGACTGGTCATGCCTTCGGTAAACTCGAGGGCATATCTGATGGTTTCTCGATGGCTGGTTTTGATGATGCTTTGGGTCCGATCTTGAATATTATATTCTGCCCTCGGCTGATCATGTTGGATGTCAGATCGAATCTCGGATTTCGATTTCTACCATGTTGTAGATGTACTGACCTTGGCCGTCCATTTCTCAAGCTCGATCGACCATCAAGCTCGATTTTACCCGTACACA
>Nt02:76619231:76622681_3p
TGGGCGCCAAACAGTTTACCCTCAAAATCGGATAACAATTGAATTTATTAGTGGTTATAAAGACATGTGAATTAACTTGATACAAAGCAATAAATTAGATTGTAATTAAAATAAATAGGGATAAAATAAACTGCAAACCATAGGAATTGGATGATTTCAATTTAAGAATGTCAGCCACCCTTGAGTTGAATATACTTTTATTGACAGAAAGAATATCAAAAGAGTAGGAGCTTGGAAAAATGTATTGCTTATGAGCATATGTTACAATGTCCTTTATGAATTTTCAAGTCCCCTTTATATATCAGGGGCGATCTACCTTTTAAAATATTATTTTATTATTCTATAAAAGGCAAAAAGGACCGTTGGTTCCCTTTTTCGTGATTTCTGCCATAATGACTAGTTTATGGCGAGAATTACGGACCCCTGTCGGACGAGTTGGCAAAGCTTTCTTCGAGGCCGTTGGAACAAGACTGGTCACGCCTTCGGTAAACTCGAGGGCATATCTGATGGTTTCTCGATGGCTAGTTTTGATGATGCTTTGGGTCCGATCTTGAATATTATATCTCGCCGTCGGCTGATCATGTTGGATGTCAGATCGAATCTCAGACTTTGATTTCTACCATGTTGCAGATGTACTGATCTTGGCCCTCCGTTTCACAAACTCGGTCGACCATCGAGCTCGATTTTACCCGTACACA
>Nt02:79505406:79515582_5p
TGGGCAAAAAGGTGGAGGCTTTCCTAGATCTAAAATTCAATGAGTTTGAGGAGGTTTTGAAGGATTTTGTTTGGAGATATGGAAAGAGAAGGTTGTGGAGATTACATAGTGTGAATTTGGGGGTGTTTGGAGGTTGGCCGCCACCGGTGGGCGATTTTCGACGGCGGTGGCGGCGGCGGAGAGAAGAGAGAGAGGAGAGAAAGAGTTATGGGGGAAATGAGGGAATTTTTCAGATTTTTGAGTCTTTAAATACCTCTTGAGAGATCAAATATGGACCATTAGATCAATGGGTGAGATTTGATCTTGGATCACTTAATGAAACGACGCAGTTTTGAGGCAAAACTACGTCGTTTCAGACCCTTTCAAGGGCAGCCCCTTATCTTGCATTTTTGGCCACTTTCTCTTTCAAATTTGGCCCAATTTCTTCCTTAATCCTACTTATTAAATTAAATTTACACAAATAAATAAATTAATTAAGTAACTTATTCAAATGATCAATTAACTAGATTAATTCACCAATTGAAATAGTTAGTTAATTCCTAAAATGCACAAAGAAAGAAAGAACTATTTTTTGGTATTTTTATGATAGGAAATATGCAATCAAAGACACAAAAATTGGAAAAAATAATTAAAGTAACAAAACACTAATGACTTTAGGAGGTATTAAAATAGTGCAAAAATTAGGTATTCACA
>Nt02:79505406:79515582_3p
TGGAGGCTAAAGTTTCCTAGATCTAAAATTCAAGGAGTTTGAGGGGTTTTTGAAGGATTTGGTTTGGAGATATGGAAAGAGGAGGTTGTGGAGATTACATGGTGTGAATTTGGGGGTGTTTGGAGGTTGGCCGCCGCCGATGGGCGATTTTCGACTGCGGTGGCGGCGACGGAGAGAAGGGAGAGAAGAGAGAAAGAGTTATGGGGGAAATGAGGGAATTTTTCAGATTTTTGAGGCTTTAAATACCTATTGAGAGATCAAATATGGACCATTAGATCAAGGTGTGAGATTTGATCTTGGGTCACTTAATGAAACGACGTAGTTTTGAGGCAAAACTACGTCGTTTCAGACCCTTTCAAGGGCAGCCCCTTTATCTTGCACTTTTGGTCACTTTCTCTTTCAAATTTGGCCCAATTTCTTCCTTAATCCTACTTATTAAACTAAATTTACACAAACAAATAAATTAGTTAAGTAACTTATTCAAATGATCAATTAACTAGATTAATTCACCAATTAAAATAGTTAGTTAATTCTTAAAATACACAAATAAAGAAAGAACTATTTTTTGGTATTTTTATGATAGGCAATATGCAATCAAAGACACAAAAATTGGGGAAAATAATTAAAGTAATAAAACACTAATTACTTTAGGAGGTGTTAAAATAGTGCAAAAATTAGGTATTCACA
>Nt02:80791456:80797026_5p
TGTTGGGATTCATAGCTTAGAAGATAGCTTAGGAACTGATATTAGTTAGTATGTGTGGCAGTCCAACTGTATTTAATATTTGGGCATCCAGTTCAAATCTTGTACTTATTGTATTTGGGCTTCCGGGTCCTATATATATAGAGGCCCAACTTCTGAGAACAATACATAGAAAAATAGAATTATTTTGTACAGCCTTTGGAAAATATAGAAAAAGTCAGATATTTCTTTTTCTCTCTTCTCTTAGAACCCTAATTGGGTGTTTCTCATTTTCCTTCGATCTCTGAATCTAACA
>Nt02:80791456:80797026_3p
TGGGATTCATAGCTTAGAAGATAGCTTAGGAACTGATATTAGTTAGTATGTGTGGAAGTCCAACTGTATTTAGTATTTGGGCCTCCAGTTCAAATCTTGTATTTATTGTATTTGGGCTTCCGGGTCCTATATATATAGAGGCCCAACTTCTGAGAACAATACATAGAAAAATAGAATCATTTTGTACAACCTTTAGAAAATATAGAAAAAGTCAGATATTTCTTTTTCTCTCTTCTCTTAGAACCCTAATTGGGTGTTTCTCATTTTCCTTTGATCTCTGAATCTAACA
>Nt02:80912505:80914004_5p
TGTTGGATTTTGCATCTGTTACTGCTACTGTTTTCTAGAATAATTAGTTGTTTAATTTTAGGAGGAGACTGCTAGAAGATTCAGAATTTTAATTATAGTAAGAGTTTAGTAATTTAGTTGTAGGAGGAGTCTACTACTTTATTTATTTGGCTATTTAAAGTCCTATGATTAATAAATTTTTATAGACAATTTTTTCAATCATATTTTCAATCTTCTTGCTGCTTGCATATTTTTTTTAAAATCTATAACAGTGGTATCA
>Nt02:80912505:80914004_3p
TGTTGGATTTTGCATCTGTTACTGCTACTGTTTTCTAGAATAATTAGTTGTTTAGTTTTATGAGGAGTCTGCTAGAAAATTCAGAATTTTAATTATAGTAAGAGTTTAGTAATTTAGTTGTAGGAGGAGTCAACTACTTTATTTATTTGGCTATTTAAAACCCTATGATTAATAAAATTTTAGAGACAATTTTTTCATTCCTATTTTCAACTTTCTTGCTGCTTGCATATTTTTTTTAAAATTCATAACA
>Nt02:81865686:81875021_5p
TGGAGTAACTGTGAGGTTGGAGTGAATGGGAGGACTGAGTGACTGTTACTCTGAGAGGATGTATTGATTTCATTATTTGCTGCATTTCAACTGTCATATATCACTATTTTTGGAAATTTTGGAAAACAATTATTTTCTATTTCGGTCAAACTTGATATGAAATTTCAGTGAAATCTTAAATGTTGAACCTGAGAGCATGCCTACTCTTTTATATTGAAAAGTACTGTATTTGGACTTAGCTGAGAAGCTCGTCACTACTTTCAGTTCTTTATTTATTATTGTTACTTACTGAGTTGGTTGTACTCATACTATACACTGCACTTCGTATGCAGATCTAGGTGATCCCAGATACAGTGGGTGTTTATTCTTTTTCACA
>Nt02:81865686:81875021_3p
TGACTTTGAGGTTGGAGTGAATGGGAGGACTGAGTGACTGTTACTCTGAGAGGATGTATTGATTTCATTATTTGCTGCATTTCAGTTGCCATATATCACTATTTTTGGAAATTTTGGAAAACAATTATTTTCTGTTTCGGTCAAACTTGATATGAAATTTCAGTGAAATCTTAAATGTTGAACCTGAGAGCATGCCTCTATTATATTGAAAAGTACTGTATTTGGACTTAGCTGAGAAGCTCGTCACTACTTTCAGTTCTTTATTTATTATTGTTACTTACTGAGTTGGTTGTACTCATACTACACCCTGCACTTCGTGTGCAGATCTAGGTGATCCCAGATACAGTGGGTGTTGATTCTTTCTCACAGTCGATTTTTGGAGATTCA
>Nt02:82061516:82068407_5p
TGAATTGGGATATAAAGTGTGGCCAATGTGCAGGAAATGCGATGATTGATATAAGTGAAAGTTATACCGGTGGCCAACGGTGCCAATGAAATGAAATGATGTGAGAAAGGTTATGAAATGAGCCTTGATTAAACTATTCCAAATTGACTTCGAAAATAGAATTCCCTAAAAGCTTATAAACTCAAGTAATGCTCATATGTGGTTGTTTTAACAGACGTTATGATTTGTGAGTGGAAATTGTGTATTGCCCTTTGTGGGGAAAAATATATCAACAATAAATGGTGTGTTATTTGTTGATGATTTTAACTTGCGCATCAATTGCCAATCATTTTACTCCATTTCTCAGAAATAAATCTATTATGCTTAAATTGTTCATTTCTAATAAACTTAAAGTTGTGATTTCCGGAATATTATATGTATGCTGATTTTTATGATGATGATACATGAGAGGGAAGAAATGAAAGTGTGGAATATCAAATACGGCCACCGTGCCTTGAATAAATAATATTCTGAATGGCCAAAAGAGCCAAGAAAATTTTGTTATTGTTATTAGTTGAAAATACTAGTGGAAATTTATACAATGTGAAAGATGATAAGGTAAATGCATCTGCACCTATGTTATTTATGTGAATAATTCCCCTTATTTGGGATGAGATTGATGTGATAAAATTATTCCTCTTAATTGGGATGAGATTGATTGATATAAAAGGGTTGATGTCTCGAATAAGACAGCCTAGCCGATCGGGTCATGATCGGACACCATGGCGCACACATGGTGGTGATTGTGCTGGAAATTGTAATTGAAATTGAGATTTTGGTTGATATCTTCAAATAAGACA
>Nt02:82061516:82068407_3p
TGAAATGCAATGATTGATATAAGTGAAAGTTATACTTGTGGCCAATGGTGCCAATGAAATGAAATGATGTGAGAAAGGTTATGAAATGAGCCTTGATTAAACTATTCCAAATTGACTTCAAAAATAGAATTGCCTAAAAGCTTATAAACTCAAGTCATGCTCATATGTGGTTGTTTTAACAGACGTTATGATTTGTGAGTGGAAATTGTGTATTGCCTTTTGTGGGGAAAAATATGTCAACAATAAATGGTGTGTTATTTGTTGATGATTTTAACTTGCGCATCAATTGCCAATCATTTTACTCCATTTCTCGGAAATAAATCTATTGTGCTTAAATTGTTCATTTCTAATGAACTTAAAATTGTGATTTTCAGAATATTATATGTATGTTGATATTTATGATGATGATACATGAGAGGGAAGAAATAAAAGTGTGGAATATCAAATATGGCCACCGTGCCTTGAATAAATAATCTTCTGAATGGCCAAAAGAGCCAAGGAAATATTGTTATTGTTATTGGTTAAAAATACTAGTGGAGATTTATACATTGTGAAAGATGATGTGGTAAATACATTTGCACCTATGTTATTTTTGTGAATTATTTCCTTCATTTGGGATGAGATTGATGTGATAAAATTATTCCTCTTAATTCGGTTGAGATTGATTGATATAAAAGGGTTGATGTCTCGAATAAGACAGCCTAGCCGATCGGGTCGTGATCGGACTCCATGGCGCACGCATGGTGGTGATTGTGATGGAAATTGTAATTGAAATTGAGATTTTGGTTGATGTCTTCA
>Nt02:83039550:83048028_5p
TGGGATCAGACAGTTCGCCTCGGTAGTATCATATTCTTATGGGATCGGGCCGTTCGCCTCGACAGTATCATATTCTTATGGGATCGGGCCGTTCGCCTCAGCAGTATCA
>Nt02:83039550:83048028_3p
TGGGATCGGTCCATTTGCCTCGGCAGTATCATATTCTTATGGGATCGGGCCGTTCGCCTCGACAGTATTATATTCTTATGGGATCGGGCCGTTCGCCTCGGCAGTATCA
>Nt02:84410275:84412865_5p
TGTTAGGATCGGGAACCCGGGTAGTGCAGAATAGAGCCAAACAACGGTATAATGGCAATAACAAAGACAATGAAAGTTGATAACAACGACAATTAAGTAGATAAAGAAGACACAAATTTAACGTGGTTCGGTCAAAGTGACCTAGGTCGACAAGTGGAGAGAAGCAATTTACTATACCAACAAAAGTACAAAAGAGAGTACAAAATTAGAGTAAACATTCTAATTAATCTCAAATACCCTAAGAGAATAACCTCACAAGATCACTCCAAAGAAAGGGTTCACACAAGTACTTTCCAACACTAACTCTCATACAAAACACTCTTAATAGAGGAAGAAAGGAAGAAACAAGAATTGAAGACAAGTCTTGTTGGTGTGTTTACAAATGAGTAGAGAGTCCTCATTATATAGGAAAACAAAAAAGAAATGCTTGGCCAACAATTGGCCACATCCTCTCAAAATACAAGGCCATTTATTTGGCCAACAAGGCCTTAAATAAAAGGCTCCAAATGTGCCAACAAGGCTCACAAATGAAAAGCCTAAAAATAAGGCCACCTTTTACA
>Nt02:84410275:84412865_3p
TGATACCAATTTATTAGAATCGGGAACCCGGGTAGTGCGAAATATAGCCAAACAACGGTATAATGGCAATAACAACGACAATGAAAGTTGATAACAACAACAATTAAAGTAGATAAAGAAGACACAAATTTAACGTGGTTCGGTCAAAGTGACCTACGTCCACAAGCGGAGAGGAGCAATTTACTATACCAACAAGAGTATAAAAGAGAGTACAAAATTAGAGTAAATACTCTAATTAATCCCAAATACCATAATAGAATAACCTCATAAGATCACTCCAAAGAAGGGGTTCACACAAGTGCTTCCCAATACTAACTCTCATACAAAACACTCTTAATAAAGAAAGAACGGAAGAAACAAGAATTGAAGACAAGTCTTGTTGGTGTGTTTACAAATGAGTAGAGAGTCCTCATTATATAGGAAAACGAGAAAGAAATGCTTGGCCAACAATTGGCTACATCCTCTCAAAATACAAGGCAATTTATTTGGCCAACAAGGCCTTAAATAAAAGGTTCCAAATGTGCCAACAAGGCTCATAAATGAAAAGCCTAAAAATAAAGCCACCTTTTACA
>Nt02:86772324:86778042_5p
TGCGGCTGTAACGGCCTTGTCTGTGAGCTTCGATACTGACTCAAACTCTATATCGGGTCGAGCCATTGGCCTTGACTCGAGTTCGATCCTGACTCGGAGTCTTGATATTCGGGGTGGGTGTTGGTCGGTATGTGCATCTCCGACAACCTTTTGCCTCGTGGTTTGATTTTGTCATGGACCCGATAATGATACCGAACTGATCCTTGATCGGACTTGGATTTCGAATCCTGAAGCCCCTTTCTTCGGACCTTGACCTGACCTTAAGTAGATACCTTTCGATCGAAGTATTTCCGTCTCGATCAGTCCGTACGACTGACTCAATTGGTTCTGACCGTATACA
>Nt02:86772324:86778042_3p
TGCGACTGTAACGGCCTTGTCTGTGAGCTTCGATACTGACTTGAACTCGATATCGGGTCGAGCCATTGGCTTTGACTCGAGTTCGATCCTGACTCGGAGTCTTAATATTCGGGGTGGGTGTTGGTCGGTCTGTCCATCTCCGACAACCTTTTGCCTCGTGGTTCGATTTAGTCATGGGCCCGATAATGATACCGAACTGATCCTTGATCGGACTTGGATCTCGAATCCTGAAGCCCCTTTCTTCGGACCTTGACCTGACCTTAAGTAGATACCTTTCGATCGAAGTATTGCCGTCTCGATCAGTCTGTGCGACTGACTCAATCGGTTCTGACCGTACACA
>Nt02:88495214:88503854_5p
TGAAAGTACAAGAGAGGGTGAATTGTAACTAATTTAAAAACTTAGTCGACTTAGAAGAGACTTAGTCGACTTAGCTTTATCAGCAGGTTTGATTGAAGATGAAAATAAATTGAAAGAAATTTAAAGGCTGAGAAAACATGAGTTTTATACTAGTTCAGTACCGGTGTGGTACCTACATCCAGTTCCCTTGGGTCACAAGGGTTCTCTTAGATTTTCAATGGTTGGTTACAGTAGCAGTGGTTTTATGGATCGTTTACCACCAACGATTTTCAGCAACAATATTTTATAAACTTGACACAACTCTTGTTTTGCTTCCTAACACTTCCTATCTTTTGAGATACTAGTAAACTTAGGAATACAGTGTTTGTGCTAAGAACTAGGAAGACATAGAAAATAGTGGTAAGTTGCGTAGTTGAATTCTTGAGTTTGCCAGTCTTCTTATACGAGAGTCTTGAGTAGCCGTTGCGGATTGACCCTTGATTGAGGCACAAAATATTCTAAGAGATTTGACCCAAGGGGTACCTCCGAATCCTGCTCAAGAGATGGGTTGGATTCATTTACGTCCTTCCTTTTCGTATTCATAATCAGGGGAGTGATTTGTGGCTTGACTTGATCGATCAATCTTCAGAATCTCCAGATTCCAAATTAATCCTTGAAGTAGGGACTATCTTCCTATAACGATTGCACTTGATCGTGTTTCCTCTTTGATGGCCTTGACATCCTTTGATTTAGCATTTTTCTTGCTACATTTGATCTTGTTTCCTTTCTGATATCTTTAACATATTGACTTACTTTGATTTAGTACTGTCCTCCTAATTTTCTGCAATTAAATAGATACAGTTAGATTTGCATTATTGTCATCATTGAAACTTAGGTGTAACA
>Nt02:88495214:88503854_3p
TGAATTGTAGCTAATTTAAAAACTTAGTCGACTTAGAAGAGACTTAGTCGACTTAGCTTTATCAGCAGATTTGATTAACGATGATAATAATTTGCAAGGAATTTAAAGGCTGAGAACACATGAGTTTTATACTGGCTCAGCACCGGTGTGGTACCTACATCCAGTTCCCTTGGGTCACAAGGGTTCTCTTAGATCTTCAATAGTTGGTTACAGTAGCAGTTATTTTATGGATCGTTTACCACCAATGATTTTCAGCAACAATGTTTTATAAACTTGACACAACTCTTGTTTTGCTTCCTAACACTTCCTATCTTTTGAGACACTAGTAAACTTAGGAATACAGTATTTGTGCTAAGAACTAGGAAGACATAAAAAATAGTGGTAAGCTGCGTAGTTGAATTCTTGAGTCTGCCAATCTTCTTATACGAGAGTCTTGAGTAGCCGTTGTAGATTGACCCTTGATTGAGGCACAAAATATTCTAAGAGTTTTGACCCAAGGGGTACCTCCGAATCCTGCTCAAGAGATGGGCTGGATTCGTTTCCGTCCTTCCTTTTCATATTCATAATGAGGGGAGTGATTTGTGGCTTGACTTGATCGATCAATCTTCAGAATCTCCAAATTCCAAATCAATCCTTGAAGTAGGGACTACCTTCCTATAGCGATTGCATTTGATCTTGTTTCCTTTTTGATGACCTTGACATCCTTTGATTTAGCATTGTCATTGCTGCATTTGATCTTGTTTCCTTTTTGATATCTTTAACATATTGGCTTCCTTTGATTTAGTACTACCCTCCTAATTTTCTGCAATTAAATAGATACAGTTAGATTTGTATTATTGTCATCATTGAAACTTCGGTGTAACA
>Nt02:89194899:89199880_5p
TGTGAGAAAGGACGGGAGAATATATATAATTGATATTGGATGTTCAATACAATACAAGAGGTCCTTATTTATAGTTATACTATACAAGGACATACTACTCATATTCCAATGTGGGACAAGACTACACTATGTACATAGTTGTAAACTAACA
>Nt02:89194899:89199880_3p
TGTGAGAAAGCACGGGAGAATTTATGTTATTGATATTGGATGTTCAATGCAATACAAGAGGTCCTTATTTATAACTATACTATACAAGGACATACTACTCCTCTTTCAATGTGGGACAAGACTACACTATGTACATAACTGTAAACTAGCA
>Nt02:91068775:91076126_5p
TGTAAACATAAACTTTAATTTACACCAGGATCTTAAACATAATAACCTTACACAAAATCGTTACAGAAAACATACATGAAGCGGAAGCCATTATCATGAAGCGGAAACGTTAATTAAAATTGGTTTCCCGCCCCTTGCCCTAACTTTCGTTACTGCCACCATTAGTGATGGAAAAGAAGAATAGAATAGGTGATAACCCTAATGGGTGGGGAGATGACCAATTTATAGAGGTTCTCACTTAATCTGGTACGTCCATCGAGTAACCGATCGGACGGACGAGATTTGTCTTTCATTAAATATTAATTATGGCCTTTATTATATTGGGTCATATACATAATAAAAAAATCTAGCA
>Nt02:91068775:91076126_3p
TGTAAACATAAACTTTAATTTACACCAGGATCTTGAACATGATAATCTTACACAAAATTATTACAGAAAACATACCTGAAGCGGAAGCCATTATCGTGAAGTAGAAGCGTTAATTGAAATTGGTTTCTCGACCCTTGCCCTAACTTTCGTTACCGCCGCCTTTAGTGATGGAAAAGAAGAATAGAATAGGTGATAACCCTAATGTGTGGGGAGATGACCAATTTATAAAGGTTCTCACTTAATATGGTACGTCCATTAAGTAACCGATCGGACGGACGAGATTTGTCTTTCATTAAATATTAATTATTGCCTTATTATATTGGGTCATATACAAAATAGGAAAATCTAACA
>Nt02:91489326:91494028_5p
TGGTTGCTATGAATAACTAGTGGCCGATACGTATGACCTTAATGAAAGAAATTATTAATTAGCCATTTTATAAACTGTCAATATAAGTATGAAGCACAACGATGTAATTAGCATAGGCCATATGAAAAAAAACCTTAGTCAATGAACTTATATGGTTGCTATGAATAACAAGTGGCCGATACGTATGACCTTGATGAATGAAATTATATATTGGCTAGTATATAAATGGTCAATATAACTATGAATCACAACGATGTAATTAGCATAGGCCATATGATTATAACCTTAGTCA
>Nt02:91489326:91494028_3p
TGGTTGCTATGAATAACTAGTGGCCGATACGTATGACCTTAATGAATGAAATTATATATTGGCTATTATATAAACGGTTAATATAACTATGAATCACAACGATGTAATTAGCATAGGCCATATGACTATAACCTTAGTCAATGGACTTATATGTTTGCTACGAATAACTAGTGGCCGATACGTATGAACTTAATGAATGAAATTATATATTGGCTATTATATAAACGGTCAATATAACTATGAATCACAAGTATGTAATTAGCATAGGCCATATGACTATAACCTTGGTCA
>Nt02:92343832:92351193_5p
TGACGTACTGGCCTATAAGGCCATACCAGTATTCGTATACATGACATCTGCCTACAAGCCTCTAAGAGTACATAAATATCATAAAGGTGGGGACAGAGTCACACCATACTAATCAATACATATTCAAATCATACTGACCAAATAGGCAACTCTGAAGCAAGTGGAGTGCACAAACACCTTCTCCTGAGATGATAGCCTACTAGGAGAACTCTCAACCTGTCTATCGGGACCTGCTGGCATGAAACACAGCGTCCCCAGACAAAAGGGACATCAGTACAAATAATGTACCGAGTATGTAAAGAATGAAAATCAGTAAATAATAGACATGAGAGAAACATAGAGTAAAAGACTCAACATGTATGTCTGAATTAGATTTGTGAATCATTTATATTTACAATGCCATCCATATGCGTATAAATGTCATACCATGCATAGGTATATGCGTTAATAACATCATCAAGCCTCTGAGGGCATCCCATCATATCATCTCGGCCACTGTGGGCAAAATCATCAACGTATACCAGCTGATCAGGTGGTGATGCGTATATAACGCCGTAACCTTCTCCCATATCCCATATACA
>Nt02:92343832:92351193_3p
TGACGTACTGGCCTATAAGGCCATACCAGTATCCGTATACATGACATATGTCTACAAGCCTCTAAGAGTACATAAATATCATAAAGGTGGGGACAGAGCCCCACCACACCAATCAATACATATTCAAATCATACTAATCAAATAGGCAACTCCGGAGCAACTGGAGTGCACAAACATCTTCTACTGAGATGATAGCCTACTAGGAGAATTCTCAACCTGTCTATCGGGACCTGCGGGCATGAAACATAGCATCCCCGGACAAAAGGGACATCAGTACAAATAATGTACCGAATATGTAAGGAATGAAAATCAGTAAACAATAGACATGAAAGAAACATGGAGTAAAAGACTCAACATGTATGCCTGAATTAGATCTGTGAATCATTTATATTTGCAATGCCATGCATATGCGTATAAATGGCATACCATGCATATGTATATGCGTTCATAACATCATCAAGCCTCTGAGGGCATCCCATCATATCATCTCGGCCACTGTGGGCAAAATCATTAACGTATACCAGCTGATCAGGTGGTACTGCGTATATAACGCCATAACCTTTTCCCATATCCCA
>Nt02:93400034:93407135_5p
TGTCAAAAAGTGAGCTGAAGATGAAGAATTGTAGCAATGGTTGTCGAGGAAGACAAATTCACAGTGTAAGAAATGGAGGTTATCAGAGAATGAGCTCAAATGAGATTGCTTTCATTATTTCATATCTGTACAATCTATATATACAAGACTGATTTCAACCGACTTACTTATGATAGCTCATTGACAGTTAATCTAACTAACTAACTGATTTCTTAACAGATAATTAACACTACCTCTAACTGCAGTTAGTTCTACTAACTCTAACTATAGTTAACTCCTAGACTTATTAAGTAACTCTACTCTCAACA
>Nt02:93400034:93407135_3p
TGTCAAAAAGTGAGCTGAAGATGAAGAATTGCAGCAATGGTTATCGAGGAAGACAAATTCATAGTGTAAGAAATGGAGGTTATCAGAGAATGAGCTCCAATGAGATTGCTTTCATTATTTCATATCTGTATAATCTATATAGACAAGACTGATTTCAATCGACTTACTTATTACAGCTTATTGATAGCTAATCTAACTAACTAACTGATTTCTTAACAAATAATTAACACTACTTCTAACTGCAGTTAGTTCTACTAACTCTAACTATAGTTAACTCTTAAACTTATTAAGTAACTCCACTCTCAACA
>Nt02:94770888:94780473_5p
TGATAGGTTATATGTATCCCTGTTATGTTTTGATGATCTAACAAACTTAATGATAAGAACCAGATAAGGAACCTGTTACACATCCTCAAGTACTTAAAGAACAACAAGTCTCAAGTCGGGGACATGGTTCAACTCTTTAGAGTCAAAGGAACAACAGAGGGAACATATGGCCACCAGTTCCCTTGGTGACGGTACAAGTCAACTCCTCACAACTGTAAAGTTGCTGCATGCACATGCAATAGTGCAAAAACAGTGCAGCAGTCAACTTTATAGGGAATGCCCTTTACCTAACTTGCTTGCATCATTCAAGTGATGTCACAAATGAATTATTAACATCAAGAAAAGGCAAAACAAAACACTTGCACATTCATAATCGATCAAGCATTTTCTTAAGTCTGTGTCAATTTTGCAAGTGATTCTAAAGGGCATCAAGAACAAAGAACAACATAACGAAGGACCAGTTTCCTGTATTGAGTCATTACATGTCCTTAGTTGTGTTGCACCTTTGTTAAAGCACTTTACTTGTAATTCCTACTTAGCTTATTTAGAAGCATTGTGTAGGACATCTTTGTAAAATCATAAGCCTTATGTTTGTGTCTTGACTAGAGTTAGTCGAGTTGTAAGTCTTTGTAATAGAGTTATTACAAAGTGGCTTGTAATAGAGTTGTTACAAGTTAGTGAGAGACTAAGAGGTTAATTCCTAGGTTATAATAGGTTGTAATCTAAAGTTTGCTCAATAATGAAGTTGAAATCCTACAAGGATAGGTCGTAATTTTTAATCCCGTGAGCTGGAAGTTTTCCACGTAAAATTCCATTGTGTCATTTATTTACTATTGTGTGTGTGCATTTTGAGGGAACTTATAGAGAACCTGGTTCTCTATATAGTTTGGTGGACCCTTAGTTTTTATCAATTGGTATCA
>Nt02:94770888:94780473_3p
TGATAGGTTATATGTATCCCTATTATGTTTTGATGATCTAACAAACTTAATGATAAGAACCAGATAAGGAACCTGTTACACATCCTCAAGTACTTAAAGAACAACAAGTCTCAAGTCGGGGACGTGGTTCAACTCTTCAGAGTCAAAGGAACAACAGAGGGAACAGATGGCCACCAATTCCCTTGGTTACGGTACAAGTCAACTCCTCACAACTGTATAGTTGCTGCCTGCACACGCAACAATGCAAAAACAGTGCAGCAGTCAACTTTATAGGGAATGCCCTTTACCTAACTTGCTTGCATCATTCAAGTGATGTCACAAATGAATTATTAACATCAAGCAAAGGCAAAACAAAACACTTGCACATTCAGAATCGATCAAGCATTCTCTCAAGTCTGTGTCAATCTTGCAAGTGATTCTCAAGGGCATCAAGAACAAAGAACAACATAACGAATGACCAGTTTCCTGTATTGAGTCATTACATGTCCTTAGTTGTGTTGCACCTTTGTTAAAGCACTTTACTTGTAATTCCTACTTAGCTTAGTTAGAAGCATTGTGTAGGAAATCTTTGTAAAATCATAAGCCTTGTGTTTGTGTCTTGGCTAGAGTTAGTTGAGTTGTAAGTCTTTGTAATAGAGTTATTACAAAGTGCCTTGTAATAGAGTTGTTACAAATTAGTGAGTGATTAATAGGTTAATTCCTAGGTTACAATAGGTTGTAATCTAAAGTTTGCTTAGTAGTGAAGTTGAAATCCTACAAGGGTAGGTCGTGATTTTTAATCCCGTGAGCTGGGAGTTTTTCACGTAAAATTCCATTGTGTCATTTACTTACTGCTGTGTGCGTGTGTTTTGTGGGAACTTATAGAGAATATGGTTCTCTACATAGTTTGGTGGACCCTTAGTTCCTATCA
>Nt02:94860813:94866226_5p
TGTTAAGTATTGAAGTTTACAGGGAGATTGGAAAAATGTAAAGTAGGGTTCATATTGTTTGAGAAGGTTCGAGAGAACCGACCTCTCTCTATATCTGATTGAAAATGTTTTATCTATCTGTCTTATTACAAAGAATAGGGATGCCACTTATAAATAGTATAGTGGGCCTGACCCGGTGGCCCAACTAACACAGACAAATGGATTCTTTATCTAAGTTACAAGAATGGCCCAAACACTTTAGCCTTTATCTAATATTCCAACA
>Nt02:94860813:94866226_3p
TGTTAAGTATTGAAGTTTACAGGGAGATTGGAAAAATGTAAAGTAGGGTTCATATTGTTTGAGAAGGTTCGAGAGAACCGACCTCTCTCTATATCTGATGGAAAATGTTTTATCTATTTGTCTTATTACAAAGAATAGGGATGCCACTTATAAATAGTATAGTGGGCCTGACCCGGTGGCCCAACTAACACAGACAAATGGATTCTTTATCTAAGTTACAAGAATGGCCCAAACACTTTAGCCTTTATCTAATATTCCAACA
>Nt02:96622501:96631061_5p
TGGACAACTGTACAGAAAGTTATGATTGACTAAATGAAAGATGGTAGCAGTTTATATTTGCCCGAAAATCAGGCAAAGTCGCATTTCACACATGCAACTTGCATGGGCAGAATGCTTAAAAACGGGAGTTAGCCATTTTTACTCATTTTTGAGTTTTGAGTCTCGGATTTGGGTGATTCCAAAGAGATTTTTCACGACTTCAACTTGGGTAATGTCCCATATCCAAAAGTGATTATATTTCATAAATCCATGGTTATATTCATCATTTATTTCGGATTTAAATGGAAGAAATTAAGATTTTTGCAAAACTTTTCAAGAATGAAAATTTTAGATTTGGAGGTCGAGTTGTTATCGGAATTTGATAAAATTGATATGGGTGGACTCGTAATTGAATGGGTTGTCGGATTTTGTATGTTTCATCAGATTCCGAGACGTGAGCCCCACAAGCAATTTTTGAGTTAAATTTCGGAGTTTTGTGAAAAAATTACATTTTCTTATGGAATTAATACTAATAAATTTTATTGACTTAATCAAATTATTTGTGGTTAGATTCGAGGCATTTGGAGGCAAATTCACGAGGCAAAGGCTTAGCGGAATAAGAATTTCACTGTTTGAGGTATGTAACAGTTTTAAATATAGTCCTGAGGGTATGAAACCACAGATTATTGTAATATGTGAGTATTTTGGAGGTGACGCACATGCTAGGTGACGGGCGTGTGGGCGTGCACCGTGAGAATTGGGACTTGGTCTATTCCGTGAAACTAGAAAGTTGAATAAGATTGTCGTTAGCTATGTGCCATTTCTGTGCTATAAATATTTGACAGTGAAGCATGCTTAGGCTATGTGTTGGTGTTGTAAAGACCACAGAGGTCTTGTATATGTTGAATTATCTGCTAAATTATTATTTTGTACTCAGTCACATTTTACTTGTTTATTTTATCTCAGTCTCTATTGTTCATTATTGATGCATCATATTATTGTTATTTGGGATGAGTATCA
>Nt02:96622501:96631061_3p
TGGAAAATTGTACAGAAAGTTATGATTGACTGAATGAAGGATAGTAGCAGTTTATATTTGCCCGAAAATCAGGCAAAGTCGCATTTCACACATGCGACTTGCCTAGGCAGAATGCTTAAAAATGAGAGTTAGCCATTTTTACTCATTTTTGAGTTTTGAGTCTCGGATTTGGACGATTCCAAAGGGATTTTTCATGACTTCAACTTGGGTAATGTCACATATCCAAAAGTGATTATATTTCATAAATCCATGGTTATATTCATCATTTATTTCGGATTTAAATGGAAGAAATCAAGATTTTTGCAAAACTTTTCAAGAACGAAAATTTTAGATTTGGAGGTCGAGTTGTTATCGGAATTTGATAAAATTGGTATGGGTGGAATCGTAATTGAATGGGTTGTCAGATTTTGTATGTTTTGTCAGATTCCGAGACGTAGGCCCCACAAGCAATTTTTGAGTTAAATTTCGGAGTTTTGTGAAAAAAATTACATTTTCTTATGGAATTAATCTTAATAAATTTTATTGACTTAATCAAATTATTTGTGGCTAGATTCGAGGCGTTTGGAGGCAAATTCACGAGGCAAAGGCTTAGCGGAATAAGAATTTCACGGTTTGAGGTAAGTAACAGTTTTAAATCTGGTCTTGAGGGTATGAAACCTCAGATTATTGTATTATGCGAGTATTTTGGAGGTGACGCACATGCTAGGTGACGAGCGTGTGGGCGTGCACCATAAGAATTGGGACTTGGTCTATTCCGTGAAACTAGAAAGTTGAATAAGCCTGTCGTTAGCTATGTGCCCTTTCTGTGCTATAAAATTTTGATAGTGAAGCATGCTTAGGCTATGTGTTGGTGCTGTAAAGATCACAGATGTCTTGTACATGTTGAACTATCTGCTAAATTGTTGTTTTGTACTCAGTCATAGTTTACTTGTTTATTTTATCTCAATCTTTATTGTTCATTATTGATGCATCA
>Nt02:96889562:96894584_5p
TGTGAAAATAAGAAGTTAGTTGTTATTAGTTGTTAATTAGTTAGTGGGACTAAAGTGTAAATACATAAACTGTGAGGTGTATCAAGGAATATAACCAACTTAGTCTATAAAAGAGGCTAAGTCGGTTATTCCTAAAATGAACTGAATTGAAAGCTTCTACTCTTTCCTTCTCTCCTCTTCTTCTCTCTGAATTCTACATTGTTGAACTGCGTTGGTTGTGCATGTAAGAATCGAATGGATATTTGCTCAATTAGAGCAAATTGACA
>Nt02:96889562:96894584_3p
TGTGAAAATAAGAAGTTAGTTGTTATTAGTTGTTAATTAGTTAGTGGGATTAAAGTGTAAATACATAAACCGTGAGGTGTATCAAGGAATATAACCAACTTAGTCTATAAAAGAGACTAAGTAAGTTATTCCTAAAACGAACTGAATTGAGAGCTTCTACTCTTTCCTTCTCTCCTCTTCTTCTCTCTCAATTCTACACTGTTGAACTGCGTTGGTTGTGCATGTAAGAATCAAATGGATATTTGCTCAATTAGAGCAAATTGACA
>Nt02:96994182:97002795_5p
TGTTACGTTTTAGTTTTAATGATGAAAATAATATAATTTCTCTTGGTATAGGGACTCAAGGAAAGCATCCAAGATTGGAGGAATCAATTAAAGGAACTCAAGGAAAGCATTCAAGATTGAAGGAATCAATCAAAGACAAGGAAATCAATACGAGATTGATTGAAGCGGAAAAGAAGTATCGAAAATCTTGCAAAATGATCGATCAAGTTGCTATTACTGGAAGGACCAAAAATCAAGGAGTAAATCTGGTGCTATCAAGACCTGTAGAAGGAAAGCTATTAAAGTTCTTTCATCAAGGAAGAGCAACGGCAAATAACCTTATTCTTGGAAAGAATCAATCTCTTTCCAAGGATCAAATCTCTTGAGTTGGCAGATCTCTTCAGCAACGGCCTCTTACAAAGTATTTATACATATCCTTAAGCCTTAGAAAAATATACTTTGATCGAACCAAATACCCTCTCTTTGTTCTACTACAAACAAACATTATAACTCTGTTAGATCTGTTGTGTAACAAGTTAGAGAAGAAAGAGAAAAAAATACTGGTGAGGCATTGCATCAAAAAGAAATGAGTGACATAGAAACTGAGCCATTTGTGTAAACCACACCATTCACGATTGTACTCCAGAAACTCATTCACTGAAAGATAACTCCCTTGCAACCTAAGGGGACTGGACTAGGATTCACATTGAATCCGAACCAGTATAAAAATTCTGGTGTCTTTAATTCCTGCACTTTATTTCTGCATTTAATTTCTGCTCTTCTTATTATCTCGTTATTACATATAGTCGACTAATTAGAAAACTAGTCAACTAGTAGCTATTAAAATATAAAAATAAATAATTCACCCCCCTCTTGTACTTTCA
>Nt02:96994182:97002795_3p
TGTTAGGTTTTAGTTTTAATGATGACAATAATATAATTGCTCTTGGTATAGGGACTCAAGGAAACCATCCAAGATTGGAGAAATTAATTAAAAGAACTCAAGGAAAGCATCCAAGATTGAAGGAATCAATCAAAGACAAGAAAATCAATCCGAGATTGATTGAAGCGGAAACAAAATATTGAAGATCTTGCAAGATGATCAATCAAGTTGCTATTACTGGAAGGACCAAAAATCAAGGAGTAAATCCAGCGCTATCAAGATCTGTAGAAGGAAAGCTATTAAAGTCCTTTCATCAAGGAAGAGCAACAACAAATAACCTTATTCTTGGTAAGAATCAATCTATTTCCAAGGATCAAATCTCTTGGGTTGGCAGATCTCTTCAGCAACGGCCTTTTACAAAGTATTTATACACATCCTTAAGCCTTAGAAAAATATACTTTGATCGAACCAAATACCCTCTCTTTGTTCTACTGCAAACAAAATTGTAGCTCTATTAGATTTGTTGTGTAACAAGTTAGAGAAGAAAGAGAGAAAAATACTGGTGAGGCATTATATCAAAAAGAAACGAGTGACATAGAAACTGAGTCGTTGGTATAAACCACACCATTGACAATTAGACTCCAGAAACTCATTCACTGAAAGAGAACTCCCTTGCAACCCAAGGGTACTGGACTAGGATTCACATTGAATCCGAACCAGTATAAAAATTCTAGTGTCCTTAATTCCTGCACTTTATTTCTGCATCTTAATTTCTGCTCTTCTTATTATCTCGTTATTACATATATTAGACTAATTAGAAAACTAGTCAACTAGTAGCTATTAAAATATAAAAATAAATAATCCCCCCCCCCTACTTTCA
>Nt02:97002912:97007940_5p
TGTGGGGTCCATCCCCATAAATGAAACAAAGGAAAAAAAGATTGTGGGGTCATCCCCGTAATAAAGAAGAAAAATCATAAAGATGTCAAAATTGGTGGTGGGCACCGAAACGCACCGAAATAATTTCTTGACCAAAATTGGTTTTTGTTACGACACTTCTTCCTATAAATAAAAGTCTTTAGCTTCTCATTTTGACACACCAATCTCAAAGGAAAAATATATCTGAGAGTTAGACAGAAATAGTGAAGTTTCACAGATAGGGTATAAGAAAATAGTCTGTGAGAAAAATAGAGAGTGGACGATATTGTAGTGAGGTAGGAATATCAAAAGAGGGTTATTTCTTTTGAGTGTTGTAGTGGTCCTTTGAGTATTTTATTCGAACCTGCAAAGTGTAAAATTTCTTGACATAGTGATATCAGTTGCTCCTCCCGGGCCGTAGTTTTTTCCTTATTCAAAAAGGTTTTCCACGTAAAAATCTTGGTGTCATTGTCACTCTTTCATTCTTGTTAATTACCATATCTCGGTGCTACGTTATTATTCCTCTTTTATTACCGTGAATATTATTTCTGAAGGAGGTTTATTCCTAACA
>Nt02:97002912:97007940_3p
TGTGGGATCCATTCCCATAAATGAAATAAAGGAAAAAAAGATTGTGTGGTCTATCCCCGTAATAAAGAAGAAAAATCAGAAAGATGCCAAAATTGGTGGTAGGCACCGAAACGCACCAAAACAATTTTTTGACCAAAATTAGTTTATGTTACGACACTTCTTCCTATAAGTAGAAGCCTTCAGCTTCTCATTTTGACACACCAATCTCAGAGGAAAAATATATCTGAGAGTTAGACAGAAACAGTGAGGTTTCATAGACTGGGTATAAGAAAATAGTCTGTGAGAAAAATAGAGAGTGAGCGATATTGTAGTGAAGTAGGAATATCAAAAGAGGGTTATTTCTTTTGAGTGTTGTAGTGGTCTTTGAGTATTTTATTCGGACCTGCAAAGTATAAAATTTCTTGCTATAGTGATATCAGTTGCTCCTCTCGGGGTCGTAATTTTTTCCCTTATTCAAAAGGGTTTTTCACGTAAAAATCTTGATGTCGTTGTCACTCTTTTATTCTTGTTAATTACCGTACCTCGATACTACGTTATTATTCTACTTTTATTACCGTGAATATTATTTCTGTAAGGATTTATACCCAACA
>Nt02:97805811:97810791_5p
TGAATATACAGAAAATCTTTTCTTCATCTCTCTCTCTTCCTTCTTCCTTGCACGCTACTGCTACATTGCTCCATTAATGGAGTTCATGACCTAGCTCAACTGAAGCTCAACTCACA
>Nt02:97805811:97810791_3p
TGAATATACAGAAAAGCTTTTCTTCTTCATCTCTCTCTCTCTCTTCCTTCTTCCTCGCACGCTACTGCCACATTGCTCCATTAATGGAGTTCATGACCTAGCTCAACTGAAGCTCAACTCACA
>Nt02:97829709:97837780_5p
TGTTATAATTCAAATCAGGGAAAAACTCACAGATACTCTGGCTTCTTGCCAAATATTACCCACGATTTCATGAGGATATTTTTATAGAAATGCCGAGGCGTACGGCCCGATCCAACATAAATATTTAAACTGTTCACTGCCGAGGGTCGAACGGCACGAACCATAGATGCATCAATTAAACTGCCGAGGCAAACGACCCACTCACATGAGAGTGTGGTACATAAATCCTGCCGAGGCGAACGGCCCGATCCCATTAGAATAAGAAGTTTAAACGGGTCTTTGACCCCACTCATAAATAAATATGTAAGTTATAATTTTTAAAGAAAATGGTTCGATGAAAACACACAACGCGTGAAAAATCCGTAAGAGGAACACCATTATTTCGTGGCAAGTCATGAAACTCGCGAAAACTTTACAATAGCAAGTCTATCACTCTACGCATGTCTAGTCTCAAGTTGTAATGCGAAATAAAAGAATTAAACGAGCAAGTATAATCCCTATAGTACAAGTATAATATGGGGTGAACCTAAGTCTACCCGGACA
>Nt02:97829709:97837780_3p
TGTTATAATTCGAATCAGGGAAACACTCACAGATACTCTGGCTTCTTGCCAAATATTACGCACGATTACATAAGGATATTTTTATAGAAATGCCGAGGTGTACGGCCCGATCCAACATAAATATTTAAAATGTGCACTGCCGAGGGTCGAACGGTACGAACCATAGATGCATCTATTAAACTGCCGAGGCGAACGACCCGCTCCCATGAGAGTGTGGTACATAAATCCTGCCGAGGCAAACGACCCGATCCCATTAGAATAAGAAGCTTAAACGGGTCCTTGACCCCCACTCATGAATAAACATGTGAGTTATAATTTTTATAGAAAATGGTTCGATGAAAACGCATAACGCGTGAGAAATCCGTAAGAGGAACACCATTATTCCGTGGCAAGTCACGAAACTAGCGAAAAGTTTACAATATCAAGTCTATCACTCTATGCATGTCTAGTCTCAACTTGTAATGCGAAATAAAAGAATTAAATGAGCAAGGATAATCCCTATAGTACAAGTATAACATGGGGTGAACCTAAGGATAATCCCTATTGCAAGTATTTAACTTGCA
>Nt02:98614856:98620378_5p
TGTTGAGATACAAGCAAATGATATCACTTAACAAATTGGGCTAATTTTTTTCTTTTGCTATTGGGCCCAGAAGTCCACATTGTATTTATTTTAATCTATAGAGTAATTGGTGGACTGACCCACTTGTAGATATGAGGAACAAAATATCTGGTAGGGCAACAGTTTTATTTTGGGACTTTTGAGCAAAATAGAAAAGACCTAGAGACTTCCGTCTCTCTCTCTGAAAAGTCACTATGAACTCAAATAAACTTCAGTGATTTTGCTCGTCAATTAAGTTTTAACA
>Nt02:98614856:98620378_3p
TGTTGAGATACAAGCAAATGATATCACTTAACAAATTGGGCTAATTTCTTTCTTTTGCTATTGGGCCCAAAAGTCCACATTGTATTTATTTTAATCTATAGAGTAATTGGTGGACTGACCCACTTATAGATAGGAGGAACAAAATATCTGGTAGGGCAACCGTTTTATTTTGGGACTTTTGAGCAAAATAGAAAAGACCTAGAGACTTCCGTCTCTCTCTCTCTGAAAAGTTACTATGAACTCAAATAAACTTCAGTGATTTTGCTCGTCAATCAAGTTTTAACA
>Nt02:100387597:100392951_5p
TGATAGCAGCTAAAGAAAAATTCAAAGAAAGAAGTGAGAAATTCTAAAGAGTAAGGTCACAGAATTGCTCTTGAACAGATCTCTACAGTACTCGAGCTGAGTTCTATGTTTAGAGAGAGAAGAAGAGAAGATATTATTGATAGAAAATCAATTCCCTAAACATCACAATGATCTGCACGCCTTATATCTACTTTGGAAAAAAATAGAAACAGAAAAACAGAAAAAGGGAGGGAAAATTAGTTATAACTAACTCTGGGAATCTCACATGTGCTACTACTTTCTAAATAACTTGACAGCTGGATTTTACATCTAATACTGAAATTAACAACTAAAAAAAATCAGCTCAATTATTTCTGGATCATATCA
>Nt02:100387597:100392951_3p
TGATAGCAGCTAAAGAAAAATTCAAAGAAGAAGTGAGAAATCCTAAAGAGCAAGGTCACAGAATTGCTCTTGAACAGATCTCTACAATACTCGAGCTGAGTTCTATGTTTAGAGAGAGAAGAACAGAAGATATTATTGATGAAAAATCAATTCCCTAAACATCACAATGATCTGCACGCCTTATATATACTTTGGGGAAAAACAGAAACAGAAAAACAGAAAAAGGGAGGGAAAATTAGTTATAACTAACTCTGGGAATCTCACATTTGCTACTACTTTCTAACTAACTTGACAGCTGGATTTTACATCTAATACTGGAATTAACAACTAAAAAAAATCAGCTCAATTATTTCTGGATCATATCA
>Nt02:100445086:100456072_5p
TGTAGAATTTGGAATTTGTTAGTTTTTATTAAGCTTGAATTGGGGTGCGATTCGTGATTCCGTGTTGTTTAATGTAAATTGAGGCATCGAATAAGTTCGCTACATGTTATGGGACTTGTTAGTATACTTGGTTAGGGTCCCATAGGGTTCGGATGAGTTTTGGAAGAGTTTTTGAAAGAGTTTGGTGTTTTGAGCATAAGCATGTAATGATCCAAAGGTCCATTTTTAGTTTTAGAGATTGAAAATCGATTTCGAGACTTCCTGAAGTTTGCTAATGAATTATAGGAAGGATGTGGAATGTTAGGTCTAATTTCACCAAGTCGCGATTGGACTTTTAGCTCGAAATATGAGTTAATTATTTAATGAGCGAAATTGGTATAGCATTGAGGAAATGAGCTCCTAATTGAGTTTTGATTGAAAGAGTAGGTTCATATTATTATTTGTGACTCA
>Nt02:100445086:100456072_3p
TGTAGAATTTAGAATTCATTGGTTTTTATTAAGCTTGAATTGGAGTGTGATTCGTATTTCAGTGTTGTTTAATGTAAATTGAGGAATCGAATAAGTTCGCGTCATGTTATGGGACTTAGTAGTATACTTAGTTGGGGTCCCATGGGGTTCGGATGAGTTTTGGAAGAGTTTTTGGAAGAGTTTGGTGTTTTGAGCATAAGCATGTAATGATCTAAAGGTCCATTTTTAGTTCTAGAGATCGAAAATCGATTTCGAGACTTTCGGGAGTTTGCTAATGAATTATAGGAATGATATAGAATGTTTGGTCTAATTTCATCAAGTCGCTATTGGGTTTTTAGCGCGAAACATGAGTTAATTGTTTAACGAGCAAAATTGGTATCGCATTGAGCAGATGAGCTCCTAATTGAGTTTTGATTGAAAGAGTATGTTCGTATTATTATTTGACTCA
>Nt02:102056614:102069252_5p
TGTTTACCCGAAAAAACGGATAGAGTTAAATTTATACGTAATTCTAATGGTATGTGGTATAACTTGACACAAATCATAAGAATAAATAAGAATATCGAGTGGTGACTATAGAGAATGAAAAATAAACAAGGTTGGAAAGAAAATGATTTATGGATTAGGCAAGATAAATCAATCTATGAAACTAAAAAGGATAACTCTTTAATATATGAGTGTATGATGCCTCAGTTATAATATATGCAAAAACTTGTCCTCTTACATAAATATAGCCATCAATTTTATAGTGGGGGATCCTACTTTAGATATAATTAAAAATACATAGTGGTGAACCCATGATGATTCAGTTTTTCCCTAATTCCCGCCGAGATTCTCTCTCTCAGTGCGGCTGCAACGGCTCTTGTCTATGAGCTCGATCCTGATCGGACTCGGTATTGGTCGTTATTGGTTGGTTTCCAGCTTTAGAGTTCGATGCGGGTATGAGATCGATGCTGACTCGGGGTCTGGTAATGATTTGGGCTCGGTATTGGTTGGCCTCTGGCCCTTAAGCTCGATTTAATCACATTTTATCATAGTTCGATTTGGACCCGAGCTCGATAATGACTTCGAGCTCGGTATTTGACATGTACCTAAAATCTTAAGCTCGTTTGTGCCATCTTCGGATCCATCTCGATTTTATGAAGACTTTCTTCGGTCCATTATGATCCCATCTCGATCAGTCGTACGAAGGCCGAAATCAGTTTCGACCGTATACA
>Nt02:102056614:102069252_3p
TGCCAAACTATTTACCCGAAAAACGGATAGAGTTAAATTTATACGTAGTTCTAAGGGTATGTGGTATAACTTTACACAAATCATAAGAATAAATAGGAATATCGAGCGGTAACTGTAGAGAATGAAAAATAAACAGGGTTGGAAAGAAGATGATTTATGGATTAGGCAAGATGAATCAATCTATGAAGCTAAAAAGGATAACTCTTCAATATAGGAGTGTATGATATCTCAGTTACAATATATGCAAAAACTTGTCCTCTTATAGAAATATAGCCATCCATTTTATAGTGGGGGATCCTACTTTAGATATAATTAAAAATACATAGTGGGGAACCCATGATGAATCAGTTTTTCCCTAATTTTCGCTGAGATTCTCTCTCTTAGTGCGGTTGCAATGGCTCTTGTCTATGAGCTCGATCCTGATCGGACTCGGTATTGGTCGATATTGGTTGGTTTCCAGCTTTAGAGTTCGATGCGGGTTTGAGGTCGATGCTGACTCGGGGTCTGGTAATGACTTGGGCTCGGTATTGGTTGGCCTCTGGCCCTTAAGCTCGATTTAATCACATCTCATCATAGTTCGATTCGGACCCGAGCTCGATAATGATTTCGAGCTCGGTATTTGACCTGTATCTGAAATCTGAAGCTCATCAGTGCCATCTTCGGATCCATCTCGATTTTATGAAGACTTTCTTCTGTCCATTATGATCCCACCTCGATTAGTCGTACGATGACCGAAATCCGTTTCAACCGTATACA
>Nt02:103930574:103935351_5p
TGAGAAGGCACGGGAGAAAATATGTTATTGATATTGGATGATAAATACAATACAAGAGGCCCTATTTATAACTATACACTATAAGGAGATATTACTCCTCTTCCAATGTGGGACAAGACTACACTATACATATCTATAAACATACA
>Nt02:103930574:103935351_3p
TGATACCATGTGAAAAGGCACGGGAGAAAATATGTTATTGATATTGGATGATAAATACAATACAAGAGGCCCCTATTTATAGCTATACACTACAAGGAGATATTACTCCTCTTCCAATGTGGGACAAGACTACACTATACATATCTATAAACTAACA
>Nt02:104596522:104601460_5p
TGTTGAATAAAACAAAGATACAAGGAAATAATTTTAGGATAAAAGGAAGACTTCTCTGTATTGAGCAAAAGAATAGAACTTCTATTTTATTAAAGAAGAAGAACACTCAATAAACTAGAGGAAAGCTGGAAGAAAAGGATACTTTGAAATTGACTGGACTGGTGCCTTTTATAGGCATACACTGTAACAGCTTTTCCATGTCTTGCTGCAGAAGTCCACAACAGTCACCAAAAAATAAGGAAAACACTAAAGACTCGGTAAAATAAAACTACCAATATCTATCCTACTAAACTAGTAAGTCAAAGTAAATACTAATGGGTAAAAGCTGGTGTTGCTATTTTAACGCTCCCCCTCA
>Nt02:104596522:104601460_3p
TGTTGAATAAAACAAAGATACAAGGAAATAATTTTAGGATAAAAGGAAGACTTCTCTGTATTGAGCAAAAGAATAGAACTTCTATTTTATTAAAGAAGAAAACACTCAATAAACTAGAGGAAAGCTGGAAGAAAAGGATACTTTGAAAGAGACTGGACTGGTGCCTTTTATAGGCATACACTGTAACAGCTTTTTCACATATTGCTGCAGAAGTCCACAACAGTCACTCAAAAATAAGAAAAACACTAAAGACTCGGTAAAACAAAACTACCAATATCTATCCGACTAAACTAGTAAGTCAAAGTAAATACTAATGGGTAAAAACTGGTGTTGCTATTTTAACA
>Nt02:106454181:106458728_5p
TGTTAACAGTGAAAGAATCAACCAGAATTGAAGGTTTGTTAATGGAGGATTAGGGGTTCTAGAACTTTCCTGTTAGAGATTTACACAATGAAATAAAAAAATAAATAGGCTAACTATTACAAAGAGCTACTAATGCTAAGTGTTATAAGGATATAAACAATTAGGCCATGTCTCGTGCTTTTTTTTTTGGGCCGGATGTTGAGTATTCTAAAAGCCCAACA
>Nt02:106454181:106458728_3p
TGATACCTTGTTAACAGTGAAAGAATCGACCAGAATTGAAGGTTTGTTAATGGAGGATTAGGGGTTCTAGAACTTTCATGTTAGAGATATACACGATGAAATGAAAAAATGAATGGGCTAACTATTACAAAGAGCTACTAATGCTAAGTGTTATAAGGATATAAATAATTGGGCCACGTCTCGTGCTTTTTTTTTTTGGGTCGGATGCTGAGTATTCTGAAAGCCCAACA
>Nt02:107798188:107806101_5p
TGCATATTTACTTTGGGACTACGGACGTATTCTGGGAGATCCCACTGTACTGCATATTTACTTTGGGACTACGGACGTATTCCGGGAGATCCCCTTATACTGCATATTTACTTTGGGACTACGGACGTATTCCGGGAGATCCCACAGCA
>Nt02:107798188:107806101_3p
TGCATATTTAAAATTGGACTACGGACATATTCTGGGAGATCCCCCTGTACTGCATATTTACTTTGGGACTACGGACGTATTCCGGGAGATCCCCCTGTACTGTATATTTACTTTGGGACTACAGACGTATTCCGGGAGATCCCCA
>Nt03:897760:901380_5p
TGTCTCCTCTTTGCATGAAACTGAGCATGAGGCTAATCATTGCCTCCCTAATTGCATAAGGCTAAGCACTACCTTTCCCCGCATGAGACTAAGCAGTGTCTCCTCTTCGCACGAGACTAAGAATTGTCTCCTCCTTGCATGAGGTTAAGTATTGCCTCCCCCTAATTGCATGGCTAAGCACTGCCTTTCCCAGGCA
>Nt03:897760:901380_3p
TGCATGAAACTGAGCATGAGGCTAATCATTGCCTCCCTAATTGCATAAGGCTAAGCACTACCTTTCCCCGCATGAGACTAAGCAGTGTCTCCTCTTCGCACGAGACTAAGAATTGTCTCCTCCTTGCATGAGGTTAAGTATTGCCTCCCTAATTGCATGGCTAAGCACTGCCTTTCCCAGCA
>Nt03:2813999:2821476_5p
TGTATAAAGTGTATTAAAAATAAGTAGAATTTTAAGTAATTTGAGATAATTTTCAATTATGCGGGTAATTAGTTAATTACCGGGTAGCGCGACATTACCAAATTAATTAATTAGTGGACAAAGACTACAATTCCCCCAACCCCACATGGCAAGAAGCCAATTCTTGACCAAATTACTAATAGTTATCTTGGATTATGTGGCAAAGTCTAAAACATGAGTCATGTGGCTTTTTGGTATTTTAATATTACAAATTGCCTCCTTTACATATGCAGTACTATGGGTTCATCTATTCTGAATAATGGATGAACTTTATCTTCAATGCACATTTTGCATCATAAATTACCCTGAGATCCTTTCTCTACACTTTATGTGTTCAAAATTCTTATCCTTTCCTGAGACTTAATTGAACTGAACAAGGCCTTGAAAGGTGAAGCTGAAATTTGTTTGCTGACATGTTATGCATTCAAGTATTATGCAATTGGTTGAAATAGTAACTTGGATAATGTCGAGTAATTTGGGTGTGCACTTAACAGAAAGCTATATAAGGGCTGGAAACTAGTTGACTTTAGTGCGAGCTGCCTGCTGAAGCCAAACTAGTTGTCCTATGTCTCTGCTATGTTATCCACTTTTAATGAAATTCTGTTGTTTAACCCATGTGACATCGACGCAGGTATGTTAAGGTCATCCCTTCTTTGTTTTGGCATGGTCCAAATTATATTGAAGAAATACGAGCAAATACATAGTTTTCATAAATTACTCTATTCATAGAGTTATTAGGGGTGTCTATATTCTTGATTCCCGTGAAAAATATTATTATTTCCTTTTCATGTGTCTCAGAATAATACA
>Nt03:2813999:2821476_3p
TGTATTAAAAATAAGTAGAATTTTAAGTAATTTGAGATAATTTTCAATTATGCGTGTAATTGATTAATTACCGGGTAGCGGGACATTACCTAATTAACTAATTAGTGGATAGAGACTACAATTCCCTAACCCCACATTGCAAGAAGCCAATTCTTGACCAAATGACTAATAGTTATCTTGGATTAGGTGGCAAAGTCTAAAACATGAGTCATGTGGCCATTTGGTATTTTAATATTACAAATTGCCTCCTTTCCATATGCAGTACTATGGGTTCATCTATTCTGAATAATGGATGAACTTTATCTTCAATGCACATTTTACATTATAAATTACACTTAGGTCCGTTCTCTACACATTATGTGTTCAAAAATCTTATCCTTTCCTGAGACTTAATTGAACTGAACAAGGCCTTGAACGGTGAAGCTAAAATTTGTTTGCTGACATGTTATGCATTCAAGTATTATGCAATTGGTTGAAATAGTAACTTGGATAATGTCGAGTAATTTGGGTGTGAACTTAATAGAAAGCTATATAAGGGCTGGAAACTAGTTGAGTTTAGTGCGAGCTGCCTGCTGAAGCCAAACTAGTTGCCGTATGTCTCTGCTATGTTATCCACTTTTAATGAAATTTTGTTGTTTAACCAATGTGACATAGATGCAGGTATGTTAAGGTCATCCCTTCTTTCTTTTGGAATGGTCTAAATTATATTGAAGAAACGAGTAAATACACAGTTTCCATAAATTACTTTATTCATAGAGTTATTAGGGGTGTCTATATTCTTGATTCCCTTTGAAAAGTATTATTATTTCCTGTTCATGTGTATCAGAATAATACAGTTGAAAAAGGTTATCCA
>Nt03:6476665:6487348_5p
TGTTTACCGTAAAATGGTAATAACAATTAAATTTGTTGATGAGACTCTAAAAATACATGATCTATTTTTATGCTAGTTTGGTAAGCAGTTGATGCTAAGTATACGAGATTTAGAGACGAAATAAAGTTAAGGAGAGAACTACAATCAAACCGATAGGTCAGTTATTAGGGCCTCGAGCTTGTCAATTCGGAGCCTCGAGGTCGATTCCAGGGCTTGGACTCGAGCTATCGTGGGTGATCAGGGTAGGGCTAACATATATAAAATAATCAATGAAGGCTCTTTATGGCCAATGACAAGCAATAAATGGTGAACAAATATGAAGATAATAAATGAAAGCTATGATATCAAGAGAATATGTTAGAGAGTGAAGTAGAGAGTTCTTGTATATTTTCGTGTGGAGCAACTGAAGTGACCAACCCTTACAAAGTGATAGGTATACCTTTTATATAGGAGGGAAATCCCATCATAGTACAAAAAATATTAATTACAAAGTTATGGAGATGTGACCACTAGATAACACCCGTACTCGGGTCTTAGAGTAATTCTTTAGGCTTTGTCAGTCCTAGCCACGTGCCTTGGGAACTCCCCGTTTCCTTCGTGGCCGTGGTTGACATTATCACAAGACTGAGTGTCGACGAACCTCGAGGGAGGAAACTCGATCGTAGCCTTGTAACCCAGGGACTTCGAGATGGTCTTCCGAGGTGCTTTGATAATGAGAAATTGGACTCTCCGATTTCACCGTATACA
>Nt03:6476665:6487348_3p
TGAAAATGATAATAACAATTAAATTTGTTGATGAGACTCTAAAAATACGTGATCTATTTTTATGCTAGTTTTTAAGTAGTTGATGCTAAGTATACGAGATTTAGAGACGAAATAAAGTTAAGGAGAGAGCTACAATTAAACCGATAGGTCAGTTATTCGGGGCCTCTAGCTTGTCGATCCGGAGCCTCGAGGTCAATTCCAGGGCTCGGACTCGAGCTATCGTAGGTGATCGGGGTAGGGCTAACAGACATGAAATAATCAATAAAGGCTCTTTATGGCCAATGACAAGCAATAAATGGTGAACAAATATGAAGATAATAAATGAAAGCTATGATATCAAGAGAATATGTTAGAGAGTGAAGTAGAGAGTTCTTGTATATTTTCGTATGGAGCAACTGAATTGACCAATCCTTACAAAGTGATAGGGATCCCCTTTATATAGGAGGGAAATCCTATCATAGTACAAAAAGCATTAATTACAAAGATATGGTGATGTGACCACTAGATGACACCCGGACTCGGGTCTTAGAGTAGTTCTCTAGGCTCTGTCAGTCCTAGCCACGTGCCTTGGGAACTCCCTATTTCCGTCGTGGCCGTGGTTGACATTATCATAAGACCGAGTGTCGACAAACCTCGAGGGAGGAAACTCGATCGTAGCCTTGTAGCCCCGGGACTTCGAGATGGTCTTCCGAGGTGCTTTGATAATGAGAAATTGGACCCTCCGATTTCATCGTATACA
>Nt03:6524368:6527647_5p
TGTTATAAATAGAATTTTATTTATGGTGAATGTCTATATTTAGAGAGATTCTAGGGTTCATACTTGGTGGCTAAGTCAGCCTCTCCCTATAAATAGAGGGTTCTATTCCATTGTAATTTATCCCATACCAATAAGAATTCTCTTCTCCCTACTTTTCTCTGCAATACTCTTCTTCTTCTTTTATTATTTCATAACACGTTATCA
>Nt03:6524368:6527647_3p
TGTTATAAATAGAATTTTATTTATGGTGAATGTCTATATTTAGAGAGATTCTAGGGTTCATACTTGGTGGCTAGGTCAGTCTCCCCCTATAAATAAAAGGTTCTATTTCATTGTAATTTATCCCATACCAATAAGAATTCTCCTCTCCCTACTTTTCTCTGCAATACTCTTCTTCTTCTTTTAGTGTTTCATAACA
>Nt03:6859234:6864684_5p
TGAGAACATTAGGAAATCGATCTAAATTTGAGAAATTAGTGTTAGGGTTCATGAGAGAGAAGAGAGGAAAAGATGGAACCTTCCAGATCTGATTCTAAGAAAATAATCCCGATGGGCTGATTCGGGTTCCCCCTTCCGCTTATATATGGCCCAAATAAAAGTCAAATACAGGTAATATAAAGTGAGCTAGTTCAGTAATTACAAAGGAGCCCAATTACACAAAACACAAGTAAAATAAATACATGCTACACTATAAGCACTATAAGTCTTTCCTTTTGGGCCCAAATGCCATATAATCCATGAGTCCAACA
>Nt03:6859234:6864684_3p
TGAGAACATGAGGAAATCGATCTAGATTTGAGAAATTAGTATTAGGGTTCATGAGAGAGAAGAGAGGAAAAGATGGAACCTTCCAGATCTGATTCTGAGAAAATAATCCTGATGGGCTGATTCGGGTGCCCCTTTCGCTTATATATGGCCCAAATAAAAGTCAAATACAGGTAATATAAAGTGGGCTAGTTCAGTAATTACAAAGGAGCCCAATTACACAAAACACAAGTAAAATAAATAAATGTTGCACTATAAGCAATGTAAGTCTTTCCTTTTGGGCCCAGATGTCATATAATCCATGAGCCCAACA
>Nt03:11124496:11135049_5p
TGTATACGGCAAATCGGAGAGTTCAATTTTATCGAATGTTATGATGCCTCGTAAGCATATTTCACAAGGTTCGAGACTAGGGTTGAGGTTCACCCTCGAAGGATATCGATGCTCGACCTCGGGGCGAAGCAGACCAACGGCTATGCCGGAAAAATGGGGAGTTTCCAAGGCGCACAACTAGGGCTGATAAAGTCTAGTGAGCTAAGTTCAGACCGGAATCATGGTGTCAACTAGCTGTCCCATCCACATATCTTTGTAATTAATGTATTTGTACTATGTTGAGATTCTCCCTCTTATATAAAGGGGATCCTTGTCATTTTGTAAACATCTGTTGCTCTATACTAAAAATACAAGAATATTCTCTCTGCTCTCTAACATAGTCTCTTAATTTATTACTTCATTTATTGCTCGAATTTATTGTGTTCTACTAAAAGTTCATCATTCATTGCTTATTATTGGCCATAAAGAGCCGTCTTTGGTTTACTTATAACTATTAATCACCATCGACCACCTTCGATAGTTCCCAGCCGAGCTTCAGACTCGACCACGTGGCCCTTGAATAGGCAAGCCCGAGGCCCCGATTGTCAGCAATTCGATTTGGTTAACATCTCGTTTTTAAGCTCTTATCTCGTTCCTAAGTCTTTCACATAGCATCAACTGCCTAAGAACTAGCATAAAAATAGATCACGTATTTTTAGAATCACTAAATCAAATTTAATTATTATTACCATTTTCACGGTAAACA
>Nt03:11124496:11135049_3p
TGTATACGGTAAAATCGGAGGGTTCAATTTTATCGAATGTTATGATGCCTCGTAAGTATATTTTACAAGGTTCGAGACTAGGGTCGAGGTTCACTCTCGAAAGCTATCGATGCTCGACCTCGGGGCGAAGCAGACCAACGGCTATGACAAATAAGTGGGGAGTTTCCAAGGCGCACGACTAGGGCTAATAAAGTCTAGTGAGCTAAGTTCAAACAGGAATCATGGTGTCAACTAGCTGTCCCATCCACATATCTTTGTAATTAATGCATTTGTACTATGTTGGGATTCCCCCTCTTATATAAAGGGGATCCTTGTCATTTTGTGAACATTTGTTGCTCCATACTAAAAATACAAGAACATTCTCTCTGCTCTCTAACATATTCTCTTAATTTTATTACTTCATTTATTGCTCGTATTTATTATGTTCTACTAAAAATTCATCATTTATTGCTTATTATTGGCCATAAAGAGCCGTCTTTGGTTTATTTATAACTGTTAATCACCATCGACTACCTTCGATAGTTCCCAGCCGAGCATCAGACTCGACCTTGAGGCCCTCGAATAGGCAAGCCGGAGGCCCTGATTGTCAGCAATTCGATTTTGGTTTAACATCTCATTTTTAAGCTCTTATCTCATTCCTAAGTCTTTCACATAGCATCAACTGCCTAACAACTACCATAAAAATATATCACGTATTTTTAGAACCACTAAGTAAAATTTAATTGTTATTACCATTTTTACGGTAAACA
>Nt03:15749210:15756981_5p
TGATATAGTTGGATCGGGTTGAATGTCGCAACAGTGATAAATGATATAGTTGGATCGAGTTGCACTCCGCAACAGTGATAAATGATATAGTTGGATCGGGTTGCACGCCGCA
>Nt03:15749210:15756981_3p
TGACATAGTTGGATCAGGTTGCACGTCGCAACAGTGATAAATGATATAGTTGGATCGGGTTGCACACCGCAACAGTGATAAATGATATAGTTGGATCGGGTTGCATGCCGCAACA
>Nt03:16511206:16524043_5p
TGTTTAACCAAAAATATGATTCTTTGGTCAAAGTTAAAGACAAATAGAAATTCGGGCTACTGATAATCAGGAGATGAAAAAAAAATAATAGACTTTTTAAGAATGACAAATAAGCAGTAGATAAGTTTGTATTTTAATGTAATATTGATGGTATCCTCTGTCTTTACAAATGACCTGACCTCCTCCTTTTATAGTTGATCCTAAATAAAGGAGTAATACCTTAGCCTTAATGAGACAATTATGAGCAATAAATGACATTAAATAAGACGTTACACAATCATTCCTATTTAATACCAATTCTCTAATGTAATGGGTATTTAATATTGAATTTGGACTCCTTTTTGTCATCATATCCATGTCTTCAATGCCTTCTGATCTCTTGGCTTTAAATGACCTAAATAGGTATGAAGCTTGTATTATTCGAATTGCCTCTCGTGCCTATTTAGCTTTTCGTTCCCCGTATCTGTTGTCACTCGTGCCTCTTAACTAATCATCATGTTTTGACCATTTGACCAGCCCTCGTGTCATGCCACGTCACCTTCAATGTAAATTCAATTTTTTCCCAATACA
>Nt03:16511206:16524043_3p
TGTTTAACCAAAAATATGATTCTTTGGTCAAAGTTAAAACAAATAGAAATTCGGGCTACTGATAATCAGGAGACGAAAAAGAAATAATAGACTTTTTAAGAATGACAAATAAGCAGTAGATAAGTTTGTATTTTAATGTAATGTTGATGGTATCCTTTGTCCTTACAAATGATCTGACCTCCTCCTTTTATAGTTGATCCTAAATAAAGGAGTAATACCTTAACCTTAATGAGACAATTATAAACAATAAATGACATTAAATAAGACGTTACACAATCATTCCTATTTAATACCAATTCTCTAACGTATTGGGTATTTAATATTGAATTTGGACTCCTTTTTGTCATCATATCCATGTCTTCAATGCCTTCTGATCTCTTGGCTTTAAATGACCTAAATAGGTACGAAACTTGTATTATTCGAATTGTCTCTCGTGCATATTTAGCTTTCCTTTCCCCGTATTTGTTGTCACTCGTGTCTCTTAACTGATCATCATGTTTTGACCATTTGACCAATCCTCGTGTCATGTCACGTCACCTTCAATGTAAATTCAATTTTTTTCCAATACA
>Nt03:16647151:16651364_5p
TGAAGTGATTGGAGAAAACCTGCATACAAAGTATAATAGATATAGAGAATTTAACAATGTTTAGTTGCAAATGCAGTTGGACGCCTTTCATATAAAACTCTAATGTTTAGTTTGCAAATGTAAATCAGTGGCATTTCCAATTGTTCTTCAAGATTGATAATGAGCAGCTAAAGGGGATTCTTTCATTCACCGTCATACATAATTACAGATCATGTTTAACAAAGAAAAAATATACGTTTGCTAGTAACTAATAGGAAAAATTGTGCCTCCTTGTCAATTTAAGTAGAGAAATGAGTCGTAAATATTAGTTCATCAATATAGCATCCATCTTTGTCAATGTTTTCTAGATAAACTAAAAATACTTTCTGATTCCTTTTCTTTTCCACTTGTTGTGTTACTACCGTAGTCCTAAGAGCTTATGCCAAATGAAGTTAAACCAAGATAACATGTGGTACTAACTCAAAATAAATATCATATCAAAATGTATCTAACGGTATCAATATTGTTAAACTTAAGGGGTGTAACATCCTTCTCCACTTTAGAACATTCATCCTCAAATGTTAACTCTTAGAGATTTACAAAATTCTCCCTAGGGTCTCCTTGGTGAATTATGCTAAAACCCAAACTATATCTAAAGTCTCGACCATTCACACCCTTTTGAACTTGAGTATGTTGTTTCTTCTTCACTTTTACCTTACTTGCTTTTCAATCTTGCATCGTATCTTCTATTTCTTTCATAACCTCCCTTCCACATTATGCCTTAAGCTCTACTGTGATACCTGCACCTCTGGTGCATACAAAATCCGACGAAAGCTTCATACTGACTTCTTACGACTCAGTTTTATGACAGATCTAGAAACAAAATAAGGGTAACATTTCATAAATGACA
>Nt03:16647151:16651364_3p
TGAAGTGATTGGAGAAAAAACCTGCATACAAAGTATAATAGATATAGAGAATTTAACAATGTTTCGTTGCAAATGCCGTTGGACGCCTTTCATATAAAACTCTAAATGTTTGATTTGCAAATGTAAATCAATGGCATTTCTAATTGTTCTTCAAGATTGATAATGTGCAGCTAAAGGGGATTCTTTCATTCACCGTCATACATAATTATAGATCATGTTTCACAAAGAAAAAATATACTTTTGCTAGTAACCAATAGGAAAAATTGTGCCTCCTTGTCCATTTAAGTACAGAAATGAGTCGTAAATATTAGTTCATCAATATAGCATCCATCTTTGGCAATGTTTTCTAGATAAACTAAAAATACTTTCTGATTCCTTTTCTTTTCCACCTGTTGTATTACTACCGTAGTCCTAAGAGCATATGCCATATGAAGTTTAACCAAGATAACATGTGGTACTAACTCAAAATAAATATCATATCAAAATGTATCTAACGGTATCAATATTGTTAAACTTACATGGTGTAACATCCTTCCTCCCTTTAGAACATTCATCCTCAAATATTAACTCTTAGAGATTTACAAAATTCTCACTAGGGTCTCCTCTGGGAATTATACTAAAACCCAAACTATATCTAAAGTCTCAACCATTTACACCCTTTCGTACTTGAGTATGTCGTATCTTCTTCACCTTTACCTTACTTACTTTTCAATATCGCATCGTATCTTCTATTTCTTTCATAACATCCCTTCCACATTACGCTTTAAAGCTCTACTGTGATTCATGCACCTCTGGTGCATCCAAAATCTGGCGAAAGCTTCATACTGACTTCTTACGACTCAGTTCTATGGCAGATTTGGAAACAAAAGAAGGGTAACATTTCCTAAATGCTCTATAGCCTCTCA
>Nt03:17435244:17445540_5p
TGGGGACTACGTGTTATGACCCCAATCCCTGGTCGCGATGGCGCCCAACACGATGCTAGGCAAGCCATACCAATTCGTCACTCACAATCCCTTATGTAGAATTTATTACCAATTAATAGGATTTAATGCCAATTAACATGATTATAACTCTGTAGTAAAAGATAAACAGTACGGAAAATCCATAAAATATCAATATAAATCCCACCGATCTGGTGTCACGAGCCAAGAGCCTCTAATACAAATCTGTGTAGCAACCTATACATAGAGTTGTCTAGAATGCGGAAATTAAGAGGATAAGGGGAGAAATCGGGTCTTGCGGACACCATGCAGCTACCTCGATGACTCCGGAATAAGCTGAACAGCAGCAGAAGGCTCAAACTATACCTCTGGGATACCTGTATCTGCACACATGGTGCAGGGAGTAAAGTGAGTACTCCAACTCAGTGAGTAATAACAATAAATAATGGCTGACAGTATGAAATCGCGTAAAGGCACTAAGCAGTTCTATATCAAACAGTAAAATCATTTACGCAGTAGTGAATGAGGAAATCA
>Nt03:17435244:17445540_3p
TGTCACCACCCCAATCCCTAGTCGCGATGGCGCCCAACACGATGCTAGGCAAGCCATACCAATTCGTCACTCACAATCCCTTATGTAGAATTTATTACCAATTAATAGGATTTAATGCCAATTAACATGATTATAACTCTGTAGTAAAAGATAAACAGTACGGAAAATCCATAAAATATCAATATAAATCCCACCGATCTGGTGTCACGAGCCAAGAGCCTCTAATACAAATCTGTGTAGCAACCTATACATAGAGTTGTCTAGAATGCGGAAATAAAGAGGATAAGGGGAGAAATCGGGTCTTGCGGACACCATGCAGCTACCTCGATGACTCCGGAATAAGCTGAACAGCAGCAGAAGGCTCAAACTATACCTCTGGGATACCTGTATCTACACACATGGTTCAGGGAGTAAAGTGAGTACTCCAACTCAGTGAGTAATAACAATAAAAAATGGTTGACAGTATGAAATTACGTAAAGGCACTAAGCAGTTCTATATCAAATAGTAAAATCA
>Nt03:19905868:19913061_5p
TGATAGTATGTTGTATAAAGTATATTAAAAATAAAAAAGAGTAGTATTTTAAGTAATTTAAGACAATTCTTAATTATGCAGGTAATTGGCTAATTACCGGGTAATGGAATATTACCTAATTAACTAATAAGTTGGATAAAGATTACAATTCCCACCCCTCATCCCACGTGGCAGCAAGCCACACATATTATACATATGACTCTTAGTCATACTAGTTAAGGTGTCCATTTAAATTGATGTACATAAAAGGATAAGACATTATGTGTAAGGCTTCTAGGTTTGGCTTAATTAGCCTCAAAATCATAAAGACTTGAAGTTAGCTTTATCTAAGTCATATAACCTTTTCCAAAATTTAAACGTTTCAAAAGAACCAGACAATATACTCAATCCAGTAAGCTTTCAACAAATTTCTTACGAAAATTTGTAGCTCCTTAGCAACGAAAGTTTTGCGATTCTAAAGGAATAAGGTGTAATCCTTCTCAAGAATATCACACGAATTTTTTCTTACTCCAGGTATGTCAAGGCTATCCTTTATTTCTTTTGGCATGATCCATACGTTACAAATAAAACGAAAAGAATACGCCACTTTCATAAATGACTCTATTCATAGAAATACTAGGGGTGTCTATATTTTTTGATTCCCCATGTGAATTATTATTATATCATCCGTTTATGGGTCTCAGAAAAATACGTAAGTTGAAAAAGGGAGTTTACTTCATGATACTAATCAAGGCATAATGGTTTATGACATTCCAAAAGATTTTATTGACGTACTTCTCA
>Nt03:19905868:19913061_3p
TGTATAAAGTATATTAAAAATAAAAATAAAAAAAGAGGAGTATTTTAAGTAATTTAAGACAATTCTTAATTATACGGGAAATTGGCTAATTACCGGGTAACGGAACATTACCTAATTAACTAATAAGTTGGATAAAGATTACAATTCCCACCCCCACCCCCACGTGACAGCAAGCCACCCATATTATATATATGACTCTTAGTCATACTAGTTAAGGTGTCCATTTAAAGTGATGTACATAAAAGGATAAGACATTACTTGTAAGGCTTCTAGGTTTGGCTTAATTAGCCTCAGAATCATAAAGACTTTAAGTTAGCTTCATCTAAGTCATATAACCTTTACAAAAATTTAAATATTTCAAAAGAACCAGACAATATACTCAATCCAGTAATCTTTCAACAAATTTCTTACGAAAATTTGTAGCTCCTTAGCAACAAAAGTTTTGCGATTCTAAAGGAATACGGTGTAATCCTTCTCAAGAATATCACACGAATTTTTCCCTACTCCAGGTATGTTAAGGCTATCCCTTCTTTCTTTTGGCATGATCCATACAATACAAATGAAACGAGAAAAATACGCAACTTTCATAAATGACTCTATTCATAGAAATAGTAGGGGTGTCTATATTTTTGATTCTCCATGTGAATTATTATTATATCATCTGTTTATGGGTCTCAAAAAAATACGTAAGTTGAAAAAGTGAGTTTACTTCATAATACTACTCAATGCATAATGGTCTTACGACATTCCAAAAGATTTTATTGACGTAATTCTTGCATTCACGTACATTGACCCA
>Nt03:27354228:27360412_5p
TGTTGAGAATAAACCCCCTACAAAATAATATTCACGGTAATAAAAGCGGAATAAGAACGTAGCACCGAGATACGATAATTAACAAGAATAAAAGACTAACAACGACACCAAGATTTTTACGTGGAAAACCTTTTTGATAAGGGAAAAAACCACGGCCCCGAGAGGAGCAACTGATATCACTATAGTAAGGAATTTTACACTTTGTAGGTCCGAGTAAAATACTCCAAAGACCACTACAACACTCAAAAGAAATAACCCTCTTTTGATATTCCCACCTCACTACAATATCACTCACTCTCTATTTTTCTCACAGACTATTTTCTTATACTCTGTCTGTGAAACCTCACTCTTTCTTTCTCTCTTTGTTGGTGTGTCTTACAATGAAGGTAGAGGCACTTATTTATAGCTGCAGAATACCTATGTTGATGTATGCAGTGACATCAACACTACTGCAAAAAATCAGCCGCCCAAATCTTGTCTAAATTGACTGACTTGACAAAAGGAAGAAAGAAGAAGTTTTTTTCTTTCACATATGGGCTGGACCCCACA
>Nt03:27354228:27360412_3p
TGAGAATAAACCCCCTACAAAATAATATTCATGGTAATAAAAGCGGAATAAGAACGTAGCACCGGGATACGATAATTAACAAGAATAAACGAGTAACAACGACACCAAAATTTTTACGTGGAAAACCTTTTTGATAAGGGAAAATACCACGGCCCCGAGAGGAGCAACTGATATCACTATAGTAAGGAATTTTACACTTTGTAGGTCCGAGTAAAATACTCCAAAGACCACTACAACACTCAAAAGAAATAACCCTCTTTTGATATTCTCACCTCACTACAATATCACTCACTCTCTATTTTTCTCACAGACTATTTTCTTATACTCTGTCTGTGAAACCTCACTCTTTCTTTCTCTCTTTGTTGGTGTGTCTTACAATGAAGGTAGAGGCACTTATTTATAGCTGCAGAATACCTATGTTGATGTATGCAGTGACATTAACACTACTGCAAAAAATCAGCCGCCCAAATCTTGTCTAAATTGGCTGGCTTGACAAAAGGAAGAAAGAAGAAGTTTTTCTTCTTTCACATATGGGTTGGACCCCACA
>Nt03:27427240:27432676_5p
TGTTAGGGTTTGGGAAATGTTATGTCTGAAGGGGATAAGTGGAGATAAACGTATATTAGTTAGGAAATAAATAAAGACATGTGGCAAAATCAGAAGGATCATGGAATAAAATCCAATGGCGGAAGGAAGCTCACTTCAACGGCCCAGATCAAATCAATCCAACGGTGGAAATAATTAGAATAGTGGAAGTTGGGTTGTTATAACCAATTCAGTTGGGTCAGGGAGATCAGTTTTGGACCGGTAATTCCCTCTCTCTCAATATTTTCTATTCTTCCTTCTACAATCTCTTTCTTCTTCTTTTAACTTCCCATTCATTCCAATTTCAGGTTTGGGCTTAATCCTGGAGTTACAATTTGTATTTCTCTTTCAAGTTGTAATTGTTCAATGTAGTTAAGCTCGAATTCGATCAATAAAACCATTGTTACTCGATTCCGTGTTGTTCTAGTAATTTGGTGTTTCAATTTTACAAGTCCATTACA
>Nt03:27427240:27432676_3p
TGTTAGGGTTTGGGAAATGTTATGTCTGAAGGGGATAAGTGGAGATAAACGTATATTAGTTAGGAAATAAATAAAGACACGTGGCAAAATCAGAAGGATCATGGAATAAAATCCAATGGCGGAAGGAAGCTCACTTCAACGGCCCAGATCAAATCAATCCAACGGTGGAAATAATTAGAATAGTGGAAGTTGGGCTGTTATAACCAATTCAGTTGGGCTAGGGAGATCAGTTTTGGACCGGTAATTCCCTCTCTCTCAATATTTTCTATTCTTCCTTCTTTAATCTCTTTCTTCTTCTTCTAACTTCCCATTCATTCCAATTTCAGGTTTGGGCTTAATCCTGGAATTACAATTTGTATTTATCTTTCAAGTTGTAATTGTTCAATGTAGTTAAGCTCGAATTCGATCAATAAAACCATTGTTACTCGATTCCGTGTTGTTCTTGTAATTTGGTGTTTCAATTTTACAAGTCCATTACA
>Nt03:30043273:30052403_5p
TGTTAACCATCCGAAATCACCCCGAGGCCCCCGGGACCTCAACCAAAAGCACAAACATAACCCAATACCTTATTCAAACTTGTTCCAATCATCAAATCATCTCAAACAACATCAAATCAACCAAAACACCTCGGATTCAAGCCTAAGTTTCTAAAATCCTCCAAAGTCCGCTTTTGATCAAAAACCCAACCAAACCGCGTCCGAATGACCTAAAATTTTACACACACATCCCAAATGACATGATGGAGCTACTTCAACTCTCGGAATTCCATTCCAACCCCTATATCAGAATCTCGCCTATCAATCGGAAATCGCCAAAATATCAACTTCGCCAATTCAAGCCTAAAACTATTCCAACCTTCCAAAATCCATTCCGATCACACTCCTAAGCCATAAATCACCTCCCGAAGCTAACCGAACCATCAAAACCCGCATCCGAGCCCTCTAACACATAAGTCAACATCCGGTTGACTTTTCTAACTTAAACTTCCTTAAAAGAGACTAAGTGTCTCAAACCTTACCAAAATCATTTCGGACTCGATCTGACCAACCTGATACCATAAAACACGGATAGCAAAGCATAAGAAGCAAAAATGTGGGAACGGAGCGGTAACTCATGAGACGACTGGCTGAGTCATCACATCCTCCCCA
>Nt03:30043273:30052403_3p
TGCGGCACCGCACCAAAATCACCCCGAGGCCCTCGGGACATCAACCAAAAGCACAAACATAACCCAATACCTTATTCAAACTTGTTCCAATCATCAAATCATCTCAAACAACATCAAATCAACCGAAACACCTCGAATTCAAGCCTAAGTTTCTAAAATCCTCCAAATATCGCTTTTGATCAAATACCCAACCAAACCGCATCCGAATAACCTGAAATTTTACACACACATCCCAAATGACATGACGGAGCTGCTGCAACTCTCAGAATTCCATTCCGACCCTATATCAAAATCTCGCCTATCAACCGGAAATCGCCAAAATATCAACTTCGCCAATTCAAGCCTAAAACTACTCCAACCCTCCAAAACTTATTCCGATCACACTCCTAAGCCATAAATCACCTCCCGAAGCTAACCAACCATCGGAACTCACATCCGATCCCTCTAACACATAAGTCAACATCCGTTTGACCTTTTCAACTTAAACTTCCTAAAAAGAGACTAAGTGTCTCAAACCTTACCAAAATCATTTCGGACTCAATCTGACCAACCCGATACCATAAAATATGGATAACAAAGCATAAAGAAGCAGAAATGGGGGAAACGGAGTGGTAACTCATGAGACGACTGGCCGGATCGTCACACTTACCCGGGTGACA
>Nt03:32136460:32139982_5p
TGCCAAAATGAAAGAAGAGCTTAGCCTTAACATACCTGGAGTAGAAAAAAATCTGTGTGATATTCTTGAGAAGGATTACACTGTACTCCCTTGGAGTCGAAAAAATCCCGTTGCTATTATAATATGGCGTGACTATCGTCCTTGGCTTTGTATTCAAGTTCA
>Nt03:32136460:32139982_3p
TGAAAGAAGAGCTTAGCCTTAACATACCTGGAGTAGAAAAAAATCTGTGTGATATTCTTGAGAAGGATTACACTGTACTCCCTTGGAGTCGAAAAATCCCGTTGCTATTATAATATGGCGTGACTATCGTCCTTGGCTTTGTATTCA
>Nt03:32571095:32577153_5p
TGTGGTAATGATCCAAACAAATATGAGAAAGAGAATATCATATGATGATTTTATCAAGGGAGATTATTTTCAGAGATTTATATCCAAGCGTCATGGAATGAATAATATTTGAAAGTCATATTTCAAATATTGAATAGTTTACTACAATATCA
>Nt03:32571095:32577153_3p
TGCGATAAAGATCCAAACAAATATGAGAAAGAGAATATCATATGATGATTTTATCAAAGAAGATTATTTTCAGAGATTTATATCCAAGTGTCATGGAATGAATAATATTGAAAGTCATATTTCAAATATTGAATAGTTTACTACAATATCA
>Nt03:32609285:32613841_5p
TGTGATAAAATAATAAAAGTAGAAGAATAATATTGCAGAGAAAGAGAGAGAGAATTCTTATTGAATTTTGGGATGATTTATAATGGGGTAAGACCCCTCTATTTATAGGGAGAAAATAACTTAGCCACAAAGTAAAACTCTCTACAAGATAGTCATTCACTCTAAATAGAATTCTATTCATAACA
>Nt03:32609285:32613841_3p
TGTGATAAAACAATAAAAGTAGAAGAACAATATTGCAGAGAAAGAGAGAGAGAATTCTCATTGAATTTTGGGATGATTTACAATGGGGTAAGACCCCTCTATTTATAGGGCAAAATGACTTAGCCACAAAGTAAAACTCTCTACAAGATAGACGTTCACTCTAAATAGAATTCTATTCGTAACA
>Nt03:33063272:33074069_5p
TGTATTGGGAAAATCAAGTTAATATTTGGAATTAAATAAGTGCTGACATGTCAAGACACGTGGATCAATAACAGAAAGGCGGCTGGCAAAAGAATAGTCAAAGAGACACGAACCTTAACAGGCACGGGCAAAGATTCAAGAAAACAGGAAGGAACGATTACTCGGGCCTTTTGGTGATTTGAAGAGACATTGGAAGAATGAACCTAGATAGCAAAAAGTATAGATACGTATTATCCATGATTAATGAGCATCAATGATAGAAACCGTTATAGAATCTTCATGAAACAGTTACGATTACCAATTATAACGTTACATTAAATGTCATTAATTACTCATAATGGCTCTGTTATGAGAGGAAAGAAGCATATTATTTAGAAATAGTTATAAAAGGAGAGAAATAATATTTGTAAGGACACCGAATATTATTGGAATACTACGATTTACTCTGCTTTCTTTTACTTATTCTGCTATTGTTAAAGTAAATTTCTCTTATTTATTTTATATTTGATTATCAGTAACCCGAGTTCTTCTACAAATAAGCTTTGACCGAAATTCCTATTTTTTTGTTAAACA
>Nt03:33063272:33074069_3p
TGAAAAAAATCAAGTTATCATTTGGAATTAAATAAGTGCTGATATGTCAAGACACGTGGATCAATAACAGAAAGGCAGCTGGCAAAAGAATAGTCGAAGAGGCACGAACCTTAACATGCACAGACAAAGATTCAAGAAAACAGGAAGGAACGGTTACTCGGGCCTTTTGGTGATTTGAAGAGACGTTGGAAGAATGAACCTAGATAGCAAAAAGTATAAATACGTATTATCCATAATTAATGAGCATCAATGATAGAAACCATTATAGAATCTTCACGAAACAGTTACGATTACCAATTATAACGTTACATTAAATGTCATTAATTACTCATAATGACTCTGTTACGAGAGAAAAAAACGTATTACTTAGAAATAGCTATAAAATGAGAGAAATAACATTTGTAAGACACATAATATTATTGGAATACAACGATTTACTCTGCTTTCTTTTACTTATTCTGCTATTGTTAAAGTACATTTCTCTTATTTATTTTATATTTGATTATCAGTAACCTGAGTTTTTCTACAAATAAGCTTTGACCGAAATTTCTATTTTTTGGTTAAACA
>Nt03:33142746:33155752_5p
TGTTTAACCAAAAAATAAAATTTCAATCAAAGTTAGAATTTAGAAGAACGCGGGTTACTGATAATCAAAAGAATATGTAGAAGAAAGTGATTTAGAGTAAACAGAGTGTAATCAGGAGAAAAACAAGTGAATCAAAGTATATTCCGATTGTGTCTTGTGTTTACAAGTGACCAGATACCTCCCTTTTATAGGTATCTCGAAGATATGCGTTTCCTCCAAATCATAACGAGGCTATTATGAATAATTAAAGACATTGAATGCTACGTTACACAATCATTGTAATCAATACAAATTCTCTAACGTATCCAGTATTTAATGCATGTCGAATTCCATATCTGCGCTCTTTATTATGGTCACATCCATTTCTTTTGATAAATGATTTAAATAGGTACGGACGCTGAATCCTTCAAATGTCCTCCCGTGCCACTTCCTTTGTCTTTGCTCGTTTCTACTGCTGCCCGTGCCTCTTGACTAATTATAATTCTTTGATTATTTGACCAGTCCACGTGTCTCAACATGTCACTTGCATATATAAATGCAATTTTTCCCAATACA
>Nt03:33142746:33155752_3p
TGTTTAACCAAAAAATAGAATTTCAGTCAAAGTTAGAATTTAGAAGAACGCGGGTTACTGATAATCAAAAGAATATGTAGAAGAAAGTGATTTAGAGTAAACAGAGTGTAATCAGGAGAAAAACAAGTGAATCAAAGTATATTCCGATTGTGTCTTGTGTTTACAAGTGACGAGATACCTCCCCTTTATAGGTATCTTGAAGATATGCGTTTCCTCCAAATCATAACGAGGCTATTATGAATAATTAAAGATATTGAATGCTACGTTACATAATCATTGTAATCAATACAAATTCTCTAACGTATCCAGTATTTAATGCCTGTCGAATTCCGTATCTGCGCTCTTTATTATGGTCAGATCCATTTCTTTTGATAAATGATTTAAATAGGTACGGGCGCTGAATCCTTCAAATGTCCTCCTGTACCTCTTCCTTTGCCTTTGCTCGTTTCTGCTGCTGCCCGTGCCTCTTGACTAATTATAATTCTTTGACTATTTGACCAGTCCACGTGTCTCAACATGTCACTTGCATATATAAATGCAATTTTTTCCAATACA
>Nt03:33728719:33733201_5p
TGTTATAGAATGAATCTAGACACTTATTATAGGATGAATTTAGACACTTATTATAGAATGAATGTAGACTCTTTCTTGTACATAAATAGCAGATTTGTAGGAATCTCTTTTATTTCTTTCTTTAGTTAGCATCTGATGTACATGTATTTATATTGCTCACCTCTTGGAATGATAACACAAGTTATTCTTTCTATTTTGTTCACA
>Nt03:33728719:33733201_3p
TGAATCTAGACACTTATTATAGGATGAATCTAGACACTTATTATAGAATGAATGTAGACTCTTTCTTGTACATAAATAGCAGATTTGTAGGAATCTCTTTTATTTCTTTCCTTGGTTAGCATCTGATGTACATGAATTTATATTGCTCACCTCTTGGAATGATAACACAAGTTATTCTTTCTATTTTGTTCACA
>Nt03:35544073:35554812_5p
TGCATAGTCTGGGGGCATAGCCGGAAAGCCATTTTGTGGAAATCTCTGAAAAATGATAAATTTTGACTATAAAATGAATTAAGTTGACTTCGGTCAACATTTTGGTAAACGGACCCGGACCCGTGATTTGACAGTCCAAGAGGGTCCGTAGGAAAATATGGGACTTGGGCGTATGCCTGGAATCAAATTCCGAGGTCCTAAGCCCGAGAAATGAATTTTCGAAAGAAATTGTTTTTTGAAATTAATTATGAAATTTGGAAACGAATTGTGATTAGAACTTGATGGTATCGGGCCCGTATTTTGGTTCTGGCGCCCGGGACAGGTCTTATATGTGAATTAAGATAAGTCTGTAAGATTTGGTAAGAAACGAACTTGAAACGACGTGAATCAGATCATTTTTGAGAAAAATTGGAAATTGAAGTTCATAAGGAAATTTCATGATTTTGATGCTAAATTCATAGTTGTTGATGTTATTTTAGTGATTTGAATGCACGAGCGAGTCCGTATGATGTTTTTGGATTGGTGTACATGTTTAGTTTGGAGCCCCGAGGGCTCGGGTGAGTTTTGGATAGGCCACGGGGTGGATTTTAGATTTGAGGAAATTGCAGATTTTCAGTTGTGCATAGCAGGCCTGCTGGCTCGCA
>Nt03:35544073:35554812_3p
TGCCTGAAAGCCATTTTGTGGAAATCTGTGAAAAATGATAAATTGTGACTATAAAATGAATTAAGTTGACTACGGTCAATATTTTGGGTAAATGGACCTGGACCCGTGATTTGACGGTCCTGGAGAGTCTATAGGAAAATATGGGACTTGGGCGTATGCCCGGAATAAAATTCCGAGGTCCCAAGCCCGAGAAATGAGTTTTCGAAAGAAATTATTTTCTGAAATTAATTATGAGATTTGGAAATGAATTGTGATTAGAACTTGATGGTATCGGGCCCGTATTTTGGTTCCGGCGCCCGGTACATGTATTATATGTGCATTAAGATAAGTCTGTGAGGTTTGGTAAGAAACAGACTTGAAACGACGTGAATCGAATCATTTTTGAGAAAAATTGGAAATTGAAGTTCATAAGGAAATTTCATGATTTTGATGCTAAATTCCAAGTTGTTGATGTTATTTTAGTGATTTGAATGCACGAGCGAGTCCGTATGCTGTTTTTGGATTGGTGTACATGTTTGGATTGGAGCCCCGAGGGCTCGGGTGAGTTTTGAATAGGCCACGAGGTGGATTTTAGACTTGAGGAAATTGCAGTTTTTCAGCTGTGCATAGCAGGCCTGCAGGCTTCGCA
>Nt03:35826371:35832789_5p
TGTATTGGTCAAAATCTGACCACTTCGATTAGGGCGATCACGACCACATTTTTGCCACCGGGTAAGAAGTCAATAGAGTCAATCAAATCCCTCTTTTAAGACATTCCACACAACAACAACCAGGAGACCTTCCGACCCCAAGCACGCCAAGGTCGTGGCAAGGGTAAGAGGGTTTTCCGACTATATATACAAGTGCAAGTAAACCCCAAAGCAGGGGAGTCCTCACAAAATAAAGAGATGAACAGAACTCCACCGGAAAGGAGAAGAAAAGAGGGCTCTCCGTATAAAGAAGAAGGAGTGAGCTCAATCCTTGTACCCCGAAAAGGGCAAAACAATTGTAATTCTTCTTCCCCCTTTACGGAGAGAGAAGGTTGCGCTCAATTTTGATTAAGATCTTTTGGTGCTCTACTCATCTAATTTGCAATTGTGGTCATTCAATCTTTCGATCCGGTATTAATTAAGTTTGACTACGACTTACCCCTTCATCTTTGATTGATTTAGTTAAAAAGAGTTAAAAATCTTTTGAGTCA
>Nt03:35826371:35832789_3p
TGTATTGGTCAAAATCTGACCACTTCGATTAAGGCGGTCATGACCGCATTTTTGCCACCGGGTAAGAAGCCAATAGAGTCAATCCAATCCCTCTTTTAAGACATTCCACACAACAACAACCTGGAGACCTTACGACCCCAAGCACGCCAAGCTCGTGGCAAGGGTAAGAGGTTTTTTCGACTATATATACAAGTGCAAGTAAGCCCCAAAGCAGGGGGATTCCTTACAAAATAAAGAGATGAAACAGAACTCCACCGGAAAGGTGAAGAAAAGAGGGCTCTCCGTATAAAGAAGAAGGAGTGAGCTCAATCCCTGTACCCCGAAAAGGGCAAAACAATTGTAATTCTTCTTCCCCCTTTACGGAGAGAGAAGGTTGCGCTCAATTTTGAATAAGATCTTTTGGTGCTCTACTCATCTAATTTGCAATTGCGGTCATTCAATCTTTCGATTCGATATTAATTAAGTTTGACTACGATTTACCCCTTCATCTTTGATTGATTTGCTTAAAAAGAGTTAAAAATCTTTTGAGTCAAACA
>Nt03:36744392:36749263_5p
TGTTGCGGAAACCAAATGTATATAGTGTGAATAAGTCACAACTACTATACCAAAAATTATGATAGCCACCAAATAATAAATAAGACAATAAAACAACAATAAAGGGAACACCAGAATTTACGAGGTTCGACTAATTTTGCCTACTCCTCGGACACAACCAATATTTTATTCCACTCCAAAAATACAAGTGAAATAATACTAAAGAGAGAAGATACAAATGCCTTAAACATATGAGAAGACAAATGAGAGGTGTGTTTCAATCCTAAACATTAAGCCTCCTTTTATAGGTGAAATTTCCATAAATATTTTGCCCACAACCGATGTGGGACTTTGGCAATCAACA
>Nt03:36744392:36749263_3p
TGATACCAATTGTTGCGGAAGCCAAATGTATATAGTGTGAATAAGTCACAACTACTATACCAAAAATTATGACAACCACCAAATAATAGATAAGACAATAAAGCAACAATAAAGGGAACACCAGAATTTACGAGGTTCGGCTAATTTTGCCTATTCCTCGGACACAACCAATATTTTAGTCCACTCCAAAAATACAAGTGAAATAATACTCAAGAGAGAAGATACAAATGCCTTAAACAGATGAGAAGGCAAATGAGAGGTGTGTTTCAATCCTAAACATTAGACCTCCTTTTATAGGTGAAATTTCCATAAACATTTTGCCCAAAGCCGATGTGGGACTTTGGCAATCAACA
>Nt03:36910963:36917714_5p
TGGGTAGTGTCGGGCATGGGAATTTAAAATAGAAATATTGATGTTTGGCAATGATGTATAAAACTTGTAATACTTTTAAAATGGCGAATGAAGTTGCTAATGAAAATGAAATGGAAATCGTTACTGATATGTTTATAGAATTTGATTAATGGAGTCCATATCCAATTTATTCATGAGTTAGTTTGGGTAGAATGAGGTCTAACAGGTTTGCTCGGTCGGGTTTACTCGGTTGAGCGCCGGTCGTGCTCCTCATATTTTGGGGCATGACA
>Nt03:36910963:36917714_3p
TGTCGGGCATGGGAATTTAAAATAGAAATATTGATGTTTGGCAATGATGTATAAAACTTGTAATACTTTTAAAATGGCGAATGAAGTTGCTAATGAAAATGAAATAGAAATCGTTACTGATATGTTTATAGAATTTGATTAATGGAGTCCATCTCCAATTTATTCATGAGTTAGTTTGGGTAGAATGAGGTCTAACAGGCTTGCTTGGTCGGGTTTACTCGGTTGAGCGCCGGTCGCGCTCCTCGGATTTTTGGGCATGACA
>Nt03:37101052:37106730_5p
TGTTGGGATTACATGAAGCAAGTTGGACTGCTGTCGATATTAGTTCTTTTGTATTTGGTATTTGGGCCTAACCCAGTTTTTTATTTATAAATAGCTTAGTCAAGAGGCCCAAGATATATAGATAGGTAGAGAGACAGAAGGTTCTGGATTTTGGCATTTTATTTGGTTTTAAGAAATGTGAGATATCTTTCTCCCCAATTCTCTCTCTTCTTTCAAGCCCTAGATACAAATTTTGTCAATCTCTCTTTCAATTTAGTATTTTAACA
>Nt03:37101052:37106730_3p
TGTTGGGATTACATGAAGCAAGTTGGGCTGCTGTCGATATTAGCTCTTTTGTATTTGGTATTTGGGCCTAGCCCAGTTTTTTATTTATGAATAGCTTAGTTAAGAGGCCCAAAATATATACATAGGTAGAGAGACAGAAGGTTCTGGATTTTAGCATTTTATTTGGTTTTACAGAAATGCAAGATGTTTTTCTCCCCAATTCTCTCTTCTTTTAAGCCCTAGATACAAATTTTGTCAATCTCTCTTTCAATTTCGCATGTTAACA
>Nt03:40776185:40783182_5p
TGAGGATACCAAGAGATCCTTGGGATACCAAAAGATCCCTAGTGTACATATTGAGGATACCAAGATATCCTCGGTATACCAAGAGATCCCCGGTTATTATCCTTGCTGTGAGCGGTATTTTTCCTTGTGTTATGCCTTTATTTCTGTTTCTGTTATTGTACTTTTATCATACTATATAGATTCTTATTGTAGATTCTCATTTATACTATTTATCTTATCCTGTCATGTTTATTATTATTTACCTCAGAAGGGCCCTAACCTTCCTCATCACTACACGACCGAGGTTAGGCTTCGCACTTACTGAGTACCACTGTGGTGTACTCATGCCCTTTCTACACATATTTTTCATGTGCAGATCCAGGTACCTCTACCCAGGCTTATCATCTTTGAGGTAGGGAGATCTTTCGGAGACTTCGAGGTACATCTGCCGCGTTCGCAGACCAAAGAGTCTCTATCTTTATTCTATCCTGTAGTGTTAGCCTTTCTATCTTACTGTTGATGTAGACATTCTGGAGATTAGAGCACTTTACTGTATTTCTTCTAGCTTCTGTTCCCGTGAGTTTCCCGATTTTGGGATAGTATTTTAGAATTTTGAGATATTGTGTTGTATATGCCAGGCAAAATTGTATATACTGTTTTCCTTTCAGTTATTCTTGGCTTTTAAGTTATATTTCCGCAAGTCTTCCATTTATTTTCTGCACTTGTTAGGCTTACCTAGTCGTCGAGACTAGGTGCCGTCACGATAGTTCACGGAGGGCAAACATGGGTCATGGCA
>Nt03:40776185:40783182_3p
TGAGGATACCAAGAGATCCCTAGTGTACATATTGAGGATACCAAGAGATCTTCGGGATACCAAGATATCCCCAGTTATTATCCTTGCTGTGTGCGGTGTTTTTCCTTGTGTTATGCCTTTGTTTATGTTTCCGTAATTGTACTGTTATCATACTGTATAGATTCTTACTGTAGATTCTCATTTATACTATTTATCTTATCCAGTCATGTTTATTATTATTTACCTCAATAGGGCCCTGACCTTCCTCGTCACTACCCGACCGAGGTTAGGCTTAGCACTTACTGAGTACCGCTGTGGTGTACTCATGCCCTTTCTGCGCATGTTTTTCATGTGCAGATCCAGGTACCTCTACCCAGGCTTATCACCCTTGAGGCAGGGAGATCTTTCAGAGACTTCGAGGTACATCTGCCGCATCCGCAGACCATGGAGTCTCTATCTTTATTCTATCCTGTAGTGTTAGCCTTTCTATCTTACTGTTGATGTAGACATTCTGGAGATTAGAGCACTTTACTGTATTTCTTGTAGCTTGTGTTCGCATGAGTTTTCGGGTTTTGGGATAGTGTTTTAGAATTTTGAGATGTTCTGTTGTATATGCCGGGCGACATTCTATATATTGTTTTCCTTTTAGTTATTCTTGGCTTTTGAGTTATATTTCCGCAAGTCTTCCATTTATTTTCCGCACTTGTTAGGCTTACCTAGTCGTCGAGACTAGGTGCCGTCATGACAGTTCACGGAGGGCGAACGGGGGTCGTGACA
>Nt03:42197862:42210474_5p
TGTAGTAGCCGATATATAATTTTATTCATTAAGGTCATACGTATCGACCACCTAATTATTTATAGCAACTATATAATTCAATTGACTAAGGCTTTAATGTTAATTTTATTTTTTGCTCTTTATAGTTATATTGAACGTCTATATATGTAGTGTCA
>Nt03:42197862:42210474_3p
TGTAGTAACCGATATATAATTTTATTCATTAAGGTCATATGTATCGGCCACTAATTATTCATAGCAACTATATAATTCAACTGGCTAAGGCTTTAATGTTAATTTCATTTTTTTGCTCTTTATAGTTATATTGAACGTCTATATATGTAGTAGCCA
>Nt03:44583866:44591941_5p
TGTTCCACAATACATATGTTCTCTTATGTTTATTTCCAATTCTCTAGCATATCCGAAATGATCACATTAGCAAGAAGACATATAACATTTACAAATATAGCATGATACGAGTCCTAAACTACTCGGACAATTAACATGATAGTAGCTACGCACAGACTCTCGTCACCTAGTGCGTACGTAGCCCCCGCATTTAGTGGAAAATTATACAATTTTTACTCTTATGGGGATAATTCCCTCTTACAGGGTTAGAAAAGAGACTCACCTCGCTCCAAAGTGCACTTCCAATACCAAGAACGAGCCCGAACTCTCAATTTGGAGCCGAACGATCCAAAACTAGTTAAATGGGGTAAGAACTAGTCAATACAAGCTCACA
>Nt03:44583866:44591941_3p
TGTTCCGCAGTACATATGTTCTCTTATGTTCATTTCCAATTCTCTAGCATATCCTAACTGATCACATTAGCAAGAAGACATATAACATTTACAAATATAGCATGATACGGGTCCTAAACTACCTGGACAATTAACATGATAGTAGCTACGCACGGACTCTCGTCACCTAGTGCATACGTTGCCCCCGCATTTAGTGGCAAATTATACAATTTTTACTCCTATGGGGATAATTCCCTTTTACAAGATTAGAAAGGAGACTCACCTTGCTCCAAAGTGCACTTCCAATACCAAGAACGAGCCCGAACTCTCAGTTTGGAGCCGAACAATCCAAAACTAGTTAAATAGGGTAAGAACTAGTCA
>Nt03:45405918:45416607_5p
TGTATATGGTAAAATTGGAGGGTCCAATTTTCTATCGTTACGATGCCTCGTAAGCACATTTCGAAGGCTCGAGACCACGGTCGAGTTTTATCCTTCGAGGGCCATCGACGCCCGATCTCGGGACAGTATAGACCGACGGTTACAGAGAGAAAGTGGGGAGTTCCCAAAGCGTGTAGCTAGAGCCGACAAAGTCTGTCAGGCTAGTCTAAGCCCGCATCATGGCATTGACTAGTCGTACCATCTCCATATCTTTGTGATTAATGCCTTTTGTACTATGTTAGGATTCCCCTCATATATAAAGGGTATCCTTGTCATTTTGTAAATATCTGTTGCTCAATACTAAATACATAAGAACATTTTCTCTGCTCTCTAATATATTCTCTTGATATTATTACTTCCATTTATTGCCTATATTTATTGTGTTCTACTTATTGTTCTTCATTTTTGCTTATTATTGGCCATAAAGAGCCGTTATTGATTTTATTCTAACTGTTAGTCTCTATCGATCGCCCTCGGCGGACATCGGACTCGACCCCGAGGCCCGAATAAGCAAGCTTGAGGCCCCGATTGACAGCGATTCGGTTTGGTTAATATCTCGTTTTTAAGCTCTTACCTTGATTCCGAGTATCTCACTTAGCATCTATTTCCCTAACAACTAGCATAAAAATAGATCACATATTTTTAGAACCATTAAATGAAATTTAATTGTTATTACCATTTTTACTGTAAACA
>Nt03:45405918:45416607_3p
TGCGGGGACTATCTATATACGGTAAAATCAGAGGGTCTAATTTTCCATCGTTATGACGCCTCGTAAGCACATCTCGAAGGCTCGAGACCACGATCGAGTTTTATCCCTCAAGGGCCATCGATGCTCGATCTCAGGGAAGTATAGACCGACGGTTATAGAGAGAAAGTGGGGAGTTCCCAAGGCGTGTAGCTAGAGCCGACAAAGTCTGTCAGGCTAGTCTAAGCCCATATCATGGCATTGACTAGCTGTACCATCTCTATATCTTTGTGATTAATGCCTTTTGTACTATGTTAGGATTCTCCTCATATATAAAGGGGATCCTTGTCATTTTGTAAATATCTGTTGCTCAATTCTAAATACACAAAAACATTCACTCTGCTCTCTAACATATTCTCTTGATATTATTGCTTCCATTTATTGCCTATATTTATTGTGTTCTATTTATTGTTCTTTATTTATTGCTTATTATTGGCCATAAAAAGCCGTCATTGATTTTATTCTAACTGTTAGTCTCTATCAATCACCCTTGGTGGACATCGGACTCGACCCCGAGGCCCCGAATAAGCAAGCTCGAGGCCCCGATTGATAGCGATTCGGTTTGGTTAATATCTCGTTTTAAGCTCTTACCTTGATTTCGAGTATCTCAGTTAGCATCTATTTCCCTAATAACTAGCATAGAAACAGATCATGTATTTTTAGGACCACTAAATCAAATTTAATTGTTATTACCATTTTCACGGTAAACA
>Nt03:45636634:45638766_5p
TGTTAGAAATTAAACCAAGATTAATTAGTATTCCTAAGTTGCCTATGATTTGGTATTTACTAGTTTATTTAATTCATGTCTAGTTAGAATTTGTTTACCAAGTTCATATTGGAATAGATTTTGTTAGTCTAGTCAAATTTTGTTTTGTAGTATTATAAATAGGGGTGCTACTACTTATTTTTTCTTGTAGAGAGATTCAAGAATTTATGAGTTGTAAAAAAAGCCTCCTACCAAGTTCTCTCCCTAGTTTAATAAATTTCTTCTGTATAGCTTTTGCTAAATTTGTTGCTTGTGCCTAAATCGTTCTTGGGGTATTTCAATCCTTCA
>Nt03:45636634:45638766_3p
TGTTGGAAATTAAACCAAGATTAATTAGTATTCCTAAGTTGTTTAGAATTTGGTATTTATTAGTTTATTTAATTCATGTTTAGTTAGAATTTGTTTACCAAGTTCATATTGGAATAAGTTTTGTTAGTCTAGTCAAATTTGGTTTTGTAGTAATATAAATAGGGGTGCTACTACTTATTTTTTCTTGTAGAGAGATTCAAGAGTTTATGAGTTGTAAAAAAAACCTCCTACCAAGTTCTCTCCCTAGTTTAATAAATTTCTTCTATATAGTTTTTACTGAATTTTTTGTTTGTGCCTAAATAGTTCTTGGGGTATTTCAATCCTTCA
>Nt03:48262361:48269210_5p
TGGTATGATACGTATATATATATATATATGGGTATGACGTGGCTCAGTCCCGTCTTTGTACAGTTATGTTTCTATTAGAGGTCTGTAGGCAGTATGTCTAGTTGGGTTGTATGTGGCCTTGATGGCTTTCGGTTTTGGATATATAGTTGTCTATAGCAGCCTTGCCGGCTCGCCCACTGTATTCTGCTTGTATACATACATCTGCTTTGATGGCAGGTTTCTTTCACGTATGTTGTTTTTGTAATGCAGTAGATGTTATTCAGGTTCATATCTTAGATGCATGCTCAGGGGTGTTTTACAGGTAGGACTCAGGCACCCATCGCGGCCCATCGGTTTGGGTTGTGACA
>Nt03:48262361:48269210_3p
TGTTTTGGTATGATATATATATATATATATATATATGGGTATGATGTGGCTCAGTCCCGCCTTTGTACAGTTATGTTTCTATTAGAGGTCTGTAGACAGTATGTCTAGTTGGGTTGTATGTGGCCTTGACGACTTTCAGTTTTGGATATATAGTTGTCTATAACAGCCTTGCCGGCTCGCCCACTGTATTCTGCCTTTATACGTACATATGCCTTGATGGTAGGTTTCTTTCACATATGTTATTTTTTCAATGCAGCAGATGTTATTCAGGTTCATATCTTAGACGCATGCTTAGGGGTGTTTGATAGATAGGACTTAGGCACCCGTCGCGGCCCATCGGTTTGGGTTGTGACA
>Nt03:48954023:48969715_5p
TGTATACGACTAAAATGGGAGAGCCCGATTTTATGATCATTATGACATCCCATAACCCGTCTTCAGGAGGCCCGAGGCACAGTTCGAGGCCCGACCCCGAGTGTTTCCTATGTTCGACCTCGGGGCAGAGCAAATCGGCGGCTATGATGAACGAGTGAGAGATTCTCAAGGAAAGTGGTTAGGGCTGACCAAGTCTATAAGAATAGTACAAGTCCGTATCGCGGCATTAAATGGTTGTACCAACCGTTTATCTTTGTAATAAATGCATATGTACTATGTTGGGATTCCCCCTCCTATATAAAGGGGACCCTTCTTATTTTTTGCACACATAATATTCAATACAAGAACAAGAACATTCTCTACTCTCTAACTCAAACATATTCTCTCTCGATTTTATTGCTTATACCTATTACATTGCTTACATTTATTGTATTTCATTAATTATTCTTCATTTATTACTCATCATTGATTATGAAGAGCCCTCATCAAAGCTCTTATAACTGTTAGTCCTTCATCGACCGTTTCCAGTCGAGCTTATTAGCTTAACCTCGAGGCCCAGTATAGGCTAGCTCGAGACCCTGATTCTCGGTCATTCGGTTTGCTTATCACATTGTCTTTAAGCTCTTATATCATTTTTCTAACTCACACTTAGCATCTACTGTCTAACAACTAGCATAAAAATAAATCACGTATTTTTAGAACCACAAAATCAAATCTAATTGTAATTACCAATTTTAACGTAAACA
>Nt03:48954023:48969715_3p
TGAGGACTATCTATATATGGCTAAAATCGGAGAGCCCGATTTTATGATTATTATGACATCCCATAGCCCGTCTTCAGGAGGCCCGAGGGACAGTTTGAGGCCCGACCCTGAGTGTTCCCTATGTTAGACCTCGGGGCAGAGCAAATCGGCGGCTATGATGAATGAGTGGGAGATTCCCAAGGCAAGTGGTTAGGGCTAATCAAGTCTATAAGAATAGTACAAGTCCGTACCGTGGCATTAAATGGTTGTACCAATCATTTGTCTTTGTATTAAATGCATATGTACTATGTTGGGATTCCCCCTCCTATATAATGGGGACCCTTCTTATTTTTTGCACACATGATATTCAATACAAAAACAAGAACATTCTCTGTTCTCTAACTCAAACATATTCTCTCTCGATTTTCTTGCTTATACGTATTACATTGCTTACATTTATTGTATTTCATTGATTGTTTTTTATTTATTACTCATCATTGATCATGAAGAACCCTCATCAAAGCTCTTATAACTGTTAGTCCTTCATCGGCCGTTTCCAGTCGAGCTCATTAGCTTAACCTCGAGGCCCAGTATAGGCTAGCTCGAGACCCCGATTCTCAGTCATTCAGTTTGCTTATCACACTGTCTTTAAGCTCTTATCTCATTTTCCTAACTTACACATAACATCTATTGTCTAACAACTAGCATAAAAATAAATTACATATTTTTTGAACCACAAAATCAAATCTAATTGTAATTACCATTTTCAAGGTAAACA
>Nt03:53694156:53706357_5p
TGTTTAACCAAAAAATGAAATTTTAGTCAAAGCTAGAATTTAGAAGAACACGGGTTACTGATAATCAAAAGAGTGTATAAAAGGAAGTAATTTAGGTAACAAGAGAGTAATCAAGAGAGAAACAAGTAAACCAAAGATTATATCAATAGTATTTTATGTCCTTACAATTGATCAGATGTCCCCCTTTTATAGATATCTTAGGGATATACATTTTGCCCAAATCATAATGAGGCTATTATGAGTAATTAAAGACATTTAATGCTACGTTACATAATCATTATATTTAATACAAATTCTCTAACGTATTCCACATTTAATGCCTATTAAATGCCGTATCTGCACTCTTTCCTATTGTCAAATTCATTCCTTTTGATTCTCAAACATAAATGACTTAGATAGGTACGGGTGCTGGGTTATTTGTATTCCTGCTCATGCCTCTTCCTCTGCCATTTGCTCGTATCTGTTGCAATTCGTGCCTCTTGTCTAGTTGTAATTCTTTGACAATTTGACCAGTCTACGTGTTTTGACACGTATTCGACACGTCACTTTTATATTTAAATACAATTTTTCCCAGTACA
>Nt03:53694156:53706357_3p
TGTTTAACCAAAAAATGAAATTTTAGTCAAAGCTAGAATTTAGAAGAACACGGGTTACTAATAATCAAAAGAGTGTATAAAGGAAGTAATTTAGGTAACAAGAGAGTAATCAAGAGAGAAACAAGTAAACCAAAGTTTATATAAATAGTATTTCATGTCCTTACAATTGATCAAATGTCCCCCTTTTATAGATATCTTGGGGATATACGTTTTGCCCAAATCATAATGAGCCTATTATGAGTAATTAAAGACATTTAATGCTACGTTACATAATCATTATATTTAATACAAATTCTCTAACGTATTCCACATTTAATGCCTATTAAATGTCGTATCTGCACTCTTTTCTATTGTCAGATTCATTCCTTTTGATTCTCAAACATAAATGACTTAGATAGGTACGGGTGCTGGATTATTTGTATTCCTGCCCGTGCCTCTTCCTCTGTCATTTGCTCGTATCTGTTGCAACTCGTGCCTCTTGGCTAATTGTAATTCTTTGACCATTTGACCAGTCTACGTGTTTCGACACGTATTCGACACGTCACCTTTATATTTAAATACAATTTTTCCCAATACA
>Nt03:53753240:53762979_5p
TGTTTGACCCAAAAGAAATTGGAACCTTTTTGAATAAATCAATCAAAGAAAATGAAGGGGTAAATCTTAGTTAAACATAATAAATTCCAGACCCATGAGCTAATTGGAAAAATAGCATATGAGATGAAATAGAGGTAATCAATTTTATTGAAATTCTTCATTGTGACTCCCATTAATCAATGAGGGAGATTGTTTTACAGGTTTTTCTGGAGATTGCTTCGCTCTCCTTTTCCTCATGATGATTTACAGAAGAGAGAACTAAGGGGAGAGGAAGGAGTGAAGAACCCTCCCCCTGACCGAAGGTTTCCCCCCACTATATATAGTCATGGGACCTTTGCTATTTACTTGGTCCGACGCTCTCTCACACTGTGTCTGCCCTGGTCGTCCTCTAAACATCGTTTCTTCTGACTCGACGGGTATCGAGATTGCTGGATGTGGAATAGACTATGTCGTCTTTCGCTGCCTTGCCGCTTGGACGGAAAGTTGGTCAGTTTGATCGCAACGGTCAGATTTTGACCAATACAGTTAGTCCCTCCA
>Nt03:53753240:53762979_3p
TGTTTGACCCAAAAGATATTGGAACCTTTTTGAATAAATTAATCAAAGAAAATGAAGGGGTAAATCTTAGTTAAACATAATAAATTTCAGACCAATGAGCTAATTGGAAAAATAGCATATGAGATGAAATAGAGGCAATCAATCTTATTGAAACTCTTCATTGTGGCTCCCATTAATCAATGAGGGAGGTTGTTTTACAGATTTTTCTGGAAATAGCTTCGCTCTCCTTTTCCTTATGATGATTTACAGAAGAGAGAACTAAGGGGAGAGGAAGGAGTGAAAAACCCTCTCCCTGACCGAAGGTTTTCCCCCACTATATATAGTCATGGGACCTTTGCTATTTACTTGGTCCGACGCTCTCTCACATTGTGTCTACCCTGGTCGTCCTCTAAATGTCGTTTCTTCTGACTTGATGGGTATCGAGAGTGCTGGATGTGGAATAGACCATATCGTCTTTCGCTGCCTTGCCGCTGGGACGGGATGTTGGTCAGCTTGACCACAACGGTCAGATTTTGACCAATACA
>Nt03:57380310:57383411_5p
TGACAAAGGTCCTCGGCAGGTGTGGGTTGTGACAAGGATTTTCGTGATGGCCTTGGCACACAACCTGAAAAATAGGGCAACATCATGAAAGGCTGCTCGGCATGACGGACAATGCGGGGTTTGACAAACGCACCTTGAACGAAAGCAAGGCGCATTTTACTTAGATGTGCGGGTTGGAAAAGCTATGTCAAGCAGGGGCAAAGACATGGAAAGGCAAAGCAAGGCGGAATAAGCAAAGGCATATGATACAGGTAGATTTGATCAAGTCGGGGGCGACTTGACATGGGCGGGCAGCTTTAACAATGAACGTGTGCGGCTAAGTCAGTGGATGGCGAGCTGTGACAATGACATTGGCGCGAAGCAGTATCAAAGGCAAGGTTGGGTGCAATGCCAGCCTTGGCACAAAGCAGCTGGGTGAAAATCAGACCAAGTTGTGCACAAGCAGCAGTTTGAAAACATGTGCCAAGCACATGGGAAGCAGTTGGTAGTTGCAACCTCTTCCAAGACATGTTGATCATGGCCTAAGTGTGCCCACGTTTTTGTACTTTGTCTTAACTTGTTGCCCATCAGTTGGGGCTTGTCAACTGATTGTAGCCTTATAAATTCTTGCCTAGGCCATCCAAAATGGGGCAGAGAAACTTAGTCTAAGGCATTGTGAAGCCAAATACGTCTAAGTCACTTCCTAAGGGTGGGAAAATCATTTTGGGGCAGGGAATTAGGGAATTCTTTGTCTGGCCATAGGGTTGGCTATTGTGTTCTTGTATTCACTTATTAATACAAGTTGGGAAGAAATTCTTGTATATCGCATGCCTTTATTTACTGATTTTGTTGCCTAATTTCATTCTAAGTGCAAACGTCCCTAAAAAGAAAACTAAGTGTTGGAAAGGCTGAAGTCAAGGCTGGGCTTGACTGCCACACAGAGGTGAACCTCGGGCTAAGTTCGAGTGACATAAATCACCCCTGTGACA
>Nt03:57380310:57383411_3p
TGTTAGCCCCTTAACAAAGGTCCTCGGTAGGTGTGGGTTGTGACAAGGATTTTCGTGATGGACTTGGCACACAACCTGAAAAATGGGGCAACATCATGAAAGGCTGCTCGGCATGACGGACAATGCGGGGTTTGACAAACGCACCTTGAATGGAAGCAAGGCACATTTTACTTAGATGTGCGGGTTGGCAAAGCCATGTCAAGCAGGGGCAAAGACATGGCAAGGCAAAGCAAGGCGGAACAAGCAAAGGCAAATGATACGAGCAGATTTGATCAAGTTGGGGGCGACGTGACATGGGCGGGCAGCTTTGACAATGAACGTGTGCGGCTAAGTCAGTGGATGGCGAGCTGTGACAATGACATTGGCACGGAGCAGTGTCAAAGGCAAGGTTGGGTGCAATGCCAGCCTTGGCACAAAGCAGTTGGGTGAAAATCAGACCAAGCTGTGCACAAGCAGCAGTTGGAAAACATGTGCCAAGCACATGGGAAGCAGTTGGTAGTTGCAACCTCTTCCAAGACATGCTGATCATGGCCTAAAAGTGTGCCCACGTTTTTATACTTTGTCTTAACTTGTTGCCCATCAGTTGGGGTTTGTCAACTGATTGTAGCCTTATAAATTCTTGCCTAGGCTGTCAAAAATGGGGCAGAGAAACTTAGTCTAACGCATTGTGAAGCCAAATATGTCTAAGTCATTTCCTAAGGGTGGGAAAATCATTTTGGGGCAGGAAATTAGGGAATTTTTTGTCTGTCCATAGGGTTGGCTATTGTGTTCTTGTATTCACTTATTAATACAAGTTGGGAAGAAATTCCTGTATATCGCGTGCCTTTATTTACTGATTTTGTTGCCTAATTTCATTCTAAGTGCAAACGTCCCTAAAAAGAAAACTAAGTGTTGGAAAGGTTGAAGTCAAGGCTGGGCTTGACTGCTGCACAGAGGTGAACCTCGGGCTAAGTTCGAGTGACATAAATCA
>Nt03:63493619:63501432_5p
TGAAATTGAAACGAACTTGACTTGGTTTTGAAATGAAGAAAACGCTTTTGGTTCTTGAGAATTTGAGAGGAAACGTTTCTGGTTGAAGTCTTGGAACGAAATTCTTGCTGAATAAAGCTTGTTTTTGAAATAATGTTTGCTTCTACTTCAACACTTCTAACGTTTTTATGCAAGAAAATTCGCTTGGAATAATTTGAAGGATTTCA
>Nt03:63493619:63501432_3p
TGCGAAATTTACACTAAACTTGACTTGGTTTTGAAATGAAGAAAACGTTTTTGGTTCTTGAGAATTTGAGAGGAAACGTTTCTGGTTGAAGTCTTGGAACGAAATTCTTGCTGAATAAAGCTTGTTTTTGAAATAAAGTTTGCTTCTACTTCAACACTTCTAACTTTTTTATGCGAAGAAAATTTGCTTGGAATAAAGATTGTAAGGATTTCA
>Nt03:67534877:67544800_5p
TGTGTATCATATTGTCGACGCCCCCTTTTTCTATGGGTCAAAATCGGGTATACGACATTGGGAGGACAACTCTATTCCCTTTCGAGAATTGGGTTTTGGAATTTTGAAGAGTCTCCACCTAATGATTATAGTGCATTAGGACACTTTAAGAAAGTTTTGAGTTGGAAAAAACCAGAGTTTGGGTAAGGGCTAGAAATTATCTCGAGGGAAGGTGTTAGGCACCCCTCAAGATCCACTAGTGTGGTCCCGGCCATGTTACAATTGTGACTTTATAAGTAAACAATCAAGGCTCAAACAAGGACTTGCATACAATATTGCAATTAGGTTGAAAACTTTTGAAGGTAAGTAGAGAGGACAGAAATTTATGAAAAAAAAGATTTGAATGGTTTCACGAGAAAAGATGAAAGCAAATAAGGGGAGGGGGTCCTAGGTTTACGATTAATATGGATCACTTCAATGCAATACCCAGCAACCACTCCTCAAAAAAGAGGGGTCGCA
>Nt03:67534877:67544800_3p
TGTTGTCGACGCCCCCTTTTGTATGGGTCGAAATCGGGTATACGACATTGGGAGGACAACTCTATTCCCTTTCGAGAATTGGGTTTTGGAATTTTGAAGAGTCGCCACCTAATGATTATAGTGCATTAGGACACTTTAAGAAAGGTTTGAGTTGGAAAAAATCAGAGTTCGGGTAAGGGCTAGAAATTATCTCGAGGGGAAGGTGTTAGGCACCCCTCAAGATCCACTAGTGTGGTCCCGACCATGTTACAATTGTGACTTTACAAGCAAACAATCAAGGCTCAAATAAGGACTTGCATACAATATTGCAATTAGGTTGAAAACTTTTGAAGGTAAGTAGAGAGGATAGAAATTTATGAAAAAAAAGATTTGAATGGTTTCACTAGAAGAGATGAAAGCAAATAAGGGGAGGGGGGTCCTAGGTTTACGATTAATATGGATCACTTCAATGCAATACCCAGCAATCA
>Nt03:68301555:68310756_5p
TGTTAATTTATATGAGTCCACCAAACCCTTTGAGTACCCGATCCTCTATGTGTTTCCACTGAGAATACTTATGAAGCAATAAGTAAAAGAGACACGGGATTTTTACGTGAAAAAATCCCACTCAATGGGACAAAAACCACGACATACACTTGTAGGCTTTCAACTTCACTAACTTGTAAACACCTATTACAAGCCACTTTGTAATAACAGCATTACAAAGACTTCAACTTCAACTAACTTGTGATACTCTTACCACAAACCATTTTGTCACTCTTTAGTTACAAAGACTTTAACTTATGACTAACTCTAGTCACAACACAAACTTAGAGGTTTGTGATTTTGGGTTTCCTAAAACACAGCTTCTAAGAAAGCAAGATAGGAGTTACAATGAAGAACAAATAACAAGATTACAACTCAACTACGGATACACATAGGCTCATTGTGAAACTGATCCTTTAGTGGAGTTGTCTTCTTGTTCTTGACACACTTGTGACTTCAATGCTGGATCAACACTTTATCGCTTGAGAGAATATCACTAAATACCCAAGTGAAGTTGTTGTGCCTTGCACCAGGTTGTTATACTACAAAAGACATCACAATGGTGATGTCAATTATTGGTACATGCTTCTTCCCAATGGGAAGTGACTACTGCACTGTCTGCTGCACTGTCGCTTGTACAGTTGCAGACAGTCACTTTTGGCAGTTGCGTTCCAGCTGTATAGTTGACTTATACTTATGTTAGAGAATACCAAGGGATCAGGTCCCTGTCGTATTCCTCTTTGTAGTAGTACATTTGCTGGAGTTCAAACTAAACTTCGTTCATTTGAAATGTGTACCAAGTGAGTCAGGTTCTCTATCTGGTTCTTAACAATAAGTTTGTTAGATCATCAAAACATAAGAAGCATAAGGCAACAGCATTGAAAACCCATCA
>Nt03:68301555:68310756_3p
TGTTAATTTATATGAGTCCACCAAACTATAGAGTACCTGATCCTCTATGAGTTTCTACTGAGAATACTTATGACACAGTACGTAAAATATACACGGGATTTTTACATGGAAAAATCCCACTCAAGGGGACAAAAACCACGACCTACACTTGTAGGTTTTCAACTTCACTAACTTGTAAACACCTATTACAAGACACTTTGTAATGACTCCATTACAAAGACTTCAACTTCAACTAACTTGTGATACTCTTACCACAAGTCACTTTGTCACTCTCTAGTTATAAAGACCTTAACTTATGACTAACTCTAGTCACAACACAAACTTATAGGTTTGTGATTTTGGGTTTCCTAAAACACAGCTTCTAAGAAAGAAAGATAGGAGTTAAAATGAAGAACAAATAACAAGATTACAACTCAACTACGGATACACATAGACTCATTGTGTAACTGATCCTTTAGTGGAGTTGTCTTTTTGTTCTTGACACACTTGTGACTTCAATGCTGGATCAACACTTTAATGTTTGAGAGAATATCACTAAATGCTCAAGTGAATTTGTTGTGCCTTGCACCAAGTTGTTATACTACAAAAGACATCACAATGGTGATGTCAATTCTTGGTACATGCTTCTTCCTAATGGGAAGTGACTGATGCACTGTCTGTTGCACTGTCACGTGTACAGTTGCAGACGGTCACTTTCGGTAGTTACGTTCCAGCTGTATAGTTGACTTGTACTTCTGTCAGAGAACACCAAGGGATCATGTTCCTATCGTGTTCCTCTTTGTAGCAGTTCATTTGATGGAGTTCAGAATGAACTTCGTTCATTTGAAATGTGTACCAAGTGAGTCAGGTTCTCTATCTGGTTCTTAACAATAAGCTTGTTAGATCATCAAAACATAAGAAGCATAAGGCAAAGACAATGAAAACCCATCA
>Nt03:69228591:69231614_5p
TGACATTAGGTATACCGGCTCAAATGTCATGACCCAAAATCTCACCTATCGTGATGGCGCCTATCATGGAACTAGGCAAGCCTCAACTCGACATCTCAACACAATAGAACTTTTAAATAAAGGCAGAAGTAGTTAATATTAAAGAAATCCTTTTAAAAAATAGAATATAACTCAAACATTATTATACAATCCATCCCTAATACCGGTGTCACCAAGTGCATGAGCATCTAAATGATAATAACACCCGACTGATAAAAAACTATCTAAAAATATAGAACAATACAACATGAAAGGAAAGGAGAGTCAAGGTCAGCGAACGCCATGCAGCGACCTCAATAGTCTCCTGAGTCTGACTCCTCAATCAGCAACCACTGTGACCAGAAGTTTCTGGATTTGTATACGAGGTACAAGGGGTAACGTGAGTACACCAACTTAGTAAGTAACAGAAAGAAATAAGGAACTGAGAAGCAGTGACGAGCTATGCAAATACAGTTATCTCAATAACTTTCAAATAAGAGTAGTCATACTTTCGATTTAACAGTTTAAGTTTCATCAGTGCATACTCAAATAAACCAGATATCAAATATTCCA
>Nt03:69228591:69231614_3p
TGTCATGACCCAAAATCTCACCTGTCGTGATGGCGCCTATCGTGGAACTAGGCAAGCCTCAACTCGATATCTCAACACAATAGAACTTTTAAATAAAGGCAGAAGTAGTTAATATTAAAGAAATCCTTTTAAAAAATAGAATATAACTCAAACATTACTATACAATCCATCCCTAATACCGGTGTCACCAAGTGCATGAGCATCTAAATGATAACAACATCCGACTGATAAAAAACTGTCTAAAAATATAGAACAATACAACATGAAAGGAAAGGAAAGTCAAGGTCAGCGAACGCCATGCAGCGACCTCAATAGTCTCCTGAGTCTGACTCCTCAATCAGCAACCGCCGTGACCAGAAGTTTCTGGATTTGTATACGAGGTACAAGGAGTAACGTGAGTACACCAACTTAGTAAGTAACAGAAAGAAATAAGGAACTGAGAAGTAGTGACGAGCTATGCAAATACAGTTATCTCAATAACTTTCAAATAAGAGTAGCCATACTTTCGATTTAACAATTTAAGTCTCATCAGTGCATACTCAAATAAACCAGATATCAAATATTCCA
>Nt03:72404437:72410549_5p
TGTATTGGTCGAAATCTGACCGCTACGGTCGATCTGATCGACATCCCGTCTAAGCGGCAATGCAGCGAAAGACGACACGTTTTATTCAAAATCCCGTACTCATAATACCTGTCAAGTCAGAAAAGACGACGTCTAGGGGATGACAAAGGCGGACGTAGTATGAAAGAGCATCAAATCAAGTACATAGCAGAGATTCCATAACTATATATAGGGGGCTGGGGGATAGAAGAGGGGGGGAGATCTCCAAGAAAATATGTAAAAGTCTCTCCTCTATTGATTAAGAAGAGCCACAATGAAAAGTATCAAGAAGATGGATCACCTTCATCTCATCTTATGCATGATTTTTTCCAATTAGTTTACAGGTCTGGAATTTATTATGTTTAACTAAGATTTACCCCTTCACTCTCTTTAATTGATTTATTCAAAAAGGTTCCAATATCTTTTGAGTCA
>Nt03:72404437:72410549_3p
TGTATTGGTCAAAATCTGACCGCTACGGTCGATCTGATCAACATCCAGTCCAAGCGGTGAGGCAGCGATAGACGACATATTTTATTCTAAATCATGTACTCATAATACCCATCAAGTCAGAAAAGACGACATCTAAGGGACGACAAAGGCAGACGCAGTATGAAAGAGCATCAAATCAAGTACATAGCAGAGATTCCATAACTATATATAGGGGGCTGGGGGATAGAAGGTGGGGGCGATCTCCAAGAAAATATGTAAAAGTCTCTCCTCTATTGATTAAGAAGAGCCACAATGAAAATATCAAGAAGATGGGTCACCTTCATCTCATCTTATGCATGATTTTTTCCAATTAGTTTACAGGTCTGGAATTTATTATTTTTAACTAAGATTTACCCCTTCATTCTCTTTAATTGATTTATTAAAAAGGGTTCCAATATCTTTTGAGTCAAACA
>Nt03:74661756:74669308_5p
TGAAAGTGATGTTTTATACTTCAATACCACACAAAACGGGGGTGATTTGTGTGGTGACCAATTTTTCGCTTAAACTGATTATGGAAGGACCTGGTTCTTCTATGTATTCCTTCTACTACTGTTGCGGAATAATAAATATAGAAAGTAAAGAACACAAGTATTTTTACGTGGAAAACACCTAGCTCA
>Nt03:74661756:74669308_3p
TGATGTTTTATACTTCAATACCGCACAAGATGGAGGGTGATTTGTGTGGTGATCAATTTTTCGCTTAAACTGATTATGGAAGGACCTGGTTTTTCTATGTGTTCCTTCTACTACTGTTGCGGAATAATAAATGTAGAAAGTAAAGAACACAATTATTTTTACGTGGAAAACACCTGGCA
>Nt03:74687264:74699470_5p
TGCCTTTTTGACTTGGGCTCTTCTTGAGAAAGAGAGCTTGAGTCTAGAAAAATTAGTTCAACAAGGAATTGGGGTGTATTCAAGAGATTGATAACCTCAATTAAAGAGTTAAACGTAGAGATAGTAATACCCGACTTGAACCTCA
>Nt03:74687264:74699470_3p
TGTGCCTTTTTGACTTGGGCTCTTCTTGAGAAAGAGAGCTTGAGTCTAGGAAAATTAGTCCAACAAGGAATTAGGGTGTATTCAAGAGATTGATAGCCTAAATTAAAGGGTTAAACCTAAAGATAGCAATATCCGACTTGAACCTCA
>Nt03:75947785:75958941_5p
TGGCTTTGAATGTGCCATCTCGTATGGCTACTTGAATTGATTGCGAGTGAATTGGAATCTCTAGTTGTTCGAATCATATGCTTAACTCGAATTGGTTATAGCTGACGATATAAAAATTGGATTGCTGAACTATGTCAATTAGATAAAAGGGCTCGGGTGTGCATTTCATGAGACCCTACCATAATTTTGAATAATGATAGTAGAAGTAAACAGTTAAAACCCGGGGGTGCATTTCATGTGACCCGGTTCTAATTTTCAACAAGGTTAAATAGAGCGTGTCGTGAACCACGGGTGCATTTCATGTGGCGTGGCTTGCGATATGCTTTAAATGACCTTGAATTAATTCTTTAAATAAGTAAAAGCGATTTTCCAAAAGTTAGAAAAAAAAGCACTTAGGTTTCAAAGATGTTTTAAAATCAGATAATTAAGCCGATTATAACAGTTGAGCGACCGTGCTAGAACCACGAAACTCGGAAATGCCTAACACCTTCTCTCGGGTTAACAGAATTCCTTACTCGGATTTCTAGTTCGCGGACTGTTAAACAGAGTCATATTTTCCTCGATTCAGGATTCAACCGGTGACTTGGGACACCATAAATCTCCCAAGTGGCGACTCTGAATCTTTAAATAAATAAATCCCGTTTCGATTGTCACTTAAAGTGGAAAAACTCCTTTATACTCTCTTCTCGGGGGTGTAGGTAGAAAAAAGAGGTGTGACA
>Nt03:75947785:75958941_3p
TGTTATTTATGGCTTTGAATGTGCCATGTCATATGGCTACTTGAATTGATTGCGAGTGAATTGGAATCTCTAGTTGTTCGAATCATATGCTTAACTCGAATTGGTTATAGCTGACGGTATAGAAATTGGATTGCTGAACTATGTCAATCAGATAAAGGGGCTCAGGTGTGCATTTCATGTAACCCTACCATAATTTTGAATAATGATAGTAGAAGTAAACATGTTAAAACCCGGGGGTGCATTTCATGTGACCCGATTCTAATTTTCAACAGGGTTAAATAGAGCATGTCGTGAACCACGGGTGCATTTCATGTGGTATGGCTTGTGATATGTTTTAAATGACCTTGAATTAATTCTTTAAATAAGTAAAAGCGGTTTTCCAAAAGTTAGAAAAAAAGCACTTAGGTTTCAAAGATGTTTTAAAATCAGATAATTAAGCCGATTATAACAGTTGAGCGACCGTGCTAGTACCACGGAACTCGGAAATGCCTAACACCTTCTCCCGGGTTAACAAAATTTCTTACTCGGATTTCTGGTTCGCGGACTGTTAAACAGAGTCATATTTTCCTCGATTCGAGATTCAACCGGTGACTTGGGACACCATAAATCTCTCAAGTGACGACTCTGAATCTTTAAATAAATAAGTCTCGTTTCGATTGTCACTTAAAGTGGAAAAACTCCTCTATACTCTCTTCTCGGGGGTGTAGGTAGGGAGGTGTGACAATACTTTATGTTTTTATCATTTTCGAGACA
>Nt03:77421513:77427140_5p
TGTTGGTGTTAGAAATAAAAATGAAACTTCTCTCGAATTCTCCGATAAAAGTATGAAGAAAGACAATGGAGATAAAATCGGCTAGGTTACTTATGTTTTGATTTGTGTCTGAGAAGGGCGTATATCTTAAGGAAAGGATGGGTCAACCCTTTTTGGACTTGGACTCAACTCTAAACGGGCCTCTTTTGTTTTGGACTTAGTTGTACATCAAATGGGCCTTAAAACTTCAGTTATTCCATTTGCCCATTCTAAAACAAACCCAGAAGATAGAAAGAGATATTTTACATAGTAGATAGAATCATTCTTTTATAAATATTCTTTTAGTCTGTTACAAAAGTTTGTTACAATAACTGTTAGGAATAGGCTAGTAAAATACTGCCACTTGACAAAGTTTGTTTAGACTAGATTCTATTCTTGTGTATAAATAGATTACACTGTGCAGAGAAATACAAACATAAAATTTCCAAAATCATTCTCTTCA
>Nt03:77421513:77427140_3p
TGTTGGTGTTAGAAATGATAATGAAGCTTCTCTCGAATTCTCCTATAAAAGTATGAAGAAAGACAACGGAGACAAAATCGGCTAGGATACTTATGTTTTGATTTGTGTCTGAGAAGGGTGTATGTCTTAAGGAAAAGATGGGTTAGACCTTTTTGGACTTGGACTCGACTCTAAATGGGCCTCTTTTGTTTAGGACTTAGTTGTACATCAAATGGGCCTGAAAGCTTCAGTTATTCCGTTGGCCCATTCTAAGACAAACCCATAAGATAGAAAGAGATATTTTACATAGTAGATAGAATCATTCTTTTGTAAATATTTTTTTAGTCTGTTACAAAAGTTTATTACAATAGCTGTTAGGAATAGGCTAGTAAAATACTGCCACTTGGCAAAGTTTGTTTAGACTAGATTCTATTCTTTTGTATAAATAAATTACACTGTGCAGAGAAATACACAAAGAAAATTTCCAAAATTCATTCTCTTTTCATTCTCTTCA
>Nt03:79266596:79279031_5p
TGTGAGGACCAGTCGCCGGAAAAGGCATAGCCAAAGGGAAAAGCAGAAGAGGCAGTGAAAGAAAGTGGAGCAACAACCAGCATCCATGGGAGCTCAGGCTCGAGCTCGACGAGGCAGCTGAAGATGAAGCAGCAGTGACGGGGTTGAGAAGAAGACGCAGCAGCAGCAGGGTGTGTTTGGATGTAGCAGGAGACGCAGCAACGCAGCAGCCATGGGAGCTTGACGAGCTCTTCAATGGCGGACGTTGTCCGTCGATGAAGACAAAGCTTGGGGCAGCAGCTGGTCGAAGAAGAAGATGCACAGTAATGGGGGTAGTTTGGCCTTCAATGGCGGACGAGGTAGAGGTTGTTTGGAGTGAGCTTGAGGGGCAGCCATGGATGGGCTTGGAGAGTTTTGGAGAAGAAGAGGGAAAGAGAGAGGGGGGCGGATGAGTTTTTTTTAGGGTTTTCTTGCTTTGTTTTTGTGCAATGTAAGATAGGGAGATGGGATGTTGGGTATTTATGTTATGGGGCGGACCGGGTTGACCCGGTTTGAAGTGGATCGGGTCATGGGGAAGGTTGGGTATTTTGTGGGCTTGTGTCTTGAATTTGAAGAAGAGCCCAATTCTGATTTTCTTTATATTTTTGCTCTCTTTTCTTCTTTTATTTTTCTAAAACTAAATTCTAAAAATCCTTAAATTATTATATAGAACTAAATTAAGTTATAAAAGTGCAAATTAACTCTCAATAACAATTAACACATAATTAAGTAATAATTAAGCATGAAATTGTACAATTGGACATTAAATGCTAAAAATGCAAAAGATGCCTATTTTTGTGATTTTCATTTTTTGTAAAACAAACTTAATTACCAACAATTGTAGGATTAAATCCTAAATGCAAATGCGACATATTTTTGTATTTTTTATTAATTTAACAAATAAACATGCGCAGACAAATGCAAACAATACAAGAAAAATAACACAAAAATTCTCAAAATTGCACA
>Nt03:79266596:79279031_3p
TGTTGACGTCCGCCATGTGAGGACCAGTCGCCGGAAAAGGCGTAGCCAAAGGGAAAAGCAGAAGAGGCAGTGAAAGAAAGTGGAGCAACAACCAGCAGCCATGGGAGCTCAGGCTCGAGCTCGACGAGGCAGCTGAAGATGAAGCAGCAGTGACGGGGTTGAGAATAAGACGCAGCAGCAGCAGGGTGTGTTTGGATGTAGCAGGAGACGCAGCAACACAGCAGCCATGGGAGCTTGATGAGCTCGTCAATGGCGGACGTTGTCCGTCGATAAAGACGAAACTTGGGGCAGCAGCTGGTCGAAGAAGAAGATGCACAGTAATGGGGGTTGTTTGGCCTTCAATGGCGGACGAGGGAGGGGATGTTTGGAGTGAGCTTGAGGGGCAGCCATGGATGGGCTTGGAGAGTTTTGGAGAAGAAGAGGGAAAGAGAGAGAGGGGCGGATGAGTTTTTTTTAGGGTTTTCTTGCTTTGTTTTTGTGCAATGTAAGATAGGGAGATGGGGTGTTGGGTATTTGGGTTATGGGGCAGATCGGGTCGACCCGATTTGAAGTGGACCGGGTCATGGGTAAGGTTGGGTATTTTTTGGGCTTGTGGCTTGAATTTGAAGAAGAGCCCAATTCTGATTTTCTTTATATTTTTGCTCTCTTTTCTTCTTTTATTTTTCTAAAACTAAATTCTAAAAATCCTTAAATTATTATATAGAACTAAATTAAGTTATAAAAGTGCAAATTAACTCCCAATAACAATTAACACACAATTAAGTAATAATTAAGCATGAAATTGTACAATTGGACATTAAATGCTAAAAATGCAAAAGATGCCTATTTTTGTGATTTTCATTTTTTGTAAAACAAACTTAATTACCAACAATTGTAGGATTAAATCCTAAATACAAATGCGACATATTTTTGTATTTTTTATTAATTTAACAAATAAACATGCGCAGACAAATGCAAACAATACAAGAAAAATAACACAAAAATTCTCAAAATTGCA
>Nt03:80824543:80834721_5p
TGCCTTATAAAAAGGACAAGCGGTCGTTACAAATATAATCCGAGTATTTATCCCAGAGTCGAATCCCACAGGGAATTAACCTACCAATTACTCTTGTCAGACTCACTAAATTCTTCGTAATCAACTTTTCAGATATTTTGAATAATAATTGGTGATATTTTTACTAACTATAACTGAATAAAAGTAAGTAAACTAAGAGCTAACTATGACTGGGTTGTAAACAAATAAGAGAATGATCTAAGGTTGTGATTTTTCCTATTGATGGAATCCCTTCGTGTTATGTTTCGCATAGAATTTCCTAATCGTCTCTATCGATCATGAACACTTTTCCTACCGTAAATCTCTCCCGAGTAATTACGACAATTTACTAGACGTACTCTCCCGAGTTATGCTAGCTGACTTTTATTACAGCTCACTTTAGATCGCACCCAAGGTTTCGTTATCCCTAATCCCACCTTTAAACCCTCAGTTATTGATTCCTCATATACTTTGGGAGTGATGTTGTTCAACAATTACCTAAATATGCA
>Nt03:80824543:80834721_3p
TGCCAAAATTTGATCATGCCCAACTATACCTAATAAAAAGGACAAGCAGTCGTTACAAATATAATCCGAGTATTTAGCCCAGAGTCGAATCCCACAGGGAATTAACCTACCAATTACTCTTGTCAGACTCACTACATTCTTCGTAATCAACTTTCCAGATATTTTGAATAACAATTGGTGATATTTTTACTAAATATAACTAAATTAAAGTAAGTAAACTAAGAGCTAACTATGACTGGGTTGTAAACAAATAAGAGAAGGATCTAAGGTTGTGATTTCCCCTATTAATAGAATCCCTTCCTGTTATGTTTCGCATAGAATTACCTAATCATCTCTATCGATCATGAACACTCTTCCTACCGTAAATCTCTCCCGAGTAATTATAACAATTTACTTGACGCACTCTCCCGAGTTATGTTAGCTGACTTTTATTACAGCTCACTTTAGATCGCACCCAAGGTTTCGTTATCCCTAATCCCACCTTTAAACCCTCAGTTATTGATTCCTCATATACTTTGGGAGTGGTGTTGTTCAATAATTATCTAAATATGCA
>Nt03:80979183:80987542_5p
TGTTGGGAATAAACCCCCTACAAAAATAATATTCACGGTAATAAAAGCGAAATAATAATGTAGCACCGAGATACAGTAATTAACAAGAATAAAAGAGTAACAACGACACCAAGATTTTAACGTGGAAAACCTTTTTGAATAAGGGAAACAACCACGGCCCTAAGAAGAGCAACTGATATCACTATAGCTAGGAATTTTACACTTTGTAGGTCCGAGTAAAATACTCAAAAGACCACTACAACACCCAAAAGAAATAACCCTCTTTTGATATTCCCACCTCACTACAATATCACTCACTCTCTATTTTTCTCACAGACTATTTTCTTATACCCTGTCTGTGAAACCTTACTCTTTCTTTCTAACTCTCACATATATTTTTCCTCTGAGATTGGTGTATCAAAAATGAAAGCCGAAGCTCTCCTTTTATAGGCAGAGCCTCGCCTACTACATTTGACATTTCCTTCTGCACGCCTATCAAATTTGACACAAAAAAGAAAGAAACGTGGGCTGCTAATCAAGGAAGAAAATTTTCTTCCTTGATTTATGGGATGGATCCCACA
>Nt03:80979183:80987542_3p
TGTTGGGAATAAACCCCCTACAAAAATAATATTCACGGTAATAAAAGCGGAATAATAACGTAGCACCGCGATACGATAATTAACAAGAATAAAAGAGTAACAACGACACCAAGATTTTTACGTGAAAAACTCTTTTGAATAAGTGAAAAAATCACGACCCTGAGAAGAGCAACTGATATCATTATAGCAAGGAATTTTTACATTTTGTAGGTCCGAGTAAAATACTCAAAAGATCACTACAACACTCAAAAGAAATAACCCTCTTTTGATATTCCCACCTCACTACAATATCACTCACTCTCTATTTTTCTCACAGACTATTTTCTTATATCCTATCCGTAAAACCTCACTCTTTCTTTCTAACTCTCAGATATATTTTTCCTCTGAGATTGGTGTATCAAAAATGAAAGCCGAAGCTCTCCTTTTATAGGCAGAGCCTCGCCTACTACATTTGACATTCCTTTTGCACGCCTACCAAATTTGACACAAAAAAGAAAGAAACGTGGGCTACTAATCAAGGAAGAAAATTTTCTTCCTTGATTTATGGGATGGACCCCACA
>Nt03:86912065:86917327_5p
TGTTAAGTTTGGCAAATATTTTTGTCCCACATCGGTGGAAAAAGAAGAGTTGGGGGGATTTTCCCCCTATAAAAGAAGGCTTAATGTTTAGGATTTAAACACACCTCTCAGTTGTCTTCTCATCTGTTTAAGGCATTTGTATCTTCTCTCTTTAGTATTATTTCACTTGTATTTTTGGAGTGAAATAAAATATTGGTTGTGTCTGGGGAGTAGGCAAAATTAGTCGAACCTCGTAAATTCTGGTGTTCCTTTTATTGTTGCTTTATTGTTTTATTTATTATTTGGTGGCTGTCATAATTTTTGGTATAGTAGTTGTGACTTATTCACACTATATACATTTGGCTTCCGCA
>Nt03:86912065:86917327_3p
TGTTAAGTTTGGCAAATATATTTGTCCCACATCGGTGGGAAAAGAAGAGTTGGGGGGATTTTCCCCCTATAAAAGAATGCTTAATGTTTAGGATTTAAACACACCTCTCATTTGCCTTCTCATCTGTTTAAGGCATTTGTATCTTCTCTCTTTAGTATTATTTCACTTGTATTTTTGGAGTGAAATAAAATATTGGTTGTGTCCGAGGAGTAGGCAAAATTAGCCGAACTTCATAAATTCTGGTGTTCCTTTTATTGTTGTTTTATTGTCTTATTTATTATTTGGTGGCTGTCATAATTTTTTGTATAGTAGTTGTGACTTATTCAAACTATATACATTTGGGTTCCGCAACA
>Nt03:90382441:90384965_5p
TGTTCTATATATTTTACAAACGTCTTATCCTCTTTGGTTACTTCGTCTAAAAAGGAGAGAATACTCCTAAGAATTTTTTATGACATTGAGATCGAGTTAATAATTTGGTACCAAAATGAGGTCAAGCTAAACTTCAGATTACTTGATTATGAAAATCAAATCAAGCCAAGATAAGTATTCTGGACTCAATTAGATTGCAACCCTCACCACTTTATAAGAGATATGATTTATGCTAAAATTCAGCTACATTTTGTAACGGTGAAAGGCTTGATTGAGTTAATCCAATTTACTCTTATACTAATGTCTATATTCTGTTGTAGGAATAATGAATTTTTTTTGGTCGGTGAGTGAAGTTTTGTTATTGTGACATGCTGAGAACAGCGCCCACTTTATTCAACTTGGAAAAGTTAGAGGACCGTTATTATTAATTATTAATGTGATATCTTCTATTTTAACTTCCTCTATGTTTCTCACCCTCACCCTCGTTCGAGAAAAGGGAAAAACGGAACTTCACTGTAAATATAATTAATATATGTTCTTAAAAGCAATATAAACTTTTTTGGTCTTTATCGAGAAGTTTTATTGTGCACGAGATACAACTATTACATGGCCGACATAAACTGTATGAGTCTAGTTTCATCTTTCGCCAAGTGGACTTTGGGTCCTAGATTCAATAATATTTACCAAGTCCTAGTCTGCCCTACTACTCTCTTTCTTTCTTTATTTCTAAAGCTATTGCCTATTACTCTCTCTTTGCCGAATTTCTCCTAATTTCTTACCAATTACCTCAAACACAATCCTAATGAGACA
>Nt03:90382441:90384965_3p
TGCAAAACCCCAATTAAAGGAGTATTCTCTCCTTTAATACATGTTCTATATATTTTACAAACGTCTTATCCTCTTTGGTTGCTTCGTCTAAAAAAGAGAGAATCCTCCTAAGAATTTTCTATGATATTGAGATCGAGTTAATAATTTGGTACCAAAATGAGGTCAAGCTAAACTTCAGATTACTTGATTATGAAAATCAAATCAAGCCAAGATAAGTATTCTGGACTCGATTAGATTGCAACCCTCACCACTTTATAAGAGATATGATTTGTGCTAAAATTCAGCTACATTTTGTAACGGTGAAAGGCTTGATTGAGTTAATCCAATTTTCTCTTATGCTAATGTCTATATTCTGTTGTAGGAATAACGAATTTTTTTTGATCGGTGAGTGAAGTTTTGTTATTGTGACATGCTGAGAACAGCGTCCACTTTATTCAAATTGGAAAAGTTAGAGGACCGTTATTATTAATTATTAATGTGATATCTTCTAGTTTACCTTCCTTTATGTTTCTCACCCTCACCCTCGTTCGAGAAAAGGGAAAAACGGAACTTCACTGTAAATACAATTAATATATGTTCTTAAAAGCAATATAAACTTTTTTGGTCTTTATCGAGAAGTTTTATTGTGCACGAGATACAACTATTACATGGCCGACATAAACTTTATGAGTCTAGTTTCATCTTTCGCCAAGTGGACTTTGGGTCCCACATTCAATAATATTTACCAAGTCCTAGTCTGCTCTACTACTCTCTTTCTTTCTTTATTTCTAAAGCTATTGCCTATTACTCTCTCTTTGCCGAATTTCTCCTAATTTCTTACCAATTACCTCA
>Nt03:90611313:90623794_5p
TGATGTTTGTTTGGTGTGATTCAATGAATATTTTCATGTTTGATTATTGAATAGCCTCATTTTTGTTTTAGTGATCATGTTAAGTTTAGTGGTTTAAATCAAGTAGATAACCTGTCAGTTGAGCTAAAAGGAAGATATTATTGGTTGTCTTAACAATTTAATGGGTTATGGAATGAGAAATTAAACATGAAGAAGAAATTAGACCTTAAACATCTAATTACTTTTATTTAATCGCTTTTTTAGCATCGCTAGGAGCATGCTTAGACCGACCACATTTGGGTAGGCAAATCTTTAGGATGTTCTTGTTCTAGCTTCTTTCGAGGCGAGAGGTCGTTCCCTTAGTTAAATTTATCCGGGGAATATCCCGAAGGATTTGTATATATTTTATTCCGGGGTATACATCAAAGTATTTGTACTTAAAAATCGATAGTAGAACTCGCAGTATTTTTGTTTCTAGTTTTATTTTTCTTTTATTAGGTGGGGACGACCTCGAGCCTTTTTGTGTGTTTATTTTTCTGTGACTGTTTTGTTTTACCTCAATTCTAATATTCCAAAAGCCGACTAGATCAAGTATGCAACCGTACTGGTTACGGGACTTGGGGAGTGCCTAACACCTTCTTCCTGAGTCAAATGAACCCCCTTACCCGAATCTTTGGTGCGGACTTATGTTTTAGAGTTTAAAATGTTTTAAAAGGAAAAATTATTTTAAAAACGGTGACCTGACAGACCGAAATCAAATGTCAGTTGGCGACTCCGAGTTATTTCCTTTTAAACACAACCATTTTGTCACTTTCTAATTGAAAACCCTTTTCGAGCTTTACTAAAAATATTTATTTATTTAAGAGGGTTTAGTGAGGTTTGGTTAAAAAAGAGGTGTGACA
>Nt03:90611313:90623794_3p
TGTTTGTTTGGTGTGATTCAATGAATATTTTCATGTTTGATTATTGAATAGCCTCATTTTTGTTTTAGTGATCATGTTAATTTTAGTGGTTTAAATCAAGTAGATAACCTGTCAGTTGAGCTAAAAGGAAGATATTATTTGTTGGCTTAACAATTTAATGGGTTCTGGAATGGGAAATTGAACATGAAGAAGAAATTAGACCTTAAACATCTAATTACTTTTATTTAATCGTTTTTTTTAGCATCGCTAGGAGCATGCTTAGACCGACCACATTTGGGTGGGCAAACCTTTAGGATGTTCTTGTTCTAGCTTCTTTCGAGGCGAGAGGTCGTTTCCTTAGTTAAATTTATCCGGGGAATGCCCCGAAGGATTTGTATATATTTTATTCCGGGGTATGCATCGAAGTATTTGTACTTAAAGATCGATTGTAGAACTCGTAGTATTTTTGTTTCTAGTTTTATTTTTCTTTTATTAGGTGTGGACGACCTCGAACCTTTTTATGTGTTTATTTTTCTGTGATTGTTTTGTTTTACCTCAATTCGAATATTCTGAAAGTTGACTAGATCAAGTATGCAACCGTACTGGTTACGGGACTTGGGGAGTGCCTAACACCTTCTTCCCGAGTCAAATGAACCCCCTTACCCGAATCTTTGGTGCAGACTTATGTTTTGGAGTTCAAAATGTTTTAAAAGGAAAAATCATTTTAAAAACGGTGACCTGACATACCGAAATCAAATCTCAGGTGACGACTGTGAGTTATTTCCTTTTAAACACAACCATTTTGTCACTTTCTAATTAAAAACCCTTTTCTAGCTTTACTAAATCTTTTTTATTTATTTAAGAGGGTTTAGTTAGGTTTGGTTAAAAAAGGGGTGTGACAATATCGATATATGTAAAAAGTCATGAATGACATGATACTGTACA
>Nt03:91103783:91114288_5p
TGTTTGACTCAAAAGATATTAAAACCTTTTTGAACAAATCAATCAAAGATGAAGGGGTAAATCTTAGCTGAATATAATAATTTCTAGAAAGAATAACAGATAAAGAGAAGACGGTCGTTAAGTTTCTTTTCACTCAAGAATAATAATCTCTCTAAAATCCCCCTCCCCTGTTACAAGGTTTTTGTTACTCTTTTATACTAAGAGAGAAACTCTTCTAAATTGTAAAAGACAAAATACAAGGAATATTTGACGGAATATTCCTAATATCCCCTAATGGGCTTACACTATTACAAGGGTCGTACAGTTTTTTCTTTGCCTTAAGGTCGTCACCCTCGGGACGCCGACTCAAAGAGACCCTGTCGTTTGTCGTACTTGTCGTGGTCGGTCA
>Nt03:91103783:91114288_3p
TGTTTGACTCAAAAGATATTAAAACTTTTTTGAACAAATCAATCAAAGATGAAGGGGTAAATCTTAGCTAAATATAATAATTTCTAGAAAGAATAACAGATAAAGAGAAGACGGTCGTTAAGTTTCTTTTCACTCAAGAATAATAATCTCTTTAAAATCCCCCTCCCCTGTTACAAGGTTCTTGTTCCTCTTTTATACTAAGAGAGAAACTCTTCTAAATTGTAAAAGACAAAATACAAGGAATATTCGACGGAATATTCCTAATATCCCCTAATGGGCTTACACTATTACAAGGGTCGTACAATTTCTTCTTTGCCTTAAGGTCGCCTCCCTCTGGACGCAGACTCAAAGAGACCTTGTCGTTTGACGTACTCGTCGTTGGTCGTGGTCGGTCAAATTTGGACCCATACA
>Nt03:91369366:91374924_5p
TGTTGAGAAGAAGAAACCCCATCCTAATTATATGATTCATGGAGAAAGAAGAAGAAACGAAGGAGATGAAGAAGAAGAATAAAGTAGAGATGAAGAAGAAGAGAAAAGTGGTCCACTAAGAAACTTCGATATAATTGATGTTGTCTGAACATCTTTTTGGACACACAGCTGGGCCTACCAGGTATTGGGCTTTTCACAATATTTAGAGCTTGGGTTATTAGTGTTGGGCCAGCCGAAGATGAAGCCATATTTATTTTACACATTCTTTTATTATTATAAATAACATGTGAGTAGTTATAAAATAACCAATAGAATAGAGACAAGTGTATAGGTGGTTATCTCTTAGATTCCTTTTGCTGTAGATAAATAGTACACTGTACAATGCTGATTTCATTCAATATAGAAAATACAAGATATTTTCTCAAAATCAGATTTCTTCAATTCTTTCA
>Nt03:91369366:91374924_3p
TGGAGCTATCAAGGAGAAAGAAGAAGAAACGAAGGAGATGAAGATGAAGAATAAAGTAGAGATGAAGAAGAAGAGTAAAGTGGTCTACTAAGAAACTTCGATATAATTGATGTTGTCTGAACATCTTTTGGACACACAGCTGGGCCTACCGGGTATTGGGCTTTTCACAATATTTAGAGTTTGGGTTATTAGTGTTGGGCCAGCTGAAGATGAAGCCATATTTATTTTACACATTTTTTATTATTGTAAATAGCATGTGAGTAGTTATAGAATAACCAATAGAATAGAGACAAGTGTATAGGTGGTTATTTCTTAGATTCTTTTTGCTGTAGATAAATAGTACACTGTACAGTGATGATTTCATTCAATATAGAAAATACAAGATATTTTCTCAAAATCAGATTTCTTCAATTCTTTCA
>Nt03:91403872:91409599_5p
TGTTATTTGTTCGTCATTGTAATTCCTAGTTTACTTTCTTAGAAGCTTTGTCTTAGGAACAAATCAAATTCTTAAACTTCTGAGTTTATGTTGTGACTAGGGATAGTCATAAGTTTAAATCATTTATAACTAGGAGAGTTATAGAGTGGCTTGTGGTGGTTGCATCACAAGTTAGTTTGAAGTCTTTGCAATATGGTGTTTGCAAAATCGCTTGTAATAGTAGATTACAAGTTAGTAGAGTTAAAAGCCTACAAGAGTAGGTCGTAGTTTTTTGATCCCCTTGTGTGGGATTTTTCCACGTAGAAAATCTTTGCCTTCTTTACAGTCAGTCTTTACTGCATTCTACGTATCATCTCATAGATGACCAGGTACTCTATAGTTTGGTGGACTCATATAAACTAACA
>Nt03:91403872:91409599_3p
TGAGTTGTAATCTTGTTATTTGTTCGTCATTGTAATTCCTAGTTTACTTTCTTAGAAAATTTGTCTTAGGAACAAATCAAATTCGTAAACTTCTGAGTTTATGTTGTGACTAGGGATAGTCATAAGTTTAAATCATTTGTAACTAGGAGAGTTATAGAGTGGCTTGTGGTGGTTGCATCACAAGTTAGTTTGAAGTCTTTGCAATAGGGTGTTTGCAAAGTGGCTTGTAATAGGTAGATTACAAATTAGTAGAGTTAAAAGCCTACAATAGTAGGTCGTGGTTTTTTTATCCCTTTGTGTGGGATTTTTCCACGTAGAAAATCTCTTGCCTTATTTACATTTAGTCTTTACTGCATTCTACGTATTATCTCATAGAGGACTAGGTACTCTATAGTTTGGTTGGACTCATATAAACTAACA
>Nt03:91446880:91451439_5p
TGTTGCGGAAGCCAAATGTATATAGTGTGAATGAGTCACAACTACTATACCAAAAATTATGACAACCACCAAATAATAAATAAGACAATAAAACAACAATAAAAGGAACACTAGAATTTACGAGGTTCGGCCAATTTTGCCTACTTTCTCGAACACAACCAATATTTTATTCCAATCCAAAAATACGAGTGAAATAATACTAAAGAGAGAAGATACAAATGCCTTAAGAAGATAAGAAGGCAAATGAGAGGTGTGTTTAAATCCTAAACATTAGGCCTTCTTTTATAGGGTGAAATTCTCCCCCAAATTAAGTCCTCCACTGATGTGGGATAGTTTGCCATATTCAACAAATCTCCA
>Nt03:91446880:91451439_3p
TGTTGCGGAAGACAAATGTATATAGTGTGAATGAGTCACAGCTACTATACCAAAAAATATGACAGCCACCAAATAATAAATAAGACAATAAAGCAACAATAAAAGGAACACCAGAATTTTCGAGGTTCGGCCAATTTTGCCTACTTCCTCGGACACAACCAATATTTTATTCTACTCCAAAATTACAAGTGAAATAATACTAAAGAGAGAAGATACAAATACCTTAAGAAGATAAGAAGGCAAATGAGAGGTGTGTTTAAATCCTAAACATTAGGCCTTTTTTATAGGGTGAAATTCTCCCCCAAATTAAGTCCCAACCGATGTGGGATAGTTTGCCATATTCAACA
>Nt03:92165210:92168909_5p
TGTTGCGGAATATCGTGAGTTAACTAGCACACAATTACACACAAAGCAAATAGAGAAGAAAAATCAACGCAAGGATTTAGCGAGGTTCGACTAAGCCTAATCCTCGGGGCAAAAGCAGAGAGAGTTTTTCACTATGAATGGAAAAAAAAGCACAATACAATCTATAGAATCTCCAACTACAACCCCTATATATAGATCCCAAAAGGTCCCAAACCTATAAGAGAAAAGTTTCCCAATTTGACAAGGACTATATGTTTTCCTTTCTCAAATTTATTAGGACAATGGGTTTTCCTTAACCTATAGGGACTATGGTTTCCTGAAAATACAAGGAAATAATTCAAATCACAAATAACA
>Nt03:92165210:92168909_3p
TGTTGTGGAATATCGTGAGTTAACTTGCACACAATCACACACAAAGCAAATAGAGAAGGAAAATCAACACAAGGATTTAACGAGGTTCGGCTAAGCCTAATCCTCGGGGCAAAAGCAGAGAGAGTTTTTCACTATAAATGAGAAGAAAAACACAATACAATATATAGAATCTCCAACTACAACCCCTATATATAGATCCCAAAAGGTCCCAAACCTATAAGAGAAAGGTTTCCCAATTTGACAAGGACTATAAATTTTCCTTTCCCAAATCTATTAGGACAATGAGTTTTCCTAAACCTATAGGGACTATGAGTTTCCTAAAAATACAAGGAAATAATTCAAGCCACAAATAACA
>Nt03:92178649:92186137_5p
TGTTTGACTCAAAAAATGTTAGATTTTTTTTGGACAAATCAATCAAAGATGAAGGGATAAATCGTAGTCAAACTTAATTGATTCCAGACCAAGAGATTTCATAATAATAAATGTGTAGGGGATGGCGAAAATATCGACAATCTCATTAAGATTCAATATTGCCTTCTTCCTTAGTCTCTGAGGAAAGAATATTACAATTGCTTTTTTCTGTACAAAATACAAGAATGGAGCTTTGATATTATTTTCCTTCTGTGGGAAAAAAATTGGAGAAGCCCCCCTCCCCCCTTGAAAGCCTTCCTGGGCTATATATATATAATTGAAATCCCTTCACCCTCAGCGTGACTTGACGCGCTTGGGCCAGCGGTGCGTTCTGGTCTTGATTCCAGGCGTTGCTCTTTTCGATTTGTCGGATATTGTGGAGGAGAAATAAAGTGGACTTTATTGACTTTCATTACCCGATTGCGAAAATGGGGGTCGTGGGCAGCCTGGTCGTGGTGGTCAGATTTTGACCAATACA
>Nt03:92178649:92186137_3p
TGTTTGACTCAAAAGATGTTAGACTCTTTTTGGGCAAATCAATCAAAGATGGAGGGGTAAACCGTAGTCAAACTTAATTGATTCCAGACCAAGAGATTTCATAATAATAAATGTGTAGGGCATGGAGAAAATATCTACAACCTCATTAAGATTCAATATTGCCTTCTCCTCAGTCCGTGAGGAAAGAATATTACAATTGCTTTTTTCTGTACAAGATACAAGAATGGAGCTTTGTTCTTATTTTCCTTTTGTGGGAAAAAAAATGGAGAAGGCCCCCCCTCCTTGAAAGCCTTCATGGTTTATATATATATAATTGAAATCCCTTCACCCTCAGCGTGACTTGACGCGCTCGGGCCTGCGGTGCGTTCTGGTCGTGATTCCAGGCGTTGCTCTTTTCGATTTATCGGATATTGTGGAGGAGAAATGAAGTGGACTCTATTAACTTTCATTACCCGATTGCTAAAACGGAGGTCATGGGCAGCCTGGTCGGGGTGATCAGATTTTGACCAATAACA
>Nt03:92521760:92527164_5p
TGTTGAAAATGGCAAACTCCCACATCGATGGGAGACTTAATTTGGGAAGAATTTCTCCCTATAAAAGAAGGCCTAATGTTTAGGATTTAAATACACTTCTTAATTGCCTTCTTATCTTCTTAAGACATTTGTATCTTCTCTCTTTAGTATTATTTCACTTGTATTTTTGGAGTGGAATAAAATATTGGTTGTGTCCGAGGAAGTAGGCAAAATTGACTGAACCTCGTAAATTCTGGTGTTCCTTTTATTGTTGCTTTATTGTCTTATTTATTATTTGGTGGCTGCCATAATTTTTTTGGTATAGTAGTTGTGACTCATTCACACTATATACATTAGGCTTCCGCAACA
>Nt03:92521760:92527164_3p
TGTTGAAAATGGCAAACTCCCACATCGGTGGGAGACTTAATTTGGGAAGAATTTCTCCCTATAAAAGAAGGCCTAATATTTAGGATTTAAATACACCTCTCATTTGCCTTCTTATCTTCTTAAGACATTTGTATCTTCTCTCTTTAGTATTATTTCACTTGTATTTTTGGAGTGGAATAAAATATTGGTTGTGTCCGAGGAAGTAGGCAAAATTCACCGAACCTCGTAAATTCTGGTGTTCCTTTTATTGTTGCTTTATTGTCTTATTTATTATTTGGTGTCTACCATAATTTTTTTAGTATATTAGTTGTGACTCATTTACACTATATACATTAGGTTTCCCCAACA
>Nt03:92746061:92755471_5p
TGTATTGGGAAAAATTGTATTTAAATATAAAGGTGACGTGTCGAAACACGTAGACTGGTCAAATGATCAAAGAATTACAACTAGACAAGAGGCACGAGTTGCAACAGATACGAGCAAATGGCAGAGGAAGAGGCACGGACAGGTATACAAATAACCCAGCGCTCATACCTATCTAAATCATTTATGTTCGAGAATCAAAAGGAATGAATCTGACAATAGAAAAGAGTGCAGATACGGCATTTAATAGACATTAAATGTGGAATACGTTAGAGAATTTGTATTGAATATAATAATTATGTAACGTAGAATTCAATGTCTTTAATTACTCATAATAACCTCATTATGATTTGGGCAAAACGTATATCTCCAAGATATCTATAAAAGGGAGATATCTCATCAATTGTAAGGACACGAAATACTATTGATATAAACTTTGGTTTACTTGTTTTTTCTCTTGATTACTCTCTTGCTACCTAAATTACTTCTTTTTATACACTCTTTTGATTATCAGTAACCTGTGTTCTTCTAAATTCTAGCTTTGACTAAAATTTTATTTTTTGGTTAAACA
>Nt03:92746061:92755471_3p
TGTATTGGAAAATATTGTATTCAAATATAAAGGTGACGTGTCGAAACACGTAGACTGGTCAAATGATCAAAGAATTATAACTAGCCAAGAGGCACGGGTTGCAACAGATACGAGCAAATGGCAGAGGAAGAGGCACGAGCAGGTGTACAAATAACCCAGCGCCCGTACCTATCTAAGTCATTTATGTCCGAGAATCAAAAGGAATGAATCTGACAATAGAAAAGAGTGCAGATACGGCATTTAATAGGTATTAAATGTGGAATACGTTAGAGAATTTGTATTGAATGTAATGATTATGTAACGTAGCATTCAATGTCTTTAATTACTCATAATAGCCTCATTATGATTTGGGCAAAACATATATCTCCAAAATATCTATAAAAAGGAGATATCTGATCAATTGTAAGGACACAAAATACTATTAATATAAACTTTGGTTTACTTATTTTTTCTCTTGATTACTCTCTTGCTACCTAAATTACTTCCTTTTATACACTCTTTTGATTATCAGTAACCCGTATTCTTCTAAATTCTAGCTTTGACTAAAAATTTATTTTTTGGTTAAACA
>Nt03:93694910:93700105_5p
TGTATACGGTCGAAATAGATTTCGACCTTCCTACTTTCGATCGAGTTCGAGTGTTAAGAAGTCGGAATGAGATTTTGGGAGTGAGCTTTGAGGTCGGTACTAACGAACCTCGAGTCCGAAGGTCGCTCGAGGAGGCGGCTCGATAATCCTATCGATCCCGTGACCGAATAGATCCGCTAGGCACTGCTTCGAGGTTGGAAATGCGCGACGCCCATCTCGAAGGTCGAACTCGATCCAAGACCGAAGGGCCCAACCCGGTAACGAGTTCGAGCTAGTATCGAGCTCACAGTCAAGAGCCGTTGCAACCACACCAAAAGAGAGAATCTTGGCGGGAATCAAGGAAGAGACAAGTCATCATGAGTCTTCCACTACATGTTTTACTTTATTGTATTTTGGTAATGACCCTCTTCTATAAAAGGGGTAATCCTTGTAAGCTAGAAGTGGGGGAGAGAAAAAGATCACTTCTTATATTGATAGTTATCCCATTGTGCTTGTTTTACTTATTCATTCTTTTTGCTTATTATTTTCGTTCTTACAGTCAACAATACACATATTTTCATTTCTCTACGCGATTTATATCAAATTGTATCGCATATCCTTAGAACCATCCACAAATCTAACGTTATCCGATTTTTCCAGTAAACA
>Nt03:93694910:93700105_3p
TGTATACGGTCGAAATAGATTTCGGCCTTCCTACGTTCGATCGAGTTCGAGTGTTAAGAAGTCGGAATGAGATTTTGGGAGTGAGCTTTGAGGTAGGTACTAACGAACCTCGAGCCTGAAGGTCGCTCGAGGAGGCGGCTCGATAATCCTATCGATCCCGTGACCGAATAGATTCACTAGGCACTGCTTCGAGGTCGAAAATGCGCGACGCCCATCTCGAAGGTCGAACTCGATCCAAGACCGAAGGGCCCGACCCGGTAACGAGTTCGAGCTAGTATCGAGCTCACAGACAAGAGCCGTTGCAACCACACCACGAGAGAGAATCTTGGCGGGAATCAAGGAAGAGACAAGTCATCATGGGTCTTCCACTATATGTTTTACTTTATTGTATTTTGGTAATGACCCTCTTCTATAAAAGGGGAATCCTTGTAAGCTAGAAGGGGGGAGAGAAAAAGATCACTTTTTATATTGATAGTTATCCCTTTGTGCTTATTTTACTTATTCATTCTTTTTGCTTATTATTTTCGTTCTTACAGTCAACAATACACATATTTCCATTTCTCTACGCGATTTATATCAAATTGTATCGCATATCCTTAGAACCATCCACAAATCTAACGTTATCCGATTTTTTCGGTAAACA
>Nt03:96069929:96078999_5p
TGATAGAATGTATGAGTCCACCAAACTGTATAGAGACCTGGTCCTATACCAGTTCCCACAGAAATAGCTAATGAACCAGTAAGTAAATGACACATGAGATTTTACGTGGAAAAATCCCTGCTTAAGGGGATAAAAAACCACGACCTACACTTGTAGGATTTCAACTTCACTACTTGAGTAATCTTTAGATTACAACCTATTGTAACCTAGGAATTAAACTCTTAATCCCTTACTAACTTGTAATACACCTATTACAAAGCCACTTTGCAATAGACCTATTACAAAGACTTAAACTCATGATTAACTCTAGTAACGATACAAACTCTACGAGTTTGTGGTTTTTGAGGTTCCTAATTTAAGCTTCTAGATAAGCAAAGTAGGAATTACAATAAATAACCAATACAAAGATACAACTCAACTAAGGACATACAAAAGACTTGTTATGGAACTGGTCCGTAGTAGTATTGCACTTTGTTCTTAATGCACTTGTGACTTCAATGCTTGCTTATCAGATCTTGAGTGCTTGAATTGTTTCACAAGTGTTCAAGTGATGTTTTGTTGTAATGCTTCTTGTTAATATCCTTTGGATGACATCACTTGGATGATGTAAACACTTGGTTGGTAAAAAGCCCTTCCCAATGGGAAGTGACTGCTGTACTGTTTCTACACTGTAGCATGTACAGTGCAGGCAGTCATTTTTTAACTGTAGAGTTGACTTCGTACTGCTGTCAGGGAAGCTCCAAGGGATCAGGTCCCTGAGTTGGTTCTTTTCTATCCGAAGTCATACATCTCACATTAGCTTAAGTCCATTGATGGATAAATATACCAAGTGTGCATCAGGTCCTTTATCTGGTTCTTGACAATAAATTTGTTAGATCGTCAAAACATAAATCTAAGATACTTTAAACCCATCA
>Nt03:96069929:96078999_3p
TGATATAATGTATGAATCCACCAAACTGTATAGAGACCTGGTCCTATACCAGTTCCTACAGAAATAGCTAATGAACCAGTAAGTAAATGACACAGGAGATTTTACGTGAAAAAATTCCTGCTCAAGGGGATAAAAAACTACGACCTTCACTTGTAGGATTTCAACTTCACTACTTGAGCAATCTTTAGATTACAACCTATTGTAACCTAGGAATTAAACTCTTAATCCTTCACTAACTTGTAATACACCTATTACAAGCCACTTTGCAATACACCTATTACAAAAACTTCAACTTATGACTAACTCTAGTCACGACAAAAACTCTACGAGTTTGTGGTTTTTGAGGTTCCTAATTTAAGCTTCTAGATAAGCAAAGTAGGAATTACAATAAATAACCAATACAAAGATACAACTCAACTAAGGACATACAAAAGACTTGTTATGGAACTGGTCCGTAGTAGTATTGCACTTTATTCTTGATGCACTTGTAACTTCAATGCTTGATTATCAGATCTTGAGTGCTTGAATTGTTTCACAAGTGTTCAAGTGATGTTTTGTTATAATGCTTCTTGTTAATATCCTTTGGATGACATTAGTTGGATGATGTAAATACTTGGTTGGTAAAAAGTCCTTCCCAATGGGAAGTGACTGTTGCACTGTTTCTGCACTGTAGCATGTATAGTGCAGGCAGTCACTTTCCAGCTGTAGAGTTGACTTCGTACTGCAGTCAGGGAAGCTCCAAGGGATCAGGTCCCTGAGTTGGTTCTTTTCTATCTGAAGTCATACAGCTCACATTAGCTTAAGTCCATTGATGGATAAATATACCAAGTGTGCATCAGGTCCTTTATCTGGTTCTTGATAATAAGTTTGTTAGATCATCAAAATATAAATCTAAGATACTTTAAACCCATCA
>Nt03:96109731:96116949_5p
TGTCACGAAGCTTCAGCTATGGCGGTGAGAAAAAGGAAATGAGAGAAAGAAGAAGGAAGCAGTTACTTCGTAGCAATGCACAAAACATAATTCATCATTGTTGTGTTGATCTGAGTATCTAAACTACTATATATACATGTGTCTGTTATAACTAACTCAACAACTTACTATAGTATAGTGTAATACTAACTACTCGTCTAACTGTAGTCTAGTTAAATAGGTGGGACCTATAGCTCTCAACA
>Nt03:96109731:96116949_3p
TGTCACGAAGCTTCAGTTATGGTGGTGAGAAGAAGGAAATGAGAGAAAGAAGAAGGAAGCAGCTACTTCATAGTGATGCACAAAAAAGAATTCATCAATGTTGTGTTGATCTGATTATCTAAGCTTCTATTTATACATGTGTCTGTTATAACGAATTCAACAACTAACTATAGTATAGTCTAATACTAGCTACTCTTCTTACTATAGTCTAGTCAAATAGGTGGGGCCTATAGCTCTCAACA
>Nt03:96299683:96314555_5p
TGTTTACCCGAAAAACGGATAGAGTTAAATTTGTACACAATTCTAAGGATATATGGTATAACTTAATTCAAACCGTAAGGATAAATAGAAATATCAAATATGGATTGCAAAGAGAGCAAAGTAAACAAGGTTGTAAAGAAGATAATTTTTAGGAATGAACACGTTGAATCAATTTATGAAGCTTAAAAGAACAACTCTTCACTATAGGAGAATAGGTGCTTGAATTACAATGTAAGCAAAAACTTGGTCCTTACAGAAATAATAACCATCCCCTTTATAGTAGAAGGATCTTATTTTAGATATAATTAAAAATATATAGTGGGGGACCCATGATAAATCAGCTTTTTCATAATTCCTGTAAGGGTTCTCTCCTCTAGTGGGATTGCAACGACTCTTGTTTATGAGCTCGATATTGACTCGAGTTTTCGGTCTTGACTCGAGCTCTCGATCTTGACTTGAGCTCGATTCTGACTCGGATCCTTGTATTGATTCGGGGTCAGTGTTGGTCGGTCTCTGAATCAAAAGCTCGATAACTTTACTTTGCATCATAGTTCGATTTGGATTCGAGCTTGATAATGATAACGAGCTCGACATTGATCGGTCCCTCAGGCTTGAAACTTGTTTGTACCATCTTCGGAACCCATCTCAAAGTCTTACTCCGATCTATTATGTTTTGACCTCGATCAATCGTACGAAGGCCGAAATCTATTTTGACCGTATACA
>Nt03:96299683:96314555_3p
TGTTTACCCAAAAAATGGATAGAGTTAAATTTTTACATAGTTCTAAGGATATGTGGTATAGCTTAATACAAACCGTAAGGATAAATAGAAATATCAAATATGGATTGCAAAGAGTGCAAAGTAAACAAGGTTGCAAAGAAGATGATTTTTAGGACTGAACGGTTGAATCAATTTAGGAAGCTTAAAAGAACAACTCTTCACTATAGGAGAATATGGTGTTTGAATTACAATGTAAGCAAAAACTTGATCCTTATAGAAATAATAACCATCCCCTTTATAGTAGAGGGATCTTACTTTAGATATAATTAAAAATATATAGTGGGAGACCCATTATAAATCAGTTTTTCATAATTTCTATTAGGGTTCTCTCCTCTAGTGGGATTGCAACGGCTCTTGTCTATGAGCTCGATATTTACTCGAGTTTTCGGTCTTGACTCGAGCTCTCGATCTTGACTTGAGTTCGATTCTGACTCGGATCCTTGCATTGATTCGGGGTTAGTGTTGGTCGGTCTATGAATCATAAGCTCGATAACTTTACTTTGCATCATAGTTCGATTTGGATTCGAGCTTGATAATAATATCAAGCTCGACATTGATCGGTCCCTCAGACTCGAAGCTTGTTTGTACCATCTTCGGAACCCATCTCGAAGTCTTACTCCGATCTATTACGTTTTGACCTCGATCAATCGTACTAAGGCCAAAATCTATTTTGACCGTCTACA
>Nt04:999855:1010347_5p
TGTATACGGTCGAAATAGTTTTCGGCCTTAGTACGTCTGATCGAGTTCGAACGATGATCTATCGAAGTAAGATCTCGAAGGTGGAACAAACTAACCTCGAACCCGGGGAGGCCGATCCGTGTCGAGTTCGATATCATTATCAAGCTCGAATCAAAATCGAACCATGAGGCATAATAGATCTATCATGCTGATAATCCAGAGACCAACCAACATTGACCTCGAATCAATTCGAGGGCTCGAGCCAAGATCGGGCTCGAACCAAGATCAAGAGCTCGAGTCGAAATCAAGCTCAAACCAAAATTGAGGGTTCTAAGCAAGATCGAGCTCGCAGACAAAAGCCGTTGCAGTCCCACTAGAGAGAATCTTGGCAGAAATTATGGAAAAACTGACTTATCGTGGGTCTCCCACTGAATGTTTATTTTATTATTCTTAGAGCCAAATACCTCCACTATAAAAGGGCTTGGTTACCATTTCTGTAAAACGGTTTTCTGAGGCTTACATTGTAATAAAAGCGCTATATTCTTCTACAGTAAAGAATCGTTCTTTCAGATTTCTTAGATTGATTCTATTTGTTGAATCCTAAGATTCATTGTTCCTGACAACCTTATCTATTTCACATTCTCTGCAATCTATATTTACATTTCTATTTATCCTTATATTTTGTGTTAAGTTACGCCACATATCCTCGGAACTACGTATAAGTTCAACTCTATCCATTTTTTGGGTAAACA
>Nt04:999855:1010347_3p
TGTATACGGTCGAAATAGTTTTCGGCCTTAGCACGTCCGATCGAGTTCGAACGATGATCTATCGAAGTAAGATCCCGAAGGTGGAACAAACTAACCTCGAACTCGGGGAGGCCGATCTGTATCGAGTTCGATATCATTATCAAGCTCGAATCGAAATCGAACCATGAGGCAGACTAGATCTATCATGCTGATAATTCAGAGACCAACCAACATTGACCTCGAATCAATTCGAGGGCTCGAGCCAGGATCGGGCTCGAACCAAGATCAAGAGCTCGAGTCAAAATCAAGCTCAAACCAAAATTGAGGGTTCTAAGCAAGCTCGAGCTCGCAGACAAAAGCCGTTGCAGTCCCACTAGAGAGAATCTTGGCAGAAATTGTGAAAAAGCTGACTTATCGTGGGTCTCCCACTGAATGTTTATTTTATTATGCTTAGAGCCAAATCCCTCCACTATAAAAGGGCTTGGTTACCATTTCTGTAAAACAGTTTTCTGAGGCTTACTTTGTAATAAAAGCGCTATATTCTTCTACAGTAAAGAATCGTTCTTTCAGATTTCTTAGATTGATTCTATTTGTTGAATCCTAAGATTCATTGTTCCTGACAACCTTATCTATTTCGCATTCTCTGCAATCTATATTTACATTTCTATTTATCCTTACATTTTGTGTTAAGTTACGCCACATATCCTCGTAACTACGTATAAATTCAACTCTATCCATTTTTCGGGTAAACA
>Nt04:1933467:1938513_5p
TGTTATAAAATAAAAATTATAAAAGAAATAAGTTGAAGACAAGTATAGAGGGAGATTTATATTTTATTCAACTTTCAGAGTTATATTCATAATGAACTGAAAACTCCTCTATTTATAGAAGAAAGGAAAGCAGCTGCGAGGCTTTTTAGGAAGCAGCTGCAAGGCTTTTCTTTAACTGCTTGTAAGATGTCTGCATGAGCTGCTTGCAACCTGTTTGTTTAATAAGAAGCTGCTGCAAATCATTTCATTGAGTTGCTTGCAACCTGCCTGCATCAGCTGCTTGTAAGCTGTCTGCATGAGCTGCTTGCAACCTGCCTGTTTAATAAGAACCTACTGCAAATCATTTCATTGAGTTGCTTGCAACATGCCTGCATCAGCTGCTTGTAGATAAACATTAACAGAGTACTAAATGGATAATCTTCTTCAGGAAGATTATCTATAGCGGAGTAATGAATGGACATCCACAATATAATATTTTCATAACA
>Nt04:1933467:1938513_3p
TGTTATAAAATAAAGACTATAAAAGAAATAAGCTGAAGACAAGTATAGAGGGAGATTGATATTTTATTCAACTTTCAGAGTTATATTCATACTGAACTGAAAACTCCTCTATTTATAGAAGAAAGGAAGCAGTTGCGAGACTTTTTAAGAAGTAACTGCAAGACTTTTCTTTAGCTGCTTGTAAGTTGTCTGCATGAGCTGCTTGCAACCTACTTGTTTAATAAGAAGCTGCTGCAAATCATTTCATTGAGTTGCTTGCAACCTGCCTGCATTAGCTGCTTGTAAGCTGTCTGCATGAGCTGCTTGCAACCTGCATGTTTAATAAGAAGCTGCTGCAAATCATTTCATTGAGTTGCTTGCAACCTGCCCGAATCAGCTGCTTGTAGATAAACATCAACATAGTACTAAATGGATAATCTTTTTAAGGAAGATTATCTATAGCGGAGTAATGAATGGATATCCATAATATAATATTTTCATAACA
>Nt04:3830461:3844869_5p
TGTTTACCCAAAAAATCGGATAACAATTGAATTTATACGTGATTTTAAGGATACGTGATCTAATTTGATACAAAGCGAGAAATCAGATTTAATATGGAAGAATAAGTAGAAAAATAAATACAAACCATGCCGATTGAACAACTTAAGCCTCCCAAGGTTAATTTCATTCGAATTTAAATGTGATATTATTGAAGTCAGAATAATATGAACAAAGCTGGAAAAACTGGTATCTTGTACTCTTTAAGTATGTTACAATGTGTCCCAAGACTCACTCCATTCCCTTTTTATATATGCAGGGAGATAAACCTTTAAGACATTATTTTATAGGAAATTATGTAGACCGTTGGCTCCCTTTTGACTTAATCCCGTAATTTCCGCCATAATGATTGGTCAGCGGCGAGAATCACGGATACTTGTCGTGTGAGTTGGCAAAGCTTTTCTTTGAGGTCGTTAGAAGCGGGGTCAGCCGTACCCCGATAAATTCGAGGGCAAATCAGATGATCTTGTTCGAACTTCGATCCTTGATATCGAGCTTAGTCATATTTGTAACTTCGATTTCTTACGCAGGTGCCGAGCCTCGACCTATTGTTCCAGATGCCTCGATCAAGCATAGAGCTCGGTTCTACCCGTATACA
>Nt04:3830461:3844869_3p
TGTTTACCCAAAAAATTGGATAACAATTGAATTTATACGTGATTTTAAGGATACGTGATCTAATTTGATACAAAGCGAGAAATCAGATTTAATATGGAAGAATAAGTAGAAAAATAAATACAAACCATGCAGATTGAACAATTTAAGCCTCTCAAGGTTAATTTCCTTCGAATTTAGATGTGATATTATTGAAGCCAGAATAATATGAACAAAGCTGGAAAAAATAGTATCTTGTACTCTTAAGTATGTTACAATGTGTCCCAAGACTCACTCCATTCCCTTTTTATATATACAGGGAGATAAACCTTTAAGACATTATTTTATAGGAAATTATGTAGACTGTTGGCTCCCTTATTGACTTAATCCCGTAATTTCCGCCATAATGATTGGTCAGTGGCGAGAATCACGGATACTTGTCGTGTGAGTTGGCAAAATTTTTCTTCGAGGTCGTTAGAAGCAGGGTCGGTCGTACCCCCAATAAATTCGAGGGCAAATCAGATGATCTTGTACGAACTTCGACCTCGATATCGAGCTTAGTCATATTTGTAACTTCGATTTCTTAGGTAAGGGGCCGAGCCTCGATCTATTGTTCCAGATGCCTCGATGAAGCATAAAGCTCGGTTCTACCCGTATACA
>Nt04:4794181:4804630_5p
TGTGTACGGTCAAAACCGATTCTCAGTCATAAAGACCGGCCGAGACAATAACGTTTCAATCGAAGGGTATCCGCATGGCGAGCTCAGACGAATTCCGAAGTAGAGACGTCGAGTTTCGAGCCATAAGACCAATCAACCGTAAAACTCGATATCATTATCGAACCCGCGTCCGGATCGGACTACGGGGTAACGACGACCGACACATGCCCCGAATATCGATGCTCCAAAGCAGAACCGAGCTCGAACTAAGACTGGGGATTCGATCTAGCACCAAGCTCGAGTCAGTGCCAAGCTCGCAAGACAAGAGCCGTTACAACCGCACAAAGGGAGAGAATCTTGGCGAGAATCAAGGGAGAGACAAACCATCATGGGTTCTCCACTATATGTATTATTTTATGTTGTTACAAATAAAGAAGTGACCCTCTACTATAAAAGGGGAGATAGACTGCAATAGGGAGGGCAGATCAAGATTTCATTGTGCTTGTTCTTCTAATATTTTTCAGTCTTCCCTTCCATCATTTTCCATTTTCACAGCAAAAATACTTGTATTGTCATTTTATATCAAAGAAATTTGCATACCCTTAGAACCATATCTAAATTTAACGTTATCCGATTTTTCAGGTAAACA
>Nt04:4794181:4804630_3p
TGTGTACGGTCAAAATTGATTCTCAGTCATAAAGACCGGCCGAGACAATAACGTTTCAATCGAAGGGTATCCGCATGGCGAGCTCGGACGAATTCCGAAGTAGAGACGCCGAGCTTCGATCCATAAGACCAATCAACCGCAAAACTCGATATCATTATCGAACCCGCATCCGGATCGGACTACGGGGTAACGACGACGGACACAGGCCCCGAATATCGATGCTCCAAGGCAGAATCGAGCTCGAACTAAGACTGGGGATTCGATCTAGCACCAAGCTCGAGTCAGTGCCAAGCTCGCAAGACAAAAGCCGTTACAACTGCACCAAAGGGAGAGAATCTTGGCGAGAATCAAGGGAGAGACAAACCATCATGGGTTCTCCACTATATGTATTATTTTATGTTGTTACAAATAAATGAGTGACTCTCTACTATAAAAGGGGAGATAGACTGCAATAGGGAGGGCAGATCAAGATTTCATTGTGCTTGTTCTTCTAATATTTTTCAGTCTTCCCTTCCATCATTTTCCATTTTCACAGCAAAAATACCTGTATTGTCATTTTATATCAAAGAAATTTGCATACCCTTAGAACCATATCTAAATTTAACGTTATCCGATTTTTCGGGTAAACA
>Nt04:6303263:6313327_5p
TGTATACGATTGAAATCGAGCTCACCCAATTTTTCTATCTGACCGGGACCGGGGAGTTGCATCGAAGGTCGGCCCCGTAGTGGATCAAACCAAGGCACGAGGACAAGGTACTAAGTTCGGGATTCGAGGTACCTGTCGAGATCGAGGACATCAGCGATCGAGACCGAATGAGACAGGTATCGAGCAAGATCGAATATAACATAATAACAGAAATGCAAAATATCCGTGACTGGTCGAAGATCATGGCGAAAATCTCGGAACGGATCAAGTTAGAAACGATTAATTAGTTAATCATGTGATTTCCTTTTGTAATTAGAGTTATACCTTAAGTAGAATTCCTCTGCTATATAAAGGGTAGTATTAACCATTTGTAAGGCACATTGTTCTCGCATAAAAAAGCCAATATAACGCTTTCTCTTTAGCTTATACTCTCTTGTTCATCAACTTGCTTTATTTTTAACCATTTTGGTATCAATCAGTTCGAAGGCACCCTAGCTCGAGGGTTGGATTCCGTTTCAACACTGGTTCGCTTTACTTTATAGTTTATTTCTGTTATTAATCTTCATATTTATCAATTAGTATTAAGTGAAATCACGTGTCCTTAGAACCTCATTATAAGTTTAATTGTTATCCAATTTTAAGGGTAAACA
>Nt04:6303263:6313327_3p
TGTATACAGTTAAAACCGAGCCCACCCAATTTTTCTATCTGACCGGGACCGGGGAGCTGCATCGAAGGTCGGCCCCGTAGTGGATCAGACCAAGGTACGAGGACAAGGTACCAAGTTCGGGATTCGAGGTATCTATCGAGATCGAGGACAACAACGATCGAGACTGAATGAGACAAGCATCGAGCAAGATCGAAGATAACATAATAACGGAAAGACGAAATATCCGTGACTGGTCGAAGATCATGACGGAAATTTCGGAACGGATCAAATTAGGAACGATTAATTAGTTAATCATGGGATTTTCTTCTATAATTAGAGTTATACCATAAGTAGAATTCCTCTACTATATAAAGGGGAGTATTAACCATTTGTAAGACACATTGTTCTCGCATAAGAAAGCCAATATAACGCTCTCTCTTTAGCTTATACTCTCTTGTTCATCAACTTGCTTTATTTTTAACCGTTTTGGTATCAATCAGTTCGAAGGCACCCTAGCTCGAGGGTTGGATTCTGTTTCAACACTGGTTCGCTTTACTTTATAGTTCATTTCTGTTATTAATCTTCATATTTATCAATTAGTATTAAGTGAAATCACGTGTCTTTAGAACCTCGTTATAAGTTTAATTGTTATCCAATTTTAAGGGCAAACA
>Nt04:7420563:7425818_5p
TGTGAGCTTGATAAATCTGAGTTCACACCTCAGATTTATCCATGCAATCTTAATCGAAGCTCAACCATGGTTGAGAATGAAGAGAGGAAGAAGACGATTACAGAGAAGAAGGAAAATAATTCTGTATATATCAAAATGAAAGTAATTACAAAATATATACCTCTAACTTAACTATAGTTGTAACAATTAACTATAGTTCTAACAACCTAACCATGTTCAACTGGGACCCACCACTAACTACTAACTAACTATTCTTCACA
>Nt04:7420563:7425818_3p
TGTGAGCTTGATAAATCTGAGTTCACACCTCAGATTTATCCATGCAATCTCAATCGAAGCTCAGCCATGGTTAAAAATGAAGAGAGGAAGAAGACGATTAGAGAGAAGAAGGAAAATGATTCTGTATATATCAAAATGAAAGTAATTACAAAATATATACCTCTAACTTAACTATAGTTATAACAATTAACTATAGTTCTAATAACCTAACCATGGTCAACTGGACCCACCACTAACTACTAACTAACTATTCTTCACA
>Nt04:7643858:7651935_5p
TGTTGACCAAAGTCAACTAAAATCAACTTTTAAAGCATAAATTCTTATTTTCATCAATTTTCAACATAAAAGCTTTTCGGAAATATGCCCGGACTGTGCACGCAAATTGAGGAGGATAAAAATGAGATTTTTAAGGCTTAAGAGCGCAAATTCTAGTTCTAAAACATAAAATGACCTTTTGGGTCATCACA
>Nt04:7643858:7651935_3p
TGTTGACCGAAGTCAACTAAAATCAACTTTTAAAGCATAAATTCTCATTTTTCATCAATTTTCAACATAAAAGCTTTCCGGAAATATGTCCGGACTGTGCACGCAAATCGAGAAGGGTAAAAATGAGATTTTAAGGCTTAAGAGCGCAGATTCAAGTTCTAAAACATAAGATGACCTTTTAAGTCATCACA
>Nt04:7659659:7674683_5p
TGTAAAGCACGAAGGGTGATGCCGTGCCATTTGAGAGTGTAAAGCACGAAGGGTGATGCCGTGCCATTTGAAAGTGTAAAGCACGAAGGGTGATGCCGTGCCATTGAGAGTGTAAAGCATGAAGGGTGATGCCGTGCTATTTCA
>Nt04:7659659:7674683_3p
TGTAAAGCACGAAGGGTGATGCCGTGCCATTTGAGAGTATAAAGAACGAAGGGTGATGACGTGCCATTTGAGAGTATAAAGCACGAAGGGTGATGCCGTGCCATTTGAGAGTGTAAAGCACGAAGGGTGATGCCATGCCA
>Nt04:8016788:8022490_5p
TGTTAGGATCGGGAACCCGAGTAGTGCGGAATTTAGCCAAACAACGGTATAATGACAATAACAAAAAATAATGGAAGGTAATAATAACGGCAATTAAAGAATATAAAGAAGACACAAATTTAACGTGGTTCGGTCAAGGTAACCTACGTCCACAAGCGGAGAGGAGCAATTTCACTATACCAACAAGAGTACAAAAGAGAGTACAAAATGAGAGTAAATACTCTAATTAATCCCAAATACCCCAAGAGAATAACCTCACAAGATCACTCCAAAGAAAGGGTTCACACAAGTGTTTCCCAACACTCACTCTCTTACAAAATACTCTATAATGAAATAAAAGAGGAGAAAGAAAGACAAGAGTGAAAAGCTCTTGAATTGGTGTGTTTGCAAATGAGGAGAAACTCCTCTATTTATAGCAAGAAATCTTTGGCCTAATAATGGATATTATGTTATGGTAAATATCATAATCCACAAATTTGTTATAATGGATATTATGTCATGGCAAATGTCACGAACCACAAATTTGTTATAATGGATATTATGTCATGGAAAATGTCATGAAAATTTGGCCATATTACA
>Nt04:8016788:8022490_3p
TGATACCAATTTATTAGGATCGGGAACCCGAGTAGTGCAGAATTTAGCCAAACAACGGTATATTGACAATAATAAAAAACAATGAAAGGTGATAATAATGGCAATTAAAGAATATAAAGAAGACACAAATTTAACGTGGTTTGGTCAAGGTGACCTATGTCCACAAGCGGAGAGGAGCAATTTCACTATACCAACAAGAGTACAAAAGAGAGTACAAAATTAGAGTAAATACTCTAATTAATCCCAAATACCCCAAGAGAATAATCTCACAAGATCACTCCAAAGAAATGGTTCACACAAGTGTTTCCCAACACTCACTCTCTTACAAAATACTCTATAATGAAATAAAGGAGGAGAAAGAAAGACAAGAGTGAAAAGCTCTTGAATTGGTGTATTTGCAAATGAGGAGAAACTCCTCTATTTATAGCAAGAAATCCTTGGCCTAATAATGGATATTATGTCATGGAAAATGTCATGATCCACAAATTTGTTATAATGGATATTATGTCATGGCAAATGTCATGAACCACAAATTTGTTATAATGGATATTATGTCATGGCAAATGTCATGAAAATTTGGCCATATTACA
>Nt04:8449691:8456862_5p
TGGGTGATTTTCAAAGGCAAACTTCACAAATTGGACTGGGGTAAGTAATCTTAAATTGATTTGGTCCGTTATTCATGAATCTAATACTATTTCCAGCACCTATTTCGTGATTTGGGGGGTTTGAATGGAAATTTTTCAAAATTTGGTTTGAGGGTTTGAAGGCCGAATTGGAGTCGGAATTTAGTAATTTTTATATAGTTGGACTCTTGGTTGAATGGGCGTTCATATTTTCTGACTTTTGTCGGGTTTTTGAGACGTGGGCCCCACTTTTTATTTTTAAATTAATTTTGGATTTTTATTGTGAAATTTAGCATTTTCATATGGAATTGATTCCTATACCTCTTGATGATTGTATCGAATTATTTTGATTAGATTTGAGGCGTTCGGAGGCTGAATCACAAGAAAAAGGTTTATTGGAATAAAGAATTGCTCGGATTGAGGTAAGTAACACTTCTAAACTTGGTTCTGAGGGGCGTGTGGGCATGCATCATAGGAATTGTGACTTAATTGATTCCGTGGAGTTGCATAATTAAATAAATGTCATTATCCACATATCCTCCACGTGTTAGAGAAATTGAGATGAGTCTCATATTAAAGATCATGTTCAGGCTACGTGCCGATATATTTTAGGACCCATATGGGTCGTATTTCTTTGGAACTATTTGTTTAAATTTAGAATTTTGCACTCAGTCACATATGTCTTGCATATCATATCTCAGTCTCTGTTGTTGTTTATTGATACATCATATCATCATGTTGGTTTGATTTTTCATGTGATTGAGAGAACGAAAGACTGGAGATTTTGAGTGATATTTATGTGATCGGGCTATACGCCGCAACGTATTTATTTATTTATGACTGGATCTTGCTATTATAGCGCTTGGGATGAAGGAGCCCATCCGGAGTCTGCACCCCCCACAGTGAGCACA
>Nt04:8449691:8456862_3p
TGCTATTTTTGGCATAAACATAGTTGGGGAGCTCGGTTTGGGTGATTTTCAAAGGCAAACTTCACAAATTAGACTGGGGTAAGTAATCTTAAATTGATTTGGTCCGTTATTCATGAATCTAACACTATTTCCAGCACCTATTTCGTGATTTGGGGGGTTTGAATGGAAATTTTTCAAAATTTGGTTTGAGGGTTTGAAGGCCGAATCGGAGTCGGAATTTAGTAATTTTTGTATAGTTGGACTCTTGGTTGAATGGGCGTTCATATTTTCTGACTTTTGTCGGGTTTTCGAGACGTGGGCCCCACTTTTTATTTTTGAATTAATTTTGGATTTTTATTGTGAAATTTAGTATTTTCATATGGAATTGATTCCTATACCTCTTGATGATTGTATCGAATTATTTTGATTAGATTTGAGGCGTTCGGAGGCCGAATCACGAGAAAAAGGTTTATTAGAATAAAGAATTTCTCTGATTGAGGTAAGCAACACTTCTAAACTTGGTTCTGAGGGGCGTATGGGCATGCATCATAGGAATTGTGACTTAATTGATTCCGTGGAGTTGCATAATTAAATAAATGTCATTATCCACATATCATCCACGTGTTAGAAAAATTGAGATGAGTCTCATATTAAAGATCATGTTCAGGCTACGTGCCGATATATTTTAGGACCCATATGGGTCATATTTCTTTGGAACTATTTGTTTAAATTTAGAATTTTGTACTCAGTCACATATGTCTTGCATATCATATCTCATTCTCTGTTGTCGTTTATTGATACATCATATCATCATGTTGGTTTGATTTTTCATGTGATTGAGAGAACGAAAGACTGGAGATTTTGAGTGATATTTATGTGATCGGGCTACACGCCGCAACATATTTATTTATTTATGACTGGATATTGCTATTATAGCGCTTAGGATGAAGGAGCCCCTCCGGAGTCTGCACCCCCCACAGTGAGCA
>Nt04:8967181:8980204_5p
TGATTAAGGAAAGAAAATCTAATGTTTAAATGCTAAACTAGTACAAAGTTTTCCAATACAGTAAATAAAAATGGCTCTAAGTGTTCAGGTGCACAAAACTTAACCTAAAAATGACAAAAAGATCTATTTATACCCAGCTGAAAATATCTGACAAAATTGCCCCTGCGAAGGTTGTGCGGCCGCACAATTCTGTGTGCAGTCCGCACTTTGAGACTGACTGATGGGTATAGCTTTCTGCAGTCGCACAAAAGTGAGATGCGACTGCACTTTCTCTAATTGTGCGGACCACACATTTCTGAGTGCGGCCGCACTCTTGCTCTTGGACTGGATCAGGGTTTCATTCTGCGGACCGCACATTTATGAGTGCGGCCTCA
>Nt04:8967181:8980204_3p
TGAAGAAATTAAAGAAGAAACTAAGATAATGTTTAAATGCTAAACTAGTACAAAGTTGCCCAATACAGTAAATAAAAACGGCTCTAAGTGTTCAGGTGCACAAAACGTAACCTAAAAATGACAAAAAGATCTATTTATACCCAGCTAAAAATATCTAACAAAATTGCCCCTGCGAAAGTTGTGCGGCCGCACAATTCTGTGTGTGGTCCGCACTTTGAGACTGACTGGTGGGTATGGCTTTCTGCAGTCGCACAAAAGTGAGATGTGGCCGCACTTCCTTTAATTGTGCGGACCGCACATTTATGAGTGCGGCCGCAATCTTGCTCTTGGACTGGATCAGGGTTTCATTCTGCAGACCGCACATTTATGAGTGCGGCCGCACA
>Nt04:9221669:9236945_5p
TGTATAGAGAAAAATATGATATGACACGTGGCACACTAAAACGAGGACACGTGAAATACAAGATGGAATGGCTGAAGACCGAACGCAGCCACTGCGCTTGTCACCGGAACGGATAACGTTCATAAAAGTTTATTAAATGCCATGCGCCCGGTAGCATTTACTAAGGAATATTCTACAGCATTAAGAGCGACGGTCCGTTACAGAGAATTTAGCATTTATGCTCAATGTTACATCTTCATCAATGACCCTCGTAATTGGCATTAAAGAAGGGCACGATCCTAGGACCTCTTTCCCTAGACATAGCTATAAATAGTGAGCTCAGTTACCATTGTAAAGGACACAAAATTTCTGGCAAGAGCATATACTATATTTTATACAAAGCTTGATACAATTTCACTCTCTTGCTTTTCGATCTCACCATTGTTGTATTCGGAAATCGTGTTCATAGAATCACTATCTTTGCTATTTCATCTACATTCTAAGGCTAAGTATTGTGTATTTCTTCACTTATTATATTATTTCAGGATCAAATTAATTTACTTATCTAGAAATTATGTATAAATTCAACTGTACCA
>Nt04:9221669:9236945_3p
TGTATAGGGCAAAATATAATATGACACGTGGCTGACTAAAAGGAGGACACGTGGAATCCAAGATGGAATGGTTGAAAACCGAACGCAACCATTGCGCTTGTCACCGGAACGGATAACGTTCATAAAAGTATATTAAATGCCCTGCGCCCGGTAGCATTTACTAAGGAATATTCTATAGCATTAAGAGCGACGGTCTGTTACAGAGAATTTGGCATTTATACTCAACGTTACATCTTCATCAATGACCCTCATAATTGACATTAAAGTAGGGCACGATCCTAGGACCTTTTTCCCTAGACATAGCTATAAATAGTGAGCTCAGTTACCATTGTAAAGGACACGAAATTTCTTGTAAGAGCATATACTTTATTTTATACAAAGCTTGATACAATTTCACCCTCTTGCTTTTCGATCTCATCATTGCTGTATTCGGAAACCGTGTTTACGGAATCACTATCTTTGCTCTTTCATCTACATTCTAAGGCTAAGTATTGTTTATTTATTCGTTTATTATATTATTTCAGGATCAAATTAATTCACTTGTCTAGAAACCTAGTATAAATTCAACTGTACTGTTTTACGGGTAAACA
>Nt04:10977567:10980400_5p
TGTAATATGGCCATTATATTTTCAAATGGAGTCCATCTCACATAAGCATAAGCATATTTGCAAAGTGTAGACTTTGTTGGCAATATTCTTTGGGACCCAAAAATATTGCATTGTGTGTTGGACATCATTTGCACAAGTTGTATCTCTTCTTTTACACCTAAGAGGTCAAGACTTTTTTGCCTATAAAAGGGAAGGCCATTAGTTCATTTTAAACACATCAACAAGACTTGTCTTCAATTCTTGTTTCTTCCTTTCTTCCTTTATTAAGAGTGTTTTGTATGAGAGTTAAGTGTTGGGAAGCACTTGTGTGAACCCTTTCTTTGGAGTGATCTTGTGAGGTTATTCTCTTAGGGTATTTGGGATTAGTTAGAGTGTTTACTCTAATTTTGTACTCTCTTTTGTACTCTTATTATAATAGTAAATTGCTCCTCTCCGCTTGTGGACGTAGGTCACTTTGACCGATCCACGTTAAATTTGTATCTTCTTTATCTACTTTTATTGTCGTTGTTATCAACTTCCATTGTCTTTGTTATTGTTATTATACCATTGTTTGGCTATATTCCACACTACCCGGGTTTCCGATCCTAACA
>Nt04:10977567:10980400_3p
TGTAATATGGACATTATTTTGTCAAATAGAGTCCATCTCACATAAGCATAAGCATATTTGCAAAGTGTAGACTTTGATGGAAATATTCTTTGGGACCCAAAAATGTTGCATTGTGTGTTGGACATCATTTGCATAAGTTGTATCTCTTCTTTTACACCTAAGAGGTCAAAACTTTTTTGCCTATAAAAGTGAAGGCCATTAGTTCATTTTAAACACACCAACAAGACTTATCTTCAATTCTTGTTTCTTCCTTTCTTCCTTTATTAAGAGTGTTTTGTATGAGAGTTAAGTGTTGGGAAGCACTTGTGTGAACCCTTTCTTTGGAGTGATCTTGTGAGGTTATTCTCTTAGGGTATTTGGGATTAATTAGAGTGTTTACTCTAATTTTGTACTCTCTTTTGTACTCTTATTGTTATAGTAAATTGCTCCTCTCCGCTTGTGGACGTAGGTCACTTTGACCGAACCACGTTAAATTTGTGTCTTCTTTATCTACTTTAATTGTCGTTGTTATTAACTTCTATTATCTTTGTTATTGTCATTATACCGTTGTTTGGCTATATTTCGCACTACCCGAGTTCCCGATCCTAACA
>Nt04:11462103:11467318_5p
TGTTAGACTCCCTTATTGGAGTCGATTGAAAGAAATTGAAAGTGAGAAGAGAAAAGTCCTAGGTCGAGCAACAGGAGAGAGAAGAAAGATATTTTTCATTTTATTTCATGTTGTATCTCAAATGTTCCAGAAGAAACTCTCTATATCAGTATTACATTTATGGGCTTTTGTTACATAATTGGGCCTGGTATCCAACTATTCTATTGGGCTTCTTGTCTGAGACTTTTGACAGCCCAACA
>Nt04:11462103:11467318_3p
TGTTAGACTCCATTATTGGAGTCGATTGAGAGAAATTGAAAGTGAGAAGAGAAAAGCCCTAGGTTGAGCAACAGGAGAGAGAAGAAAGATATTTTTTATTTTATTTCATGTTGTATCTCAAATGTTCCAGAAGAAACTCTCTATATCAGTATTACATTTATGGACTTTTGTTACATAATTGGGCCGGGTATCCAACTATTCTATTGGGCTTCTTGTCTGAGACTTTTGGCAGCCCAACA
>Nt04:12231327:12238995_5p
TGATTTCCTTGTTTGTCACAATCCAAAATCCAACTAGTCGTGATGGCACCTAGCCCAACCTGCTAGGTAAGCCAACTTTCAATTATCCAACTCCAATAACAATTATTAAAGTAATTTAAGTAAATAAAGATCTTAATTTTATACATTCCCCAAGAACTGGTAGTACAAATCATGAAGTTCTAAGAATAAAGTTTACAAAGTTGATATGAACTAAATACACTTTCTGTCTGAAAAGTACATAAATAAAGTTTTAAAATCTAAGGCTACCATAAACAAGAGGCAGCTACAACAGGGATGCAGGTATATCTTCCAATCCAGCTCACATCGAACACAATAATATCGACATCCGAAATCCGCACGCAATGTGCATGTAAGTGTAGTATGAGTACAACCGACCCTATGTACTCAATAAATAACAAACCTAACCTTAGGTCGAAAGTAGTGACGAGCTAGAATATGGTCGGGTCCAACACCAATAGCCAACAACTATTTATAACAATGTAGAGCATATAAATAAGGAAGCAATTCAGAAATAAAATGCTCAAATTTATCA
>Nt04:12231327:12238995_3p
TGTCAAGACCCAAAATCCAACTAGTCGTGATGGCACCTAACCCAACCTGCTAGGTAAGCCAACTTTCAATTATACAATTCCAATAATAATTATTAAAGTAATTTAAGTAAATAAATATATTAATTTTATACATTCCCCAAGAACTAGTAGTACAAATCATGAGCTTCTAAGTATAGAGTTTACAAAGTTGATATGAACTAAATATACTTTCTATTTGAAAAGTACATAAACAGAGTTTTAAAATCTAAGGCTACCATAAACAAGAGGCAGCTACAACAGGGACGCAGGTACATCTTCCAATCCAGCTCACATCGAACACAATAACATCGACATCCGAAATCCGCACGCAATGTGCAAGAAGTGTAGTATGAGTATAACCGATCCCATGTACTCAATAAGTAACAAACCTAACCTTAGGTTGAAAGTAGTGACGAGCTAGAATATGGTCGGGTCCAACACCAATAACCAACAACTATTTATAACAATGTAGAGCATATAAATAAGGAAGCAATTCAGAAATAAAATGCTCA
>Nt04:14710079:14711485_5p
TGTTGGATTTTGCATCTGTTACTGCTATTGTTTTCTAGAATAATTAGTTGTTTAGTTTTAGGAGAAGTCTGCTAGAAGATTCAGAAATTTTAATTATAGTAAGAGTTTAGTAATTTAGTTGTAGGAGGAGTCTACTACTTTATTTATTTGGCTATTTAAAAGCCCTATGATTAATAAAATTTTAGAGATAGTTTTTCAATCCTATTTTCAACCTTCTTGCTGCTTGCATATTTTTTCTAAAATCCATAACA
>Nt04:14710079:14711485_3p
TGTTGGATTTTACATCTGTTACTGCTACTGTTTTCTAGAATAATTAGTTATTTAGTTTTAGAAAGAGTCTGCTAGAAGATTCAGAATTTTAATTATAGTAAGAGTTTAGTAATTTAGTTGTAGGATGAGTCTACTACTTTATTTATTTGACTATTTAAAGCCTTATGATTAATAAAATTTTAGAGACAGCTTTTCAATCATATTTTCAACCTCTTGCTACTTGCATATTTTTTCTAAAATATATAATAACA
>Nt04:15481000:15484790_5p
TGTTATAAAAATAATTATTGTGGATGTCCATTTATTACCCCTCTATAGATAATCTTCCTGAATAAGATTATCCATTTAGTACTCTGTTGAAGTTTATCTACAAGCAGCTGATGCAGGCAGGTTGCAAGTAGCTCAATGAAATAATTTGCAGCAGCTTCTTATTAAACAGGCAGGTTGCAAGCAGCTCATGCAGACAGCTTTCAAGCAGCTAAAGAAAAGCCTTGCAGCTGCTTTCTGAAAAGCCTCGCAGCTGCTTCCTTTCTTCTATAAATAGAGATGTTTTCAGTTCATTATGTACAACAGTTTGAAATTGAATAAAAATATCAATCTCCCTCTATACTTGCCTTCGGTTTCTTTACTTTACAGTCTTTATTTTATAACA
>Nt04:15481000:15484790_3p
TGTTATGAAAATAATTATTGTGGATGTCCATTTATTACCCCGCTATAGATAATCTTCCTGAAGAAGATTATCCATTTAGTACTCTGTTGAAGTTTATCTATAAGTAGTTGATGCAAGCAGGTTGCAAGTAGCTCAATGAAATGATTTGCAGCAGCTTCTTATTAAACAGGCAGGTTACAAGCAGCTCATGCAGATAGCTTTCAAGCAGCTAAAGAAAAGCCTTGCAGCTGCTTCCTGAAAAGCCTCGCAGTTGATTCATTTCTTCTATAAATAGAGATGTTTTCAGTTCATTATGTACAACAGTTTGAAGTTGAATAAAAATATCAATCTCCTTCTATACTTGTCTTCGATTTCTTTACTTTACAGTCTTTATTTTATAACA
>Nt04:17465098:17476950_5p
TGTTTACCCTCAAAATCGGATAACAATTGAATTTATATGCGGTTTTAAGGATACATGATCTATTTGATACAAAGAAAGAAATAAGATTTAATGAGGAAGTAATCAATAGAAAGATAATTGTAAACCACGCAAGTTGAACAATCTAGGCCTTGTGAGTTCAATCTCCTTCGACCTTAGATATAATATTATTGAAGCCGGAATGGTATGAACAAAGCTAGAAACAATAGTATGTTGTTCTTTGAAGTATGTTACAATGCCTTCCTATGAATTACTAAGTCCCCTTATATATTAAGGGAGATCTTCTCTTTAAGACATTATTTTATAAAAAATATAAGTCCTTGATTTTGTAGACCGTTAGCCCCTTTTTTGACTTAATCCCGTGATTTCTGCCATTACGATTGGTTAATAGCGAGAATCATGGATCATTGTCGGATGAGTTAGCGAAGCTTTTCTTCGAGGCCGTTAGAAGCAGGATCAGTCGTGCCTTTGGTAATCTCGAGGGCTAATCTGATTGTCTTGATGGCCTGCTTTGACGATGCTTTTAGGTCCGACAATATCATATTCCGATCTTGGCTGACCATGCCGAACTTTGAACCTCGACATCGAGCCCGATTTCATCCGTAACTTCGATCTCTTACAGATGTGTCGAGCCTGGCCTACCATTCCAGATGTTCGACCAAGCATCAAGCTCGATTTTACCCGTATACA
>Nt04:17465098:17476950_3p
TGGGCGCCAAACTATTTACCCTTAAAATCGGATAATAATTAAATTTATACGCGGCTTTAAAGATACATGATCTATTTGATACAAAGCAAGAAATCAGATTTAATGAGGAAGTAATCAATGGAAAGATAATTGTAAACCACACAAGTTGAACGACCTAGGCCTTGTGAGTTCAATCTCCATCGACCTTAGATATAATATTATTGAAGCCGGAATGGTATGAACGAAGCTAGAAACAATAGTATGTTGTTCTTTGAAGTATGTTAGAATGACTGCCTATGAATTACTAAGTCCCCTTATATATTAAGGGATATCTTCCCTTAAATACATTATTTTATAAAAAATATAAGTCCTTAATTTTGTAGACCGTTGGCCTCTTTTTTGACTTAATCCCGTAATTTCTGCCATTATGATTAGTTAATGACGAGAATCATGGATCCTTGTCGGATGAGTTGGCGAAGCTTTTCTTCGAGTTCCGTTAGAAGCAGGATCGGTCATGCCTTCGGTAATCTCGAGGGCTAATCTGATGGTCTTGATGACCTGCTTTGACGATACTTTTAGGTCTGACAATATCATATTCCGATCTTGGCTGACCATGCCGAACTTCGAACCTCGATATCGAGTTCGGTTTCATCCGTAACTTCGATCTCTTATAGATGTGCTGAGCCTGGCCTACCCTTCCAGATGCTCGATCAAGCATCGAGCTCGATTTTATCCGTATACA
>Nt04:17608315:17619728_5p
TGTTTCACCAAAAAAATACTGATTTTGGCTCAACCAATTAGATTTGTTTGAAGAAGAGTTAATCTCAGTTAAAAATAATATCCATAGATAGAGCTACGCATGTCAAACCAAATATATAATGTATCCTATCCGGATGATAATAAATATGAGCGGAAATAGTAATATTTAGTGATCTAAAAGATGAAGTATGACATTAAATAGTAATGAATAGCAATAAATGTCATTTATGTAAATAAAACGGGTGAGTCACCCCAAGAAAGGATAAAATCACTGGATGTTCTCTTAGACAATGATGGATGATTGATAAGCCGTTGAATATTCGAGTTATTCTCGGATCCAGTGAAAAAGTGTAGACAAGAATCTTAGTAAAAAGGTTATTTGTGTATGCTTGTAATAAGACCAGATTCTATTCTATAAAGTCAAAGTATTCTTTACAAAAATGAATGTCCCCTTCTATCATTGTGTCTCTTTCTATTTATAGGGAACATGTTCCTAGAATCCCTATTAATACAAGTGCAGAGAATATCCACTAAAATATTCTCTTTAATGTCTTATCTTGAAACTAGCCGTTTAAACTCTGTCGAGGGTATTCGACTTCGACCTCGATCCTTGATGACTCCTCGACCTCAGTCCTAGCTGACTCTTCGACCGCGGCCTTCATTATTCCTTAAACCACTTCGACATGTGGCGGCCTTGGAATTTTTTTCTAATGCCATCCTTACTTAAGTATTCTAGAGATAGATTTTGACCCATACA
>Nt04:17608315:17619728_3p
TGACCAAAATATATTGATTTTGGCTCAACCAATTAGATTTGTTCAAAGAAAGAGTTAATCTTAGTTAAAAATAATATCCATAGATAGAGCTACGTGTGTTAAACCAAATAAATAATGTATCCTATCCGGATGGTAATAAATATGAGCGAAAATAGTGATATTCAGTGATCTAAAAGATGGAGTATGACATTAAATAGTAATAAATAACAATAAATAGCATTTATGTAAATAAAACGGATGAGTCACCCAAGAAAGAATGAAATCAGTAGATGTTCTCTTGGACAATGATGGATGATTGATAAGCCGTTGAATATTCGAGTTATTCTCGGATCTAGTGAAAAAGTGTAGACAAGAATCTTAGTAAAAAGGTTATTTTTGTATGCTTGTAATTAGACCAAATTCTCTTCTATAAAGTCAAAGTGTTCTTTACAAAAATAAATGTCCCCTTCTATCATTGTATCTCTTTCTATTTATAAGGAACATGTTCCTAGAATCCTTAATAGTACAAGTGCAGAGAATATCCACTAGAATATTCTCTTTAATGTCTTATCTTGAAATTAACCGTTTAAACTCTATCGAGGGTATTCGACCTCGGCCTAGATCCTTGCTGACTCCTCGACCTCAGTCCTAGCTGACTCTTCGACCGCGACCTTTATTGTTCCTTAAACCACTTCGACACGTGGCGGCCTGGGAATGTTTTGCTAATACCATCCGTACTTAAGTATTCTAGAGATAGATTTTGACTCATACA
>Nt04:19071720:19085129_5p
TGCTTCAAGATGAATAAATGTCGCACGATGAGGAATGAATGTCACGACCCGAAATTGCCACATTCGGACCGTGATGGCACCTAACATTTCACTTGCTAGGCAAGCCAATGTTAGAATAATATTAATCAACTTTTAAACAATCCTTACATTATTAATAATCAAGGAAACAAAAGCGGAAGCAAAGTTTGAAATATAGTGAAATAATCCATATATGCAACGGTGTCTAAATACCATCCCAGAATTGGTGTCACAAGTGCACGAGCTTCTAGAATAAATACAAATAAAGGTCTGAATAAAATAAAGCTGTCTGAAAATAAACACACAGCTAAAGTAAAATAGACGGGGCCTTCAAAACTGCGGACGCCATGCAGTTATACCTCAAGTCTCCTCTGGTAGCTGAAATCCGAGCAAGTCTACGGTACGCCGCTGGGACCAACTCCAAAATCTGCACAAGAAGTGCAGAGTGTAGTATAAGTACAACCGACCCCATGTACTGGTAAGTGTTGAGCCTAACCTCGACGAAGTAGTGACGAGGCTAAGGCAGGTCACTTACATTACCTGTACATAATATTAGTAACAACAACAATAATAGAAATAAATCAGGTAACTCATTTATAATAATTGAAGCCAACTCAGCAGTCATAACCAATTATCATTTACGTCAATTCTGTTGTAGCGTGCAACCCGCCCTCACAATATATTCACATTCAATTCTGTTGCAGCGTGCAACCCGCTCTCACA
>Nt04:19071720:19085129_3p
TGTCACGTCCCGAAATTCCCACATTCGGACCGTGATGGCACCTAACATTTCACTTGCTAGGCAAGCCAACATTAGAATAATATTAATCAATTTTTAAACAATCCTTACATTATTAATAATCAAGGAAACAAAAGAGGAAGCAAAGTTTAAAATATAGTGAAATAATCCATAAATGCAACGGTGTCTAAATACCATCCCAGAATTGGTGTCACAAGTGCACAGGCTTCTAAAATAAATACAAATAAAGGTCTGAATAAAATAAAACTGTCTGGAAATAAACACACAGCTAAAGTAAAATAGACGGGGACTTCAGAACTGCGGACGCCATGCAGTTATACCTCAAGTCTCCTCTGGTAGCTGAAATCCTAGCAAGTCTACGGTACGCCGCTGGGACCAACTCCAAAATCTGCACAAGAAGTGCAGAGTGTAGTATCAGTGCAACCTACCCCATGTACTGGTAAGTGCTGAGCCTAACCTCGATAAAGTAGTGACGAGGCTAAGGCGGGTCACTTACATTACCTGTACGTAATATTAGTAACAACAACAATAATAGAAATAAATCAGGTAACTCATTTATAATAATTGAAGCCAACTCAGCAGTCATAACCAATTATCATTTACGTCAATTCTGTTGTAGCGTGCAACCCGCTCTCACAATATATTCACATTCAATTTTGTTGCAGCGTGCAACCCACTCTCACA
>Nt04:21050242:21062502_5p
TGTTTACCCGAAAAACGGATAGAGTTGAATTTGTACGTAGTTCTAAGAATACGTGACGCAACTTAATACAAAACGTAAGGATAGATAGAAATATCAAGTAGGGATTACAAAGAATGCAAAATAGATAAGGTTGCCAAGAAGATGAATTATAAGACTAAACAAATGGAATCAATTTTAGAAGCTTGGAAGAACAACTTTTCACTATAAGAGAATATGGTGCTCGAATTACAATGTAAGTAAAAACAACTACCCCTTACAGAAATGATAACCATGCCCTTTATAGTAGATGAATCTTACTTTAGATATAATTAAAAATATATAGTGGGAGACTCATGATAAATCAGCTTTTTCACAATTCCTGCCAAGATTCTTTCCTCTAGTGGGATTGCAACGACTCTTGTCTATAAGCTCGATATTGACTCGAGTTTTTGGTCTTGACTCGAGCTCTCGATCTTGGCTTGAGCTCGATTCTGACTCGGACCCTTGAATTGATTCGGGGTCAATGTTGGTCGGTCTCTGGATCACAAGCTTGATAACTTTACTTTGTATCATAGTTCGATTTGAATTCGGGCTCGATAACGATATCAAGCTCGACATTGATCGGCCCCTCGGACTCGAAGCTTGTTTGTACCATCTTCGAAACCCGTCTCGAAGTCTCGCTTTGATCGATTATGTTTCAAACTTGATCAATCGTACGAATGCCGAAATCTATTTCGACCGTATACA
>Nt04:21050242:21062502_3p
TGTTTACCCGAAAAATGGATAGAGTTGAATTTGTACGTAGTTCTAAGGATACGTGGTGCAACTTAATACAAAACGTAAGGATAAATAGAAATATCAAGTAGGGATTACAAAGAATGCAAAATAGATAAGGTTGCCAAGAAGATGAATTTTAGGACTAAATAAGTGGAATTAATTTTAGAAGCTTGGAAGAACAACTTTTCACTATAAGAGAATATGGTGCTCGAATTACAATATAAGCAAAAAAAACTGCCCCTTACAGAAATGATAACCATGCCCTTTATAGTAGAGAGATCTTACTTTAGATATAATTAAAAATACATAACGGGAGACCCATGATAAATCAGCTTTTCCATAATTCCTGCCAAGATTCTTTCCTCTAGTGGGATTACAACGACTCTTGTCTCTGAGCTCGATATTGACTCGAGTTTTCGGTCTTGACTCGAGCTTTCGATCTTGGCTGGAGCTCGATTCTGACTCGGACCCTTGAATTGATTCGGGGTCAATGTTGGTCGGTCTCTGGATCACAAGCTCGATAATTTTACTTTGTATCATAGTTCGATTTAGATTCGGGCTCGATAACGATATTGAGCTCGACATTGATCGGCCCCTCGGACTCGAAGCTTGTTTGTGCCATCTTCGGAACCCGTCTCGCAGTCTCGCTTCGATCGATTATGTTTCGAACTCGATCAATCGTACGAAGCCCGAAATCTATTTCGACCGTATACA
>Nt04:23012651:23019924_5p
TGTTTCTTTCCATCATAGAAAAATATTTTATAACAATATCGGGCATTTCGGTTCTTATCAAATCATGTAATTTCGTTTCGATAAGAGTAAATCTTTTCTTAAATAACGGTAAAACATATTCAGTAACAATGAGAATATTCATATTAACTATAATTATCACCAATATATATAGTGGCATCATATCAAGTAAAGGACTTGTCCCACATGCAAATTCAAAACAGTCGGTAACATGTTCATGTTAAAATCATATGTAAATCATGCTAGTTGTAGAAACCCAAATTGTGGTAAGGTTACTACTCACCTCTTGATGCCTACTAGCCAAAGCTCGACTTCTTATCGATCCAAATTCCCAATTTGTATGAAATCTATAAATCAATATAAATCTAGTGTTACTACCCATTAGCTCCGTAATCTATTCTCTAAATAAATATAATTCTCTTTTTTCTTTTCTTTCTATTTTTAAACCTTTCCAACTTCTTTACTAGCATTCTGGAATCTTGACGTTCAACTCAAACAATTGAAAGTGCAAATTTGATATTTATTCACCTAATTTATTACTCAAAACCTAAATTTTTTTTCCGTGTATCTTGTGCGACAAAATAGACTAATAGATTGTTCAATAGTAATTATAAGAACA
>Nt04:23012651:23019924_3p
TGTAATCCGTATATACTCGTAAGAAAATATTTTATAACAATATCGGGCATTTCGGTTCTTATCAAATTATGTAATTTCATTTCGATAACGGTAAATCTTATCTCAAGTAACGGTAAAACATATTCAGTAACAATGAGAATATTCATATTAATTGTAATTATCTCCAATATATATAGTGGCATCATATTAAGTAAAGGACTTGTCCCACATACAAATTCAAAACAGTCGGTAATATGTTCATGTTAAAATCACATGTAAATCATGCTAGTTGTAGAAATTCAAATTGTGGTAAGGTTACTACTCACCTCTTGATGCCTACTAGCCAAAGCTTGACTTCTTATCGATCCAAACGCCTAATTTGTGTGAAATCTATAAATCAATATAAGTCTAGTGTTACTACCCATCAACTCCGTAAGCTATTCTCTAAATAAATATAATTCTCTTTTTTCTTTCTTTCTATTTTTAAACCTTTCTAACTTCTTTACTAGTATTTTGGAATCTTGACGTCCAACTCAAACAATTGAAAGTGCAAATTTGATATTTATTCACTTAATTTATTACTTAGAACTTAATTTTGTTCCTTGTATCTTGTGCGACAAAACAGTCTAATAGATTGTTCAATAGTAATTATAAGAACA
>Nt04:23238838:23250237_5p
TGTATACGGTCAAAACCGATTAGTCCGTCGTACGGACTGGTCGGTATGGTGATACTTTGATCGAAGGGCGGCTTCGTAATACCAGGTCGAGGTCCAAAGTCAGGTCATCAAGTTTCGAGTTCAAGGACCGATCAATGACAAGCTCGGCATCATTATCGAGCTCGTATCCAAATCGAACTATGGGGTGAGGCAAAATTATCGAGCCTAAGATGCATAGACCGACCGACACCGACCCCGAATCGATACCAGACTCCGAGTCAGAATCGAGCTCGAGTCAAGATCGAGAGCTCGAGTCAATATCGAGCTCACGGACAAGAGTCGTTGCAATCCCACTAGAGGAGAGAATCCCGGCAGGAATTATGGAAAAACTGATTTATCATGGATCTCCCACTATGTATTTTTAATTATATCTAAAAGTAGGATCCTTCACTATAAAGAGGATGGCTACATTTCTGTAAATGGACAGTTTTTTGCTTATATTGTAACACAAGCATCATATACTCCTATATTGAAGAGTTATTCTTTTAAGTTTCATAAATTGATTCATCTTGCTTAGTCCTAAAAATTATCTTCTTTCCAACCTTGTTTATCTTGCATTCTTTGCAATCCGTATTTGATATTTCTATTGATCCTTACAATTTGTATTAAGCTATACCACATATCCTTAGAACTATGTACAAATTCAACTCTATTCGTTTTTCGGGTAAACA
>Nt04:23238838:23250237_3p
TGTATACGGTCAAAACCGATTAGTCCGTCGTACTGACTGGTCGGTATGGTGATACTTTGATCGAAGGGCGACTTTGTAATACCAGGTCGAGGTCCGAAGTCAGGTCATCAAGCTTCGAGTTCAAGGACCGATCAATGATAAGCTCGACATCATTATCAAGCTCGTATCCAAATCGAACTACGGAGCGAGGCGAAATTATCGAGCCTAAGATGCATAGACCGACCGACACCGACCCCGAATCGATACTAGACTCCGAGTCAGAATCGAGCTCGAGTCAAGATCGAGAGCTCGAGTCAATATCGAGCTCACGGACAAGAGTCGTTGCAATCCTATTAGAGAAGAGAATCCCGACAGGAATTATGGAAAAGCTCATTTATCATGGGTCTCCCACTATATTTTTTTAATTATATCTAAAAGTAGGATCCTCCACTATAAAGAGGATGGCTACATTTCTGTAAACGGATAGTTTTTTTGCTTACATTGTAACTTAAGTACCATATACTCCTATATTGAAGAGTTATTCTTTTAAGCTTCATAAATTGATTCATCTTGATTAGTCCTAAAAATCATCTTCTTTCCAACCTTGTTTATTTTGCATTCTTTGCGATCTGTATTTGATATTTCTATTTATCCTTACGATTTGTATTAAGCTATACTACATATCCTTAGAACTACGTACAAATTCAACTCTATTCGTTTTTCGGGTAAACA
>Nt04:25463358:25468139_5p
TGTTAGACAACCTGGTTAAGTCGTGGGGCAACTTAGGAGTTGTGTTAACCAACTCTACCTTAGCTGACTAGAAAAGAGTTAGTGCGAATGTAAAACTCCTCTAGTTTACATCTGTATGGTAGTAGTTGTGATATACTTAACTACTTAGTGATAGAGATAGCAGTATGTCATATTAGCTTGTAGGACTCTTACTCAACATGTATATAATAACTCGCACGATACCTTAATGAAGCAGTAAAGATATACTTGAAACCTCAATCAGTGTGCTTATTATTTTCTTCA
>Nt04:25463358:25468139_3p
TGTTAGACAACCTAGTTAAGCCGTGGGGCACCTTAGGAGTTATGTTAACCAACTCTACCTTAGCTGACTAGAAAAGAGTTAGTGTGAATGTAAAACTCCTCTAGTTTACATCTATATGATAGTAGTTGTGATATACTTAACTACTTAGAGAGAGAGATAGCAGTATGTCATATTAGCTTGTAGGACTCTTACTCAATATATATATAATAACCTGCACGATACCTTAATGAAGCAGTGAAGAAATACTTGAAACCTCAATCAGTGTGCTTATTATTTTCTTCA
>Nt04:27190849:27196609_5p
TGTGACGATTAGAAATCATCATTGCTAAGGAAGGAGAATCAAGAATGTTTTGGGAGTTAGTGAGGTACTGTTAGTACCAGTCATTGTAATTAAAGCATTGAGTTTTCATTTTTAATCCTTATGTTTAGATTTTTCGTTTTGGTCCATAGGAGAAGGGCTAGGAAGGGTTCTAGAAGATTACACGTGTTTATTTCTGGTTTGGGGAGTACAATTAGAATAGCTGTCCTTTTCATCCTTAAAATGATAGAATTTGAGCATTGTAAATAGCGAAATATGATGAATATCAATCCTCTTTTTCTCTAAATCTTCTTATTTCTCTGTTAATTTCCTTTATTTTGTAAGTAGAATCGTTACA
>Nt04:27190849:27196609_3p
TGTGACGATTAGAAATCATCACTGCTAAGGAAGGAGAATCAAGAATGTTTTGGGAGTTAGTGAAGTACTGTTAATATCAGTCATTGTAATTAAAGCATTGAGTTTTCATTTTTAATTCTTATGTTTAGATTTTTCCGTTTTGGTCCATAGGAGAAGAGCTAGGAAGGGTTCTAGAAGATTACACGTGTCTATTTCTGGTTTGGGGAGTACAATTAGAATAGCTGTCCTTTTCATCCTTAAAAGGATAGAATTTGAGCATTGTAAATAGCGAAATATGATGAATATCAATCCTCTTTTTCTCTAAATCTTCTTATTTCTCTGTTAATTTCTTTTATTTTGTAAGTAGAATCGTTACA
>Nt04:27917224:27928076_5p
TGTATACGGTTAAAACTGGGCCCACCCGATTTTACTACTTGACCGAGACCGGGAGGTTGCATCGAAGGATGGATTCGTAACGGAAAGGACTAAATCACGAGGATAAGGTACCGAGTTCAGAACCGAGGTACCTGTCGAGATCGAGGACAGCGGCGATCGAGACCGAATGAGACATGCATCGAGCAAGATCGAAGATAACATAATAACGGAAAGGTGAAATATCCGTGACTGGTCGAAGATCATGGCGGAAATCTCGGAACGAATCAAATTAGGAACAGTTAACTAGCTAATCATGGGATTTCCTTCTGTAATTAGAGTTATACCCTAAGTAGACCTCCTCTACTATATAAAGGGGAGTATTAACTATGTGTAAGACACGTTGTTCTCGCATAAAAAAGGCAATATAACGCTCTCTCTTTAGCTAATATTCTCTTGTTCATTAGCTTGCTTTATTTTAACTGCTTTGGTATCAATCAGTTCGAGGGAACCCTAGCTCGAGGGTTGAATTCCGTTTCAACACTGGTTCGCTTTACTTTATAGTTCATTTTTGTTATTAATTTTCATATTTATATATCGGTATTAAGTGAAATCATGTGTCCTTAGAACCTCATTATAAATTTAATCGTTATCCAATTTTAAGGGTAAACAATTTGGTGCTCA
>Nt04:27917224:27928076_3p
TGTATACGGTTAAAACCGGGCCCACCCGATTTTACTACTTGACCGAGACTGGGAGGTTGCATCGAAGGATGGCTTCGTAACGGAAAGGACTAAATCACGAGGATAAGGTACCGAGTTCAGAACCGAGGTACATATCGAGATCGAGGACAGCAGCGATCGAGACCGAATGAGACAGGCATCGAGCAAGATCGAAGATAACATAATAATAGAAAGGCGAAATATCTGTGACTGGTCGAAGATCATGGCGGAAATCTCGAAACGAATCAAATTAGGAACGGTTAATTAGCTAATCATGGGATTTTTTTCTGTAATTAGAGTTATACCCTAAGTAGAACTCCTTTACTATATAAATGGGAGTATTAACCATTTGTAAGACATATTGTTCTCGCATTAAAAAAAGCCAATATAATGCTCTCTCTTTAGCTTATATTCTCTTGTTCATCAGCTTGCTTTATTTTTAACTATTTTGGTATCAATCAGTTCGAGGGCACCCTAGCTCGAGGGTTGATTTCCGTTTCAACACTGGTTCGCTTTACTTTATAGTTTATTTTTGTTATTAATTTTCATATTTATTTATCGGTATTAAGTGAAATTACGTGTTCTTAGAACCTCATTATAAATTTAATTGTTATCTAATTTTAAGGGTAAACA
>Nt04:29092161:29102168_5p
TGTATACGGTCGAAATCGGCTTGACCATTGCGCAATACATCGGGCTTAGAACGCGAAGGGTTGAAGATCGATCCCGAATCTCATCGTACCAGAACACGAAGTCAGAATATCCGTCCTCGGGAACATTGAGCCCGTGATCCCGGAATCGCCCCTGACCCCGAATAAGCTCGAGAAAATATTGTCGGTATGAAACAATAGAAGACCGAAATAACGGAAGGCCGAAATATCTGTAGTCGATCAGATATTCCAGCGGGAATCTCGGCACATATCAGTAAAGGACCGACAAATCAGTAAACCATGAGATTTTTACCTTTTATAGAATTGTATCTAAGGTAGGACTCCCCTACTATATAAAGGGGAGCCTGATTACTTACAAAGAACATTGTAACATGCATCCCAAAGTAATATTTTACTATTCTCTTCAAGTTCTTATTACTCTCTTGTTGTTCCATTACCAATAAAAGTATTTTGGCTCGAGGGTGACTAATATTCAAAGGCTAAGATTGTTCAACTTAAGCAGTTTGCATTCACTTTTCCATTACTTATTTCAATTGCAGTCTGATTTATCGTTTAGTATCAAATTAAATCACGTATACTTAAAACCGCTTATAAATTCAATTGTTATCCGATTTTGAGGGTAAACA
>Nt04:29092161:29102168_3p
TGTATACAGTCGAAATTGGGCTCGACCATTGCACAATAGATCGAGCTCAGAACGCGAAGGGTTGAAGATCGACCCCGAATCTCATCGAACCAGAACACGAAGTCACAATATCCGTCCTCGAGAACATTGAGCACGTGATCCTGGAATCTCCCCTGACCCCGAATAAGCTCGAGGAAATATTGCCGGTATGAAACAATAGAAGACCGAAATAACTAAAGGTCGAAATATCCGTAGCCGATCAGATATTCCAGCAGGAATCTCGGCACGTGTCAGTAAAGGACTGGCAAATCAGCAAACCAGGAGATGTTTACCTTTTATAGAATTGTATCTAAGGTAGGACTCTACTATTATATAAATGAGAGTCTAATTACTTACAAAGGACATTGTAACACGCATCCCAAATCAATATAGTACTATTATCTTCAGGTTCTTATTACTCTCTTGTTGTTCTCTTACCAATAAAAGTATTTTGGCTCGAGGGTGGCTAACCTTCAAAGGCTAAGACTCTTCAACTTAAGCTATTTGCATTCACTTTTCCATTACTTATTTCAATTGCAATCTGATTTGTCGTTTAGTATCAAATTAAATCACGTATCCTTAAAACCGCTTATAAATTTAATTGTTATCCGATTTTAAGGGTAAACA
>Nt04:29137790:29142103_5p
TGTTATAAGAAAAATTAAATTATGGTGGATGTCTATTTTTCATTCATGATCTTCTCAAATGCTTAATGACATATTCAATGACATATTTCTATGCTTAATGACATATTCAATGACATACTTTTCTTCACTTTTCATGCCTATATAAAGGCCTTGTAATAGATAAAAAAAATACACACAATTGAAGAAGAAAATCTCTTCATTCTCTCTATCTCCATTTCTTGTGCATGTTTTACTACATTGCTTTTATTTCATAACAACATTTCTTATTCATGTTTTATTAAATTGCTTTTATTTTATAACA
>Nt04:29137790:29142103_3p
TGTTATAAGAAAAATTAAATTATGGTGGATGTCTACTCTTCCTCCATGATCTTCTTAAATGCTTAATGACATATTCAATGACATATTTCTATACTTAATGACATATTCAATGACATATTTTTCTTCACTTTTCATGCCTATATAAAGACCTTGTAATAGATAAAAAAATACACACAATTGAAGAAGAAAATCTCTTCATTCTCTCTATCTCCATTTCTTGTTCATGTTTTACTAAATTGCTTTTATTTCATAACAACATTTCTTATTCATGTTTTACTAAATTGCTTTTATTTTATAACA
>Nt04:29610325:29611799_5p
TGAAGGAAAATGTTTTATTATTAATCTCGGAAAGCTATCTACAACTATCATAAATCTCCACACAATAAAATAAGCTATTAATATCCATATTTATAATAATACGAAATCTATTTCAACTAGAAACAGGAAAGCATATTCCAATATTAATTCTAACTACAAATCATATTTAGATATGAAATAAACTAGCAAATACCAAATCCTAAATAATTAAGGTTTCCTACTACAACTTTGAATTAGTTTTCCAACA
>Nt04:29610325:29611799_3p
TGAAAGAAAATATTTTATTATTAATTTCTGAAAGCTCTCTACAACTATCACAAATCTCCACGCAATAAAATAAGCTATTAATATCCCTATTTATAGTAGTATGAAACTTATTTCAACTAGAAACATGAAAGCCTATTCTTATATTAATTCTAACTACAAATCATATGTAGACATGAAATAAACTAGCAAATACCAAATCCTAAATAATTAAGGTTTCCTATTACAACTTTGAATTAATTTTTCAACA
>Nt04:34434866:34444648_5p
TGTTTAACCAAAAATAGATTTCTCGGTCAAAGTCAATATTTAGAAGAAAAAAGGTTATTGATAACCAAGATTTACTTCACTTTCCTAACAATTTTAGGAAGAATAGATCGAAGTATGGAAATAATTAACAAAAAAAAATTAGAGAATGAACTGACAATCACTACTCGAAACCAAGACTTAAAACTTGTAGAGTAAGCAAAGAATAATAGTATGTATTTCAGTAATAATCGTAACCTCCGTTTACAAATGAAATTCTTATCCTTATATAGGAGAATATAATCATAACGGTTCTCACACTTAATTTGGACTTATTAAGGGCATTAATTGTATTGATTGCCCGTTATCATAGATACCCATAACTGGCATATTTATGACTAAAGAGTCCTCATAACTACTCTGATTCCCCTTCCTTATTTATTCCTAGTTCATGTATCTTCCCTTCTTTGCAGCCTTCATTCATTTCGTTCCCGTTTCTCTTTTGACAACTGGCAGGCCCGGTTCTTTTCTCTATGCTACCCCGTGGGTGGTTTTCCCGTACCTTCCTTGCATTCTTAATTCAATTAATTGAGAGTTCCACTTGTCGCTATATCGACGCTCCACGCGTCATGCCTCGTCATCTTACTGATGTTCCACATGTAATGTCTTTTTTCCACCA
>Nt04:34434866:34444648_3p
TGTTTAACCAAAAATAGATTTCTCGGTCAAACTCAATATTTAGAAGAAAACAGATTACTGATAACCAAAATTTACTTCACTTTCCTAACAATTTTAGGAAGAATAGATCGAAGTATGAAAATGATTAACAAAGAAAAATTAGAGAATGAACTGACAATCACTACTCAAAACCAAGACTTAAAACTTGTAGAGTAAGCAAAGAATAATAGTATGTATTTCAGTAATAATCGTAACCTCCATTTACAAATGAAATTCTTATCCTTATATAGAAGCATATAATCATAACGGTTCTCACACTTAATTTGGAGTTATTAAGGGCATTAATTGTATTGATTGCCCGTTACCATAGATAACCATAACTGGCATATTTATGACTAAAGATTCCTCATAATTGCTCTGATTCGCCTTCCTTATTTATTCCTGATTCATGTATCTTCCCTTCTTTGCAGCCTTCATCCATTTCGTTCCCGTTTCTCTTTTGACAACTGTCAGGCCCGGTTCTTTTCTCTATGCTACCCCGTGGGTATTTTTCTCGTACCTTCCTTGCATTCTTAATTCAATTAATTGAGAGTGCCACTTGTCGCTATATAGACGCTCCACGCGTCATGCCTTGTCAGCTTACTGATGTTCCATATGTCATGTCTTTGTTTCACCAATACA
>Nt04:34546443:34551189_5p
TGGGAGATCTCTGGCTGCTGCAAGCTTGGTCACTTGTCTCCGGAGCTTGTTAACTGATTTCTTGGAAGCCTGAGACTTTCTCATTTCCTTTACTTCCTTTCCCAGCTCCTCAATCACTGACCCATGCATTACCAAAGTGATCATTATGGTAGTCTGGATTTCCAAGAGCTTCTTCAATATCTCTTCCACTGTCGGAGGAACCTGAGGTGCCAGAATGGATGACTGTGCTGCAACAATACTGGATATGTCAGACATATTTGCTGTGGTTGTATGCATCCAGTTGTTGAGGCTCGCTAGTGTTTGGGAGACTCGCAATGCAGAAAGTGGAGCAGTAGGAATGGGTACCGGCTGCAAAGACGAAGTGGAACATGTGGCAGGAGATGCAGTGGGAAATGAAGATGGTGGTGGAGGCATCGCTACGGTACTGGAGGATGGCTCGGATGAAGTGGATGGACCCTCAACTTTTTCCGCAACTACCACAGCTAGCTCGTTAGACTGGACCGCAATGGTAGAAGGCTGAACCTTCTTCTTTAGGTTCGTAGTATTCATCAGAGAGTACCATGAGAATGGCTTCTTCGGCCGTACCTTCGTATCATAATCCCTTGGCTCTACCCCCGCATACGTAAGATACTCTGTAATAGTGTTGGGGTACGGGTAAGACGAGTCAACTTGCCTCGCGATCGCTAACAATGTAAGAGTAGTAAAGGAAGGGAAAAAGTGAAGAATAATCCCTATGGCTCCTTGGACATCTCTGTGTCCACATTAACGTCACCGTCCCCAGTCTCCTCCAACTGGATCTCATCATGCTCGACTCTAGGAGTGATTGGGTTGGTGAATATATGGCACAATGCCTCGGCAACGTCGACAGCCAGGTCTAGCTCCTCAGACTGGCCAGCTGGTGCCAATGGAGCTGATGGTGCTGCTGGTGTTGTAACAACTGGATTATCATCTCAAATGGAGATCTCCTGCA
>Nt04:34546443:34551189_3p
TGGTTCAGTAAGAACTGGATCAATCAACATCTCAAATGGGAGATCTCCGGCTGCTGCAATCTTGGTCACCTTTCTCCGGAGTTTGTTAATTGATTTCTTGGAAGCTTGGGACTTTCTCATTTCCTTTACTTCCTTTCTCAGCTCCTCAATCACTGACCCATGCATTACCAAAGTGTTCATTATGGTAGTCTGGTATTCCAAGAGCTTCTTCAATATCTCTTCCACTGTCGGAGGAACCTGAGGTGCCGGAATGGATGACTGTGCTGCAACAATACTGGATATGTCAGACATATTTGTTGTGGTTGTATGCATCCAGTTGAAGAGGCTCGCTAGTATTTGGGAGACTCGCAATGCAGAAAGTGGAGCAGTAGGAATGGGTACCGGCTGCAAAGACGAAGTGGAACATGTGGCAGGAGATGCAGTGGGAAATGAAGATGGTGGTGGAGGCATCGCTACGGCACTGGAGGATGGCTCGGATGAAGTGGATGGACCCTCAACTGTCTCCGCAACTACCACAGCTAGCTCGTTAGACTGGATAGCAATGGTAGAAGGCTGAACCTTCTTCTTTAGGTTCGTAGTATTCATCAGAGAGTACCATGAGAATGGCTTCTTCGGCCGTACCTTCGTATCATAATCCCTTGGCTCTACCCCCGCATACGTAAGATACTCTGTAATAGTGTTGGGGTACGGGTAAGACGAGTCAACTTGCCTCGCGATCGCTAACAAAGTAAGAGTAGTAAAGGAAGGGAAAAAGTGAAGAATAATCCCTATGGCTCCTTGGACATCTCTGTGTCCACAGCAACGTCACCGTCCCCAGTCTCCGGCAACTGGATCTCATCATGCTCGACTCTAGGAGTGATTGGGTTGGTGAATATATGGCGCAATGCCTCGGCAATGTCGGTAGCCAGGTCTAGCTCCTCAGACTGGCCAGTTGGTGCCAATGGAGCTGATGGTGCTGCTGGTGTTGTAACTACTGGATCAACA
>Nt04:36117158:36122578_5p
TGTTAGATTGAAGCACAAGCAGCTATGATGGAAAGAAAAGAAGAAAATCCTAGTTAGGGCGAGAGAGAGATCAGAGAACACCAGACTCTTCGTATGTTTATTATTCTATTATGTTCTTCCATAAAAGAAAAATCTGTATTTATATTTACATCAACTAAAATGTAAAGAATAAAAGAAATGGGAAGTGAAATGGTAGTGGGCCGAAAATTCGATTATTTTCTCATTTTTGCTGGGCTGGGCCCTTTCTTTTTGTTAAAATGGCTGAGTCCATATCAATGTTAACA
>Nt04:36117158:36122578_3p
TGTTAGATTGAAGCACAAGCAGCTATGGAGGAAAGAAAAAAAGAAAATCCTAGTTAGGGCGAGAGAGAGATGAGAGAACACCAGACTCTTCATCTGTTTATTATTCTATTATGTTCTTCCATAAAAGAAAAATCTGTATTTATATTTACATCAACTAAAATGTAAAGAATAAAAGAAATGGGAAGTGAAATAGTAGTGGGCCGAGTATCCGGTTATTTTCTCATTTTTGCTGGGCTGGGCCCTTTTCTTTTGTTGAAATGGCTGAGTCCATATCAGTGTTAACA
>Nt04:36256104:36263834_5p
TGTATACGGTAAAAACCGGTTAATCTTTCGTACGAACTAGTTGAAATGGTAATGCATTGGATCGAAGATCAGGTTGAGGTCCGAAGTCAGGTCATCAAGCTTCGAGCCCTATGCACCGATCAATGTCGAGCTCGATATGATTATCGAGCTCAAATCCAAATCGAACTATGATGAAGTTATCGAGCTTACGAGGCAGAGACCGACCAACACTGCCCCCGAATCAATACAAGGCTCCGAATCAGAATCGAACTCAAGTCAAGATCGAAAGCTCGAGTCGATATCGAGCTCGGGACAATATCGAGCTCATAGACAAGAGTCGTTGCAACCGCACTAGGAGAGAGAATCTTGGCAGGAATTATGGAAACGATGATTTATCATGGGTCTCCCATTATGTATTTTTAATTGTATCTAAAGTAGGAACCCTCAACTATAAAGTGGTTAGTTATTATTTCTGTAAAGACCAAGTTTTTCTTACATGTTAACTCAAATATCATATACTCTCATATTGAAGAATTATCCTTTTTAGCTTTATAGATTGACTGATCTTGCTCAATCCTTAAATCATCTTCTTTCTAGCCTTGTTTATTTTTCATTCTCTACAGTCACCACTCGATATTTCTATTTATTCTTACGATTTGTGTCAAGATTATATCACATATCCTTAGAACTACGTACAAATTCAACTCTATCCGTTTTTCGGGTAAACA
>Nt04:36256104:36263834_3p
TGTATACGGTAAAAATCGGTTAGTCCTTCATACGAACTGGTCAAAATGGTAATGCATTGGATCGAAGATCATGTTGAGGTATGAAGTCAGGTCATGAAGCTTCGAGCCCTATGGACCGATCAATACCGAGCTCGATATGATTATCGAGCTCAAATTCAAATCGAACTATGATGAAGTTATCGAGCTTACGAGGCAGAGACCGACCAACATTGTCCCCGAATCAATACAAGGCTCCGAATCAGAATCGAGCTCGAGTCAAGATCGAAAGCTCGAGTCGATATCGAGCTCGATACAATATCGAACTCATAGACAAGAGCCGTTGCAACCGCACTAGGAGAGAGAATCTTGGCAGGAATTATGGAAAAGCTGATTTATCATGGGTCTTTCACTATGTATTTTTAATTGTATATAAAGTAGGATCCCTCCACTATAAATGGGTTGGTTATTATTTTTGTAAAGACCAAATTTTGCTTACATGGTAACTCAAATATCATATACTCTCGTATTGAAGAATTATCCTTTTTAGCTTCATAGATTCACTGATCTTGCGCAATCCTTAAATCATTTTCTTTCCAGCCTTGTTTATTTTTCACTCTCTACAGTCACCACTCGATTTTTTCTATTTATTCTTACGATTTGTGTCAAGATTATATCACATATCCTTAGAACTACGTACAAATTCATCTCTATTCATTTTTCGGGTAAACA
>Nt04:37414031:37423884_5p
TGTTTACCCGAAAAAACGGATAGAGTTGAATTTGTACGCGGTTCTAAGGATATGCGGTGTAGCTTAATACAAATCGTAAGGATAAATAAAAATATTAAGTATGGATTTCCAAGAATGCAAAAATAGACAAGGTTGTAAAGAAGATGAATTTTAAGACTAAACAAGTGGAATCAAATTAAGAAACTTGAAAGAACAACTCTTCACTATAGGAGAATATGGTTGCTTGAATTACAATGTTAGCAAAAAACTTGCCCCTATAGAAATGATAACCATCCCCTTTATAGTAGAAGGATCTTACTTTAGATATAATTAAAAATACGTAGTGGGAGACCCATGATAAATCAGCTTTTCCATAATTCCTGCCAAGATTCTCTCCTCTAGTGGGATTGCAAAAGTTCCTGTCTATAAGCTCGATATTGACTCGAATTTTCGGTCTTGCCTCAAGCTCTAGATCTTGGCTTGAGCTCGATTCTGATTCGGACCCTTGAATTGATTCTGGATCAATGTTGGTCAGTCTCTGAATCATAAGCTCGACAACTTTACTTTGCATCATAGTTCGATTTGGATTCGAGCTTGATAATAATATCGAGCTCGACATTGATCGGCCACTCGGACTCGAAGCTTATTTGTACCATCTTCGAAACCCACCTCGAAGTCTTACTTTGATCGATTATGTTTCGAACTCGATCA
>Nt04:37414031:37423884_3p
TGTTTACCCGAAAAACGGATAGAGTTGAATTTGTACGCGGTTCTAAGGATATGTGGTGTAGCTTAATACAAATCGTAAGGATAAATAGAAATATCAAGTATGGATTGCGAAGAATGCAAAAATAGACAAGGTTGTAAAGAAGATGAATTTTAAGACTAAACAAGTGGAATCAAATTAAGAAGCTTGAAAGAACAACTCTTCACTATAGGAGAATATGGTGCTTGAATTACAATGTTAGCAAAAAACTTGCTCCCTAGAGAAATGATAACCATCCCCTTTATAGTAGAGGGATCTTACTTTAGATATAATTAAAAATACGTAGTGGGAGACCCATGATAAATCAGTTTTTCCACAATTCCTGCCAAGATTCTCTCCTCTAGTGGGATTGCAACGGCTCATGTCTATAAACTCGATATTGACTCGAGTTTTCGGTCTTGCCTCGAGCTCTCGATCTTGGCTTGAGCTCGATTCTGACTCGAACCCTTGAATTGATTCGGGGTCAATGTTGGTCGGTGTATGGATCATAAGCTCGACAACTTTACTTTGCATCATAGTTCGATTTGGATTCGAGCTTGATAATAATATCGAGCTCGACATTGATCGGCCACTCGGACTCGAAGCTTATTTGTACCATCTTCGGAACCCACCTCGAAATCTTATTTCGATCGATTATGTTTCGAATTCAATCAATCATACGAAGGCCGAGATTTCGACCATATACA
>Nt04:38861475:38872667_5p
TGTTTACCCGAAAAATAGATAGAGTTGAATTTATACGTAGTTCCGAGGATATGTGGCGTAACTTAACACAAAATGCAAGGATAAATAAAAATGTAAATATAGATTGCGGAGAATGCAAAATAGATAAGGTTATCAGGAACAATGAATCTTAGGATTCAACAAATAGAATCAATCTAAGAAATCTGAAAGAAACGATTCTTTACTGTAGAAGAATATAGCACTTTTATTACAATGTAAGCCTGAAAAACTTGTTGTACAAAAATGGTAACCAAGCCCTTTTATAGTGGAGGGATTTGGCTCTAAGCATAATAAAATAAACATTCAGTGGGAGACCCATGATAAGTCAGTTTTTCCATAATTTCTGCCAAGATTCTCTCTAGTGGGATTGCAACGACTTTTGTCTGCGAGCTCGATCTTGCTTAGAACCCTCGATTTTGGTTCGAGCTTGATTTCGGCTCGAACTCGTGACCTTGGTTCGAGCCCGATCCTGGCTTGAGCCCTTGAATTGATTCGAGGTCGATGTTGGTTGGTCTCTGAATTATCAGAACGATAGATCTACTCTGCATCATGGTTCAATTTTGATTCGAGCTCGATAATGATATCGAACTCGACACGCATCGGCCTCCCGGGTTCGAGGTTAGTTCGTTCCACCTTCGGGATCTTACTTCGATAAATCATCGTTCGAACTCGATCGGACGTGCTAAGGCCGAAATCTATTTCGACCGTATACA
>Nt04:38861475:38872667_3p
TGTTTATCCGAAAAATGGATAGAGTTGAATTTATACGCAGTTCCGAGGATATGTGGCGTAACTTAACACAAAATGCAAGGATAAATAAAAATGTAAATATAGATTGCGGAGAATGCAAAATAGATAAGGTTATCAGGAACAATGAATCTTAGGATTCAACAAATAGAATCAATCTAAGAAATCTGAAAGAAACGATTCTTTACTGTAGAAGAATATAACACTTTTATTACAGTGTAAGCCTGAAAAACTTGTTGTACAGAAATGATAACCAAGCCCTTTTATAGTGGAGGGATTTGGCTCTAAGCATAATAAAATAAACATTCAGTGGGAGACCCATGATAAGTCAGCTTTTCCATAATTTCTGCCAAGATTCTCTCTAGTGGGATTGCAACGGCTTTTGTCTGCGAGCTCGATCTTGCTTAGAACCCTCGATTTTGGTTCGAGCTTGATTTCGGCTCGAACTCGTGACCTTGGTTCGAGCCCAATCCTGGCTTGAGCCCTTGAATTGATTCTAGGTCGATGTTGGTTGGTCTCTGAATTATCAGAACGATAGATCTACTTTGCATCATGGTTCGATTTTGATTCGAGCTCGATAATGATATCGAACTCGACACGGATCGGCCTCCCAGGTTCGAGGTTAGTTCATTCCACCTTCGGGATCTTACTTCGATAAATCATCGTTCGAACTCGATCGAACGTGCTAAGGCCGAAATCTATTTCGACCGTATACA
>Nt04:42464848:42471340_5p
TGAGCGATATTAAATGGTGTTTTGTTGTCTTGATGTGCATATCACTGTTGTTTTATGATGTCCTTATTGTTATCTGTTCCTACTATTTTGTATATTATATTGCACAGGCTATTAGACTAGTGAGTGTCTTGACTGTATCTCGTCTCTACTCCATTGAGGTTAATCTTGATACTTATTGGGTACCGACCGTGGTGTACTCATACTACACTTCTGCACATTTTTTGTGCAGAGCCAGGAATTGGAGATATCAGACTTGGGCAGAGTAAAGCGATATCGTAAGGATTCAAGGTAGAGTTGCTTGGTCGTCGCAGTCCCTTGGAGTCTTTTCATTTCATTGTACTGTTAATTTTTAATCAAACAGTATTGTATATTCGGTCCTCGTGATCATTCCATGTATTCAGTTAGAGTTCGTGACTCAGTACTACTAGTCTTGGGAGATTGTATATTCA
>Nt04:42464848:42471340_3p
TGAAGGAGAGTTATTTAAGAAAAATTAAATGGTGTTTTGTTGTCTTGATGTGCATATCACTGATTGTTTTATGATGTCCTTATTGTTATCTGTTCATATTATTTTATATATTATATTGTACAGGCTATTAGACTAGTGAGTGTCTTGACTGTACCTCGTCTCTACTCCATTGAGGTTAGTCTTGATACTTACTAAGTACCGACTGTGGTGTACTCATACTACACTTCTGCACATTTTTGTGCAGAGCCAGGTATTGGAGATATCGGACTTGGGAAGAGTAAAGCGGGATCGTAAGGATTCAAGGTAGAGCTGCTTGGTCGTCGCAGTCCCTTGGAGTCTTTTCATTTCATTGTACTGTTAATTTTTAATCAAACAGTAATGTATATTCGGTCCTCGTGATCATTCCATGTATTCAGTTAGAGTTCGTGACTCAATACTACCAGTCTTGGGAGATTGTATATTCA
>Nt04:43582439:43590343_5p
TGTTTATCCGAAAAACGGATAGAGTTGAATTTATACGTAGTTCTAAGGGTACGTGGTATAACTTGACACAAATCGTAAAAGTAAGTAGAAATATCAAATATTGACTATAAAGAAACGATATAAACCAAGTTGAAAGGAAGATGATTTATGAACAAGCAAAATGAAATTATGTGTGAAGCTCAAAAGGATAATCTCTTAATATAGGAATGTATCAATAGTATTTGAGTTACAGTGTATTAATGACTTGATGCCTTCTTACAGGAGTAATAGCCATCCCTCTTACAGTGGAGGGATCCTACTTTGGATATAATAAAAAATACATAGCGGGGAACCCATGATAAATCAGCTTTTCCCTAATTTCTGCCGAGATTCCCTTTCTTAGTGCGGCTGTAACGACTCTTGTCTCTTGGATCGATCTTGATCGGACTTGGTGTCGGTCGGTTTCCAGGCTTAGAGCTCGATGTGGGCTCGAGCTCGATATTAACTCGGTTCCGATATTGACTCGGGCTCGGTATTGGTTGGCCTCTAGCTCTTAAGCTCGATTCTATCGCTTCTCATCATAGTTCGATTTGGATTCGAGCTCGATAATGACTTCGAGCTCGGTATTTGATCTGTCCCTGAAACTCGAAGCTCGTTTGTGCCTTCTTCGAATCTCATCTCGATATTATGAAGACTCTCTTCGGTTCATTATGTTCTCATCTCGACCAGTCGTACGAAGGCCGAAATCGGTTTTGACCGTATACA
>Nt04:43582439:43590343_3p
TGCCAAACTGTTTATCCGACAAATGGATAGAGTTAAATTTATATGTAGTTCTAAGGGTACATGGTATAACTTGACACAAATCGTAAAAGTAAGTAGAAATATCAAATATTGACTATAAAGAAAAGAAACAAACCGAGTTGAAAGGAAGATGATTTATGAACAAGCAAAATAAAATTATGTGTGAAGCTCAAAAGGATAATCTCTTAATATGGGAATGTATCAATAGTATTTGAGTTACAGTGTATTAATAACTTGATGCCTTCTTACAAGAGTAATAGCCATCCCTCTTATAGGGGAGGGATCCTACTTTGGATATAATAAAAAATACATAGTGGGAAACCCATGATAAATCAACTTTTCCGTAATTTTTGCCGAGATTTTCTTTCTTAGTGCGGCTGTAACGGCTCTTGTCTCTTGGCTCGATCTTAATCAGACTTGGTATCGGTCGGTTTCCAGGCTTAGAGCTCGATGTGGGCTCGAGCTCGATATTAACTCGGGGTCCTATATTGACTCGGGCTCGGTATTGGTTGACCTCTGGTTCTTTAGCTCGATTCCATCGCTTCTCATCATAGTTCGATTTGGATTAGAGCTTGATAATGACTTCGAGCTCGGTATTTGATCTATCCCTGAAACTCGAAGCTCGTTTGTACCTTCTTCGGATCTTATCTTGATATTATGAAGACTCTCTTCGGTTTATTATGTTATCATCTCGACCAATCGTACGGAATCCGAAATCGGTTTCGACCGTATACA
>Nt04:46187431:46199772_5p
TGTTATGAATTTAAGAGAGATAACAGATTCAATAACAGGAAACTTCTTTGATTCAATCTCAAACTTAGCAACTCTACTTACAATGGACTCAAAAAGTAAGATAAACACTAAAAGAAAGGAAAAATGAAGAAGGGGGAAGGTTCCAGACTGCTCCTTAGCAAAAACAAACAAAAAGACTCGGCATATTTTCTGCCTAATTAGGGAAACCTACTACTACTTATACTAATGTCTGTTGGGAATATTTCTCCAATAGTGCTCACAGTTGTCCTCGCATAACAGCATTGCAGGTGCCCTCTCTTATCCATTGGCTTTGGGGACCACAAAGTCCTTGAAATATTTTGGAGAGTTCACGCGCCTGGAGCTTCTCTTTAGCCCAATATCAAGTGCAGCTGGTCCAATACCTTGGTTCA
>Nt04:46187431:46199772_3p
TGTTATGAATTTAAGAGAGATAACAGAATCAATAACAGGAAACTTCTTTGATTCAATCTCAAACTTAGCAACTCTACTTACAATGGACTCAAAAAGTAAGATAAACACTAAAAGAAAGGAAAAATGAAGAAGGGGGAAGGTTCCAGACTGCTCCTTAGCAAAAACAAACAAAAAGACTCGGCATATTTTCTGCCTAATTAGGGAAACCTACTACTACTTATACTAATGTCTGTTGGGAATATTTCTCCAATAGTGCTCACAGTTGTCCTCGCATAACAGCATTGCAGGTGCCCTCTCTTATCCATTGGCTTTGGGGACCACAAAGTCCTTGAAATATTTTGGAGAGTTCACGCGCCTGGAGCTTCTCTTTAGCCCAATATCAAGTGCAGCTGGTCCAATACCTTGGTTCAGGTTCACAACA
>Nt04:46288050:46298052_5p
TGTATATGGTTAAAACCGATCCTCGGTCGTGAAGATCGATCGAGGATGGCATTTCAATCGAGGGGTACCTTCATGGAGACCCCGAGCGAATTCTGAGATGGGGGCATCGAGCCCGGGCGTTCGAATCGACCGAGGTAACATCGGTCGATACAGGTCCCGAAAATCGATGCCCGAAAGGGGTCACCTAGCTCGAAATCAAGGCCGAGGTTCCGATCCGGTACCGAGCTCGAGTCGGTATCGAGTTCACAGACAAAAAGCTGTTACAACCGCACCAAAGGAGAGAATCTCTGCGGGAATTAAGAAGGAGACACTCCATCATGGGTCCTCCACTAGCAATATTTATTTCCATCATGTTACTATAGGTAGAGTAGTGATCCTTGGCTATAAAGCCAAGGAGAGTTTGTAATAGAAGGCACTTTTTGGCTGGGATTAAGCATTTTTATTGTGTTTATCTTTCTAAAGCTCATTAAATATCTTTGTTCATCATCTTTCATTTTTGTATCATAAATTCGTGTATTGTTATTTTCAGATCAAAGAAATCCACTTGCCCTTAGAACCATACATAAATTCAACATTATTCGATTTTTCGGGTAAACA
>Nt04:46288050:46298052_3p
TGTATACGGTTAAAACCGATCCTCGGTCGTGAAGATCGATCGAGGATGGCATTTCAATCGAGTGGTACCTTCATGGAGACCCCGAGCGAATTCCGAGATGGGGGCATCGAGCCCGGGCGTTCGAATCGACCGAGGTAACATCGGTCGATACAGGTCCCGAACATCGATGCCCGAAAGGGATCACCTAGCTCGAAATCAAGACCGATGTTCCGATCTGGTACCGAGCTCGAGTCGGTATCGAGTTCACAGACAAAAGCTGTTACAACTGCACCAAAGGAGAGAATCTCTGCGGGAATTAATGAGGAGACGCACCATCATGGGTCCTCCACTAACAATATTTATTTCCATCATGTTACTATAGGTAGAGTAGTGATCCTTTGCTATAAAGCCAAGGAGAGTTTGTAATAGAAGGCACTTTTTGGCTGGGATTAAGCATTTTTATTGTGTTTATCTTTCTAAAGCTCATTAAATATATTTGTTCATCATCTTCCATTTCTGTATCATAAATTTGTGTATTGTTATTTTCTGATCAAAGAAATCCACTTGTCCTTAAAACCATACATAAATTCAACGTTATTCGATTTTTCGGGTAAACA
>Nt04:48048369:48057980_5p
TGTGGGCGTGCACCGAGGAGATTGTGACTTGGTCCGTCCCGTGAAACTGTAAAGTTGAATAACTTGTTGTTAGCTATATGCTCTCTATGTGTTATGGAAATTTGACTGTAAGACATGTTAGAGACCATGTTTAGGCTATATGTTGGTACTGCTGGGACCCACAGAGGTCGTGTACATGTTGAATTATCTGCTAAATTGTGTTTGGTACTCAGTCACAGTTTACTTATTTATTTTATCTCAGTCTCTATTGTTCATTATTGATGCATCATATCATTATTGTTTGGGCTGATTTCATGATTATTGAGAGCCCGAGAGACTGGATAGATTTATGACTGAGTGAGGCCGAGGGTCTGATTGTGAGATATTATATTATAGCACGTGAGTTGTCCGTGCGGGATATTATAGCACGTGAGTTGGCCGTGCGGATCCATATATTGATACTATGGCAGGTGAGTTGTCCGTGCAGCA
>Nt04:48048369:48057980_3p
TGACGGGCATGTGGGCGTGCACCGAGGGATTGTGACTTGGTCCGTCCCGTGAAACTGTAAAGTTGAATAACTTGTTGTTAGCTATATGCTCTCTATGTGTTGTGGAAATTTGATTGTAAGACATGTTAGAAACCATGTTTAGGCTATATGTTGGTACTGCTGGGACCCACAGAGGTTGTGTACATGTTGAATTATCTGCTAAATTGTGTTTGGTACTTAGTCACAATTTACTTATTTATTTTATCTCAGTCTCTATTATTCATTATTGATGCATCATATCATTGTTGTTTGGGCTGATTTTATGATTATTGTGAGCTCGAGAGACTGGAGAGATTTATGACTGAGTGAGGCCGAGGGCCTGATTGTGAGATATTATATTATAGCACGTGAGTTTTTCGTGCGGGATATTATAGCACGTGAGTTGACCGTGCGGATCCAGATATTGATACTATAGCACGTGAGTTGTCCGTGCA
>Nt04:48114112:48115465_5p
TGCAAATACAAGTTAATGATATTATGTCCTTAACTTTTACATTGCACACATGAAGTTAAGGACACCATGTCCTTAACATTTACACTGCACATATAAAGTTAAGGACACCATGTCCTTAATATTTATATTGCACATATGAAGTTAAGGACATGATGTCCTAAAGTTTAACA
>Nt04:48114112:48115465_3p
TGTAAATACAAGTTAATGATATTATGTTCTTAACATTTACATTACACACATGAAGTTAAGGACACCATGTCCTTAATATTTACACTGCCCATATGAAGTTAAGGACACCATGTCCTTAATATTTATATTGCACATATGAAGTTAAGGACATGATGTACTCACGTTTAACA
>Nt04:48310231:48317413_5p
TGGGGGATTTTTAGAGAAAATATCGGGGTAAATATTCTTAACTCAATCTTGGTTAGATTACCTAAATCCATCACTGTTTTTATCGGTTAATTGGTGATTTAAGTTGGACAATTTTGAAAACCCTCTTGGATAGATTTGAGGATTTGAGGGTCGAATTGTTATTGGAATTTAGTCATTTTTGGTATGGTTAGACTCGTGGTTGAACGGGCGTTCATATTTCATAACTTTCGTCGGATTCCGAGACTTGGACCCACATGCA
>Nt04:48310231:48317413_3p
TGGAAAATATTCAGAGAAAATATCGGGGTAAGTGTTCTTAACTCAATCTTGGTTAGATTACCCGAATCCATCACTGTTTTTATCAGTTAATTGGTGATTTAAGTTGGAAAAGTTTGAAAACCCTCTTGGATAGATTTGAGGATTTGAGGGTCGAATTATTATTGGAATTTATTCATTTTGGTATGGTTAGACTCGTGTTTGAACGGGCATTCATATTTCGTAACTTTCGTCAGATTCCGAGACGTGGGCCCCACGGGCA
>Nt04:48801107:48804866_5p
TGTTGGACTTGAAGGCTATTTCGCATCTGGGCCTCGGCAGAAATAGGCCCAGTTGTGTATAAGTTAATTGTATAGGCTTTTGTCTTGTTAATTTTTGGTTTATATTTTTTGGGTTCAAGACATTTTGGCCCAATATATATATAATATAGTTTGTACATATTTGGACAGTTTTGGCCATTCCGATATACAGAAATATCTACAGCTCTCTTTCTCTCTCAATTTTGTTCTCATGAACCCTAGTTAGATTTTCATGGCGATTTGGCTTATCTTCAAAGTTATCA
>Nt04:48801107:48804866_3p
TGTTGGACTTGAAGGCTATTTGGCATCTGGGCCTCGACAGAAATAGGCCCAGTTGTGTATAAGTTAATTGTATAGGCTTTTGTCTTGTTAATTTTTGGTTTATATTTTTCGGGTTCAAGATATTTTGGCCCAATGTATATATAGTATAGTTTGTACACATTTGGACAGTTTTGGCCATTCGGATATACAGAAACATCTACAGCTCTCTTTCTCTCTCAATTTTGTTCTCATGAACCCTAGTTAGATTTTCATGGCGATTTGGCTTATCTTCAAAGTTATCA
>Nt04:48921110:48926433_5p
TGTTGACGAGCGATGAGCTAGTGCAAGTTGTGGCCGTAGAACACGCGTAATATTAAGCTGTATTATTTCAATAATCAGTTAGTTAGTTAGGTAGTTAATACTGTAGAAAGGTAGTTAACACTACAGAAGGTATTAGTGTATAAATAGTCCCTGTACACATACATTTCATTTTTCCTTAGAAGAAGATAATGGAAGTCTTTCACTTCTCTCAGAATTTCTCTTTCTAAACTTCTCTCGTCTTATTCCCCATTCATCCTCACAACTGACGCTTCCAGCTATGGATGTTATCATGGTATCA
>Nt04:48921110:48926433_3p
TGTAGACGAGTGATGAGCTAGTGCAAGTTGTGGCTGTAGAACACGTGTAATATTAAGATGTGTTATTTGTATAGTCGGTTAGTTTGTTAGGTAGTTAATACTGTAGAAAGGTAGAAAACACTATAGAAGGTGTTAGTGTATAAATAGTCCCTGTACAGATACATTTCATTTTTCCTTAGAAGAAGATAATGGAAGTCTTTCACTTCTCTTAGAATTTCTCTCTCTAAACTTCTCTCGTCTTCTTCCCCATTCATCCTCACAACTGACGCTTCCAACTATGGATGTTATCA
>Nt04:49213670:49219612_5p
TGTGAGAAGGCACGGGAGAAAATATGTTATTGATATTAGATGAACAATACAATACAAGATGTCCTTATTTATAACTATACTATACAAGGACATACTACTCTTCTACCAATGTGGGACAATACTACACTATATACATGCTGTAAACTAACA
>Nt04:49213670:49219612_3p
TGATACCATGTGAGAAGGCACGGGAGAAAATATGTTATTGATATTAGATGAACAATACAATACAAGATGTCCTTATTTATAGCTATACTATACAAGGACATACTATTCTTCTACCAATGTGGGACAATACTACACTATATACATGCTGTAAACTAACA
>Nt04:49228764:49232146_5p
TGTGAGAAGGCACGGGAGAAAATATGTTATTGATATTGGATGATAAATAAAATACAAGAGGTCCCTATTTATAGCTATATACTACAAGGAGATATTACTCCTCTTCCAATATGGGACAAGACTACACTATACATATCTGTAAACTAACA
>Nt04:49228764:49232146_3p
TGTGAGAAGGCACGGGAGAAAATATGTTATTGATATTGGATGATAAATACAATACAAGAGGTCCATATTTATAGCTATACACTACAAAGAGATATTACTCCTCTTCCAATGTGGGACAAGACTACACTATACATATCTGTAAACTAACA
>Nt04:49238469:49241093_5p
TGTTAGTTAAAGCATGTATATAGTGTAGTATTGTCCCACATTGGTAGAGGAGTAGTATGTCCTTGTATAGTATAGCTATAAATAAGGACCTCTTGTATTGTATTGTTTATCCTATATCAATAACATATTTTCTCCCGTACTTTCTCACA
>Nt04:49238469:49241093_3p
TGTTAGTTTACAACATGTATATAGTGTAGTATTGTCCCACATTGGTAGAGGAGTAGTATGTCCTTGTATAGTATATCTATAAATAAGGACCTCTTGTATTGTATTGTTTATCCAATATCAATAACATATTTTCTCTCGTACCTTCTCACA
>Nt04:49267985:49279393_5p
TGTGTAGGTCAAAATCAGCCTCAGTGGGATTTAACACGGAGCGATATCATGAAAAGCGATATGGTCGAGGTCGACTAGTAGATAACGGGGCTCGTAGCCGAGCAGTCAATAACGGCCGAGGTCAAGTATCAAGGGCAGTTCTAACGGCTAGTTTTTGTAATAGGATATTCAAGAGAATATTTCATTGAATATTCTTGGTGTCTGTACTTTTAGGGTTGGCTAGGGTATGTCCCATATAAATAGAAAAAGAGATAGGGGTAAAAGGCATGTAACATTCTCTGATAAGAATACTTTTTGAGAGGAAGACTTTCTCTCTAAAAAAGATACAAACACTACCTTTGTGAGAAGATTCGATTAATATTATTCCACACTTTTTCATCAAATTCGAGAATAGTTCCAATATTATAGTATTTGTCTATCACTCATCACTGTCAGAAGGAGGAATCATCAACCACATTCAATATTGGGTGAATCATTCTCCTTATTTACGTTAATGTCATTCATTATTATTTATTACTTGAAATTCTTCTATTATTAATGATCTAGAAACATTGAATGTACGCATCATTTAATCCTTTGCCAACACTGTCCGATTTTATTTGAGTTGACTAGTTATAAATCTGGGGATATTATTATTAACTAGGTTTAATCCCTTTTTATATAAAATTAATTAGTTTAATCAAAGTTCTATATTTTTTGGTCA
>Nt04:49267985:49279393_3p
TGTATAGGTCAAAATCTACCTCAGTGGGATTTAGCACGGAGCGGTATTGTGAAAAGCGATATGGTCTAGGTCGACTAGTAAATAACGGGGCTCGTAGCCGAGCAGTCAATAATGGCCGAGGTCGAGTATCAAGGGCAGTGCTAACGGTTAGTTTTTGTAATAGGATATTCAAGAGAATATTTCATTGAATATTCTTGGTGTCTGTACTTTTAGGGTTGACTAGGATATGTTCCATATAAATAAATAAAAGAGACAGGGGGAAAGGGCATGTAATATTCTCTGATAAGAACACTTTTTGAGAGGAAGACTTTATCTCTAAAAAAATACAAACACTACCTTTCTGAGAAGATTCGATTATATATTATTCCACACTTTTTCATCAGATCCGAGAATAGTTCCAATATTATAGTATTTGCCTATCCCCCATCACTGTCGGAGGGAGGAATCATCCACCCCATTCAATATTGGGTGAATCATTCTAGTTATTTATGTTAATGCCATTAATTATTATTTATTATTTGAAATTCTTCTATCATTAATGATCTAGAAATATTGAATGTACGCACCATATAATCCTTCGCCAACATTATCCGATTTTATTTGAGTTGACTAGTTATAAATCTGGGGATATTATTATTAACTAGGTTTAATCCCTTTTTATATAAAATTAATTAGTTTAATTAAAGGTCTATATTTTTTGGTCAAACA
>Nt04:49613622:49626035_5p
TGTTTACTCAAAAAAATCGAATAACGTTAAATTTAGATATGGTTCTAAGGGTATACAAATTTCTTTGATACAAAATGATGATACAAGTATTTTTGCTAGGGAAATGGAAAAACGATGGAAGGGAAGACTGAAAAATATTAGAAGAACCAGCTCAATGAAAATCCTCCCTCTATTGCGGTCTATCTCCCCTTTTATAGTAGAGGGTCACTACTTTATTTGTAACAACATAAAACAATACATATAGTGGAGAACCCATGATGGTTTGTCTCTCCCTTGATTCTCGCCGAGATTCTCTCCCTTGGTGCGGTTGTAACGGCTCTTGTCTGCGAGCTTGGCATTGACTCGAGCTTGGTGCTAGATTGAGTCCCCAGTCTTAGTTCGAGCTCGGTTCTGCCTTGGAGCATCGATATTCGGGGCCTGTGTCGGTCGTCGTTACCCCGTAGTCCGATTCGGACGCGGGCTCGATAATGATATCGAGTTTTGCGGTTGATTGGTCTTATAGCTCGAAGCTCGACGTCTCTACTTCGGAATTCGTCCGAGCTCGCCATGCGGATACCTTTCGATTGAAACGTCATTGTCTCAACTGGCCTTTATGACTGAGAATCGGTTTTGATCGTATACAGATAGTCCACTCA
>Nt04:49613622:49626035_3p
TGTTTACCCGAAAAAATCGAATAACGTTAAATTTAGATATGGTTCTAAGGGTATACAAATTTCTTTGATACAAAATGACGATACAGGTATTTTTGCTAGGGAAATGGAAAAATGATGGAAGTGAAGATTGAAAAATATTAGAAGAACCAGCTCAATGAAAATCCTCCCTCTATTGCGGTCTATCTCCCCCTTTATAGTAGAGGGTCACTACTTTATTTGTAACAACATAAAATAATACATATATTGGAGAACTCATGATGGTTTGTCTCTCCCTTGATTCTCGCCGAGATTCTCTCCCTTGGTGCGGTTGTAACGGCTCTTATCTGCGGGCTTGGCATTGACTCGAGCTTGGTGCTAGATCGAGTCCCCAGTCTTAGTTCGAGCTAGGTTCTGCCTTGGAGCATCGATATTCGGGGCCTGTGTCGGTCGTCATTACCCTGTAGTCCGATTCGGATGCGGGCTCGATAATGATATCGAGTTTTGCGGTTGATTGGTCTTATAGCTCGAAGCTCGACGTCTCTACTTCGGAATTCGTCCGAGCTCGCCATGCGGATACCCTTCGATTGAAACGTCATTGTCTCGACCGGCCTTTATGACTGAGAATCGGTTTTGACCGTATACA
>Nt04:51745673:51753512_5p
TGTTCAATGAGTAAGAATTGAATTTGGGCCAATTGGGAGCTCATTTTCGTATTTTGGTGGTCCAGCAAGGCAAAGGCCTATTCTTCCCGATTCCTTTTAGCCCAAACCCTTTTCTCACCCATCAAACCCCTCCCTTAATCATAGCCATTGATCTACTTTCATCCAAAGGCCAATACTCACTCCCCACTACCATATAAAAACCAAATTAACACCCAAAAACCCTAGGCTAATTCCCCCACTTCAAACATAAAAAACGGCAGCCATCACCTTTCTCCAACTCCAAAATTCCAGCTGTTTCCCCTCCCTTCTTCAGATTTTGATCGTCTCATTAGCTACACATAAACACACACACGAGAGATCTGAGAAAAGAGAGGTCAACTGCCGCTACCCCCCAATCACTCTCCATCTCCCTTTTTTTGCCGCTGCTCATCAGCTGCTGGCCAGCCACCATGGCAATAACTACCAAACCACCCCTAAACAGTCCAAAAATACCCAAAACAGTCGATGATAAGTGAGGTCTCCGTTCAAACTTCGGCGAGGTTTTTTCGCCGAGTTTTCTGTCTCAGACTAAGGTTAGATTCCATTCTTGTTCATTTTTTAATAACTACTGTCAATGTGCTTACCTTCTTGGAATTCAGTGAAGAGTGGTAATCCAAATTGTGACTTGTGGTAAATGCACAGTCTTGCATTGTAATACTGAAATTAGATTCATTATTTCTTGAAACTGGTTAACTTCAATTTCAGTTGCGATTCATAAGGATGGTTCTGTTTTAAAAAATGGGAAAGAGAAGTATTTTCTTTTACTGTTGATAAGTAAATTATGCAATTTCAGTCATCTTTTGGCTACTTTCTTTTGGGTATGAAGAGAATCTCCACAATTGTAACAAAAGATAATTTTCTTTTTGTTTCTTGAATTACGTTAGTGCTTGAAGTAGCCTACCCTTTTCTTATTACATTTTTATTTTTGTTTAACAAAATTGCATGTTAAACA
>Nt04:51745673:51753512_3p
TGATAGTATTAGTATTTTATTTTTTTTTGTTCAATGAGTAAGAATTGAATTTGGGCTAATTGGAAGCTCATTTTCGTATTTTGGTGGCCCAGCAAGACAAAGGCCTATTCTTCCCAATCCCTTTTAACCCAAACCCTTTTCTCACCCATCAAACCCCTCCCTTAATCATAGTCATTGATCTACTTTCATCCAAAGGCCAATACTCACTCCCCACTACCATATAAAAACCAAATTAACACCCAAAAACCCTAGGCTAATTCCCCCACTTCAGACACAAAAAACGGCAGCCATCACCTTTCTCCAACTCCAAAATTCCAGCTGTTTCCCCTCCCTTCTTCAGATTTTGATCGTCTCATCAGCTACACATAAACACACACACGAGAGATCTGAGAGAAGAGAGGTCAACTGCCGCTACCCCCCCAATTACTCTCCATCTCCCTTTTCTTGCCGCTGCTCATCAGCTGCTGGCCAGCCACCATGGCAATAACTACCAAACCACCCCTAAACAGTCCAAAAATACCCAAAACAGTCGATGTTAAGTGAGGTCTCCATTCAAACTTCGGCGAGGTTTTTCCGCCGAGTTTTTTGTGTCAGACTAAGGTTAGATTCCATTCTTGTTCATTTTTTAATAACTACTGTCAATGTGCTTACCTTCTTGGAATTCAGTGAAGAGTGGTAATCCAAATTGTGACTTGTGATAAATGCACAGTCTTGCATTGTAATACTAAAATTAGATTCATTATTTCTTGAAACTGGTTAACTTCAATTTCAGTTGCGATTCACAAGGATGGTTTTGTTTTAAAAAATGGGAAAGAGAAGTATTTTCTTTTACTGTTGATAAGTAAATTATGCAATTTCAGTCATCTTTTGGCTACTTTCTTTTGGGTATGAAGAGAATCTCCACAATTGTAACAAAAGATAATTTTCTTTTTGTTTCTTGAATTACGTTAGTGCTTGAAGTAGCCTACCCTTTTCTTATTACA
>Nt04:51978541:51989487_5p
TGTATACGGTTAAAATCGAGCCCACCCGATTTTACTATTTGACTGAGACCGGGAGGTTGCATCGAAGGATGGCCTCGTAACGGAACAGACTAAATCACGAGGATAAGGTACCGAGTTTAGAATCGAGGTACCTGTCGAGATCGAGGCTAACAGCGATCCAAGTCAGATGAGACAGACATCGAGCAAGATCGAAGATAGCACAATAACAGAAAGGCGAGATATCCGTGACTGGTCGAGGATCATGGCGTAAATCTCGGAACAGATCAAATCAGAAATGGTTAATTAGCTAACCATGGGATTTCCTTCTGTAATTAGAATTATACCATAAGTAGAATTCCTCTACTATTTAAAGGGGGGTATTCTAATTATTTGTAACACACATTGTTCAGAGATATCACAGCAATATAATTCTCCTTCTCGTTTATACTATTGTTTATCAGCTTGTTATATTTTAATTGTTCTTATATCAACCAATTCGAGGGTATCCAAACTCGAGGGCTGAGTTCCATTCTAACACTGGTTTGCTTTACTTTATAGTTCATTTCTGTTATTAATCTTCATATTTATCAATTGGTCTTGAGTGAAATCACGTGTCCTTAGAACCACATTATAAGTTTAATTGTTATCCAATTTTAAGGGTAAGCA
>Nt04:51978541:51989487_3p
TGAGGGGAATATCTATATACGGTTAAAATCGGGCCCACCCAATTTTACTATTTGACCGAGACCGGGAGGTTTCAATGAAGGATGGCCTCGTAACGGAACAGACTAAATCACGAGGATAAGGTACCGAGTTCAGAATCGAGGTACCTGTCGAGATCGAGGCCAGTAGCGATCGAAGCCAAATGAGACATACATCGAGCAAGATCGAAGATAACATAATAACAGAAAGGCGAGATATCCGTGACTGGTCGAGGATCATGGCGTAAATCTCGGAACGGATTTAATTAGAAACGGTTAATTAGCTAATCATGGGATTTTCTTCTGTAATTAGAATTATACCATAAGTAGAATTTCTCTACTATTTAAAGGGGGGTTCTAATCATTTGTAACACACATTGTTCACAGATATCACATCAATATAATTCTCCTTCTCGTTTATACTATTGTTCATCAGCTTGTTATATTTTAATTGTTCTTACATCAACCAGTTCGAGGGTATCCAAACTCGAGGGCTGAGTTCCATTCTAATACTGGTTTGCTTTACTTTATAGTTCACTTATGTTATTAATCTTTATATTTATCAATTGGTATTGAGTGAAATCACGCGTCCTTAGAACCATATTATAAGTTTAATTGTTATCCAATTTTAAGGGTAAACA
>Nt04:52505273:52516635_5p
TGTTTACCCTTAAAAATGGATAACAATTAAATTTATACGCGGTTTTAAGGATACGTGCACTAATTCAATACAAGTGATTAATGACGTTAGATAAAACAAATAAAAGATATAGTAATTAGCCAAACCAGCGATGATAGTGAGTCCGAGCTCGGTTAAAGGCTTAACAAAGAACATGCCTTCGGTTCCGAGCTTGCATTTATGAAGAACTTATGAAGGAAAACAAGAACTTTGAATAACTTTTAGAAAGAGAGAGAACATAAGTATATTGCCTTGGTATGTGTGTTACAGTGTCCCTAATGAATAATTAGATTCCCCTTTATATAGTAGGGGAGTTTTACCCTAGGTACAATTCTAAGAAAGGCAAAAATCTTTCTTTTCGCTAGTCACTGATTTTCTGCCGATACGGGTCGAGATTCGCGCCGTGATATCCGGTTTGGGCACGAATATCACTGCCATTTACTAATCGTGTGCGGTCGTTTGGTAATGCTCTCCGAGGTCGTGGGACTGGAACCGGACCAGGGGCACGTGGTCTCCAAAGCTCCGAGGCCAGGTGCTTTGCTCGGGCCCTGATACGAGAGGCTCGGGGCTTTGATTCTGATTTCTTATAGTCACGTCCTTACTCTGTTTGCCTCACCGGAAAATCGGGGTGCTCATTAGACTTGGTTTTACCCGTATACA
>Nt04:52505273:52516635_3p
TGTTTACCCTTAAAAATGGATAACAATTGAATTTATACGCGATTTTAAGGATATGTGGACTAATTCAATACAAGTGATTAATGATGTTAGATAAAACAAACAAAAGATATAGTAAATAGCCAAACTAATGATGATAGTGAGTCCGAGCTCGGTTAAAGGCTTAACAAAGAACCTGCTTTCGGTTCCGAGCTTGCACTTATGAAGAACTTATCAACGAAAACAAGAACTTTGAATAACTTTTAGAAACAGAGAGAACATAAGTATATTGCCTTGGTATGCGTGTTACAGTGTCCCTAATGAATAATTCGCTTTCCCTCTATATAGTAGGGGAGTTTTACCCTAGGTACAATTCTAAGAAAGGTAAAAATCTTCCTTTTCGCTAGTCACTGATTTTCTGCCGGTACGGGCCGAGATTTGCGTCGTGATATCCGGTTGGGCACGGATATCACTGCCCTTTGTTAATCGTGTGCGGTCATTTGGTAATGCTCTCCGAGGTCGTGGGACTCGAACCGGACCCGGGGCACGTGGTCTCCATGGCTCCGAGGGCAGGTGTTTTGCTCGGGCCCTGATACGAGAGGCTCATGGCTTTGATTCCGATTCCTTACACTCACGTCCTCGCTCTGTTTGCCTCATCGGAAAATCTGGGTGCTCATTAGACTCGGTTTTATCCATATACA
>Nt04:52572993:52583164_5p
TGCGAGTGCCGAGTGCCGAGTGCTGAGTGACTGGGAGGCATGAGTGATTGTGAGGTATGCCCGAGTGGCGCGAGTGACTGTGAGGTTTGCCCGAGGGGCTATATATGAGTGATGTTTTGCCCGAGGGGCTGTTTATGATTTCATCATTTTGCCCACATTTGCATTTTTCCTCTGTCTGAAAACTGTTGAAAAATATCTTTAAATGATTTTTTTTTACTGGAACTGGGTTAAACGAGATGTTTTGATTCAACTCATGATTTTAAAAGCATGTGGTATTTTACTGAGATTTCCCGATATGAATGTTATATGCTTTATTGCTCGTCACTACTGCTCAATCTTTATTTATTGTTGTTACTTATTGAGTTGGCGTACTCACGTTACTCCCTGCACCTTGTGTGCAGATTCAGATGTAGCTGGATACGGTAGCGGTTATTGATTGTTCTGGTTGCAGATTTTTCTTGGAGATAACAAGGTAGCTGTTTGGCGATCGCAACCCCTGCTCTTCTCCCTCTTATCTTTCTCTAGTTGTATTTAGCTATTTTTTCAGGTTGAGTTAGTCTTGATATTGTTAGACAGATTATAGTAGATGCTCATGACTAGTGACACCCCGATGTCAGGATTTTCCTTCTGTACTTTTATTTTGATTGGAACTCCTTTACGAAGGTTTTTATGTTAAAAAATATTGGAATTTTCTTTGAAATGAAAATATCGGTTTGTTTTAGAAATGAGTCGGCTTGCCTAGTTCCACGATAGGCGCCATCATGATAAGGGTTAGTTTGGGTTGTGACAGATTGGTATCAGAGCCTAGGTTACA
>Nt04:52572993:52583164_3p
TGAGTGCGAGTGCCGAGTGCTGAGTGACTAGGAGGCATGAGTGATTGTGAGGTATGCCCGAGTGGAACGAGTGACTGTGAGGTTCCCCGAAGGGCTGTATATGAGTGATGTTTTGCCCGAGGGGCTGTTTATGATTTCATCATTTTGCCCACCTTTGCATTTTTCTTCTGTCTGGAAATTGTTGAAAAATATCTTTAAATGATTTTTTTTACTGGAACTGGGTTAAACGAGATGTTTTGATTCAACTCCTGATTTTAAAAACATGTGGTATTTTAGTGAGATTTCCCGATATGAATGTTATATGCTTTATTGCTCGTCACTACTGCTCAGTCTTTATTTATTGTTGTTATTTACTGAGTTGGCATACTCACGTTACTCCCTGCACCTTGTGTGCAGATTCAGGTGTAGCTAGACACGGTAGCGGTTATTGATTGTTCTGGTTGCAGATTTTTCTTGGAGATAACAAGGTAGTTGTTTGGCGATCGCAGCCCCTGCTCTTCTCCCTCTTATCTTCCTCTAGTTTTATTTCGCTATTTTTCCAGGCTGAGTTAGTCTTGATATTGTTAGACAGATTGTAGTAGATGCTCATGACTAGTGACACCCCGATATCGGGCTTTTCCTTCTGCACTTTTATTTTGATTGGAACTCCTTTACGAAGGTTTTTATGTTAAAAAATATTGGAATTATCTTTGAAATGAAAATATCGTTTGTTTTAGAAATGAGTTGGCTTGCTTAGTTCCACGATAGGCGCCATCACGACAGGGGTTAGTTTGGGTCGTGACA
>Nt04:52673066:52676381_5p
TGTTGAAATTGTCAAAAGTCCCACATCGGTGGATGGCAATTTTGAATGGGAATTTTACCCTATAAAAGGAGGCCTAATGTTTAGGATTTAAACACACCTCTCATTTGCCTTTTTTATCTTCTTAAGGCATTTGTATCTTCTTTCTTTAGTATTATTTCACTTGTAAAATTGGAGTGGAATAAAATATTGATTGTGTCCGAGGAAGTAGGCAAAATTGGCCGAACCTCGTAAATTCTGGTGTTCTTTTATTGTTGTCTTATTGTCTTGTTTATTATTTAGTGGTTGTCATAATTTTTGGTATAGTAGTTGTGACTCATTCACACTATATACATTTGGCTTCCGCAACA
>Nt04:52673066:52676381_3p
TGAAAATTTGTTGAAATTGTCAAAAGTCCCACATCGGTGGATGACAATTTTAAATGAGAATTTCACCCTATAAAAAGAGGCCTAATGTTTAGGATTTAAACACACCTCTCATTTGCCTTTTTTATCTTCTTGAGGCATTTGTATCTTCTCTCTTTAGTATTAATTCACTTGTAAAATTATAGTGGAATAAAATATTGATTGTGTCCGAGGAAGTAGGCAAAATTGGCCGAACCTCGTAAATTCTGGTGTTCTTTTATTGTTGTCTTATTGTCTTGTTTATTATTTAGTGGTTGTCATAATTTTTGGTATAGTAGTTGTGACTCATTCATACTATATACATTTGGCTTCCGCAACA
>Nt04:52676905:52681850_5p
TGTTGAATTTGACAAGATTAATGTGAACTAGTGTGAACATTTGAAGCCTCCTTTTAGGAAGAAATTGGTAGATGCATTTTTCATGCATTTACATTGCATGTTCACACTTAATATGATGTTATGCATGACATTATTAAGGCCATTTTCCATTCCATAAATAGCAAGGGTTTTGTTTATTTGAAAACATCTCTTACTTGCCTTCTTATCTCCTAAGGCATTTGAATCTTCTTTCTTTCTTGTAGTATTTCACTTGTATTTTTTGGAGTGAAATATAGTTTGAGTTGATTGTGTCCGAGGACTAGGCAAAAATCAAATTTTGCCGAACCTCGTTGATTTCTGGTGTTCCTTTTATTATTGTCTCATTTACTATTTATTAGCTACCTTTAGATATAATAGTTATGATTTAATCACTCTCTATATATTCGGTTTTCGCAACA
>Nt04:52676905:52681850_3p
TGTTGAATTTGACAAGATTAATGTGAACTAGTGTGAACATTTGAAGCCTCCTTTTAGGAAGAAATTGGTAGATGCATTTTTCATGCATTTACATTGCATGTTCACACTTAATATGATGTCATGCATGACATTATTAAAGTCATTTCCCTTCTATAAATAGCAAGGGTTTTGTTCATTTGAAAACATCTCTTACTTGCCTTCTTATCTCCTAAGGCATTTGAATCTTTTTCCTCACTTGTAGTATTTCACTTGTATTTTTTGGAGTGAAATAAAGTTTGAGTTGATTGTGTCCGATGACTAAGCAAAAATTAAATTTTGTCGAACCTCGTTAATTTCTGGTGTTCCTTTTATTATTGTCTCATTTACTATTTATTAGCTACCTTTAGATATAGTAATTGTGATTTAATTACTCTCTATATATTTGACTTCCGCAACA
>Nt04:53145714:53154294_5p
TGTCACGACCCCAAATTCCCTCCGTAGGATATCGTGATGGCACCTAGTCTCTAAGACTAGGTAAGCCTATCAATGCGGAATAATATTAAATATCTGAAATAAATAAATTACAATTCAAACAATTTCAACTCCCAAAACCCGGTAGAAATAAGTCACAAGCTTCTAAGAATTTATTCTCTATGTCTCTATACATCAGAGTCTAAAGCAAATAAGGAAGACAACATAGTAAGATAGAAGGGGACTCTGGAGTCTGCGGACGCTGGCAGATATACCTCGAAGTCTCCTCGTACAGCTAGTTTACTGATGCCTGGTCTGATAAGATGTAGCTAGATCTACACAAAACGATATGCAGAAGCATATCATGAGTACACCATAGCGGTACCCAGTAAGTGTCAAGCCTAACCTCGGTAGAGTAGTGACGAGGTCAGGTCAGACCCTACTGGAGAATAAATAATGGCATGATAAATGTTTAAATAATATTATAAGATAAAATGACAATGAAAATGAATCAAGTAGTATGTCACATTTAATTACACCAAATAATGGCTAATAAATACCTCGTGGAAACAAAACAGAATTCTTTTCAACTTTAAGAAAATCACAACAATAATCAAAGGCACTGCGGCCATAAATCAATATCTACAAGGGCACTCCCGAGGTACCGCCTCGTAGTCCCAAATCATAAACAAATTCACAATATCTCATTTTCTTATCTCACCACGGGATCCTTCACAATTTATTTGAAAGAAAATATTTTTTCCCGAAATAGCATCCCGCGTTTTTGCCATCCTTATCACACCGCATGACTTCTAGTAGCTCCCCCTACTAGACACTCGTATCAAGCCACCCTTATCTCACCACATGCATTTTAATACCTAGACCTTACACCACCGCATGCGTATCAATATCACAATATATCACAATTTGTACCTCAAGTGCTCAAATAATTTAACTTGCCAAAATAATTCAACAACAATATTTTTCCACAATAAAGAGCTCA
>Nt04:53145714:53154294_3p
TGTCACGACCCCAAATTCCCTCCGTAGGATGTCGTGATGGCACCTAGTCTCTAAGACTAGGTAAGCCTATCAATGCGAAATAATATTAAATATCTGAAATAAATAAATTACAATTCAAACAATTTCAACTCCCAAAACCTGGTAGAAATAAGTCACAAGCTTCTAAGAATTTATTCTCTATGTCTCTATACATCAGAGTCTAAAGAAAATAAGGAAGACAACATAGTAAGATAGAAGGGGACTCCGGAGTCTGCGGAAGCTGGCAGATATACCTCGAAGTCTCCTCGTACAGCTAGTTTACTGATGCCTGGTCTGATAAGATGTACCTGGATCTGCACAAAACGATATGCAGAAGCGTAGCATGAGTATACCACAACGGTACCGAGTAAGTGCCAAGCCTAACCTCGGTAGAGTAGTGACGAGATCAGGTCAGGCCGTACTGGAGAATAAATAATGGCATGGTAAATGTTTAAATAATATTATAAGATAAAATGACAATGAAAATAAATCAAGTAGTATGTCACATTTAATTACACCAAATAATGGCAAATAAATACCTCGTGAAAACAAAACAGAATTCTTTTCAACTTTAAGAAAATCACAACAATAATCAAAGGCAATTGCGGCCATAAATCAATATCTACAAGGGCACTCCCGAGGTACTGCCTCGTAGTCCCATATCATAAACAAATTCACAATATCTCATTTCCTTATCTCACCATGGGAGCCTTCATAATTTATTTGAAAGAAAATATTTTTTCCCAAAATAGCATCCCGCGTTTTTGCTATTCTTATCACACCACATGACTTCTAGTAGTTCCCCCTACTAGCCACTCGTATCAAGCCACCCTTATCTCACCACATGCGTTTTAATACCTAGACCTTATACCACCGCATGCGTATCAATATCACAATATATCACAATTTACACCTCAAGTGCTCAAATATTTTAACTTGCCAAAATAATTCAACAACA
>Nt04:53289850:53295061_5p
TGAAAGCAAAAGAAATCTTTTCACCTTCCTCTCTGAACGTGTGTTTCTACATGGTATATGTACTTCTACTTATACAAACAAAGGGGAAAGACAAAGAGACAAAGACCCATAAGCCCATAACCAATTTTGTACAAAAATAAGAACTAAAGGACAAAAGACCCATAACCAACTATATTTTATATAACTAGACAACTATATGTACTATGTCTTGATATTCTTCTGCTTGCTTAATATTTTGAGGCATCTTTTGTGAGAGTTCTGTTAACA
>Nt04:53289850:53295061_3p
TGAAAGCAAAAGGAATTTTTTCACCTTCCTCTCTGAACGTGTGTTTCTACATGGTATATGTACTTCTACTTATACAAACAAAGGGGAAAGACAAAGAGACAAAGACCCATAAGCCCATAACCAATTCTGTACAAAAATACGAACTAAAGGACAAAAGACCCATAACCAACTATATTTTATACAACTAGACAACTATATGTATTATGTTTTGATATTGCTTCTGCTTGCTCAATATTTGAGGCATCTTTTGTGAGAGCTCTATTAACA
>Nt04:54262960:54274692_5p
TGTATACGATCGAAATAGATTTCGACTTTCGTACGATTGATTAAGGTCAAAACATAATGGATCGAAGAAAAACTTCGTAATATCGAGATGGGTTCCGAAGATGGTACAAACAAGCTTCGGATTCGAGGTATAGGTCAAACACCGAGTTCGAAGTCATCATCGAGCTCGGGTCCGGATCGAACTATGATGAGATGATTTCGAGCTTAAGGGGCAGAGGCCAACTGGGACCGAATCTAAATCATCACCTAATCTCGAGTCTGTATCGAGCTCTAGAAGCACTACCGACCGGCACCGAGGCCGATCGAGCTCGAGCCCACAGACAAGAGCCGTTGCAAATACACTAAGGGAGAGAATCTCGGCGGGAATAAGGAAAAAGTTGATTTATCATGGAGTCTCCACTATGTATTTTTATTATATCTAAAGTAGGATCCTCCACTATAAAGAGGATGGCTACATCTCTGTACAAGGCAGTTTTTTCTTACATTGTAATTCAAGTACCATATTCTTCTATATTCAAGGACTATTCTTTGAGGCTTTATTAATTGATTCATTTTGCTTAGTCTAAACAATCATCTTCTTTCCAACCTTACTTATCTTGCTTTCTTTGCAATCCATTTTTGATATTTCTATTTGTCCTTACGATTTGTATCAAGCTATATCACATATCCTTAGAATTACGTACAAATTCAACTCTATCCGTTTTTCAGGTAAACA
>Nt04:54262960:54274692_3p
TGTATACGGTCGAAATAGATTTCGGCATTCGTACGATTGATCAAGGCCGAAACATAATGGATCGAAGAAAGACTACGTAATATCGAGATGGGTTCCGAAGATGGTACAAACAAGCTTCGGATTCCAGGTATAGGTCAAACACCGAGTTCGAAGTCATTATCGAGCTCGGGTTCGGATCGAACTATGATGAGATGATTTCGAGCTTAAGGGGAAGAGGCCAACCGGGACCGAATCCGAATCATTACCTAATCCCGAGTCCGTATCGAGCTCTAGAATCACTACTGACCGACACCAAGGCCAATCGAACTCGAGCCCACAAACAAGAGCCGTTGCAAATACACTAAGGGAGAGAATCTCGGCGGGAATAAGGAAAAAGCTAATTTATCATGGAGTCTCCACTATGTATTATTAATTATATCTAAAGTAGAATCTTCCACTATAAAGAGGATGGCTACATCTCTGTACAAGGCAGTTTTTTCTTACATTGTAATTCAAGCACCATATTCTCCTATATTCAAGGACTATTCTTTTAGGCTTTATTAATTGATTCATTTTGCTTGGTCTAAACAATCATCTTCTTTCCAACCTTGCTTATTTTGCTTTCTTTGCAATCCATATTTGATATTTCTATTTGTCCTTATGATTTATATCAAGCTATATCACATATCCTTAGAACTACGTACAAATTCAACTATATCCGTTTTTTGGGTAAACA
>Nt04:54495132:54503102_5p
TGTTTACCCGAAAAATGAATATAGTTGAATTTATACGCAGTTTCGAAGATATGTGGTACAACTTAATACAGAATGCTAGGATAAATAAAAAGGATGAATATAGGTTAGAGAAAACGTAATCCAGGCGAATTAATTATGAACAATGAATTTAGGATTTAACAAAATAGAATCAATCTAAGCAACTAGAAAGATCACTCTTGCTTATAGAAGAAATAATACAGTTTTTGATAATCTAAGTCTCTCAAAAGATGCCCTTCAAGAAAGATAAAACAAGCCCTTTTATAGTAAAAAGGGTTTGGCTCCAAGTATAATAAAATGAACATTCAGTGGGATACCCATGATAAATCAGCTTTTCCATAATTTCTGCCAAGATTCCCTCTAGTGGGATTACAACGGCTTTTGTCTGTGAGCTCGATCTTGCTTAGAATCCTCGATTTTGGTTCGAGCTTGACTTCGGCTCGAACTCGTGATTTTGGCTCGAGCCCGATCCTGGTTCGAGCCCTCGGATGGATTCTAGGTCGATGTAGGTTGGTTTTTGGATTATCAGCACGATAGATCTACCCGCGCCATGGTTCGATTCTTGTTCGAGTTTGATTATGATATCGATCTCAACATGGACCGGCCTCCCCAGGCTCTAGGTTAGTTCGTTCCCCCCTTCAGGATCTTACTTCGATACACCCCCCTTCGAACCGTACCAGACATGCCAATGCTGAAATCCATTTCGACCGTATACA
>Nt04:54495132:54503102_3p
TGTTTACCCGAAAAATGGATATAGTTGAATTTATACGCAGTTCCGAAGATATATGGTACAACTTAATACAGAATGCTAGGATAAATAAAAAGGATGAATATAGGTTAGAGAAAACGTAATCCAGGCGAATCAATTATGATTAATGAATTTAGGATTTAACAAAATAGAATTAATCTAAGGAACTAGAAAGATCACTCTTGCTTATAGAGGAAATAATACAGTTTTTGATAATCTAAGTCTCTCAAAAGATGCCCTTCAAGAAAGATAAAACAAGCCCCTTTTATAGTAAAAAGGGTTTGGCTCCAAGTATAATAAAATAAACATTCAGTGGGATACCCATGATACATCAGCTTTTTCATAATTTCTGCCAAGATTACCTCTAGTGGGATTACAACGGCTTTTGTTTGTGAGCTCGATCTTTCTTAGAATCCTCGATTTTGGTTCGAGCTTGACTTCGGCTCGAACTCGTGATCTTGGCTCGAGCCCGATCCTAGTTCGAGCCCTCGGATGGATTCTAAGTTGATGTAGGTTAGTTTTTGGATTATCAGCATAATAGATCTACCCGCGCCATGATTCGATTCTTGTTCGAGTTTGATTATGATATCGATCTCAACACGGACCGGCCTCCCTCGGCTCTAGGTTAGTTCGTTCTCCCCTTCGGGATCTTACTTCGATACACCACCCTTCGAACCGTACCGGACATACTAATGCTGAAATCCATTTCGACCGTATACA
>Nt04:55231980:55239858_5p
TGGTACGTCACTGGGACCAACTTCGAAATCTGCACAAGAAGTGCAGAATATAGTATCAGTACAACCGATCACATATACTGGTAAGTGCTGAGCCTAACCTCGACGAAGTAGTGACGAGGCTAAGGCGGGTCACTTACATTAACCTGTACGCAATATTAGTAACAACAACAAATAATAGAAATAAATCAGGTAACTCATTTATGATAATTGAAACCAGCTCCGCAGTCATAACCAATTATCATTTTCATCAATTTCTGTTGCAGCGTGCAACCCGCTCTCACAATATATTCATATTCTATTTTGTTGCAGCGTGCAAGCTCCTCCA
>Nt04:55231980:55239858_3p
TGGTACGCCGTCGGGACCAACTCCGAAATCTACACAAAAAGTGCAGAGTGTAGTATCGGTACAACCGACCTCATGTACTGGTAAGTGCTAAGCCTAACTTCGACGAAATAGTGACGAGGCTAAGGCGGGTCACTTATATTAACCTGCACGCAATATTACTAACAACAATAAATAATAGAAATAAATTAGGTAACTCATTTATGATAAGTGAAACCAGCTCCGCAGTCATAACCTATTATCATTTTCATCAATTTCCGTTACAGCGTGCAACCCGCTCTCACAATATATTCATATTTCATTCTGTTGCGGCGTGCAACCAGCTCCTCCA
>Nt04:55510898:55515126_5p
TGTGAGAAGGCACGGGAGAAAATATGTTATTGATATTGGATGATAAATACAATACAAGAGGTCCCTATTTATAGCTATACACTACAAGGAGATATTACTCCTCTTTCAATGTGGGACAAGACTACACTATACATATCTATAAACTAACA
>Nt04:55510898:55515126_3p
TGTGAGAAGGCACAGGAGAAAATATGTTATTGATATTGGATGATAAATACAATACAAGAGGTCCCTATTTATAGCTATACACTACAAGGAGATATTACTCATCTTCTAATGTGGGACAAGACTACACTATACATATCTATAAACTAACA
>Nt04:56041157:56045511_5p
TGTTGAAATTGTCAAAAGTCCCACATCGGTGGATGACAATTTTGAATGGGAATTTCACCCTATAAAAGGAGGCCTAATGTTTAGGATTTAAGTACACCTCTCATTTGCCTTTTTTATCTTCTTAAGGCATTTGTATCTTCTCTCTTTAGTATTATTTCACTTGTAATTTTGGAGTGGAATAAAATATTAATTGTGTCCGAGGAAGTAGGCAAAATTGGCCGAATGTCGTAAATTCTGGTATTCTTTTATTGTTGTCTTATTGTCTTGTTTATTATTTAGTGGTTGTCATAATTTTTGGTATAATAGTTGTGACTCATTCACACTATATACATTTGGCTTCCGCAACA
>Nt04:56041157:56045511_3p
TGTTGAAATTGTCAAAAGTCCCATATCGGTGGATGACAATTTTGAATGGGAATTTCACCCTATAAAAGGAGGCCTAATGTTTACGATTTAAGTACACCTCTCATTTGCCTTTTTTATCTTCTTAAGGCATTTGTATCTTCTCTCTTTAGTATTATTTCACTTGTAATTTTGGAGTGGAATAAAATATTGATTGTGTCCGAGGAAGTAGGCAAAATTGGACGAACCTCGTAAATTCTGGTGTTCTTTTATTGTTGTCTTATTGTCTTGTTTATTATTTAGTGGTTGTCATAATTTTTGGTATAATAGTTGTGACTCATTCACACTATATACATTTGGCTTCCGCAACA
>Nt04:57567531:57577916_5p
TGAACATCCATAATATAATATATTTATAACACAATTGACCTTTTGGGTTAAATGCCTTGAACCTCTTCACTTCTTTTTGTGTTTCCGAATAAAAGAGAAACAGAGATAACAATGCATTTCTTTTTAGTGTTATGTGCGAAATTAATCTATACTATATTAAAAGCACGAAGCTTCTTAGCAAAATGCCGTTTGCCTTTTTTACCCTTTAAAAATAGATTTTCTATTGGACAAAATTGTAATTAAATTATCTTCCTAATATTTAGTATTTTAAAACTAATTAACTATTTGACTATGTAAAAAGTCCTAATATTTAGGAATCCTAAGCACATACAAATACATGTAACATAGATAGTTACTTCGAATATCTTTGGGCGGAAGATTTAGTTACCTTAACATACAGACTTTATTATAAATAGAGTTGTATTTAAGGTAGATGTCTATATTTTATATTGATTTAGGGTTTGTTACTTTGTGTCTAAGTCACTTTTCACTATAAATAGAGGGGTTCTATTCCATTGTAATTCATCTCAAATGAATAAGAATTCTATTTCCCTACTTTTCTCAGCAATACTCTTCTTCTTCTTTTATTATTTTATAACAGACTTAGAATACTATACCTAATTTTTTCATAATAACCTTTAAAACACAAAATTTCA
>Nt04:57567531:57577916_3p
TGAACATCCATAATATAATATATTTATAACACAATTGACCTTTTGGGTTAAATGCCTTGAACCTCTTCACTTCTTTTTGTGTTTCCGAATAAAAGAGAAACAGAGATAACAATGCATTTCTTTTTAGTATTATGGGCGAAATTAATCTATACTATATTAAAAGTACGAACCCTCTTAGCGAAATATCGTTTGCCTTTTTTACCCTTTAAAAATAAATTTTCTATTGGACAAAATTATAATTAAATTATCTTCTTAATATTTAGTATTTTAAAATTAATTAACTATTTGACTATGTAAAAAGTCCTAATATTTAGGAATCCTAAGCACATACAAATACATGTAACATAGATAGTTACTTCAAATATCTTTGGGTGGAAGATTTAGTTACCTTAACATAGAGAATTTGTTATAAATAGAGTTGTATTTAAGGTGGATGTCTATATTTTAGATTGATTTAGGGTTTGTTACTTTGTGGCTAAGTCACTTTTCACTATAAATAGAGGGATTCTATTCCATTGTAATTCATCTCAAATGAATAAGAATTTTATTTCCCTACTTTTCTGAGCAATACTCTTCTTCTTTTATTATTATTTTATAACAGATTTAGAATACTATACCTAATTTTTTCGTAATAACCTTCAAAACTCAAAATTTCA
>Nt04:57738462:57753572_5p
TGTATACGGTCGAAATAGATTTTAGCTTCCGTACGTTTGATCGAGTTCAAATGATAAGCAATCGACGTGAGAGCTCGAGACGAGTTCCGAGTAGAGTACAAACAAGCCTCGAGCTCCAAGACCGATTGAGGAATCGGCTCGGTATCATTATCAAGCCCATAACCAAATCGAACCACAAGGCAAAGAGAAGGTTGTCGGAGATGCACATACCGATTGACACTCACCCCGAATATCGAACTCGAACTCAAGGCCGAGGGCTCGACCCAATACCGAGCTCGAGCCAGTATCGAGCTCGTAGACAAGAGCCGTTGCAACTGCACTAGGGGAGAGAATCTTGGCAGAAATCGAGGAAGAGACAATTCATCATGGGTTCTCCACTACATATTTTTTATTATAAATAAAGTAAGATCCCTCTACTATAAAGAGGAGAATCCTTGTAAGCACAAGCAGGTTCACACATTGTAAGAAAAGACTACTTATATTTATTGAACAATAAATCTCTTAAACTTATTTTGCTCAGCATACTCACTCTTCTAGTTCAACAATTTATATCCCATTTCTATAGCCAAGAATCTAAATATTTTCACTTCTACGTACAATTTATGTCAAGCTATATCACATATCCTTAGAACTACTTATAAATTCAACTATATCCGATTTTCCGGGTAAACA
>Nt04:57738462:57753572_3p
TGTATACGGTCAAAATAAATTTCTACCTCCGTACATTTTATCGAGCTCAAATGGTAAGCAATCGAAGTGAGAGCTCGAGATGGGTTTTGAGGATAGTACAAATAAGCCTCGAGCTCTAAAACCGATCGAGGAATAGGCTCGGTATCATTATCAAGCCCGTGACCAAATCGAACCACAAGGCAAAGAGAAGGTTGTTGGAGATGCACAGACTGATTGACACTCACCCCAAATGTCGAACTCGAACTCAAGGTCGAGGGCTCGACCCAATACCGAGCTCGAGCCAGTATCGAGCTCACAGACAGGAGTCGTTGCAACCGAACTAGGGGAGAGAATCTTGGCAGGAATCGAGGAAGAGACAATTCATCATGAGTTCTCCACTATATATTTTTTATTATAAATATAGTAAGATACATCTACTATAAATGGAGGAATCCTTGTAAGCACAAGCAGGTTTACACATTGTAAGAAAAGACTACTTCTATTTATTGAAGACTAAATCTCTTAAGTTTGTTTTACTCAGCATACTCATTCTTCTAGTTCAATAATTTATATCCCATTTCTATAGCCAAGAATCTAAATATTTCTACTTCTACGTACGATTTATGTCAAGCTATATCACATATCCTTAGAACTACTTATAAATTCAACTATATCAGATTTTCTGGGTAAACA
>Nt04:58596630:58609737_5p
TGTATACGGGTAGAACCGAGCTCTATGCTTGATCGAGGCATCTAGAACAATAGGTCAAGGCTCGGCACATACGTAAGAGATCGAAGTTACAGATGTAACTGAGCTCGATATCGAGAATCGAAGTTCGAACAAGACCATCATATTTGCCCTCATGTTTATCGGGAGCACGACCGACCCCGCTTCTAACGACCTCGAAGAAAAGATTTCCCAACTCACACGACAAGTATCCGTGATTCTCGCCATTAATCAATCATTATGGCAAAAATTACGGGATTAAGTCAAAAAGGGAACCAACGGTCTACATAATTTCTTATAAAATAATGTCTTAAAGGTTTCATCTCCCCGTATATATAAAGGGAATGGAGTAATCCATGGCACACATTGTAACATACTTAAGACAAGAAGATATTATTTTTTCCATCTTTGTTCATATTATTCTGGCTTCAATAATATCACATCTAGGTTCGATGGAAGTTAACCGTGCGAGGCTTAAGTCGTTCAAACTGCATGATTTGCATTTATTTTTCTACTTATTCTTCCATATTAAATCTGATTCCTCACTTTGTATCGAATTAGATCACATATCCTTAAGACCGCGTATAAATTCAATTGTTATATGATTTTGGGGGTAAACA
>Nt04:58596630:58609737_3p
TGAGGGGACTATCGGTATACTGGTAGAACCGAGCTCTATGCTTGATCGAGGCATCTGGAACAATAGGTCAAGGCTCGACACCTACGTAAGAGATCGAAGTTATAGATATAACTTAGCTCGATATCGAGGATCGAAGTTCGAACAAGACCATCAGATTTGCCCTCATGTTTATCGGGGGCACGACCGACCCCGCTTCTAACGACCTCGAAGAAAAGATTTACCAACTCACACGACAAGTATCCGTGATTCTCGCCATTAATCAATCATTATGGCAAAAATTACGGGATTAAGTCAAAAAGGGAACCAACGGTCTACATAATTTCTTATAATATAATGTCTTAAAGGTTTCATCTCCCCGTATATATAAAGGGAATGGAGTAATCCATGGCACACATTGTAACATACTTAAGACAAGAAGATATTATTTTTTCCATCTTTGTTCATATTATTCTGGCTTCAATAATATCACATATAGGTTCGATGGAAGTTAACCGTGCGAGGCTTAAGTCGTTCAAACTGCATGATTTGCATTTATTTTTCTACTTATTCTTCCATATTAAATCTGATTCCTCACTTTGTATCGAATTAGATCACATATCCTTAAAATCGCGTATAAATTCAATTGTTATCCGATTTTGGGGGTAAACA
>Nt04:59133764:59144777_5p
TGTATGGGTCAAAATCTGCTTCCATTAAGATTTAACACGAAGCGGTACCGTGGAAAGCGATATGGACGAGGTCGATTAGTAGAAAATGAGACTCGTAGCCGAAGAGTTAATAACGGCCGAGGTCGAGTATGAAGGGTAGTACTAACAACTAGTTTTCGTAGTAGAATATTCTCTTGAATATTCTATGGTGTATGTACTTTTAGGGTTGATTGAAGAATGTCTCATATAAATAGAAAAGGAGATAGGGAAGAAAGGGGGATTTTTTGGGCGCTGAGAAAAACACCATTTGTAAGACATACACTCTCTCTAAATAAAAGACAACTATTACCTTTCTAAAGAGATTGAATGATCTATTATTCCACACTTTTTCTGTTAGATCTGAGAAAAGTCCCAACATTCTAGTACTGGTCTTTCATTCATTATTGTCAGAAAGAAGAATCACCCACTTTTAGCAATATTGGGTGAATCATTCTCCTTATTTACTTTAATGTCATTTATTGCTATTGATTACTCAATATTCCCCCATCATCAAGGATCTTGGAACATTAAACGCACACTACATTTACTCTTCTCCCAATACTGTTCTTGCGTTATCTGTGTCAATCAATTATAGATCTGAAGTTATTATCATCAACTAGGTTTAAGTCCTTAATTTTATTAAATTAATTAGTTTAATCAAACGTCTACTTTTCTTGGTTAAACA
>Nt04:59133764:59144777_3p
TGTATGGGTCAAAATCTGCTTCCATTAAGATTTGACACGAAGCGGTACTGTGAAAAGCTATATGGACGAGGTCGATTAGTAGAAAATGAGACTCGTAGCCGAAGAGTTAATAACGGCCGAAGTCGAGTATGAAGGGTAGTACTAACAACTAGTTTTCGTAGTAGAATATTCTCTTGAATATTCTATGGTGTATGTACTTTTAGGGTTGATTGAAGAATGTCTCATATAAATAGAAAAAGAGATAGGGAAGAAAGGGGGATTTTTTGGGCGCTGAAAAAAACACCATTTGTAAGACATACACTCTCTCTAAATAAAAGACAACTATTACCTTTCTAAAGAGATTGAATGATCTATTATTCCACACTTTTTCTGTTAGATCTGAGAAAAGTCCCAACATTCTAGTACTGGTCTTTCATTCATTATTGTCAGAAAGAAGAATCACCCACTTCAAGCAATATTGGGTGAATCATTCTCCTTATTTACTTTAATGTCATTTATTGCTATTTATTATTCAATATTCCCCCATCATCAAGGATCTTGGAACATTGAACGCACACAACATTTATTCTTCTCCCAATACTGCTCTTGCATTATCTGTGTTAATCAATTATAAATCTGAAGTTATTATCATCAACTAGGTTTAGCCCCTTCATTTTATTAATTTAATTAGTTTAATCAAACGTCTACTTTTCTTGGTTAAACA
>Nt04:59373873:59381590_5p
TGACGTACTAGCCTATAAGGTCATACCAGTATCCGTATACATGATATCTGTCTATAAGCCTCTAAGAGTACATAAATATCATAAAGGTCGAGATAGAACTCCGCCATACTAAACAATATATATTCAAATCATATTGACCAAATAGGCAACTTCGAAGCAAGAAGAGTGCACAAACACCTTCTGCTGAGCTGATAGCCTGCTAGGAGAACTCTCAACCTGTCTATCGGGACCTGCGGCCATGAAACGCAGCGTCCCCAGGCAAAAGGGATGTCAGTAAATAAAGTACCGAGTATGTAACACATGACAGTATTATATAAAAGACATGAAAGAAACACAGAGTAAAGAACTCAACCTGAAATTCTGAATAGCTCTGTGAATCATGAAAATTTATAATGTCATGCATGTGCGTATAGATGTCATAACATGCATAGGTATATGCGTTCATAACATCATCAAGCCTCTGAGGGCATCCTATCATATCATCTTAGCCACTGTGGGCAAAATTATCAACGTATACTAGCTGATCAGGTGGTGGTACGTATATAACGCCGTAACCTTTTTCCATATCCCATATACA
>Nt04:59373873:59381590_3p
TGTATGACGTACTAGCCTATAAGGTCATACCAGTATCCGTATACATGACATCTGTCTACAAGTCTCTAAGAGTACATAAATATCATAAAGGTCGAGACAGAGCTCCGCCATACCAAACAATACATATTCAAATCATATTGACCAAATAGGCAACTCCGAAGCAAGTGGAGTGCACAAACACCTTCTGCTGAGCTGATAGCCTAGTAGAAGAACTCTCAACCTGTCAATCGGGACCTGCGGGCATGAAACACAGCGTCTCCAGGCAAAAGGGATGTCAGTACAAATAAAGTACCGAGTATGTAACGCATGGCATTAGTATATAAAAGACATGAAGAAACATGGAGTAAAGAACTCAACCTTAAATTCTGAATAGCTCTGTGAATCATGAAAATTTATAATGTCATGCATGTGCGTATTAATGTCATAACATGCATAGGTATATGCGTTCATAACATCATCAAGCCTCTGAGGGCATCCCATCATATCATCTCGGTCACTGTGGGAAAAATTATCAACGTATACTAGCTGATCAGGTGGTGGTACGTATATTACGCCGTAACCTTTTCCCATATCCCA
>Nt04:59733140:59741802_5p
TGGTCAAATGGTATAGACAACGAGAAGGTCTTGACTATTTTGATACATATTCTCCAGTTATAATAATTACGTCCATACGAACGTTAGTAGCATTAATTGCGGTATATGGTCTTGTAATGCATCAAATGGACGTTAAAACAGCCTTCTTAAATGGAGATTTGGAGGAAGAAATTTACATGGAACAACCTGAAGGGTTTGTGATTCCAGGTAAAGAAAAGAAGGTATGTAGACTTGCTAAGTCGCTTTACGGATTAAAACAAGCACCCAAACAATGGCATGCAAAATTTGAAAAAACAATGTTGTCAAATGGTTTTAAGATAAATGAATGCGATAAATGTGTGTACATTAAAAATGTTACAAATCACAAAGTCTTTGTTTGCTTATATGTGGATGATATGTTGATAATGAGAAATAATATTGCCA
>Nt04:59733140:59741802_3p
TGGTCAAAGGGTATAGACAACGAGAAGGTCTTGACTATTTTGATACATACTCTCCAGTTACAAGAATTACGTCCATACGAACGTTAGTAGCATTAGTTGCGGTATATGGTCTTGAAATTCATCAAATGGACGTTAAAACAGTCTTCTTAAATGGAGATTTGGAGGAAGAAATTTACATGGAACAACCTGAAGGGTTTGTGGTTCCAGGTAAAGAAAAGAAGGAATGTAGACTTGTTAAGTCGATTTATGGACAAAAACAAGCACCCAAACAATGGCATGCGAAATTTGACCAAACAATGTTGTCAAATGATTTTAAGATAAATGAATATGATAAATGTATGTACATTAAAAATATTACAAATCACATAGTCATTGTTTTCTTATATGTGGATAATATGCTGATAATGAGTAATGGCATTGTCA
>Nt04:59783277:59791899_5p
TGAGAGCAAAATAGCAAGGCATTTTGCAAGCAGTTCATGTGTAATTTAAATGTGCGAACCTGAAGCTACATGAACCAGATAGAAGAACCAGCTCCAAGTGTTTGTCTTTTATTCTACTTCAATTGTAGTAGGTGTTTTCATATTGTACCTTTCAGCTTTATCTAGAGGCAATTGTAATAAGTACTCAGAGTATTCAAGTTAGAGTTAACTTGAAGTTGTCGCAGCAGTTAGAGGCTGGTTGCCACAACGGGATTAGAGTTAATCCTAGGTTTACAAAAGTGTTTTGTAAATACAGTTTTTGGCTCAGTGATTTAGTGGGGAGTTTGGGAAAATCCTACTGGGAAGTAGGTCGTAGTTTTTTCACTTTTTTAGCCAGGTGTTTTCCACATAAAATACTTGTGTTCTTTAATTTCTGCATTTATTATTCCGCAACAGTAGTATAAGGAACACATAAAAGAACCGGGTCCTTCTATAATCTGTGCACGCGAAAAATTGGACACCACACAAATCACCCCCCTCTTGTGTGGTATTGAAGTTAAAACATCA
>Nt04:59783277:59791899_3p
TGTGTAATTTAAATGTGCGAACCTGAAGCTACATGAACCAGATAGAAGAACCAGCTCCAAGTGTCTGTCTTTTATTCTACTTCAATTGTAGTAGGTGTTTTCATATTGTACCTTTCAGCTTTATCTAGAGGCAATTGTAATAAGTACTCAGAGTATTCAAGTTAGAGTTAACTTGAAGTTGTCGCAGCAGTTAGAGGCTGGTTGCCACAACGGGATTAGAGTTAATCCTAGGTTTACAAAAGTATTTTGTAAATGTAATTTTTGGCTCAGTGATTTAGTGGAAAGTTTGGAAAAATCCTACTGGGAAGTAGGTCGTAGTTTTTTCACCTTTTGAGCCAGGTGTTTTCCACGTAAAATACTTGTGTTCTTTAATTTCTACATTTATTATTCCGCAACAGTAGTATAAGGAACACATAGAAGAACCGGGTCCTTCTATAATCTGTGCACGCGAAAAATTGGACACCACACAAATCACCCCCTCTTGTGTGGTATTGAAGTTAAAACA
>Nt04:62282365:62284573_5p
TGTTGCAGAGTTTGTAGTTTTCACATATGTAATCATAAAAGTTTAGTATTTTATTCAGGACATTAGGGGAACCTTAAAAACTTAGATGTGTTCTTCTTATTTGAATCACAGATACTTCCAGTATAATCTGCTGGAAGATTCTGAGTTTTAGATATTAATTAAGAAAAGTCCAGCATATTATACTGGCGTTTTGTTCTGCACCATTTTATGTATTATTTTTTCTGGTTTTATAATCACA
>Nt04:62282365:62284573_3p
TGTTGCAGAGTTTGTAGTTTCCACATATTTAATCATAAAAATTTAGCATTTTATTCGGGACATTAGGGGAACCTTAAAAACTTAGATGTGTTCTTCTTATTTGAATCACAGATACTTTCAGTATAATCTGCTGGAAATTTCTGAGTTTTAGATATTAATTAAGAAAAGTCCAGCATATTATACTGGCGTTGTGTTCTGCACCAGTTTATGCAGTATTTTTTCTGGTTTTGAATCAAAGATACCTCCA
>Nt04:62752351:62759989_5p
TGCATCAAAATAGAGTTACAAAACTGAGTTATGATATGCAATGACATGAATATGACTGAGTATGAACTTTCAATTTAACACGATACTTCACAGCAATATGACCTCTGTGGGTCCCAATAATACTGGCACATAGCCTCAACGAGATTTTTAATATATTTTTCAGCTCAATTTCTTTAACACATAAAATCGCATGGAAAAATGTCAAGATTATTTAACTATAAAATCCCACATAAACAATTATGTCACAATTTCTCTAGTGCACGCCCACACGCCCTTCACCTAGCATGTGCGTCACCTCCTAACAATTCACAAAAATACATATATTCAGGGTTCATACCCTCAACTCCAAGATTAGAAGAGTTACTTACCTCGAACAAGCCGAATCCCATGTCGAGCAAGCTAAACAATGCTCCAAAAATCCCATTATGTGCGTATCAACTCCCGAACGGCTCAAATCTACCACAATTAAGTTGATTCAGTCCACACAATTCATAGGAATTAATTCCATATCAAAATGCTAATATTTTCCACAAAATCCGAAATTACGCCCCAAAATTCACCTGTGGGGACCACATCTCGAAATACGACGAAGCTCACAAAATACGACAACCCATCCAATTACAAGTTCAACCATACTAATTTCACTCAAATCCGACTTCAAATCGGTATTCAAACTCTAAAAATTTGTTTTGTGATATTATAGAAATTTCA
>Nt04:62752351:62759989_3p
TGCATCAAAATAGAGTTATAAAACTGAGTTATGATATGCAATGACATGAATATGACTAAGTATGAACTTTCAATTTAACACGATACTTCACAGCAATATGACCTCTGTGGGTCCCAATAATACTGGCACATAGCCTTAACGAGATTTTTAATATGTTTTTCAGCTCAATTTCTTTAACACATAAAATCGCATGGAAAAATGCCAAGATTATTTAACTATAAAATCCCACATAAATAATTATGTCACAATTTCTCTAGTGCACGCCCACACGCCCATGACCTAGAATGTGCGTCACCTCCTAACAATTCACAAAAATACATATATTCAGGGTTCATACCCTCAACTCTAAGATTAGAAGAGTTACTTACCTTGAACAAGCCGAATCCCATGTCGAGCAAGCTAAACAATGCTCCAAAAATCCCATTATGTGCGTATCAACTCCCGAACGGCTCGAATCTACCACAATTAAGTTGATTCAATCCACACAATTCATAGGAATTAATTCCATATCAAAATGCTAATATTTTCCACAAAATCCAAAATTACGCCCCAAAATTCACTTGTGGGGCCCACGTCTCGAAATACGACGAAACACAAAAAATACGACAACCTATCCAATTACAAGTTCAACTATACTAATTTCACTCAAATCCGACTTCAAATCGGTATTCAAACTTGAAAAAATTGTTTTNTGACA
>Nt04:62786489:62793816_5p
TGCAGGGGGATATCTCGAGGTACCGCCTCGTAGTTCCAAAAGTAAATATGCGATAGGGGATCTCCCGAGGTACCGCCTCGTAGTCCCAAAAGTAAATATGCGACAGGGGATCTCCCGAGGTACCGCCTCGTAGTCCCAAAAGAAAACACACAGCTCAAAATCGATGGAAACAACAATTACAGCAAGAAATCCTATAGTTTAAGACTAAATACAAGTCAAGGAAAAGCAGGAAATCAACTAAGCATGTTTTACAGGTTTCGAATAAGCAATTAAGACACGTAGACATGCGATATCAGGCTAACAGGATAACTACACATGCTGGTATAACTCAATTAAGATGTAACACGTTGCTGCTCAGTAAAAATCGAGTTTTATAACAATTAGCTCGTGTACGCACTCGTCACCTCGCGTACACGGCACTCACATATCATAGAAGTATCACAACAGTACCAAATCCTAAGGGGATTTCTCCCACATAAGGTTAGGCAAGCCACTTACCTCGAACCAAGCTCAATCAAACAGTAAGAATGCCTTTTCCTCGACTTTCCGACTCCAAATGGCCCAAATCTAGCCAAAAGCAATTACACA
>Nt04:62786489:62793816_3p
TGCAGGGGGATCTCCCGAGGTACCGCCTCATAGTCCCAAAAGTAAATATGCGATGGGGAATCTCCCGAGGTACCTCCTCATAGTCCCAAAAGTAAATATACGATAGGGGATCTCTCGAGGTACTGCCTCGTAGTCCCAAAAGTAAACACACGGCTCGAAATCGATGGAAACAACAATTATAGTAAGAAATCCTACAGTTTAAGACTAAATACAAGTCAAGGAAAAGCAGGAAATCAACAAAGCATGATGTACATGTTTCAAATAAGCAATTAAGACACGTAGACATGTGATATCAGGCTAACAGGATAACTACACATGCTAGTATAACTCAATTAAGATGTAAGAGGTTACTGCTCAGTAAAAATCGGGTTTTATAACAATTAGCTCGTGTACGCACTCGTCACATCGTGTACACGGCACTCACATATCACAAAAGTATCACAACAGTACCAAATCCTAAGGGGATTTCCCCCACATAAGGTTAGGCAAGCCACTTACCTCGAACCAAACTCAATCAATCAGTAAGAATGCCTTTGCCTCGACTTTCCGACTTCGGATAGCCCAAATCTAGCCAAAAGCAATTACATACCA
>Nt04:63053663:63064456_5p
TGTATACGGTCGAAATAGATTTCACCCTTGGCATGTCCGGTACAGTTCGAAGGGTGGTGTATCGAAGTAAGATCCCGAAGGGGGGCACGAACTAGCCTAGAACCTGGGGAGGCCGGTTCGTGATGAGATCGATATCATAATCAAACTCGAAAAAGAATCGAACTATGACGCGGGTAGATCTATCGTGTTGATAATCCAAAAACTAACCTACGTCGACCTGGAATCAATTCAAGGGCTCGAACCAGGGTCGGGCTCGAACCAAGGTCACAAGTTCGAGCCGAAATCGAGCTCGAACCAAAATCGAGGATTCTAAGCAAGATCGAGCTCGCAGACAAAAGCCGTTGTAATCCCACTAGAGGGAATCTTGGCAAAAATTATGAAAAAGCTGATTTATCATGGGTCTCCCACTGGACGTTTATTTTATTATGCTTGGAGCCAAATTCCTCCACTATAAAAGGGCTTGTTTATCATTTCTGGGGTACATCTTTTTTCTGAGATTGACATGATAACAAAAATATTATTTCCTCTTCAAGAAAGAGTGATCATTCGAGTTTTCTTAGATTGATTCTATTTTATTAAATCCTAAGATTCACTGTTCGTGATTGCCTTATCTAGATTACATTTTCTCCAATCTATATTTACATATTTATTTATCCTTGTATTTGTATTAAATTGTACCACATATCTTCTGAACTGCGTATAAATTCAACTCTATCCATTTTTTGGGTAAACA
>Nt04:63053663:63064456_3p
TGTATACGGTCGAAATAGATTTCAGCCTTGGCATGTCCGGTACGGTTCGAAGGGTGGCATATCGAAGTAAGATCCCGAATGGGGGCACGAACTAGTCTAGAACCTGGGGAGGCCGGTTCGTGATGAGATCGATATCATAATCAAACTCGAACAAGAATCGAACTATGACGCGGGTAGATCTATCATGTTTATAATCCAAAAACCAACCTACGTCGACCTGGAATCAATTCAAGGGCTCGAACCAGGGTCGGGCTCGAACCAAGGTCACAAGTTCGAGCCGAAATCGAGCTCGAACCAAAACCGAGGATTCTAAGCAAGATCGAGCTCGCAGACAAAAACCATTGTAATCCCACTAGAGGGAATCTTGGCAGAAATTATGGAAAAACTGATTTATCATGGGTCTCCCACTGGACGTTTATTTTATTATGCTTGAAGCTAAATTCCTCCACTATAAAAGGGCTTGTTTATCATTTCTGGGGGACATCTTTTTTCTGAGATTGACATGATAACAAAAATATTATTTCCTCTACAAGAAAGAGTGATCATTCGAGTTTTCTTAGATTGATTCTATTTTATTAAATCCTAAGATTCACTGTTCGTGATTGCCTTGTCTAGATTATATTTTCTCCAATCTATATTCACATATTTATTTATCCTTGCATTTTGTATTAAGTTGTACCACATATCTTCGGAACTACGTATAAATTCAACTTTATCCATTTTTTTGGATAAACA
>Nt04:63352499:63358506_5p
TGACCCATTTTGTAAGATATACATCCCTTCTTCAAAGACAAATCAACCATCGGCAAATCACTCCACAAGTCCTTGGCACTTTGAGAGTAAAGAACACTCTCAGCTATCTCCTTAGATAGAGAATTAAGTAGCCATGACAATACCATGTCATTACACATTGCCCAAGTCTTTTGAAGTTCAGAATCAGCTTGTGAAAAAGTAAGAGTTCCATCAATAAAACCCAGCTTATTTTTTGCAGATAAAGTAATTACTACAGCTCTTCTCCATCCACCATAGCTTTTTCCATCAAAAACTGTGGACACAAGATTCATCCCCGGATAATCCGAGGGATGAAGGTAGTAAGGATGTGATGAATCAACCACTTCACTCATAACTGAAGCTGCTGGCACAGCAAGATCGACTGTGGAAGTAGCTGATGCAAGTGGATCTAGAGTCTGTCTAGTGGTATTCATAGCTGAAGAAAAGAAAGCAAAAAAAGAAGGAAGAAAGAAGCAAAAGATCGTGAAATGGTGGAGCAGATTAAGCCTGCTCTGATACCATGAAGAGAATGAAATGAGAATAATTTTGAAATTTTTCTGTGTGTTTATTTCTCTGCACAGTGTAATGTATATATACAAAAGAATAGAATCTAGTCTAAACAAACTTTGCCAAGTGACAGTATTTTACTAGCCTACTCCTAACAGCTATTATAACAAACTAAGAAATATTTACAAAAGGAATAATTCTATCTAATATGCAGATTATTCTTTGTATCTTCTGGGTTCTACTAGAAATGGGTCGATGGAGTCAACTGAAGCTTTAAGGCCCATTTGTTATAAAACTAAATCCAAAGCAAAAAATCAAGCCCATTTAGAATTGAATTCA
>Nt04:63352499:63358506_3p
TGTCTTCCAAATCACTCCACAAGTCCTTGGCACTTTGAGAGTAAAGAACACTCTCAGCTATCTCCTTAGATAGAGAATTAAGTAGCCATGACAATACCATATCATTACACATTGCCCAAGTCTTTTGAAGTCCAGATCAGCTTGTGAAAAAGTAAGAGTTCCGTCAATAAAACCCAGCTTATTTTTTGCAGATAAAGTAATTACTACAGCTCTTCTCCATCAACCATAGCTTCTTCCATCAAAAACTGTGGACACAAGATTCATCCCCGGATAATCCGAGCGATGAAGGTAGTAAGGATGTGATGAATCAACCACTTCACTCATAACTGAAGCTGCTGGCACAGCAGGATCGACTGTGAAAGTAGCTGATACAAGTGGATCTAGAGTCTGTCTAGTGGTATTCATAACTGAAGAAAAGAAAGCAAAAAAAGAAGGAAGAAAGAAGCAAAAGATCGTGAAATGATGGAGCAGATTAAGCCTGCTCTGATACCATGAAGAGAATGAAATGAGAATAATTTTGAAAATTTTCTGTGTGTTTATTTCTCTGCACAGTGTAATGTATATATACAAAAGAATAGAATCTAGTCTAAACAAACTTTGTCAAGTGGCAGTATTTTATTAGCCTACTCCTAACAGCTATTGTAACAAACTAAGGAATATTTACAAAAGGAATAATTCTATCTACTATGGAGATTATTCTTTGTATCTTCTGGGTTCCACTAGAAATGGGTCGATGGAGTCAACTGAAGCTTTAAGGCCCATTTGTTGTAAAACTAAGTCCAAAGCAAAAAATCAAGCCCATTGAGAATTGAGTCCA
>Nt04:64435248:64437201_5p
TGGAAATGCTATCATTATTATGGTAAAATTATAAGTAATATACATACTTCATTTATTTTCTTAAAAGGAGTGCAAAATCAAAAGTGGACAACTAAGCTAGCATTTGGTCATAAAATCCCAAATTTATCTTTAAAAACCTGATTTGGGTAAAGTTTGGTTTGAAGATGAAAATCTGTTTGAACATCATTTTTCAAAATATATTTCAATTTTTTTTAATAAACATGAAAAGTGACTTATACCCATAAGTTCTAAAACTATCAAAAATACCCAACCGTACCAAACAAATAAACTTGCTAAGATTTTTAAAAAAAATTATTCGTAAGATATTCATTTCAAAGGATTACATTCAAAAGATTTTTATTTGAAAAACGTATAGATAAAAGATGTATATTTTGAAGGACTTGATTAATTGGTTGTACTTGTCCTTATTATTCGTGTGAGCAATATTTATGATATTCTTGTTGCCTTGTTGTTCATATCCCTGATTGATCTTTGTTGCCGTCACTGCTATTTGCTTTCTATTATCTTTGTATATTACTATATTGCACAGGTTAAATGACTAGTGAGTGTCTTGACTGTACCTCGTTACTACTCCACCGAGGTTAGTCTTGATACTTACTGGGTACCGAATGTGGTGTACTCATACTACACTTCTGCATATTTTTGTGCAAAGCCAGGCATTTGAGATATCAGATTCAGACAGAGTTAGAGTGTGATCGCAAGGATTCAAGGTAGGGCTACTTGGTCGTCACAGTCATTTGGAGTCTTTCTATTTTATTGTACTGTCAACTCTTATTCGAACAATATTGTATATTCGATCCTTGAGATCATTGCATGTATTCAGTTAGAGTTCGTTACTCTGTATTACCAGTCTTGGGAGGTTCTTATTATTATTTTCGCTGTTGGTTTCGACATTTGTATTAAATTATATGTTTCA
>Nt04:64435248:64437201_3p
TGGGTAAAATTATAATATACATACTTCATTTATTTTCTTAAAGAGAGTGCAAAAGCAAAAGTGGACAACTAAGCTAGCATTTGGCCATAAAACCCCAAATTTATCTTTAAAAACCTGATTTGGGTAAAGTTTGGTTTGAAGATGAAAATCTGTTTGAACATTATTTTTCAAAATATATTTCAATTCTTTTTAATAAACATGAAAAGTGACTTATACCCATAAGTTCTAAAACTATCAAAAATACCCAACCATACCAAACAAATAAACTTGCTAAGATTTTAAAAAAAATTTATTCGTAAGATATTCATTTCAAAGGATTACATTCTAAAGATTTTTATTTGAAAAACATATAGATAAAAGATTTATATTTTTAAGGACTTGAATAATTGGTTGCACTTGTCCTTATTATTCGTGTGAGCAATATTTATGATGTTCTTGTTGCCTTGTTGTTCATATCCCTGATTGATCTTTGTTGCCGTTACTGCTATTTGCTTTCTATTATCCTTGTATATTATTATATTGCACATGTTAAATGACTAGTGAGTGTCTTGACTGTATCTCGTCACTACTCCACCGAGGTTAGTCTTGATACTTACTAGGTACCAACTGTGGTGTACTCATACTACACTTCTGCACATTTTTGTGCAGAGCCAGGCATTTGAGATATCAGATTCAGACAGGGTTGGAGTGTGATCGCAAGGATTCAAGGTAGGGCTGTTTGGTCGTCACAGTCATTTGGAGTCTTTCCATTTTATTGTACCGTCAACTCTTATTCGAACAATATTGTATATTCGACCCTTGAGATCATTACATGTATTCAGTTAGAGTTCGTTACTCTGTATTACCAGTCTTGGGAGGTTCTTATTATTATTTTCGTTGTTGGTTTCGACATTTGCATTAAATTATATGTTTCA
>Nt04:65180485:65191848_5p
TGTAATTGGCACACTTAGTCCCTTAAGCTTAACTCTGCTCGCAACGCTTGTTTTAGGGAAGCATCTTCATGAATGACCTTTAAAAGTTATTCTTCTGTTGTCCATTCAATTATCGCCGGAACGCGATCTCTGAAATTCTCACAATGTCAATTATTATCAAATCCTTCGGTCCCGAATTCATGTTCGGTTTATCTTATTCACTAGTCCATACTAATTTCTATTACTCCGAGGGTCTAACTTTTCCTTCTGGTAATCACGTATGAGTCACCAACTCATTTCTCGAAATGGGGACATGACTTTATGGCTTATACTCTTTTATTGTCTCAAGGCCTATAACTTCTTGTCTTTTCCTTCACTTGACTATAGAATTTGTAGTCCTGTCATATTTTGATTTACCGTTATCATCCATTTATCACATCTTACTCATAATGCTTCATTTACTCTCTTCTTATTCTCCCGCTAATATTTTTGTCTATCACTTTATTCTGAAAACTTCAACAAAATATTCTTTCGCTTTTAGCTCCCCTTGATCTATCTGCTGGCTATTCGGGTCGCCTAGCATTCTCTCTTTACTAGTGGTGGGATCTATACAAAGGTAAATATTTATTCCCTCTAGGATTCCAGTGCCAATCGTCTAATTTTTATCTGGGCATTCTAGTATTTCATATCTAAATGTACTATTCTAGAGTGCACCATCGAGGTATCTCTCAAGGAGATCTATTACCACATTTACACTATCCTTCAGAAATAATATCTAATGATAATAATCCATCCACAATTTTTGGAATACTCTAACCCCAACTTGATCCTGATATCCCATCTTTCTCTTAAACTATATATGTCAGCACCCATAGGGCATAATTGAGATGGGTGTGGACAATTATATATATATCTTCGTTACTGTTGAAAGAAACTCAGAAGGCTTATATTTATCTGCTTGAATTGTAAATACAGATAATCTTCACTAACTGGGAACCTTGTATCCTTCTTCA
>Nt04:65180485:65191848_3p
TGTAATTGGCACACTTAGTCCCTTAAGCTTAACTCTGCTCGCAACGCTTGTTTTAGGGAAGCATCTTCATGAATGACCTTTAAAAGTTATTCTTCTGTTGTCCATTCAATTATCGCCGGAACGCGATCTCTGAAATTCTCACAATGTCAACTATTATCAAATCCTTCGGTCCCGAATTCATGTTCGGTTTATTTTATTCACTAGCCCATACTAATTTCTATTACTCCGAGGGTCTAACTTTTCCTTCTGGTAATCACGTATGAGTCACCAACTCATTTCTCGAAATGGGGACATGACTTTATGGCTTATACTCTTTTATTGTCTCAAGGCCTATAACTTCTTGTCTTTTCCTTCACTTGACTATAGAATTTGTAGTCCTGTCATATTTTGATTTACCGTTATCATCCATTTATCACATCTTACTCATAATGCTTCATTTACTCTCTTCTTATTCTCCCGCTAATATTTTTGTCTATCACTTTATTCTGAAAACTTCAACAAAATATTCTTTTGCTTTTAGCTCCCCTTGATCTATCTGCTGGCTATTCGGGTCGCCTAGCATTCTCTCTTTACTAGTGGTGGGATCTATACAAAGGTAAATATTTATTCCCTCTAGGATTCCAGTGCCAATCGTCTAATTTTTATCTGGGCATTCTAGTATTTCATATCTAAATGTACTATTCTAGAGTGCACCATCGAGGTATCTCTCAAGGAGATCTATTACCACATTTACACTATCCTTCAGAAATAATATCTAATGATAATAATCCATCCACAATTTTTGGAATACTCTAACCCTAACTTGATCCTGATATCCCATCTTTCTCTTAAACTATATATGTCAGCACCCATAGGGCATAATTGAGATGGGTGTGGACAATTATATATATATCTTCGTTACTGTTGAAAGAAACTCAGAAGGCTTATATTTATCTGCTTGAATTGTAAATACAGATAATCTTCACTAACTGGGAACCTTGTATCCTTCTTCA
>Nt04:65852453:65854409_5p
TGTTAGGATCGGGAATCCGGGTAGTGCGAAATTTAGCCAAACAACGGTATAATGACAATAACAAAGACAATGAAAGTTGATAACAACGACAATTAAAGTAGATAAAGAAGACACAAATTTAACGTGGTTCGGTCAAAATGACTTACGTCCACAAGCGGAGAGGAGCAATTTACTATAACAATAAGAGTACAAAAGAGAGTACAAAATTAGAGTAAACACTCTAATTAATCCCAAATACCCTAAGAGAATAATCTCACAAGATCACTCCAAAGAAAGGGTTCACACAAGTGCTTCTCAACACTTAACTCTCATACAAAACACTCTTAATAAAGGAAGTAAGGAAGAAACAAGAATTGAAGACAAGTCTTGTTGGTGTATCTAAAATGAACTAATGGCCTTCCCTTTTATAGGCAAAAAAACTTTGACCTCTTAGGTGTAAAAGAAGAGATACAACTTGTGCAAATGATGTCCAACACACAATGCAATATTTTTGGGTCCCAAAGAATATTGTCAACAAAGTCTACACTTTGCAAAGATGCTTATGCTTATGTGAGATGGACTCCATTTGACAAAATAATGGCCATATTACA
>Nt04:65852453:65854409_3p
TGTTAGGATCAGGAACCCGGGTAGTGCAAAATTTAGCCAAACAACGGTATAATGACAATAACAAAGACAATGAAAGTTGATAACAATGACAATTAAAGTAGATAAAGAAGACACAAATTTAACGTGGTTCGGTCAAAGTGACCTACGTCCACAAGCGGAGAGGAGCAATTTACTATAACAATAAGAGTACAAAAGAGAATACAAAATTAGAGTAAACACTCTAATTAATCCCAAATACCCTAAGAGAATAGCCTCACAAGATCACTCCAAAGAAAGGGTTCACACAAGTGCTTCCCAACACTTAACTCTCATACAAAACACTCTTAATAAAAGAAGAAAGGAAGAAACAAGAATTGAAAACAAGTCTTGTTGGTGTGTCTAAAATGAACTAATGGCCTTCCCTTTTATAGGCAAAAAAGTCTTGACCTCTTAGGTGTAAAAGAAGAGATACAACTTGTGCAAATGATGTCCAACACACAATGCAATATTTTTGGGTCCCAAAGAATATTACCAACAAAGTCTACACTTTGCAAAAATAGTTATGCTTATGTGAGATGGACTCCATTTGACAAAATAATGACCATATTACA
>Nt04:66363195:66374370_5p
TGTTTGACCAAAATATATAACTTTCGGTTAAACCTTTATATTTATGTAATGTTGGGTTAAACCTAGTTAATAATAATATTCATAAAAGTGGATCTTGAAAATACGGATAATGTGAGGCTGATCCAGCGGAGGATTAATAATATCGTGCATTAAATATTCCAAAAGTATGAGCAATAAGGGAGGAATAACTAGCAATAAATAAAAATAAATGGCATTTAAGTAAATAGAAGGAATGATTTACCCAATAATGAATGAGTTAGATGATTGTTCCTCCTGACAATGATGCGTGACAGATAAATCCTAGAATGTTCGAACTATTCTCGGATCTGATGGAAAAGTATGGTATAATATGAGCAAGAATCTTGATGAAAATGTAATGTTTGTATCTTTGCTAGAGAGAGATAGAGATTATTCTTCTGAAAAGTGTTCTTATCAAGTGAATATCACATATCTTTAGTCATTGTCTTTTTTTCTATTTATATGGGACATACCGCCAATAAACCCTAATAACACAAGTACAAAGAATACCCAAAGGAATATTCTCTTTAATATTCTACCATATTAAATTAGCCGTTACAATTCTTTCCGTCGTGCTCGACATCGACCTGCGTCTGCATCTCGACCACATGTTTCACCATCTCCTGGTCGACCTCGGCTGACTCTTTTCTCGAAGTTACTTCCCACCAAATACTGAAACAGATTGCGACCCATACA
>Nt04:66363195:66374370_3p
TGGCCAAAATATATAACTTTCGGTTAAATCTTTATATTTATGTAATGTTGGGTTAAACCTAGTTAATAACAATATTTCTAAAAGTGAATCTTGAAAATACATATAATGTGGGGTTGATCCAGTGGGGGATTAATAATATCGTGCATTAAATATTTCAAAAGTATAAGCAATAAGGGAGGAATAACTAGCAATAAATAATAATAAATGACATTTAAGTAAGTAGAAGGAATGATTCACCCAATAATGAATGAGTTAGATGATTGTTCCTCCTGAGAATAATGCGTGACAATTAATCTTAGAATGTTTGAACTATTTTCGGATCTGATGGAAAAGTATGGAATAATATGAGCAAGAATCTTGATGAAAATGTAATGTTTGTATATTTGCTAGAGAGAGAGGGAGATTATTCTTCTGAAAAGTATTCTTATCAAGTGAATATCACATATCTTTATTCATTGTCTTCTTTTCTATTTATATGGGACATACCCCCAATAAACCCTAATAACACAAGTACAAAGAATATTCAAAGAAATATTCTCTTTAATATTCTACCCTATTAAATTAGCCGTTATAGTTCTTTCCACCGTGCTCGACATCGACCTGCGTCTGCATCTCGACCACAAGCTTCACCATCTCCTGGTCGACCTCGGCTGACTCTTTTCTCGAAGTTACTTCCCACCAAATACTGAGACAGATTTTGACCCATACA
>Nt04:67719017:67722052_5p
TGCATATGGTTAAAACCGGGCACACCCGATTTTACTATTTGATCGAGACCGGGAGGTTGCATCGAAGGATGGCCTCGTAACAGAACAGACTAAATCACGAGGATAAGGTACCGAGTTCAAAATCGAGGTACATGTCGAGATCGAGGCTAGTAGCGATCGAAGCCAAATGAGACAGACATCGAGCAAGATCGAAGATAACACAATAATAGAAAGGCGAGATATATGTGACTGGTCGAGGATCATGGTGTAAATCTCGGACGAATCAAATCAGAAATGGTTAATTAGCTAATCATGATATTTCCTTCTATAATTAGAATTATACCATAAGTGAAATTCCTCTACTATTTAAACGGGGGTTCTAATCATTTGTAAGACACATTGTTCACAGATATCAAAGCAATATAATTCTCTTTCTCGTTTATACTATTGTTCATCAGCTTGTTATATTTAAATTGTTCTTACATCAACCAGTTCGAGGGTATCCAAACTCGAGGGATGAGTTGCATTCTAACACTGGTTTGCTTTACTTTATAGTTCATTTCTGTTATAAATCTTCATATTTATCAATTGGTATTAAGTGAAATCACGTGTCCTTAGAACCACA
>Nt04:67719017:67722052_3p
TGTATACGGTTAAAATCGGGCCCACTTGATTTTACTATTTGACCGAGATCGGGAGGTTGCATTGAAGGATGGCCTCGTAATGGAACAGACTAAATCACGAGGATAAGGTACCGAGTTTAGAATCGAGGTACCTGTCGAGATCAAGGCTAGTGGCGAACAAAGCCAAATGAGACAGACATCGAGCAAGATCAAAGATAGCACAATAACAGAAAGGCGAGATATTCGTGACTGGTCGAGGATCATGGCGTGAATCTCAGAACGGATCAAATCATAAATGGTTAATTAGATAATCATGGGATTACCTTCTGTAATTAGAATTATACCATAAGTGGAATTCCTCTACTATTTAAAGGGGAGTTCTAATCATTTGTAAGACACATTGTTCACAAATATCAAAACAATATAATTCTCTTTCTCGTTTATACTATTGTTCATCAACTTGTTATATTTTAATTGTTCATACATCAACCAATTCGAGGGTATCCAAACTCGAGGGCTGAGTTCCATTCTAACACTGATTTGCTTTACTTTATAGTTCATTTATATTATTAATCTTTATATTTATCAATTGGTATTAAGTGAAATCACATGTCCTTAGAACCACATTAGAACA
>Nt04:68438465:68449671_5p
TGTATAGGAAAAAATACGACATGACACATGACCGCTTAAAGGAAGGACACGTAGAATACAAGATGGAGATGGCCACCGAACATAGCTATTCTGCTTGTCACCGGAAGGGATAAAGATCATAAAAGGAGTAGTAAATGCTTTGCGCCCGGTAACATTTAATACAGAATATTTTGCAGCATTAAGGATGATAGCATGCTACAAGGAATTTGGCATTTATGTCTAACGTTACATCTTCATCAATGACCCTCATAATTGACATTAAAGAAGGGCATGATCCTAGGACTTCTTTCCCTAGACATAACTGTAAATAAAGAGCTCAATTATCATTGTAAGGCATGAATTTTCTGGCTAACTAACATTATATTCTATACAGCATTTTAATACAAGTTTATTCTCTCGCTTTTGATCTCATCATTGTTGTGCCCGGAAACCTTCTTCCCGGATTCATTAGCTCTGTTGTTTCATCTATATTTTAAGGCTAAGTATTTTATATTTCATCAGTTATTTCATTACTTTTTGGATCAAATTAATTCACTTGTCTAGAAACCACGAACAAATTCAACAGTACCATTTTTTGGAAAAACA
>Nt04:68438465:68449671_3p
TGTATAGAGAAAAATATGACATGACACGTGGCCGCTTAAAAGAAGGACACATAGAACACAAGATGGAGATGGCCACCGAACATAGCTATTCTGCTTGTCACCGGAAGGGATAAAGATCATAAAAGGAGTAGTAAATGTTTTGCGCCCGGTAATATTTAATACAGAATATTTTACAGCATTAAGGATGATGGCATGCTACAAGGAATTTGGCATTTATGTCTAACGTTACATCTTCATCAATGACCCTCATAATTGACATTAAAGAAGGGCATGATCATAAGACTTCTTTCCCTAGACATAACTATAAATAGAGAGCTCAATTATCATTGTAAGGCACGAATTTTCTGGCTAACTGACATTATATTCTATACAGCATTTTAATACAAGTTTATTCTCTCGCTTTTGATCTCATCATTGTTGTGCCCGGAAACATTCTTCCCGGACTCATTAACTTTGTTGTTTCATCTACATTCTAAGACTAAGTATTTTATATTTCATCAGTTATTTCATTACTTTTTGGATCAAATTAATTCACTTGTCTAGAAACCACGAACAAATTCAACTATACCGTTTTTTGGGTAAACA
>Nt04:68523887:68531037_5p
TGAGTGGGCTTAACCCAAATGAAATAAATCAGCAAGACTTGGACAGTGTTGGGCCGCCAACAAACTTTGTTAGACGAAGTGGTCGGGTCAAAAGGCCCTCTCAGAAACTAACTGACTTTATCTGGAAAAGCA
>Nt04:68523887:68531037_3p
TGTCATACCTGTGAGTGGGCTTAACCCAAATGAAATAAATCAGTAAGACTTGGACAGTGTTGGGCCGCCAACAAACTCTGTTAGACGAAGTGGTCGGGTCAAAAGGCCCTCTCAGAAACTAACTAACTTTATCTGGAAAAGCA
>Nt04:69026425:69029648_5p
TGGTTATAAAAGCTTCTCATTAATGGTAAAATGTATAAAATGAAGAGTTTAAAGTTGAATTATTTCCAAATTTAGAAATGTGTCATTTATTTTGGAACAAACTAAAAATGAAAGCATCTCATCTAATTTGAAATGGAAGGAGTATATTATATCGTTAAATTCGTCGTTACGTAACGATGAAAAATGTCACTTTGTGAAATGGCCGATTTGGTGTGGTCACGTCGTTACTTTTTTTTTCCTCTCATCGTGCCCTTCCTTATTAAATAATTCTATTTTATCATTTACTCTACCTATTTATATAGTAATTATATCTCATAATTTACTTTTTCTTTATAATATTACAAGTTTATTTTTTATATTATTAGTGCATGACATCATGAAACGACGACAAATAATACAATATATCCAAATATTGTATACATCAAAACGATACATTATAATTAATTCTAATATTATATAATACATTATGAAACAATACATATCAACCATCCATCAAGCTGTAAAGGAAAAAAGAGTTCTCGGCCAAAATTGTCCTTCATCTTTGAGATAGGCTTAATTTGACCTTTAAAAGCACCTTATATACTCTAATGACTTAAAAATTATTTTGACTTAAAAACACTTAAAATAAGTCAATCAAAACGGTCTAAATTTGTAAAACTTGAACATATTTTGTCCAAGTAACAGAAAACATCCATGTCCATTTGTAACTAACGGTGAAACCTTAAAAAAAAAAACCA
>Nt04:69026425:69029648_3p
TGGACCAATATAGTTATAAAAGCTTCTCATTAATGGTAAAATGTATAAAATGAATAGTTTAAAGTTGAATTATTTCCAAATTTAGAAATGTGTCATTTATTTTGGAACAAACTAAAAAGGAAAGCATCTCATCTAATTTGAAATGGAAGGAGTATATTATATCGTTAAATTCGTCGTTACGTAACGATGAAAAGTGTCACTTTGTGGAATGGCCGATTTGGTGTGGTCACGTCGTTACTTTTTTTTCCCTCTCATCGTGCCCTTCCTTATTAAATAATTCTATTTTATCATTTACTCTACCTATTTATATAGTAATTATATCTCGTAATTTACTTTTTCTTTATAATATTACAAGTTTATTTTTTATATTATTAGTGCATGATATCATGAAACGACGACAAATAATACAATATATCCAAATATTGTATACATCAAAACGATACATTATAATAAATTCTAATATTATATAATACATTATGAAACAATACATATCAACCATCCATCAAGCTGTAAAGGAAAAAAGAGTTCTCGGCCAAAATTGTCCTTCATCTTTGAGATAGGCTTAATTTGACCTTTAAAAGCACCTTATATACTCTAATGACTTAAAAATTATTTTGACTTAAAAACACTTAAAATAAGTCAATCAAAACGGACTAAATTTGTAAAACTTGAACATATTTTGTCCAAGTAACAGAAAACATCCATGTCCA
>Nt04:69042873:69047177_5p
TGTTAGTTTATAGATATGTATAGTGTAGTCTTGTCCCACATTGGAAGAGGAGTAATATCTCCTTGTAGTGTATAGCTATAAATAAGGACCTCTTGTATTGTATTTATCATCCAATATCAATAACATATTTTCTCCCGTGCCTTCTCACA
>Nt04:69042873:69047177_3p
TGTTAGTTTATAGATATGTATAGTGTAGTCTTGTCCCACATTGGAAGAGGAGTAATATCTCTTTGTAGTGTATAGCTATAAATAGGGACCTCTTGTATTGTATTTATCATCCAATATCAATAACATATTTTCTCCCGTGCCTTCTCACA
>Nt04:70179316:70186533_5p
TGTTACGGAAGCCAAATGTATATAGTGTGAATGAGTCACAACTACTATACCAAAAATTATGACAACCACTAAATAATAAACAAGACAATAAGACAACAATAAAAGAACACCAGAATTTACGAGGTTCGGTCAATTTTACCTACTTCCTCGGACACAATTAATATTTTATTTCACTCCAATATTATAAGTGAAATAATACTAAAGAGAGAAGATACAAATGCCTTAAGAAGATAAAAAAGACAAATGAGAGGTGTGTCTAAATCCTAAACATTAGGCCTCCTTTTATAGGGTGAAATTCCCATTCAAAATTGTCATCCACCGATGTGAGACTTTTGACAATTTCAACA
>Nt04:70179316:70186533_3p
TGCGGAAGCCAAATGTATATAGTGTGAATGAGTCACAACTACTATACCAAAAATTATGACAACCACTAAATAATAAACAAGATAATAAGACAACAATAAAAGAACACCAGAATTTACGAGGTTCGGCCAATTTTGCCTACTTCCTCGGACACAATCAATATTTTATTCCACTCCAATATTACAAGTGAAATCATACTAAAGAGAGAAGAAACAAATGCCTTAAGAAGATAAAAAAAAGGCAAATGAGAGGTGTGTCTAAATCCTAAACATTAGGCCTCCTTTTATAGGGTGAAATTCCCATTCAAAATTGTCGTCCACCGATGTGAGACTTTTGACAATTTCAACA
>Nt04:71399540:71406603_5p
TGTTTACCCAAAAATCGGATAACAATTGAATTTATACGTGGTTTTAAGGATGCGTGATCTAATTTGATACAAAGCAAGAAATCAAATTTAATATGGAAGAATAACTAGAAAAACAAATACAAACCATGCATATTGAACAACTTAAACCTTCCAAGGTTAATTTCCTTCGAATTTAGATGTGATATTATTAAAACCAGAATAATATGAACAAAGCTAAAAAAATGGTATCTTGTACTATTAAGTATGTTACAATATGTTACCATGAATTACTCGGTTGCCTTTATATATTGAGGGAGATGAAGCTTTTAAACCATTATTTTATAAGAAATTGTGTAGACCGTTGGCTCTTTTTTGACTTAATTTTGTGATTTTTTCCATCATGATTGATTAATGGCGAGAATCATGGATCCTTGTCGAATGAGTTGGCGAAACTTTTCCTCGAAGTCGTTAGAAGCAGGATCGGTCGCACCTTTAGTAAACTCGAGGGCAAGTCTGCAGGTCTTTGTCGAACTTCAAACCTCGATATCGGGCTCGGTTTCATGTGTAACTTTCATCTATTGCAGATGTGTCGAACCTGGTCTATTGTTCCACATGCTCGATCAAGCATCGAGCTCGGTTTTACCCATATACA
>Nt04:71399540:71406603_3p
TGTTTAACCAAAAATCGGATAACAATTAAATTTATACGTGGTTTTAAGGATACGTGATCTACGTTGATACAAAGCGAGAAATCAAATTTAATATGGAAGAATAACTAAAAAAATAAATACAAACCATGCAGATTGAACAACTTAAGCCTCCCAAGGTTAATTTTCTTTGAATTTAGATGTGATATTATTGAAGCCAGAATAATATAAACAAAGCTGGAAAAAATGGTATCGTGTACTCTTAAGTATGTTACAATGTGTTGCCATGAATTACTCGGTTCCCTTTTTATATTGAGGGAGATGAAGCTTTTAAGACATTATTTTGTAAGAAACTATGTAGACCGTTGGCTCCTTTTTTGACTTAATTTCGTGATTTCTGCCATAATGATTGATTAATGGAGAGAATCACGGATCCTTGTCGGATGAATTGACGAAGTTTTTCCTCGAAGTCGTTAGAAGCAGGATCGGCCGCACCTTTGGTAAACTCAAGGGCAAGTCTGATGGTCTTTGTCGAATTTCGAACCTCGATATCACGCTCGATTTCATGTGTAACTTCGATCTACTGCAGATGTGTCGAACCTGGTCTATTGTTCCACATGCTCGATCGAGCATCGAGCTCGGTTTTACCCGTATACA
>Nt04:72995368:73001149_5p
TGTGGGACCAATCCCTAAATAAAATAAACAATTAGAAAAAAAGGAAAAGGAAAAGAAAGATATGCGATTGGTTGAAATAATGAAGAGCGGGCTCCTAGAAAAGAAAGAGTTTGATTGGTTGTAATAAAGAAAAGTAGTGTGATGTAAACTTGGACGGCCGTAACCAATTTGCAATCTTGCAAATTGGCAAGTAGACAACAGAATAGATTTTTTGGCGAGCATTCATTCAACTATAAATAAGGGAAGATGTTGCCTCATTTAAACGCACCAAAAACAAAGAGAAGCTAAGCAGAAAGCAAAGCAGTGAGAATAATCCACATATTGTTATCTGTGAGATAAATAGTGAGTGACAGTATTATTGTAGTAATGTGTTTTAAAATAAAGAGTGTTATTTCTTTCGAAGTTGTAGTAGTCTCTTGACACTACTAAGTTGTAATATTATAGTGGTAATATTACTCCGCTCGGATATTGTATTTTACCCCGTTAAAAGATTTGATACTATTGTTACTCTCTTGTGTTATTATTATTTACCGTGGATATTATTCCTGAGCGGGATATATTTATTTTTCCAACA
>Nt04:72995368:73001149_3p
TGTGGGACCAATCCCTAAATAAAATAAACAATTAGAAAAAAAAGGAAAAGGAAAAGAAAGATATGTGATTGGTTGCAACAATGAAGAGTGGGCTCCTAGAAAAGAAAGAGTTTTATTGGTTGTAATAAAGAAAAGTGGTGTGATGTAAACTTGGACGGCCGTAACCAATTTGCAATCTTGCAAATTGGCAAGTAGACAACAGAATAGATTTTTTGGTGAGCGTTCGTTCAACTATAAATAAGGGAGGATGTTGCCTCATTTAAACACACCAAAAAAAAGAAGCTAAATAGAAAGCAAAGCAGTGAGAGTAATCCACATATTGTTGTCTGTGAGATAAATAGTGAGTGGTAGTATTATTGTAGTAAGGTGTTTTAAAATAAAGAGTGTTATTTCTTTCGAAGTTGTAGTAGTCTCTTGACACTACTAAGTTGTAATATTATAGTGGTAATATTGCTCCGCTCGAATATTATATTTTACCCTGTTAAAAGATTTGGTATTATTATTACTCTCTTGTGTTATTATTATTTGTCGTGGATATTATTCCTGGGCGGGATATATTTATTTTCCCAACA
>Nt04:73110840:73119296_5p
TGATATGAGGAATGTGAGATCTCTATATCTACATGCCAATGTACATACTGTATGTGATGAACCTCTGTGGAAAACCGCGTGCACTCACAAATATCAAATACTCAATCACTCAGTACTGTATATGAATCCAGCCCAGGGAAGATCCATCCCGTATATATACACATCAACTGACAATCAGTCAATCAGTACTGTATAAGGCCAATCCAGCCTAGGGAAAGATTCATCCCCAGATATAAATAATTCGGACAAGATTCATGTCCAAGGAATATCCATCCCTCAGTATAAATCAACAGCGCTCACTGTGGGGGGTGCAGACTCCAGAGGGGCTCCTTCAGCCCAAGCGCTATAATAGCCAGATCCAGGCATAAATAAATAAAATATGATGCAGCGTGCAGCCCATTTTCATAAATATCACTCAAAATTTTCAGTCTCTCGGGCTCTCAATGACATGAAAATTAACCCGACATGATGATATGATATACCAATGACTGACAACAGAGACTGAGATATGATATGCAAATGATGAATATGACTGAGTACAAAATTACAATTCAATTAAATAATTCAACAGCAATACGACCTTGTGGGTCTCAAAAATATCGGCACGTAGCCTAAACATGATCTTTAACATGAGTCTCAACTCAATTTCCTCTAACACGTGGAGGATATGCGGATAATGACATGATTCTCTAATTATACAACTATACAGAATTTATTTAAAGCTCAATTTCTATGGTGCACACCCACACGCCTGTCACCTAGCATGTGCGTGACCTCCATACAATTCACATAACACGGAATTCAGGGATTCATACTCTCAAAACCAAGTTTAGAAGTGTTACTTACCTGAAACCGTGAAATTCTTTATTCCAATACGCCTTTGCCTCACGAATCGGCCTTCGAACGCCTCGAATCTAGTCATAATTAATTCGATACAGTCAACACAAATTATAGGAATTAATTTCATATGAAAATACTAATTTTCCAACA
>Nt04:73110840:73119296_3p
TGAATGATATGAGGAATGTGAGATCTCTATATCTACATGCCAATGTGCATGCTGTATGTGATGAACCTCTGTAGAAAACCTCGTGCACTCACAAATATCAAATACTTAATCACTCAGTACTGTATATGAATCCAGCCCAGGGAAGATCCATCCCGTATATATACACATCAACTGACAATCAGTCAATCAGTATTGTATAAGGCCAATCCAGCCTAGGGGAAGATTCATCCCCAGATATACATGATTCGGACAAGATCCATGTCCAGGGAAGATCCATCCCTTAATATAAATCAACAGCACTCACTGTGGGGGGTGCAGACTCCGGAGGGGCTCCTTCAGCCCAAGCGCTATAATAGCCAGATCCAGGCATAAATAAATAAAATATGATGCAGCATGCAACCCGATCCCATAAATATCACTCAATATCTCCAGTCTCTCGGGCTCTCAATGATATGAAAATCAACCCGACATGATGATATGATCTACCAATGACTGATAATAGAGACCGAGATATGATATGCAAATGATGAATGTGACTGAGTACAAAATTACAATTCAATTAAATATTTCAACAGCAACATGACCCTGTGGGTCCCAAAAATATCGGCACGTAGCCTAAACATGATCTTTAACATGAGTCTCAGCTCAATTCCTCTAACGCATGGAGGATATGCGGATAATGACACGACTCTCTAACTATACAACTCCACAAAATTTATTTCAGTCTCAATTTCTATGGTGCACGCCCACACGCCCGTCACCTAGCATGTGTGTCACTTCCATACAATTCAGATAACATGAAATTTAGGGATTCATACCCTCAGAACCAAGTTTAGAAGTGTTACTTACCTAAAACCGTGAAATTCTTTATTCCAATACGCCTTTGCCTCGCGAATATGCCTCTGAACTCCTCGAATCTAGTCACAATTAATTCGATAGAGTCAACACAAATTATAGGAATTAATTCCA
>Nt04:73480568:73487078_5p
TGTAGATACTTCATAAAATGATATTCTGTGTGTTTCTTTTTTTATCGACAATGTACGAAGTTTTGGGGTGATGTTTGGTTCGATATGGGGTTTAATACTAGTACTTGGTTGGTTTTGGAGTAGTTACTATGATCAAGAAAGGTACCACGAGCATGCGAGTTGTGTAAAATAATAGTTGATTATATCCGTGGTTATAGTTATAGCTCGATGCAGCTCGTTCAGACTTATACAGTGTGTAGATGTGAGATTCTGGTCTTGAACGAAATTCTGGATGTTAGAAATTTGGCTCCTAGGTTTTTGGGCTAAGGCTAAATTGATGGTTTTCAGTTATGTTGTGTGGTCAGGCCTATATAGAATAGGGTGACGTGAGATCACCCCCGGGTACGTGCATGGTAAGATGGGATAGTGATTTGATGGCCTGGAAACAACTCCTGGCACGTTCGAGGACTAATGTATGTTTAAGTGTGGGAGAATGTAACGACCCTGGCAGTCGTTTTGAGTATTACAACCTCGTTTCCCCCATTTCTGCTTCGTTATGTTTTGTTTAGCTGTATTGTGTTGTATCGGGTTGGTTGGTTCGGATCCGGAGTGGTTTCGGAGTGGAATGAGACTCTTAGTCTATTATTTAGAAGCATAAGTTAGAAAAGTCAACCGGATGTTGACTTATGAGTAAATGATCTTGGAATTGAATTCTGATGGTTCCATTAGCTTGGTTAGGTGATTTTGGACTTAGTAGTGCGTCCTGAATGTGATTTGGAAGTGTGTAGTGGAATTAGGCTTGAATAGGCGAAAGTTGAAAATTCAACGATTTTGGTTGGCAGTGAAAAATTTGATATCGGGTCGGAATGGAATTCCGGAAGTTGGAGTAGGTTCGTAGTGTCATTTGTGACGTGTGTGCAAATTTTGATGTCCTTCGGACGTGGTTTGATAGGTTTCGGCA
>Nt04:73480568:73487078_3p
TGATATTCTGCGTGTTTCTTTTATTATCGACAATGTACGAAGTTTTGGGGTGATGTTTGGTTCGATATGGGGTTTAATACTAGTACTTGGTTGGTTTCGGAGTAGTTACTATAAACAAGAAAGGTACCACGAGCATGTGAGTTGTGTAAAATATTAGTTGATTATATCCATGGTTATAGTTATGGCTCGATGCAGCTCGTTCAGACTTATACAGTGTGTAGATGTGACATTCGGGACTTGAACGGAATTCTGGATGTTAGAAATTTTGCTCTAAGGTTTTTGGGCTAAGGTTAAATTGATGGTTTTCAGTTATGTTGTATGGTCAGGCCTATATAGAATAGGGTGACGTTAGATCACCCCCGGTACGTGCATGGTAAGATGGGATAGTGATTTGATGGCTAGGAAACAACTCCTGGCATGTTCGAGGACGAACGTATGTTTAAGTGGGGGAGAATGTAATGACCCGGCCAATCGTTTTGAGTATTACAACCTCATTTCCCCCATTTCTGCTTCTTTATGTGTTGTTTAGCTGTATTGTGTTTTATCGGGTTGGTTGGTTCGGATCCGGAGTGGTTTCGGAGTGGAATGAGACTCTTAGTCTCTTATTTAGAAGCATAAGTTAGAAAAGTCAATCGAATGTTGACTTATGAGTAAATGATCTTGGAATTGAATTCTGATGGTTCCATTAGCTTGGTTAGGTGATTTTGGACTTAGTAGTGCGTCCGGAATGTGATTTGGAGGTCCGTAGTGGAATTAGGCTTGAATTGGCGAAAGTTGAAAATTCAGCCATTTTGGTCGGCAGTGGAAAATTTGATATCGGGTCGGAATGGAATTCCGGAAGTTGGAGTAGGTTCATAGTGTCATTTGTGACGTGTGTGCAAATTTTGAGGTCATCCAGACGTGGTTTGATAGGTTTCGACATCGGTTGTGGAATTCA
>Nt04:73525209:73530141_5p
TGTGAGAAGGCACGGGAGAAAATATGTTATTAATATTAGATATTCAATACAATACAAGAGGTCCTTATTTATAGCTATACTATACAAGGACATACTACTCCTCTACCAATGTGGGACAAGACTACACTATATACATAGTTGTAAACTAACA
>Nt04:73525209:73530141_3p
TGATACCATGTGAGAAGGCACGGGAGAAAATATGTTATTGATATTAGATGTTTAATACAATACAAGAGGTCCTTATTTATAGCTATACTATACAAGGACATACTACTCCTCTACAAATGTGGGACAAGACTACACTATATACATAGTTGTAAACTAACA
>Nt04:76145734:76153904_5p
TGTGTACGGTCAGAACCGATTGAGCCAGTCGTATGGACTAATCGAGACGGCAATACTTCGATCGAAAGGTATCTACGTAAGGTCAGGTCGAGGTCCAAAGAAAGGGGATTCAGGATTCGAGCTCCAAGTCCGATCAAGGGTCACTTCGGTATCATTATCGGGCCCATGACCAAATCGAACCATGAGGCAGAAGGTTGTCGGATATGCACTGACCGACCAACACCCACCCTGAATATCAAGACTCTGAGTCAGGATCGAGCTCGAGTCAAGGTCAATGGCTTGACCCAATATCGAGTTCGAGTCAGTATCGAAGCTCACAGACAAGGCCGTTACAGCCACACTAAGGTAGAGAATCCTGGCGGGAAGTAGGGAAAAGACAATACATCATGGGCTCTCCACTACGTATTTTTTATTATTGTATATAAAGTAGGATCCCTCTACTATAAAGGGGAGGATGGATTGTAAGCAGGGGGAGATTGGAACAAAAGATTTTTTCTCATATTGAAAGATATCCCCTTGTGTTTATTTTCCTTTATCTTATTCGTTCTTCTTCTTACTATTCTCATTCTCATAGTCAAGAATATACGTATTTCTATTCTTTTATACGATTTGTATCAAATTATATCACATATCCTTATAACCATACACAAATTTAACTCTATCCAATTTTTTGGATAAACA
>Nt04:76145734:76153904_3p
TGTATGGTCAGAACCGATTAAGTCAGTCATATGGACTGATCGAAATGGCAATACTTCGATCGAAAGGTATCTACGTAAGTTCAGGTCGAGGTCCGAAGAAAGGGGCTTCAGGATTCGAGCTCCAAGTCCGATCAAGGGTCAGTTCGGTATCATTATCGGGCCCATGATCAAATCGAACCATGAGGCAAAAGGTTATCGGAGATGTACAGACCGACCAATACCCACCCCGAATATCAAGACTCTGAGTCAGGATTGAGCTCGAGTCAAGGCCAATGGATCGACCCGATATCAAGTTCGAGTCAGTATCGAAGGTCACAGACAAGGCCGTTACAGCCGCACTAAGGGAGAAAATCCTGGCAGGAAGTAGGGGAAAAACAATACATCATGGGCTCTCCACTACGTATTTTTTATTGTTATATATAAAGTAGGATCCCTCTACTATAAAGAGGGGATGGATTGTAAGCAGGGGGAGATTGGAACAAAAGATTTCTTCTCATATTGAAAGATATCCCCTTGTGTTTATTTCCCTTTATCTTATTCGTTCTTCTTCTCACTATTCTCATTCCCATAGTCAAGAATATACGTATTTCTATTTCTCTATACGATTTGTATCAAATTATATCACATATCCTTAGAACCATATATAAATTTAACTCTATCCAATTTTTCGGGTAAACA
>Nt04:76573208:76585305_5p
TGTTTACCCGAAAAATTGGATAACGTTAAATTTGTGTAGGGTTCTAAGGATATGTGATACGATTTGATACAAATCGTATAGAGAAATAGAAATATGTGTATTCTTGACTATGAGAATGGGAATAGTGAGCAAAAAGAATGAATAAAACAAAGCAAAACAAGCACAATGAGATATCTTTCAATATCAGAAGCGATCTTTTGTTACAGTGTATTCTCCGTCGTCTATGCTTATAAGGATTCCCCCTTTTATAATAGAGAGATCCTACTTTATTTATAATAAAATAAAGCATATAGTGGAGGACCCATGATGAATTATCTCTTCCTCGATTCCCGCCAAGATTCTCTCTCTTAGTGCGGTCGTAACGGCTCTTGTCTGTGAGCTCGACAATGGCTCGAACTCGTTATTGGGTCGAGCCCTCGGTTTTGGCTTGAGTTCGACCTCCCGGGTGGGCGTAGCGCATTTCTGACCTCGAAGCAATGCCTTGCAGATCGATTTGGTCACGGGCTCGATAAAAGTATCGAGCCGACTCCTCGATCTGCCTTCGGACTCGAGGCTTGTTTGTACTGCCTTTGGAACTCATCCCAAAATCCCACTCCGGTTGCTTACATTTGAACTCGATCGAACATAGGAAAGCCGAAATCTTTTTGGGCCGTATACA
>Nt04:76573208:76585305_3p
TGTTTACCCGAAAAATCGGATAACGTTAAATTTGTATATGGTTCTAAGGATATGTGATACGATTTGATACAAATCGTATAGAGAAATAAAAATATGTGTATTCTTGACTATGAGAATGGGAATAGTAAGCAAAAAGAATGAATAAAACAAAGCAAAACAAGCACAAGGAGATATCTTTCAATATCAGAAGTGATATTTTGTTACAGTGTATTCTCCGTCGTCTATGCTTACAAGGATTCCCCCTTTTATAATAGAGGGATTCTACTTTATTTATAATAAAATAAAATATATAGCGGAGGACCCATGATGAATTGTCTCTTCCTCGATTCCCGCCAAGATTCTCTCTCTTAGTGCGGTCGTAACGGCTCTTGTTTGTGAGCTCGACACTGGCTCGAACTCGTTATTGGGTCGAGCCCTCGGTTTTGGCTTGAGTTCGACCTCCGGGGTGGGTGTAGCGCATTTCTAACCTCGAAGTAATGCCTTGCAGATCGATTTGGTCACGGGCTCGATAAAAGTATCGAGCCGACTCCTCGATCAGCCTTCGGACTCGAGGCTCGTTTGTACTGCCTTCGGAACTCATCCCAAAATCCCACTCCGGTTGCTTACCATTTGAACTCGATCGAACGTAGGAAAGCCGAAATCTATTTCGACCCTATACA
>Nt04:76777257:76786721_5p
TGAGATTTATTAAAGTAAAATGTAATAACAATTTTTCACATAAATTACACGACAATAAGATAATGAGGAAGTCGAGGTATCAATTAGACTAACAATATAATCACCATTTAAATTAGTAGATCTTCGAATAAGATATGAGTTTTATTTTTGAAAGATACACAAGTGGAACAACTTAAAAATTCTTTTGTTTATATCTGCTAAATTTTCAGCAACTTAACATATCACATAGAATGCATGACTCACACAAGAAGTCCATATTATTGCATCTTTAATATATTGACGGTTAATTAATTATGCTCA
>Nt04:76777257:76786721_3p
TGAAATATACTTCTTTCACATAAATTACACGACAATAAGATAATGAGGAAGTCGAGGTATCAATTATACTAACAATATAATCACCATTTAAATTAGTAGATCTTCGAATAAGATATAAGTTTTATTTTTGAAAGACACAAGTGGAACAACTTGAAAATTCTTTCGTTTATATCTGCTAAATTTTCAGCAACTTAACATATCACATAGAATGCATGACTCACACAAGAAGTCCATATTATTCCATCTTTAATATATTGACGGTTAATTAATTATGCTCA
>Nt04:77827308:77837284_5p
TGTTGGTATTATTTATAATGCAAAGTAAAAGATTTCTTTTTGAAAATTCATTTACCACCAATAGCTATGGGTCTTTTTATTTTACAAGTGTCCTATCAATTTTCAAGTAGCTTCTTGCATGAAATCTTAAAGTCAAGTGTTGAAGGGCTTTGACAAGTGGCTATGCAAATCTACCATGTGTCTTCATGCATGGAAGACTAGGTACACTTGTTAATATTGAAGCCAAGTGGAGTAATATATTTGGATAAGTGTTAAAAGGGTCTCCATACTTGTCATACATGCAACCTCCCTAATTACCTATAAATAGGTTGTGGATTAGCCATCATAACTAACTCAATTCTTAACCAAGAATTCATCTTGCTAATTATTACTTTCTTCCTACAACATTTTTAATTTCTGTAACAGCTACAGATTAATTCTTTCATCTGTAACTGTCCGACAACTTTGCCTATAAAAATGCAGTCTTCTTTGTAAATTATCCAATACAGAAAATACCTTCATCTTCTCTTCTTTCTGAGAAACTATTTTGTGCATATTCTAAACTTTCATCCACGGGTGCACGTGTTTGGAGGTGCTGTGGAACCTTGGGGAGCGAACGGTCTTAACGATTTATACCCAGTCGGGCCGAAATCGCTTTCAAGGTAGTGACTTTCCACGACACAGTATTTTTGATAAGTTGTTCTTCTTTCCTTCTTGTTCTTAGTCAATATTATCCA
>Nt04:77827308:77837284_3p
TGTTGGTATTATTTATAATGCAAAGTCAAAGATTTTTTTTTGAAAATCTATTTACCACCAATAGTCATGAGTCTTTTTATTTTACAAGTGTCCTATCAATTTCCAAGTGGCTTCTTGCATGAAACCTTAAAGCCAAGTGTTAAAGGGCTTTGACAAGTGGCTATGCAAATCTACCATATGTCTTCATACATGGAAGATTAGGTACACTTGTTAATATTGAAGCCAAGTGGACTAATATATTTGGACAAGTGTTAAAAGGGTCTCCACACTTGTCATACATGCAACCTCCCTAATTACCTATAAATAAGTTGTGGATTAGCCATCATAACTAACTCAATTCTTAACCAAGAATTCATCTTGCTTATCATTACTTTTTTCCTATAACATTTTTAATTTATGTAACAGCTACAGATTAATTCCTTCATCTGTAACTGTCCAACAGCTTTGCCTATAAAAAGGTAGTCTTCTTTGTGAATTATCCAACACAGAAAATACCTTCATCTTCTCTTCTTTCTAGGCAACTGTTTTGTGCAAATTCTAAACTTCCAGCCACGAGTGCACGTGTTTGGAGGTGCTGTGGAACCTTGGGGAGTGACCGGTCTTAACGATTTGCACCCAGTCGGGCCGAAATCGCTTTCAAGGCAGTGACTTGCCACGACATAGTATTTTTGATAAGTTGTTCTTCTTTCCTTCTTGTTCTTAGTCAATATTAGCTTCTCATTTTTCTTACA
>Nt04:78166870:78175410_5p
TGGTCTCTTAGGTGTAAAAGAAGATATACAACTTGTGCAAATGATGTCCAACACACAATACAATATTTTTGGGTCCCAAAAAATATTGCCAACAAAGTCTACACTTTGCAAAGATGCTTATGCTTATGTGATATGGACTCCATTAGCCAAAATAATGTCCATATTATAAATTTTCACCTTGGCCTAATTTTGGATGATATAGTAAATTTTCTCCACCTTCTCCGCAAAAGTCCCAATGGGGATATGTCAAAATTTAGTGCCATCAAAATCAGACAAGTTGTCTGATATCGAAACTGTAGTAAGGCCTATAATAGTGGATCCCAATAAAGTATACAACGAACCAGATCTGTGTGCTTTCATGATCACAAGAGCACCATGAGAAACTTTCAGAACTCCACCTTCAACTGTGTACTTGCTCCCAAGAGATTCTAGAGTGCCCAAAGAGATGAGATTTTTCTTCAAGTCAGGAACATTCA
>Nt04:78166870:78175410_3p
TGGCCTCTTAGGTGTAAAAGAAGAGATACAACTTGTGCAAATGATGTACAATACACAATGCAATATTTTTGGGTCCCAAAGAATATTGCAAACAAAGTCTATACTTTGCAAAGATGCTTATGCTTACGTGATATGGGCTCCATTAGCCAAAATAATGGCCATATTATAAATCTCCATCTTGGCTTAATTTTGTATGATATAGTAAATTTTCTCCACCTTCTCCGCAAAAGCACCAATGGGCCTATGTCAAATTTTAATGCCATCAAAATCAGACAAGTTGTCTGATACCGAAACTGTAGTAAGGCCTATAATAGTGGATCCCAATAAAGTATACAAAGAACCAGATTTGTTTGCTTTCATGATCACAATAGCACCATGAAAAACTTTCAGAACTCAACCTTCACCGGTGTTCTTGCACCCAAGAGATTCTAGAGTTCCCAAAGAGATGAGATTTTTCTTCAAGTCAGGAACA
>Nt04:78193096:78200909_5p
TGTGATATGGACTCCATTAGCCAAAATAATGGCCATATTATAAATCTCCACCTTGGCCTAATTTTGGATGATATAGTAAATTTTCTCCACCTTCTCCGCAAAAGCCCCAATGGGCATATGTCAAAATTTAATGCCATCAACATCAGATAAGTTGTCTGATACCGAAACTGTAGTAAGGCCTATAACAGTGGATCCCAATAAAGTATACAATGAACCAGATCTGTGTGCTTTCATGATCACAAGAGCACCATGAGAAACTTTCAGAACTCCACCTTCACATGTGTACTAGCACCCAAGAGATTCTTGAGTGCCCAAAGAGATGAGATTTTTCTTCAAGTCAGGAACATGTCTAACATCAGTGAGAATTCTCACCACACCATCGTGCATTTTGATTCGGACTGTACCTTTTCCAAAAACTTTGCAGGCAGCATTGTTGCCCATCAAGACAACTCCACCTCCAATAGATTCATATGTGGTAAATAAATACCGAGTGTGACACATATGATAAGAACAACCCGAATCTAAAATCCACTCATTGTTAGATTTGAAATTATTATTAGTTACTAAAAAAATAGTTCTCTCAGTCTCATCAGCAGCTATACTTGCTTCGGCAATGTCAGTATTTTTGTGCTCATTTTTCCTTTCCTTATGCTTTTCTTTATTTTTTAGCTTATAGCATTCA
>Nt04:78193096:78200909_3p
TGCTTATGCTTATGTGATATGGACTCCATTAGCCAAAATAATTGTCATATTATAAATCTCCACCTTGACCTAATTTTGGATGATATAGTAAATTTTCTCCACCTTCTCCGCAAAATCCCCAATGGGTATATGTCAAAATTTATTGCCATCAAAATCAGACATGTGTCTGATACCAAAACTGTAGTAAGGCCTATAACAGTGGATCCCAATAAAGTATACAACGAACCAGATCTGTGTGCTTTCATGATCACAAGAGCACCATGAGAAACTTTCAGAACTCCACCTTCACCTGTGTACTTGCACCCAAGAGATTCTAGAGTGCCCAAAGAGATGAGATTTTCTTCAAGTGAGGAACATGTCTAACATCAGTGAGAATTCACACCACATCATCTTGCATTTTGATTCGGACTGTACCTTTTTCAAAAACTTTGCAGGCAGCATTGTTGCCCATCAAGACAACTCCACCTCCAATAGATTCATATGTGGTAAATAAATACAGATTGTGACACATATGATAAGAACAACCCGAATCTAAAATCCACTCATTGTTAGATTTGAAACTAATATTAGTTGCTAAAAAAATAGTTCCCTCAGTCTCATCAGCAGCTACACTTGCTTCGGCAATGTCAGTATTTTTGTGCTCATTTTCCCTTTCCTTATGCTTTTCTTTATTTTTCA
>Nt04:79540139:79552496_5p
TGTATACGGTCGAAATAGATTTAGGCCTTTCGTACGATCGATCGAGGTCGAAACATAATGGATCGAAGAAAGACTTCGTAATATCGAGACGGGTTCCGAAGATAGTACAAACAAGCTTCAGATTTCGGGTATAGGTCAAACACCGAGTTCGAAGTCATTATCGAGCTCGGGTTCGAATCGAACTATGATGAGATGATTCCGAGCTTAAGGGGCAGAGGCCAACCGGGACCGAGTCCGAATCATCACCTGATCCCGAGTCCATATCGAGTTTTAGAAGCAATACCGACCAGCACCGAGACCGATCGAGCTCGATCTCATATATAAGAGCCGTTGCAAACACACTAAGGGAGAGAATCTCGACGGAAATCAGGGAAAAACTGATTTATCATGGGTTCTCCACTATGTATTTTTAATTATATCTAAAGTAGGATTCTCCACTATAAAGAGGATGACTACATTTCTGTAGAGGGCAATTTTTTGCTTACATTGTAATTCAAGCACCATTTTCTCCTATATTCAAGGATTATTCTTTTAAGCTTCATTAATTGATTCATTGTGCTGAGTCCTAAAAATCATCTTCTATCCAACCTTGTTTATTTTGCGTTCTTTGCAATCCATATTTGATATTTCTATTTATCCCTACGATTTGTATCAAGCTATATCATATATCCTTAGAATTACGTACAAATTCAACTCTATCCATTTTTCGGATAAATAGTTTGGCGCCCA
>Nt04:79540139:79552496_3p
TGTATACGGTCGAAATAGATTTCGGCCTTCGTACGATTGATCGAAGTCAAAACATAATGGATCGAAGAAAAACTTCGTAATATCGAGACGGTTTCCGAAGATGGTACAAACAAGCTTCAGATTTTGGGTATAGGTCAAACACCGAGTTCGAAGTCATTATCGAGCTCGGGTCCAAATCGAACTATGATGAGATGATTTCGAGCTTAAGGGGCAGAGGCCAACCGGGACTGAGTTCGAATCATCACCTGATCCTGAGTCCGTATCAAGTTTTAGAAGCAATACCGACAAACACCGAGGCCGATCGAGCTCGAGCTCACAGACAAGAGCCGTTGCAAACACACTAAGGGAGAGAATCTCGGCGAAAATTAGGAAAAAACTAATTTATCATGGGTTCTCCACTATGTATTTTTAATTATATCTAAAGTAGAATCCTCTACTATAAAGAGGATGGCTACATTTCTGTAAAGGGCAATTTTTTGCTTACATTGTAATTCAAGCACCATATTCTCCTATATTCAAGGATTATTCTTTTAAGTTTCATTAATTGATTCATTGTGCTGAGTCCTAAAAATCATCTTCTCTCCAACCTTGTTTATTTTGCGTTCTTTGCAATCCATATTTGATATTTCTATTTATCCCTACGATTTGTATCAAGCTATATCACATATTCTTAGAACTACGTATAAATTCAACTCTATCCATTTTTCGGATAAACA
>Nt04:79844672:79853001_5p
TGCCCGGTTAATTTACCAGTAATACTTATGCATCAAACTTAAATAAGAACTGACAACAAATTAATCTAAAACAGTATTAAGCAACAAACTAGCCAACAATGAACCAAGGTATTTATTACTCACAAATGAAAAATATGGCATAACATGGAATAAGTACTAAATCTAGTAAATAAAAATAAAATAAATCGTTTACCA
>Nt04:79844672:79853001_3p
TGCCCGGTTAATTTACCAGCAATACTTATGAATCAAACTTAAATAAGAATTGATAACAAATTAATCTAAAACGGTATTAAGCAACAAACTAGCCAACAATAAACCAAGGTATTTATTACTCACAAATGAAAAATATGGCATAACATGGAATAAGTACTAAATCTAGTAAATAAAAATAAAATGAATCGTTATTGAATCA
>Nt04:80663006:80673284_5p
TGATAGGTTATATGTACCTTGTTATGCTTTGATGATCTAACAAACTTAATGACAAGAACTAGATAAGGAACCTGATACACATCCTCAAGTATGTGGCAACAAGACTTAAGCTGGAATTGTAAATCAATGCTTCAGGAGTCAAAGAATCAACAAGGGAAACAGATGGACATTAGTTTCCCTAGTGATCGTACTAGTCAACTCTCCAACAGCTGTAAAGTTGTTGCCTGCATACGCAACAGTGTGAAACAGTGCAACAGTCAACTTTATTGGGAATGATCCTGTAACATCCATGCTTGCATCATTCAAGTGATGTCACCAATGTTATATTAACATTAAACTAAAAACAAAACATCACTTGAACTTTTGAAGAATCCATCAAGCACTCTCTCAAGTGACCAATCAATCTGTCAAGCGATTCTCAAGAGCATCAAGAACAAAGAACAGCATAACAATGGACAAGTTCCCTGTATTGAGTAATTATATGTCCTTAGTTGTGTTTCACCTTTGTTAAAGTTCTATACTTGTAATTCCTACTTAGCTTAGTTAGAAGCATTGTGTAGGAAACCTTTGTAAATCATAAACCCTTGTGTTTGTGTCTTGGCTAGTTTAGTCGAGTTAGAAGTCTTTGTAATAGAGTTATTACAAAGTGGCTTATAATAGAGTTGTTACAGGTTAGTGAGGGATTAAGATGTTAATTCCTAGATTACAATAGGTTGTAATCTAAAGTTTGCTCAGTAGTGAAGTTGAAATCCTACAAGGGTAGGTCGTGATTTTTAATCCCTTGAGCTGGGAGTTTTCCACGTAAAACTTCTTTGTGTCATTTACCTACTGCAGTGTGCGTGTGTTCTGTAGGAACTAATAGAGAACTTGGTTCTCTATATAGTTTGGTGGACCCTTAAATTCTATCA
>Nt04:80663006:80673284_3p
TGATAGGTTATATGTACATTGTTATGTTTTGATGATCTAACAAACTTAATGACAATAACCAGATAAGGAACCTGATACAAATCCTCAAGTATGTGGCAACAAGACTTAAGCTGGAATTATAAATCAACGCTTCAAGAGTCAAAGAATCAACAAGGGGAACAGATGGACATTAGTTTCCCTGGTGATCGTACTAGTCAACTCTCCAACAACTGTAAAGTTGTTGCCTGCACACGCAACAGTGTGAAACAGTGCAGCAGTCAACTTCATTGGGAATGATCTTGTACCATCCATGCTTGCATCATTCAAGAGATGTCACCAATGTTATATTAACATTAAACCAAAGACAAAATATCACTTGAACTTTAGAAGAATACATCAAGCACTCTCTCAAGTGACCAATCAATCTGGCAAGCGATTCTCAAGAGCATCAAGAACAAATAACAACATAACAACGGACCAGTTTCCTGTATTGAGTAATTACATGTCCTTAGTTGTGTTGCACATTTGTTAAAGTTCTATACTTGTAATTCATACTTAGCTTATTTAGAAGCATTGTGTAGGAAACCTTTGTAACTCATAAACCCTTGTATTTGTGTCTTGGCTAGTTTAGTCGAGTTAGAAGTCTTTGGAATAGAGTTATTACAAAGTGGCTTATAATAGAGTTGTTACAAGTTAGTGAGGGATTAATAGGTTAATTCCTAGATTACACTAGGTTGTAATCTAAAGTTTGCTCAGTAGTGAAGTTGAAATCCTACAAGGGTAGGTCGTGGTTTTTAATCCCGTGAGCTGAGAGTTTTTCACGTAAAACTTTTTTGTGTCATTTACCTACTGCAGTATGCGTGTGTTCTGTGGGAATTAATAGAGAACCTGGTTCTCTATATAGTTTGGTGGACCCTTAAATTCTATCA
>Nt04:81163248:81173049_5p
TGTATACGGTCAAAATAGATTTCGGCTTTCCTACGTTCGATCGAGATCAAGTGGCAAGAAATCAGAGTAGGATTTTGGGAGTAAGCTCTGAAGACGATACAAACGAGCCAAGAACCCGAGGGCTTCTCGACGAGTCGGCTCGATAGTCTTATCGAGCCCGGGACCAAATCGATCCGCTGGGCGTTGCTTCGAGGACGTAAATGTGCCACGCCCATCCCGAAGGTCAACCTCGAGCCAAGACCGGAGGGCCAACCCAGTGACGAGTTCGAGCCAGTATCGAACTCACAGACAAGAGCCGTTATAACCGCACCGAGAGAGGGAATCTTGGCGGGAATCGAGGAAGAGACAAGTCATCATGGGTCCTCCACTATATGCTTTATTTTATTATTTTGTTATAAATAAAGTAATGACCCTCTATTATAAAAGAGGGGGATCCTTGTAAGCAAAAGGGCATTGAACAGATTGGAAAAAGACCTTTTCATACAGACAAAGATATCTCTTTGTGCTTGTCTTACTTCATCATATTCATTCTTTCTGTTCATCATTCCTATTCTCGTAGTCAAAATACTTGTATTGTTATCTTTGTATCAAAGGATATTACGTATCCTTAGAACCATACTAAATTTAACGTTATCCGATTTTTCGGGTAAACA
>Nt04:81163248:81173049_3p
TGAGAATCGAGGGGACTATTTGTATACGGTCAAAATAGATTTCGGCTTTTCTACGTTCGATCGAGATCGAGTGTCAAGAAACCAGAGTAGGATTTTTGGATTAAGCTCCGAAGACGATACAAACGAGCCAAGAGCCTGAGGGCTTCTCGATGAGTCGACTCGATAGTCTTATCGAGCCCGGGACCAAATCGATCCCTGGGCGTTGCTTCGAGGACGGAAATATGCCATGCCCATCCCGAAGGTCGAACTCGAGCCAAGACCGGAGGGCCGACCCAGTGACGAGTTCGAGCCAGTATCGAACTCACAGACAAGAGTCGTTACAACCGCACCGAGAGAGGGAATTTTGGCGGGAATCGAGGAAGAGACAAGTCATCATGGGTCCTCCACTATATGCTTTATTTTATTATTTTATTGTAAATAAAGTAATGACTCTCTATTATAAAAGAGAGGATCCTTGTAAGCAAAAGGGCATTGAACAGATTGGAAAAAGACCTTTTCATATAGACAAAGATATCTCTTTGTGCTTGTCTTACTTCATCATATTAATTCTTTCTGTTCATCATCCCTATTCTTGTAGTCAAAATACTTATATTGTTATCTATGTATCAAAGGATATTACGTATACTTAGAACCATACTAAATTTAATGTTATCCGATTTTTCGGGTAAACA
>Nt04:82311167:82314830_5p
TGTCTTTGGCAAATTCAATACGAAACGAATTAGTTCATTAATACATGTAACTTGAGAAGAGATTTGTAACCTATAAATAGAATGTTATTCTCCTATGGAATATACATAAGATGCATACTTAAAATAAGACGAAAAGTTCCCTCCTCTCTACA
>Nt04:82311167:82314830_3p
TGTCTTTGGCAAATTCAATACCAAACGAATGAGTTCATTAATACATGTAACTTGAGAAGAGATTTGTAATCTATAAATAGGATGTTATTCTCCTATGGAATATACATAAGAAGCATACTTGAAATAAGACGACAAGTTTCCTCCTCCTCTCTACA
>Nt04:83029543:83035677_5p
TGTTTACCCAAAAAATCGGATAATGTTGAATTTATGTATGGTTCTAAGGGTACGTAAAATCTTTGATACAAAGACGACAATACAAGAATTTTAGCTATGAGAGCAGGAAAGATGAACAGGAAGCTCCCTCTATTGGATAATCTAAAACAGGCTTAAGTAGATCTCTTTGTTTCTATCCATCCTTTTCTTGTCTACAAGGATGCCCTTTTTATAAGAGAGGGTCATTGCTCTGTTTACAACAAAATATAAAATAATACATATAGTGGAGAACCCATGATGATTTGTTTCCTCGTTGATTCCCGTTAAGATTCTCTACCTTGGTGCGGTTGCAACGACTTTTGTCCGCAAACTCGATACTGGTTCGAGCTCGACACTGGATCGAGCTATCGGCCTTGGTCAAGGCTCGATTCTGACCTGGGGATCTCGGTGTTTAGCGTGCAAGTTGGTCGGTCTCCGTATCGTCGATGGTCTCTACCTTGCTTCGTAATCTGATTTGGGTATGAGCCCGATAATGATATCGAGCTACCATAGTTGTTCTCGATGCTCGATATCGAACAGGTCATTAACCGGTCTTGAGGCTCGGAGCTCGACGTCCCTATTTCGTATTTTGACCGGGCATGTTATGCAGATGTCCTTTGATCGATACACCATTATCTTCGACCAGCCCGTATGAATGACCAAGATCGGTTTTAACCGTATACA
>Nt04:83029543:83035677_3p
[truncated: 2,761,595 more chars]
