# Supplementary material for: Transposon signatures of allopolyploid genome evolution
Source: Nat Commun. 2023 Jun 1;14:3180. doi: 10.1038/s41467-023-38560-z (PMC10235133; doi:10.1038/s41467-023-38560-z)
Supplement: Supplementary file 6 — Supplementary Data 3 [file 41467_2023_38560_MOESM6_ESM.zip › Tobacco.LTR.families/Tob.LTR.inner.fa]

>Nt01:9323807:9328201
AATTGGTATCAGAGCCAAGGTACTGTCTAAGTATGCTCTGTGGTTGCAGCATAGTCTGATCTTCCACATCAGAAAAGATTTATCTTGGTAACTAAGTCAAGGTTCTATCTAAGTATGCTCTGTGGTTGCAGCTTAGTCTGATCTTCTACATTAGAAAGGAAATAATCTTGATTTATATCGTCAGCTATTAAATAATATTTGTGTCAAATATGGGAGACAATAAACAAGAAGAATCTACATCAAGTGTCAACAATACATCATCATTGACATCTTCGCTTATGACAAGAATTGTGTCAAATGCGAAATTTGTGGTAGAAATATTTGACGGGTCCGGACATTTTGGGATGTGGCAAGGCGAGGTTCTAGATGTCCTTTTTCAACAAGGGCTAGATCTGGCCATTGAAGAAAAGAAACTAGATGTTATTGGAGAAGAAGATTGGAAGATTCTCAATCGTGTTGCTTGCGGTACCATTCAATCCTACCTTGCTAGAGAGCAGAAATATCCATACACAAAGGAAACTTCTGCAAGTAAATTATGGAAAGNNNNNNNNNNNNNNNNNNNNNNNNNNNNNNNNNNNNNNNNNNNNNNNNNNNNNNNNNNNNNNNNNNNNNNNNNNNNNNNNNNNNNNNNNNNNNNNNNNNNNNNNNNNNNNNNNNNNNNNNNNNNNNNNNNNNNNNNNNNNNNNNNNNNNNNNNNNNNNNNNNNNNNNNNNNNNNNNNNNNNNNNNNNNNNNNNNNNNNNNNNNNNNNNNNNNNNNNNNNNNNNNNNNNNNNNNNNNNNNNNNNNNNNNNNNNNNNNNNNNNNNNNNNNNNNNNNNNNNNNNNNNNNNNNNNNNNNNNNNNNNNNNNNNNNNNNNNNNNNNNNNNNNNNNNNNNNNNNNNNNNNNNNNNNNNNNNNNNNNNNNNNNNNNNNNNNNNNNNNNNNNNNNNNNNNNNNNNNNNNNNNNNNNNNNNNNNNNNNNNNNNNNNNNNNNNNNNNNNNNNNNNNNNNNNNNNNNNNNNNNNNNNNNNNNNNNNNNNNNNNNNNNNNNNNNNNNNNNNNNNNNNNNNNNNNNNNNNNNNNNNNNNNNNNNNNNNNNNNNNNNNNNNNNNNNNNNNNNNNNNNNNNNNNNNNNNNNNNNNNNNNNNNNNNNNNNNNNNNNNNNNNNNNNNNNNNNNNNNNNNNNNNNNNNNNNNNNNNNNNNNNNNNNNNNNNNNNNNNNNNNNNNNNNNNNNNNNNNNNNNNNNNNNNNNNNNNNNNNNNNNNNNNNNNNNNNNNNNNNNNNNNNNNNNNNNNNNNNNNNNNNNNNNNNNNNNNNNNNNNNNNNNNNNNNNNNNNNNNNNNNNNNNNNNNNNNNNNNNNNNNNNNNNNNNNNNNNNNNNNNNNNNNNNNNNNNNNNNNNNNNNNNNNNNNNNNNNNNNNNNNNNNNNNNNNNNNNNNNNNNNNNNNNNNNNNNNNNNNNNNNNNNNNNNNNNNNNNNNNNNNNNNNNNNNNNNNNNNNNNNNNNNNNNNNNNNNNNNNNNNNNNNNNNNNNNNNNNNNNNNNNNNNNNNNNNNNNNNNNNNNNNNNNNNNNNNNNNNNNNNNNNNNNNNNNNNNNNNNNNNNNNNNNNNNNNNNNNNNNNNNNNNNNNNNNNNNNNNNNNNNNNNNNNNNNNNNNNNNNNNNNNNNNNNNNNNNNNNNNNNNNNNNNNNNNNNNNNNNNNNNNNNNNNNNNNNNNNNNNNNNNNNNNNNNNNNNNNNNNNNNNNNNNNNNNNNNNNNNNNNNNNNNNNNNNNNNNNNNNNNNNNNNNNNNNNNNNNNNNNNNNNNNNNNNNNNNNNNNNNNNNNNNNNNNNNNNNNNNNNNNNNNNNNNNNNNNNNNNNNNNNNNNNNNNNNNNNNNNNNNNNNNNNNNNNNNNNNNNNNNNNNNNNNNNNNNNNNNNNNNNNNNNNNNNNNNNNNNNNNNNNNNNNNNNNNNNNNNNNNNNNNNNNNNNNNNNNNNNNNNNNNNNNNNNNNNNNNNNNNNNNNNNNNNNNNNNNNNNNNNNNNNNNNNNNNNNNNNNNNNNNNNNNNNNNNNNNNNNNNNNNNNNNNNNNNNNNNNNNNNNNNNNNNNNNNNNNNNNNNNNNNNNNNNNNNNNNNNNNNNNNNNNNNNNNNNNNNNNNNNNNNNNNNNNNNNNNNNNNNNNNNNNNNNNNNNNNNNNNNNNNNNNNNNNNNNNNNNNNNNNNNNNNNNNNNNNNNNNNNNNNNNNNNNNNNNNNNNNNNNNNNNNNNNNNNNNNNNNNNNNNNNNNNNNNNNNNNNNNNNNNNNNNNNNNNNNNNNNNNNNNNNNNNNNNNNNNNNNNNNNNNNNNNNNNNNNNNNNNNNNNNNNNNNNNNNNNNNNNNNNNNNNNNNNNNNNNNNNNNNNNNNNNNNNNNNNNNNNNNNNNNNNNNNNNNNNNNNNNNNNNNNNNNNNNNNNNNNNNNNNNNNNNNNNNNNNNNNNNNNNNNNNNNNNNNNNNNNNNNNNNNNNNNNNNNNNNNNNNNNNNNNNNNNNNNNNNNNNNNNNNNNNNNNNNNNNNNNNNNNNNNNNNNNNNNNNNNNNNNNNNNNNNNNNNNNNNNNNNNNNNNNNNNNNNNNNNNNNNNNNNNNNNNNNNNNNNNNNNNNNNNNNNNNNNNNNNNNNNNNNNNNNNNNNNNNNNNNNNNNNNNNNNNNNNNNNNNNNNNNNNNNNNNNNNNNNNNNNNNNNNNNNNNNNNNNNNNNNNNNNNNNNNNNNNNNNNNNNNNNNNNNNNNNNNNNNNNNNNNNNNNNNNNNNNNNNNNNNNNNNNNNNNNNNNNNNNNNNNNNNNNNNNNNNNNNNNNNNNNNNNNNNNNNNNNNNNNNNNNNNNNNNNNNNNNNNNNNNNNNNNNNNNNNNNNNNNNNNNNNNNNNNNNNNNNNNNNNNNNNNNNNNNNNNNNNNNNNNNNNNNNNNNNNNNNNNNNNNNNNNNNNNNNNNNNNNNNNNNNNNNNNNNNNNNNNNNNNNNNNNNNNNNNNNNNNNNNNNNNNNNNNNNNNNNNNNNNNNNNNNNNNNNNNNNNNNNNNNNNNNNNNNNNNNNNNNNNNNNNNNNNNNNNNNNNNNNNNNNNNNNNNNNNNNNNNNNNNNNNNNNNNNNNNNNNNNNNNNNNNNNNNNNNNNNNNNNNNNNNNNNNNNNNNNNNNNNNNNNNNNNNNNNNNNNNNNNNNNNNNNNNNNNNNNNNNNNNNNNNNNNNNNNNNNNNNNNNNNNNNNNNNNNNNNNNNNNNNNNNNNNNNNNNNNNNNNNNNNNNNNNNNNNNNNNNNNNNNNNNNNNNNNNNNNNNNNNNNNNNNNNNNNNNNNNNNNNNNNNNNNNNNNNNNNNNNNNNNNNNNNNNNNNNNNNNNNNNNNNNNNNNNNNNNNNNNNNNNNNNNNNNNNNNNNNNNNNNNNNNNNNNNNNNNNNNNNNNNNNNNNNNNNNNNNNNNNNNNNNNNNNNNNNNNNNNNNNNNNNNNNNNNNNNNNNNNNNNNNNNNNNNNNNNNNNNNNNNNNNNNNNNNAGAAGAATGTGGAGTCACGGTGAAAAAAATTGATACTACAGAGAATCCTGCTGATATGCTGACAAAAGTGGTGACTGCGGTCAAGTTTCAACATTGTTTGGATTTGATCAACATTGTTGAAAACTGAAGATTGAAGATGAAGACACAATCAAAATTTGTTATTGAGAGAAAATTGAAGATGTGAAATTTTGCCAAGGTGGAGATTT
>Nt01:9415701:9420159
AAAAATCTCCACCTTGGCAAAATTCCATATTTTCAATTTTCTCTCAATAACAAATTTTGATTGTGTCTTCATCTTCAATCTTCAGTGTTCAACAATGTTGATCAAATCCAAACAATATTGAAACTTGACCGCAGTCACCACTTTTGTCAGCATATCAGCAGGATTCTCTGTAGTATGAATTTTCTTTACCGTGAATCCACCTTCTTCTATGATTTCTCGTACTAAATGATATGTGCTTCGTCCTTGCAAGATAAACTTGGTTCTTCGCTAATTGAATAGTATCATAAAAAATTGTGATACTTTTTTGTCCAATACCATGCTCTTTTAGCAATCCCTGAAGCCAAAGTGTCTCCTTCATAGCCTCTGTAATAGCCATGTACTCTGCCTCTGTTGTAGACAAAACAACTGTTGACTGCAAAGTAGACTTCCAACTAACTGGTGCCCTTGCAAAAGTAAACACATAACCAGTGGTTGATCTTCGTTTGTCCAAATCACCCGCAAAATCTGATTCACAATATCCAACTACAGGTTGATTGCCTTCCCGCTCAAAAACTAACACAACATCTACAGTATTATGAATATACCGTAGAATCCACTTCACAGCTTGTCAATGCTCCTTTCCTGGATTATGCATATATTTGCTAATAACTCCAACAGCTTGTGAAATGTCAGGTCTCGTACAGACTATTGCATACATCAAGCTACCAACAACATTTGTGTATGGTACCTTTGACATATACTCTCGTTCAGCTTCATTTTTTGGCAACATAGTAGTACTTAGCTTAAAATGGGGAGCAAATGGAGTACTAACTGACTTAGTCTTTTCATCTATGCCAAAAACGTTGTAGTANNNNNNNNNNNNNNNNNNNNNNNNNCTATCTCTTATTATCTCCATGCCAAGAATTTTCTTTGCCTCACCCAGATCCTTCATCTCGAACTCCTTCTTCAGTTGAATCTTCAACTTATCAATTTCTTTCAAATTCTTGGAAGCTATCAACATATCATCAACATATAGGAGAAGATATATAAAGGAACCATCTTTAAGCTTGGGCAAATACACACAATGATCGTATTTGCTTCTCTTGTACCCTTGTCGCAACATAAACTTGTCAAATCGTTTGTATCATTGTCTAGAAGATTGTTTCAATCCGTATAACGATTTTTCAAGTTTGCACACCATATTTTCCTTTCCAGCAACATTGAATCTTTCTGGCTGAGTCATGTAGATTTCCTCCTCCAAGTTTCCATGTAAAAACGCAATTTTTACATCCATCTGAACTAGTTCCAAATCCAACTGTGCTACCAAATCCAACATAATTCTAATAGAGGAATGTTTTACAACTGGAGAAAATACTTCATTGTAATCAATTCCCTCCTTTTGAGCATATCTTTTGGCCACCAATCTTGCTTTGTAGCGAACATCTTCTTGGTTAGGAAATCCTTCATTCTTTGCAAATACCCATTTGCACCCAATTGCTTTCTTTCCCTTCTGGAGATTGGCCAATCTCCATGTATGATTCTGATGAAGGGACTATATTTCATCATTCATGGCAATCCTCCACTTATCTTCTTCTGAACTTTGGACTGCATCTTTATAAGTGGTAGGAACATTATCAGCTACAATTGAGGCGGCACAAGCAACCGTCTCTATAAGACAAACATGTTTTGTTATTGTCCTTTTTGGCCTGCTGGGTGCTATTGATTCAAGTTGTTGTTGAGGTTCCTCAGTTGGAATCTCCCTATCTACTGGCTCTTCTTCCAGAGGATAATCTTCATTTGTTTCCTCCTCTGCTTCTTGTGTAGGAAAAATAAATTTTCCCTCAAACTCCACCTGCTTAGAAGCACCCTCATTTTGTTGGTNNNNNNNNNNNNNNNNNNNNNNNNNNNNNNNNNNNNNNNNNNNNNNNNNNNNNNNNNNNNNNNNNNNNNNNNNNNNNNNNNNNNNNNNNNNNNNNNNNNNNNNNNNNNNNNNNNNNNNNNNNNNNNNNNNNNNNNNNNNNNNNNNNNNNNNNNNNNNNNNNNNNNNNNNNNNNNNNNNNNNNNNNNNNNNNNNNNNNNNNNNNNNNNNNNNNNNNNTCCAAAATGCCTTTAGTATTATGGATCGTTGTACCAAATTTAACCCTTGTTTGTTTCCCTTTGACACAATGCTCGCAGAACTCCAAGTTGCAAACCTTTACTCCCTTTAACAATCCTTGATCTGATAGAGTTTTCAAGGATTTTCCTCCAGCATATCCCAAGCGCATGTGTCATAGCATGTTGCTTCTGCCTTTTTTTCGTCACTGGATGTCACTGTCACTATCCTAATAACTGTATTACCACGATAACGGTACATGTTATCATTTTCCGATTGGCCTTCATTACCACTAGTGCACCGAAACATACTCTCATCACTCCATTTTTTGCAATGATTTTGAACCCTTTTGATTCTAGGGCTCCCACAGAGATGAGATTCTTCTTCAAATGCGGTACATATCGAACATCTATTAATGTTATGATCATTCCATCATAGTTCTTAATCGTATTGAACCAATTCCATATAAGGTAAGAGGGATGTTGTCCGCTGTGTGGATGACTTCATATTCTCCTTCTTGAAAATCCACGAACCAGTCCTTGTTGGGACACATATGATAGCTTCAAGCCGAGTCCATCAACCATATGTCTGATGATGTTGATGATTCTGTTGTAACTAATGAGAAGTCTGAATCATCACAATCAACTACATTTGAATCTATAATGGCCTTTCCATTGTTATGTTTGGCCTTATTCTTCAACTTCGGATAGTCTTTCTTCCAGTGCCCCTTTTCTCGACAAAAAACACATTCATCTTTACTGGGTCTAGATCTTGACTTGGATCTTCCCTTCTTTGTCCTCGTTTGATTTTGAGGACAACCCCTCACAACCAGTGCTTCTCTTTCTCCGCCCTTCTATTTTTCTCCCTTTCTTTGTTCATAGCTGTACAAAGCCGAACAAACTTCTCTGAGAGAAACTTCGTCATTTTCATGGAGTAGAGTAGTTTCAAGATGCTCGTACTCATCAGGAAGTGACCCCAACAACATCAAGGCCAAGTCATCATCATCAAAAGTTGCATCCATATTTTGCAAATATGTGACCAACTTATTGAAACTGGTGATATGTTCATTCATTGTGGTACCAGGAACATAGGTGAAGCGAAATAGTCTCTTCTTCATGTACAATTTATTTTGACTGTTTTTCTTCAAAAATTTACCCTCCAGTGCTTTCCATAATTTACTTGCAGAAGTTTCCTTTGTGTATGGATATTTCTGCTCTCTAGCAAGGTAGGATCGAATGGTACCGCAAGCAACACGGTTGATAATTTTTCGATCTTCTTCTCCAATAACATCTGGTTTCTTTTCTTCAATGGCAAGATCTAGCCCTTGTTGAAAAGGGACATCTAGAACCTCGCCTTGCCACATCCCAAAATATCCTGACCCGTCAAAAATTTATATCGCAAATTTCGCATTTGACACGATTCGTGTCATAAGAGAAGATGCCAATGATGACGTATTGTTGACACTTGATGTAGGTTCTTCTTGTTTATTATCTCCATCTTTGACACAAATATTATTTAATAGCTGACGACACAAATCAAGATTATTTCCTTTTTGGTGTGGAAGATCAGACTAAGCTGCAGCCACAGAGCATACTCAGACAGAACCTTGACTCAGTTACCAAGATAAATCTTTTCTGATGTGGAAGATCAGACTATGCTGCAACCATAGAGCACGCTTAGACAATACTTTGGCTCTAATACCAATTATT
>Nt01:13470727:13477852
AGTTAGTCCCTCCGTCTGTTGGGGTTGTTCCCTGTCGGGCTCGACAAACAGATCATGATTGCTACGAGTTCGAGCGAAATCTAACTTCTAACTTTTCATTCCTTAGTTACATTCCTTGGGTTTTTGGCGGGGGAGGGGTGAAGGGGGGTTCTTTCGATACCCATGGACCGTTGCGGCTGTTTCGGAATCGAAATGCCGTTTGGTATCAAAGCGCTATTTTGTGGTTACCGCCATTATGATACACGTTCCTGGGGAATTGTTCGTGCCCTATCGGATTTGATTGGCAACTATTGGGTTTTGTGCTCGGGGAATGTATGTCTCTTATAAATAGAGGGAGTTTATCATTCAATTTACACATATCTTTACCTTTTACTCGAGAGAATTCTGCAGATATTCCTTCTTTCTTACCCTCCAAGTTTTCCCTTACCCTTAGTTAACTGAAAATCTCCCTCCTTTCTTTACGTTATCTTTCTGTCGCCTCATCTAGGCAAAAATGGCTGGTGATTCCCCTCGCACCGATCTTCCTGCCATAGTTCCGGCACTGGAAAGTGCTGCTCAGGCCACTGGAGGGATAGATGTGGTGGAAGATGAGGAGGTCCCGTCGGTCGTTGAGATCCTGCCTCGCCCTGGGAGGGAGTTGACCGACTTCGGTACTCGTGCCGGGGTGGAACCGGAACCTGTCCACTCCATTATGAGAGAAAGGGATATTGCAAAGTTGAAAGAAAGGTAGGGAATCCCTAATTACGTTGATATGCGACCGACGGTGGGGAACAACATAATTCATTTCGACCGCCCCGGGTACTGCGTGTTCTACGCCTACCCCTTTCTTATTGGGTATACATTTCCTCTTCCTTTGTTGGTGGTGGATTTTTTCCATTTTTATGAGGTATGCCCCGTCCAACTTTTGCCATATTTGTACAAGTTATTCCTTATACTTCTTAAGTACGGGGAACTCGCCGGTCTTGAGGTCACTTTGGGCCATATGCTCACCATTTTCGCCCCTCAACTTATTCGTGGTACGATGATCCATATGCTCCCTCGGGGGTCGAAGAGTCTGGTGGTGAAGATGGACGATAGGACTAACCGTCGTTTCTACGAGAACTATTTTTATGTACGGACTGAGCACATTGTGGCGGACCCAACGGGATTCCCTGAGAAGTGGAACTTTGCGCGTAAGTATTTGTATTTTAGTCGGTGAGACGCCCAACCATTTTTTGTTATGGTACTAAACTTTATCATGCCTTTGCAGCTGAGAAATTGCCCCCTCCGCTTGTCGAAGGTATTCGCGAATGGGTGAGTGCCATTCTTCCCCATACAGTGGGGGTTCGCATATGGTCGACCTTTTATGAAAGGTTCGGACGCAGGCCTCTTACAGGTGAGATGACGTTTCTGCTTGCTATTCTTCCTCTCTTTTTACTTAGCTCTTATGTGTCGTTTGTCGATGTTAGGGAGAGTGCGGAGAGCAAGGGATCCTACGTTAGCTTTTCGTCAGCCGACCTCGTCTATTCACCCTATCGCGGTACCCATCATCTGACCTTCGTCGAGGGCTACTTCAGTTGAGTCTACAGCCTTGGTTACTCTTGCGAGGGCTTCTCAGGCCGAAGTCCCGACCTGCATTGCTCGCCCAGCGGATGAATCTTTGTCTACTGGGGAAGAATAGGGGCCATCGAAGAGACGACAAATGGAGTTTGAAACTGCGTCCCCAACAGTGATTCATCTAGACGACTCTCCTACGATGGGATCTGGAGAGGGGTTGTCGTGGCTCCCCCGTAGGGATGGAACCAGCCATTGCCTCGGCTTAATCAGAGATTCCCACCATTGTCAGTGGTCAGCAACCTGTCATGGCAGAAGATCAGACTTCTAGGGCCGATGTTATAGTTTTGGACGTACCTTCATCCTCTGCAGTTGGTCGTGCTTCCTCTTCAGCTGCCGAAAGAGGGAAAGGCGTGGTGGTCGACGATTACGAATCCAAATCGAACCTCGACCCTGACGATGTCAAGATGTTTAAGGAGGGCCTTACTCACTCAGTGGTTCGTGTGAGAGGCGCGACTCATATTCTTGAGATCCCTTCGGATTCCAATATTTTGGGGGACACGGAGGATCTGGTGCCGCAGTTCAGCATGTTATGCTCTGCAGCCGAGAATGCGGCCCTTCGGTCCGTTCCTAATGTTGATTTGATGAATGAGGTAGCCGCTATGGGCTTAAGGGTATGTTATGCTTACTTTCGCTTTTCCCTCACCTTTCTTGATAATACAATTCTAACCCATCTTTACATTTTTCAGACGTATATGGTGGAGGTGGAAAGCATTCGCAGGGCCAACATTTGGGCCAAGATTTTCTTGAAGATGTTGGAGAAATATCGTCGCTACCGCAACAAGTGCCGTAAGATGCATGAGCCACTGAAGGCAAACCCCGGTAATCGGGCTCTTGGTGAGGAGTTGGAGAAAAGGGACCAGGAGTTGATGCAAGCTATCTACAACAAGAGTGTGCTTGAGGAGCAACTTCGAATGAAGGACTAGGAGCTCGAATTGGGCAAGGGAGCCGCCGCAGAATGTGAGCATCTGTAGGAGAGATTGAGGTTAATGCAGTCGGAGATGGATCAGAACTTGATAAAGGTCGAGGCGATAAGCATGGAATGGATGGGGAAATTGACCGCCCTGGAGAACAAGGTTACTAGGTTGGAGAGCATCGAGAGTGCTTGGTCCGCGGCCTTGGAAAATACCATCTGCGTCCTCCAGTTCGAACATGAGTTGGAAAGAGAGATGACTAACCTCATGGAGGCAAGGCTCGAGGAGCGCATTAGCGAGATTGATCAAGAGACATCAGTTCTGGGAGATCGGTTCGCAGTACTGGAAGCAGAAAATGGGCGACTGTTGTCTCAGATCGAATCTTCCTCCACCGTCGTTCCTCACCATATGCACGAGCTTTGGGTTAACGCCGAAGCCTAGTAGGATATATATAAGAGTTTGTGGGAGGCGGGTACTGTGACTGAGGCTGCATATGAAGTAGCGTAAGTGAAAGCGCGGGAGGCTCGCATCAATTACGGGTATGATGCGGTGACGCCTGAAGCTAATGGGGGTGCGGATGGTGATGAGGGAGGACTTCTTGGAGATGGTGATGGAGGCGTTGACGCCGAATAAAGAATGTTGTTTTTGCCTGTTCTTGCTTTCAGCTATTTTTTTAGTTGTTCGTCGTCTGTTGTCGTTGTTTCTTTCCCCTTTCCTTTTCGTTCTCTTTTTTTCCTTAAATTGTTGGCTTGGTCCATATGTAAGTGGCGATAGTCCGCGCAATGACTTTGTATAAAGAAGAGTTTTTTCTTCATTATTTGCCTTATATTTCACCTTTATTTTCACTATTTATGGCTTTGGTGCGAGATAGATGCCTGTATGGCAAGTCCCGATTTTTCTTCCCCTTTATACCTCCTGACGGCTTTTGGCCTTAGAAATATTTCTGGTTTCCTCTTGCGTGATGGCCCCTAACCTCAAAAGGTGTTATTTTGAACTAATCGAAATAGTGACCCGTCAACATCCGATCGAGGTCGAACTTTTCTTTGTCTGGCGAAGGTCCTTGGCTTTAAAGTGTTATTTTGAACTTATCGAAATAGCAACCCATCGTCGTTCGATCGAGGTCGAACTCTTCTCTTTTTCTCGAAGGCCCTTGGCCTTAAAGGGTATTATTTCAAACTTATCAAAATAGTAACCCGTCGTCATTCGANNNNNNNNNNNNNNNNNNNNNNNNNNNNNNNNNNNNNNNNNNNNNNNNNNNNNNNNNNNNNNNNNNNNNNNNNNNNNNNNNNNNNNNNNNNNNNNNNNNNNNNNNNNNNNNNNNNNNNNNNNNNNNNNNNNNNNNNNNNNNNNNNNNNNNNNNNNNNNNNNNNNNNNNNNNNNNNNNNNNNNNNNNNNNNNNNNNNNNNNNNNNNNNNNNNNNNNNNNNNNNNNNNNNNNNNNNNNNNNNNNNNNNNNNNNNNNNNNNNNNNNNNNNNNNNNNNNNNNNNNNNNNNNNNNNNNNNNNNNNNNNNNNNNNNNNNNNNNNNNNNNNNNNNNNNNNNNNNNNNNNNNNNNNNNNNNNNNNNNNNNNNNNNNNNNNNNNNNNNNNNNNNNNNNNNNNNNNNNNNNNNNNNNNNNNNNNNNNNNNNNNNNNNNNNNNNNNNNNNNNNNNNNNNNNNNNNNNNNNNNNNNNNNNNNNNNNNNNNNNNNNNNNNNNNNNNNNNNNNNNNNNNNNNNNNNNNNNNNNNNNNNNNNNNNNNNNNNNNNNNNNNNNNNNNNNNNNNNNNNNNNNNNNNNNNNNNNNNNNNNNNNNNNNNNNNNNNNNNNNNNNNNNNNNNNNNNNNNNNNNNNNNNNNNNNNNNNNNNNNNNNNNNNNNNNNNNNNNNNNNNNNNNNNNNNNNNNNNNNNNNNNNNNNNNNNNNNNNNNNNNNNNNNNNNNNNNNNNNNNNNNNNNNNNNNNNNNNNNNNNNNNNNNNNNNNNNNNNNNNNNNNNNNNNNNNNNNNNNNNNNNNNNNNNNNNNNNNNNNNNNNNNNNNNNNNNNNNNNNNNNNNNNNNNNNNNNNNNNNNNNNNNNNNNNNNNNNNNNNNNNNNNNNNNNNNNNNNNNNNNNNNNNNNNNNNNNNNNNNNNNNNNNNNNNNNNNNNNNNNNNNNNNNNNNNNNNNNNNNNNNNNNNNNNNNNNNNNNNNNNNNNNNNNNNNNNNNNNNNNNNNNNNNNNNNNNNNNNNNNNNNNNNNNNNNNNNNNNNNNNNNNNNNNNNNNNNNNNNNNNNNNNNNNNNNNNNNNNNNNNNNNNNNNNNNNNNNNNNNNNNNNNNNNNNNNNNNNNNNNNNNNNNNNNNNNNNNNNNNNNNNNNNNNNNNNNNNNNNNNNNNNNNNNNNNNNNNNNNNNNNNNNNNNNNCAACCCATCATCGTTCGATCGAGGTCGAACTCTTCTCTTTTTGGCGAAGGCCCTTGGCCTTAAAGGGTGTTATTTCGAACTTATCAAAATAGAAACCCGTTGTCATTCGATCGAGGTCGAACTCTTCTCTTTTTGGCGAAGGCCCTTGGCCCTAAAGGGTGTTATTTCGAATTTATCGAAATAACAACCCGTCGTTGTTCGATCGAGGTCGAACTCTTCTCTTTTTGGCAAAGGCCCTTGGCTTTAAATGGTTTTATTTCGAACTTATTGAAATAGCAACCCGTCATCATTCAATCGAGGTCGAACTCTTCTCTTTTTGGCGAAGGCCCTTGGCCTTAAAGGGTATTATTTCGAACTAATCGAAATAGCAACCCGTAGTTGTTCGATCGAAGTCGAACTCTTCTCTTTTTAGTGAAGGCCCTTGGCCTTAAAGTGTGTTATTTCGAACTTATCGAAAGAGCAACCCGTCGTCGTTCGATCAAGGTCGAACTCTTCTCTTTTTGGCGAAGGCCCTTTGCCTTAAAGGGTGTTATTTTGAACTTATCGAAATAGCAACCCGTCGTCGTTCGATCGAGGTCGAACTCTTCTTGTTGGCGAAGGCCCTTGGCCTTAAATGGTGTTATTTAGAACTTACTGAATTAGCAACCCGTCGTTAGTCCCAGTGTTTCGAGAGCTAGATATCTTCTTGGAGAGTCCCAGTCTGTTTGACATTGCTCGCAACGGCGAGTGTAACATCGGAGAATGTGAAACGTTGTTGTTTCGTTTAGGTTTGTTCTGTGCACATATTGTAGTTTCCTTGTCTGAATCTCACCTTCCGGCTTGGAGGTATCACCAGTGGGCGATATCACAGTTGTTTTGCAGTAGTTTTTGTCCATTTCACTAAGGTGTTTCTTTATTCGTTCGCCTGCGCGGCCTTTGTGTCCCTACTTGAGCATGGAGCAGAAGGTGAGTTAGAGTGATCCTTTCCTTGCCCCAGTTCGGTGGTCCGATGGAGGAGAACAGGTTGGTAACGTTATTCGTCTTGTTTGGCATATCGATGGTTGATGAGGCAAAGATTTCTAAGTTTGGTAATTTTGCTCGGCTCTACTCCCCCTACCGCATTGTGCATTTGTATCGCATGGGTTGGGTTTTTCCTTCGCGCTCCTTTTGGTGGGTGATCGTATTTATTGTCTTTGATCTGGGAGAGACTAGGAAATTTTACTGAGAAATCCCCACAGACGGCGTCAAATT
>Nt01:15280605:15281866
AGAGCTTCAGTGAGAAAATTATCGCTGAGCGTCATTCCAGCGCATCCGGGAAGAAAGATCTCGTCGCCGTGCAATTTTCCGGCAACTTCGTTTTGTTCCCAGGGTTCATCACTAATACAATGGTGTTGTGCATATACCAATACCACCATCAGATCTGAAACCCTTGTGTGACCAAACCCTAGAAATTCCAGTCCCATCTGAACAAAAAAGTCAGTCACCGTGCGTCTTTCCGGTTGACGACTCAAGATTGAATTGCGTTATTTCCTCATCGGCAAGTGTTGTGCGAAAACCAACACTATCATCTTGTTCGGGAAATTCAGGCGACAAAACCCCAATCAATCGCTCCGGCAGAAAGTCATGTGCCTCCACGCGCCGCCAAAATTAGGGTTTCGGCGAGCTACATTAACTTTTCCAACGTGTGTGAGCCATTCCGGCCACTTTTTGACAAAACTTCTTCAGGACAACTTACTTGTCCAGTGATTCCGAACCTACCCATATAGATTACATCAAATGCTGACAATTTTTATTTTCTCCGGCGTGAACATTGCACTTTTTCCGACGTAAACGGTTCACTTTTTCCGACGTAAACAGTTCACTTTTTCCGGCGTAAACAGTGATTTCCAGAATTCTATTTTCTGTTGGTGTTTGAGAATCTATTTTGTAGTGTGGAATTTGGCATAGTCTCACTATTTTCAAATTTTTCTGGAGACTTTTCGGCATCATCAACCACCTGGTTTTGTTGCTCAAGGGAGTCTAGTGGCCTTGTATGTCGAATGATCAGCTTGCAAATATTTTCACCAAGTCCCTCACTGATCCTCGTATTAGTTACATATGTAACAAGCTCAGTACATATGATTTGTATGCACCGGCTTGAGGGGGAGT
>Nt01:18396311:18410760
AGATAGTCTCGTTGTTTCCCATAACGAAGGGATGTGAAATGATTATGACACTTGACCCCTCAATCTTCTTACGGTGATGCCATACCGATGATTCGACTTTTGGCGTGAGTTTTGTTGTAATCGGGCATCCACGGGCTTGTGTATTTTGACCTCATTCAATGCACTCCCAATTCTCGCTTTCCAAGGTGAAGGTACCACCGCCGGTTCGGTTTTCCATAGATGCATTAACTGCGCCCATCGGTCAATCTTCTAAAGCCTCGACGATCGCGTCATAACCCCCTATAAATGAGGGTGTTTTGGTGTTGTTTTTCCTTATCCCAATGCCTTCATTGGCTTGCTTGCCTATTCTTTCTTATCATCTTCTTCTATCCTTGAACATCATGCTTGGGGCTCATGGCCTCAAGGTCGTTTGGAGGAGCTCCCTTAGATCGTGTTGTGGCCCTTTACCGATGCTTCCCCTTGTCGAGCATAATCACACTATCCCGTCATTGTTGCGTTCATCAATGTACTTGTCTTTGCTGCTGCTGTTGGCCTGAGATGATGTTGGATAGGGAATCAGTTTCCTCCTTATGTAGACAGTCATTTGGATTATGCACCGGTGCTCAAAAGGGGGCTCGAATTATACACCAGTGCTCAAAAGGGGGCTCGAATTATACACTGCTGCTCACCTTCATACCCCAGCTTGATGTGGTTCTCCACTCCGAGTTGGGGGCTTGCACGACTAGACGTTCCAATAAGTGGATTCTAAGTAGTCATGCAAGCGGGATAGATGGTTGTTTAGTCTGCTGTCTCTCCGAGGTTCCCTTGGCCAAAAAGGGTCCTCGAGCTTCGAAAAGCTATGGCGTTTTTCATCCCTCCCTGCCCCTCACTTTGTCCCTTTGGGATATCAGTGCGGAAGGTTGGGATGAAACTTCCGAGGATGTGCGTCTAGAGGCACCTGTTGCGGACCTTCGAAGGTGGATCGGTCTTCGGGCTTTTACTTTGTGTGTGCATGCCTCTGTCTCTTCCTTTATACATAGAGACCCTTTGTAGGCTTTTGTAATTGTATGTAATGACCCCTCGAGGGCTATTGTACGTGGATCTTTATGAATATTAATATACTCCGTTGACTTCTGCTTTCGACCTTTGATTTGTTATTGCATGCTCCCGTGCCCTTCGAGGCTTTTCGAATGTCTTCCTTTATTGTTGACCGCTAAGATTTAACTTGGGCGTGAGCGTTCTTTCCGATCCTCTGCCGATTGACATGGATCTCTTTCGAATCCATCGTCGTACCTCGGACCAATCCTGGATTGATTTGATAGGCTCGGGCTTCTGGGGCCCTCCGAGTTGTATGGAGATAATACGACGAATTTCGGGGCCTTTGAGGATGTTATCCTGAATGAAGGCCAGCTCTGGATACCTGAGGGTCCCTTTTGATCTTGATGTAGATAGCCCCTTTTAGAACGTATATGACAGACTTCTGCTGAGGAGTTGCCTATACTCAGGTTCTGCCTCGGACCTTCATAGATCTTTCATGATTGGAGCTTCCCATGCTTATTCCTCTTTCTTAGAAAAGGGGAACTACGAGACCATGTTCTTGCCTTGCGTCGAGTGATGGCATTGAAAGCTTCCCGAAATCCGAATTCTTTTGGGTAGGGATCCTCGAGGTAGAAAGCCGTCTCGAGATTGGAGATAATACGAATGGTTCCTCGAGTTTCGGCTTCTCTTTGAAGGATGTTTTCTGGATTGATATCGCTCCGCCGATCTGTATTGAGGCTGTCGTCTTCCCAGGGCTCACTCAGAGTAAGCGAGTCGTCGTTGCTTCTCGCATATATGTGGGGCAGCTTTTGCTTCTTTGCTAGACCTCACTAATTTTAGATAGCTGCCCTTCCGCTTTGGCATAGGGTTCTTCATTTCTTCAGGCGCAAAAAGTGTTGGCGTACGCCCTTGCTCTGATCTATTAGTTTTACCATAATCATGGCAAGCACTTCGGGGCCAGCCTGACAGGGAGTGGGGAGTGCTGCTCCCGGCGCTCAGGAATAGTGGGAGTTCACTCTGAAGACGGTGTCTTTGATAAGAGAGGAACATTTGGAGATGGTGAGAAAATACTGTGGATGGAGCGAGGGGATAGCGGTGCAGGTGCTTCCCCCGGATGAGTGTATTATGGACTCTACTGATGGATTTTTGAGCGTATACCTATATCCTTTCGCGTTTGGTCCCTTTGATAGGGTTGTGCTTGATTTTTGCTTGAAGTATCGTGTTACTTTGGCGCAGATACATCCGTCATTTTGGTGGGTGGTGCTGATGATGAGGTTCTTTGCGGAGAAGGCTGGGCTTGAATTCACGCTTAACCATCTCGTCAAGCTATACCGGCCCTTTCATCACCAGGGCCTGCTAACCCTGAGGTGCCGTTCGTCCATGCCTTTTGTAGTTGACAACGAAGAGGACAGGGATCCGGAGTGGGTCGGTTGGTTTATCCGGGTCTGGATGGACGACATTATCCCTGTGGAGCCTTTGCTATTTCCCGAAGGGTGGAATTATGCACGTAAGTGGGGCGTTTGGTGCTTTTTCAGATTTTGCCTATAGTGAAAATCAGTTGAATAATAGTATTTTTTCCCTTGTTGGAGCAACTTCATAGACGCTGGGCGAAGTCTTTGACCTGCCCGGCTGGGTCCGGAGGCTGGTGACCCATTCGACCTGCGATGAGTGTCGGTGGAGAGCTATGCTTCGTATTAGATGGGAGCAAAATACCAAGGTATGTGCACATGCTGCCTTTGCCTTGGCCTTCGTATATTTGAGGTAACGTTTTCCCCTTTCATTTGTACCGGATTTTCCGCTTGCAAATATCGGATGGTTCCTTGGGATGAGGCAATGCTCTTCCGAAGAGGAGAAAGAGGCATTGACATCCGAGCCGAGGGATGACAACGATAAACGGGATTGGCACCCGCAATGTGATGGAGCTTTTAGTGATGCTAAATGGGCCTATGTTTTCGAGGATAGGGCATTGTCCGAGTCTGCTGCCCCTGAAGTTTCTGATTCCCAGGCAGCGGTTCCTCCAAGTGAATATGCTTTGCCCGAGGTAGGTTCGCCTGGGGCCGAAGAGGCAGGATCAACAAGAGTGTGTTCTGACTTCGAGGAAGTCCGTCGGCTTCACTTCGTGGTGATTTTAGACGTAGTTTTCCTGTATTCCGTGTCATCCTCCCTCTATTTAGATTTTCTTGTGCAGGCCTGCGATAGGCTTATGTCTGAGCTGCTCCGTCAAGGGGCCCGCTTCAAAATATTCTGGACGAGGACGAATCCCTTGGGCTCCTTAGCGAGGAGAAGGAGGTTGAGTTGTAGCATTGGCAGTATGAGGAGTACCGGAGCTCAAACTACGAGAGCTATTAAATAGAGCAGGTAACTTTCTACAACTCGTGATTTTCTCTCTTTGGCCCTTAAGGTTAACCCCTTTTTTGTTATATTAGCTGCAAAAAAAGACGAAGGTTTTGGAGTACCTCAAAGGCGACATCGACCGTGTCAGAGCTACCTGTGGTGAGCTAAGGGCTCAGGTGTAAGCTCAAGCTTTAGAGGAGACAGGCGCCTCGACCAAGGTCCCTGCCTTCGAAGCCCAACTTTGCTTGGCTCGTGATAATGCCAAAGTTTAAGCGGATATGATCGGGAAATTTGAATCTGACCTCTCGAAGATCAGGGCTGAGATAATTGATGCCCGGGCTGAAGCGGCATTAAACCGAACCAAGGCTAGTCAGGAGATGGCGATTCGTATGAAAGACGCTACAGACGCTCGAGCCAAGCTGAAGCGAGCCCTCGACAAGGAGAAGAGGATCGAGGAATATGTTCGTTGCAGATCCCGAAGAGAAGTACTCGAGGGGATCGGTGCGAGGGGCTCTGTTCTCTCAGAGGAATTGGCTCGAGCAAGGGCGGACGAGCGTGACGCACGGTCACTTCTTGATGACGAGGTGAAGAGCGAACCCGACAAGCTATAGCCCTTTGGAGCGGAGCGTAGATTTTGCCATTTTGTCGCTTTTTATTTGATAGATGTAGAGCATGTCTGTAGGTGGAGAGTGCGACTTCTTTTTTTTGCGTATGTAAGATAAGAGGAAACTTGAAGCTTTATTTCTTCCGCATCTCTTTTCTATTATTGCTTTTGACCAGGCGGGCTGGTTTCAGTGTTTGGCGGGATCCTCATAGGTCCGGAGCTGATCGGATAGGCCCGGAGGCTCTTAAGTGCGATCCTTGACATGAGAGGGTGTTGGGGCCTCCGTGCTTTACCCTGCTGTTTAGGCTTAGTATCCGAGTCAGGCTTTGACTCAATATTTCCTACCCTTAAATCATCTATGCCCGTGCGCGCAGGTAATAATTGTTCCCATTTATTGCTCTTGGGCATTTGTCGTTTTGACTATTTTGGGTTCAGTCTCTAAGTATCGTTGCGATTCGAGGTTCAATTGACCCTCAAGTTTTATCCTCCCTACATGGGTGGACAACAATGGCCTTTTGTGCTTCAGATCGAAGTGACCTTACAGGTGGGTGGCCCGGAGGCTCACTCCGCTGGCAATAGTGGCATTTATGTCATGCCCTTAGGCATATTGTAGTTTAACCATTTCGGGTCCAATCTCTGAGTTGCATTGCGACTCGAGCTTTAATTGATCCTTAAATACCTTCGATTTGCAGATTAGTGATATTGCCTCTTACGCTGTTTGGCCATTTACACCTTTTAATATGTGGCCCGGAGGCTTTCATAGTCAACTATTTTGGATCCGATCTCCGAATCGGGTTGCTGTTCGAGCTCATTTTAGTCCTCAAGTTGTCAATTTGTTAGCTAGCGATAATGGCTCTTACGTTGTTGGTCGTAGAGACCTTTTAATATGTGTCCCGGAGGCTTTGTTAGCTGGCGACAATGGCTCTTACGCTGTTTTTACCCGTGGGCTTTTTTGTAGGCTTTGTTTTCCGCTCGTTAAGGTCTTTTGAAAGATTTTTGCCTGACCAGTCATCGATTATGGAAGAACCTCGACTTCAAGTCGTTATCGGCGATGTTTTGAACACCTTGGAAGGTTTATATCTCTTAGGCTGNNNNNNNNNNNNNNNNNNNNNNNNNNNNNNNNNNNNNNNNNNNNNNNNNNNNNNNNNNNNNNNNNNNNNNNNNNNNNNNNNNNNNNNNNNNNNNNNNNNNNTAAGCTTGTTTTAACCGGTTCTTTCCAAAGTATATTCAAAGTAGTGGCCTGTGATTTTTGTTTAGCGACGGTCGGGCGTCCTCGAGTCGCGTTAGTTTAGCTATATCAGCCATTTTGACCGTAGTCAGATGTGTTTGGCCGGAGCCATTTTTGATCCCGAGTGATAGTTCAGGCATCTACACCGAGGGTATGCCCTTTCGGGACTCTTACAAATGCGATGTATAGCCTGAACTTTGGGACTTTCATGCCTATTGAGGTCTTACAATTTTTGTAATATAGAATAGATCTGGTTACGCCGAGTTTGCCCGCTAGGGGTCTATAACGACCCGACCAGTTGTTTTGAGCTTTTGCATTTTGCTCACCAGTTCTCGGGCATGACTTGCCCTGTGTGATGCAATATGACTTATGTAAATCATTGGCGTTGGGTTTCAGGTTAATCAAAATTTATTTTGGAAGAACAGTCTCAGTTGAAAGCTTAAAATTTGAAAGGTTTGACCAATATTTGACTAGTTTGTATATGATCTTGGATTGGAACTTTTATGATGTGTTTAGCTCCGTTAGGTGATTTGGGACTTAGGAGCGTGATCGGAATGCATTTTGGAAGTCCGTGGAAGGTTTAGGCTTGGATTGGTGAAATTGAGATTTCGACACTTTCCGGTTGATAGGTGAGATTTTGATATAGGGGTCGGAATGGAATTCCGAGAGTTGCAGTAGTATCATTGTGTCATTTAGGATGTGTGTGCAAAATTTCAGGTCATTCGGACGAGATTTGATAGACTTTTTGATCGAAAGCATAATTTAAGAGTTCTTGGAGTTCTTAGACTTGAATCCTATGTTAAATTGGTGATTTGATGTTATTGTGAGCATTCTGAAGTTTTGAAAAAGTTTGAACGATGTCATGGGATGTGTTGGTACAATTGGTTTGAAGTTCCGGGAGTTTCGGGTAGGTTCCGGGATGTGTTAGGCCGAAAATCATAGCTGTAGCAGGTCCAGAAGGGTTACAGGCCTAGGAACCCACCCGCGCGGTCTGCAAAAAAAAGAAGTGCGGCCGCGGTATGTGCTGTGCAGACTGCACAAAAAGAAGTGTGGCCGCGGTAGGTGCTGTGCGGACCGACAAAATGCCGTGCGGCCGCGGTGGGGAACTTTTCACTAGTTCTACTTCGGAAGCTCATATCTTTTGATTTACAAGGAATTTTGAGATGATTCAAAAACAAAAGTTGTAGCCCTTAGTGTCTAGTTTCCAGAAAGGTAAAGATATAGTAATTTGTTCATCTTTAGCAAATGTTATGGCCAAAATACTAAATCCCATCACTGCAGAGGAAAGTTGTGTGGCCGCGGTCGTTTTTGTGCGGACTGCACTGGTTCTGTGCAGACCGTAGTCGATTTTGTGCGGTCCGCGGAGGTGGAAATCTGTGGGGTACTCTATAAATACGAGGTTTTTGATTTTATTTGATATTTTGACTTAGAGAGCTCGGATTTTGGCGATTTTTCATAGGTTTTTCAAGAAATTCATCGGGGTTAGTGATTCTAACTCAGATTTGGCTAGAGTACATGAATCTATCATTGAATTTATCATTTAATTCGTGATTTGGGATGGAATTTGGGAAGAAAATTGTGAAATCTTTCAAAAATGTAAAATGATGATTTGAAGGACCAAATGATATCGGAATTGGATAATTTTCATATGGTTAGACTCGTGAGAGTATAAGGATTCTAGTTTTGTGAATTTTGTCAAATTCCGAGACGTGGGCTCGGTGCTTGGGTTTTGGTAATTTCGGGAATCGCACCCTTTGTTGATTGTTTTCTCTTGGGCTTTGTTCCCTTAGCATATTGTGATGTATTCGTTCTGATTTTGGATAGATTCGACGTGCGTGGAGGCCAATTCGAGGAGCAAAGGCGTCGCGAGCTAAAGATTTAGCCAGTTCGAGGTGAGTAATGATTGTAAATGATGCTCTAAGGGTTTGAAACCCCGAATTGCACATCGTAGTGCTATATTGAGGCGAGGCACACACTTGATGACGAGCATGGGGTCGTGTACTATTGGGGATTGTGACTTGGTCCGTCCCGATTGATGATTTTACCGCGTATTTGACTGAAACTTATTTGTTATCATCATGATTTGGGCTGATTTCCATATTTGGGCTTCGTGCCAACTATTTGAACCCTTCGGGGATTTTTATTACTATTTCCTCACTATTTTGACTTACTAATTGAACTCAGTCATGTTATTTTCCACTGTTTACTACTCAGCCATTTTTACTCCGTTTTGAGACTTAAATGATATCCTAAATGATGTTTTGGGCTGAGAAATATTGTTTTACTAATGCTCGAGGGGCTTGTGAGTATTTTTGACTAAGTAAGGCCGAGGGCTTAGTTGTGAGGAAACACTGATACTGATTTGAGGCCGAGGGCCTGATATATATACGCCACGAGGTGGCTTGTTGATATTGTTTATGAGGCCGAGGGCCTGAGATATATACGCCACGAGGTGGCTTGACTGATATGAGGCCGAGGTCCTAGATTTGATGCCACGAGATGGCTTGATATTGCGCTTGGGCCGTGAGGGGCCCCTCCCAAAGTTTGTACACCCCCAGTGAGCGCGGGTANNNNNNNNNNNNNNNNNNNNNNNNNNNNNNNNNNNNNNNNNNNNNNNNNNNNNNNNNNNNNNNNNNNNNNNNNNNNNNNNNNNNNNNNNNNNNNNNNNNNNNNNNNNNNNNNNNNNNNNNNNNNNNNNNNNNNNNNNNNNNNNNNNNNNNNNNNNNNNNNNNNNNNNNNNNNNNNNNNNNNNNNNNNNNNNNNNNNNNNNNNNNNNNNNNNNNNNNNNNNNNNNNNNNNNNNNNNNNNNNNNNNNNNNNNNNNNNNNNNNNNNNNNNNNNNNNNNNNNNNNNNNNNNNNNNNNNNNNNNNNNNNNNNNNNNNNNNNNNNNNNNNNNNNNNNNNNNNNNNNNNNNNNNNNNNNNNNNNNNNNNNNNNNNNNNNNNNNNNNNNNNNNNNNNNNNNNNNNNNNNNNNNNNNNNNNNNNNNNNNNNNNNNNNNNNNNNNNNNNNNNNNNNNNNNNNNNNNNNNNNNNNNNNNNNNNNNNNNNNNNNNNNNNNNNNNNNNNNNNNNNNNNNNNNNNNNNNNNNNNNNNNNNNNNNNNNNNNNNNNNNNNNNNNNNNNNNNNNNNNNNNNNNNNNNNNNNNNNNNNNNNNNNNNNNNNNNNNNNNNNNNNNNNNNNNNNNNNNNNNNNNNNNNNNNNNNNNNNNNNNNNNNNNNNNNNNNNNNNNNNNNNNNNNNNNNNNNNNNNNNNNNNNNNNNNNNNNNNNNNNNNNNNNNNNNNNNNNNNNNNNNNNNNNNNNNNNNNNNNNNNNNNNNNNNNNNNNNNNNNNNNNNNNNNNNNNNNNNNNNNNNNNNNNNNNNNNNNNNNNNNNNNNNNNNNNNNNNNNNNNNNNNNNNNNNNNNNNNNNNNNNNNNNNNNNNNNNNNNNNNNNNNNNNNNNNNNNNNNNNNNNNNNNNNNNNNNNNNNNNNNNNNNNNNNNNNNNNNNNNNNNNNNNNNNNNNNNNNNNNNNNNNNNNNNNNNNNNNNNNNNNNNNNNNNNNNNNNNNNNNNNNNNNNNNNNNNNNNNNNNNNNNNNNNNNNNNNNNNNNNNNNNNNNNNNNNNNNNNNNNNNNNNNNNNNNNNNNNNNNNNNNNNNNNNNNNNNNNNNNNNNNNNNNNNNNNNNNNNNNNNNNNNNNNNNNNNNNNNNNNNNNNNNNNNNNNNNNNNNNNNNNNNNNNNNNNNNNNNNNNNNNNNNNNNNNNNNNNNNNNNNNNNNNNNNNNNNNNNNNNNNNNNNNNNNNNNNNNNNNNNNNNNNNNNNNNNNNNNNNNNNNNNNNNNNNNNNNNNNNNNNNNNNNNNNNNNNNNNNNNNNNNNNNNNNNNNNNNNNNNNNNNNNNNNNNNNNNNNNNNNNNNNNNNNGGCTGGTACTATTTTGAGATATTGCCCGAGGGCCGGAATTGATGACATTGTGCCGTGAGGGGCGAACCTTATGTGCTTATCATTTTCTTATTTGCCTGCCATTTACCTATTTAAATTGTGTATTAGTGCCCGAGGTGTGGATTTCTGTGCTTATCTACACTAATTGTTTTGCATTCATTTGCATAACTGTTGAAAAAGTCATTTTCAAAGAAGTTCAAACTGAGCTAAGATGTTTTAAGAGATTTTACAGCTTCACTGCTTTCTTACTGGATTTGAACTGCTTCTATACTTCATCCTGATATGCTTTACGTGATTTCTTACCATTCAGACTTTAATTATGATTATTACTCACTGAGTTGGAGTACTCACTTTACTCCCTGCACCTTGTGTGCAGATTCAGGTATATATACACTCGGTAGTGGGTTTTGGCTGATCGGAGGTAGAGTCATCGGAGTTTAGCAAGGTGGCTGCCGGCGTTCGCAGCACTGCTTCTCTCTCTCTCTCTCTCTCTTTATTCATTAGTTTATATTTGTACACTTCAAACTTTTAGTTGTATTTATACCTTAGTAGATGCTCGTGACTTGTGACACCCCGGTTAGGGCTGTGTCGGGTTAGACTTTCCGCATTTGTTATCAATATTTCTGCTATTTAGTATTGTTTAAATCATGTTTAGACTATTTTCATGTTGATTAACTGCTTTAAAAGTTGAGTTGGGTTGAACTGGCTGGCCTTGTCTTCACGAGAGGCACCATCACGACGGGGTTCGGGGTTAGGGTCGTAACAGGGTCTTATAGTTTCGGGTTTTCCAACGTATGGCGATTAATGACAATCTCCAAGTCATCGAGTTTGTTTAATCTTGAAGACTGTTTCTCGTGAGCTCGGAGTTGCCTCGTGGGGGCTTTATGAGCCTGGAGTTTCGACCCTGGGGTCGTGCGAGTGTTGAATTGCTGACGCTAAGTCTCCGAGTACCTCGGGACGCATTTGGTGGAGAGGCCCCTGTCGGGGGTATACTTGAGATTTCCTTGTTTGGAGAATAAGATGTTGAAAATACATCCTTTTATTGCTTGGTGTAGACATACATTATTTCATTGTCGTGATCTCGGCTCATGCGGGTTCAGCTTCTTGGACCATTTGATCCGGTACATAATTCCCTATCGAGACTTAGTCCACCGTTTCCCGATCCTCCCAAGGGGATGGTTCCCTTAGAGGAAGATCATTCCTTGTCGTTGGACTGTAGAAGAAGTCCAGCGACCTTATCGGATCCTCCTCTGGGGGTACGCTGCTCTGCTAATAATCTTGCCGACGAGGTCCTCTTTGGGGAGGAAGTCCTATTGTGGGGAAAGAGCGCGACGGGCCCTTTTTTAGAGCCTAGGGATCTTCGAGTAGAGTTAGAACTTTTGAATATCCTGGCCAGTTGTCTGCATATAGGTTAGTGAAAAAATAACAAGGGAGTAGAGCAGTTCTTCCTCACGGCGGGATGTGTAGGCGGCGTTTTGAGATTTATTATGTTCCTACTCTTTCGAGGCGTGAGTCCTGATACAGCCCCGCGCTGTGTCTTATCAGGATTGGCCGAAAATTGGTTTGCTTATATTTTGATCCTTCCGAGGGTGGGGGCATTGATGCCGGCGATGCGCCAGGTGGTGAAGAATTTCCTTTTGGCGTGTATTGCTTTTTATTGACTTATTTTAGTCCTGCCCTTTGCGAGGGGTTTCATGCTTTTGGAAAAATGGGGCCGACACTGTCTCCGAGTGGTGTGTCGGTAGTCGTCTAAATAAGACGTTCGTGCTTTACGCCTCCTCCGATGGTACAGATCTCGACATCCCGGCCCGAGCTTAGACGGGCTATATCAAAAGAATGGTCTTTGTTGCGATTTGCCAGGGATTTGGGATGCGGGGGAGATTTGGTCCGTTAGTTCGGACTGCCCCATTGACTTTGGTCCAACATCATTGTTGTACGTGACCGAACCACCTGAATTCACGAACACATATTTTATTTAAGATAAATCAAATGAGAGAGAGGGTTACCAATGCGTCAGTGTGACGCAGGGGCGGAGTCTTGGTGCCCTTTTCCCTGGTTGTAAGGGTGTCCCCTGAAATATTTCCCTGGGCCCGCTTTTTCCTGACGGCTAGCATTTTCACTTTCCATTTTATAAGTCCTCGGAGGGTGTCGCCGCTCCTTCACTGTCGTGGTAATATGTCGCGGCTTGTTCGCTTCATCCTTCCCGGTTGCCTTCCTTCCTTGGGGCTGGGCTCGAGCCTGATCGCACGATGGTACTCGACGGTGATTTTTATTGAGTAGCACGACTGTCATCCTTCTGAGTTGGTGGCCATTTTTGACCTTGCGGCCGCGCGTGCCCTGCGATTCCCGCGCCGGGTTGTGGTTCTTTTGAAAGGGTCTTGGTCGAATAGGCCTGAGTTGCTCAGCGTCCTTGGTTTTGCTTATGGTGATCATGATATTTGGTATAGCAATGTTGAAATCGTACTCCGCTGGGCGGGATTCCTCTGCCGGTTGTGCCTCGTCAGACCCGGTTCCACTAAAAGTTCCTCGAGGACGTTGCCCTCGAACTATTTCTCTACCATTGCAAAGTAGGTTGCATCTTGTGGCGTTCCTCCCATTCGCGGTGCATGGATGGTATCTCCAACTGTTTAGCATTAGTTTCTTTGCTGGGAGTCTTCTTGGGTATATCGGGCCCGTAGAGGCTCCCGGACAGTTGTCCACGGCCCTGATTCGTGGTCGGTGTTGGGTACGGGCATCCGACTAGGTCTCAGCTGGGTATCTGGTTATGCTTCATTTGGAATGACCTGGAGTCGTCGGGTATGCTTTGTTTAAACTTTGGACAAAGGCCCGGATTGACCAGTCATCTGAAACTGAGAGCGATCTCATTCGTCCTATCAGGGAATGAGGCGCGACTTCCTGTGGTGTTTCACTCTCTCTTTGTTTGGCCTCCGACGTGTCGGGCTCTCCCGTTATTGCTTCCATGGCATCTACGTGTGCTTCTATGGTAGGATCTGCTGGTATGGTAAGCGAGTTTGTGAGGTTGGGCGCTAGGCTGCGGTGCCATACCATGGTTTCTTTCGAGAGTGTTTCCCCGAACTTCTTCAACGAGATGGGCTCGAGCTTATCATCTTGAAGGTTGCTTCCTTTCTCCGTGCATGTGTAAGAGGTGGTGCGCTCGTCGGCATCCGAGGTCCTGTCGCACCTAGGGTGTTCCGGCGTTTCGGATTTCCGTGAAGCAGGTTCCGGGACCGCTTCCCTGGGGGAGAACTATCGCATGAACCTCCACGAACCTGACTCGATCCTTTTGGAGAGATCCCCAGGCATCTTCGCTATGGTGGGTTCTATTATTGATCCGTTGTTGCTTGATCTTTCGGGTACTTGTTCGGTGCAGGGAGCTGTTTTCGGCGCTACTGTGCTGGGAGTCTTCGGATGGCTCTGTATCTGAGCGATAGCCAACTACTGTGCCTGCAATATTTCAAGAATATCGTGAAGGCTAACTCCCTGTGTCTCCCGAGCCGGGGTTTGTTGGGCTTCCTGTTGGCCGATATATTGACTGCTCCTATCGGTGTGCGAGGCCTCGTCGACCTGCTGCACGCCTCGTGAACATGTGTCCGCTGGAATTGGCCCAGATGCGTTATCGGGGTTCCGCGGCGTCGTGCCAACCATTGGAACAACCTCGCCATTTCCGTCTTGATTTTTGGGGTAGTCGTTCTCGACTTTGCTTACCGAGCCAAACATTTTGACCTAAAATCAAGAGATCTTTGGACAATAAAAAGTTTGAAAGATAATGTGCGTTTGTGCAATGAAACCAGCAAGAAAATTATCTCTATTATTTTTAGCCCCACGGTGGGCGCCAAACT
>Nt01:20603300:20607403
ATTCCACCCTCCTTTGGATCAACCTTGTCCTCAACGTTGACATAGAAAACTGGCAATGGAAATTGACATAGACATTACTGCTCAATGGAAATTGAGAAAGACATGACTGCTCCAATGACACTTGTGTCTGTAAGTGCAACTAGAGAAATCTACGATAACAAAAAATGTCACCCATGACATCTGAGTGGAATTTCTGGTGCCATTCTGCAACACTTTCACGCACATAGCAACAGCCTCGTCATCATCACCATTGTCAAGGAAAATTGGAGAATTCAAAACTTTTTCAATATCAGTATAGTACTGAGATGATCTTCCACCCCTTGGATCCATAGTGAATCCCACTTCATTACTCACCACAATGTAATTGGTCCCATCAGTTGTGTACTTTGGAGGAACACTCAGATGCCATGTCTCATAGACAACACATCGCCCTGCAAAGCTACCATCACCATCGAGCGAAACACGCATCTGTGTTATGTTCACATCATTGACGTAATATTGCTTTGCTTTAGTTTTTCCAACACTATCGATCTTGCTAACTTCAGCTTTCAAAAAATTTAAACAAGTCATGGAAACAAAACCAGCGTCTTGAAGAAGGAAGTCAACAGAGTAATCATTGCAGGCAAAACCCAGAAGAAACATAACACACCAGCTTAGCAATGAAATCACCAACAGCGAATACCAAGACCTTTAAATGGCTAGCTAGTGCTAATGTTGTTCCATCATTCCCCAATATGAACATGTTATCTATCCCACTCAAGAAATCAACTGGTCCAAAAATGGAAAGCATGACAAGCATAATCACTAAAAGACCCAGTAAAACATTAGTTGTTGGTACCTTGTATTTTCTTGTCTGATGGCTAATGGAGATGATGACAATACTATAATAACCAGTTGTTATAATCCAATCCTTAAAACATCTCTCAAAGATACCACAAGTTGTTATACTAGCTCTATCCAAAGCTAATACAATCAATAATATCTATAGTAGTCTTCGCCCCACCAAGTTTTTAATCCAATCCCTTCCAAAGCAAGGAATTTCTTTCTTGTAGAAAGATGACCCATTTGCTACATAATTGAGCCCTGAATTAGCTTTGAATATAATGTTACTTTTTTGCAGAGAGTTATTATATGCAACTGGTTTGAAAAACTTCTCATTTACGTCATTAGTTAAACCCTTCACATTGAGCATATTAAGGCAAGCATATTGAGAAGCAAGATCTGAATGCACAGAATACCTCAATGGTACATTGCATTGATACCATATCAACCACATCTTCACACCATCCCGTGAGAATCCAATTCCACCCAGTGCGAAATGTAACAGTAGAAATATAGCACCCACACAAAGTAAGCAATTCTCTCTAAATTTCATCTTCACAACCTCAATCTCCTCACTCAAGTACCCTGCAATGTTGAATTTTAAGTTCAGCCTCACAAGCTCAATCACACAAGGATTGAAGCTTATCTTTGTTCTGATTATAGGGGGCTGAAAACGATATATACTCTAATAGTGCAGCCACAATTTGAATTTGATATACTGCATTTAAGGTTTCAAACATCCTCAAAATCATAGTAGTCAACAATCTGACTACCTGTGCAACACCTGCTCCTCTGTAATACCCTTTGGGGGACTTAAAGCCATCACATCTTCCAGTTTTTTGCTCAGATAGATGGCGTACACCTCCCGACCAATCTTGGTGTATCTTCACTACTCTTTGAACATTATACATGAGTGAAATAAGATATGGTACAAAATCTGTGTCTACTTTCTTTATCAATTGAAACCTTAAATCTGCCTTATTCTCAAAGGAAATTGTTGGCTCTCCACTCACATAAGAACCACTTAACCATGATGCAAAGTCACTTAATTCTTTGTCCAAGCACACAACATCTTTGACTTCTGTAAACGCTAACCTAAAACAGTGTAAGACCTATCATCAAATGGATCTGGCATGAGCACCTCATCCAACTTAGATGAACTAGCAGTTGAAAGGATGGTTGAAGGTGCAAAACCAATTGAGACCAAAATAGTAGCATCAACTTCTGGAATTAACATAGAACCACTCTTAGATATTTCTTTTGCCCCCCCAACTTTGTATATCAGCAAGAGGAATAACACCTCTGGTAGGTACGACTTTTTTAAAATGAAAAGGATTGACAGGAATTGAGGAAACACTATTGTCGGATGATACTATACCTGTAGAAGAAACAACACTCATATATTTTTCTATTAGCTCTCTCATATCATAAACTATTTTATTGTCATCGTAGGCCATGAAAACTACCTTTACCCTCCAGGCCCTAAGCAGAAAGTCACTCTCTAGCTCAAAATCCTTGTTAAATGTTGGACTATCATTCTTTAGGTCACATACAAGGATCGAAAGTTCTTCAAAAGTCTCCCCGACTCTTTGAGAACATTTATCAAACACATAGTTAACATATTCTCCTATATTTTTATCAGTTTCATATTCAATTTCTAACAGTCCATCATCACCCGAATTATGGCTCAAAGGACCAAAGGAAACATCCTTATTCCTAAACTCCTTCATAAACCATGTTTTGTTCCTTTGAGAACTTTCATCGAACATCTTTCCCACCTTATTTACTGCAATTTCAGTACCACTATCTTTCACATCCTTTAGCATATTCTCTTCCCTTTTAGATTCAGCAATCAAGATCTCCTTAGAGACAAAGTTCTCGGTCTCATAGAGCACTTCATAGTCTTGGCCAACAGTAGGAACCACAAAGGATTCCTTGTTATCAAATCCACACTGCAGCTCAACCTCATTTCTGTGAGAACTTATATCAAACAGTTGGTCCTCCACCAGGATTCCTTCCTTCTCATCTTCTCCTTCCATCTGTACCCACTCAACATCACCATTACAAGAATCTTCTTCTTCCTGTATAGCTGTCTTTAAGACATCGTTCTGGCGAGATGATATTCCAGTCATTTCTTCCTTAGGCAAGTTCCTTCTTTTGTGAACATACTTCATACCCACTTTCCCGAAGTAACCAAAATGGTATTTGTCAAAGAGTATTCTGTGATGGTACATGCCGCGGGTCTTTCCTCCACTGCCAAAATGTTTCATGTGTTTTCTGATACGGCATGGCAGGCACTGACGTATGCTCTCGTCTTCCTATTTTTCCTGAACCTACTCGTCACTGTCTGCTGGTCTCTATGTGTAGGAGCAGCCCCAACGGCTGTCACTGCCACAATAGAACCATAACCTAACCGAACGAAATAGAAACCTGGATAGTTACCGTCAAAATGGTAAGTATATGGATTCTGGTAAGAGTAAGCATTTGTGGGTGAATCGAGATAATTCTATCCTCCATTCGTTGGGTTAGCGAATCCACCAGTGAAATCACTACAGGAATCTCGATAAAAACTTGGATTTGCACCAAGATACTGATGATATGCATACAGGTCGTCGGAAACCCGCTGCTCATACTTCGACCGTTGAAGGTTATACTGATTTTCTAAGTTAAGGGAAGGTTCTGAAATGATTTTGATACCATTCTTCCATATACCGCAGTTTTCTGTTCGACCTTTTCATAAAAGCTTGAATATGTTGCTCCAACTGATTTGAACCTGTGTCGGGCTCTGACATTAACATCGATGAACAGCCGAGAATCGTCGGCTCTGATACCAAAT
>Nt01:22340708:22351047
ATTTGGTATCAGAGCGGGTTCCTCCTATCGGGCTAACACCTAGGAAGGATCCGTATGGCTGCTCCACCAAATTTTGAAGAAGGTCAATCTACGTACAGACCACCCAGGTTCAATGGGAAATACTATGGGTAGTGGAAGACGAGAATGCATGATTTCATCATGGCTAAAGACTCTGAGTTGTGAGATGTTATATGTGATGGTCCTTTTGTCCCAACAAAGAATGTCGGAGATCTTCCATTGACGATGCCAAAGACCAGGAAAGAATACACCGATGCAGATAGGAAAGCTGTGGAGAAAATGTTTCGTGCCAAGAAAATTTTAGTGTGTGGGATAGGACCTGATGAATACAACAGGATCTCATCTTGTCAATCCGCCAAGGAGATATGGGAAGATTTGCAAATAGCACATGAGGGAACCACTCAAGTAAAGCAATCTAAGATTGATATGCTTACCACTGAGTATGAGCTCTTTAGGATGAAAGACGATGAATCTATCCAAGATATACACACAAGATTCACTTCCATCATAAATGAGTTACACTCACTTGGTGAAATCATTCCCAGGAACAAGCTAGTGAGGAAAATTCTTAGTATCCTGCCTAGTTCATGGGAGAGTAAAGTAAATGTTATTAGTGAAGCAAAGGACTTGCAGGAGCTGACCATAGACGAGCTAGTTGGAAATCTGAAGACCTACGGAATGAAGAAGAAGATAGACAGTGAAAGAAGAGAACCAAAGAAGGAGAAGAACCCGGCACTCAAAGCTGAAGGAAATGAATCAAGTGAGGAAGGCTGTGACATGGCTTACCTAACCAAAAGATTTCAGAAAATGGTCAGAAGGAATGGTAGGATACCAAAGAGAGGCAGTTCCAGCAGACCAAAGAATTATGACCTCTATCATAAATGTGGAAAGTCAGGGTACTTTATCAAAAAGTGTCCTCTCCTAAAGCAATAACACTTCAAATACAACCCTGATAAAGCAGCCAAGAGGAACCCGGTTCCTGACAAACACTTCAAAGAAAGAATGTCGTTGATAATGTCGGGAAGCAAGCTCTTGCAGCATGGGGAGATTCCTCCAGTGAGTCTGATGAAGAAACTGATATAGGTGATAGCTCTATGATGGCAGTTGAAAGTGGATCAAATGAATATGATTCAATATTTGCTTTGATGACACAATCAGACAATGATGAAGATAATGACAGTGATGAGGTAAATTTCAGGGATGTTCAGAGAAATCTGAAATCCTACTCTCCTAAAAAACTCATGTCATTAGCAAATGTATTTATTGATGTCTATCATAGTCTTATAGATGATAAGAATGCCTTGACCATAGAATTAGGAGATGTTGAGCAAACCAGAGATGACTTGGTAGTTTGTGTGGTTGATCTAAAGGAAACTATAAATAATCTGGAAAATGAAAAGAAGGCTTTAACTGAGAAAATTACTAGTGTAGAACATGAAAGAGATGATCTGGTGGTAGTAGTAGTTAACTTGAAAGAAACCATTGGAAATTCAGTAAAGAAAAGGATGCCTTAGTGGAGAAAGTGATTGTTATCGAGCAGGAGAGAGATGGCCTCTTAATAGTGATTACAGACTTAAGGGAAACAATAGAGGAACCTGGAGCTGAGTGTAGGCCTGGAAAGTCAGAAAAAGGGAAAGAGGTAGCTAGTGAGGCACACATTAAGCTTGAAAATGAATTAAAAGCTTTGAAAACTAGTTTGTGTGCTGAACTTGAGAAAACTAGGCAGCTCCAAGCTGAACTGGAAAGAGTAAAAAATGATCTTGAGAAGTCCCTTAAATGGACCTGGTCCTCGGAGGTTGTCACTACCATGTATGTTAATAATAGTGGTAACAGGCAGGGAATAGGGTTTCAAAGAGAGAGAGAACTCCTTACAACCCTCATAACAAATATGTTACTGTACCCGATAATTGGTTGTGTACCCACTGTGAGACCAATGGGCACTTCAAGGAAAATTGTCAAGCCAGGGTTAAGTCTCTGCAGAAAAATAAAGCTTTTGCTGAGAAAGTAACTACTAAAAGGGGACCAGGGGCTGCTCATAAAAAACTCATGTTACCTGCTTGGACTAAAAGAGCACTTATTTATCCTCTTGCTTACTACAAGGGACCCAAACTTGCTTGGGTTCCTAAATCTAACCAGTGATCTCCTTGTGTAGGGAATAGTGAAAGGAAGCAGTCAACAATGGTACATGGACAATGGATGCTCAAAGCACATGACTGGAAACACCATGAACTTTATTTTACTAAAAGTCATACAAGGAGAGAGTGTATCCTTTGGAAATGGGAAAAAGGGGTACATTCTTGGTGTTGGAAGAATTGGAAAGCCACTCACTCACTCAATTGAGAATGTGTACTATGTCAATTGCCTCAAGTACAGTCTCCTTAGTGTCTCCCAGATATGTGATAAGGGAAACAAGGTGGAATTCTTGTCCAAGATATGCACAGTTACAAGTCTAGTAACTGGTGAAGTAGTACTGGTGGCCAAAAGATACAAGAATATCTATGTTATTGATTTCGGGTCTCTACAAAGTGGTGATCTGAGTTGCTTGAAAGCAGTTGATGATGATGTTGAACTGTGGCGTAGAAGATTGGGGCATGCAAGCTTTTCTCTGCTGAATAAGCTGATTCAGAAGGACCTGGTTCGTGGTCTGCCTATGTCAAAGTTCAAAGAACAGAAAGTTTGTGATGCCTGTGCTAGAGGGAAGCATGTGCAGTCCTCATTTAAGTCTAAGAAAGATATCAGCACCTCAAAGCCACTTGATCTTCTTCATATGGATCTGTGTGGCCCTCTGAGAGTGCAAAGAAGGGGAGGAAAAAGATACATCTTTGTGATAGTAGATGACTACTCCAGATTCACTTGGACTCTGTTTCTTAGAACAAAAGATGAAACCTTTGAGGTATTCGTGGCCTTTGTGAAGAAAATCCAGGTGAAGATGGAGTCTAGAGTAGCATGTATTAAATCAGATCATGGAACAGAATTCGACAATGCCAAATTTGATGAGTTCAGTAATGAATATGGCATTACCCACAACTTCTCAGCACCAAGAACTCCCCAGCAAAATGGAGTTGTGGAAAGGAAAAACAGAACCCTTGAGGAAATGGCAAGAACAATGCTGATCGATAGTGGGATTGCCAAGAACTTCTAGGCTGAAGTTGTTAACACTGCTTGCTACTTGGTGAACAAGTGTATGATCTGGTATCTTCTTAACAAAACCCCCTATGAGTTGTTGAATGGAAGGAAGCCCAAGCTGACTCGCCCAAGAACATTTGGGTGCAAATGCTATGTTCTTAACAATGGAAAGGATCAGCTTGGAAAATTTGATGCTAAAAGTGATGAAGAAATCTTTTTGGGTTACTCTTCTCAAAGCAAAGCCTACAAGATATACAACAAGCGGACTCAATGTATTGAGGAAAGTATTCGTGTAATTTTTGACGACTCTTACCCCTCTTATGAGAAAAGCAACAAGGATGATCAAGATGGAGAGCCTCTGCTAGTTCCAGGTGAAGTCATTGGCATGACAAACAGAAAGGCAGACATGATGAGTCAGGTGAAGGAACCAAGTGAAGATAATGCAGTATCCTCCTTACCAGTTGGAGAGGAACCATGTAACCACAATTACAACCACTGAAGCTGAAAAAAAAGTGGTTTGATGCAGTTCAAAGTACTCCACAGGTAGCTGAGAGAAGAATGCAAGGGAACCAGTCAGACTTACCCAGCTCCTCTGCAAATGAAACTCAAGTGCCCAACTGGAAACACAAAATCTCCCATCCTCTTGACAACATAATTACCCCTCTAGATTCAGGTGCTCAAACCCGATCAAAAGCCAGAACACTTGCCTTCTCAACCTTTCTTTCCAAAATAGAACCCAAAAACATCAAAGAGGCCTTGAAGGATGCAGAATGGATTACAACCATGCAAGATGAGTTGCATCAGTTCGAAAGGAACAATGTATGATATCTGGTACCTCGACCCTCAGATCAAACCATCGTATGAACTAGGTGGGTATTCAGAAATAAGCTTGATGAACATGGAAACACTACAAGGAACAAGGTTAGGCTAGTGGTTCAAGGTTACAATCAGGAGGAGGGAATTGACTATGATGAGACATTTGCTCCGGTTGCTCGCATGGAAGCTATTAGAATCCTAATCGTTTTTGCATCACATATGGAATTCACTATGTTCCAAATGGATGTCAAAAGTGCATTTCTGAATGGATTTCTTAAGGAAGAAGTTTATGTAAAGCAACCTCTAGGGTTTGAATGTCATGAGCACCCCGAATATGCGTTCAAACTGGACAAGACATTGTATGGGTTGAAGCAGACTCCTCGAGCATGGTATGAAAAGCTGTCAAAGTTCCTCTTAGAAAATGGTTTTACAAGAGGAAAAATTGACAACACCTTATTCCTGAAGAAATGGGGGAGGAACATGCTCATTGTTCAGATATATGTTGATGATATCTTTTTTAGGGCAACAGTTGATTCATTGTGTGAAGAATTTGCAAAACTCATGGGAAGTGAGTTTGAAATGAGTATGATGGGTGAGCTGAACTTCTTCTTGGGTCTTCAAGTGAAGCAGTCCACAAAGGGTACATACATCTGCCAGCAAAAATACATCAAGGAGCTCCTGAAGAGGTTTGATATGGAAGCATCAAAAGTGATAGACACTCCCATTGCAACAACTACTCGACTGGACATGGATGAGTCTGGATCTCCTGTGAATCAGACTATGTATAGAGGCATTATTGGGTCTCTCCTCTACATCACTATCAGCAGACCTGATATTGTCTTTAGTGTGGGGCTATGTGCAAGGTTTCAATCAAATCCCAAGGAATCTCATCTGAAGGCTGCCAAAAGAATTTTGAGATATCTTAAGGGAACACAAGACATAGTTTTGTACTATCCCTCAAGTGACAGTTTTAATCTTATTGGGTATGCTGATGCTGGCTATGCATGTTATCTTATGGACAGGAAAAGTACTTCTAGAATGGCTCACTTTCTAGGATCATGTCCCATCTCATGGGGCACAAGGAAACAAAACTCAGTGCCTCTTTCAACAGCTGAAGTAGAATATGTGGCTGCAGCTTTTTGCTGTGCTCAGCTCCTATGGATCAAGAAACAATAGGAAGATTTTGGTGTATACACTAACTGTGTACCTCTCCTATGTGATAAACCCAGTGCTCTCAACATGACCAAGAATCCAGTTCAACACAAAAGAACCAAGCACATTGATGTGAGATATCATTTCCTGGGAGACAATGTGGAGAAGGGGCTTATCTGTATGAAGTTCTGCAGTACAGAAGACCAAATTGCAGATATCTTCACCAAAGTATTGAGTATGGAGCGTTTTGAAAGAAATAAGGTGAAACTTGGGCTATTGAAGCCTAATTGAGAACCTGATTCCCATTAGTTGGCTATGAAAATCACCTTCAGGTAAAATTAGCTAAAGTATTTTCTGGCCAAGTCTAACTCACTTCAATACCGTTGCAGGTAAACATGCATGATGATTATACAAACTGTAGATGCATTGCATGGGTGGTGAAAGAGGATTGAAAATTTTCAAAGACGGGTCAAGAACCTGGTTCTTGTACCAAATGTTAGTAGTCCTGTACAGTCTTTAATACACATCTTAAAAAGGTACAAATATCAATTGCCACGTCATCCACCTTTTCAGACTCTGCTGTCACGTCTTTTCGTTTTAAATCTTTTCCATCTCCATCTGAAATATTGCAACTCCCCAAGCACTACCGTCGTTTCAGAACCGGTTCCTATCTCTCTCCTCATAATTATCTTCTCTCATTAAAACACTCTATTCTCTTCACCGATCATATTACCCCATCAGACCTTCTCCAAAAAATTCTCAACTCTATCTCTTCAATGGCTGACAATCACTCCAAAATCCCTTCTTCAGTCGTCACTTACCCAGAGAAAACCCTTGAGTCCTCCGTCCATGATGAATCCTCTGTCACTCTCTCCAACCTAGATCTCCCTTCACTCTCCAGTTCTAATAAGACTATCTCAGACCTCCCTCTCTCTCCAAATGATGAGAACTCAGAAACCCCAAAAATCGATGATCCTTCGTCTTTACCGTCTGAGATTCTCACCGACCAAGGCAAAAGTGGAGAACAGGGTAAAACTCCAAAGTTTGTAGAAGTTTCAGGGGCTAGGGTTGATCAACCTTCCGCCATTGTTACTTCAGATTTTGTGGTGTCTATGGAGTCTCTAGAGGAGGAAACTGTCGCAACCATTTTTGTTGTATCTACAGATTGAATAGTGCATGAGGTAGTCTCTGGTGTACCGAAGTCTCAGAGGAATGAGACACAGGAGTCAGTGGGCGAATGGGCCATGGTGCTGGTTGAAAGCTCTACACCAGCAGAAACTATTGGGACTCCTCGTGAAGGACCTGACCCCTCTTCAGAGGAAACAGGTCAAGGATCCTTCTCCCGAGTCAGTTTTGCTCCAGCACCCTTTCCACAGCCCTTGGAGATTCTGGTTCCTGAGATGAGGTCTAGTGATGAGGAAGACCAAGATAATATTGCTCTGGATGCTTTCATCGTCAAGAGAAGGGCAGCACTCTCTCCTGAGTCCTCTACCAAGCGACCTACTACTAGGTTGAAAGCAAAAGAGGCTTATGAGTCTGCCCTCCAAAAGAGCAAAAGGAACCAGTAAGAAGAAAAAAAAGAGGTTGGTAAAAAATGGTGAGGTAGTATGTGAAAAAAATGTCCCTATGGTAGAAGTGGATGAGGAAGAAACAGAGGAACCTAGTTCCTTGGTTAACAGATCTCAGAAGAAGAAGCAATCTGCTTCATTGGAGGATGTTGCCACTCCTAGTTCAAAGGTGAAAGGTGTTGTGAAAGGAGGAAAATTAAAAGATGTTATGCGTGACTCATTAGTTTCTGATGAGGATGTTTTGGTCAAGTCGAGTGGAAAAGTCAAATCAAGTGTTGTGAAGTCTGGCAAGAGAAAGTTGGAACCTGCAAAGGAACCAGTTTCTTTAAAGAGGGTGAGAAGTGAAACTAGTTCTGCTTCAGAACGTTTGAGGCACCAAAAGGTTTTGTTGGGTCGCACTTTTGACCCAGCAATCTCTGATATGGCTGGTATGTGACAAGTAATTGAAAGGGTTGAATTTCAACGGTGCGAGCATCTGTTCCAAATAGATGAGCCCAAAATGTATGAGGATGAGGTTCGAAGCTTCTATGCTGACTTTTTCCCGTTGATACCGACCACATTTGTGCCTTAGTGAATGGGGTAGATATTGTGTTTGATGTGGCTCTGCTTGGGGATATTCTTAAAGTCCCTACTGTTGTTGTGTCTTCTGTAAAGGATGTGTGTGGTGCAAACTTCAGGAATGCAATTATAAAGGAAGGGGTGATCCAGCAAGGGGAACGGGTTCATAAGAAAGCCTTGTTGCCTATTTATCAGTTGCTGTTTGAGCTAGTGAACAAAGTTCTCCTACCCCGTGCTGAGAGGAGGTCCATGGCTTCAAAATCAGACCTGTATCTAATGGAGGCACTAGATGGATTTTCAGTTGTGAATCTGCCTGCTATCATGATTGAGCACATGCAGAAGGTAGCCACTTTCAAGGATGGAAATCATGGTCTTCCGTATGGGTTCCTCCTTACGTATGTGTTTAAGTTCTTCAAAGTGCCACTAGGACAGTTCAAAGTAGGGACCAAGAAACAGACCTTTTCTCACACAACTTTAGAGGAATGTGAGTGCATCGAGAAGAATGGGGGGGGGGGGGGGCTAGGCAGCACATCGACAATCTCTTAGCTCATCAATGCACAAACAACGCAACTGAGGAGATTCGAAGATTGAAGGCAAGGAACGCTATCCTGGAAGGTCAGCAGGCCCAAGGGGCTCCAGAGTCAAATGAGGACATAGCTCGTTTGACAAAAGAAAATGCTGATCTCAAGGCACAAGTGGAGAACCTGAAAGCAGAACTTCTCACCAAGCAAAAGTCGGCGAATGCCCGAATAGACCTAGTTCTCCAAACCCTTGCTGCAGCTTCCAAGCCCTCTACTCCTAGTACCCCCTAAGCAACCCTTTTCAGTGACCAGTTTCTGGGTTTTCTATTCTTGTTTTCATGACTTGGCAGTTGTTTTTGTTTTTTTTATTTTGATATGGATGAGATGTATCAGTACTGCTCCCGATTTCAACAGTCCAATCTTTGCCTTTGCTTTATAAGCAAAGGCATATGTTTTATATATAAAAACTATCCTCTTTTGCTATCTAAATGCTTATGTTCTCTGTTTGTCTCTTCTATCATGTTGTGTGCACATATGTGGCATGAGTTAGCTAGCTAGACTTCTTCATGTTGATTGCTTGCTTGTGTATTTTTAATGATGCCAAAAGGGGGAAGTATAATTGAAACAGGGATCTGATTAAGGGGGAAGCATAAAGTCAGGGGGAACTTGTAAAGTTCATGTTGCTTCATCTGGTTGTTTCTGCTCTAAAAAATGTGTTACCAATGTTTAAGTTTGTCATCATCAAAAAGGGGGAAATT
>Nt01:23555467:23560522
ATGGTATCAGAGCAATCACAAGAGATTTATCGCTGTGCATAAATTCCAGCGACTCCGGGAAGAGAAATCAATCAACTGGAAGTCTTTTTCCGGCAAACACAAGTTTGCCGCAAGTAAAAAGCCATTATTCGTCAGTATTGTGCAAAAATTCTCAGCGACCAACCCATAAAAAATTCTCCGGCGAAGCTCCGACGCCCACGGGCCGGCGCGTGAGGCAGTTTCCTGCCAAAATTTGGGAAAACTTCTTTAGGACAGTGTCTTCTCCTTGCAAATCCGAGCATACCCATCCAATTTAAATCAAATTCCGACCGCTTTTATATTTTTTCCGGCGTGAACAATAATTTCCCGAAAATTTCTACTTTTTCAGCGTAACATTATAATAGCACTCGTATCAGAAGCCTTTAACTCACAATCCGTTGGATCCAATTCATTGAATCCAATCCAAATGATTTCTTTACCGGATTATATTGAGTTCCTTCAGTACAAAGCATGTAAACATACATCTTCAGAGATAGCTTCCGTTGTTCGAACAGATAGTAGCGTGACTTGTGTCTCCCAATCTTCAACCTCTGAGTCTTGGGTCATTGATTCAGGTGCATCTGATCATAATTCTGGTAACAAATCTCTTTTCACTACTATTTCATATTCTCAATATCTTCCAACAGTCACAATGGCCAACGGATCTCAAACTGTGGCAACTGGAATAGGTCAAGCAAGTCTATTTCCTTCCTTACCTTTAGATTCAGTTCTTTATGTTCCCGGTAGTCCTTTCAATCTCATAGCCGCTAGTCGTTAGCCAAATCACTTAAATGCTCTGTTTTATTTCTTGATGGCCTTGTTTTTATAAGGAATGCAATACAGGGCGAATCATTGGTACCGGGCGTGAATCAGATGGACTCTATTACCTTATCCTTGCAAAATCACATGGACTCACATCTTGTCTTCCTTCAACAACTTGTCCTGTTACCGATTCACCAAATTTATTACATAAACGGTTGGGACATCCCAACTTGTCAAAACTTCAGAAAATGGCACTTGGTTATCTCACTTGTCCACTCTAGAGTGTGAGTCATGTCAGCTCGGTAAGCATACTCGCTCCCATTTCCCTCGACGTCTTGATAACCGAGCAGAGTCACCTTTTACTTTAGTCCATTCAGATGTTTGAGGTCCTAGTCGGGTCAGTTCTACCTTGGGATTCCGCTACTTTGTCAGTTTCATTGATGATTATTCCAGGTGCACTTGGATATTTTTGATGAAATCGATCTGAGTTGTTTTTTATTTTCCACGCCGAAATTCAAAATCAATTTGGGGTTTCCATCCGCACATTTCATAGTGATAATGCCCTAGAGTATTTGTCTTCCCCATTTCAGCAGTTTATGATCTCCCATGGGATTATTCATCAAACATCTTGTTCATACACATCTCAACAAAATGAGGTAGCTGAAAGAAAAGAATAGACATCTTATTGGAACTGCTCGTACCCTACTCATACAATCTCATGTTCCATTGCGTTTTTGGGGGATGCAGTTCTTACATCTTGCTATCTTATGAATGGTATGTCATCTTGAGCTATCCAGAATCAAATTCCATTCTCTGTCCTGTTTCCCCACCTACCTTTGTTTTCTCTTCTACCTCGTGTCTTTGGAAGTACGTGTTTTGTTCATCACCATACTCCAGGAAAAGATAAGTTAGCTCTTTGTGCTCTTAAGTGCGTATTTTGGGTTACTCAAGAACACAAAAGGGGTATCGATGCTATTCTCCTAACCTCCAGTGGTACCTTATGTCCTCTGATGTTACCTTCTTTGAAACCTAATCATATTTCACAGGTCCGGGTAATCACTTAGATATTTCTGAGGTGCTACCAGTTTCATCTTTTGGAGATTCAGTCACTATCTCCCATTCATCTTCCTCTACAACTCCAGCTCCACTACCAACAGCTCCAGTTGCAGTTCCACCACCTATAGCTCCACCTAACAGCTCCAGTTGCAGCTCCACCACCTATAGCTCCACTCTAGTTCCACCACCTAGTCCAGTTCAACCTTCTGCAACTCCACCACTCTTGACTTATCATTGTCGTCCACATCTAGCATCAAGCCCAGGTGATTCACGTCCTGCATCAGATTCTGCACCTACTACGGACTTGTCTCCTCTTGGTCAACCAATTGCACTCCGCAAAGGTGTATGATCAACACTTAATCCTAATCCCCACTATGTAGGTTTAAGTTATCGTCGTCTGTCATCACCTCATTCTGCTTTTATATCATTTTTGTCCACTGTTTCTATCCCTAAGTCTAGAGGTGAGGCACTATCTCATCAAGGATGGCGACAGGCTATGATTGACAAATGTCTGCTTTACATGCGAGTAGCACTTGAGAGCTTGTTCCTCTTCCTTCAGGTAAGTCTACCGTTGGTTGTCGTTGGGTTTAAGCAGTCAAAGTCGGTCCGGATGGCCAAGTTGATCGGCTTAAGGCTCATCTTGTTGCAAAAGGATACACTCACATTTTTGGGCTTAATTATAGTGACACTTCCTCTCCCGTGGCTAAAGTAGCATCTGTTCGTCTCTTTTTGTCCATGGCTGTTGTACGTCATTGACCTCTTTATCAGTTAGACATTAAGAATGCTTTTCTCCACGGTGATCTTGAGGAAGAAGTTTATATGGAGCAACCACCTGGTTTTGTTGCTCAGGGGGAGGGGGAGTGTAGTGGTCTTGTATGCCGGTTGGGCAGGTCACTATATGGTTTGAAACAGTCCCCTCGAGCTTGGTTTGGTAAGTTCAGCACAATTATTTAGGAGTTCGGCATGACTCGTAGTGAAGCTGATCACTCCGTGTTTTATCGGCATTGTGCTCCTAATCTGTGTATTTATCTGGTAGTTTATGTTGATGATATTGTTATTACCAGTGTTTTGGAGGGCGAGAAGCGGAAAAAAGCGAGAAGCGTGAAGCAAAGCACGCGTTTTTTTCATGTGAAGCACCCCCGCGCGCGCTTAAAAATAACATATTAAGCAAATGTTTCAATTCTTAAATTAAGAAGTAAATAATAGATACTAAAACTAGATAGTCAATAATCCTCAAAAGTCATAACATATTAAGCAAATGCAAAACCAAATCACAAAAGGAGCAACATTCTATTCTTCAACAACAACAAAAAAACAGAATTAAAACAGGGCAGAATAGTGAACATCAGAAAAATAAAGCAGAAGCATAGTGAACAAATGAAATTTAAAAAACAAACAAAGCCCTCGCTTTTAATAGAAAACAGCGCAGAACAAAGAACTGAAAAAAATTAGAAAAGAAGAAGAGAAAGAGAAGAAGAAAAAAGAGGAGAGGAGTCGAACAGTGAACAGTAGAAATTTTAAAAAAAAGATAGAGTAGAACCCTAAAAAAACGAGGTAGGATAGAAAAGAAGAACTGAAAAAAATAGAAAGGAAGAAGAGAAAGAGAAAAAGAGAAAAGATGCGAGGAGTCGAACAGTAGCAGAGGAAATCAGAAGAGGAAAAGAAGAGAAGAAAGAGAAGAAGGAGAAGAAGAGAAACTTACCTGAGAGAAGACAAGAACTCAAGGCTTGCAGCAGTTGAGAGAAGAAAAGAGTCGTCGCAGCAGAGAAGCAGATGTGTTTGGAAGAAATGTCGTAAGTGTATTTGCAATTTTTTTTTAAAAAAACCCTAGGCAGCCATTGGATCTCGCTTAAGCGAGCTTTCTCACTTTTTTCCATTGCCTCGCTTCTCGCTTTTTTGCCTGAAGCGTGCGTTTTTTTACAGATGATGCGCTTCAGGGCAGAAAAGTGTATACTCCTCGCCTCGCCTCGCTTCTACGCTTTAGGCGAGAAGCGCTCGCTTTTAATAACACTAGTTATTACTGGCAATGATCAGGGTGGTATTACTAATATAAAGCAGCATCTCTTTCAGCACTTCCAGACTAAGGATTTGGGCAGATTAAAGTATTTTCTAGGTATTGAGATAGTTCAGTCTAGCTCAAGTATTGTTATTTCATAGCGGAAGTATGCCTTAGACATTCTTGAGGAAACTGGAAAAATAGGCTGCAGACCTGTTGACACTCCTATGGATCCGAATGCTAAGCTTCTGCTTGGACAGGGAGCCTCTTAGAGATCCTACGAGATATAGGAGGTTGGTTGGCAAATTGAATTACCTCTCAGGGACTAGACCTGACATTCTTTTCCGGTGAGTGTTATAAGTCAGTTTATGGATTCTTCCTGTAATAGTCACTGGGATGCAGTTGTTCGCATTCTTTGGTATATAAAGTCAGCTCCAGGCAAAGGATTACTATTCGAGGCTCGAGGCCACGAGCAGATTGTTGGGTACACAGATGCTGATTGGACAGGATCACCTTCTGATAGACGTTCTACGTCTGGATATTGTGTTCTAGTAGGAGGTAATTTGGTCTATTGGAAGAGCAAGAAACAGAATGTAGTTGCTCGATCTAGCGCCGAAGCTAAATATCGGGCCATGGCTATGGCAACGTGTGAGCTAGTTTGGGTCAAGCAGTTGCTCAAGGAGTTGAAGTTTGGAGAAATCAACAAGATGGAACTGGTGTGTGATAATCAAGCTACTCTTCATATTGCGTCAAATCTAGTGTCCCATGAGAGGACTAAACACATTGAGATCGACTGTCACTTTGTCAGAGAAAAGATACTCTCAGGAGATATTGTTACAAAGTTTGTGAAGTCGAATGATCAGCTAGCAGATATTTTCACTAAGTCTCTTACTGGTTCTCGTATTAGTTAACAAGCTCGACACATTTGATTGATATGCACCAGCTTGATGGAGAGT
>Nt01:34658870:34670018
AATTTGGCGCCATCTGTGGGAATTTTTATAGCTGAAATCATAGTTCTCATCTAGATTCCCGAAAGTGATAATTACTTTTCTTCAAACCTCATAAAAACCAACAATGGTGGGAAAGGAAGCGAGGTTGAAGGCGGTAGCATATGTCTCAAATAATCTCCTGAACTCCATCAACGAAGCCGGCAGAGAAGACAATGAGAATACAACACCAAGCGCTACACCGGAGGGAGAGATCTCACCTCTTCCGCACGGGGATCTAACGATCTTACGCGAAAGGGGAACCTCAACATCCACAGCGGGGGAAGCCCTACCAGCAGTCAAAAGGCTACTAGAAGAATGGTTAACGAGTGTTTTGAGCAACATGCTCGAGAAACCCACTCAAGGAGACGTCAAAGACGTGCCACCTACAGACATCGCAGTTGCCGCCGATGAGCCAAGCGCTACACGAACAGGTAATACTCGCACTGTCACTAATGTAGGTGACGATGCACTCATGGCCATCCTAAAGAAAATGGAAGAGATGGAAAATGAGTACAAAACACTCCACGACCAAATGAAGGAACATTAGGAGAGGGTTGACAAAATACCTAGCGCTCCGAAGCTATTACCAAAATGCGATGTCGGTCGATTCGTCGAACAGCCATACAGCAAAGGGGCTGCTCCTCATTCTATTCCAAAGACCTTCAAGATGCCGCCATACTTGAAAATATATGACGGGACCACGGCCCCGGAGGATCACCTAATCCATTATGTTACTGCAGTAAAGGGCAATGATCTGTCAAAAGAACAGGTACCGTCTGTGCTGTTAAAAAAGTTCGGCGAAACTTTGACAGGGGGAGCATTGACATAGTACTCCCAGCTACCAGCGCGATCGATATCGACGTTCGAACAGATGGCAGATAAATTTGCCACCGCCCATGCAGGAGCGAAGAAGGCCGAGGCTAGGGTCAATGATATCTTCGCTGTCCGGCAAACGACGGGCGAGGGATTTCGGGATTTCTTGGCGCGATTCAACAGAGTAAGGATGCGTTTACCGAACGTGTCAGAAGGGATGGCAGTAGCAGCTTTCAAAATGGGTTAAACAGGAACGGATCAAAGGCAACTAAAAAACTGCTCAGTAGACTCATGAAGTACCCCTACCACATGGGAAGAAATCCACAATGCCTATTGCGCCGAGGTAAGGGCAGACGAGGATGACCTGAATAGGCCGCTTCAGCGATTAACATCAGTCCAGACCGAGACAAGGAGAGATCGACGTAACGATGGGCGAAGAGATCAACCACCACGCTTCAATCGAGAAAGACATTAGCCCTATATCCGCACATCCAACTCGCCCCCTCCGCGATACGCAGACGTCGTGCCACGACACACGGCACCCTCCGAAACAAAAGAGGTATGCCTCCACTACTATCTGCTCATAATTTTTGTGTTTCCCTTTCAAAAATAGTGTATGCACTAGAGAAACTGGGCACGAAGGTGCAGTGACCGCAAAAGATGAAATCGGATCCAAGCACCATGAGGTCGAACGTCCTCTGTGAATTCCACCAAGAAAGAGGACACAAGACCGAAGATTGCATAGGTCTGCAGCAAGAAGTAGTTAGGATGTTGAACCAGAGGTACCTGAAAGAACTTCTAAGTGATAAAGGAAGGGCCAACTTCGCTCGAGGGTGTGACCCATCTCAAGGACCTCCAAAGCCACCATCACCAGTGCGTACCATACAAATGATCATTGGCAGCGGCGATGATACGACAATCAACTATGTGAAGTTCACCACCACGCACAAACTGAAACGGACAGTCGCCCACGAACGGTATGATGACCTCGAAGATAGTATCATCTTCGATAAGTCAGATACCGACGGTTTGTCTTTCCCTCACTATGATGCTTTGGTTATAACTTTATGCATCGCTGACACCGATGTAAAAAGAATCATGGTAGATGATGGAAGTGGCACGTGTATTGTTCACCTGCGAGTTCTCATGCAAATGAGGCTTGAGGATAAAATAATACCGCGTTGCATAATACTGACGGGTTTTAATAATGCAGTAGAGTGGACATCCGGATAAATAGTGCTACCTATCCTAGTAGGAGGGGTCACTCTGGAAACAACATTCCACATCACGAACCAAGAAACGACCTACAACGCCATCATAGGGTGACCATGGATACACGCCATGCGAGCCGTCCCCTCAAGCTTCTATTAAGTGATCAAATTTCCCACCCCATGGGGGATATTCAGCATTTGAGGCGAGCCATGTACCACCCAAGAATGCTACCAGATCACCCAAGATTGCACACATACCAAACAGCTAAAAGGGGCAAGCGCAGAAGCATAGCAGTCAGCCATGTCGGGCACCAAACCTGACATACAAGTAGAGGCCATCAATGATCTGGACATTGTAGAAGTTTGCAAAGCAACCGTAGAAGATCTTGATCTCGTCCAGTTAGATAATACCGACTGCACCAAAAAGGCTTATATTGGACACAACCTCTCGGAGCCAGGTGAATATCGTGAGTTTTTAACTAACAACGCCGATTTGTTTGCTTTTTCCCACTCAGATATGCCAGGAATCCCAAGGGAGATCGCCACACACAAGCTAAATGTAGATTCACTTTATCCACCAGTACGACAAATAAGGAGAAATTTCAATGCCCCAATCAATGAGGCGGTCTGCGAAGACGTTGATAAATTACTCGCCAATGGTTCCATCAGAGAATTGAAATACCCCCAATGGGTCGCCAATGTGGTCATGGTCAAAAAGAAGAACAGGAAGTGGTGAATGTGTGTCGACTTCACCGATTTGAACAAAGCATGCCCGAAGGATTTTTTTCCGTTACTCCACATCGACCAACTTATCGATGCAACAGCGGGGCACGAACTGCTGAGCTTCTTAGATGCATACTTCGATTATAACAAAATTCTAATGGCTGAAGAAGATCAAGAAAAGACCACTTTCATCACTCACCAAGGTACGTATTGCTATAAGGTGATATCGTTCGGGCTTAAGAACGCAGGGGCCACGTATCAAAGGTTGGTCACCAAAATGTTCAAAGAACAACTCGGTAAGACAATAGAGGTTTACATCGATGACATGCTAGTGAAGTCAGCAAAGAAAGAAGATCACATTGGTTATTTGAATGAAGCCTTCGAAATACTAAGGCAGTACGGAATGAAACTGAATCCCAAAAAGTGCGCCTTTGGCGTGACTTCTGGAAAGTTCCTCGATTACCTAGTGTCACAAAGGGGAATCGAGGTCAACCCGGATCAAATCAAGGCCATAGACACAATACTGGAAATATTGACCAGCAAAAAGCAGGTGCAGAAGTTGACGGGATGAATAGCTGCCCTATCAAGGTTCATTTTGCGGTCCTCGAATAGATGCCATAAATTCTTCAATGTATTAAGGAAATACCACGGGTTGCAATGGAACGATGAATGCATCGACGCCCTGAGAAAGCTAAAAACGTATCTATCCTTGCCACCACTGCTTGTCAAAGTAGACCCAGGTGAATGCCTACTTGTGTATCTAGCAGTTTCCGAAGTTGCGGTAAGCGCCATCTTGGTCCGTGAAAATAAAGGTACGCAATCTCCGATTTACTATGTCAGCAAAACTTTAATCGATGCCGAGACGAGGTACCCACACCTTGAAAAACTAGCTCTGGCATTGGTCATAGCTTCACGGAAGCTTAGACCATACTTCCAATGCCACCCCATAAAAGTGGTGACAACCTTCCCCCTAAGGGTATCCTACATAAACCTGAACTATCTGGTAGACTAGCCAAATGGGCCATAGAACTAAGCGAGCATGACATAACGTACCAACCGCGAACTACCATCAAGTCGCAGGTGCTCGCAGACTTCGTTGCTGATTTCAGCAGAAAATATTGCCTGAGGTAGAACAGGAAGCACTTTGCACTTCTACACATACCGACCTCAGGGTCCTCTACACCAATGGTGCCTCTAATGCCTCGGGATCAGGACTGGGACTCGTCCTCGAGGTCCTTACAGGCGAAGTAATTCGCTAGTCCATACGATGCCCCGAGATGGCTAACAATGAGGCTGAGTATGAAACTGTGATTACAGGTTTGAAGTTAGCCCTCAAATATGGCGCTCGACGACTCGTCCTCCACTGCGAATCCCAACTCGTGGTAAATCAGGTCACCGGGACATTCCAAATCAAAGAGCAGAGGCTACAAAGATACCAATCAGAAATCCACAAACTACTACTAGAATTCGATGAATGTCGCCTCGACCAAATACCCAAGGCGCAAAATATCGAAGCAGATGGCCTCGCTAAACTGGTTGCGGCCACCAAGAATATCAACAAAGAAAACGTGGTCACCCTCATTCATTCCGCAATAGACCACGTCGAGGTACATTCTATAAACTTAACTTGGGACTGGCATAACCGCTTCGTAGCCTATTTACAGGATGGAACGCTCTCGCAAGACAAAAGAGAAGCCAAAAAACTCGGGGTGCAGGCAGCCCGGTACAGCTTAGTAAACGGAAATCTCTACAAAAGAATGTTCGGTGGCCCTTTAGCCAAATGTCTTGGGCCACATCAAACAAGGTGAGTGCTGGAATAAGTACACAAAGGGCACTGTGGCGCCCACACAGGAAACCGCGCCCTCGTCCGATGCCTCATTCGCGCCGGATACTACTGGCCCACCATGAAAAAAGAAGTCGCCGACTATGTCAGGAGATATGAACAATGTCAAAAGTACACCCCTATGATACACCAAGCAAGGGAACTCCTTCATTCCGTTACTTCGCTATGGCCGCTCATAAAGTGGGGAATGGACATAGTTGGCCCCCTCCCAGCAGGACGAGGTAAGGCATGCTTCCTTTTGGTTTTAACTGACTACTTTTCTAAATGGGTGGAAGCAGGTGCATATACTCAGATACGCGAGCGGGAGGTCATCGCCTTCATATGGAAAAATATTATATGACATTTTGGCATCCCCAAAGAAATCAGCTGCGACAACGTACCTCAGTTCATTAGAAAAAGAACCACCAAGTTTTTTGAAAAGTGGGCCATCAAACGAATACTCTCCACACCATACCACCCTGCCGCCAATGGTCAAGATGAATCCTCCAATAAAGTAATATTGAACATATTGAAAAAGAAGCTTGAGGAAGCTAAAGGGTTATGGCTTGAACTACTACCGAAAGTATTATGGGCATACCGCACTATGCCAAAAACCAGCACAGGAGAAATGTCATATTCACTAGTCTATGGGACCGACGCAGTCATACCCGTCGAGGTTGGGGAGCCCAGTTTGAGATACTCCAAGGAGAGCAGAACAGGCAACGACGAAAGCAGGCTACAAGATCTGGATAAAGTTGAAAAACGAAGAGACATGGCCCACATAAGAATGGTAGCCCAGAAGCAGCAAGTAGAAAGATACTACAACAAGAGAGCCAAGGTGCGACCACTCAAAGTTGGTGACTACGTCCTCAAGGCCAAAACACAAGCGTCAAAAAACTCTAATGAAGGAAAATTGGGAACGAACTGGGATGGACCATACAAAATCGTAACAGCAACAAACAAAGGAGCGTTCCAGCTAGAAACAATGGAGGGAAAACTACTCCAAAACAACTGGAACGTCGCCCATCTCAAGTACTTCCACTTCTAAAAGAAGGTGTCACCTAAGTCGTACTCTTTTTCCCTCACCCGGGTTTTTTCCCAATCAGGTTTTCCTCGGGAGCTTTTTAACGAGGCGGCAAGGGGGACGCCTTAAGGATCGACATGATGTTCATTATCTTGACCCGTCGATATGACCTCCGGATCGAATTAATAAAGGGACTACATATAGATAATCGAATCTACAGTGTATGTACAGAATCAAATCTCCATTATATGTACAGAATCAAATCTCCATTGTATCTACGGAATCAAACCTCCATTGTATGTGCAGAACTAGGTCTCCACTAGTTGACATGTGATGTCTTCCTACGGGAATACGATCAAATCTCCAACAATGTAAGTTCGACCTCGTTCGAACCACGATGGCATTCTACTTCGATGATAGTTCGAATCAGCATCCCAATGGCAAAGGCCATCGACAATAATGTAAGTTTGACCTCGTTCGAACCATGACGGGATTCTACTTCGACGATAGTTCGAAGCAACATCCCAACGGCCAAGGCCATCGACGACAATGTAAGTTTGACCTCGTCCGAACCATGACAGAATTCTACTTCGACGACAATTTGAAGCAACATCCCAATGGCCAAGGCCATCAACGACAATGTAAGACCGACCTCGTTTGAACCACGACGAGATTCTACTTCGACGACAGTTCGAAGCAACATCACAATGGCCAAGGCCATCGATGATAATGTAAGTTCGACCCCATTCGAACAACGACGACATTCTACTTCGACAACAGTTTGAAGCAACATCCCAATGGCCAAGGCCATCGACAATAATGTAAGTTCGACCTCGTTCGAACCACGACAGGATTCTACTTCGACGATAGTTCGAAGCAACATCCAAATGGCCAAGGCCATCGACGATAATGTAAGTTCGACCTCGTTTAAACCATGACGGGATTCTACTTCGACGATATTTCGAAGCAACATCCCAATGGCCAAGGCCATCGATGACAATGTAAGTCTGACCTCGTTCGAACCACAATGGGATTCTACTTCGATGACAGTTCGAAGCAATATCTCAATGGCCAAGGCCATCGAAGACAATGTAAGTTCGACCTCATTCGAACCACAATGGGATTCTACTTCGATGACAGTTCAAAGCAACATCCCAACAGCCAAGGCCATCGACGACAATGTAAGTCCGGCCTCGTCTGAACCATGACAGAATTCTACTTCGACGACAATTTGAAGCAACATCCCAATGGCCAAGGCCATCAACGACAATGTAAGTCCGACCTCGTTCGAACCACGACGGAATTCTACTTCGACAATAGTTTGAAGCAACATCCCAATGGCGAAGGCCATCAACGACAATGTAAGTTTGACCTTGTTCGAACTAAGATGGGAGTCTACTTCGACGACAGGTCGAAGCAACACCCTACTAGCCAAGGCCATCGACGAAAACATAAGTTCGACCTCGTTCAAACTACAACGGGATCCCGCCTCGATGACAGTTCGAAGCAACATCCTAATAGCCTAGGGCGTCAACGATATCATGTGTGCGATAAATGCAAGAAAAAGAACAAGCCGACAAAAGTAAATTTTACATTACACCAAAACATCATTTACATTGGCCCCTACAAACAGGCTCAAGTACGACCCATGCAAAAATCCCTAAACAAAAGCAAATACAAACTAAGACTACATATAATCCCCAGCGGGGTAAGCGTCTTCGTACCACGAATCTGAAGTAAGGTGATTCCCATCATCAGAGTTGATATTATCCCCGTTAGGTGTAAAGGGGTCGTACCCGCATGACTCACGAGCTGTATGAGCTTCGGCATGCACGGCCTAAACCTCTGCCTTAGTAGCCCTTCCCTCAGTGTGAAAAGCCTTATAAGCATCAAGTCGAGCCTCCGCATGGACCCACAACTCGCATAAATGACGGGGCACAACTGGATCAGTTGAGGCGCGAGACATAGAAGGCTGAGAACGTTGACATGTATCCTCCGCCCACAGCAAGGCCATTTGTCCGTTTATTGCGGTTAGCTTCGGCTCCAGGTCTTTAACACGCCCTTCGAGCCCTGCCACCCGATGACCAGAGGCTTTCTTCTCCTCAGTCAACTCCGATCTAGAAATACGAAGGGCATCTTCCAAAGATACCGATTCAGAAATAGCTGCCGCCAGCTTATCAGCGCTAACGTTCAGCTCGCCCTTAAGCCCCTCAATCTCTGCTACCTTAGTACTCAACCCAGTAGTCAAGTCGACCACCTTCGCCTGTAAGTCGGCATTCTCAGCCGTTACCCCCCTGCTCAACTCGAGTTCGTCCTCCTTCGCCTTAAGGGAGACCTCCAACTCACTGTTACGCGCAACAACCTTCATGAGCTCTTTATCCCTCTCCCTCAGCTCCTCAATCTTGCACTCCAACTGGTCCTCCCGATGCTTGAGCCCCTCACGGAAAACTTGAAACTCAGGGTCCTGATGATAAATGTTGGCCATCGCTCAGTGCTTAGCCTGATAGTGATGATATTTAGACGATATATTCTCATAAAGTCCGGTCCTTCTCCTCTCTCGACGCTCTCTCTCTACCTCCATGATGAGGGTCTGACAAAAAAGAAGGGAAGAGGTCAGAAACAAAGTATAAAAAGACAATTATTGCACTAACCCAACGACGAAAAGAGAAGGAAAGGCAGCTACCTGCAGGGCCATACCAGTAACCTTCTGAGATAACTCCACGTCGCTCATCTCCCTAAGCATCTCACTTTCAGGAGCGGCACATAAAGGAGCTAGGGCCGATGCCACTTGCTCACTGTTCAGCAGCAAGTTGTAGTTCCCCGAAACGACCACATAACGGTCGGTTCTGTCCATCCTAACCTCTACATGGGTATGGCGACCCATAAATTCATTAACATCCTCTAGGTCGATATCCGAAACTGAGTCACCACCCTCAACACGATTCCCCCCAACGTTGGACGATGCACCACCCTCAACAGAGCGCACTAAACCAACTCATGGGCCAACGCACTCCACTTAGGGAGATCTCCCCGACAAAATGGCATCGGCCATGAACACAGGCACAGGGGCTACCATTAGCGTCCGTAGCCACGCCTTTCCCCAGCTTAAGCCTCCTCCTTGTCCTCGACAATGGCTTGTCCCCGTTAGAGGATTCATCCAAAGGATGTGAGGCCGGTACCAAAGAAACCTCTTCCCTCACGGCCACGACTCGAGACGGATCTACCAATTGGATAGGTTGAGGACGACCCTCTCGAACAGACTCACTCAAGACAAACTGCGTATCTGCAGTGGTAACGGCTTGTCGAAAAGCGGGGACTGGCGCCCCCCACCTAGAAGCACCTCGACCTGTCATCACATAAGTTCGTACCATTAAGTAAGGTCACATGGCTAATGAAGTAGTAAGCAAGATGTTTACGTGAGGAAACTTTAGGGCCATACATTGAACGAAGTCGGGGCAAGTTCGAGTTCCTGCTGCATGAGGCAACAGGCGGGCTACCCAACCTCTGATACCCGTAATGGGGCGAGGTGGATGGCCCATAGCTGCAAAATGGCAAGCAAATAAGCTTTACAATAAATACAAAGGAGAGAGGAACATAACTAATGACGACACTTACGAGCTCCGTTCTACCACTCCGAAAATCTGGCAGAGCCAGAAACGACGTGCTCGATCTTGATAAAGAAGTGCTTGTGCCAGAATTTACGGCTCCCTGGTCGTCCATTCCAACCACCAGCTCTTTCGTACCACAGAGCCTCAAATGCACCATGGTACCCCTGAGGAAGCTAGGCGTGAACAGGTGCAAAAGGTGGTGGACATAAACTCTACACTCCGCCAACTCTGCATACTTAGTCAATAGCAGAAGCACCTTGAGCGTGTATGGCGAAAGTTGTGCTGGGCAAACTTGGTAAAATCTGCAGAATTCTTCCGCTAAGGGGAAGAGGGGAAGGGTATAGCCGATCATAAAAGGATACTCATAGAAAGCACAGTATCCAGGTCTATGGACGTCCACATAATTTCTCCCTGCTGGAATCATTTCTATATGAGCAGGAATACCATACTTTATACGAAAGGCATCAATATGGACCTGCTCCGTCTCAGAAAATATAGGGTTCGGGGTTGGAGGTGGATCTTTAAAGAAGTCACTCCGGGATGAGGGGTGCCTCGGTAGTAGCTCCTCCACTGTATGAGGGTTGTCACTCTCTTCTACCACCACATCTCCGCTGTCGGAAGGAGGCACCGTGGATGACGGGGTGGCTTCAGGAACCTCTTCGCGAAAATGACGAGACCTCGGCATAATATCGTTTAAAGGAGTATCAACACAAAAGGAGGAAGGAAGAAGAAGCTTTAGGTGAGGAACGAAAGAAGAACAGAAGGATATGAGAGCAAGAGAGAAAGAGTGAGAGAGGTCTTTAAGAGAGGAATGGCTAAAGTGTTTCAAAAAATCAAATCCCCTACCTATTTATAGGATTGGGAGGTACCAGAATCGAGGCGACAGGCTTCGAAACAGCGCAAGAATCGAAGCACCAAGTCGTCATTCCCCGCCTCAAAAACCTACATAATGATAACGCACGTAAGGCTGACATCACTTCCCGGAGAAGTGTACCACACGACATTTTGCTAAGCATGACGACCATCTCTCATTGGCTATGTCATAACATTCCCACTGGGCAAATTTCTCCAGGAGAATGCATGAAGTCCGCTTATCGACGATGCATCCAGTCGCGACCTCGACAAGTAGAGGGACTAACT
>Nt01:38469086:38475060
ATTCTCCCCTGGTTGAAAAGGACTCGTCCTTGAGTCTAAAGGCTCTATAAATGGTGCAAGGTCAGCAACATTAAATATTGGTGAAACCCCATAATCGTCCAATAGATCCAATCTGTAAACATTGTCACCTAACTTTTGAACAACTCGAAATGGACCATCAGCTCTTGGTTGCAACTTTGGAAACTTTTGGTTAGGAAATCTTTCTTTCCTAAAGTATGCCTAGACTAAGTCTCCCACGTTAAAGAATTCTTGTTTTCTCTTCTTACCAACTTGTTTCTTATATGCCTTTGTTTGTCTCTCAATCTCTTGTACTACTTTCTCATGTAACTTTTTTAATTGCTTAACCCTCTCATCAGCATCTCCACTAAAATAATGGGTTTTAAGAAGAGGAGACAAGTTTAATGGACCAAGAGGATTCTTATCATAAACCACTTTAAAAGGACTTTTTCCAGTTGTTCAATTCACAGACTTGTTGAAAGCAAACTCAGCATGTGGTAGCAAGGATTCCCACTCTCTTATGTTCTTCTTGGTCAAACTTCTTAGCAATGCACCTAAACTTCAATTGACTACCTCTATTTGTCCATCTGTTTGAGGATGATAAAATGAGCTATACTTCAACTCCGTACCAAGATTAGCCCATAAAGTACGCCAAAAATGACTGAGAAACTTGGTGTCGTGATCAGAAACAATGCTTCTTGGAATGAAATGTAACTTGACAATATTGTTAAAGAACAAAACAGCCACATGAGTTGCATCACTTGTCTTGTTACATGGATAAAGTGTGTCATCTTAGAGAATCTGTCAACAACAACGAAGATAGCATCCTTGCCTCCTTGAGTCCTTGGCAATCCAAGCACAAAATCCATGCTAATATGTTCCCACGGTGTTGTAGGAATTAGAAAAGGCTCATATAATCCCTTATTGCTCCCATGTATTTTTACTTTTCTACATGTTTCACAACGCTCAATTAGCCTCAACACATCTTTGTTCAATTTAGGCCAGTAGAAGTTTTCTTGAATCATCTTCAATGTTTTAGAATGGCCAAAATGACCAGCTAATCCACCCTCATGTGCTTCCCTCACAATGGACTCCCTTAAAGAGCTTTGTGGTATGCAAAGCTGCGTTCCATAGTAAAGAAACCCATCACGAATTATAAATATTCTTTGTGGACCCTGCAAGCATCTCTTCCAAATATCTCCAAAGTCTGGATTAGCTTCATAAAGCTCCTTGATATGGTCGAATCCAAATACATTAGTTTGCATCATAGAAAGTAAACATGGTCTTCTACTAAGAGTATCAACCACTTGATTGAGGTTTCCAGCTCTGTGCTTAATTACGAACTGAAAATTCTGAAGGAACTCTACCCATTTTGCATGCCCTACATTGAGCTTTTGTTGGTGACTAAGATACTTTAGTGCCTCATGATCAGATTATAGCACAAAATCTCTTGGTAATAAATAATGACTCCAATGCCGCAACACACGAACAATAGCATAGAACTCTTTTTCATAGGTGGAGTACTTCAATTTAGATCCGCTTAGCTTCTCGCTAAAATAAGCCACGGGTTTACCTTCCTAGCTAAGAACTCCTCCGACACCAACAACTGAAGCATCACATTCTACTTCAAATAAGACCTCATTTGAGCTGAAGGATAGGTACTTGTGTCATCTTCTTCTTTATCAATTCAAAACTCTTTTGAGCTTCTTCATTCTACTTGAACATGCCTCATTTCAAACACTCAGTTATAGGGGCAACCAAAGTGCTGAAATTTTTGATAAATCTTCGATAGAAGGACACCATTCCATGAAAGCTCCTTATATCTGAAATTGACCTAGGAATTGGACAATTTATGATTGCTTCAATCTTGCTTGGGTCGGCTTGAATACCAGCACTAGTTACAATGTAACCAAGAAAGAAAACACTGTTAGTATAAAAGATGCACTTCTTGAGTTGTGCATATAGCTTCTCTCTCCTTAAGGTTTCAAAAACCTTCTCCAAATGCTTTCCATGTTCAACTTCCTCTTTGCTATAAATTAGGATATCATCAAAGTAGACAACAACAAACTTCCCAATGAATAGTCTAAACACATGAGTCATAAGCCTCATGAATGTACAAGGAGCATCCAACAAACCAAAAGGCATTACCAACCATTCATACAAGCCTTGGCTAGTCTTGAAGGCAGTCTTCCATTCATTACCTTCTCTCATATGAATCTGGTGGTACCCACTCTTCAAATAAATCTTTGAAAAGATCTTAGAACCATGTAATTGGTCAAATAGATCATCTAACCTTGGGACTGGGAAGCCATATTTGATAGTGATTTTGTTGATTGCTTGACTATCAACAACATGCTCCAAATGCCATTTTTCTAAGGAACAAACAAAGCAGGCACGACACAGGGACTAAGGCTCTCCCTTATTAAACCCCTCTCCAATAGCTCTTCGACTTGCCTTTGGAGTTTAGCTTGTTGTGTAGGATTCATCCTATAAGCTACTTTGTTTGGAAACGATGCTCCGAGTATAAGGTCAATTTGATGTTGAATATCGCACATGGGTGAAAGTTCTAATGGAACATCTTTTGAGATCACATCCTCAAACTTAGCAAGTAACTTCTTGGCTTATATATCTAACTCAAGCTCCTCATCTTGTGAGTCTTCCATGGCTACTGCTATGTACAATGGCTCTCCTTTATTGACGTGGCCAATAATCTGTGATCTGGTCATTAGTGCATCAGACATGGTCTTTTCCTTCTTTGAAAGCTCTTTTGGGTGCAATGTTGTCAAAATGATCTTACGTCCATCAATTATTAATGAATAGGTGTTACAGTATCCATCATGAAAAGCACACTTATCATATTGCCATGGTCTTCCAAGTAATAAATGGCAAGCATCCATCTTTACCACATCACATCAAATTTGGTCTTAATAGATCTTACCAATAGAAAAAGAGACCAAGCATCTTTTAGTGACTTTCATACCTCTACCATATTGCAGCCACCCGACTTTGTAAGGTTTGTGGTGTACCTCAGTTTCCAAATCCAATTTAGTCACCATCTCTTCCGAAACAGCATTAGTGCAACTTCCACTATCGATAATCATTGAACACACCTTGCCATGTGATGTACACCTAGTGTGGAAAAGGGCCTCTCGTTGCGATGATTCTTCATGTTTATGTTCAGTATGTAAGATCCTCTGAATAACAAGCATATCACCTTCATCAGGTTCTACATAGGCATCTTCATCTTCCTAAATTAGCTGGTTGTCTTCATGATTGGAATCATCTTCTTCATCAACTAACATAACAGCCTTTCGGTTGGGACAATCAGCTTGCACATGACCAAAACCTTGGCAATTAAAACATCTTCTCCTAGTCATATCCCCCTGAGGTTTCTTTTCATCACCCTTTGGAGATGAATTAGAAGAATTACCTCTATAAATGGCCTTGGAATTTCCACCACTACCACTACTAGTACTCCCTTGGTTGGGTTAATTCTTCTTGGAGTATAATTTCTTTGGCTCCTTTTGTTGTTGCTCGATGTTGATAGCAAGCTTTCGTACATCATTGAATGTCCAATAAGGTTGTAGGAGAATAACATCGGAGATGGCATGCCTTAAGCCACCAATATATCTTGCTATAGTCTATTCCTCAGGTTCTCGGGTATCACACTTAATCACGAGGTATTCAAACTCTCGAGTATAGTCTTCTACGGTCTGGTCTCCTTGGCGAAAGTTATGAAATTTAAGATAATTCTCTTGTTTGTACGTATCAGGAAGAAAACGTCTTCGAAGTTATCTCTTCATGTTCTCCCAAGTTCGAATCTTACCACGACCTTCTCTTTCTCTTTCTCGCTTCAAATTGTCCCACCAAACTAAAGCATATCCCTTAAACTTGATGGCATCCATCTTAACCTTTTTCTACTCAGCATAATCCTTGAACTCAAAGATTCGTTCAACGGTCAATAACCACTCCATAAACACATCCCCTTGTGCTTTTCCATCAAAATCAGGAACATCAACCTTCACATCATCCCTTTTCTCCCGAGTATGGTTCCTCCTTCTCCTTGGGCGATCAGATTCATCGTCTTGTTGTCTCCTAGGAGGATCCGAATTTTCACTAGAGTCATCTCCATTAGCCATATGAAAGGGGTTAATATCAGAGTCCCATTCATCGTTTTCCTTGGGCCTTCTACGTTGTTCTTGCCTTTTGTAGTGTTGGAGTTGCCTCTGTAGTTGTTCAATTGTCCTTCTCATCTCTTCCATCTCCATGCCACGATCGGATGTTCTTCCTTCACCTTCTTGAACCCAACGACCATTTCTTGCTTGCATATTAGGTTTACCACCTGCTGCTCTGATACCAAATT
>Nt01:38546082:38555614
AAACTGGTTCCGTTACCGGGAATCTGATAATCTTTTCTTTTAAGCTACATTCTATCCGTTGTTATCATCATGTTAAACAACAATAACAACAACAACAATAACAGNNNNNNNNNNNNNNNNNNNNNNNNNNNNNNNNNNNNNNNNNNNNNNNNNNNNNNNNNNNNNNNNNNNNNNNNNNNNNNNNNNNNNNNNNNNNNNNNNNNNNNNNNNNNNNNNNNNNNNNNNNNNNNNNNNNNNNNNNNNNNNNNNNNNNNNNNNNNNNNNNNNNNNNNNNNNNNNNNNNNNNNNNNNNNNNNNNNNNNNNNNNNNNNNNNNNNNNNNNNNNNNNNNNNNNNNNNNNNNNNNNNNNNNNNNNNNNNNNNNNNNNNNNNNNNNNNNNNNNNNNNNNNNNNNNNNNNNNNNNNNNNNNNNNNNNNNNNNNNNNNNNNNNNNNNNNNNNNNNNNNNNNNNNNNNNNNNNNNNNNNNNNNNNNNNNNNNNNNNNNNNNNNNNNNNNNNNNNNNNNNNNNNNNNNNNNNNNNNNNNNNNNNNNNNNNNNNNNNNNNNNNNNNNNNNNNNNNNNNNNNNNNNNNNNNNNNNNNNNNNNNNNNNNNNNNNNNNNNNNNNNNNNNNNNNNNNNNNNNNNNNNNNNNNNNNNNNNNNNNNNNNNNNNNNNNNNNNNNNNNNNNNNNNNNNNNNNNNNNNNNNNNNNNNNNNNNNNNNNNNNNNNNNNNNNNNNNNNNNNNNNNNNNNNNNNNNNNNNNNNNNNNNNNNNNNNNNNNNNNNNNNNNNNNNNNNNNNNNNNNNNNNNNNNNNNNNNNNNNNNNNNNNNNNNNNNNNNNNNNNNNNNNNNNNNNNNNNNNNNNNNNNNNNNNNNNNNNNNNNNNNNNNNNNNNNNNNNNNNNNNNNNNNNNNNNNNNNNNNNNNNNNNNNNNNNNNNNNNNNNNNNNNNNNNNNNNNNNNNNNNNNNNNNNNNNNNNNNNNNNNNNNNNNNNNNNNNNNNNNNNNNNNNNNNNNNNNNNNNNNNNNNNNNNNNNNNNNNNNNNNNNNNNNNNNNNNNNNNNNNNNNNNNNNNNNNNNNNNNNNNNNNNNNNNNNNNNNNNNNNNNNNNNNNNNNNNNNNNNNNNNNNNNNNNNNNNNNNNNNNNNNNNNNNNNNNNNNNNNNNNNNNNNNNNNNNNNNNNNNNNNNNNNNNNNNNNNNNNNNNNNNNNNNNNNNNNNNNNNNNNNNNNNNNNNNNNNNNNNNNNNNNNNNNNNNNNNNNNNNNNNNNNNNNNNNNNNNNNNNNNNNNNNNNNNNNNNNNNNNNNNNNNNNNNNNNNNNNNNNNNNNNNNNNNNNNNNNNNNNNNNNNNNNNNNNNNNNNNNNNNNNNNNNNNNNNNNNNNNNNNNNNNNNNNNNNNNNNNNNNNNNNNNNNNNNNNNNNNNNNNNNNNNNNNNNNNNNNNNNNNNNNNNNNNNNNNNNNNNNNNNNNNNNNNNNNNNNNNNNNNNNNNNNNNNNNNNNNNNNNNNNNNNNNNNNNNNNNNNNNNNNNNNNNNNNNNNNNNNNNNNNNNNNNNNNNNNNNNNNNNNNNNNNNNNNNNNNNNNNNNNNNNNNNNNNNNNNNNNNNNNNNNNNNNNNNNNNNNNNNNNNNNNNNNNNNNNNNNNNNNNNNNNNNNNNNNNNNNNNNNNNNNNNNNNNNNNNNNNNNNNNNNNNNNNNNNNNNNNNNNNNNNNNNNNNNNNNNNNNNNNNNNNNNNNNNNNNNNNNNNNNNNNNNNNNNNNNNNNNNNNNNNNNNNNNNNNNNNNNNNNNNNNNNNNNNNNNNNNNNNNNNNNNNNNNNNNNNNNNNNNNNNNNNNNNNNNNNNNNNNNNNNNNNNNNNNNNNNNNNNNNNNNNNNNNNNNNNNNNNNNNNNNNNNNNNNNNNNNNNNNNNNNNNNNNNNNNNNNNNNNNNNNNNNNNNNNNNNNNNNNNNNNNNNNNNNNNNNNNNNNNNNNNNNNNNNNNNNNNNNNNNNNNNNNNNNNNNNNNNNNNNNNNNNNNNNNNNNNNNNNNNNNNNNNNNNNNNNNNNNNNNNNNNNNNNNNNNNNNNNNNNNNNNNNNNNNNNNNNNNNNNNNNNNNNNNNNNNNNNNNNNNNNNNNNNNNNNNNNNNNNNNNNNNNNNNNNNNNNNNNNNNNNNNNNNNNNNNNNNNNNNNNNNNNNNNNNNNNNNNNNNNNNNNNNNNNNNNNNNNNNNNNNNNNNNNNNNNNNNNNNNNNNNNNNNNNNNNNNNNNNNNNNNNNNNNNNNNNNNNNNNNNNNNNNNNNNNNNNNNNNNNNNNNNNNNNNNNNNNNNNNNNNNNNNNNNNNNNNNNNNNNNNNNNNNNNNNNNNNNNNNNNNNNNNNNNNNNNNNNNNNNNNNNNNNNNNNNNNNNNNNNNNNNNNNNNNNNNNNNNNNNNNNNNNNNNNNNNNNNNNNNNNNNNNNNNNNNNNNNNNNNNNNNNNNNNNNNNNNNNNNNNNNNNNNNNNNNNNNNNNNNNNNNNNNNNNNNNNNNNNNNNNNNNNNNNNNNNNNNNNNNNNNNNNNNNNNNNNNNNNNNNNNNNNNNNNNNNNNNNNNNNNNNNNNNNNNNNNNNNNNNNNNNNNNNNNNNNNNNNNNNNNNNNNNNNNNNNNNNNNNNNNNNNNNNNNNNNNNNNNNNNNNNNNNNNNNNNNNNNNNNNNNNNNNNNNNNNNNNNNNNNNNNNNNNNNNNNNNNNNNNNNNNNNNNNNNNNNNNNNNNNNNNNNNNNNNNNNNNNNNNNNNNNNNNNNNNNNNNNNNNNNNNNNNNNNNNNNNNNNNNNNNNNNNNNNNNNNNNNNNNNNNNNNNNNNNNNNNNNNNNNNNNNNNNNNNNNNNNNNNNNNNNNNNNNNNNNNNNNNNNNNNNNNNNNNNNNNNNNNNNNNNNNNNNNNNNNNNNNNNNNNNNNNNNNNNNNNNNNNNNNNNNNNNNNNNNNNNNNNNNNNNNNNNNNNNNNNNNNNNNNNNNNNNNNNNNNNNNNNNNNNNNNNNNNNNNNNNNNNNNNNNNNNNNNNNNNNNNNNNNNNNNNNNNNNNNNNNNNNNNNNNNNNNNNNNNNNNNNNNNNNNNNNNNNNNNNNNNNNNNNNNNNNNNNNNNNNNNNNNNNNNNNNNNNNNNNNNNNNNNNNNNNNNNNNNNNNNNNNNNNNNNNNNNNNNNNNNNNNNNNNNNNNNNNNNNNNNNNNNNNNNNNNNNNNNNNNNNNNNNNNNNNNNNNNNNNNNNNNNNNNNNNNNNNNNNNNNNNNNNNNNNNNNNNNNNNNNNNNNNNNNNNNNNNNNNNNNNNNNNNNNNNNNNNNNNNNNNNNNNNNNNNNNNNNNNNNNNNNNNNNNNNNNNNNNNNNNNNNNNNNNNNNNNNNNNNNNNNNNNNNNNNNNNNNNNNNNNNNNNNNNNNNNNNNNNNNNNNNNNNNNNNNNNNNNNNNNNNNNNNNNNNNNNNNNNNNNNNNNNNNNNNNNNNNNNNNNNNNNNNNNNNNNNNNNNNNNNNNNNNNNNNNNNNNNNNNNNNNNNNNNNNNNNNNNNNNNNNNNNNNNNNNNNNNNNNNNNNNNNNNNNNNNNNNNNNNNNNNNNNNNNNNNNNNNNNNNNNNNNNNNNNNNNNNNNNNNNNNNNNNNNNNNNNNNNNNNNNNNNNNNNNNNNNNNNNNNNNNNNNNNNNNNNNNNNNNNNNNNNNNNNNNNNNNNNNNNNNNNNNNNNNNNNNNNNNNNNNNNNNNNNNNNNNNNNNNNNNNNNNNNNNNNNNNNNNNNNNNNNNNNNNNNNNNNNNNNNNNNNNNNNNNNNNNNNNNNNNNNNNNNNNNNNNNNNNNNNNNNNNNNNNNNNNNNNNNNNNNNNNNNNNNNNNNNNNNNNNNNNNNNNNNNNNNNNNNNNNNNNNNNNNNNNNNNNNNNNNNNNNNNNNNNNNNNNNNNNNNNNNNNNNNNNNNNNNNNNNNNNNNNNNNNNNNNNNNNNNNNNNNNNNNNNNNNNNNNNNNNNNNNNNNNNNNNNNNNNNNNNNNNNNNNNNNNNNNNNNNNNNNNNNNNNNNNNNNNNNNNNNNNNNNNNNNNNNNNNNNNNNNNNNNNNNNNNNNNNNNNNNNNNNNNNNNNNNNNNNNNNNNNNNNNNNNNNNNNNNNNNNNNNNNNNNNNNNNNNNNNNNNNNNNNNNNNNNNNNNNNNNNNNNNNNNNNNNNNNNNNNNNNNNNNNNNNNNNNNNNNNNNNNNNNNNNNNNNNNNNNNNNNNNNNNNNNNNNNNNNNNNNNNNNNNNNNNNNNNNNNNNNNNNNNNNNNNNNNNNNNNNNNNNNNNNNNNNNNNNNNNNNNNNNNNNNNNNNNNNNNNNNNNNNNNNNNNNNNNNNNNNNNNNNNNNNNNNNNNNNNNNNNNNNNNNNNNNNNNNNNNNNNNNNNNNNNNNNNNNNNNNNNNNNNNNNNNNNNNNNNNNNNNNNNNNNNNNNNNNNNNNNNNNNNNNNNNNNNNNNNNNNNNNNNNNNNNNNNNNNNNNNNNNNNNNNNNNNNNNNNNNNNNNNNNNNNNNNNNNNNNNNNNNNNNNNNNNNNNNNNNNNNNNNNNNNNNNNNNNNNNNNNNNNNNNNNNNNNNNNNNNNNNNNNNNNNNNNNNNNNNNNNNNNNNNNNNNNNNNNNNNNNNNNNNNNNNNNNNNNNNNNNNNNNNNNNNNNNNNNNNNNNNNNNNNNNNNNNNNNNNNNNNNNNNNNNNNNNNNNNNNNNNNNNNNNNNNNNNNNNNNNNNNNNNNNNNNNNNNNNNNNNNNNNNNNNNNNNNNNNNNNNNNNNNNNNNNNNNNNNNNNNNNNNNNNNNNNNNNNNNNNNNNNNNNNNNNNNNNNNNNNNNNNNNNNNNNNNNNNNNNNNNNNNNNNNNNNNNNNNNNNNNNNNNNNNNNNNNNNNNNNNNNNNNNNNNNNNNNNNNNNNNNNNNNNNNNNNNNNNNNNNNNNNNNNNNNNNNNNNNNNNNNNNNNNNNNNNNNNNNNNNNNNNNNNNNNNNNNNNNNNNNNNNNNNNNNNNNNNNNNNNNNNNNNNNNNNNNNNNNNNNNNNNNNNNNNNNNNNNNNNNNNNNNNNNNNNNNNNNNNNNNNNNNNNNNNNNNNNNNNNNNNNNNNNNNNNNNNNNNNNNNNNNNNNNNNNNNNNNNNNNNNNNNNNNNNNNNNNNNNNNNNNNNNNNNNNNNNNNNNNNNNNNNNNNNNNNNNNNNNNNNNNNNNNNNNNNNNNNNNNNNNNNNNNNNNNNNNNNNNNNNNNNNNNNNNNNNNNNNNNNNNNNNNNNNNNNNNNNNNNNNNNNNNNNNNNNNNNNNNNNNNNNNNNNNNNNNNNNNNNNNNNNNNNNNNNNNNNNNNNNNNNNNNNNNNNNNNNNNNNNNNNNNNNNNNNNNNNNNNNNNNNNNNNNNNNNNNNNNNNNNNNNNNNNNNNNNNNNNNNNNNNNNNNNNNNNNNNNNNNNNNNNNNNNNNNNNNNNNNNNNNNNNNNNNNNNNNNNNNNNNNNNNNNNNNNNNNNNNNNNNNNNNNNNNNNNNNNNNNNNNNNNNNNNNNNNNNNNNNNNNNNNNNNNNNNNNNNNNNNNNNNNNNNNNNNNNNNNNNNNNNNNNNNNNNNNNNNNNNNNNNNNNNNNNNNNNNNNNNNNNNNNNNNNNNNNNNNNNNNNNNNNNNNNNNNNNNNNNNNNNNNNNNNNNNNNNNNNNNNNNNNNNNNNNNNNNNNNNNNNNNNNNNNNNNNNNNNNNNNNNNNNNNNNNNNNNNNNNNNNNNNNNNNNNNNNNNNNNNNNNNNNNNNNNNNNNNNNNNNNNNNNNNNNNNNNNNNNNNNNNNNNNNNNNNNNNNNNNNNNNNNNNNNNNNNNNNNNNNNNNNNNNNNNNNNNNNNNNNNNNNNNNNNNNNNNNNNNNNNNNNNNNNNNNNNNNNNNNNNNNNNNNNNNNNNNNNNNNNNNNNNNNNNNNNNNNNNNNNNNNNNNNNNNNNNNNNNNNNNNNNNNNNNNNNNNNNNNNNNNNNNNNNNNNNNNNNNNNNNNNNNNNNNNNNNNNNNNNNNNNNNNNNNNNNNNNNNNNNNNNNNNNNNNNNNNNNNNNNNNNNNNNNNNNNNNNNNNNNNNNNNNNNNNNNNNNNNNNNNNNNNNNNNNNNNNNNNNNNNNNNNNNNNNNNNNNNNNNNNNNNNNNNNNNNNNNNNNNNNNNNNNNNNNNNNNNNNNNNNNNNNNNNNNNNNNNNNNNNNNNNNNNNNNNNNNNNNNNNNNNNNNNNNNNNNNNNNNNNNNNNNNNNNNNNNNNNNNNNNNNNNNNNNNNNNNNNNNNNNNNNNNNNNNNNNNNNNNNNNNNNNNNNNNNNNNNNNNNNNNNNNNNNNNNNNNNNNNNNNNNNNNNNNNNNNNNNNNNNNNNNNNNNNNNNNNNNNNNNNNNNNNNNNNNNNNNNNNNNNNNNNNNNNNNNNNNNNNNNNNNNNNNNNNNNNNNNNNNNNNNNNNNNNNNNNNNNNNNNNNNNNNNNNNNNNNNNNNNNNNNNNNNNNNNNNNNNNNNNNNNNNNNNNNNNNNNNNNNNNNNNNNNNNNNNNNNNNNNNNNNNNNNNNNNNNNNNNNNNNNNNNNNNNNNNNNNNNNNNNNNNNNNNNNNNNNNNNNNNNNNNNNNNNNNNNNNNNNNNNNNNNNNNNNNNNNNNNNNNNNNNNNNNNNNNNNNNNNNNNNNNNNNNNNNNNNNNNNNNNNNNNNNNNNNNNNNNNNNNNNNNNNNNNNNNNNNNNNNNNNNNNNNNNNNNNNNNNNNNNNNNNNNNNNNNNNNNNNNNNNNNNNNNNNNNNNNNNNNNNNNNNNNNNNNNNNNNNNNNNNNNNNNNNNNNNNNNNNNNNNNNNNNNNNNNNNNNNNNNNNNNNNNNNNNNNNNNNNNNNNNNNNNNNNNNNNNNNNNNNNNNNNNNNNNNNNNNNNNNNNNNNNNNNNNNNNNNNNNNNNNNNNNNNNNNNNNNNNNNNNNNNNNNNNNNNNNNNNNNNNNNNNNNNNNNNNNNNNNNNNNNNNNNNNNNNNNNNNNNNNNNNNNNNNNNNNNNNNNNNNNNNNNNNNNNNNNNNNNNNNNNNNNNNNNNNNNNNNNNNNNNNNNNNNNNNNNNNNNNNNNNNNNNNNNNNNNNNNNNNNNNNNNNNNNNNNNNNNNNNNNNNNNNNNNNNNNNNNNNNNNNNNNNNNNNNNNNNNNNNNNNNNNNNNNNNNNNNNNNNNNNNNNNNNNNNNNNNNNNNNNNNNNNNNNNNNNNNNNNNNNNNNNNNNNNNNNNNNNNNNNNNNNNNNNNNNNNNNNNNNNNNNNNNNNNNNNNNNNNNNNNNNNNNNNNNNNNNNNNNNNNNNNNNNNNNNNNNNNNNNNNNNNNNNNNNNNNNNNNNNNNNNNNNNNNNNNNNNNNNNNNNNNNNNNNNNNNNNNNNNNNNNNNNNNNNNNNNNNNNNNNNNNNNNNNNNNNNNNNNNNNNNNNNNNNNNNNNNNNNNNNNNNNNNNNNNNNNNNNNNNNNNNNNNNNNNNNNNNNNNNNNNNNNNNNNNNNNNNNNNNNNNNNNNNNNNNNNNNNNNNNNNNNNNNNNNNNNNNNNNNNNNNNNNNNNNNNNNNNNNNNNNNNNNNNNNNNNNNNNNNNNNNNNNNNNNNNNNNNNNNNNNNNNNNNNNNNNNNNNNNNNNNNNNNNNNNNNNNNNNNNNNNNNNNNNNNNNNNNNNNNNNNNNNNNNNNNNNNNNNNNNNNNNNNNNNNNNNNNNNNNNNNNNNNNNNNNNNNNNNNNNNNNNNNNNNNNNNNNNNNNNNNNNNNNNNNNNNNNNNNNNNNNNNNNNNNNNNNNNNNNNNNNNNNNNNNNNNNNNNNNNNNNNNNNNNNNNNNNNNNNNNNNNNNNNNNNNNNNNNNNNNNNNNNNNNNNNNNNNNNNNNNNNNNNNNNNNNNNNNNNNNNNNNNNNNNNNNNNNNNNNNNNNNNNNNNNNNNNNNNNNNNNNNNNNNNNNNNNNNNNNNNNNNNNNNNNNNNNNNNNNNNNNNNNNNNNNNNNNNNNNNNNNNNNNNNNNNNNNNNNNNNNNNNNNNNNNNNNNNNAAAACTAGAAGAAGAAGTGATGGAACCAGAGGAACCACCACGAACGGATCCTAGGCTACGAAGCCTGCCACCTCTACCCCTTCTATGTCTTACAGGGGCGTTGGGGAAGCTATCAAGAATTGGGATTCTCTTAGGGTTAGGATTCAGAGATGCCATTGCAGATAAAGGATGAACTAAAGGAAAAAAGGTTAAATATGTATATAATAGCAATCGTCAAACAAAGAAGTATAATGATGGAAAGCCTATAATAAAGGCAACTATCACTTTATAAATAAAGGGGATAAAGAAGCCTTGAAAAAGGCTGTAAAATTACAGAGCCAATCATAAGGTGACACGTGTGCAGAGCATTAAATAGAAAAGACAACTAAAGCATCAGTACTGACATAGCATTGATTACAGCGAAAATTTCTTTTTCGTGAAGATCCACTTCCCAAATATTTAATTGATAAATAAATGGAAAGTGGGGGGACTATCT
>Nt01:41198875:41214333
ACCCCGTTAAGGTATTAAAGCGCGGAGTGGTCTCGATTACTTATTTCATGTTATTACCCGTCCCATTCCTATCATTCCCAGAGGCACTTAGGACTACTAATCCTAAAAGGGAGGGATATTAGGTTTATTTTAAGTTTCAAAGGTAATAACTCTAAGACGACATACAAAAAAACACATACTGCATATTAAAGGGGAAACACATAAGCATATAGACTCAAGTATACCTCCTCATACAAAACACATAAAATATCATGTCTTACACATACTGCTTAGGTCTGATTTAAAATACTGAAGATGAGGGAGATTATTTATTGAGGCAGATTAGTTTATTACATAACTCAGATATGAAGTCCGAATTAGGACTGCTTGCTGGTTGTAGCGATTAACAAAGCGGATTCAATTTGCAGTTATTAATCTAAGGCTTGTCTAAATGTTTAGGCGGGGTCATATAGGCATGCTTGCTAAACCTTGTTAAGCGAGGGAATTAGGTTATTAAAAGAGATTCAGAATGTACAAAATTAAAAATTAAACAAGTTACTAGTTCTGCAGGCGATAGTATCTACTATTACTGATCTTAGTTCCTAGGAGCATGAAATGTAACATTGACTGTGAATAAAATGAATAAGATTTATTTAGAAACCCCTATAGGTATGATTTCTATATGTAGTGAATATGCAGAATTTAAAACACCCTATAGGCATGGTTTCCAGGTGAAGTTTTGAATATGCAGAATTAAAAAGTACCCTATAGGCATGTTTTCTAAATGAAGTTTGCATATGCAGAATTTAAAACACCCTATAGGCATGTTTTCTAATTGAAGTTGAATATGCAGAATTTAAAACACCCTATAAGCATGGTTTCTACCCTTGCATGTATATTACCCAACCCTTTTTACTAGCCAGCCCCAAATGTTTATTACAACTTATTACAAACCAGAATAATAAATTACATCAGAAAAGTACAACCAGAGAAAGTCTAATTCTTGACTTCCTCTCTGAGTTATGAGATAAACCAACTCAAAAACCATTGATCCAAAGCCTTTCTTCAGACTTGAGTGTGTCCGAGTTCCTTAAGGGCCTCAATAGGATCCCGGGTAGTGCTCACACTCATGTTTCATAAAAAGAATAGGGACAAGTGTAGTGTGGAAGTGCCAGCCCCCATTTGTCCGAGTTTAGATGGAGCTCATGGGTCCCAAGGCAAGGCTCACAAGAGGGGGGCAAAACTTAAGTTTAAGAGAGAGTGAAAGTGCAGAAATAAAGCTTTACGAACTAAGGAAAGAGGTGCTGGGAAATAGTTACAGATTTGATAATATCACACAAAAAGGGTTCAGGGGTTGGGAATTTATTGCAAAAAGCCTATGTACTTAGGCAAGGGTCAGCTTTGGGCATGCACATCAATAGAAGATGTTGGCATGCCTATTAGCCTACCAGAACACACAATATCATAGAGACATAAAGGTTATGATCCCAGGGGATCATGTTCGAGTTATGGACAACAATGTTCCATACTGCCATGCCTCAAACAAACCATAAGTATCGAACACATTGGGGAAGGGTTTAGGGTTCATAATACATAGAAATTAGAGCATGCTAAAATAAAGTACTGAATTAAATACAAGAAGTGGGCAGACAAGAATGCAAGAACATTAAGTAACCATGTTGTTGTTGATGCTGAAAACTTAATTAGGACATACTAGTTCAAAGAAGAAAAACGTAGTAAAGAAAGGTAGCAAGATTTTTTGAAATATAGCTTTGGCTTTCAGCAAGCTAAATAGGCCACAGTAGAAGTAGCGAAACAATAGAAAATGTTTTGAGTGTAAGTGAGTTCAGAACTAAGAGTGTTCATGTGTTTGTGCTAATGAAAGAGCAAGGTACTTATAATTTAAAAACAACTATAAAATAAGGCGAGAATCATATTTTAGCAGTAATTATGGAACTATGTACTAATTAAAATCAAATCAGTATAAGTACTTCCTTTAATTAAGGAGTTAAATTTAAACGGTAATAGGAAGAAAACATTAAGGAAAGAAATCAAGTAGAGCATCATGTGTAGAATAGACAATTAGGGTTAAGCACACAGAGGTTCAATTAAGGGAACAACTAATAAAGAATCCTTGAAATACTCGGTTAATCCAAATAAGGTAAGAAGACAAAATAAAGTTGCAGAATATGGAGATAATCGAAAATCAGTACATAGTAAATTAGGGAATCAAGGATTTCGAAATTACTGATTTAAGGAGAGTAACATGGTTTCCCATGAGTAAGCAAATAAACCAAGTTAAAAATAGGAGAATCGAAAGTCTAAGGAAAGTTTTCAAATCAAGCCCAGAAACAAGGAGCTTAGAGTCAATCAAAGAGAGAACCATGAGTCCTGTTTTAGCATATAAATAGAGTGCACAAAACATTAGGCATGTGAGGCTAAACTATGCAAAGAGAAGCAGCATGCAATAACAATCACAAAGTCAGTAGACAGTGAACTATCGAAACATGGTAGTCACATAGGTCAACTACATTAGCTTAGTAATAGAGAAAAGAGAGAGTATTAGAAGCATGCAAAAAGGGTCAAGTAAAAAAAAGGCCCTTTCTGAAAAGTATAGTCTAGTTTCAATGTTTGCAAGAAACCAAATCACATAAAGAAAAAGATGCTGAAACAAAAATGATTTCGAATCCAATCAAGCAACTTCAAATAGGTGAAACAGCTTCAGAAGCTCGAATAGGCCCCCAAAAAAATTAGGGTTTTGAAACCAATCGGATTCAGAGATAATGAACAAGTAAATCACACAGCAAATGGTCTTAGAACTCGAATGAACCCAAAATTTCAGGGTTTTTACCATCAATCGAGTCTAGAGATGAAAAACAAATAAATCGAACAAATACTAACAAAAATAGAATAGGAAACATTGAAAGGAGTTAAGGCCCTTAACAAGAAAACTCATGTAGAAGAATGGCATAAGGAAACATAGCAAAACGTGTCAAACAACTTAACAGAAAACCTAATCGGAAAGGATAAAGGTTTTAAAGGTAGAGTCTTAGAATAAACTTTGAGGAAAAATGTTTAAAAGTTTAGAGCAAACACATATCTAAAAGAAATCGGAAGAACCTTAAAGGTTAGGGTTTCAGAAGAACCCCAAATGGTGAGAAAGGCTTTGAAGACTATTGATCTAAGCAGGAGAGTCAAGAATCAGACTCTAATAACCATTGCTGGGCGGGGGAAGATTAGTGATGACCGGAGAACAACCATAAACTAAAATCGATCCAGGTCTGAACCATGTTCTTTCATGATCTGGCCTTGAAACCATAATAATCGGGCATGTAGATGCCAAAGGAGGTGGATACCGGCCTCCAATGGTCTTGGAAGCTATGGATTTGGGAGGCTTTCGGTTGGTAGTTGAGGGCGGCGGCTAGGGTTTAACAGATGATTGAGAGATAAGGCGGATTCAGAGGCGGCTGTAGGTAAGAAATGGTTAGGGTTTGGGGGTAGTTGGGAATTAATTTAGGAAAGGTTTAATGTGAGCCGTTGATTTAGGCGATCAACGACTGGGAATAAACGGGAATCCGGGCAGGTAATTTAAAAGGGTCATGGGTCGGTTTGTATGGTAATTGGGTCGGGGTAAGATTAGGTTTAAATTGAATTTAATAAGGGTCCGAATTGGGGCTATAATCGAAATGAAATTGGGCTAACATTTAAATAGCCACTTTTCCCTATTTGATTTATAAAAAATAGTAAAATAATTTCTGAAAATAAATTAAAGATACTAAAATGACTAATAGTATATAATTATCAAATTAAAATACTGGACTTAATTTTTATAAATATAAACGTAATAAATCCAAAAGAGGCTAATATTGCAATTATATGCAATTTAGTAGTAAAATTACTAAATAAATTTGTAAAAATATGCAAAAAAATATATTAGGTATATTTTAGCATAAATATTAAAATCTAATAAATGAATTACCAAAATGATAACTTTGGGAATTATTATTTGGTTTTTATGAATAAAATAGGGGAATAAATTGGTTTAAAATTTTAAAAAATTAAGGAAAAAATGATTAAACGTTTAGACACACTTATATATGTATACATATACTATTTTGAAAGTATTTTGCATATTGAAAATATACAGGGAAAAATTGGGTATCAACAGCTGCCCCTCTTTACTTAGGAATGATGGAGGAGTTGTCGGGTAAAGATATGATGGCCAATTTTGACCGAACGAAATGGTTCGAAGAGGTTTATGCCATGCACTGGGTTCTGAGCTACCTACATATCCTGGTCTTATAGGAATCAGGCCATATGTAGATCAGGATCCGTCGGTGATGTATGCCGATGGAGACTTTCAAGAATGGACGCAATATTCATGGCGGGGGAAAGGCTAAGGTTTGACATGGTTGCGGGAATTGGGGCGGAATCGCTCCTGCTGAGATGGCTCTTGCTTGCCGATTTACTTTCAAATAAGCAATACAAGCATATATTGTGCATAAATTTAAACATGATGCAAATTCTTGTCGGACCATGAGGATTGTCTTCGGACGAATAGAATGACGTCCTTAGACCATGAAATCCTTGACCATGAAGCATATAATAAAGGATTTGCAGGCCATAAATTATGCTCTCGGGCTATGGGGATGATGCCTCCGAACCATGATGCCTTTGAATAATGATATGCAAAAGATTAAAAGGGGTCCTCAGGGCATGACATGGTGTTCTCGGGCTATGAAAATGGTGCCTCCGAACAATGACGCCTTTGGACAATTTGGTGATCTTTCATCTCATGTAGATGCAGTATGTGGCGATCTTTCAGCCATGCAATGCAGTATGGAAGATCTTTTAGCCATGCAGATGCAGTATAAGGCGATCTTTCAGCCATGCAATGTAGTATGGGGCGATCTTTAAGCCATGCAATGCAGTATGGGGCGATCTTTCGGCCATGCAGATGTAGTATAAGGTGATCTTTCAGCCATGCAAATGTAGAGGTGGCGATCTTTTAGCTATGCAAATGTAGAGGTGGCAATCTTTCAGCCATGCAAACGTAAATAAGATGGCGATCTTTCAGCCATGCAAGTGTAGATGTGGCGATCTTTCAGCCATGCAAAACTAAATAAGGTGGCGATCTTTCATCCATGCAAGTGTAGAGGTGGCGATCTTTTAGCCATGCAAACGTAGATAAGGTGGGGATCTTTCAGCCGTGCAATGGAGATGGAGGTAGAGCTTAACCTCGGAAGGCAAAATGGTAGCCTTATGCAATGCAGAAATGCAGATGGAGACAACGTTTAGTCACGGAAGGCAGAATAGTAGCCTTATGCAATGCAGAAATGCAGATGGAGGTAGAGCTTAACCTCGGAAGGCAGAATGGTAGCCTTATTCAAAAAAATAAGATAGCAAATGGTAATAGAGCTTTCTTAGCTGATAGAAGATTGCGATATTGTGACTGCTGGGGATATTGTGCCTACTGGGGACATTGTTGTGTGAGGATAGCAACTACGAGTAAGTTCAACGATTCTGAGAGTTGTATTCCTGAACACTATTTTGTCTCATGAGTGTATTGTATATTTGATGATTTTGTAATTCAAGTGTCTGCATCCAAAAAAAAATCGTGAGTTTTGTAAAAGGGGGGAGGTTAGTTCGTATCTCCCGCTGGCTCTACTTGACCTGCTCAGCTTTGATCTGGTGATACTGTATGTATCATTGAGGTAGCGTTGCTAAACATGGCGGTTTTAGTAATAGACATGCATGATTTAGTAAAAATATGACATAATAATAATTTTTTAGATGAACCGATAACTGTGATGTGGTTTAGGACATTGCAACCTCTCTTGCTACGAAATTTTGGGGGTCCTCCTCAAAATTCTGCCTAGTTTAATGGGTTGATGTTTTTGACTGTTGCTTGCGATGATTGGCTGAAATCAACTTCAAAATTTTGAAGGTCCTCCTCAAAATTCTGCCCCAGTTTCCAATTGGGGGGGGAGATGAAAATTTTATTGAATCGTGATCGAACCCATAGGGCTGCCCTACGTATCCCCTCTTAAACGGGACTCAGGTCAGGCGTAGTTCAATTTACATCATATATGAAAACATAAAGATTACACATAGTAATGCCTGACTGCATCTGAATTGATCGGCTTTGACCAGACTTTCCCCTCCATTTCTGCAAGTATGAGGGATCCTCCTGTCAGAACCCGGTGAACCATGTACGGACCTTGCCAGTTGGTAGAGAATTTCCCCTTGGGTTCATCTTGATATGGAAAAATTTTCGTTAATACAAGTTGCCCCGGTGTGAACTGCCTCGGTTTGACTCTTTTGTTGAAGGCTCTAGACAATCTGTTCTGATAGAGTTGACCATGGCAGACTGCATTCATTCTCTTTTTATCTATAAGGGCTAGTTTCTCACAACAACTTTTCACCCATTCTTCGTTGTCGAGCTCAACTTCTTGTATGAACCTTAGGGAAAGAATTTCTACGTCAGGGGGAATAACAACATCTGTACCATAAACCAGCATATAGGGGGTTTCCCCAGTTGAAGTGTGGACTATGGTGCGATACTCCAATAGAGCAAATGATAACTTCTCATGCCACTATTTATGCTTCTCTACCATTTTCCTTAATATCTTCTTGATATTCTTGTTGGCGTCCTCTATAGCTCCATTGATTTGCGGCCTATAGGATGTGGAATTCTTGTGTTTGATCTTGAAGGTTTTACACATAGCTTTCATCAAGTTACTGTTGAGGTTGGAGCCATTATCAGTAATGATCGACTCTGGAACCCCAAATCGACAAACAATGCGGTCGCGGACAAAGTCTGCCATGACATTCTTAGTTACGACTCTGTAAGATGCTGCTTCGACACATTTGGTGAAATAATCAATTGCTACTAGGATAAACCTATGCCCATTGGAAACGGCATGCTCAATTGGTCCAATAACATCCATTCCCCAGGCAGCGAACGACCATGGTGAGCTTGTTTCATTAAGCTCATTTGGAGGTACCTTTATCATGTCTGCGTGTATTTGACAATGGTGGCATTTCTGGACATACTGGATGCAGTCCATTTCCATAGTCATCCAAAAGTAACCAGCTTGGAGTATCTTCTTTGCTAAGGCAAAACCATTCATATGCGGAACACAGGTCAAAGCATGAATCTCCTCTAGTAGCTTGGATGCTTCCTTTGTGTCGACACACCTTAGTAATCCCAAATCAGGAGTCCTCCTATACAGGATTCCTCCGCTGTGAAAGAAGTTGTTGGAAAATCTCCGGAGTGTGCGTTTCTGAGTAGGGTTTGCAAGCTCTGGGTACTCTCCTTTTGCCAAATATTCCTTGATATCGCGAAACCAAGGCATTCCATATGCTTCTTCTTCGACATGGGCACAATAAGTTGGCTGATCATGGACCATTACTGGAATGGGATCAATGAATTTTTTGTCTGGATGTTGTATCATAGATGACAGGGTAGCCAATGCATCGACGAACTCATTCTTGACTCTGGGAACATGTTGGAACTCCTTCTTCGTGAACCTTTTCCTCAATTCATGTTTATGATGCAAATATGGGGGTTTCTTGGAGTTCTTGGTTGCCTATTCTTCTCGTACCTGATGTATACGTATGTCTGAATCTCTGATCACTAACAACTCTTTAATGTTCATGTCAATGGCCATCTTAAGCCCTAATATGCAGGCTTCGTATTCGGCCATATTGTTGGTGCACGGGAACCTGAGATTGGCAGACACTGGATAATGCTGACCGGTTTCTGATACTAGGACTGCTCCTATGCTAACTCCTTTGAAATTTGCTGCTCCATCGAAAAACATTCTCCGACCATCATAGGATTCTGCAATGTCTTCTCCTATAAAGGATACCTCTTCGTCAGAAAATTACATTTTCAGGTGTTCGTATTCTCCATCAACGGGATTTTCAATGAGGTGATCTGCTAGTTCCTGTACCTCGATCGCTTTCTAAGTCACGTAGACAATATCAAATTCACTCAACAGGATTTTCCACTTGCTTAGATTGCCATTGGGTATGGGCTTCTAGAAGATGTACTTCAAAGGATCCATCCTTGACCTGAGATATGTAGTATAGGCACAGAAATAGTGCCTCACCTTCTAAGCTACCCAAGTCAAAGCACAACAGGTGCGCTCTGACAGAGAATACCGGGCCTCATATGGGGTGATCTTCTTACTGAGGTAATAGATGGCCTGCTCCTTCCTCCCTGTTTCATCATGCTGTCCCAGAACGCAACTGAAAGCTCTATCTAATATTGCAAGGTAGAGTAAAAAGGATCTACCTGCTCAGGCGGTACCAGGACTAGTGGTGTTGACAAGTACACCTTGATTCTGTCGAAGGCCTTCTGGCAGTCATTGGTCCATTCGGTAGCGGTGTCTTTCTTAAACATCTTAAAGATCGGCTCGTAGATAACTGTAGACCGTGCTATGATCTGGTTGATGTAGTTAAGCCTTCCCAAGAAACTCATCACATCCTTCTTGGTCTTTAGTGGTGGCAATTCTTGAATTACTTTGACTTTTGACGGATCCAGTTCTATTCCTCGTCGACTCACAATATACCAAAGCAATTTCCCAGCGGGAACCCCAAATGCGCATTTTGCGGGATTCAGTTTTAGGTTGTACCTTCGCAGTCTATTAAAAAACTTCCACAAATCTTCCATATGATCAGTGGCTTTCTTGGACTTGATAATAATATCATCTACGTACACCTCAATCTTCTTGTGTATCATATCATGGAAGATAGTAGTTATGGACCTCATGTAGGTGGCCCCTACATTCTTTAGGCCGAACAACATCATCTTGTAACAGTACTTTCCCCACAACGCAATGAAAGCCATTTTCTCAGCATCCTCTTCATCTATCTAGATCTGATGGTAACTAGCGAAAAATCTACAAATTATTGCAACTCATGCTTGGCGCAATTGTCGAATAGGATGTGTATATTTGGCAAAGGGAAGTCGTCTTTCGGACTGGCCCAGTTGAAATCCCGGTAGTAGACACAGACTCTGACCTTCCCATCCTTCTTTGGCACTGGTACGACGTTGGCTAACCATGTTGGGTATTCTACTACCCTGAGAATCTTAGCTTTGAACTGCTTAGTGACTTCTTCCTTGATTCTCAGACTCATATCAGGTTTGAACTTTTTGAGCTTTTGCTTTACCAACGGACATGTTGGATCAATTGGCAGTTTTTGAGCCACAATAGATGTATTCAGATCAGTCATGTGATCACATGACCAGGCGAATATGTCATCATATTCCCTTAGAAATTCTATGTATTCCTTCTTTTCTTGTGGCGATAAGTGAATGTTGATTTGTGTTTCTTTTACATTTTCCGCATCTCCCAAGTTAACAACTTATGTTTCATCCAGGTTGGACTTAGGTCTGTTCTCAAGATTGTCAACTTCCTTAACAATCTCTTCAGGTATGTTATTTTCCTCTGAATCTATGTCCGTTTTTTGCGTTGTCTCGTTGCATGTCATAGTAATGCTGTATAAGTAAAGTAATGAGAGAAATAATAATGAGTGTTGATTCATAAGAAAAGTCAAAATGCTTTGACAAATTGCCTAATTGTTTTGAACATTAAAGATCATATTGCGGGAATTAAAATGCGAGAAGAAAATCATTTAGTAAATAAAATAGTGCATGATGCTTGTTTTACCCTTGCTACCCTGAGGCTCGTGGGGCTCTGGTTGTCCTGATGGTCTAGTATTGAGGCGTGCTCCTCTACTTACACCCTGTATGGAAGGGCCTTCCTCCTCCTCCTCGAAAACAACACAACAGTCCATGTCATTGTCTTCTAAGAATAAATTCTTTACTACTGCCAGTGCTTCCTCTTCTTCTGACCCATAGATAATATTGGCTGGTTGGAAGGTCTGCTCTAGATGTGGTATTGACTGCTCCAACGGATAGTATGGACCGCACCATGGTGGTGACCAATTGTTGAACTCTTCCAAAGCGTACTCATATCCTAGACCGAAAGTGGTGCCATGTTTCTTGAGTTTTATGGGATTGATGATTCCTTGGAGGTTCTTTCCGAGGCCCTTGCCAGGTTTGTACCCACTCCAATTTAGTATACACTTGATTTTGTTATCCCACCATATGTCTTTGTCGACAGCATTTACCCGTTCGATGTGATGGTAAGTCTCTCCTCCTAGCTTCCTTCTTCCCTCGATTGACAGAATGGTCTGGTGACTGTATATGGGGTTGCTACCGTCGTCGTGAATGATCACCTCCTAGTGAATCTATTCGAACTTTATCGCCTGATGCAGTGTTGACACTACGGCCCCAACAACATGAATCAATGGCCGTCCCATAAGAAGATTGTAAGATGCTGGCACGTCTATTACTTGGAAGTCAACATCGAACCAAGTTGGCCCCATTTTCAAACACAAACTAATTTCCCCAATAGTGGACCTCTTGGAACCGTCGAAGGCTTTCACATTGATGGATCCATCCTTTATTTCATGCAGTCCCTTGCCCAACTTCTTGAGTGTTACTAGCGGACAAATGTTGAGACAAGAACCCCCGTCGATCAAGATCCTGGTGATAAAGTAGTCTTCACATTACACAGTGATATGTAGTGCTTTGTTGTGTCCCAACCCTTCAGGTGGTAGCTCATCCTCATGAAAAGTAATTTTGTGACTTTCAAATACCTGTCCTACCATGTTGTCCATCTCCCCACCAGTGATGTTGCTTGGCACGTATGCTTCACTCAGCACCCTCAACAAAGAATTCTTGTGTGCTTCAGAATTTTGTAGCAAAACAAGTATGGAGATTTGTGCCGGTGTTTTGTTCAACTTATCGATAACCGAGTATTCCTTCGCCTGTATCTTTCTCCAAAGATCATCGGGACCTGTCTCGATGATGGGTTGCCGATTGGAGTCCTACTTTCTTGACTCAGCTATATGTTCAGGGTTATAGACCCTACCAGTTCTCATCATACCTTGTGCGACAATAGTCTCTTCGAATATGACCTTGCCTTTCCTCCTTGCCTCGGCTGTATAGTCCTATGGTATAGCCTTTGTGAGGAATGGCATCATGGTCAACATCACCACTAGGATCGACGTGGTATCTTTACTCCAAACTGAGATTGTGCCTTAGGTGGTAAAACTCCAACTTCAAACAGTGTGGGTGAATTTGCCGGTGATACGAATTCGACCTCAACTGGCACTGGTGTCTTTGCATATGACGTTGCTTCAGACTTAAGTGGCACAGACATATTTACCTTAGTGTCTCCAGATGGCTAAATCTGGACCACGATCGGATTAAGAGTAACTATTGGCTTCTTTGGGTCACCACCTTCTGCGATCAACCCGATTGACCCCTCGGGATACCAATCATCCTCTATTTCAATCGTGTGAACTCCTTCACCCTTATGGTCCTACAGAGGGTTATTGCGGACATTTGGAGTAGGTTCCTTTTCCATAATAATCTTGTTGTCAATCAGATCCTGGATCTTGTCCTTCAGAGAACGACATTCGTCGATGGTGTGTCCTTTCATGCCAGAATGGAATGCACAGGATTTGTTTGGGTTCACCCACTGGGAAGGGTTCTTAGGGGTTATAGCAGGGATGGGGGTTACATAACCAGCAGCTTTGAGTCTCTCGTATGACTGGTCAATAGGTTCAGCAATGGTTGTGTATTGTTTAGGAGGCCTTCGGTCAAAGTTTGGTTAATGTCTAGGGAAGTTTTGGCATGTAGGAGGTGATTGATAGTGGGATGGTTGAGTATTGTAGGCTTGGTAAACATGTGCGGGTTGGGTATATCTGGGTGAAGTAGGTTGATATGTGGGAGGTGGGGGTGATTGATGAGTGGGTGGTGGAGTTTAGTAAAAGGGTGAGGGTGCTTGGTAGTTCAGAGTTGGTTGATATGTGAGTGGAGGTGTTGGGTAAATTTGGTATTTGGCAGGAGATTTGGTTCTCTGTGCGACCATTATGGCTCCTACATCCTTTTTCTTAGACACACCACCATACTGCAAGGCCTTATTTGTAGCTTGTAAGGCTTCGAAGTTTGTAACCATACCGCTTTTGATGCCCTCTTCAATCCTTTCACCCAACTTGATAATGTCAGAAAATTTATGTCTCTCAATCAATATTAGTCGCTCATAATACTGCGGGTCTTGAGCCTGAACAAAGAATTTGTTCATTTGTTGCTCCTCTATGGTAGGTCTGACCTTAGCAGCTTCGGACCTCCAGCGAGTAGCATACTCGTGAAATGTTTATGTAGGCTTCTTCTTTAGATTCTGAATATAAAACATATCCGGTGCATTCTTGGTGTTGAACCTGAACCTGTCCAGAAAGTCGGACGCCATGCTTACCTAGCTTGACCATTACTTTGGATATTGGCTAATGTACCAAGATAGAGCATCTCCTTTCACACTCCTCATAAAAAGCTTCAGGCGAATTCTATCGTCTTTCCCTACTCCAACCAGCTTGTCACAATATATTCTCAAATGGACCCTTGGATCCCCTGTACCATCAAACATCTCGAACTTAGGAGGTTTGTACCCCTCGGGCAGTTCGACATCGGGCTGTATGCAAAGATATTCGTAGCTCAGCCCTTTAATTCCCCTTCTTCCTTCAATGCCTTGAATTCGGCTAGTCAATTTCTTAAGTTCCTCAACTAGGTACCTGATGAGCGAGTCTTTATCATCAGACTCGGGTGTATTTGTGATGGGTTGGGTGGAATGTGGTATAGTCTTCACATAGATGGGGGTGTTATAATGGGTGTGGAAGTGGTCATTTGTGGATTTTTTGGGTTTCTGGGATGAGCAACGGAGTATTGTTTGAAGCATGGCGGGTGTTGCAGTGGTGGTGAGGAGCGAGATGGTTTTGTTGCTTTGGGATATTTTGTGGGGGTGCGGGGTTCTGAGAATTTGGGAAATTGATATCTAGAGTGGTGAGGGAAAATGACAAATTTGCCAGATTCTGAACCTGATCAAGTTCTTCTTGGAATTTCAACAGCTTTTGTTCGAGTTGTGATGCATTTTCTTTGGAAACCTGAGTACTGTGACCATGAGTGACTTCTACCCTTTCAGTTGAGTTTTCCTTTCTGGCGTTGTTCAAATCTTCTATCTTCCCTTTGTTCTTGTTTTTGACAAGACTAAGAGGAGGAGTGGGTGGAGGGCCCTTGATCTCGTGGAATAAGATGATTCTGCAAGATTGCACGAACTAACCTTTGGGGAGGATAAATAATAAACAAAAAATAAAAACAAAAAGGTAACAAGTTAGTGAGGATTATAGGAAGTATTGCAATATTTAAATACATAATGCGGGAATGTAAACCGTGTCTTAAGTTGGGAACCTATTTGTGCCCGAGGTAGGCCTAGCGACAAGTTGATTTGGAGAACTTAGACTGCTAAATGCCTCATTTTATTAATAAAAAGTATACGAATCCCAAATCGACAGTAAATAATAGGAAATAAATGTCACTAGTGGCCATTGGCCTTATTACATTTTATAAAGCGAAAAAAAACTCCTATCTATTTGGTCCAGAAGGACCTTCCTCAGTTTGAATGCTCTCGTTGATTGAATCTTCCAGCTCACGTAGGTTCACCAGTAAAAATGCCTTTGACAGGTGTTCTCCGTTTTCCTCAGCGTTCTGGCAGTTGGTGACTCTCTTCATCACTTTTCCTTCAAATTCCAGCAAACTGTATTCTAGATATTCCAACTTTTCGATAGCTTTGGCGGCTATCTCTTTCCACTTATTGATTTGGTCATTTGATGGAACACTCCTTCACCAGTCTAGCAAAAGTGAGGGTATGCTCACAATACCGAAGCTGGGGACCTCGTTCTTCATTTTCTACAAAATAAAAGGGTTAAGACCATACCCCCACCGGACTTGACTATTTAATATCAACAATTAGCATGAAGCATTTAGTTCTCCAAATAAATGCACAGAACGTGGTGACGTCCGTTTGGGTTCAGGGAAACCCAATGGACTTTGGTCAAGTCTATCATAAAGGGTCATTATATGGACAACATAACTGACTCGGCTAGGTTTTACCATGATTCATGCATAGTTTAAACAGAGTAAGGTTTCTCTGGGGTGTTAGACTGGTACCCTTGAGCGGACAACTCAAGGGGGAAAGGCACGAAACCGTCGACTACACCATTGATCGACTAGTTTTACCACAAATATGCTTTTTCTGGATTTAGGGGGTGATAATATTGGAAGAGCTCAACCACTCATTATAAGCGTTGCTATGGGATTTTTTCAGCACAGGTGGAATATGATGTTGAGCATGATTATGCAATAATTTAAAACATGTTGTCACATATTTGCACGTTTAAGAAAGCAGTAAATACAACAGTTTCATAATTTAAAGTAATAGTGAAGGAGAGAAACAAAAGATAAGTGAATTATGCAGTTGAAAAGGGAGTTGAATGAACAAATAAATGCACGTAAAGAAGCATAAATTCACAATGATAGTATGAAATGGTAAAAGCCTAAAAATCCCCAGCAGAGTCGCCATGCTGTCGCGCCCCCTTTTTTCTCGAAAAATCGGGTTTAT
>Nt01:42550821:42560761
AATAATATCTCTCTCTCTCTCTCTTCTCTCTAACTTGCTCGTCCTTACTAGCTCGAGGCTACTCATAACGTTTATTGCTTTCATACTTATTCTTCATTTATTGCTTGGTATTGGCCATAAAGAGCCTTGTTTGATCATACCTTGACTGTTATCCCGTTTCTGACTACCCTCGATAGCTCGAGCTCAAGCCAGATATCGACCTCGAGGTCCTTTATCGACTAGTCCAAGGCTCAGGCTGCAAGTTTCTCGGTTTGACTACTGCCCCGCTTTAGCTCGTATTTCTTCATTAAATCTCATACTCTTAGCATCTACTGCTCTAACAACTAGCATAAAATAGATCACGTACTGTTGTTGCCATTTTCACGGTAAATAGTTTGGCGCCCACCGTGGGGCTAAAAATAATAGTGATTATTTCTTGCTCGTTTCATTGCACAAACGCAATTTATTTTTCACACTTTTTCTTGTCCAAGATCTCTTGATTTCAGGTCGAAATATCTGGCTCGATAAACGGGGTTAAGAATGACTACCTCAAAAATTACGGAGAAAACGGTATGGTTGTTCCAGTTGTTGGCATGCCGCCATAGAACCTCGATAACGCACCTGGACCGATTCCAGTGGATGCAGTTTCGCGAGACGCGCAGCGTGTCGACAAAACCTCACACACCAACGGAAGCGTACAACATGGCGACCAACAGGAATCCCAAAAGACCCCAGCCCGGGAAGAACAGAAAGTTAGTCGTCATGTTATTTTTGAAATGTTGCAGGCACAACAGTTGGCCATCGCTCGGCTACAAAGCCATCCGAAGGTTCCCGGCACAGCAGCGCCGGAAGTAGCTCCCCCTGCCGAATAGGTACCTAAGAGATCAAGCAATAATGGATCGGTAGCCGACCCTGCCGTAGCAAAAATGCTTGGGGATCTCACCAAAAGGATCGAAATAGGATCGTGGAAGTTCATGCAGTAGCCATTCCCCGAGGAAGCGGCCCCGGAACCCATTTCAAAGAAGTCCAGAATGCCAGAAATCCCTAAGTACAGAGGGACCTTAGATCCCAACGAACACATCACCGCCTATACGTGTGCGGGAAAAGGCAACGACCCAAAAGATGATGGGATCGAGCCCGTCCTATTGAAGAGGTTCGAGGAAACACTCTCGAAAGGAACCATGATGTGGCGTCATAACCTAGCACTCGACCCCATAAAATCGCTTACCATACCGGCAGATTCCTCCATAAAGACACACGCTGATGCCACCGAAGCAATGACGAGGGAGCTTGACACTTCCAGGGCTGAACAAAGGGGGAATGAAATGCCACGGGAATTCGCACCTCATTCCCCAATGGGACGAGCGAGATTGCCCCCGATCTCGGATAACTGGGCAATACAAGCCTTCACTCAAAGCCTAAACAAACCAAGCCCGACGATTTCAGGGCAGTTCAAACAAAACTTGATCAGGTACCCAGCCAAAACCTGGTCGGATGCCCGTACCCGACATCAGTCGCAAATTAGGGTTGTAGATGACCATCCGGGAGCCTCCTCGGGCTCAGCTTACCTAAACAGGCTCCTAGCAAAGAAACCAATGCCAAACAGAGGGAGGTACCGCCCGTGCGCCGCAGAAAGGAGGAGCACCCCGAGATGCAATCTACCTTGCAACGATCGGAGAATGGCCCGAGGACAATATCCTCGAGGAGTCATTAACAAAGCCGGAATCAACAATGATGCATGGCCGGCAAGGGCGCCTCGCCCATCAGAGTACATTTTTCTCATCGCTATACCAAACATCGTGTTCGCCGTAGGCAAAACTAGAGACGTCAAATGGCTCGGACCAATTCGGTCGAATTCCTCTCAAAGGAATCACAGCCTGGCGCAAGAACTACGTAGCAAGTGCGGCTGCGGGGCCGAAGATAGCCACCAGCTCTGAAGGAAAGACGCCAAGCCACTTGACAAAAATCACTGCCGAGAACTGACGAGCGATCGAATCCAAGTTCAGTTCCCAACATGGAAGGCGGCCAGGAGGAACGAAGCAAATGAGCTGCAGGGCATTACCACGATGATGGAGGAGCAACGACTATTCCCAAAAACTTGTGAAAGGGAGAGCAAAAATTCTCGTCACCGGAGAAAGGCAGATTTGGGGATATACCCCCCAAGGACGCCCTTACATCCACCAAAAAGGGTAGTGAGACCTTATCTTGACCTCACAATGATGCACTGGTAACCTTTTTCCTCACTCAATCCATTTTAAATAAAACATGTGCACATGAGTGCAGGTGGCTCGATCAGCACTGTTGGGCCGAGGATGATGGGGCGGCTCGGACCACCGGGTCAAAACACAACCACCTCTCGAATCTTTGACAGATTCCAAATGGTGATCGCTACGACAAGGAGAAAGACCACTCTCGCAATACAGCATGACTGGCCTAGACCGGAACGCCAAGTTCCATATCATCAAAGGAGGAGCAAAACACGGACGCCTTTTTCAGACAACCACGGGCACATCGCCCGAAGACAGGGCCGCCGCCACTGCACCAAAAGGATGAAATTCCATGCAAGAGACAGAACTAAAGCCGTCGGCATGAAGCAATACGCGACAAGGGGAAATTCTACATCCCATGATGCATCGCCGGCACCAATATCTCCACTCTCGAAAGAGTCAAAGGGTAAGCGAACCACATCTTCGGCTAAGCCCGATTAAACACAACGGAGGGTTGTACTAGAGTCCACACCTCGAAACAGCAGGAACATACCAAGCCTCGGAACATCGCCTACACACCCTGCGATAAAGAAAAACTACCTCCCTCCTTCGTTATTTTTCACTAACCTACATGCAGACACCCGGCCAGGGCATTCAGAAGTTCTAACTCTACTCGGAGGCCCCAAAGCCTTAATAGAACCTACCACGCTCTTTTCCCTCGGCCGGACTTCTGCCCCAAAGAGGGTCTTGCCAGCAAGGTTCTTAGCGGAGCAACATACCCCCTGAGGAGGATCCGACAAGATCACAGGCCTTCTTCCGCAATCAAACAATGAAGGACACCCCCCTTGAAGGCGCCTTCCACTCGGAAGGGCCGGGGAGCGGCAGACTAAGTTTCAGTAGGGAACCGTGTACTAGACCAAACGGTCTAAGGAGCCGAGCCCGCGCGGGCCGAGCTCACAACAATGAAACGATATGTATTTACGCCAAGCAATAAAAGAATATCTTTCAGCATCTCATACTCCAAAAAAGGAAATTTCAGCATACTCTCGGCAGGGATCCCTCTACCAAATGCATCCCGAAATACTCAGAGACTTAGTGTCAACAATTTGGCACCTGCACGACCCCAGGGTCAGAACTCCGGGCTCATAAATCCCCAACAAGGTAACTCCGAGCTCACGAATAACGGCCTTCGAGCCTAAGCAAACTCGATAACTCGGAGACTGTCGCCAATTGCCATACACTGGAAAACCCGAGGCCTTAAGACCCCGAGCCAGCAGACTCGGTATAACCAAATCTATTCTGCATAGCAACAAAAACTGTAAGACCTCAACAGGCATGACAAACTGTAAGACCTCAACAGGCATGACAAATTGTAAGACCTCAACATGCATGACAAACTGTAAGACCTCAACAGGCATGACAAACTGTAAGACCTCAACAGGCATGAAAATTTTGTAAGACCTTACTACAGGCATAACACAATTCTGAAATTTAGGCTATACGTNNNNNNNNNNNNNNNNNNNNNNNNNNNNNNNNNNNNNNNNNNNNNNNNNNNNNNNNNNNNNNNNNNNNNNNNNNNNNNNNNNNNNNNNNNNNNNNNNNNNNNNNNNNNNNNNNNNNNNNNNNNNNNNNNNNNNNNNNNNNNNNNNNNNNNNNNNNNNNNNNNNNNNNNNNNNNNNNNNNNNNNNNNNNNNNNNNNNNNNNNNNNNNNNNNNNNNNNNNNNNNNNNNNNNNNNNNNNNNNNNNNNNNNNNNNNNNNNNNNNNNNNNNNNNNNNNNNNNNNNNNNNNNNNNNNNNNNNNNNNNNNNNNNNNNNNNNNNNNNNNNNNNNNNNNNNNNNNNNNNNNNNNNNNNNNNNNNNNNNNNNNNNNNNNNNNNNNNNNNNNNNNNNNNNNNNNNNNNNNNNNNNNNNNNNNNNNNNNNNNNNNNNNNNNNNNNNNNNNNNNNNNNNNNNNNNNNNNNNNNNNNNNNNNNNNNNNNNNNNNNNNNNNNNNNNNNNNNNNNNNNNNNNNNNNNNNNNNNNNNNNNNNNNNNNNNNNNNNNNNNNNNNNNNNNNNNNNNNNNNNNNNNNNNTCACTCGGGATCAAAAATGATTCCGGCCAAACACATATGACTACGGTCAAAACGGCTGCACCAGCCAAATTAACGCGACCCGGGGACGCCTGACTGTCGCTAACAAAATCGCAGGCCATTACTTCAAATATACTTCGAAAAGAACAGGTTAAAACAGGCTTCCCTCTACAGGAAAACGAGCTCGACCATGTCAGCTCCAAATCACAAGGCTTCGAGCTACTTAGCCTACGAGCTAAGAACCTTCCGAGGTGCTCAAACATCGCCGCTAACGACTTGAAATCGAGGTTCTTCCCGAATCGACAACGGGTCAGGCAAAATCATTTCAAAAAGACCTTAACGAGAGGAAAATAAAGCCTATAAAATGCCCACGGGCAAAAGCGTAAGAGCCATTATCGCCAGCCAAACGAGCCTCTGGGCTGCACACTAAAAGGTCTCAATGACCGAACAGCGTAAGAGCCACTATCGCTAGCTTGAAAATTGAAAATTTGAGGATTAAAATGAGCTCGAGTCGTAACCCGATTTGGAGATCGGATCTAAAATAGTTAACTACAAATGCCTAAGGGCACAACATAAGTGCCATTGTTGCCAGCCAAACAAGCCTCCGGGCCACACACTCAAAAGGTCGCTTCGACCCAAGTCTCAAGAGCCATCGTCATCCGCCCATGCATGAACGAAAAAACTTGAGGGTCAATTAAAGCTCAAGTCGCAACGTGACTCAGAGACTGGACCCAAAATAGTTGAAGCACAAATGCCCAAGGGCAAGGGACAAAAACAATCATAATCTGCCCATGCAGGCACAGGAGATTGAAAGTCAGGTAAGCTCTAGTCAAGGACTGACTCGGAGACTAGGCCTAAAACAACTGGGCAAAGCACAAAAGCCCTAACGCCTACTCGTGTAAAAAAATCACACTTAAGATCCTCCGGTCCTACCTAATTAGCTCCGAACCCGCCTGGTCAAAAGCAATGCAGAAAGAGATACAAAAGAGATAAAGCTTCAAGTTTTCTCTTATATACATACGCAAAAGGCGCGCTCTCCATCTACAAACATGCTCTGAAAATATTGAATACAAAATGGAAAATCGGCGAAATCTACGCTCCGCTCCAAAAGGCTACAGCCTGCCAGCCCCAGATTCACTCTTCGTGGTGTCATCAAGAAGTGACCGAGCATCGCGCTCATCTGCCCTTGCTCGAGCCAACTCCTCCGAGAGAAAGAAGCCCCTAACACCGATCTCCTCGAGTACCTTTTTTCAGGATCTACAATGAACATATTCCTCGATCCTCTTCTCACGATCGAGGGCCTGTTTCAACTCGGCTTGGGCATCATCAACGTCCTTCACATGAATCGCCATCTCCTGATCAGCCTTGGTTCGACTTAATGCTACTTCAGCCTGGGCATCGATTATCTTAACCCTGACCTTCGAGAGATCGGACTCAAGCTTCCCGATCATATCCGCCTGAACTGTAGCATTGTCATGATCCAAGCGGAGTTGGGTCTCGAAGGTAGGAACCTTAGACAAGGCACCCCTTTCCTCTAAAGCTTGAGCTTGCACCTGAGCCCTTAGTTCACCGTGAGCATTCCTGACTTGGTCGGCTTTGCCCTTAAGGTACTCCAAAGCCTCCGTCTTTTTCGGTAGCTAAGATAGGCAAAAGGATTAACCTTAAGGGTCAAAAAGAGCAAAGTGCATACTACGAAAGGTGACCTGCTCTATCAAATAGCTCTCGTAATTTGAACTCCGATACGCCTCATATTGCCAGTGCATCAACTCAACCTCCTTCTCCTCTCTGAGTAGCCTAAGGTACTTACCTTCATCCAGAGCTTTTTGAAGCTTGGTCCCATGACGGAGCAGCTCAGACCTGAGCCTAACTCACCATGAAGTAAAGCTGGCAGACTTCCTCGAAGGTGGAACACACTCCAACAGCCCCTTCGGCCCCGGAAGAACCAATCGCGGGCACAGTATATTCACTGGGAGGAACCACCGTTCTAGGATCAAACACTTCGGGAGCAGCAGGCTCGGGCGATGTCCTCTCCTCGAAGACACGGGCCTGTTGAGCCCCATTAAAAGCTCCATCACACTGTGGGTGCAAATCCCGTTTATCACCATCATCCCTCAGCTCAGAGGCCGACGACTCTTTCCCCTCTCCGGAGAAGCATAGCCTCGCCCCAAGGAACCACCTGATACCTGCAACGGCAAAATCGGTACAAAAGAAAAATGGAAATTTCATCTCAAATATACGAAGACCAAGGTAGGAGAAGTGTACGCGCATACCCTGGAACTTCGCCTCCCATCCGTCACGAGACATAGCTCGCCACCTGCGCTCATCGCAAGTCGAATGGGTCGCCAACTTCCGGACCCAATCGGGCAGATCGAGAACTTCACCTGGCGTCCATGAAGTTGTTGCAAAAAGGAAGGAAACATAGTTACTCAACTGGTTTTTGCCATAAGCAAATCTAAGGAAGCACGAGACACTCCACTCACACGCGTAATTCCATCCGTCGGGAAATGGCATCAGCTCCACGGGGATAATGTTAGCCGTTCGAACCCGGACGAATTGACTGACCCACTCTTGATCCTCATCTTCCTCGTTATCAATAACAAAGGGCGTAGACGAGCGACACTACACGGTTAAAAGGCCTCGGTGATGAAAGTGCCGGTACAACCTGACGAGGTGGCTGAGCGTGAATTCAAGCCCAGCCTTCCCCGCAAATAACCTCATCATCAGCACCACTCGCAAGAACGACAGATGTATCTACACCAAAAATAACCCGATACTTCAAGCAGAAATCAAGCATGACCCTATCAAGGGGGCCAAATGCGAAAAGATATAGGTATACGTTCAAGATTCCATCGGCAGAGTCCGTAATACTCTCATCCGGGGAAAGCACCTACAGCATTATCCCCTCTCTCCAGCCGCAGCATCTCCTCACCATCTCCAGATATTCCTCTATTATCAAAGACACAGTCTTCAGAGTGAACTCCCGTGGATCCTGAACGCTGGGAGTGGAACTCTCCCCTCCCTGTCGGGTCGGCCCCGAAGTAGCTACCATGGCTATGGTAGAATTGACAGACTAAAGCAAGGACGTGCGCCAACATTTTTTGCACCTGAAGAGACGAAGGACCCGATGCCAAGGCGGAGGGATAACTATCCAAAATAATGAGATCTCCCAAAGAAGCAAAAGCCACCCTACATATATGTGGGAAACAACAACGGTTCACCTATCCAGAGTAAGCCCCAGAAGGCCAACGGCCTCGGTACAGATCCTGGGGTGGTACCCGACCTCAGAGGCATCCATCGACAAGAAGTTAGGCCTCAAGGAGTCAATTGTATCGTCTCCAGTCTCGAGGTAGTGCCCGACCTCGAGGATCTCCACCAAAAAAGAAGTCAGGCTTCAGAAAGCCTTTAACGCCATCATAGAACTCGAGGCGATACCCGATCTCATGGTTTTCCTTTCTAAAAATAAAAATAAGCACACAAATCCCCGATCATGAAGGCTCTAGGAGGGCTCGAGGCATCACCTAAAGTATAGGCAACCCCTCAAAACGGAAGTCTATCCACTACGTTTTAAAAGGCTATCTACATCTAGTTCAAAAGCAGACCCCCAGGTCCCCGAAGCTGACATTCGCCCAGGATACAACTCTCGAAAGCTCAAAAACTCAGCGTACAATCTCTATGCAACTCAGAGGAACCGACAGCCCGAGTCTATCGGATCAATACAGGCTTGGTCTAAGGCACGACGATGGGCTCGAAAAAGAGCCATGTCAATCGGTAGAGGATCGGAAAGAACGCTCTCATCCGAGTTAGATATCAGCGTTCAACAACAAAGAAAAACATTTAAAGACCTCGAAGCGCACGAGAACATACAATAATAGGGCAAGAATCGAAAATAGAAAATCAAGGGAGTGCCTTTATATTCACAAATATCCATGTACAACAGCCCTCGAAGGGTCCTTATATACCATTATAAAAGCCCGCAAGGGGTTCTTACGCATAAGGAAAAAACAAAAAGGGTGCACACGCGAGAAAAAAGCCTAGAGGCTGGTCTACCTCCGAACATCCGCCTCCTGCAACAGGTGCCTCCGGGCACACATACTCAGAAGCCTCATCCCGGCCTTCCACACTGATATCCCCCAAAGGATAAGGCGAGCAGTAGGGGGGATGGAAAAACGACGTAGCTCTCTGGAGGTCGAGGACCCTCGCTGGCCAAGAGAACCTCGGATAGACAGCAGACTGGGCGAGCCTCGATCCCACTTGCACGGCTACTTAGAGTCCACTTCTTGGGACATCTAGCCGTGCAAGCTACCAGCTCGGGGCAGAGCACCACGTCAAGACGAGGTATGAAGGTGAGCAGCGATGTATAATTCGAGCCCCATTTTGAGCAGTGGTATATAACCCGAAGAGCTTTTTACGAGCAAGGAAAGTTGACCCCCGTGTGTCATCGTCTCGAGCAAACAAAGGCAGCAACAAGAGATGTAACAGCAACCACATCAGCAACATGACGGCATGGTTATGCTCGACAAAGGGAAGCTCCAGTAAGAGGCCACTACGCAGTCTACGAGAGCTCTGCTGAACGACCTTGAGACCATGAGCCCCAAACATAGCGTTCAAGGATGGAGGAAGATGATAAGAAGAAATGGGCGAATGAGCCAACGAAGGTATTTGGATAGAAAAAACAACGCCAAAGCACCCCCATTTATAGGGGGTAACGACACGGTCATCAAGGCTTTGGAAGATTGGTGGGCAGACGCAATTACTGCATTCTTGAAAAATCGAACCGACGGCAAAACATTCATCTTGAAGAACGGGAATCAACAGTGCATTGAATGATGTTAAATACACAAGTCCATGGGACGGACCGATTGCCGCAAAAGCTCACGCCATAAATTGCATCATTGGTATGACGTCACCGTAAGAAGCTCATGGAGTCAGGTGTCAGAATCATTTCCCATCACTTCGTTCTGGGAAACGCGGAGACTATCT
>Nt01:42708912:42719429
AAGGTAAATAGTTTGGCGCCCACCGTGGGGCTAAAAATAATAGTGATTGTTATCTTGCTGGATTACTACATAACGCAAGTTATCTTTCACGTTTTTTCTTGTCCAAGAATCTTTGATTTCTTGTCAAAATGTTTAACTAAGTGAATGCATATGAAAACAACGGTCTTGAGGACCATGGAGAGAATGGTATAGTTGTTCCAGGTATTGGCACACCACCACTAAACCTTGAGGACGTGTCGGAGCCAATCCCCGCAGATGTGGTCTCACGTGATGCCCAACACGTCAATATAAACTCCCACACTAATAGGAGCGTACGCCAAGGAAACCAACAAGAAGCTTAGAAAACCCCAGCTCGGGAAGAACAAAAGGTTAGCCTTCACATTATTTTTGAGATGTTGCAGGCACAACAGCTGGCAATTGCTCAACTGCAAAGCCACCAAAAAACCCCAAGTACAGTGGCCCCGGAAACGGCCCCTCGAACCGAACAGGTACCTGAAAGGTAGAGCAACAACGGATCATCAGCCTACCCCACTATCATGAAGATGCTCGAAGACCTCACAAAGAGGATTGAGTTGGGCGAAAAGATGATAGAAGCCAACGACAAAAAGGTAGAGACCTAAAACTTGAGGGTCGAAGAGTATTGAGGTTCGTACAAAAACCATATCCATCAGATGCCTCTCCAAAGCCCATCCCGAAGAAATTTAGAATGCCTGATCTACCAAAATACAATGGAACCTCGGATCCTAATGAGCACGTCACAACTTACACTTGTGCCGTAAAGGGAAACGACCTGAAGGACGACGAGATCGAATCCGTCCTGTTGAAAAAGTTCGGAGAAACACTTTCAAAAGGGGCCATGATATGGTATCACAACCTAGCCTCGAATTCAATAGACTCATTTGCCATACTGGAAGATTCTGTCATAAAGGTACATGCCGGTGCCATCAAGGTGGCTACAAGGAAATCTGACGTCTTCAAACTCAAAGAAAGGGAAAACAAAATGCTGCAGGAGTTCGTATCTCGATTTCAAATGGAACAAATAGAATTACCACCAGTCTCCAATGACTGGGCAGTGCAGGCCTTCACCCAAAGCTTGAATGAGCGAAGCTCGGTGGCTTCGAAGCAGCTGAAGCAGAATTTGGTTGAATATCCCATCGTGACCTGGTCGGATGTCCATAATTGATACCAATCAAAGATCAGGTTCGAAGACGACCAACTGGGAGCCCCCTGGGGCTCAGTATATCCAAGAAAACTCCTGGAAAAAGAGTCAAAGCCAAACAAGGAAAGGTACCAACCGTACATCGAAGATAGGAGAAACGCCCCAAGGCGTAACATACCCCGAAATGATCGAAGAATAGACCGAGGTCAGAACCCTCGTGGACTAGTGAGTAGAGTCGAATTCAATAGGCACACAGGACCGACGGAGGCACCCCGCCTGTCAGAATACAACTTCAACGTTCACGTTTCAGACATCATATCTACCATCAGTAAAATTAGAGACACCCGGTGGCCAAGACCTGTACTATCAGATCCGTCGCAAAGGAACCCCAACTTAGTGTGTGAAGAAGTAGTCCGACTACTCAGCAAATAACACCTACGGTAGTTCCTTAGCGTCCGGGCCAAAAATTAGTTCCGGGAAAAATAGGCAAACAGGAAAAATGAAGCAGATAAGCCGCAACATGTCATCCACATGATCATGGGAGGAGTCGACATCCCACATGAACCCACTATCAGAAGAATAAAATATCCATCACAAGGAAAAGCGAACTCGAGGTTACATACCTGAGGACGCTCTCACATTCAGCAACAAGGACATCGAGACTTTGTCTCAGCCTCATAACGACGCATTGGTAATTTCTTTTCTTGTAAATACATTTCAAATTAAACGTGTACATGTGGATCCAGGTAGCTCGGCCAATATTATCAGGTCAAGGGTCGTGGAGCAGCTCGGACTGCTCGACCAGATCGTGCCCGCCTCTCGAGTCCTCAACGGATTTAACATGGCAAGTGAAATAACGAAAGGGGAAATCACCTTCCCGGTTAACGTGGTCGGCATGACCCGAAATGTCAAAATCCATGTCATCGAAGGAGACATGAGGTACAACACCTTGTTCGGAAGGCCATGGATACACGGCATGAGAGCAGTAGCATCAACCCTTTATCAAATGATGAAGTTTCTGACAAAGGATTGAGTAAAAATCGTGTACGGAGAACAACACGCAGCAAAAGAGATGTTTGCAGTGCACGACATAGTGTCGGCATCGACACCTTCAACATCGAAGGAACCACAAAATAAGCAAACAGTAAAATAGCACTAACGGGACACATTCTCGGCTATACTCAAATAAAACAAGCAATGGACTGTGCCGCGTCCCCGGAGCAAACATTGAAGGCATATCGAGGCTCAAAGCGCCATCGCCACTAAGGTATGACCATCCCCCTTTTTATTTACATCTCACACTAACCTTTGTATAGATGTCCAATCAAAACAACCAAAGTGCCCTCCCACTCGAAGACCTCAAGGTTTCAAAGCATACGTTGCACTCTTTTCCTTAGATCGGGTTTTATCCCAAGAAGGGTTTTACCGACAAGGTTTTTAATGAGGAAACATCTATTTTCTACCTAAGGATAACCTAACAAGTATTCAGGGTCAAACGGGGAGCATCCCCCCAGAAGATCGCCTTCTCGGAGAAGTCAAGATAAGCCGAAAAGGGTCTCGATAGGAAAATGATTTACCGGGCCAAACGGTCGAATAAACTGTGTCCGCATAGAATAATCAATCCCTTGATGGCAAAAACGTGTATACTTGTGCCAAGTAATAAAAGAATATTTCCTCCTCCATCAAAACGCTTTACGCATCAAAGAAGTCTGATGCTTTCGCAAGAAATGGCTCCAAAGCCAAAAATTTCCCGAACACTCAGGGATTGGCGTCAGGAAGTCGACCTCCAGGTCATAAAACTTCAAACTCATAAGCCCTCAATGAAGCAACACCAAGTTTATAAAAAACGGCTCCAGAGCTGAAAAATGCTCGATGTCTCAGGGACTGTCATCGATTGTCACTCTATCGATTTGAAAAGTCGAGGCTATAAGACCCCATGCGAGCAACCCCGAGCTCATAAGGCAATACCAAATCTGTAAGACCTCAAGCAAGGCATGAATCATACTTGTACCAAGTAACCAAATCTGTAAGACCTCAAACAAGGCATGGATCATACTTGTACTAAGTAACTAAATTTGTAAGACCTCTAGCAAGGCATGTTAAAATTTATAAGACCTTACAAAAGGCATAAATCCCGATCTTAAAGTTAAGGCTATATATCCGAACTTATAAGACCCCTAAAAAGGCATACCCTCAATATAGATGCCGAAACTACTTCACTCGGGGACTGAAATGCTCCGGCCAAACATAATGACAATGGTCACAAGGCTGTACCAGCAAAACTAACACAACTCGAGGACTTCTGACCGTTGCTATAAAATTACAGGCCTTTAATTACTTTGAAAAAACTTCGAAAAGAACCGATTAATCAGGCTACCCTCAGCATAAGCAAAAGAGCTTCGATCATATCAGCTCCAAACAACAGGCTTCGAAATGATTCAGCCATCGAGTGAAACCTCCCGAGGTGCTCAATTACCGCTACCTAACGGCTTACAATCGAGGTTCTTATCGAACCGTCGAAGAGTCGGGAGAATACAAATACTTCAAAAAGTCTTTAGCGAGGGAAAATAAAGCCTACATAAGAGGTCGTACCAACCCAATGCGTAAGAGCCACTATCGCCACCTTAAAATTAAAGGTCATACCGACTCAATGCGTAAGAGCCACTGTCACCAGCTTAAAATTAAAGGTGTCGTACCAACCCAATGCATAAGAGCCACTATTTCCAGCCTATACTAAGAGGTCATACCGACCCAACGCATAAGAGCCTAAGGGCCAGCTTAAAAATATAAGGGCCAATGAGATCGAGTCAAAATCTGACTCAGAGACTAAGCCCGAAATAGTTAACTAGAAATGCCTAACGGCAAATGCGTAAGAGCCACTGCCGCCAGCCCACACTAAGAGGTCGTACCAACCCGATGCGTAAGAGCTACTATCGCCAGCCTATATTAAGAGGTCATACCGACCCAACACATGAGAGCCTACAAGCCACCCTAACAAGCCTCAGGGCTGAGTTACTAACGCAAGAGTTTTTTTTCGCAAAGGCCAATTCATCTGGATAATCATTGACAAAAAAAGTCAAAACTCAAGACAAAGAAAGGCACATACGACCAAATAGAGATCCATGAAAGGAGAAAACCAAAAATTTCGTTACATATATGCATGTATAAAACAATACAAGGCTTCTTTTACAAAGTTCTCTAATAACACTATACAAAGAATCAAATAGAAAAAGGCCTAGTCTATTTTCCCCTCTGGTACTGTGGCCCCATCGGCCACTTCTCCACTATCTTCGGTATCAGACAAGTGGAATTTGGCATCATATTATTCGCCTTGGCCTGCGCTATCTCTTCTGAGAGAACAAACCCCCTGGCATAAATCTCTTTAAGGGTTTCCCTCCAAGATTTGCACCGGCCATACTCATTGCTTATGCTCTCTCGATCGGAAGCATCTCTCAACTTTGCTTGAATGCCAGCAACGTCTTTTAAGTAAATGGCCACTTTCTTCTTGACCTTAGCCTGAATCCCTTCAGCTTCAGCCCGGGCGTCCACAACCTCGGCCTTCATCTCCAAAAGGTTGGACTCGAGCCTTGCAATCCTGCTCGTCTGAACAAAGTTATTCTCACGGGCATTCCGGAGCTGCACCTCGAGTGTAGAAACCTTGCCAGAGTATTCTTCTTGGCTGCATCATGGGAATCTATCTAAGCTCTTAGCTCGCTACACTCATTCTTGGCCTGGCCGACCTCGCCCTAAAGGCCTTCCAAATCCTCTTTCTTGCTTTGTAACTGAGGGATCAAAACATTAATCCCTGAGGTTAGAAGAAAAAGCATGCATTCCCTCGAAACAAAGGTTACCCGCTTCGCAAGGTGGCTTTCGTAGTTCAGGCTAATGTTTGCTTCATACCGCAGGTATACTAACTCATCTCCCCTCTTATCACAAAGAAGCTTTAGGGATTTCTCCCCATCCAAGGCTTTCCTCAACCTGGCTTCACGGCGGGGCAGCTCGGACTTGAGATTTTCAAAGGCCTACAAAAAAGGAGCTCAATAAGAAAGTGGGAGTGCAAACTTGAAAACCTAATACAATCGGCCAAAACTCACCACGAAACAGAGCCGTTGAGCCTCCTCAAAGGTCGAACACGCATCTACCAACCTGGTTTCGTCAGCCCTAGTAGAACTGCTCCCAATAGGAATATGATCATTCGAGACGTCGCTTGAGCTAGGCGGCCCCTGGCCTCGAACATCCCTCGAAGTACCTTCAACGAGAAGAGAAGACGGCAGCAGGGAATCCTTCTCCCTCGAAGTACCTTCGGCGGGAAAAGAAGACGATGGCAAAGAAAGGACCTTTTTTCCAAGGCCGGACGCCTCGGGTGTTGCAGGCTCGGTCGAGATATCTTCTCTGGGTCTCCGGGAAGGACTTGTCTCACTATGAGGACCTTCACCCTGCGAAGGTTCCTTCTGTTTGTTACTATTCCTCAGTCCTGAAGCCGACGACCCCTCCTGCTCTCCGAGGGAGAATGATCTCACCTCAGGAAATTCTCCAATACATGTTGTGACGAGTTTAGTATATACAGAGTGCCCTCCAAATAAATCTAATCACACAGCACGTACCATGGTGTTTTACCTCCCATCTACCCTTGGATAGGTCTCGCCATTTACGCTCGTCATAGGTCGAATGGACTGCCAGTTTCCAAGCCCAATCTGCCAAGTTGGGAACCTCGTATGGCATCCACGGGGCTACTGCAAAAGGGAAAAAAGCGTCTTTACAGAATTAATCTCTATCGTAAGCAAAAAACGACAAGAAAACAAGTGTACCACTTACGTGTAACATTCCATTCCTCAGGAAATAGCAGGAACTCCATGGGATAACATCGACAGTCCTTACTCGGATGAATCGATTCATCCATCCTCGGTCCCCATTTTCTTCATCATCAATAACGAATGGTTTGGTAGATCGGCATCAAAGCTATCAGACCCCGATAATGAAAAGGTTGGTATAATCTGATGAGATGGATCAGGATAAACTCGAGACCGGCTTCTTCCTTAAAGAACCTCATCATCAGACTATCCTCCAGAACGACGGGTGAACCTGTGCCAGGGTAGCCCGATATCTTCGATAGAAGTCAAGCACGACCTTGTCGATAGGACCCAATGTGAAGGGGTACATGTATACGTGTAAAAACCCCTTTGTGTAAGCCGTAATGTTCTCTTCCGGGGAGGGTACCTGCAGTACCACCTTTTCTCCCCATTCGCAATCTCTCCTCACTACCTCGAGGTGTTCCTCTCCTATTGATGAAGTAAACCATGATGCATGGTCCCAATGGCCCTCGACATTAGGAGGCCTCTCTAGCGAAAGATCCCTCCTCGAGAAAAAGCGTCTTGAGATTGGCTCACCAGACGCCGGCGGTGTACTACCGATTGAGTGGGAAGAAGAAGCGGACCCCTCCTCTTCTTGGTGAACGGATTTAGGCATGGCAGCCATAGCTATAATGAAACAAGGGAAGGGAAATGAAAACTCAGGCGAAAACTTTGAATTAAAATGATGGAAAACTGACACGAGGAAGAAGAACTTTATAAAAAGGGATAGCAGATAAAAATAGTGAAATCCTTAGGAAAGAAGGAAATAAACTCATATATAGGGCAAGCGACGATTGTCCGCCCACCCTGCAAGACCAATTAATTCCAACTAGGCCATTATCACTTTTGGGGAGATGTACCGGCAGGATCTTCTCGATCATTTCATACGATAAGCACTGATGTACAGCGTTCGACGGATCAAAATCCACCACAACAACCAAGCCTCAAGAGGGTACCCGATCTTGAGGATTTCTATCAAAATGAAAATAGGCTCTAAGGAGCCATCAATATTATTCTAAACCTCGAGATGGTGCCCGATCTTGAGGATTTCTATCAAAATGAAAATAGGCTCTAAGGAGCCATCAATATCATTCTAAACCTCGAGATGGAGCCCGATCTCGAGGACAACCTCGAGATGGTGCCCGATCTCGAGGACAACCTCGAGATGGTGCCCGATCTTGAGGACTTCTGTCAAAATGAAAATAGGCTCCAAGGAGCCATCAATATCATTCTAAGCCTCGAGATGGTGCCTGATCTTGAGGATCTCTGTCAAAATGAAAAATAAGCTCTAAGGAGCTATTCGTATAAACCTAACCCCGAGGTGGTACCCTATCTCGAGGGTTTCTGCTATTACAAGTGCGGATCATCCACCCTATTCTTTGGATCTCAAGTTACCTGAGCCCGACCCAGTTCTCACTCGAGAATTACTAATAAAGCCTTAGAGCTGTTTTCGCCTTCAGATCAAGTTCAGCGCTCTCTCGATTACTTTAGTCTAGGGGCTATCCGAGTGCAGGCATATCCTTGTCTGGGGTCTGTCAATAATGCCTTTGGGCTATCTTCACTCTATATTCAAAGCAAGTTTTTTTGGGCTGCCCGAGCTCGAGCTAACTCACTCGAGGACTCTCTGTGAAAGTCTTAGGGCTATCTTTATTCTCAATCGTTTTGAGCCAGTTCTCCCTCGAAGACTATCGACATGGCCTAAAAGGCTAAATTTCATTCTAAAAATTGAAGCCCTATTCTCACTCAATGCAAAGTCAGGGGTCCCGGCGGCCTAAGTTTGTATCAACTCAACCCGGGCTCAGTCCAAGAAATGATAAAGGGTTCCAAGGAATATCATAGTAACCAATCTGGAACCGAGGGAATACCTACGCCCGGGCCTGGTATTCAGCCTAATCAGTAGAGTCACATGCTTAGATTTTTCACAAATGTAAATAAAAAGAAATCCAGCACAAGTTAGAGACAAATTGAAAAAGCATTTTTGTATTAATAAACGATGATTACAAAAGCCCATGGAGGGTCCTTACACATGATTACAAAAGCCCATAGAGGGTTCTTACACGGAAACAAAGAAGCAAACAAAATATAACAGCTAAAAGTCTAATCTGTTCTCGGGGGTACACCCTCGGGGGCAATATCTTCGAGAACCATTTCCTCGAGGGCCTCATCTCGGTCTTTCAAACGGCATCTTCAAGGATGAAGAAGAAGCAGAAAACGATGAAGAAAAAGCAATAAAAAATGAAGAAGAAGCAGAAAAAGATAAAGAAACAGAAAAATGATAAAAAGATGAAATAGTGGCTGGGTGAAAAATTTGGCGAGTATGGGTCTCGCCGGCACTACTATTGGGGAGCCATTTCTTGAGACATTGCACCGGTGTGGGGTTCAAGAGTTAGTAGATGGCACTAGCTCACTCCATTAAAAGCAAAATGAGTGAATCGCCATACCTGGCGGAAGTTAAAAGAGATGAACAGCAGTTACGGTCCACATATCCTTTGATGCAAAGATCATTAGAGATTTCTCTCTCATTATTTCGGGCCAACGACAACAACAACAACAAACCAGTGCGATCCCGCTCAGTAGGGTAAAGCTTGATAAAGAGCCATAAAATAATTGGCGAAGGCACTACCGTGTGACCTTTCGGCCACGGTATTTAAACATGGGAAATAGAGTCGAACAAGGGTGAAGAAAAGAAAGGAGTTGAAGGTTGTTGAAGAATGACCGAATGAAGTATGATTCAGGGAAGCTTCCATTTATAGGAAGGTGGTAGTGAAACCGATGGTGTAATCAATGCCTTTGGGAAACATATCGACAGGTGCAATAAATGCTTTTTGGGAGATGGATTGGCGATATTACCGCTTTGGGAAAGTAAACCGGCGCTACAAATATTTCTGGAGAGATGTATCGATAGGACGTCTCAGTTATCACAAAGGCATGTGTCATAAGCATGATAACATCATAAGAGGCTCGAGGAGATCGGTGTCAAAGCCATTTCTTGTCATTTTCATTTTAAGAAATGCGGGGACTATCTATATAT
>Nt01:42994720:43000529
ACTCTNNNNNNNNNNNNNNNNNNNNNNNNNNNNNNNNNNNNNNNNNNNNNNNNNNNNNNNNNNNNNNNNNNNNNNNNNNNNNNNNNNNNNNNNNNNNNNNNNNNNNNNNNNNNNNNNNNNNNNNNNNNNNNNNNNNNNNNNNNNNNNNNNNNNNNNNNNNNNNNNNNNNNNNNNNNNNNNNNNNNNNNNNNNNNNNNNNNNNNNNNNNNNNNNNNNNNNNNNNNNNNNNNNNNNNNNNNNNNNNNNNNNNNNNNNNNNNNNNNNNNNNNNNNNNNNNNNNNNNNNNNNNNNNNNNNNNNNNNNNNNNNNNNNNNNNNNNNNNNNNNNNNNNNNNNNNNNNNNNNNNNNNNNNNNNNNNNNNNNNNNNNNNNNNNNNNNNNNNNNNNNNNNNNNNNNNNNNNNNNNNNNNNNNNNNNNNNNNNNNNNNNNNNNNNNNNNNNNNNNNNNNNNNNNNNNNNNNNNNNNNNNNNNNNNNNNNNNNNNNNNNNNGTCCACAACCCTTACTATTTAAAGTTACCTACACATGCTAAAATACAAAAAGATGAGAATATTAAATGCCATAAACCTTACAAAGTGCAAGATTCTTCACCCAAAAGCTTCCAAAAGAGAGGCATATTAAAGACTTGGAATGTAGCTAAAAAATAAGACAAGATGCCCCACATAACCCCAATAAATCTATTTATTGTGGGTCAAAACTCGAGACCAAAATCGGACAAAAAAACCCTTCCAGGTCAATTATGCGACTGCATATCTATCGCATAACAGACATGCGGTCCGCATTCTCTTAATGGCCATTGCATTTTCAAACCCTTGTTTCCAGGTTTCGCCGCATTCAAGTTCTGCGGTCCGCATTGTAGATGTGTGATCGCATTTGGCATCACATTTTCCACCTTCAGCAGCTTTTACAACGAGTTTGCGGTTTATTATGCTGCTCGCAAACCTATTATGTGGTCGCATAATGGACCGCATTTCTTGCACTGGACTTTGACCAACAGACTGTTGGGGTTCACGATTCCTTTGAGCGTCATGTGGTCCGCATGTTGGATTTGCGGTCCGCATTTTCATATCCGTGATCGTATTTTGCTCTTTTCTTGTCCTTTTGTGGCTTTTTGATTTCGTTTCCATGCTCTTAGGTCCTTAAACCTCATACACTGCAAAAATATTAAAACTACATAAGTATAAAAGGTAATTACATTTAAAACAACCTAAAATCTAAGCTATTTGTATTAAATGTGCCGAAATTCTCCGGCATATCAAAATTCACTTCTCTTAATTTTTTTTCCAACTCCCTACAAGTGGCTCTCACAATTTTTAAATAGTGTACCTTTCTCTATTTTCTTTTCAAGTGCTGAAGAGATATAACATGTTCAATCAGATAGACAATTAAAACAAAATGGGACAGGCTTGTAGTGTGGTTGTCAAAGAAAAAAGATTATATGCTCAAATGGGCTAACTAAGATACACATTAATTTTGGTGGGTTAAAGGCATATACCTGACTCAATAAAGAAATACCTATATCACTTTCTAGATTGAATAAGATTGCTATTTTGCTTTGAAAACATATAGGGCAAGTTTTAGAGTGAAACTGGCATGGACTGAATATCAATAACAACCTTACACAGACATTGATACATAACTCACTTAGGACTGGATCTATCCCGGCTCTATGGTCAAATCAGTTAAGCAAAGTCGAGATCACACAAATTAAGATACTTATACACGAATCAAGAAATGATCCTAAGCATAACAATTAAGGCACTCACCGCTCTCAAGGCATATCAAAGTCAAGAAACTTTCCTCAACATGGTGCATCCTCAGCAGTCGATTGATCATACTTAGTAATATTGGCGACGACCCCCAATTGGCGCACTCGAACCATGTTTTCAAGCATGATCTTTTCGAGGTCAAACATCATATTGGTCAAAAAGATATAAATTAGACAAACCTTCACCCTTGAGATATCAGTGTCACTCTGAGTTGTCATAATCTTGGCAATGATCAGCCACAAAAGAATATTGGCTGGATGTTGGAATGTCCCCTTCTTCATATCCTTGTGACACTCATTGGTATCCCACCTCCATGTAGCAATAGATTTAGGACCACATAGCTGGCGCCGGATATCGGGATAGTTTGGGCAATGAAGAAACCTCTGAAATAGCTTGTGAGAGTGCTCTGTGAATCCCATAATATGGTTGATCACCTGAGAGGAAAAGGGGATCATTTTTCCTTGCACCAGTACCTAGTTTTGAGAAGAGAGCAAATAGCAGTTCAAACATGAAAGACATAACATTAAAATCTAAGGTAACACATGGTCAGGAACTAATTGAAATAGAAGCTCTTATAGGAAAAGCATTAACATGAAAACCTAAAGTAAAAGATGGTCAAGAGCTAATTATGAGAAAATAACAAATATCAGTTTTGATAGGGAAGACATTAGAATGAAAATTTTCAGGCAAGACACCCTTTATACATGGTCAAAACTTATCCTATAGCCAAACAAAAGTTGTTACTGGTCAGAGTAGTATAAGAATTCAAGGCAAACATGGTCATGATTTAATCATATCAAACAGAAGTCCCTATAGGAAAGACGTAATATGAAAGTTTAAGGCAAACCAGTTTTTGGTGAACCTAGTATAACAAATTAATTAGCAGGTATTCAATAATTTCAAAGAGGTTAGTTATTCTATAGGTCAATTATACTTTTGGTAAAAATCATTTGAAAATACTTTCCAACAGTTTCAATAGGGGTTCAATACCATTTATAACAAAAGAGATGAAAATCATAATCGGCCTCTCGGGCAAAACAAAAATTTATACCTATTTCATAACTTAAAAACTTCAGTTTGAATGAAAGTTGTTTAAAGCGTTTGCTCAACATTTTCAATAGAGGCTCGATCTAAAGATGACTGAAAGCAGTAATTAAATCAACATATTCGATAAAAACTCACTTTAAGGAGGAGTGAAAAATAGCAAATTCATAAACAGGCCCTTCAGGAAAGCATCACTCATGTACATGTATATCTATAGCCCCTCGGACAAGCCTCTCAGTCACTCGTGACTCAACTCCTACCAATTAGCGCTCTCACTCAGCACTTACACTCAATAGGTACCATGTAGTACCCGCTGCGGTGTGCAGCCCGATTCATATATCACTGCGGCCTGCAGCCCGATCCATATATATAGTCGACTACGCTTACTAGGGGTGTGCAAACTCCGGAGGGGCTCCTACAGCCAAAGCACTATGTCATTGCGGTGCGCAGCCCGATACAATATATATATCGCTTCAGCATGCAGCCCGATCCATATAAGTATCACTGCGGCGTGCAGCCTAATCCATATATATATATATTGTTGCGGTGTGTAGCCTGATCCATAGATATATAATCCTCACAACCAGACCCTTATCCTCTCTCAGTCATTAACCTCACAATCAGACTCTCGGTATACCTCAGTCATCAACCTCACAATCATTTAGACCATCAGTAAAAACAGGGAACTCAAGCCAAAAAGTTTTCACATTTTAAGAAGTAAGGTGATAAAACCAGATTCAAACAATAAACAGGTAAAACATGTCTGAGGATATGCTTTCAAACAAATAGAGTGAGGAAAAATAGTAAAAAAATCCCTAAGGGTCTCAACAGGTCTGCACAAGGCCCCAAACATGGCATACATCCCAAAATATGATATCAGTCTCTAAAACATGGAATATCATAAGATTTCAAATCAAATACGCAACTTAACAGTCGTACGAGACCGACCAAGTCTCAATCCCCAACGGTGCACGACTCCACGCTCGTCAGCTAACGTGTGTGTCACCTCAAAGTAGCACAACGATGTGAAATCCGGGGTTTCAAACCCTCAGGACAACATTTACAATCATTACTTACCTCGATCCGGTCCAAACTCTAGCCCACGTT
>Nt01:43405101:43412052
ATTGTTGCCTGAGGGGCAGTTCTTGATCCATGTTTTGTCCGAGGGGCGGTTCTTGATTCATGTTATGCCCGAACGGCTGATTACGAGTGACTGTGAGGTTGCCTGAGGGACTGGATCTGTTGATATTATGCCCGAGGGGTGGTTTATGGTACATGTTTTGCTTGAGGGGCTGTTTACATTCCTATCATTTTTACTCACTATTTTATCACTCGTTTGAAACTATTGAAAGTTGTTTTGAAAGGTTTTACTGAAACTGAGCTTGATTTATGAAGTAAATGATTTTTGTACTGTTTTGGAAATGTACTGCTTTTGCTATAGCGTTATGACGTGGCTTACGTGTTTTCTTGTTGCTCGGCTTTCATTTACTTTTATTACTTACTGAGTTGGCATACTCATATTACTCCCTGCACCTTCTGTGCAGATTCAAGTATTTCTGAACCCGGTAGTGGGTGTTGATTGCTCAGTGGCAGAGTCATCGGAGTTAGCAAGGTAGCTGCTCGACGTTCGCAGCCCTGGTCTTCTCCCTCTTGTCTTTCTCGGATTGTTTTAGTATATTTTCAGAGTCTTTGTTGTATTCAGACCTTAGTAGATGCTCGNNNNNNNNNNNNNNNGTTTATCGTGAAATTGGTAACAACAATTAAATTTGTAAATGGGATTCTAAAAATATGTGATCTATTCCTAAGCTAGTTGTTAGAGCAGCTGATGCTAATAATATGGAGTTTGAAGATTAAATGCAAGCTAAAACGAGATAATAATCAAACTGAAGGTCCTGCTGCCCAGATACAGGTCCGGTCGATGAAGGACCTCGGGCTCGATGTCAAGATCGAGCTCAAGCTATTGGGGATAGTCAAGGATGGGATAACAGTTCAAGATATAATCAAGCAAGGCTCTTTATTGCTAATACTAAGGTATATGATGAAGAACGAGTAAGAATGCGATGAATATCGAGGTGGGCTCGGACCAGTGAGAAAGAACAAGATTAGAAATAAAAGAGAGAGAGTTAAGGGTTCTCCCTAAGTACTACAACGAAAGACTAGCTAAGAAGAAAAAAAAAGAAGGCCTCAACCTAAGCACAACGGCCTAAAAAGGAAATGGTCGTCTAACAACAATCTCGCAACAACATTGTAAGCCTTCCAAAGGAAAGTGGCACATACCATGGATAATGAACTGGAAGTAAGAATTAAAACTAATATTCGAGATCATATGAGTTGTGTGAAAACGCTGGCAAGTGTGGACAGTAAGATAAGCTATGTATGGACACAACAAGGGGCAGAAAGATCAGGAAAAGTAATTCCACACGTTTAAAGAAAGCTGAGATGGAACGAAAGGAATTATTCGATCAATGATCCTGAGTTACTACGTTATGGATACACTCAAAAACTTGGAGTATTATCCAGACAACGTATTTCTTGATAATTATACAGCCATAGAAGACTCCGATATAAGTTAGAAGAAAGAATAGAGCCCAGGGCATAGACAAAGGATTGAATTGTTAGAACATTGCACCATGGATATTCCATAACGCCCATGAAAGATCGGAAGATAGCTTAAGCCTACGTAAAGGCTGATCAGAAGGAAGAGGAAACTAAAGAATTATATCACCCAAGTAAATCAGGAGTCTGATTATTGGACCTAGAAAAATTATAGAAGTTGTGCTTTGAGAACACGATAGAATCACTCTTAGTATCACATGTTCAAGAGAAATAACACAACAACCATAATCTATAATGGCTCTACAAGGAACCCACTTAGAAGAAGTACCAGCCTCATAAGAAGTCAGTACAAAGCTCCCACCGGATTGTGTATGTAGCAGAGGTGCGAGTACTATAATAGAGCTTCAAGTTATGGATGTGAATTACACCTAGGTGAAAGGGAGGTCATGAGAGAGATAGAAGATACGGTGCGAGATTTTAAGGTAAGTAAGGTAAAGGTGAACAACGTATGAGATACTCAATGGCAGAAAATCGTAAATAGTCCATACTTCAGATAAAAGGGCCAGAAGCACGAGGATTCAATATCCAAGAAAGATAGCGGCATTGTCAATGGCATATCTTCTAGTCAATGATTTCTAGGTATCAAGAGATCTAGTTAAGAAAGTAAAGAAGTGTTAAAGATGATGTGATATCTCGTTTGATGTTCTAAAATAACAAAAGGAAATTCAAGCAAGCTAAAGGAAGATTACAAGTAGTATAAATAGATATGTATAGGTTGCAAGCTAAAGTATGGTAAAGCGACAAGGTTTTAAGAAGACATGAATACGGATAAGAAAGGGCAGTGAGAAGGTGACGAGGATGGATTAGTCCTCAGGATTAGGCCCATGAAAACAAGGGAGATAATGGCTTCTCTATGTTATAGTAAACTCAGTATAGCCTGAATGGACTCAAAGGAGTTACTCTTCATAAGTAGCATTTAGAAGAGATGGAATGCTGCTCTAATAGTAGAACAAGGGTGTAATTATAATAGATAAAGAATGACGTTTGGGCCTTCGATTGAGTAATAATTTGAAAAAAAAAAGAGAAAGAAAAGGGGTTCAGGAATTGTACCGGATTAAAATACCCACGTAAGAGAGTCACCTTGGGATGCTATAGAATATGGTTATTGAAGTAGAGTATCACCGCTAAGTGGATCAGGTAAATTACTTTGAATATTCCTTGATGTAACGTAAGCCCTAATGGCAAAGTATTGTGTAAGAAGTTTCAAGTTATTAGTGGTATATTGCAGATCAATATTTAGGTGAATCAACAATGGATGCACAAAAGTTACAATGTATTAGATGAGATTAGGCCGTCATTCTTAAGCTGAGCGGTAATGAGGAAGCATTAAAGGATTTAAATTTATACATATGGAATAAGCAACGAGAGTAAGCTGGGATTTTGTAGAAGACCTCAGCAACGATAATTTAAAGTAAGAGTTATGGAAGTAGATTCATACGGATGGCTAAACGGACCTATGCGATGAGATATAGCAATATTCGTTAATTTAACAAAGTACCTAGCGAAGAGCTTCAGTATACTCATATATGCCCAAAGGGACATCTTATCAAGCTCTACATATGAATCCTAGAGATTGGGTACACTTACAAGGTAAAAATTGTACAGGCTGCACGATGAAAGGTAGTAACAGTTACGAGATTGGAATGATTCTGACTACAAGTTGTGGTGTGAGAAGGAGGCCTAAGGGGGGAATGCCCTGGACTTTGGACTTATTTACAGAACAGTCTCCTAGATGGCATGAGAAGTTCTAAAGTATTCGGATAAATGCATCAATGAACATTCGAGGACAAATGTTCCAAAAGGGGGAATAATGTTAAGCCCCACAGTATTATGTCGTTGTTATGCTCTGCAGTAATATATTACAATTGATGTTATGTCCTGTAGTATTAAGTTACGACAGTGTTATACCCGACAATATTATATTACTGTGATATTACGCTTCGCAGTAATAAGTTACGACTGTGTTGCACCTTGTAGTATTACATTACGGTGATGTTACGCTTTGTAGTAATAAGTTACGACGATGCTGCACCATGCAGAATTTTACGTTAAATTTGTCGTAAGGTAATTGACATCAGTCCAATAAAAAGATTACTTAGGAATTATAAGGATTATGCTATTTTACAAGTGATTAGTAAATTCATGAGGGTGGAAGGTAGAGCAACTCTAAGGAAACGAATTTTGCCAAAGTTTGGCATATTGGGATAAAATATGGCCGAGCTAAAATACCCGGTATTTATGGATTGGTGTCATACAAGGTAATACATGGTCATGATAGTAAGGTGTACAAGGTATGTTAAAAGAGAGTAGTATTTAATTAAGTTGAGACACTTTTTAAATTATGCGAGTAATTAATTAATTACCGGGTAACAGGACATTGCCCAGTTAACTAATAGGTGGATAAAAATTTATAAAATATACCCATGTAAAATGTGGCAAAAAGCCACAATGACAAAAATGACTCACTAGTCATCATGTAATGTGGCAATGTAAGGACTCATTATAGTCCATGTGGCCAAAGCCACCATGACTTAAGATAAGTCTTAAATAAGACTTGTAAAGTCTTATCAAAGATAAGGATGTGTAAGACAAGTCTAAAATAAGACTTTTAAAGTCATATCCATGAGTCTTAAACAATACTTTTGATCATCTTTTTAGAAACTTAGTAAGCCATTCATTAGGAAATAACATTATGTCTTTGGATTCAAACCAAAGACGTTAGAAGCAGATCATTATGTCCAACATTCAAACACAATGTCAATCATAAGGAATCTAAACGTTATTCCTTCTAAAACTCAATGAACCAGAAATGTTTTCCTCTCAATTTCAAGGGATTGAGCAAGAATTTCGTTTAACATATTTAATGAAAGCAGAAGCTTCATTCAGTTCAAATAATTCCAGGAACATGTATGTTAAGGCCCTCCCTTATTTCTTTTGGTATGGTCCATATGATACTAAAGAAACGAGCAAACACACAGTTTCCATAAATTACTTTATTCATAGAAATAGTAAGGGTGACTATATTCTTGATTTCCCATGAAAAATATTATTATATTCTACTCATAGGTCTCAGAATAATACGCAATTGGAAAAATTTAAACGGAAGGAATATTGAGATTATTATGTATTTTTCATGTATTTCATACATGGGCATTGACCCATGACCAGATGGCGTTATATATGTGTATATATGTAAATATATGTATATGGGATATGAAAAAAAGTTACGGCGTTATATACGCACCACCACCTGATCCGCTAGTATATGATGATGATGTTGCCCATAGTTGTTGAAATATGATTCAAACAGTGTTATATACGTGTATATATATATATATATATATGTGTGTGTGTGTGTGTGTGTGTGTGTATGGGATATGGGAAAAGTTATGGCGTTATATACGCACCACCACCTGATCAGCTGGTATACAATGATGATTTTGCCCATTGTGGCTGATATGATATGATGGGATGCCCTCAGAGGCTGATGATGTTATGAAACATGTACCTATGCATGACATGACATTCATACGCATATGCATGACGCTAAAAGTAATTTATGATTTACAAAGTTATTCAGACTTACAGGTTGAGTCATGTACTCTATATTTATTTCATGTCTCTTATGTAATTATTTATGTTCCTTACATACTCAGTACATTATTCATATTGACGTCCCTTTTGCTTGATGACGTTGTGTTTCATGCCCGCAGGTCCCAATAGACAGGTCGAGATTCCTCCAAGAAGGCTATCAGTTCAGCGGGGGATGTTGTTGCGCTCCATTTGCTTCGGAGTTGCTCGTTTGGTTAGTATGATTTAGACGT
>Nt01:45354301:45361275
AGAGCTTAATAGGATGTCTCTCTGGGTATCTATAAATATACTGAAGTTCTTCTCTCGGTACTTTGTAGAACTAGCGAATATTGTTTTATCTTATTTCATAGACCTGATTATCCATTCGTATGACTTTACTACATCTATGTAGGTCATACTATACCATAAATCCTACATCAATTTATCATTACCGAGGTTTGCAACCAACTCCAAGTTACTCCCGTTGCTTATCCTTAAGACTGATGGTCTAATCTTATCTCATACTGTTGAATTTTTATCCATCTATTGTTGATTCACCTTAATGTTGGTTCATCATCTACCAGTGATAATTTGATCTCTTATGTAACACCACCACTAGGGCACGCATCTCATCGGGGACATATAGAGTAATTAGATTGATCTACCTAGGGGTAATACTATACATCCATAACCGTACTTTATAGCATCCAATGTGACTCACATTATATGAGTATTTTAATCTCTTACAATTCATGAAATCCTCTTCAAGTCATTACTCAATCGAGGGCCTAAACGTCATCCTTTATCTATCACAATCACACCTTCATTCTACTACCAGGGCAACATTTCATCTTTACTAAATGCTACTAGTCTTGGATTTCTTTGATTTCATTCAGGCTATATTGAGATTTCAATAACTTAGAGGAACCCTCAGCTCCCTTGTTTTCACGGGCTTAATCCCGAGGACTTATCTATTTTTGTCACCTTCTCACATGACCTTTTCTTATCCTTACTCCTGTCTTTCTAAGACCTTGTTGTTCTATCATACCTTAGCTTGTGATCGATTTCCTTATGAGTTATGGAACATCAAGCGAGACATTGCATCGTCTCTAACTCTTGTTTTACTCTCTAGTTAGACCTTTCAGTACTTAGAAACCATAGGTTGGAAGGTATGCTACTGTCGATACAGCTATTGATACTGAATTCTCGCGCTTCTAGCTTACTATCTATAGTATGGACTATTCACAACCTTCTGTATATGAGTATCTCGTACGTTGTTCACCTTTACCTTACTTACCTTACAATCTTGATTACATCTTGTATCTCTTTCATGACCTTTCTTCCATATAGGTACAATTCACATCCATAACTTGAAGCTCTATTATAATACTTGCACCTCTGGTGCATATACAATCTAGTGGGAGCTTCATACTGAACTTCTTAATAGGATGGTACTCTTATAACGGACTTTATAGAAGAGCCATAATAGAATATGGTTACTGTATTATCTCTCATGTACCTCTGATATCTAAGAGTAATCCTGCAATATTCTCAATCACGAGGTCTATAATTTTTTGGGTCCAATAATCAAATTCCTGATTTAATTCGTTGATGTACCTTTTTAGTTTCCTCTTCCTTCTGCTCAGCCTTTATGCTTAAGCTATCTTCCGATCTGCGGCTCATGGTATTACATTAGCCTTTCATGGATGCTATAGAATACCCAGGATGTAATCTTCTTATAATTCAATTTTTTATGTATGACCTAGACTGAATTCTTTCTTTTAACTTGTATTAGAATCTTCTACGGCTTTTGTTTGTCAACATATATGTATACTCCAAAATCACAATTGCATTCATAACATAATCAACTCTGGATCATTGATCTAATAGTTCCTTCTCAACTTTCTTTAAACACAAACTATTACTTTTCCTAGTCTTTTGCCTTCTTGTTGCATGCATACTTAGCTTATCTTAGTTCCCACGCATGCCATAATTTTTGTGAAACTCATTTGATCCCGAATATCACTTTTGACTTTACTTCCCGTTCGCGAGCCACGATAGGTGCCACTTTATTTTACAGCGTGCATACAAAGTTATAGTGAGATTTTTTTTTCTTTTTTACAAGACCATTTTTTTTCTTCGAGTTACCACGTTTAAGTTGAAGACTTCTTCCTTATTTCCTCAGTTAGTATTTTGTCGTAGTACTTAGGGAAGACCTTCTGACTCTTGTAACGTTGTGAGCTTATTACATCGCATACCCAATGGAATTCTTGATGTTCGTACTCACCTATAATTATCCGTAATTCTTGCCTTCACGTCCTTGTGCTTGTAGGGTTGTTTCTGAACTGATATTTTGACTATTTTCCCAGTGGTACTCTATTTTATTTTCATGATATTCATACGATGCCTTTAACTACCCCAAGTCCTATCTGAATATTTCTCAAGTAATATAATGACATCATTGCGAGGCTATTTCACTATATTAGGTTTTACCATGTTTATCTTGCACAATCTGCTAACTCATCTGTAACCTCCTGTTTAGCTATAACTAGGCTCTTTCTAAATCAACTACCAACTACTCGTTGTCTCATTCTCATACAATGTTTCGCGTAATATTTCTTGTGTTATTTCTTTTTTCTTAACTTATATCTTGTACTGACTCTTTATTTATCAATAACATCCTGGGCAGGAACCCCTTACTTCCTTTCCCTGGCATCGTGCTTGCTTAATGTTCTGGAATCGTAGCATATACGTAGGAGCTGAATAAGTGTAATCTCATTCCTTTTTTTGTTTTTACCACATGCTTCCATTATCATTCCATGATTACTTGAACCACGAAATTCTGACATTATGCCACATCACTCTATATTCCACCCTTTAGGGAAGCGTCTTCCTGAATGATCATTCTCTAAATTTCTCATGAATCTTCTTTTGTCGTCCATTCTATTATTAGTGGAACAAAATATGAAGTTCTTATGATGGCAACTATCACAAGTCACTCAGTCCCTAATTCATGTTCAGTTTATCTTGTTCACCATCCATACTGGTTCTATTACTCTGGGGTCTCACTTTTCCTCTTGGTAATCACGCTAGAGTTGCAAATGTATTTCTTGAAATGAGGACATGATTGTATGACCTATACTCTTTTGTTGTCCTAAGGACTGTCACTTCTCGTTTCTTCCTTCACTTGACTATAGATTTTGTAATATTATCATCTTTTGATATACCGTTGTCATCCATGTATCACATATTACTCATAATGCATTATTAACTCTTTTCTAATTTCCCAACATTTATGCCTATCACTTTATTCTGAAAAATTGAACAAGACTTTCTTTTGCTCTTAGCTTCCCTTTGCTCTATCCAATGACTCTTCAAGTTGCTTAACGTTCTCGCTTTACTAGGGATGTGAGCCACACTAAGGTAATATTTATCGTTTCGTGGCTTATAGTGCATGTCTTTGTAGTACTCATATCTGGCTGCACTATTTCAGGGTGCACCATCTGGTGTCTCATAAAGATATCTATTAGCATATTTGCAATATCCTTCGAAAATGTCAACTGACGCAAACAATTCATCCATCATATCTTCTTATACTACTTCTGTTAATCCCCATAGGGCATATATAGAATGGATGTGACCAATTGTATATACCTCTGTTACTATTTAATATAACTCAAAAGACTTATGTTCCTCTACCTCAATTATAAACGCCGTTAGCCTTCATTAATTGGGTGCCTCGTACTCTTCTTCCTCTTGCTTTTTTGCTTGTTGAAACTTGTATTTATCTTCTTAATCTCTCATTGTCTTTTACCATAAAGATGAATAGACATTCTTGCCTTAAGGCTTCTTATCAGGAAGCTTAATTTCAGTACACCCATGATCTGCTAAAGACCACACTTATACTTATCGTAGGCATTATACAAAAATCCAATTCCTCTAGCTCGGCTTTTCCACAACTATCTCTCTTCCCAATCCTTCTTTCTGAATGTAGGTATCGTCTTATTACGAATAATAAAAAAAGAATTTCGGAATTTGGGTTCTTATAAGTGAGCTCAACCATACGATCTAGAGTAAGATGAAAGAGTGACAATGCTAAATGCCCTGTAGCCTCCTGCTTATAAGTGTGGTGCACGACACACCCATAAACAAGACTCTACTAGACACGGCTTGTAGAAATCCCTAGGAAAGAACTGCTTTGATACTACTTTTGTCACGACTCAAACCAATGGGCCACGATGGGCACCCAGTACCTTACTCAACCAAATACCAATGTAACGTATCTTTCTTATTACATCATCATATACACATGACATACGAGCCTAATATGTCAACATGATCCTTTATAAACTCAAAACATAGGCCGTACAATCTTTTATGTACACGACATATATTTACAAGTCTCTAAGAATACATAAATATCATAAAGGACGTGACAGAGTCCCGCCATACCAAACAATATACGTCTAAATCATACTAACCAAACGAGCAATTTCGAAGCAAATAGAGCGCATCAACATCTTTTGCTAAGCTGATAGCCTACTTAAAGGGCTCTCGACCTGTCTATCAGGACCTGCGGGCATGAAACGCAATGTCCCCAGGCAAAAGGGACGTTAGAACGAATAATGTACCGAGTATGTAAGGCACATAAATAAATACATAAGAGACATGGAAGACATATAGAGTACATGACTCAACCTATAAGTCTGAATAACTTTGTAAATCATAAATTACTTTTAATGTCATGAATATTCATATGAGTGTCAAGTCATGCATAGGTACATATTTCATAATATCATCAACCTCTACGAGAATCCCATCATATCATATCGGCCACTATGGGCAAAATCATCATCGTATACCAGCTGATTAGGTGGTGGTGCGTATATAACGCCATATCCTTTCCAATATCCCATATACATATATTTATACATACATATATACGCATATATAATGCCGTTTGAATCATATTTTAGCCACTGTGGGCAACATCATTATCATATACCAACTGATNNNNNNNNNNNNNNNNNNACGATGAAACCTTTCCCATATCTCATATATATATATATATATATATATACACACACATACAAAATGCCGTCTGAATCACATTTCAGCCATTATGGGCAACATCATCATCATATACCTGCTGATCAGGTGGTGGTGCGTATATAACGCCGTAACCTTTCCCATATCCTATATACATATATATACATACATATACGCGTATATAATGCAATCTAGTCATGGGTCAATGCACATGAATGCAATGCATGAAAAGTACGTTAATAAAATCTTTCGGAGCTTCATAAGGCCATTTTGCCTTTGAGTAATATCATAAAGTAAACTCTTTTCAACTTTCATATTTTTCTGAGACCCATGAACAAATGATAAAATATTATGACACACGAAAATTCAAGAACACAGATATATCTGATACTTATATGAATAGAATCATTCATGGAATTTGTGCATTTGCATGTTTTGTTCATATAGTATGGATCATGCCAAAAGAAAGAAGGGATAGCGTTAACATACCTGAACCGATTTTTCTTGATAATTCCTCTACACACGCTTTTTGCAAAAACACATAATGGCAGATCAAAGTAGGGGGGAAATCCACATGCTATTCTTGAGAAGGATTGCACCATACTTCCTTAGAATCGCAAAATCTCACGTTACCACATCAACCATTGTAAATCACGTATGCAATCTCTCTGCAACGTGATTTTGTATCTTTTAATTTTTAAGGGAGTAAGCAAACATTAGCTTGTATTGCTAAAGTAAATATTTCTATGCAATTTACGTGAATAAGGCTTAAAGAAATGTTAACCTTGTATGTTTTATTTATTCCTTTTCCCAATTTTTAGAGAAGGATTTGGGGAAGCATATGATAGAGATATAGCTTTTGCTAGTTTTCTTGAAATCTTTGGAGGAGAGTACACTGTTTCCGTTTCATTTGGAGTTCAATTTTTGTCTTTATCTTTCCATATAGCTTGCCATATAAATGATCTACTATTGTGAAGACATTCATGGGAAGACATTATTGAGCTAATAATGTAACACCTTGCTACTTCATGTATGAGTCACAAATCACTTATTGGACACCTTGCTATAATAATACATGAGTCACTTATGCATTGTCATGTGGTTGCCACGTTTTAGCTTTAATGTTTATCCAAAGACTTCAATTAATCCACCACTAATTATTAATTAACTAGGTAATGGGAGACTTCAATTAATCCACCACTAATTATTAATTAACTAGGTAATGTCTCATTACCCAATAATTGACCAATTACCCACATAATTAAGAATTATTTTCACTTACTTAAAATACTACTCACTTTTCACATACCGTATACACCTTACTATCATGGTCATGTGGTACCTTGTATGACAATAGCCCATAAATATCGAGTATTTTAGCTTGGCCGTATTTGATCCCAACATGTCAAACTTGGACGAAAATTCACTTCCTTTGACTTTCTTCCCCCTTCACCTTCACGAATTTACTCATCACTTGTTTGAAATAGCGTAATGCTTATAATCTAACAATAGTGTCATTCCCGAACTTACGTTGATTAACTTACGACAAAATTTTAACATACAAAAATACGGGATGTAACATCATTCCCCCCATTGGAACATTCATCCTCAAATGTTGACTAAT
>Nt01:46163752:46173911
AGATAGTCTTCGCGTTTCATAGAGTGAAAACGGTAAGAAACGACCTTGAATTTCTTCCTCCTTCGATGTTCTAGCAATCGGCGATGGCTACGAGGTGGCAAGATGCAACATGCATGCTGCTCCTGTAGGTTTCCGCATTGACTATGGCAGTTGGCTGCCTCTTGGCCTCCTTCAATACGCACACAGTGCTTTTATAAATACTTCCCTTCTCCCTTTCTATAACCCATTGCGTACTCAAACCCCTGATAAGGTTCGTTCTTCCTTTGCTCTCATTCTCTCTTAGGAACACAACTCTTTTTCTTCCTTCAGAATCTTCTAAGGATGGCGAAAACATCCACCTTTGCTTCTCAGGAGGTTGCGGGCTCATCCTCTTCATTTCTCTCTCAAGGCAAATTGGCTATACCTCCTCGTGCTGAGGAATGTGTCCCAAGATCTTTTGCGATGACCTCCGATTTCAAGGTCGAGAGACCTTCCTCGAAGCCAGAGCGTCGTGAGCCCGTGACTCGGTATATCAGCTCGGTAACAGATGTGGGGAAAGTGAGGGCTGATTGCCGCTAGGGGGATACTCTACTTGTGGAGATTCTTGCTCAGGAGGAAGATATTACGGCTCACAAAGTTGGCTTTCTGAGTGTATACACCTATACATTCACCTTGGGGCCGGTGGGGCCATCCTCGCCCCTGATCGACCACATGATTCTCAACTTCTATCGACGTTATCAGGTAACTCTAGGCCAAATTCATCCTTCGTTCTAGAGCGTTGTTTATATGATCAGGCCTTACTCAAACATGATATAGGAGATGCCCTTCACCCTCAACCACCTAATCCGGATGTATAGTCCCCATCTCCTCCGAGGGGGCTTAATCAAGCTTTGCCGTCGAGCCCTGAGGTCCCTCTTTGCCTGCGCCGAGGAGCTCGGGAACGAAGTATGGATTAGCCGATTCGTCCGAATGAGGACTTCTGACCTGATTCTGGCGGAAACGATGTCGTTCCCTGAGAAGGGGAACACTGGGCGTAAGTAAACGTGTTGTCGGGTCTCTCTTCGCTCCTTTTTGGTGATATTTCTTCAAGCATCTAACTCTATTTTTCTTGATTTTTTAGCCATAGCAACATACCCTGGTGCGGTTTCGGACCTCTAGGGCTAGGTCGGCTGCTTATACTCAATTTGCCCATATGCTGAACGATTGTGGCGAGATTTATCCCGATCTCGGTGGGAAGCCAAAGATCATGGTAAGCCTCGAACCTTGTTGCATCCGCGTACTTCGACGCAAATCACTATTAGTAGCATTCTTCATTCTTTGTGTTTATTTTCTGCATTTTTATAGGTCTGAAGGAAGTCCTTTTGATGAAGGAGGCATCACCCATTGAAGGGGACACCCTAGTGTCTGGCGAGAAGAAGAGAAGGTAGGGGAGTTTACCGGTCGGGCCTCCAGAGTTCAAGAGGGCTAAGGCAGAAGAACCCAAGGTTGATCTGGCAGCTCTGGCCTCAGAGACGGTGGGAGCGTATAGATTCGGCCGATCTTCGGGCCGTGGGGATAGAGGCTTCTGAACCGGATCCTGATGACATTGTGGGCTATCTTTGTGGTGGGGAGGCAATAGATGGAGTACCGAGCACTACCCCTGAGTCGGTTGGTGGCCAAAATTCTCCCCGAGTTGAGGCGTAGTTGGTGGGCAATTCGAAGGGGCCCGACTCTGGGGTCCAGGGTGAACAAGGGACGGAGGCTTTGACTGGCCCTGTTAGCCCTGTGATCATTGTTGATTCCCCTTAGGGAGTGACCATACTGCCGCATGGAGTGCAAGATGCCCCGTGTGAAGAGCCTTCTGGAGTAGGTGCACTAGTCGAAGGTAGAGATGCACTTGAGAGGTCACCGACAGTTCTCGAGGGAGGTCCCGAGGTTGATGCTTCATTCATTTTCGGCGATATGGGAAGACTTTGCGAGCGGGTAATTTTTGCTAACCTCGTCCGCCGCTTTGGGCTGCTCCAATCTTTATTTTTCTAACTTGCCCCTTTTTGTGGCTTCAGGCTAAAGTGTTTTACAGCCAGGCTTTCACCCAGTACCAGGATGCGGTGAACCATCATGAGCATGAGAAAACCTATCTTACCGAGCAGGTTAGTCATCCCCCATTTACTATTATCTGAATCTTTGTGAGATTCTATTGCTTTTAACATGTCGGATCCGATTTGTGCAGTTTGAGAAAGAAAACACCCTGCTGTGGGGGGAGCTTTGGGCCAGAGATGCTGAAATTTCCGAGCTCAGTCGGTGCACAAACGAAATAACTTTCGAGAGGGACACCCTCCAAGGGAAGGTAACCTTAGTCGAGCGTCAGCTACGAGATGCGAAGGAGGATAGTGACAAATACAGAGGTCTCCATTCTGAACTGGTGGCTGCACTATCTCGAATTAAAGCCGAAACCGAGGCACTCGTATCCTCACACGGGAAGGAAGCTATTGTCGCAAATGCTTGCGTTGAGAGGGCGTCTGAGGGGGCTAGCCCGAATTTACCTCGAGCTGTGGATCGTGCCTGGGTGGTTTCCCAAAAGCAGTTCGTTGGAGGTGGGTGGTGCTAAAAATGAGGGCAGATCCCCGGAGAGAGAAGATGTCGTTGAGAAGGGGCCGTCGGGGGACTCGTAGGTCTCAGGGTGCAACCCTTGGGGAGCCATTGAGAATGTGGGCTTGGCAATAAATTAGGATCCTGTTGATTTTCTTGTTGGTATATATAGTGCTTTCATACTGGCATATGTATAAAGTAAGCCCTGTGGCTTTGTTCCTCCTACTCCCCTTTTTTGTCCAGAATTCTGCCGGGTGCTCCTGCTTTTAGAGTTGGCAAGAATCTTTAGATTCGTGATACGGCCCTGGGGCTCGTCAGGCAGGCCCGAGGGCTCTTGCGCATTCGGTCGATACGGCCTTTAGTGTAAGCTGGCGTTAGAGCTCTTATGCTTTTGCTCAACTGTTTTGGGTTTAGTCTCCAAGTCGGGCTTCGACTCGAGCCCATTCGACCCTCAAGTTCTGTATTTTTGTGGGCTAGCGACAACGACTGTCACGCCTTGGGTCGAAGCGACCTTTTATGTATATGGCCTTGAGGCTCACGAAGCTGGTGACGATGGCTCTTACGCTATGCCCTTAGGCATGTATAGTTAACTATTTTGGATTCAGTCTCCGAATCGGGTTATGACTCGAGCTCATTTTGACCCTCAAGCTTTCAAATTTTTAAGCTGGCAATAGTGGCTTTTACGCTTTTGGTCGATGTAACCTTTTAATGTGTATGGCCTTGAGGCTCGTTAGGTTGGCGACAATGGCTTTTACGCTTTGCCCATAGGCATATGTAGGCTTTGTTTTCCTCTCGTTAAGGACTTTTTGAAATGATTTTGCCTGACCTATCATCGGTTTGGGATGAACCTCGATTTCAAGTCATTTGCGACGATAGCTCAAGCACCTCGGAAGGTTTAGCTCGTAGGTTGAGTAGCTCGAAGCCTTGTGATTCGGAGCTGACATGGTCGAAGCTCTTTTTCCTGTCAAGGGTAGCCTGTTTACCTGGTTCTTTTCGAAAAAGATTCGAAGTAATGGCCTGTGAATTTATAGGGACAGTTGGGCGTCCCCGAGTCGCGTTAATTTGGATGGTGCAGCCGTATTGACCGTAGTCATTTGTGTTTGGCCAGATCCATTTTTGATCTAGAGTGTGGTAGTTTAGGCGTCTATATCGAGGGTATGCCCTTTCGGGAGTCTTACAAATGCAATATATAGCCTAAACATCGAGATTGAGTTTATGCCTGTAGTAGGGTCTTACAAAAGTTTCATGCCTTTTCATGTCTTACAGTATTTTCATGGTTGTTGAGGTCTTACAGTATTTTCATGCCTGTTGAGGTCTTACAGGTGTAGTTGTTGATACTCGGTGCGAGTTTTTATTTGAGACCGAGTCTGCCTGCTTGGGGTTTTACGGCCCCGGGTTTTTTAACGGATGGCGATCAGTGACAGTATCCGAGTCATCGAGTTTGCTTAGTCTCGGAGGCCGTTATTCATTAGCTCAGAGTTTCCTCATTGAGGGCTTATGATTATGGAGATCTGACCCTGAGGCCATGCGGGTGACGAGTTAATGACGCTAATCTCCGAGTATTTCAGAGCATTCTCGGCGGAGGAATCCTTGCTGTGAAAGTGCTGAATTTTCTTTGGTGTATAAGATGCTTTGGCGAAAGATATTCTTTGATTGTTTGGCATAAGTACATGCTGTTTTGTTGCGGTGAGCATGACTTGTGCGAACAGGGCTCTTTTGACCGTTTGGCCCAGTACATTGTTTCCCATTGGAACTTAGTTAGTCATTCCCTGGTTCCTCTGAGTGGATGACCTCTCAATGGGGGTGCCCTCCAGTGTTCGGGGTTGATTGCAAAAGAAGCATTGTAAGCTTGTTGGATCCTCCTTAGGTAGTGCGTGGACGTTGCCTCGAAAAAACTTTGCCAGTGGAACCCTCTTTTAGACAAAAGCTCGGTCGAAGGAAAAGAGTGCACCGTTTGCTCGAGGATTTTTGAGGAATTTTCCGATCGGGTGCCCTAGCAGTAATACCGTTTTAGCATCGATATATTCTAGTTGCTCGGATGCTGTTCGCCCTCCAAGGTGCCAAGCTTGTAGGATTCCTTGCCGACTATTCCGAGGACACGGTATGGTCCTTCCCAGTTCTAGCCCAACTTCCCTTCATTAGGGTTTCGGGTGTTGAGAGTAACCTTCCTTTGGACTAAGTCCTTGATCTCAAAATACCGGAGATTTGTTCTCTTGTTATAGTATCTTTCAATTTTCTACTTCTGGGCGGCTATTCGGATTAGCGAGGCTTCTTGATTTTCATCGAGTAGTTCGAGGGCCGTTGTCATGGCCTCATTGTTTGAGCCCTCATTAGTGTGCTGAAATCTAACGCTCGGCTCCCCGACTTCAACTAGTATCAAAGCCTCGGCGCCGTATACCAGAGAGAAAGGTGTTTGATCGGTGCTTGATTTTGAAGTAGTTCGATATGCCCATAGCACCCCGGGCAGCGTTTCTATCCATTTTCCCTTGGTACTCTCAAGTTTCTTCTTTAAGTTCTGAATGATGGTTTTATTCATGGATTCGGCCTGGCCGTTTGCACATGGATGGTAATGCGTCGATAGGATTCTCTTGATTTTGTTATCTTCAAGGAACTGTGTTACCTTGCCCCCGATGAACTGCCTCCCGTTGTCGCACATTACGTCGGATGGGATTCCGAAGCGGCATATGATGTGATCCCATATGAAATTGATGACTTTCTTTTCTCTCTTTTTTCGAAGGTCTGTGCTTCCACCCATTTTGAAAAGTAGTCCGTCATAAATAAAATGAATTTAGCCTTACACGGTGCTGTCGGCAAAGGGCTGACGATGTCCATCCCCCATTTCATGAATGGCCATGGTGATAGAATGGAATGTAGTTGCTCGTCGGGTTTGTGAATCATGAGAGAGAATCTCTGGCATTTGTCGCACTTTCGGACGAATTATCTGGTGTCTTTTTCCATGTTGTCCCAATAGTAGCCTGCTCTAATCACCTTCCGAACCAAGGAGTCGACACCAGAATGATTTCCGTAGGTACCATCGTGGATCTATCGGAGTACATAATCTATGTCACCTGGCCCTAAGCATATGGCCAGGGGGAAATCGAAAGTTCTCCTGTACAGAGTCTCATTTTCGTCGAGTGAGAACCAGGCTGCTTTGGTTCGTAGGGCCCTCGTTTCTTTTGGATCTGCGGGCAACTTCCCGTCTTTTAAATAATCAATATACTTATTTCTCCAGTCCCATGTTAGACTGGTGGAATTTATCTCTGCGTGACCTTCCTCGACTATTGATTTAAACAATTGGACAACAACTCTGGGAAGTAGGTCCTCTTCTTCAGCAGAAGATCCTAGATTTGCCAGGGCATCGACCTCGCTATTTTGCTCTCGAGGTACATGGACTAAGGTCCATTCTTTGAACCACCGTAATGCGATTTGGATTTTGTCCAAGTATCTCTGCATCCTGTCCTCTCGAGCTTCGTAGATCCCATTCACATGGCTTACTACGAGGAGCGAATCGCATTTTGCCTCGACGGTCTCGGCTCCCAAGCTTTTGGCCAATTATAAACCTGCAATGATACCCTCTTACTCGGCTTTATTGTTAGTCAATTTTGTGGTTTTTATGGATTGTCTAATTACGCCGCCAACTGGTGGCTTTAGGACTATACCGAGCCCGGATCCTCTTATGTTTGTGGCGCCGTCTCTGAATAGGGTCCATACCCCGGAGGACATGCCTGATTTTAACAAAAGTTCCCTTTCTACCTCGGGTACAAGGGATGGCGAGAAATCGGCCATGAAGTTCGCCAAAATTTGGGACTTGATGGTCGTTCGAGGTTGATACTCGATATCATACCCTCCAAGTTCGATGGCCCATTTGGCCAATCGGCCCGATAGCTCGGGTTTATGCATTATGCTCCAGAGAGGTGTGTCGACAGAATGTAGATACGGTGACATTGAGAATAGGCTTCAGCTTACGCGAGGCGCTTATCAGCGCAAGAGCCAATTTTTCTAGATGGGTATATCGGGTTTCGGCGTCCCCCAGGGTTTGGCTTACATAATAAATAGGAAATTGTGTACCTTGCTCCTCTCAAACCAGTACACCGCTTACCGCTATTTCAGACACGGCCGGGTACAGGTATAGTGTTTCATCCTCCTTTGGCGTGTGCAGCAAAGGTAGGCTAGTTAGGTATCATTTTAGCTCTTCTAGGGCGTGTTGGCATTCTGAAGTCCATTCGAAGTTGCTCTTTCTTTTGAGTAAATAGAAGAAATGATGGCTTTTTTTTGATGACCTTGATATGAATCTGCTCAGGGCTGCTATCCACCCTGTTAGCCGTTGGACGGTTTTTATATTGTTCACCACAATGATTTCTTCGATAGCCTTTATTTTGTCGGGATTGATCTCGATTCCCCTGTTTGAAACCATGAAGCCCAGGAATTTTCCCGAACCCACTCCGAAGGCGCACTTCTCGGAGTTGAGCTTCAATTGTAACTTCTGAGGATATCAAAATTTTCCTGCAAATGGCTCAAATGGCCATCTACGCGCAGGGACTTAACTAGTATATCATCAATATATACGTCCATTGATTTACCTACTTGATGCTCGAACATTTTATTAACTAGGCGCTGGTACGTTGCCCCTGCGTTTTTTAGCACGAAGGACATTACGTTGTAGCAGTAGGCACAATACTTCGTGATAACGAAGTTTTTTCCCTGGCCTCGGGGTTCATCTGGATTTGATTATACCCTGAGTAGGCATCAAGAAAGGTGAGGGTCCCATGGTCGGCCATATCATCAATCAGACGATTGATATTAGCCAATGGGAAGGAATCTTTGGGGCACGCCTTATTCAAATCTTTATAATCTATGCACATTCTTAGCTTGTTTCCCTTTTAGGCACTACTACTACGTTGGATAGCCATTCGGGGTACTTTATCTCTCTAATGGATCCGATTTTAAGAAGTTTCGTTACCTCTTCTTTGAGGAAGGCATGTTTTACCTCGGATTGTGGTCTTCTCTTCTACTTTACGGGTTTAAATTTGGGATCGACGCTTAGCCTGTGGGAGGTTTTTTATGGTGGAATTCCTATCATATCTAAGTGGGACCAAGCGAAACAGTCGATATTGTTACTAAGAAATTGAATGAACCTTGTCCTGTGTTCGAGGGTCAACCCCGTTCCCAGGTATACCTTACGATCTGGGAGGTGCTCGATTAAAATGGTTTGCCCCAGCTCTTCGACTGTCGATTTAGTCGCGTTCGATTCTTCAGGGGCGACGAAGGTTCGAGGAGCGAAGAAATCTTCCTCGTCGTCCTCGGGGGCCTGTGTGTTCCTAACCTCGTCCGAGATCTAGCACGTGGGGATCGACGCCTTATATTGGACTGCGAACATTTCTTTCACTATCCGTTGTTCTCCATGTTTGGTCGTGATGCCATCCTTTGTGGGAAATTTATCACCTGGTGTAAGGTTGACTGTACTGCCCTCATGTTGTGTATCCAAGGCTTACCGAGTAATGCATTGTACCTCATGTCATCGTCGATGACTTGAAACTCGGTGTTCTGAATCATGCTGGACGTGTCGATCGAGAGAGTTATATCTCCTTTCATTACTCCGCCGGTCATGTTGAAGCCATGGAGGACTCGAGGGATGGGGGCGACTCGATTGAGCAGCCCCAGTTGTTCTACTACCTCTGATCTAATTATGTTGGCCGAACTGCCTAGATCCACGAGCACGCACTTTATCCTGGTATTGGTTAAAAGAAACGAGATCACCAGTGCGTCGTTGTGCAATTCTATCATGGCCTCGAGGTCCTCCTCGCTGAATGCGAGGGTGTCTTCGGGCACGCGATTTCGGGTCGGTCCCTCTTCCGTGGTCGACGTTCTCCTCCGATTGAACATGGGTCCTTGGGGAACATCGGTTCCTCCAATAATCATGTGGACGTCATGTCGAAGAGCCTCTCCCCTTCCGCCCGGGTTGAGTTTAGTGGTGTACGGACATCTAGAGTAGTCATGTCCTTCTCTTTGCTGTTTTCGAGGTTCTTGTTCCCCATTCTGTTCACCGAGCCAGATATTTTATCCTGAAATCGAAGATCTTGGACAAGAAAAAGTGTGAAAGATAACTTTCGTTGTGTAGCGAAACCAGCAAGAAAATAATCACTATTATTTTTAGCCCCACGGTGGGCGCCAAACT
>Nt01:47679316:47688872
AATTTCCCCCTTTTTGATGATGACAACCTTCTACAATTATATGTTCGGAATTAAGGCAGCAAAAACCAGTGTCAAAGAGTTCCCCTCCTGAGATGATGCCTTAATCTTTCATGGTCAGAGTAATATAGAAATTCATAAGAACCAGTTCCACAGTGTGGTTCCCCCTGAGTCCTATATTAGTATTTTATTATCCCCTTTTTGGCATCATTAAGAAGAACAACAAAACAAAGAATTCCAGCTAAGCTAACTCATGCCACATATGTGCACACAATCATGAGAAAGAATAGAACACAAAGAGAAAGTACTAGACAAAATAAAAGAGGATTCATATTAATAATATTTGAATATGTTCTTCCTTTGAAAAGGAAGAGGTAGCATTGGACTTGATCACGAGAGCAGTAGTAGTAGTACATCCCAACCACAAAAAAAACAACAAAAACATCCACCGACCATCAACAAATAACAAGGAAAAAAGGGAACATATCCAAAACACTGGTCACTGAAGGGAATTTTAGGGAGAACTAGGAGAAAAAGGCTTGGAAGCTGCAGCAAGTGTCTGGAGAACAAGGTCTATTCGAGCGTTTCCTGACTTTTGCTCATTGAGCAGTTCAGCCTTTAGGTTCTCAACTTGTGCCCTGAGGTTAGCATTTTCTTCGGTCAAATGGATCACCTCATCATTCGACATGGGAACCGCTTGGGCTTGCTGGCCTTCAATCGATGAATTTCCTCAGCTGCACTGTTCTGGGCATTAATGAGCTGAGACACAATTGAAGTGCTTCCTACACCCCCATACATCTCAATACACTCGCACTCTTCCAAGGTTGTCTGTGAGAATGTCTACTTACGGGTCCCTACTTTACCTGTTCCCAGTGGAACCTCAAAGTATTTGAACACTTGCATGAGCAATAATCCATTGGGAAGCCCATGATTTCCATCCTTGAAATTGGCTAGCTTCCGCATGTGCTCAATCATTATGGCAGGTAGACTCACAGGGTTGAAACCGTCCAATTGCTCCATTAAGAATAGATCAGATTTTGAAGTTACAGATCGCCTTTCTGCTCGAGGCAACAGGACTTTGTTAACCAGCTTAAACAACAACTGGTAGACAGGAAGTAGTGCTTTCTTAAGGACTTGGTCCCCTTTCTGATTAGAATTATCTTTCACCACTTCACTGCGGAAGTTGTACTGACAAACATCTCGTACACTAGACACCCCAATTGTAGGAACTTGCAAAATTTCTCCAAGCAATTTCACGTCAAAGACAATATCCACCCCATTGACTAAAGCACAGACATGGTCTGCATCAACTGGAAAGAGACCGGCGAAGAAACTCTGTACCTCCTCCTCATACACTGTAGGAGCATCTATGTAGAATATATGCGTCCATTGATGAAACTCCACCATTTCTAAAATCTTACGCATTACGACCATCTCCAAGATTGTTTACGTACGACCCAACAAAACCTTTTGATGCCTTAGACGCTGAGAGCCAAGGTAGACGTCACTCCGTGCTTTGTTTCCAGAACTAGGTTCTTCAATTGTTTCAAACTTGTGTTTCATATGCTTTTCTCCGTAGACTTTGCCTTTCACCTTGGTCTTGATAAGAATATCTTCATCACTTACTACCTCTTTCATCTTGAACATAGAAGTAGATCCTTTCTCCATAGAAATAGACTCATCCCTTTTCGTGGACCGCCTTACAAGGGAACTAGGTTCCTCAGGAGTTCCTTCCTCCACCACTACTACAGGGATAACTTCATCACTTACAGGTACACCATTCTTTACCAAACTTATTATTTTCTTCTTACTACTTTTCTTGCTCTTTTGGAGTGCATAATCATAGGCCACTTTGACTTGAAGCCTGAAAGTAGGCCGCTTAATTTTAGACTTAGGGGTGGTGACAACCCTATGCTTACTTATGAATGCATCTAGGGTTGCATTGTCCAGGTCTTCTTCATCACTAGATCACATTTCTGGTGCTTGAATTTCTAGGGGCACATCATCAAATGCAGGTATAGCACTATTCTGGGGATGAGAGTCCTGACTTGGGTCCTCCGGAGAGGTATCAGGTTCCCCATGTGATACCCCAGTAGTGTATGCTACTGCATCCCCTTCAATAGCCATAATGGCCCCTTATACCCACACGCTTTGTGACTCTTATTTATGGGAAATAACTTCATGCAATATTCCATCAGTGGATATAACAAACACAATCTTTTCTTCTTCAACAAGTGCTTCCACAACCATGGAGTCGATGGCAACGATGGCGGAGCCTTTTATGAACTCAGTATTTTGACCTTTTTTACCATTTAGGGTTTGACTGGTGTGGGCAGCAGCCGACGAAAAGGACGGAATAGTAGTTTCAGGGGTTTCTGAGTTGGGAAGAGGTTGGGAAACCGGGGAAGGTGTGATTGTAGCAGTAGGAGTGGTAGAGGGTGACACGGACTCAGTGAAGGTGAGAGGTTCCATAGATGGGTCAGAGGTGGTTACAGTTGAGATAGAGAGATTAGAAGTTTTCTCAGCCATGGGAAGAGATGTTGTGATGATCCTTTCCCTTTGGGTGAATCTAGAATATGGCTTATGGTTAAGAAAGGGCAGAAGAGAGGGGTTTTTAAACGGAGAGGATAATTATGAAGGCAGAAGAATAGGCACTGGTTCTGAAATGGCGGTTGGGCATGGAGAATTGTAATGTTTCAGAGGGAGATGGAACGTTTTGAATTGAAGGGACGTGACAGCCGAATCTGAAAAGTTGATGACATGGAAGTTGTATTTTGTGCCTTTTAAGACGCGTATTAAAGGATGCACAGAACTACTAACCTTTAGTACAAGAACCTGATTCTTGAAAAACATTTTCTTCAAGCCCCCTTTTTTTGAAAAGAATTAATCCTCTTTTATCAGTCATGTACTGCATCTACTGCTTCTATGCTCATCATGCGTGTTTACCTGTAATGGTATTAAAGTGAGTTAGACAGGGCAAGAAAATACTTTGAACCAATTATTTCGTAATAACACGAGCCAACTCAAAAAGGAATGAGGTTCTTAATTTTCCCTCAACAGTCCCAGCTTTACTCTGTTTCTTTCAAAATTTTCCCTACTTAGTGCCTTGGTAAAAATGTCTACAATTTGATCTTCTGTGTTGCAGAACTTCATGCAGATCAACCCTTTCTCCACATTATCTCTTAGAAAATGATGCCTCACATAAATATGTTTGGTCCTTTTATGTTGAACTGGATTCTTTGCCATGTTGAGTGCACTGGTGTTGTCACATAGGAGGGGCACACTCTCAGTGAGAACTCCAAAATCATCCAGTTACTGTTTGATCCATAGAAGCTGAGTACAGCAGGATGCTGCAGCTACATATTCAACTTCAGTTGTTGAAAGAGCCACTGAATTTTGCTTCCTTGTACCCCAAGAGATAAGACATGATCTTAAGAAGTGAGCCATCCCAGAAGTGCTTTTTCTGTCCACAAGATAACCTGCATAGTCAGCATCAACATACCCAATCAGATAAAAATTGTCACCTGATGGATAATATAGGACAAGGTCCTGCGTGCCTTTGAGATATCTTAGTGTTATTTTGGTAGCCTTCAAGTGAGATTCCTTGGGATTTGATTGAAACCTCGCACACAGCCCCACGCAAAAAACAATATCATGTCGACTGGCAGTGAGATAGAGAAGAGACCCAATGATGTCTCTATACATTGTTTGATTCACAGTAGATCCGATTTCATTCATGTCTAGTTGAGTGGCAGTTGCAATGGGAGTGTCTATCACCTTTGATGCTTCCATGTCAAACCTCTTCAAGAGTTCCCTGATGTATTTTTGCTGACGAATGGAAGTACCTTTTGGGGACTGTTTTACTTGAAACCCCAAGAAGAAGTTTAATTCCTCCATCATGCTCATTTCAAATTCACTTCCCATAAGTTTTGTGAATTCTTCACACAGAGTCAGTTGTTGCTCCAAAAATGATATCATCAACATAGACCTGAACAATGAGTAGGTTCCTTCCTCGTTTCTTTAAGAAAAGAGTTTTGTCAATTTTCCCTCTCTTAAAGCCATTTTCTAAGAGAAATTTTGACAATCTTTCATACCACACTCGAGGAGCCTGCTTTTTGCCCATATATGGCTTTGTCCAATTTGAACACATATTCAGGGTGCTTATGACATTCACACCCAGGGGTTGCTTCACATAGACTTCTTCCTTAAGTAGTCCATTTAAAAATGCACTTTTGACATCCATTTGGAACAAAGTTAATTCCATATGAGAAGCAAAGGCAATCAGAATTCTAATGGCTTCCATATGAGCCACTGGAGCAAATGTTTCATCATAGTCAATTCCTTCCTCCTGATTGTAACCTTGAACCACTAGCTTGGCCTTGTTCCTTGTGGTAATTCCATTATCATCGAGCTTATTTCTGAATACCCACATGGTTCCTATAATGGTTCTATCTAGGGGTCTGGGTACTAGGTGCCAAACACTATTTCTCTCAAACTGATGCAGCTCGTCTTGCATGGCTGTAATCCAATCTACATCTTTTAAGGCTTCCTTTATGTTCTTTGGTTCTATCTGGGAGGGAAAGGCTGAGAAGGCAAGTGAATTTCTAGCTCTTGACCTGGTTTGAACTCCGGAATCTCGAGGAGTGATTATGTTGTCTATAGGGTGAGAACTTTGATGTCTCCAATTAGATGTCTGGGGTTCATTCTGAGAGGAAGAAGGTATGTTTGGCTCATTCTCCTCTATCCTTCTCTCAGATGCCAGTGGAGTTCCCTGAACTGCATTAAGCACTCTTTCTTTAGCTTCAGTGGTTGTAATTGAAGTGCTTGGTTCTGTTGATGTGAGGCATCGTTGTCTTCATTTGCCTCCTTCACTTGACTCATCATATCTACTTTTCCGTTTTTCATGTTAATGACTTCACTAAGAACAAGTAAGGGAGAACCATCTTGACCTTCCTCAGCATTCTTCTCAAATGATGGATGAGATTCATCAAAAATAACATGCACGCTTTCTTAAACACATTGAGTCCGCTTGTTATATATCTTGTAAGCCTTGCTTTGAGAAGAGTAGATAAGTAATATCCCTTCGTCACTTTTGTCATCGAACTTACCAAGCTGATCCTTTCCATTGTTGAGAACATAGCATTTGCATCAAACTGTTCTTAGGTAAGTCAGCTTGGGTTTTCTTCCATTCAACAATTCATACGGGGTCTTGTTCAGGATTAATCTGATCATGCACCTGTTCACTAAGTAGCAGGCATTGTTGACATCTTCAGCCCAGAAGTTCTATGCAAGTCCACTGTCAATCAGCATTGTTCTTACCATTTCTTCAAGAGTTATGTTCTTTCTTTCTACTACCCCATTTTGCTATGGAGTTCTGGGAGCTAAGAAGTTGTGATTGATGTCGTTTTCATCGCAGAATTCATCAAATTTGACATTGTCAAGTTCTGTCCCATGATCTGATCTAATGCATTCAACTCTACACTCCATCTTCACTTGGATTTTCTTCACAAAGGCCACAAATACTTCAACGGTTTTATCTTTTGTTCGGAGAAACAGAGTCCATGTGAATCTGGAATAGTCATCCACGATTACAAAAATTTATCTCTTTCCTCCTCTACTTTGCACCCTCATAGGTCAACACAGATCCATATGCATGGGCTCAAGTGGCTTTGAGGGGCTCACATCTCTTTTTGACTTAAAAGAGGACTTTATATGTTTTCCTCTAGCACAAGCATCACAAACCTGTTGAGTTTTGAATTGGGACATAGGCAGACCACGGACTAGATCCTTCTGAATTAGTTTATTCAGAAGGGAAAAGCTTTCATGGCCTAGTCTTCTGTGCCATAGTTTAGCATCATCGTCAACCGCCTTCAGACAACTCAGATCACCACTCTGTAAAGATTCGAAATCAGCAATATAGATGTTCTTGTATATTTTAGCCACCAGAACTATTTCACCAGTCACAAGGTCGGTGACTATACATATTTTGGACAAGAACTCCACCTTGTTTCCTTTATCACAAATTTGAGAGCCACTAAGGAGACTGTACTTAAGTCCATTGACATAGTACACATTTTCAATAGAGTGAGTGAGTGACTTCCCAACTTTTTCAACTCCAAGAATGTACCTTTCTTGTCGTTTCCAAAGGATACACTCCTTCCTTACAGGACTTTTAGTGAAAGAAAGTCTGTGGTGTTCCCAGTCATGTGTTTCGAATATCCACTATCCATGAACCATTGTTGACCACTTCCCGTCATTATTTCCTGCACAAGAAATTAGGAGTTACTTTTAGGAACCCAAACAAGTTTGGGTCCCTTGTGGTAACCAAGAGGATGAATAAGAGATCTCTTAGTCCATGCAGGTAATGTGCATTTTCTGTGAGTGGAACCTGGTCCCTCTTTTGTAGTCACAGTTTCAGCAGCCACTTTATCTTTTGGTACTGACTGATTCTTGGCCTAGACACCTTCCATGGAGTGCCCAGTGTTCCCACATTTGGTACGAGGCCTATTATCAAATACAGTGGCGCTCTTACTGTGAGGGTTGTAAGGATATTTCTTCCTTGGGAACCCTGCTCCCCACCCTTTTTCACTGTCATTAGTGAACAAGGCAGTGGTAGCTTCTACGGACCAGGTCCACTTTAGAGACATTTCAAGACCATTCATTACTTTTTCTAGATTGGCTCGAAGGACCTCGTTTTTCTCAATTTCAGCACTCATCCTACATCTCAAGGCCTTTACCTCATCTTCAAGCCTAAAATGTTCCTCACTAACTATCTCCTTTCCTCTTTCAGAGCTTTCAGGTTTTGACTTAGTCAAGTGTTTTACTATTAGTTCCTTTTGGTCAGCATTTTCTGCCAAGAGACCACTCTTTTATTTTCTAATAATTTCAATGGTTTTTTATCAGTAATTGTAGCCACCAAGTCTTCTCTAGTATGTTCAGATTCTTCTAGTTCTAAGAACAAGGAATCCCTATCATCTGCAAGACTATAAAAGGCAGTAATTAAAACATCAGCTAAACACATGAGTTTTTTTGGAGAATAGGATTTCAGATTTTTCTGAACATCTCTGAAGTTTACCTCTTCGTTGCCATTGTCTTCATCATTGTCTGATTGAGCCATCAAAGCAAGCGTTGAGTCATATCCAATCTCCTCGCCTTCAACTGTCATCGTAGAACTATCATTAGTATTATATTTATCATGTTTTACTTGTGTAGTTCCCTCATAAGCTATTTGCAAAGCTTCCCATATTTCCTTGGCAATGTCGCATGTAGAAATTCTATCGTACTCTTTAGGTCCCAAACCATATACCAGAATTTTCTTGCCACAAAAATTCTTCTCCACCGCTTTCTTGTTTGCTTCAGTGTATACTCTGCTGGTCTTTTTTATTGAAAATGGAAATTCTTTTAGTACCTTGATTGGAACAAACAGACCATCGCAGATGACATCCCAAAGCTCGCAATCCTCAGCCATGATGAGATCATGCATTCTAGCTTTCCACCACCAATGCATTTTCCATCAAACTTGGGTGGGTGGTATATGGATTGACCTTCTTCAAAATTTAGTGGAGTCGTCATGAGAATCCTTCCTAGGTGTTAGCCTGATAGGAGGAACCCGCTCT
>Nt01:47702150:47714924
AAAAAGTTTTGCTAAGTAATCTAAGATTTTGTGGTGCCAAGATAGGCTAATTATTTTATCTTGTATGCAAGTGAGGGTTCATGATATAATGGATATCAATTAGATAAGTTAATAAGTGTATGAGTCATATTATAAGTAGTTTGGGGGTCTAAGGACAGGCATAAGTCTAAGCCAAGTTGGAAAATTTTCATAATAGGCTATAGTTGTAAGTGAATGCGCACAAGACCTCACTTTGGATAAGCATATCTCTAGTTATATAAAGTGTTGAGTGATGCACAACCTATAAAATTAAAGTTATTTGAGTCTAGTTCCCAACGCAACAAACTGTTTGTCATTTGGAGGTATATACAGAAAGTTATGACCATTTTACCAGACATGCGTCACCAGCGCGCCCAGGAGCGCGGCCGCGGCGAACCGCGGCAAACCAAGGTTTTTCTGCCTGTAAACTGTGGCAGACAGTGGCAGAACGCGGAAGAACGTGGCGGAATGCAGTGGAACATGTAAAATGTCTAAAATACCCCTGGTCAGTGTAAAAACCGAAGGGGTCTTACATTTCCTTCATTTTTTTATCATTCAAGCTCGAATTTTGGGGTTTTCTTCACCCTCTCAAGACCTCCAACCCCTCCCATCTTCAAGGTAAGCAATCTTCATTAATTTGGTGTAAAATTCCATTATTCTTACACTAGTATTGATGAAATCTACTCATAAAACACATAGATCTTCAAGAAATTCCTTCAAGAACTCAAAGGAGGGTTTTGCAAGATTTCTTCCAAAAGGTAATCCTACCCCGATTAGACTTACATGTATGAATTTATTATGGGTATATGAGTGTGAATTAAGTATTGGGACTCTTGGTGTGGTGATTAGAAGCCATAAGTTCCTAATATAAATACATAGACATTGTAGAGATTGGAAGGTGATTATTTGATGGAATTTTGTTGGTTGGGTGAAGATGGGTTGTCACAGATATGTTGTTTGAAGTTATAAATTAGTTAGGAATGATGGTGGAATGAATTGTTGGTTAATGGTGTTAGTTGGGTGAACCAATACTATAGTTATGGGGTGTAAAGATCTATACCTACAAAGTGTTTGATGATATGCCTAAATGGCATAAGTTACGGAATTTATTACTAATATTGGCCCTATTGAATGTTGTATTGTAGATTGAGGTTACCTAAGTGTATTGGATCATTGTAGTATCACTAAGGACGAATTTGAGGTATGTATGGCTAACTTTAACCTTTGTAAAGTCACCTTGTTTGGTGTACGAGTAATTGGTGTGTGTTATTTATGTTGACCATTTGTGAATTCTAGTGATTAATATGCCTTGAACGTTGTTGGCTAAGTTTCCTGATATAATGGTGTAAGTAAATGGCAACAAGCCAAGCATGTGTGTGTGAAGGTGCTTATGTGGTAAGAGTTGTGTAACAAATGATGGAAAGAAATCGTAACTGATGCAATTGAAACAACTGTGGTAATATCATATGTGACTTGTCACGGCAATTATCGTTGTGACTTAAATTGTATACGGACTGTTGCATATAATGGAAATGGTATTGATGTCTATGAAAACTCTTTGTGAATTATTGTGTTGTCGTATGAAATGTAATTGTCCGGTGGGATCGGATTGCGCGCCGCAACACGAAGCTATAAGGTGTGGGTTGTGGTGATAAGAGTGGCCGAGGTAATAAGGGTGGACGAGGTAATAAGGGTGGAAAAGTGATCGAAATCACTATTGAAATGAAAATATGTGAAAGTTGTGAAACCATTGATGTGATGAAATAATGTTGAAAGGGGAAAAGAAGAGATTGTGGAACTTGTTTGGCTTTGGTTGTTCCTTTCATGTGCATTGTTTTGTTGATTCTATTAATGTTTGTTACCTGTGTATTTCTTGATTTTACTTGGGGTAAAGTTAGTGAAATAATGTTGAAAGGGGAAAAGGAGAGATTGTGGAACTTGTTTGGCTTTGGTTGTTTATTTCATGTGCATTGTGTTGTTGATTCTATTGTTGTTTGTTACCTGTGTATTTCTTGATTTGACTTGGGGTAAAGTTTGTTCATACATGTCAGTACAATTCAAATGTACTGACGTCCCTTTTTCCGGGGGCGCTACATTCATGTTATGATTGTAAGTGGTTCTATAGCAGGTACTCCAGTCCACCGACAGTAGCACTCCTTCACTTTCCGTCAACTGTATTGGTGATCCCATTTTTCCTCTTGAGGCCCTGCGTGGCTCATGCCACTTTCCCTCCCGGAAATCTTATTTTGGTATTTGCGTAAGGTATAGCCGGAGCCTTGTTACCGGCAAGTATTGCAACACTCTTTTGTATCCCTAAAGGCTCCGTAGACGTTTGTATGGGTTATGTATGGGTATTGGATAGGTCAATGGACCGTGTTGTAACCTTGTACTCTTGCTTTCTTCTACACTATAACTTGTATGGAACCTTGGAATTTTAACCACGTTTTAAATGTTGTGATATAAAATGAACTAAGATGTTGAATGTACTATCTTTCCTAGTTTAAATAAAGGTAAGCATGGCTTCCTTTTTTCCTATCGAGTTGGGTAGATAGCGGTTGATAAGCCTTGCTCAGTTGGGTTCACTCGATTGAGCATCGGTCGCGCCTCCCGAAGTTGGGACGTGACATCTTAGTCATCCACCAAGTGGGCCACACCCAAAGGCTTTCTACAAATAACAAGACCATCAAGTTACTACACATTTTTGACAATATAAATTCATGTGTATCTAAAAATCAAATTGGGTCTCTTGTGTTAGTAGAATGATCTGATTGTGAGAAGTGACATTATCCTAGTCATCTCTACTTATCTTCGAAAGATATCCAATTCATTTCTTGGCAAAGATTATATGCAAAGAGGCAAAACAAGGAATGAAGACTTATATATCTAATAAATATGAATGCTCAAGGTGCCATGGCTTATATTGCTGGAATTTGGATCTTGCTTCATACTCTAATTGATTAAGCACCACAGAAACTACAATATGTGCAAGACCAACTGATCGCTCCTTGCCCGTGTAGATTTTGTCTCAAGAATATCATACAAATTTTTTCCTATTCCAGGTATGTTAAGGCTATCCCTTCTTTCTTTTGGCATGATCTATACGACACAAACTAAATGTGCAAATGCACAATTTTTATAAATGACTTTATTCATCAAAATATTAGAGATGCTTATGTTCTTGATTCCCCATATGTCATATTATTCTATCATCTAATCATGGGTCTCATAAAATACGTAAATTGATAAAGTTTACTTCATGGTATTATTCAAAGGCAAAATGGTCTTATGATACTCCGAAATATTTTATTGATGTAATTCTCATGCATTGCATTCATGTACATTGACTCATGACCAGATGGTTTTATATATGCGTGTATATATATATGGGAAAAGGTTATGGTGTTATATACGCACCACCACGTGATCAGCTGGTATACGTAGATGATTCGCCTACGGTGGCTGAAATGATATGATGGGATGCCCTTAGAGGCTTGATGATGTTATGAACGCATATACCCATGCAAGGTATGACATTTATATGCTTATGCAAGACATTATAAAAATGAAATTATTCACAGAGCTATGCAAACGTACATGTCGAGTCTTTTACTCCATGTTTCTCTCATGTCTATTATTTACTAATTTTCATTCCTTACATACTCGGTGCATTATTTGTATTAATATCCCTTTTGCCTGGGGACGCTACTTTTCATGCCTATAGGTCTCGATAGACAGGTCGAGATCCCTCCAAGTAGGCTATCAGCTTAGCGGAAGATGTTGGTGCGCTACATTTGCTTCGGAGTTGCTTGTTTGGTTAGTATGATTTAGATGTATATAGTTTGGTATGGCGGGACTCTGTCCCGACCTTTATGAAAATTATGTATTCTTAGAGGCTTGTAGACTGATGTCATGTACGTAAAAGATTATATGGCCTTGTCGGCCTATATTCAGTATAAGTTGGTATTACATGTTATATTCTACCTATTTCACGGCAGCCTCTCCGGCTCAGTTATCTATGATAGTATGATATGAAAAGATACGTTATGTTGGTACTCGGTTGAGTAAGGTACCGGGTGCCCGTCGCGGTCCATCGGTTTGGGTCATGACAAAAGTGGTATCAGAGTAGTTATGTCCTAGGGAGTCTACAAGCCGAGTCTAGTAGAGTCTTATTTATGGGTTTGTCGTACACCACACTTATAAGCAGGAGTCTATAGGGCATTTAGGACTGTCACTCTTTCTTCTTACTCTAGATTGTATCCTAGAGCTCAGTTGTAAGAACTCTATTTCCTAAACTCTATCTTATTCATAATATAACGATTCCTACATTTAGAAAGACAGTTGATAAGGGATTGAATGCAGATATGGAAGAGTTGAGTCAAAGGAACTCGAATTTTCATGATGCTTATGATGAGAAAATGTAAGGTCTTCAGTAGATCATGTGTGTACTAAGACGTGTAAGCCTCTTGATAAGGAGCCTTAAGGCAAAAATATCTATCCACCTTGATGGTGAAAGACAATGAGAGATTTAGAAGATAAATACAAGTTTCAACAAGTAAAGGAAGATGGGTGAAAGAGGGTACGAGGTACCCAGTTAATGAAGATTATCCTTATTTACCATTCAGGAAGAGAGATATAAGCATTTTGAGTTACCTTCAACAGTAACAGAGGTATGTATAATTGGCCACAACGATCTAAGTTATGCTCTATGAGAGCTAACAAACATGGTTTAAGAGAAGGACATAATATCACGATCTGACTGGGGTTAGAGTGACCCAAAAATAGTGAATGGATTGTTTGCTTTAGTTGACATTTCCGAAAGATATTGAAAATTTGCTAATAGATCTCCTCGTGAGACACCTAGATGGTGCACCCTAAAATTGTACCGCTAGATATGAGCATTGGAAGCCTTGAAGGAATAAATATTACCTTAGTGTGGCTCTCGTCCCCATTAAAGAAAGAATGTTAGGCAATTCGAAGAGTAAAGGAATGGAGCAAGGGGAGCCAAAAGCAAAAGAATATTTTGTTCGAGTTTTCAAAGTAAAGCAATAGACATAGATGATTAGCAGGAAATAAGAAGAGAGTTAATGAAGCATTATGAGTATGATGTGATACATGGATGACAACAGTAGGTCAAAAAATAATGACAGTATTACAGAGTCTACAGTCAAGTGAAGGAAAAGACGAAAAATGACAAGCCTTGAGACAATAAAAGAATATAGGACTTAATGTCATATCCTCATTTCGAGAAATAAGTTTGCAACTCTAACGTGATTAACAGAAGAAAAAGTTAGACCCCATATTAACAGAAATCCATATGGACTAGTGAATAAGATAAACTAAACATGAATTAGGGACTAAGCGATTTGATAACATTCAGCATCATGAGAATTTCAAATCGCGTTCCGGTGATAATAGAATGGACAACAGAAGAAGATTCGTAAGAGATTCAGAGAATGGTCATTCAGGAAGACTCTTCCCTAAAGCAAGTAATGGGAGAAAAGTTAAGCTTAAGGGAATGTATGTGCCAGTTACACTAAGTGTCACCATCGTGAGTAAGGAAATTTTGTTATCTTTGGTACAGAAGGATTACCGCAAGGCGAGTAAGGGCCATCGATGATGTGAAAGGATGCCAAAGATGAAGAGGTAAAACATCTATAGGCGGTCGTCGTAGCTCCAACTCTTAGTACTCCCCAATTAAGTGAATCTAATAACTATGGAATGATAAAGGAAGAATGCGATAAAAAATGAGAAATGAATGAGATGATAAAATGTTACAGATATGCTATGATTCCAGAATACTATGTAAGCACGACATCAAGAAAAGGAAGTAAGGGTTTCTACCCGGGATGTTGTTGATAGATAAGGTGCCAGTACGTGAGGTAAGTTAAGACAAAGGAAATAACCCAAGAAAGATTACGCTAAATATGGATATGAGAATGGGCCAACGAGTAGTTAGTAGTTGATTCAGGAAGAGCCTAGTCATGACTAGACAAGAAGTTACAGACAAATCAGCAGATCATGCAAGATTAATGTAGTAAACCCCGACATGGAGAATTCAGCCTCGCAGTAATATCATTATAATACTTGAGATATATTAAAATAGGTGTCGGGGTAGTTAAAGGTACTGTATGAGTGTTACGGGGATAAAAGAAAGTGTCACTAGGAAGGCAATCAAAATATCAGTTGAAGCAACCCTACAAGCACAAGGGCACGGAGGTAAGCAACTACGGATAATTATTGGCAAGGAAGGATATCAAAAGGTACGTAATAATCTCACAGCATTAAAAGGGTCAGGGGTTCTCCCTAAGTACTATAACGAAAGACTAGCCGAGGAAATAAGGAAGAAGTCTTCAACTTAAGCACAACAAGCTAAAGAGGAAATGGTCGTGAAACAACAGTCTCACAACAACATCATAAGCACTCCAATGGAAAGTGGCACCTACCATGACTAATGAACGAGAAGTAAAATTAAAAGTGGTATTCAAGATCATATGAGTTTTATGGAATTCCAATATGCGTGAACACTAAGATAAGCTAAGTATGCATACGAAAGGGGGAACAAAAACCAGGAAATGTAAAAGCTTACATTTAAAGAAAGCTGAGAAGGAACAAAAGGAATTATTCGATCAATAATCCGGAGTTAGTTATGTTATGAACACACTTAAGAGTTTGGAGTTTTATACATGCAGCATATACAGCTGTAGAAGGTTCCGGTATAAGTTAAAAGAAAGAATTGAGCCTAGGTTATAGACAAAGGATTTGGTTGTTAGAGGATTGTATCATGGATATTGTCACACCCCAACCTCGGGAGACGCGACTGGCGCTCAATCGAGTGAACCCAACTGAGCAAGCATCATCAAACACTACCCATCCAACTCAATATGAATAGGGAAACCATGCTTTCATTTATTTAGACAAGGAAAGATAGTACATTCAACATTTTTGTTCATTTTATATCACAACATTAAATCGCAGTTAAGTGTCCAAGATTCCATATAGTTATCATTTAAAAGAAAGTAAGAGTACAAGGTTACAACATGGTTCATTGACCGATCCAATACCCGTACATAACCCACACAAACATCTACGGAGCCTCTAAGGATACAAAAGACCGTGATAACAACACCGACAACAAGGCCCCGGCTATACCTCAAAATGGATGTCTATAACAAAAGGTGTACCACATGACACCTTGAAGGAGGAAGGGGCTCACCAAGATTTTGAGAAAAGGATGCTCTGCTACACACGATCAGCATTATCCGCTATGGAACCACCTATATTCATTTAAAAATGTAGCACCCCCGACAAAAGGGACGTTAATACCATGGAATAGTACTATTATGTATAAATAAACACCATCAAATTAGAAAGAACTTTCATACACAAATAAGGAAATCATAGGTATCAACCCAAAGCTTTAAACGATCACAACATTATAAACATGAAAGAATTACACAACCTTCATATCATGTTTCTATAGCCTTTAGTTGGGCATTTCATACTGTTCCACATCGTTCACATTACCACCGCTATCATGAGCGGAGTCCGATCTTGACCCGATCGGCTAGGTCGTCTCCCGGAGACGTTACCAATATTCTATTCACATTCTCCAGTCTCAATCATCAATGCATAACCGCCATGTGTATATGTCATGGTGTCTGATCACGGCCCGATCGGCTAAGACGCCTTACCGAGGCGTTACCATTTTCCATTATTCATCTCACTCCAATCTTTGGTTACATATGTATTAGNNNNNNNNNNNNNNNNNNNNNNNNNNNNNNNNNNNNNNNNNNNNNNNNNNNNNNNNNNNNNNNNNNNNNNNNNNNNNNNNNNNNNNNNNNNNNNNNNNNNNNNNNNNNNNNNNNNNNNNNNNNNNNNNNNNNNNNNNNNNNNNNNNNNNNNNNNNNNNNNNNNNNNNNNNNNNNNNNNNNNNNNNNNNNNNNNNNNNNNNNNNNNNNNNNNNNNNNNNNNNNNNNNNNNNNNNNNNNNNNNNNNNNNNNNNNNNNNNNNNNNNNNNNNNNNNNNNNNNNNNNNNNNNNNNNNNNNNNNNNNNNNNNNNNNNNNNNNNNNNNNNNNNNNNNNNNNNNNNNNNNNNNNNNNNNNNNNNNNNNNNNNNNNNNNNNNNNNNNNNNNNNNNNNNNNNNNNNNNNNNNNNNNNNNNNNNNNNNNNNNNNNNNNNNNNNNNNNNNNNNNNNNNNNNNNNNNNNNNNNNNNNNNNNNNNNNNNNNNNNNNNNNNNNNNNNNNNNNNNNNNNNNNNNNNNNNNNNNNNNNNNNNNNNNNNNNNNNNNNNNNNNNNNNNNNNNNNNNNNNNNNNNNNNNNNNNNNNNNNNNNNNNNNNNNNNNNNNNNNNNNNNNNNNNNNNNNNNNNNNNNNNNNNNNNNNNNNNNNNNNNNNNNNNNNNNNNNNNNNNNNNNNNNNNNNNNNNNNNNNNNNNNNNNNNNNNNNNNNNNNNNNNNNNNNNNNNNNNNNNNNNNNNNNNNNNNNNNNNNNNNNNNNNNNNNNNNNNNNNNNNNNNNNNNNNNNNNNNNNNNNNNNNNNNNNNNNNNNNNNNNNNNNNNNNNNNNNNNNNNNNNNNNNNNNNNNNNNNNNNNNNNNNNNNNNNNNNNNNNNNNNNNNNNNNNNNNNNNNNNNNNNNNNNNNNNNNNNNNNNNNNNNNNNNNNNNNNNNNNNNNNNNNNNNNNNNNNNNNNNNNNNNNNNNNNNNNNNNNNNNNNNNNNNNNNNNNNNNNNNNNNNNNNNNNNNNNNNNNNNNNNNNNNNNNNNNNNNNNNNNNNNNNNNNNNNNNNNNNNNNNNNNNNNNNNNNNNNNNNNNNNNNNNNNNNNNNNNNNNNNNNNNNNNNNNNNNNNNNNNNNNNNNNNNNNNNNNNNNNNNNNNNNNNNNNNNNNNNNNNNNNNNNNNNNNNNNNNNNNNNNNNNNNNNNNNNNNNNNNNNNNNNNNNNNNNNNNNNNNNNNNNNNNNNNNNNNNNNNNNNNNNNNNNNNNNNNNNNNNNNNNNNNNNNNNNNNNNNNNNNNNNNNNNNNNNNNNNNNNNNNNNNNNNNNNNNNNNNNNNNNNNNNNNNNNNNNNNNNNNNNNNNNNNNNNNNNNNNNNNNNNNNNNNNNNNNNNNNNNNNNNNNNNNNNNNNNNNNNNNNNNNNNNNNNNNNNNNNNNNNNNNNNNNNNNNNNNNNNNNNNNNNNNNNNNNNNNNNNNNNNNNNNNNNNNNNNNNNNNNNNNNNNNNNNNNNNNNNNNNNNNNNNNNNNNNNNNNNNNNNNNNNNNNNNNNNNNNNNNNNNNNNNNNNNNNNNNNNNNNNNNNNNNNNNNNNNNNNNNNNNNNNNNNNNNNNNNNNNNNNNNNNNNNNNNNNNNNNNNNNNNNNNNNNNNNNNNNNNNNNNNNNNNNNNNNNNNNNNNNNNNNNNNNNNNNNNNNNNNNNNNNNNNNNNNNNNNNNNNNNNNNNNNNNNNNNNNNNNNNNNNNNNNNNNNNNNNNNNNNNNNNNNNNNNNNNNNNNNNNNNNNNNNNNNNNNNNNNNNNNNNNNNNNNNNNNNNNNNNNNNNNNNNNNNNNNNNNNNNNNNNNNNNNNNNNNNNNNNNNNNNNNNNNNNNNNNNNNNNNNNNNNNNNNNNNNNNNNNNNNNNNNNNNNNNNNNNNNNNNNNNNNNNNNNNNNNNNNNNNNNNNNNNNNNNNNNNNNNNNNNNNNNNNNNNNNNNNNNNNNNNNNNNNNNNNNNNNNNNNNNNNNNNNNNNNNNNNNNNNNNNNNNNNNNNNNNNNNNNNNNNNNNNNNNNNNNNNNNNNNNNNNNNNNNNNNNNNNNNNNNNNNNNNNNNNNNNNNNNNNNNNNNNNNNNNNNNNNNNNNNNNNNNNNNNNNNNNNNNNNNNNNNNNNNNNNNNNNNNNNNNNNNNNNNNNNNNNNNNNNNNNNNNNNNNNNNNNNNNNNNNNNNNNNNNNNNNNNNNNNNNNNNNNNNNNNNNNNNNNNNNNNNNNNNNNNNNNNNNNNNNNNNNNNNNNNNNNNNNNNNNNNNNNNNNNNNNNNNNNNNNNNNNNNNNNNNNNNNNNNNNNNNNNNNNNNNNNNNNNNNNNNNNNNNNNNNNNNNNNNNNNNNNNNNNNNNNNNNNNNNNNNNNNNNNNNNNNNNNNNNNNNNNNNNNNNNNNNNNNNNNNNNNNNNNNNNNNNNNNNNNNNNNNNNNNNNNNNNNNNNNGTGAGATTTTAAGGTAAGTCAGCTAAAGGTGAACAACATACGAGATACTAAGGTGCAGAAGATCATAAATAGTCCATGCTTTCGATAGAAGGCTAGAAGTACTAGGATTCAATATCCAGGAATGATAGCAAAGTCGTCAATGGAATACCTTCTAACCTATGGTTTCTAAGTACTAAGAGATCTAGTCAACAGAGTGAAGAAGAGTTAGAGATGATGTGATGTCTCGCTTGATGTTCTAGAATAACATAAGAAAATTTATGGTATAATCAAGATGAAGGAAGGTTACGAACAACTATAAATAGATATGTGTGGGTCGCAAGCTAAAGTATGGTAGAGCGACAAGATAGTAGGAAGACAGGAGTAAGGATAAGAAAAGGGCAAGTGAGAAGGTGACAAAAATAGATAAGTCCTCAAGATTAAGCCCATGAAAACAAGAAAGGTACTTGTTTCTCTATGCTATGAAAAGTTTAGCATAGCCTAAATGAACTCAAAGGAGTCTGAGATTAATAGAGTTTAGATGAGATTGAATGCTGCCCTAGTAGTAGAATAAGGATGTAATTCTGATAGATAAAGGATGATGTTTTGACCTTCGATTGAGTAATGATTTGAAGAGGATTTTATCAACTGTACGGAATTAAAATACCCACGTAAGGTGAATCACATTGGGATGCTATAAAATACGATTGCTGAACTACAGTATTGCCCCCGAGTGGATCAGGAAAATCACTTCAAATATTCCTTGATGCAGCATAAGCCCTAGTGGCAATGTATTACGTAAGAAGTTTCAAGATCAATGGAAGATTGTATATAAACATTGAGGTGAATCTACAATGGATGGATAAAAGCTACAAAGTACGAGATGAGATTAGACAATCATTCCTAAGATGAACAGTAATGAGGAAGTATTAAGGACTTAGATTTATACATATATGATAAGCAGCGAAAGAGTAAATTGGAGTTTGGTCGTAGACCTCAATATCTATAAATAAAAGTAAGTCATGGTGTAGTATTACCTAGCTGGATGTAGTAAAGTCATACGGATGGATAAACGGATCTATGAAATAAGATATATCAATATTGGTAATATGAACAAAGTATCGAGCAAAAAACTTCAAGTATACCTATAGATGCCCAGAGGGACATCTTGTCAAGCTCTGTATATATTTACAAAGTGAGGCCTAGAGAGTGGCTAAAAGCTGGAGTGAAAAGGAAAGAAGAGTCACATAAGGCGCACTTACAAAGTCAGAGTCATACAGGCTACATAACAGGAGGTAACAACAATTATGAGATTGGAAGGATTCTGACTACAAGTCGTGGTGCGAGAAAGAGGCCTAAAGGGGGGAATACCCTAGACTTTGGATTTATTCATAAAACAACTACCAAAATGGCAAGGAGAGTATTAAAGTATTCACAAGACGTATAAGTTATGAAAATGATAAGAGTATTAGTCAACATTTGAGGATGAATGTTCTAAAGGGGGGAATGATGTTACGCCCCATAATATTACATCAATATTTTGTCCCGCAGTATTATATTATGATTATGTTACGTTTTGCAGTATCAAATTACGACGATTTTGCACCCTATAGTATTGTATAAT
>Nt01:48265019:48279170
AGATAGTCCCCGCATTTCTTAGAGTGAAACGATAAGAAATGACTTTAATATCCATCTCTCCGAACTTCCTGCGATGATGTCATACTTATGACATAAGCCTTTGTGATAACTGAGGCATCCCATTAGTATATCTTTCTAGAATCATTCAATGTACTGCCGATTCTTATTCTCCAACGCGATAATATCGCCGCCGGTCCAGTTCCTAAAAATGCGCTGATTGTGCCTGCCGATACGTCTTTCAAAAACATTGATGGCACCGTCGGTTACATTTTCTAGAGTATTGATTGTGCCTGTCGGTTGCGCTACCATTTTTCTATAAATGAAGGCTTTCTCGAATCAAACTTTGCTCAGTCATTCTGCACCATTTTTCAACTCCATTCTTCTCATCTCCCCCATCCATATTTATTTTTCATGGCTAACGCATGTGGCCGTAGTGCTTTGCGGCAGAATTTCCACCGGCTACGCAATGGCCCTTTCTCAAAGATGTCTTTCTCTCAACGGGATTGCACTAACTTCTTCTTGTTGTTGTTTTTATTGCTACTGTTGCCATCGTTGGCTCGAGGCGACGAGATAGGGGCACTGATTTTTTTCGACTTAGGAAGATGCTTGAACTCTACACCGCTGCTTAGGAGGATGTTCGAACTTTACATCGCTGCTCACCTCCTTACTTCGGCCTGGTGTGGCACTTCATCCCTTTTACTTTCCATGGGGTGAAGTGGCACTACCGGCCGCCGACTTGCACAACACAACATCCAAAGAAGTGGACTCAAAGTAGCCATACAGGTAAGGCCGGCGATTGCCGAGCCTTCCTCCGCATCACTTTCCTCTTTTTCATCTTCTCCCTTGAAGACGTCATTTTGGAAGACTGAGATTAGACCCCCGAGGAGGTGGTGCTTGAAGATACTGCCGCCGAGGATGTACCCCCAAGAATAGATTAGGCTCTTGGATTTTACTATATGTATGTTTTTTTGCTTCTTTGTTTCTGTGTAAAGACCCCTCGTGGGCTTTTGTAATTATATGTAAGGACCCTTGTGGGCTTTTGTAATCATATGCTTATGAATACAAAGATGTTTCTTCAATTTGTCTCTAATTCATGCTATATTTCGTATTATCTGCGTTTGTGGAGAATCTGACTGCATGACTTCACCGTTTGGTACGAACATCAAGTCCTGGTGCAAGTATTTCGTCTAGCTCTTGATTAACATGATTCCCCTTAGAACCCTTTACCATTCCTTGGACTGATCCTGGATTGGATTGACAAACTCGAGTCATTGGGATCCTTGACTTTGAGTCGAATGAGAGTAGGGCTTCGAACTTTACGTATGAGACTTAGCCTTTTAGATCCCGCGATAGTCCTCGATGTGGGGATTTTCTCGGACGCCTAAGAATAAACATAGCCTTTAGGCAGTCCCCGAGTGGGGGTTCGCTCAAGCTCAAGCTATCTGGAAACTTGTTTTGAACTCAGTGTATATAGCCTTAAGGCATTGTAGATAGATCTCGAATGAGGTTTTACCCGGGTTTAGATTGTACTTCAAGGCTAAGCCCATATGAGTAGGTTTTTAGAGCTTATCTTCTTTTTGACAGAGGACCTCGAGATCGGATACCATCTAGGGCTTGGGATGATGTTAATGGCTCTTTGGAGCATATTTTCTCTTTGGTAGAGGTCCTCGAGATCGGATACCATCTCGGGACGTGTAGAGGTGCCAATGGCTTCCTATAGCCTATCTTCTTTTGGTAAAGGTCCTAGAGATCGGGTACCATCTCGGGACGTGCAATGATGTCATTGGCTTCCTGGAGCATGTCTTCTTCTTGGTGAAGGTCCTCGAGATCAGGTACCATCTCGAGGCCTATATTGATATTGATGGCTCCTTAGAGCCTTTTTTCTTTTTGATAGAGATCCTCGAGATCGGGTACCATCTCGAGGCTTGGTTGATGCGGGGGTCTTTTACCCCCAAAACGTCATATGGCAGCGTCGAGTGTATGACATGGCTACGAAATGACCAAGGCGATCCCGCCAGCACATCTTCCTAAAGCGATAAAAACTTCAGCTAGTATTTTTAATTGGCTTTTGAGGCAGGCAGATAGTCGCCACTTTTTTCATATATAGGGTTGTCTTCGCCCTTTTGAAGATTCCGTTATTCCGAGTAGTTATCCTCTCTTATAGAGTTCTCCTTTCCTATGCTAGGTCCTCCATCATTTCAATTTTTATGACCTTGCTCAAATTCCCGCATCAATTCCCTAGTTTTACCACAGTCACGACCGCTACGTCGGGGTTCGCTCGGCAAGAAGAAGGGAGTTCTGCCTCGAGGCATTTTGTTTTGAGGGGGATCTTCTGGAGTCGGCAAGGAAGGATTATGGATGGGGGGAAGAGGTATTACTGCGGGTACCTTCCCCGGAAGAGAGCATCATGGACCATGCCGAGGGGTTTTTGAACGTGTACACATACCCCTTTACGCTGGTCCCCCTTGATAGGGTTGTGCTCGACTTCTGTCGAAAGTACTAGGTTACCTTGGCGTAGATTCATCCGTCATTTTGGCAGATAGTATTGATGATGAGGTTCTTTGCGGAGAAAGAAAGGCTCGAATTCTCTCTTAGCCATGTCATCAGGCTGTATCGGCCTTTTCACCATCGAGGTCTGCTAACCCTACAATGCCCATCCACTATGCCTTTTATTGTTGATGATGAAGAAGATGCAGATCGGGGGTGGATGAGCCGATTCATTTGAGTACGGACTATCGATATTATCCCTACGGAGTTTTTGCCATTTCTTGAGGAATGGAATTTTACACGTAAGTGGTATATTCGTGCTTTATAGTTTTTTAATTATGGTGAAGGCGGGCTCCTTAAATGCGCCTTCCTTTCCTTTTATGCAGCGATTTCATGGATGTCGGGCGAGGTTCCCGATATGCCAGATTGGTTTCGAAAGTTGGCAACCCACTCGACCTACAATGAGCATAAGTGGCAAGCTTTATCTTAGGATAGGTAGGAGGCAAAACACCACAGTACATGCTATGTGATTTGCTCCCCCTCCTCTTTTTCTTGGAAGGGCACTTTTTTCTTCTGCGTACTAATACTGTCATCGCAGGCATTAGGGAGTCCTTTAAAGCGAGGTCGTGCCCTCTAGGAAAGGGAGAAACACCGCCGGCCTCAGGACCGAGGGATGATAATAACAATAATAAGCAGAAAAGGCCTTTGTAGGATGACAGTGATTGTAGCAAGACGAGTCTGGCCTAGAGGTTTAGAGAGGGCATATCAGCTGAACCTGCAGTACCCGAGGTCTGTGGATTTAGAGAAATGGTCCCTCTTCCACTGCCATCTTCCTTTTCCGTCGAAGGTGCTTCGAGGAACGAGGGTTCTCTGTCGCTGGCTTCTTCTCCCGTCGAAGGCACTTCGAGGGATGTTCGATGCCAAGGGGTGCGTATATCGGGCGACCATGTCCCAAACCGGGGAGGTTCTACCTGGGTAAATGGAGCCAGACCAGTAGATGTACGCTTAACTCTTGAGGAAGCTCAGCAGCTTTACTTGGAGGTAGGTTTAGGCTGTTCGTACTGGTTTTATAGTTTTGTAATTTTCACTTTCTCACCATGTTTCTCTTCCATGGGATTTTATTAAGCTCAAATCTGAGCTGCTTCGCCGTGAGTCCAGATTGCGAAAAGCTGTAGATAGGGAGAAATCCCTCAGGCTTCTTTGTGATGAAAGGGAAGACGAGTTGGCATACTTGCGGTATGAGGCGAGTCACAGTTTGAACTACGAAAGCTACCTCGAGGAGCAGGTAACTTCTGTTTCAAGGTGGAGCGTATTTCTTTTTCTATCTTCTGAGGCTAATGTTTCGTTTACTTCAGCTGTAGAAAAGACGGAGGACTTGGAACACCTTAGGGACGAAGTTGGTCAAGATAAGTTCGAGCGCGATGGGCTAAAGGCTCAGGTGAACGCCCAGCTATTGGCTGAAAAAGGCGCTCTGACCAAGGCTTCCTCCCTCGAAGTACACCTTTGCAATGCTTACGAAAAAAGCTTGGTCCAATCGGACATGATTCCATGACTCGAGTCTGAGCTCCTAAAGATGAAGGCCAAAGTCGTCGACGCCCGGGCTGAAGCCGTAACAATCGAAACTAAGGCTGATAAAAAGGTGGCTGCCTATTTGAAGGATGCTTCCAATGCTCGTGCTGAGCTAAGGAGGGCTCTCGACCAGGAGAGTAGGAATAAAGAGTACTTGAGGTGTGAATCTCGGAGGGACACCCTCGAGGAAATTCATGCTAGAGGCTTCGATCTCTTGGAAGAGATAAAACAGGCAAAGACGGAAGAATATGACGCTGAGTTCCTTCTGTCTAATGCCAAATATGACAATAAAGAGGCCGACGAACTATAGTCCCCGAGGGGGACGTAGATTAGGCCTTTCCTTTCTTGTTTTGTGTATAATGCTTTCAGTGAACCTTGTAAACGAAGCTTGTATTCTCTCACACTTATATGTATAAAAGGAAGCCTCACAATTTTATTCTTCATACATTTCCTTTTGCCTTGATTTTAGCCGGATGAATTGGTCTTTGATTGAACAGGAATCCTCGGATTCATGGTATGGCCCTGGGGCTCATTGGGCTGGCCCGTAGGCTCTTATGTGCTTGGTCGGTATGACCTTTAGTTTAAGCTGGTGTTTGAGAACTTATGCTTTTGCTCTTAGGCATATTTAGTTAACTATATTGGGTTCATTCTCTGAGATGGATATTGACTCGAGCTCATTCGACCCTCAAGCTTTTGAATTTAAGGCTGGCCACTGGGGGGCTCTTATGCGTTGAGTCGGTATGACCTTTTGTATGGGCTGGTAACAGTGGCTCTTACGCGTTAGGTCAGTACGACCTTTCGTATGGGCTGGCGACAGTGGCTCTTATGTGTTGGGTCGATATGACCTTTTGTATGGGATGGCGACAGTGGCTCTTACGCGTTGGATCGGTACGACCTTTTATATAGGCTTTATTTTTCCCTCGTTAAGGACTTTTTGAAATTGTGTTTGCCTGACTCTTCGATGGTTCGATAAAAACCTCAATTGTGAGTCATTATATGGCGATGATCAAGCACCTCGGGAGGTTTGGCTCGGCGGGTGAGTATCTTAAAGCCTTATAGTTTGGAGCTGACATGGTCGAAGCTCTTTTGCTTATGTCGAGGGTAGCCTGTTTATCTGGTTCTTTTCAAAGTATTTTTGAAGCAATTGAAGGCCTGTGATTTTATAGCGACGGTCGGGCATCCCCGAGTCATGTTAGTTTGGCTGGTACAGCCTTGTGACCATAGTCATTTGTGTTTGGCCAGAGCCTTTCAGTTCTCGAGTGAAGTAGTTTCGATGTATATATCGAGGGTATGCCTTTTTAGGGGTCTTACAAGTTTGATATATAGCCTTAACTTTAAGGTCGGGATTTTTACATGCCTTTAAGGTCTTACAGTTTTGTTTACTTGGTACAAGTATGGTTCATGACTTGCTTGAGGTCTTACAGATATTGTTGTTGCTCACTTGGTACAATTGTGGCTCATGCCTTGCTTGAGGTATTACAGATATTGTTGTTGCCTTATATAGGTCTTACGAGATCGAGGCTACCCGCATGTGGTCTTATGGCCTCGGGTTTTGATAAGTCGATGGAGGTGGTGATTGGCGGCAGTCATCGAAGGTTTCTTGGTTCGGGAGCCATTATTTATAAACTTGGTATTGCCTCATTGAGGGCTTACGATTTTGGAGTTTCCAACCCAGAGGTCATGTGGCCTTGAGTTTTCGATGCCAGTCCTCGAGTGTTCGAGACATTTTTTGCTCTGGAGCTGTTTTGTGATCTTGTTGTTGCCTCATTGAGGGCTTACGAGTTTGGAGCTCCGACCCGGGGGTCGCATTGTTTTGAGTTGTTGACACCAGTCCTCGAGTATTCGGGACGTTTCTAATAGAGGAGTCGTTTTTGCAGAAATACCAAGCTTCTTTGAAACGCAAAATGCTTTTGGAAAGTATTCTTTGATTACTTGGTATAAGTATACACATTTCTGTTGTTACGGGCTCAGTTGTTTTATGCGGACACGGTTTGTTCGACCGTTTGTCTCGGTACATTATTTTCCTATAGAGACCCCATTTAGTGCATCTTGGCTTCTCCGAGTAGGTGNNNNNNNNNNNNNNNNNNNNNNNNNNNNNNNNNNNNNNNNNNNNNNNNNNNNNNNNNNNNNNNNNNNNNNNNNNNNNNNNNNNNNNNNNNNNNNNNNNNNNNNNNNNNNNNNNNNNNNNNNNNNNNNNNNNNNNNNNNNNNNNNNNNNNNNNNNNNNNNNNNNNNNNNNNNNNNNNNNNNNNNNNNNNNNNNNNNNNNNNNNNNNNNNNNNNNNNNNNNNNNNNNNNNNNNNNNNNNNNNNNNNNNNNNNNNNNNNNNNNNNNNNNNNNNNNNNNNNNNNNNNNNNNNNNNNNNNNNNNNNNNNNNNNNNNNNNNNNNNNNNNNNNNNNNNNNNNNNNNNNNNNNNNNNNNNNNNNNNNNNNNNNNNNNNNNNNNNNNNNNNNNNNNNNNNNNNNNNNNNNNNNNNNNNNNNNNNNNNNNNNNNNNNNNNNNNNNNNNNNNNNNNNNNNNNNNNNNNNNNNNNNNNNNNNNNNNNNNNNNNNNNNNNNNNNNNNNNNNNNNNNNNNNNNNNTAAAACTCGGCCGAAGGAAAAGAGTGCAACGTGTGCTTTAAAACCTTAAGGTCTTCGAGCTAGATTAGCGCTTCGACCGTCTCAGTCGGACACCTGCATAAAGGTTAGTATGAGGTGTAAATTAAAATGGATATGGTTATACCTTAGTGACGATGGCGCTTTGAGCCTCAGTAGGCCTCCAGTATTTGCTCTGAGGACACGGTACGACCCTTTGTTTGTTCATTCAGGTAGAGCCATGAACATGCCTCATGGTTGCTATTTCACTGTTTGTTTATCCTTCAGTTCCTTTAATGGTGGAGATATTGGTGTCAGTATCACATCGTGCACCGCGAACATTTCTCTTGCCATATGTTGTTCCCTGTAGACGGTTTTTATCCCATCCTTTGTCGGAAATTTCATCATTGATGAAGGGTGGATGGTACTGCTCTCATGCAGTGTATCTATGGCCTTCCGAGCAAGGCGTTGTATCTTATTTCTCCTTCGATGACATGGAATTTGGCATTTTGGGTTGTGCCGACCACGTTGACTGGGTGGATGATTTCCCTTTTCGTTGTTTTGCTCGCTATGTTGAATCCGTTGAAAACTCGAGAGGCTGACACGATTTGGTCGAGTAGTCCAAGCTGCTCTACCACCCTCAACCTGATAATGTTGGCCGAGCTACCTGGATCCACAAGTACATGTTTAATTTGAAATGTATTTACAAGGAAAGAGATTACCAGTGCGTCGTTGTGGGGCTAAGATAAGGTCTCGATGTCCTCGTCACTGAATGTGAGAGCATCCTCAGGTATGTAACCCCGAGTTCGCTTTTCTCGTGTGATGGATATTTTTGTTCTTTTGATCATGGATTCTTACAAGGCATCAATGCCTCCCAAGATCATGTGGATGACATGTTATGGCTCATTTGTTTCATTCTTCGTGATCGCCTCTCTTTCCCGGAACTAATTTTTGGCCTGGTCGCTGAGGAATTCTCGGAGGTGACCTTTGCTGAGTAGTCGGGCTACTTCTTCCCCGAGCTGGTGGCAATCCTCGGTCCTGTGACCGTGCATGTTGTGAAACTCACACACTAAGTTATGGTTCCTTTGTGAAGGGTCTGATTGTACAGGCCTTGGCCACCTGGTATCTCTGATTTTGCTGATGGCGAACACGATGTCTGATAGGTTGATGTTGAAGTTGTATTCCGACAAGCGAGGTGCCTCCATCGGCCCTATGTGCCTGTCGAATCCAACTCTATTGACAAGTCCCTGAGGGTTCTGCCCTCGGTCCATTCTTCGGTCATTGCAAGGTACGTTGCGCCTTGGGGAGTTCCTTTTTCTTTGGTATATGGTTGGTATCTCTCTTTGTTCGGCTTAGACTCCTTCGCCAGAAGCCTGCTTGGGTATACCGAGCCCTAGGGGGATCCTAATTTGTTGTCCTCGACCCTGATTTTCTATTCATATTGGTTATGAATGTTCGACCAGGTCACGGCAGGGTATTCAACCAGATTCTATTTTAGCTGCTTCGAAGCCACCAAGCTTCGTTCCTTCAGACCTTGAGTGAAGGCTTGTGTAAGGCCCCAAAAAATTTTGCGAAACAATATAGGATTTCGGGGTGCTAAGTGGACTAATTATAATATTTTATGTGCTATAGATATGATGTAAGTGAATTGGATTTGGTAAACAAGTGTATGAGTCATATAATAAGTAAGGTGAGGTCCAAGGAGAGGCCTAAGTGTAAGCCAAATGGGAAAATTTCATAATAGGCTAAGATTCCAAAGGTACTTGCACTAGTTTAGAGTTTGAACGAGCATATCTAAATATGTATAAGGTATTGTGTGATTAATAACTTATCAAATGAAAGGTCTTTGAGTCTAGTTTCCAACGCTTTAAACCGTTCGTCATTCGGACACTCCTACCAGAAGTTAAGACCAAATTACCAAAGCAGCGCAAAATTTTACACTACCGCGGCACCCCATGTGGCGCGCCTGTGGGGAGGTACAGAGAGCATTCAAAAACGTTTTCTGAGCACATTTTTCACAACCACGGCGCCCTACGTGGCGCAGCTGTACAAATATCGGGCTTTTGTTATAACCCGACCCCATTTTAATATATAGTCTTTTGGGGATTCATTTGGGGTCATTTTCTATTGATTTTAGAGAGAGTTGAGAGCATATAGAGAGATAAAGAGAGAGAAGGAGCCTAGCTTCATAATCACCCATCTCTTGCTCAAGCCTTCAAGAATCAAAGAACCCAATCACATGTCTTCATCTAAGAGGTAAGGTTCTATACATTAGACTTTNNNNNNNNNNNNNNNNNNNNNNNNNNNNNNNNNNNNNNNNNNNNNNNNNNNNNNNNNNNNNNNNNNNNNNNNNNNNNNNNNNNNNNNNNNNNNNNNNNNNNNNNNNNNNNNNNNNNNNNNNNNNNNNNNNNNNNNNNNNNNNNNNNNNNNNNNNNNNNNNNNNNNNNNNNNNNNNNNNNNNNNNNNNNNNNNNNNNNNNNNNNNNNNNNNNNNNNNNNNNNNNNNNNNNNNNNNNNNNNNNNNNNNNNNNNNNNNNNNNNNNNNNNNNNNNNNNNNNNNNNNNNNNNNNNNNNNNNNNNNNNNNNNNNNNNNNNNNNNNNNNNNNNNNNNNNNNNNNNNNNNNNNNNNNNNNNNNNNNNNNNNNNNNNNNNNNNNNNNNNNNNNNNNNNNNNNNNNNNNNNNNNNNNNNNNNNNNNNNNNNNNNNNNNNNNNNNNNNNNNNNNNNNNNNNNNNNNNNNNNNNNNNNNNNNNNNNNNNNNNNNNNNNNNNNNNNNNNNNNNNNNNNNNNNNNNNNNNNNNNNNNNNNNNNNNNNNNNNNNNNNNNNNNNNNNNNNNNNNNNNNNNNNNNNNNNNNNNNNNNNNNNNNNNNNNNNNNNNNNNNNNNNNNNNNNNNNNNNNNNNNNNNNNNNNNNNNNNNNNNNNNNNNNNNNNNNNNNNNNNNNNNNNNNNNNNNNNNNNNNNNNNNNNNNNNNNNNNNNNNNNNNNNNNNAGGAACGCTTAAACAAGGTATGTATGGCTAAAACCCACTCTTTTTAGAAATTGAGCTTCGTTGGTGTTTGTGTAAATGAGGTAAGATTAAAGTTGGGTTGATGTATTGATTGTTAATTCCACATGAATTGGTGTTGCAACTTTATATACGTGAAAGGTGTGTCTCAATATGATCGATGTGCTATTCTTGATGATTTAAAAAGGTGCAGAGAATATGAATCATGTATTGAAATGCCTAGACCTTAAATCAAGATTGAAATTGAGATTGTTATGCCAAACTATGTGAAATCCTTTATGTATAAATATGTTTGAAATAAATCAAATGACTTTGGGAAATAGAGTATGGTCAACGTGCCAAGAGCTTGAGTTATAATTATGCCTGGTGATGCCTATGACATGAGAAAATATGAAATAGATTATGAAATGAGCCTTGACTTCACTTTTCCGTAATTGACTTCAACAACAAAGTGACCTAAAGGATTTGTACTCAATTTATGCCCATATGTGGCTGTTCGAGATAATGATTTGCCTTATAAGTACCCCCCAATGTGATCTGAGTTGTTACATACACTGATGTTTAAATTGTATATTGTCGTGATTGAAAAGGAGTAATTGAAGAATAATTGGTGTAATTGCTTGTTTATGACTTGATGTGTGTTTCTATTATGGTTTGGTGTGCCCCTCATTTTTGGAAGAACCCTTTGTATTTGAAGTTCCATTGATAATTAACTTGAGGTGTATTATTTCTGAAATATTCTATATGACCATGATTCATGTTTCCTCTCATGTGTACTTCACCTCTTGAATTGAATGGCTTGTTGTTGAGATTGATATTAATGTGAAATATATAAAAAGAACTTGAATTATGAAATACGGCCAAGTGCCAAGTATGATGCATTGATTGTGGCCCCAAGTGCAGATGAATTGATATGTAAAATAAATATTGAAATGAGATGATTGATAGAAAAGGGAAAACGTCTTGGTAAGATAGCCTAGCCAATCGGGCCGTGATCGGACGCCATGCCGCACACATGGTGGTATTATGCTAATATTGAGATTGGAAAGTGACAATAAAATTGTGATTGAGGTACACGTCTCAAATAAGATGGACTAGCCGATCTGGCCGAGATCGGACTCCGTGCTAAGATTCACGGTGGAATATGTGTGTGTGTGTATATATATATATATATTGGCACAGAAATTGTGATTGAAACTGGGAGTTGGTTATGATGTGCATATTGTGAACAATGGTATTATGAACAGTGGCATTGTGAATTATTGTGAACGATGATGCAAAGATTTGAAATGTCCCAACCTAGAGGTATGGAAATTATGTGAAAGCTATGTGATCCCTTTTATTTGATGATGTGGTGATTGTTTAAAGCTTTTGTTGAATCCTTATGATTTCTTTGTTCTTGTATGATAGTTCTTTCTATTGAGATGGTATTTAGTTATACATACTAGTGCTATTCGATGGCACTAACGTCCCTTTTGCCGGGGGCGCTATATCTTTAAATGGATGTAGCTGGTTCCATAGCAGGCAGTGTTGGTCACAACTAGTGACACATCTTCCTTTCAGCTAACTTGGTGAGCCCCACTTCATTTCGGGGTCCTGTACCGTTGTTTATCATGTACTTTGTATTTTGAGGTATAGCTGGAGCCTTGTTGCCGGCATTTCCATATTACTCATCGATTGTATTTATAGGCTCCGTAGGCAGGTTGTAGGTGGTGTTTGGTATCGGGAATTAAATTAGAAATATTGGTATTTGGCAAATATGTCTTCTTTCATATCTATAAAAATTGTCATATTTTGGATACTATGGTTGAAATGGCTAATGAAACCAAAATGGAAGTTGTTAATGAAATATTTATAAAGTATGATTAATGAAGTCCATCTCCTCCTTATTCATGAATTAGTTTGGGTATAATGAAACCTAACAGGCTTGCTCAGTCGGGTTTACTTGGTTGAGCGCCGGTCGCGCTCCTCGATTTTGGGGCATGATAGCTTGAACTACCTAGTCGTCGGAGACTGGTGGTAGTTCCATTCGTTCTATTTGAAAGCGANNNNNNNNNNNNNNNNNNNNNNNNNTTGTTTCTACTTTGATGGCACCAACATGTGCCTTTATGAAAGAATCTTCCAGCATGGCAAATGAGTCTATAGAGTTAGGAGCTAGGTTGTGATACCACATCATGGCCCCTTTCTAAAGTGTTTCCCCGAACTTCTTTAGCAGGACGGACTCGATCTCGTCGTCCCTTAGGTCGTTGCCCTTCACTACGCAACTGTAGGCAGTGACATGCTCGTTGGGGTCCGAGGTTCTGTTGTACTTTAGAATCTCAGGCATTCTGAACTTCTTTGGAATGGATTTTGGGACCGCTTCCTGCGGGAATGGCTTTTGCACGAACTTCTTCGAATCTACCCCTTTTAGAATTGGGGGTGCACCCGAAATTTGATCAACCCTGGAATTATAGGTCTCTACCTTCTTGTCGTTGGCTTCTATCTTCTTCTCGCCCGACTCCATCCTCTTTGTGAGGTCCTTGAGCATCTTTAGGATGGCAGGGTAGGTTGTCGACCCGTTGTTGCTAGATCTCTCCGGTACCTGCTCGATTGGTTGGGCCGTCCCTGGTGCTACCGTGCTGGGAGTTTTCTGGTGACTTTGCAACTGCGCAATCGCTAGCTGTTGTGCCTGTAACATTTCAAAAATAACGTGAAGGCTAACCTCCTGTTCTTCCCTAGTTGGGGTTTTCTGAGCTTCTTGTTGGTCTCCTTGGTCCACGCTCCTATTAGTGTGGGAGCTTATATCGACTTGTTGGGCATCGCGTGAGACCGTGTCCACGAGAATTAGTTTTGGTGCATTCTCAAGGTTTCGTGGTGGTACACCAACACCTGGAACATCCACACCATTCTCTCCATGGTCCTCAAGATTGTTGTTTACTGAGTTAGACATTTTGACCTGAAATCAAAGATCATGGACAAGAAAAATTGTGAAAGGTAACTTGTATTATGTAGTTAAACCAGCAAGAAAATAATCACTATTATTTTTAGCCCCACGGTGGGCGCCAAACT
>Nt01:48646579:48654778
AGAAAAAGTGACTCGGTTTACCTCAAATATCTCGTTAGCTATTTTTTCCAAGTGTTTTACTGAGATTTTGTCAGGGACGTGGGCTTTGTTCAAGATCTTCATCATATCTCGACGGTGCTCGTTAGAATGGATCAATAATGAAAAGAGCGAGATCTGAGCTGCAGTCTTCCTTAACTGCTCCACAATGGAATAGTCTTGCGCTTTCGTCTTTCTCAGAAATTCTTCTTCTTCTTCTTCAGTTACTGCTTTCTTCACAAACACTGGATTATCCTTTGAGGTCTTAGATTTCCTCAACTCTTCAGGGGCAAAACATCTCCCTGATCGAGTTAAACCATAAGTTTCACACACTTCTTCTTTAACCTCTTTCCCCTAGTAAGTTATTGTCACTCGTTCATAATTCCACGGGACCGTCTTGATGTTGACTACTGGAAGCTGAGTTACTGGTTTTATAATAACAGGCTCTGTGCAAGCACCCTTCACGACCACAATAGGTTTACTTGTAACCCCTGGTACAACCACTTTAACTTTCTCTGGTTTCACTGTGACAGCGCTTGACGACCCTTTCTCGGCTACCACAACTGGCTTATTATCTACCCCTTTCAATTGGACCACTGATTTCCCACTGGTTACCTTTTCTTTTGAACTGGTTTCACTGGAGCGGATCATCATCACCGTTTGCAAGGGTTTCTTAGCCTCCCCTACCTTGTGTATCAACTCAATCATATGGGTCTCATGGTGAGCTAGTAGCGAATTCTGGTTGATATTTGGTGTTTCTGGGGCCTGAACCTCGATCCGATGAGTATCAATGAGCTCTTGTACAACTGTTTTTAGTTTCCAGCATTTCTCTTTGTCATGGCCCTGGGCTCCTGAACAATGCTCACAACTCACCGAGCGATCAAGAGTTTTGGGAAGGGGATTCGGCATTTTGGCCTCGATCGGATTCAACATACCCAACTGTCTCAGTCTGTGGAATATGCTGGTATATGATTCTCCCAATGGAGTGAAAGTCATTTGCTTCTGCAACCTTTCATTCTTAAAGGCTTGATTGGGTCGAAAACCTGTTCCAGGAGGGTTTTTGTAGGCTTTTGGGGTTGGATGGGTATTTTGTGGAGCTTGGTAGGGACTCTGTGGAGCCGGCGCACACCATTGTGCATGAGCAGCAGGTTGGGTATAAGTTTGTGCGTGATAGACAGAAAAATGGGGATCTGGCGGTGGGTAGTAGTGTTGTGGTGAGCTATANNNNNNNNNNNNNNNNNNNNNNNNNNNNNNNNNNNNNNNNNNNNNNNNNNNNNNNNNNNNNNNNNNNNNNNNNNNNNNNNNNNNNNNNNNNNNNNNNNNNNNNNNNNNNNNNNNNNNNNNNNNNNNNNNNNNNNNNNNNNNNNNNNNNNNNNNNNNNNNNNNNNNNNNNNNNNNNNNNNNNNNNNNNNNNNNNNNNNNNNNNNNNNNNNNNNNNNNNNNNNNNNNNNNNNNNNNNNNNNNNNNNNNNNNNNNNNNNNNNNNNNNNNNNNNNNNNNNNNNNNNNNNNNNNNNNNNNNNNNNNNNNNNNNNNNNNNNNNNNNNNNNNNNNNNNNNNNNNNNNNNNNNNNNNNNNNNNNNNNNNNNNNNNNNNNNNNNNNNNNNNNNNNNNNNNNNNNNNNNNNNNNNNNNNNNNNNNNNNNNNNNNNNNNNNNNNNNNNNNNNNNNNNNNNNACATCCTCTTTCTTCTTCTTTCCGAGTACACCCCCAGTACCGTTTTGAATGGCCTGGGTGGTTTCTTTGATTGCTGAGTAACTCATGATATTATTGGACTTGAGTCTCTCCTCAACCATGCCTCCCATTTTCACAACTTCATTAAAGGACTTGCCTACTGCTGACACCAAGTGACCAAAATAAGTGGGCTCCAAAGCCTGCAAGAAATAATCAACCATCTCGCTTTCTTTCATCGAAGGGTCAACCCTCTCCGCTTGCTCTCTCCAACAGAATCCATATTCTCGAAAACTTTCACTGGGCTTCTTCTCAATCTTTGTCAATGACAGATGGTCTGGGATGATTTCAAGATTATATTGAAAATGACAGGTGAAGGCTTGGGCCAAATAGTACCATGTGTACCACCTGCTATGATCTAGCGCTGACCCACTCAAACTTTGGCTGAAATATGCCATCAACAATTTGTCTCTTCTACCTGCTCCTCTCATCTTGCTACAGAATCCTCTTAAGTGTGCTACCGCATCGCATGCCTATCGTACAGATCAAACTTGGGCATTTTGAACCCTGCTGGCAACTGAACATCTGGGAACAGGCATAAATCATAATAGGCTACACTTACTTGGCCTCCCAGCCCCTTCATATCTCAGAACGATTGCTCTAAGCTTTTGACCTTTCTGATCATCTCTTCATGCTCGGGATTTTGGGCAGTTTCTCGGTCTCTGCCGGGATATCAAGATGAGGAGTGTAAGGATATGGTTCTGGAACTTTGAAGGTGGGTTCAAGGGGATAGTACTGGTTGTCGTGAGTGTGAAACAAGGGTTTAATGGATGATCTGTGTAATGTAGCAGGCGGAGGTTCCACAAAAATAGGTGTAATTGGTGGGGGAGGGTACGGGACTTGTTTGGATGGTGGAGCTTGAGAATTATGGGAAGTGGCGCCATGACATTGTTAGTAGAGGGGAAAGGCTGGAGATGAGTTCACAGTGGGAGGCTCCGGAGGTTGGGCTGATGGTGGGATATAAGCAAGATTGGCGGGATAAACCGGTGGTGGATGCCCTTTCGCCCAAGCTTGGTACATTTCAGCCATCTGCTGTTTTAGCTTATACATTTCTTCCCTCATTGCATTAACGTCCATTTCTTCCACCTTTTTTGATGGGTCGACAATACTTGTTTTCGGTTCCTGGTCGACCATATTCAGCCTGTCTTTCGATCGGGTGTTGTAGGAGTGAGTTGCCAGAATGACAGTCAACTAACCACCTGCCTAGACTTTAATACATCAAACAAACCACCTTGTTAGCGATTTAGGCTTTAACAGATAGGTAACCGCACATTGGGCATGAATGCACCTAAACAGTTAACCGTCTCTATTATGTATTTGATCGGTTGCATGCGTCATTCCGGCCTTTCTTACATTCGCTTGCAAACTTCCCATTTTCTTTTCTTTCATTTCCCTTCCTTTCATTCTGGCCTCTGTTCTCTCCTTGTTTTTCCTCTCTATTATTTTCTTTTTTTCTTTCTTGTTTTTCCGCTCTTTCCTTTTCTTTACTCTCTTGTTTTTCCTCTTATTTCTTTCCCTTTTTCTCTCTTTATTTTTCTTTCTTTTCTTTCTTTTGGTTATGGTCGAATCCTATGGAGATTGCCTACGTATCGTGACCCCGCATGAATCAAACCGAGCGTAGTTTTGGGGATAAGTGCGAAATAAAGTAAAAGCATTTTGGGATTTTCAATTTTCATAAAAATTGCTATTACAAAGACTAATACTAACAGACTCGCAAGAAACTAATAGACTCGAAATACAGACTTAAAAACAAACAGCCCACACACTCTGATAACAGAAATACAGACTCTAAAATAGCTGGCAGACTTTAGCGGAAAGAAAGCACAGACTCAGGAAATCACGAATACATCAATGCCTCAATTGTCCCTAGGACCCGCGGGGCATCATTTGGCCTTGTTGCGGGCCGACTTGCTAAATTCCCCTGAAGGTGGTAGAGATCTTCCATTACCCGGCGAACAAAAATCATCACAGTAGCGATGAACATAGATCTCGTCATATCCTCACAGCTACTGCACTTCATTGCAATATAGTTGGCGACCCTTTTGACTCGCTCTCTTATGACGCCCTTCTCTTGCAACAAACGCCCAATTTGTTCGGTTCTACCTTCCAGAGTTCGTTCGGCTACCTGGTTCTATTCTTGGAGTTGTTACAAGTCCCTTTCTAGCCGTGCCATTAAGGCGTAACAATGTTCTCTTTCAGCTTTAAAATTTTTGGCTTGTTTAGCCATTTCACCCTCGAGGTTGCCAATTGCCTTTTCCCAACCTGTGACCCCTCTTTCATATCTTTCTTTCATCTATTGAACGAAAGCTGCATGCCCTTTGGCATTTTTTAGCCAACCTTGCCCGTGCTTTTGCTAGTTCAGACTCAGCTTTCTGCAGGTCATCTTCATAGTCACGTACCTTTTGAGTGAGGTTGTAAATGAGCCTCTCGTGTTTCCTGCTTCGGCCTGGGTTCTCGGCTTTAATTTTCAACTGTCGAACCTAAGCTCTAAGGGTCTTATTTTCTTGCACCAATCTTCTCCTTTCACCTTAGACCTCTTGTGCCTACAAATCATTGTTGAAGGTGACATTTCTCAATTCTTCTCATAGACCATGGATGATGGCCTTATATTCCTTTTCCTTCCCCCCCCCAAGCTAACCTCTCCTGAATTTTATCATCAAAGCCTTGAACATGAAGCCTTTTGGAGGGCCTCTCGGGCTCTGCTCGTTGTTTACATAAGACATTTTCTCAAACCAAGCAGCATAATTTGGATCTACTTCCCCCTTAGCGATATCTGGTACCTGGGTACCATTTTTTAGATACCGACAGCTATTCCAATCCTGCTGAACTACAACCTCAGGCAATGCAGCTTCTGGATGCAACTCTATGACTTGGGTGCTTAGATTTTCATCTTCAGGCACGACCTGATACCTTCCCAATTGCCTTAAGACCCTTTGCGGTGCATATGGCTGAATACTCCTTACGCCCATTATCCTCAGGTATCCTTTGGTAGCAGTCATATAGATGGCTTATGTCCTCGGGAGCCATCCTATAGTCGACTCAACCCGACTTGCGTCAAGAGCTTTCAAGTGAGAAACCCATGCTTCAAATCACTCTGGTGCGTTGTAATCTTTTGTCCTCTCCTCATAGATAAGGATGAATTTGTTTGGACTCGAACCATAACTAATGAATCTGGGGTGATGGCGAAGATGNNNNNNNNNNNNNNNNNNNNNNNNNTGCAGAATGATACTGCAACCCTAAAAAACTGAGCCCCTGCTTTGCATATAGTCGATGCGCGATAGATATCTGCTAGCACTAACGGGGCAAGTGTATGATCTTTCTTGGTAGTGAGGATTTGTACGATACTAGCCATACGAATATCCACCGTTCCTTTCTCATTTGGAAAAACCATGATCCCCAAGAATGCCACAATAAATGCGAACAGACAATGAATTTGCCAAAGGCCCTTGTTTTGTTTGTTGCTCAGACCCTTTTCATGCGTTTCAAAACCAGTAGAATGTCCGAACCTGAAGTATAGGAAATGGAAAGCACAACACCCGTTGCTCACACGTTCTTTATTCGTCTGTCTACTAATATTCAGGAGGTCAAAGAACTTGTGCACCGATGGAGCCCTTGGAAATATAAGTTGTTGCTTCCTCAAATCCCGTCCGAATTCAATGTACCCGGCTATCTCCTCCAAAGTAGGGGTGATCTCAAAATCTGAGAAACGAAAGACATTATGGAAAGGATCCTAGAGCGTTACCAAAGCTTTGATCAGATCTTCTCGTGGTTTGATTTCAAAGATGTCTATAAGAGCACCCAAGTGCCTTTTCACCCATTTCTGACCATCTTCGTCTAGATCATTCCACGACATACGCAAGTGTAGCTGAGCCTTTTCCCTGACCACTTCTGGTGGTTCCTGGATGGTATTCATTTGTTCGTTTCGAAGATTAGGGTTAGGGGTGATCGAGTGGATAGTTTTTGAAGAAGAGATGAAGAATAAAGGGAAAAGAAAAGAAGAAAAGAACCATAATTTCTTCCCCTATACGCCAACTTTAGCCATGTGACTGTTTTTGCAAATGCGGCCCCTTCCCAATTTCACGCGAATTTTGAGGCCGGGGGGAATTATTTTATGACCCTTCACAAACTTGTCCATTCATTTACGAAAATAGCCTTTCGACAACTAAAGAATACTCTGAGGCTATCTCGGCAAGAACAGTTTAAGACATTGCCGAAGTTGGATCCGCTTATTTCGACCAAACATCAAGATTGCATTCACTCAACCACGGACTCTCTTTTCTTGTTTTCCTTTCTCTCTTTTCAAAAAAAAAAACAAGGCCAAACCTTATGTAGGTTGCCTACGTATCCCACATCCGGTGAGAATCAGACCTGCGTAGTTCGGTCAATTAAAACAAATTTTCTTAAAAACAAGAGTCTCTCCTCTTTTATTTTTATTTTCATTGGCAAATAAAATGTTTTTTGAAAACAAAAGCTTTTCCTCTTCTTTTTTCTTTTTCATCTCGTTGGTAAATGAAACATACTATTTGAGAACAAAAACTTTTTTTTTCTTTCTTTCTTCCCTCTTTTTGAAAATTCGCCAGTGTTTCGACACTATTTGGACACTGGGTTTTTTCAGAACAAGCGATTAACTCTCTTTTACCCTCATATTGCTATTCCTCTTTCCTCAACTTTTCCCAATATTCGTTATCCGGTCAGCATGCAAGTCCGAAGCAAATAAATGCACAAGTAGCAAGTAAGATGCATCAGGATGGTCTTTTTGTTTCAGGTGCAACTATCCTAGATAGACCCAACCCCTGTGTTGAGTCTCCAAAGTCAAAATGCATATGATGCAAACAAATGTCCTACTAGGGATCCGACATGAGGTTGTGTTTTTCTAGGTTTAAATCCTGGGGTTTTGGTCTAGTCTTGGGGTACCCAAACGGACGATTGGGGCCAAGGAGGGGGCGACGTACCGGGAGCACTGAAGTCTACCTGGCCTTGTCGCTTGCCCAGCCTCGTTCTATTTGGTATAATTTCTACAGAAAAAGTGGGCCACGCGAACGTGTGCACCATTTTCAGAAAAAATCAGAGAGGTGGCATAAGAAAACATTTATAAACAATTCAAACAATAATAAAGCGGTAAATAAATATCATTTAACACAAAAGATTCACAGAATACAGTAATATTAATGATGAATGATGCCAAGTAAAAAAAATCATTAACAAGCTCGAATTCTTGAACCCTAAACTAGAGATTCTGGGTTCGGTCCACAATAGAGTCGCCAGAGCT
>Nt01:49940208:49950693
AATTTGGCGTCGTCCGTGGGGATTTCTATGAGATCTTAGTTTCGTCTAGATCCTTGAAAGAAATAATCATCTCTTCTTAGCCTCACAAAGGACAACAATGGCAGGAAAGAGAGAGAAGCAAGATTAAAGGCAATAGTAGGTGTCACGAACAACTTCCTGAAATTCCCTTAATGAAGCCAGGAGGGAAGACAACGAAAACGCAATGCCAAATGCTACACCTGAGGGAGAGATCTCATCCCCACCCCCCCCCCCCCCCCCCGCACGAGGGCGTGACTATCTCGCACAAGAGGGAAACCTCAACATCCGCAGTAGGAGAAGCATCACCGGCTATGAAAAGGCAATTAGAAGAGTGGTTGACAAACACTATGAGAAATATACTCGACAAACCCGTTCAAAGGGATATCGAAGGCACAATACCCGTAGAAACCGCAACTGTCGCCGATGAGCCAGAAACTCCACGAAAGGTAACACTCATATTGTCATTGATTCAGGTAACGATGCACTTGTGGCCATCTTAAAGAAAATGGAAGAGATGTAAAATAAGAACAAAACACTCCGCGATCAGATGAAAGAGCATCATGAAAGGGTTGATAAAATACCGGGCATTCCGAAGTTGCTACCAAAACGTGATGTGGGCTGATTCGTCGAACAGCCATAAAGTAAAGGGGTGGCTCCCTACTCTATTCTGAAAACCTTCAAAATGCCGCCATATTTAAAATTATAAGATGGCACCACGGACCCGGAAGATCACTTAATCCATTACGTTACTGCAGTAAAAAGTAACGATCTATCGAAAGAACATGTGTCATCGGTGCTACTGAAAAAGTTTGGCGAAACTCTGATAGGGGGCGCATTGACATGGTATTCCCAACTACCAGCACGATTGATATCAACGTTCGAAGAAATGGCAGATAAGTTCGTCACCGCTCACGCGGGAGCAAAAAAGGTAGAGGCGAGGGTAAATGACATCTTCGCCGTCAGGCAGACGACATGCGAGGGACTTCGGGATTTCCTAGCCCGATTCAACAGGGTAAAAATGAGCCTACCAAACGTGTTAGAAGGGATGGCGGTAGCAGCCTTCCAAAATGGGTTAAACAGAAACGGGTCAAAAGCAACCAAAAAGCTGCTAAGTAGACTCATGAAGTACCCCCCACACACACACACCACCACGTGGGAAGAAATCTATAATGCCTATTGCGCCGAAGTAAGGGCAGACGAGGATGACCTAAACGGCCCGATCCAGCGGCTAACATCGGTCCAAACCGAAACAAGGAGAGATTGCCGCAACGACAGCCGAAGGGACCAACTACCCCGTTTCAATCGAGAAAGGCACCAGCCCTATATCCGAACATCCAACCCACCTCCTCCATGACATGCAGATGTCGCGCCTCGATATATCGCATCACCAAGAAACGAAAGAGGTCTCCACTGTTATCTGCTCATAACTTTTGTGTTTCTCCTTCAGAAATAGTGTATGCACTGGAAAAGCTCGGCACAAAGGTGCAGTGGCTGCAAAAGATGAAATCAGATCCGAGCACCCGGAGATCGAACGTTGTGTGTGAATTCCAATAGGAAAGGGGACACAAGACCGAAGACTGCATAGGTCTACGATAGGAAGTGGTAAGAATGCTAAACCAGGGACACTTGAAAGAACTGCTGAGCGATCGAGGACGGGTTAACTTCGCTCGTAGATGCGATCAACCTCAGGGACCTCCGAAACCACTGTCACCAGCTCGTACCATACAAATGATCATTGGCGGCAGCGACGATACAGTAATCAACCATGTGAAATTCACCACCACACACAAACTCAAACGGACAGCCGCCCACGAACGGTATGACGACCTCGAAGATAGTATCATCTTCGATAAGTCGGATACCAACGGTTTGTCTTTACCTCACTATGATGCTTTGGTTATATCTTTATGCATCGCAGATACCGATGTAAAGAGAATAATGGTGGATGACGGAAGCGGCGCGTGTATTATTTACCCACAAGTCCGCATACAGATGAGGCTCGAGGATAAAATAGTACTGCATTGCATAACACTAACGAGTTTTAATAATGCATTGGAATGAACCTCTAGAGAGATAGTGCTACCTGTTCTGGCAGGAGGAGTCACCCTAGAAACGACGTTCCACGTCATGAACCGGGAAACAGCCTACAACGCCATCATAGGGCATCCATGGATACACGCCATGCGAGCCGTCCCATCAAGTTTCTATCAAATAATCAAATTTCCTACTCAATGGGGGATATTCAACATCCGAGGCGAGTAGCGCACCACCCAAGAATGCTACCAAATCGCCCAAGATTGCACACACACCCAACAACTAAAGGGGGCAAGTACGGAAGCATAGCAATCAGTCATATCGGGAACCAAACCCGACATACAAATAGAGGCCATCAAAGATCCGGATGTCGTAGAAGCTTGCAAGGCAACCATAGAAGACCTCGACCCCGTTCAACTAGACAACACCGATAGCACGACAAAGGCTTATATCAGACATAACCTCTCAGAACCAGGTAAGTACCATGAGTTCTTAACTAACAATGCCGATTTGTTTGCCTTTTCCCATTCAGATATGCCAGGAATCCCAAGGGACATCGCCACACACAGGCTGAATGTCGACCATCTTTACCCGCCAGTACAGCAAATGAGGAGAAAGTTCAATGCCACCATCAATGAGGCGGTCAGCGAAGAAGTTGATAAGTTACTCGCTAATGGTTCCATCCAAGAATCAAAATATCCTCAATGGGTCGCCAATGTGGTCATGGTAAAAATGAAGAACGGGAAATGGCAGATATGTGTCGACTTCACCGACTTGAACAAAGCATGCCCGAAAGATTCATTTCCGTTACCACATATCGACTAGATCATTGATGCAACGGCGAGACACAAACTACTGAGCTTCTTAGACGCTTATTCTGGCTACAACCAAATTCTAATGGCTAAAGAAGACCAAGAAAAGACAACTTTCATCACTTACCGAGGAACGTACTGCTACAAAGTCATGTTGTTCGGACTCAAGAACGCAGGGGCGACGTATCAAAGGTTAGTCACCAAGATGTTCAAAGAACAACTCGGTAAGACCATGGAGGTTTACATCGACGACATGCTAGTGAAGTCAAAAAAGAAAGAGGATCTCATTGGTCATCTGAAGGAAGCCTTCGAGATATTGAGGCAATACGGAATGAAATTGAATCCCGAAAAATACTCCTTCGGCGTAACCTCATGAAAGTTCCTTGGTTTTCTGGTGTCACAAAGGGGTATCGAAGTCAACCCGGATCAGATCAGAGCCATCGAAGGAATACCGGAGACATTAACCAGCAAGAAGCAGGTGCAGAAATTAACAGGACGAATAGCCACCCTGTCGAGGTTTATTTCACGATCGTCGGACAGATGCCATAAATTCTTCAATGTGCTAAGGAAAGACCACGGACTACAGTGGAATTTAGAATGCGTCGACGCCTTGAGAAAGCTGAAAGTGTACCTATCCTTGCCACCACTACTCGTCAAGGCAGACCCGGGTAAATGCCTACTGGTGTACATAGCAGTCTCCGAAGTCGCGGTAAATGCAGTCTTGATCCGCGAAAACAAAGGTACGCAATCTCCGATTTACTATATCAGCAAAACCTTAATAGATGCTGAAACAAGGTACCCTCACCTTGAGAAATAGCTCTAGCATTAGTCGTAGCTTCACGAAAGCTTAGACCATATTTTCAATGTCACCCCATAAAAGCGGTGACAACCTTCTCCCTCAGAGGCATCCTACACAAACTCGAACTATCGGGTAGGTTGGCCAAATGGGCGATAGAGTTAAGCGAGCACGATATAACATACCAACCGCAAACTGCTATTAAGTCACAGGTGCTCGCTAACTTCGTCGCCGATTTCAGCGCAAAAATATTGCTTGAAGTAGATCAGGAGGCGCTCCACACTTCTGCACATTCCGACCTCTAGGTCCTCTACACCGACGATGCATCTAATGCATCAGGATCGGGATAGGACTCGTCCTTGAAGTTCCTATGAGCAAAGTAATTCGCCAGTCCATACGATGCCCCGAGATGACTAACAACGAGGCCAAGTACGAAGCTGTGATTGCAGGATTGAAATTAGCCCTCAAATATGGCGCTCGATGACTCGTCCTCCATTACGATTCTCAACTCGTGGTAAACCAAGTCACTAGGACTTTCCAAATCAAAGAATAGAGACTACAAAAGTACCCGTCAGAAATTCACAAACTACTGCCAGAATTCAATGAATGCCACCTCGACCAAATACCCAGGGCGCAGAATATTGAAGCATATGGTCTCGCCAAGCTAGCGGCAGCCACCAGAAATATCAACAAGGAAAACGTGGTCACTCTTCTCCATTCTGCAATAGACCAGGTTGAGGTACAATCTGTAAACCTAACTTGGGACTGGCGCAACCGTATCATAACATATTTGCAGGATGGAATGCTCCCACAAGATAAGAAAGAAGCCAAAAAGCTTCAAATAAAGGTAGCCAGATACAACCTCGTAAACTGTGATCTTTACAAGAGAACGTTCAACGGCCCCCTAGCCAAGTGTCTTGGGCCAAATCAAACAAGGCGAGTACTAGAAGAAGTACACGAGGGGCACTGCCGCGCCCATATGGGAAACTGCACCCTTGTCCGATGCCTTATCCGCGGCGAATACTACTGGCCTACCATGGAAAAAGAAGCCGCAGATTATGCCAGCAAGTGTGAACAGTGTCAAAAGTACACCCCTATGATACACCAAGTAGGAGAACTCCTGCATTCCGTCACTTCGCCATGGCTATTCATACAGTGGGGGATGGATATTGTCGGACCCCTCCCAGCAGGATGAGGTAAGGTATGCTTCCTTTTGGTTTTAACTGACTATTTTTCTAAATGGGTGGAAGCAGGTGCATACATTCAAATATGTGAGCAAAAAGTTATCGCGTTCATATGGAAAAATATAATATGTCGCTTCGGCATCCCCAAAGAAATCAGCTGTGACAACGGACCTCAGTTCATCGGAAAGAAAACGACCGAGCTTTTTGAAAAATGGCACATCAAGCGAATACTCTCCACACCATACCATCCTACTAGCAATGGCCAAGCCGAATCCTCCAATAAAGTGATACTGAATATATTGAAAAAGAAGCTCGAGGACGCCAAAGGGATATGGCCTGAACTACTACCAGAAGTACTATGGGCACATCGCACTACGCCAAAAACTAGCACAGGCGAGATGCCATATTCGCTAGTCTACGGGACTGACGCAATTATACCCGTCGAAGTCGGAGAATATAGTTTGAGATGCTCCAATGAAAGTGGACCAAACAACGACGAAAGTAGGCTACAAGATCTGGATGAAGTCGAAGAACGAAGGGATATGGCCCACGTAAGAATGGTAGCCCAAAAGCAACAAGTAGAAAGGTACTATAACAAGAAGGCCAAAGTACGACCGCTTAAGGTCGGAGACTACGTCCTCAAAGCTAAAACTCAAGCAGCGAAAAACCCTAACGAGGGAAAACTGGGAACAAACTGGGACGAACCATACAAAATCACGGCGACAACAAACAAAGGAGCATTCTAGTTAGAGACAATGGAAGGAAAACTACTCCAAAATAATTGGAATGTCGCCCATCTCAAATACTTCCACTTCTGAAAGGAGGTGCCACCTAAGTCATACTCTTTTTCCCTCATCCGGGTTTTGTCCCAATCAGGTTTTCTTAGTGAGATTTTTAATGAGGCGGCAAGGGGGACATCTCGAGGTCCGAAGTATTGTTCATTACCCCGCCCGTCGACATGATCTCCAGGACGAGTAATGAAGTGACCGGATATAGATGATCAAATCTCCATTGTATGCACAAAGTCGACATGTATTTCCTACAAGAATATAATCAAATCTCCATTGTATGTATAGAGTCGACATGTATTTCCTACAGGAATATGATCAAACCTCCAATGTATGAGCAAAAATCCCAATGGCCAAGGCCATCGACGAAAATATAAGTTCGACTTCACTAGAACTACGACGGGATCTTACCTCGACGACAGTTCGAAGGTAACATCCCAATGGCCAAGGCCATCGACGAAAATATGAGTTCTACCTCATTCGAACTACGACGAGATCCTACTTCGATGACAGTTCAAAGGTAACATCCCAATGGCCAAGGCCATCAACGAAAATATAAGTTCGACTTCACTCGAACTACAACGAGATCCCACTTCAACGACAGTTCGAAAGTAGCATCCCAAAGGCTAAAGCCACTGCCAAAAGAAAAAGGGATCGACCTTACCCAAAGCAAAATCGACTTAATAGTTCGACAAGTACCCTGGAGACCATAGATATTACAAAGATCATCACTGAATCGGTGAAACAAATTGTACATTACCTCAAAATGTTACTTACACCTATCTTTACAACAGGCTCAAGAATGCCCCTACAAAAGTCCCAAAGCTAAAAGAAAGTACAAACAAAAAGTTACACATCATCCCCGGTTGGATACACATATTCATACCAAGAGTCAGAAGTAAGATGGTTCACATCATCAAAGTTGATGTCATCCCCGTCAGGTGTAAGAGGGTCGTACCCGCATGCCTCACGAGCTGCACGAGCTTTGGCACGCACGCCCTGAAGTTCTGCTTCAAATGCCCTCCCTTCAGCATGAAGAGCCTTGTATATGTCAAGCTGGCCCTCAACATGGACCCACAACTCATATAAGCGATGAGGAACGACCGGATCGGCCGAGGCATGAGACGTAGAAGGTTGTGAGCGTCGACTCGCATCCTCCATTCTCAGTGAGGCCACTTGCCCATTCAACACAGATAGCTTTGCCTCCAACTCCTTAACATGCCCCTCAAGCCCCTCTACCTTAAGCTTAGATGCCTCTTTCTCCTCGGTCAGCTCTGACCTACAAACACGGAGGGTATTCTCCAAGGCTGCCATTCCAGAAATAGCAGTCGCCAGCTTATCAGCACAACACTCAATTCGCCCTTAAGCCCCTCAATCTCCACCGCCTTCGTACCCAATTTAGCGGTCAAACTGGCCACCTTCGCTTGCAAGTCGTCATTCTCGGCCAACACCCCCTGCTTAACTCAAGCTCATCCTTTTTCACCTTAAGGGAGGCCTCAAGTTCATTGTTGCGGGTGACAACCTTCATAATCTCCTCATCTCTCTCCCTCAGCTCCTCGACCTTATGCTCCAGTTGGTCCTCCCTCTGTTTGAGTCCCTCGCAGAACAATCGAAAATTAGGGTCCTGATTATAAATGTCGGCCATTGCACGGTGCTTAGCGCGATACTGTTGACATTTGGAAGACATCTTTCGTAGATGGTTGTCCTCTTTCTTTCCCAGCGCTCGCGTTCGGTCTCCATGATAAGGGTCTAGCACAAAAAGAAAGAAGTTAAGACAAAAACACAGATCGACAATAACAACGCAAGCCCAACGACGAAAAGGAAGAGAAAGACACCTACCCGCAAGGCCATGCTGTCGACGTTCTGAGACAACTCCATGTCGCTCATCACTCTAAGCACCTCACTCTCAGGGGCAGTACATAGATGGGCTAAAACAAACGCCACTTGATCGCAGTTCGACAACAGGTTGTAGTCCTCCGGGACAACTATGTGACTATCAGACCCTTCCACTCTGACCTCCACGTGAGTATGGCGACCTACAAACTCGCGAACGTCCTCCGGGTCGACATATGAACCTAAGCCTTCGCCTTCAATATGTTGGCCTCCTCTAACATTGGATGACGTGCCACCATCAGCGGAGCGCACAGAGCCGTCCTCTGGGTAAATCTGTTCCATTTGGGGAGACCTCCCTACTAAGATAGCGTCGGCCATAAATGTGGGTACAAATGCCATTTGCGATGCCCTACTTCTACCGGCATCCACGGCCACATCCTTCCCAAGCTCCATTCTCCTCTTTTTTCTGAGTAATGACTCGTCCCCATTAGAGGATTTGTCCAAGAGGTGAGGGGTCGGTACGGAAGAAGCCTCCTCCCTCACGACCATATCCCGAGAGGGGCCTTCCATTTGAATCAGTTGAGGACAACCCCCTCGAACGGATTCAGTCAAAGTAAACTGCATTCCTGCAACAGCTACAGCCTGTCGGAATGTAAGGACTGGTGCCCTCCGCCTGGAAGCTCCTTGACCTGTCGTCATGAAGAGTCGTATCAATAGACGATGATGTATAACCTACAAAGTGATAGGGGAAAACATTTACCGGTTGAAACTCTCAGGCCATAACATTTTATAAAGGTGGCCAATGTCGGGCCTCCGCTGCAAGGGGCAGCAGACGGGCTACCCAATTTCTTATACCCGCAATAGGGCAGGGCGAACGTCCCATAGCTGCAAACGAGAAGCAAACAAACCCTATAATGAAAGAGGAAGAGAAAGAGTAAAATAAGTGGCAACACTTACGAGTCTCGTTCCACCGCTCCGGGAACCTGGCAGAGTCAGAAACAATGTGTTCGGTTTTGACAAAAAAGTACTTATGCCAAAACTTGCGACTTGCTCGGTCGTCAGTCCCAACCACCAACCCTTTTGTTCCACGGTTCCTCAAATTCACCATAGTACCCCTGTGGAAGCTGGGCGAGAACAGGTGCAAGAGGTGGTGAATAGTAACCTCGTATCACACCAACTCCGCATACTTTGTCAACAATAGGAGTATCTTGAGCGTGTATGGCAAAAGTTGTGCTGGGAAAACTTGATAGAATCTACATAACTCTTCCGCTAATGGAAGGAGGGGGAAAGAATAACCAATCACGAAAGGGTACTCATAAAAAGCGCAGTACCCAGGTCTATGGACTTACACGAAATCCCTTCCTGCTGGAACCATGTCAACATGAGCGGGGATGCCATACTTTGCACGGAGAGCATCAATATGGACTTGTTCCATTTCAGAGAGTACGAGGGTCGGAGTAGGAGAAGGATCTTTGAGGAAGTCGCTTCGAGACATGAGGTGACTTGGCAGCAACTCCTTCACCGTAGGAAGGCTATCCCCTTCTTCTATCATCATATCCTTACCACCTGAGGGGGCGCCACGGACAATGGGGCGGCCTTAGAAACCCCCTCACGAGATCGATGTGATCTTGGCATGTTTTCAATTAAAAAGGTATTAGAACAACAGAAAAGGTTGTGAGCGAAGAATGGGAGAAGGCAGAAGGTTGTTAGAACAAACTTGGGAAGGATGAGAAAGGATAATCAGAAATGAAATGGCAAAGAGTTTTTGAAAACACAAACCCTCCACCTATTTATAGGATTGGGTGGCGCCAGAATCGAAGCGAAAGGTCGCAAAGTGGCACCGAAATTGAAGCGGCAATCCATCAAACCCCTGTCTCAAAAACACGCATAATGATGACGCACGTGGAGATGACGTCATTTCCCGGTAAAATACACTACCTGGTGTCTTCCTGAGCACGCTGACCGCCCATTATTGGCCAAGCCATAATGCCTCGTAGGATCAAATTTCTCCATAAGAACGCATGGTATCTGCTTATCGAGAACGCACCAAGTTGCAACCTCGACAAGTGGGGGGACTAATT
>Nt01:49964723:49974237
AAGAATATTATATACGGATTTCCCCTACTTCGATCCGCCATTACGTATTGTTATAATAAACGTGTGTTAAAGGGATTGTCAAGAGAATCTTTTCAGGTATGTTAAGGCTATCCCTTCTTTCTTTTGACATGATCTATACGACACAAACGAAATGAGCAAATCGTACAAATTCCATAAATGACTCTATTCATAGAAGTATTAGAGATATCTGTGTTCTTGAATTTCCATGTGTCATAATATTATATCATCTGTTCATGGGACTCGGGAAAAAAATACGAAAGTTAAAAAGAGTTTACTTTATGATATTACTCAAAGGCAAAATGGTCTTATGACATTCCGAAAGATTTTATTAACGCAGTTTTCATGCATTGCATTCATGTACATTGATCTATGATCAGATGACGTTATATACATGTATATATGTATGCATATATATGTTTATGGGATATGGGAAAGGTTATGGCGTTATATACGCACCACCACCTGATTAGCTGGTATACGTTGATGATTTTGTCCACAGTGGCCAAGATGATATGATGGGATGCCCTTAGAGGCTAATGATGTTATGAAACATGTACCTACGCACGTCATGACATTCATACGCATATGCATGATAATATAATTATTTCATGATTTACAAAGTTATTCAGACTTACAAGTTGAGTCATGTACTCTATATTTTTTCCATGTCTCTTATGTACTTATTTATGTGCCTTACATACTCAGTATAATATTTGTACTGATGTCCCTTTTGCCTGGGGACACTACATTTCATGCCCGCAGGTTCCGATAGACAGGTCGAGAGCCCTCCAATTAGGTTATCAGCTCAGCGGAAGATGTTGGTGCGCTCCATTTGCTTCGGAGTTGTTTGTTTGGTTAGTATGAGTTAGATGTATATTGTTTGGTATGGCGGGACTCTGTTCTGATCTTTATGAAAATTATGTATTCTTAGAGGCTTGTAGACATATGTCATGTACGTAAAATATTGAATGGCCTTGTCGGCCTATGTTTAGTATACGAGTGATCATTTTGGTCTTATAGGCCCGGACTGCATATGTATAAGTTTGCATTCCCTCATGCTTTACTCCGGTTCATTTACCTATGATAGAATTATATGAAAGATACGTTATGTTGGTACTCGGTTGAGTAAGGTATCGGGTGCCCGTCGCGGCCCATCAGTTTGGGTCGTGACAAAAGTGGTATCAGAGCAGTTCTGTCCTAGGGAGTCTACAAACCGTGTCTAGTGGAGTCTTGTTTATAGGTGTGTCGTGCACCACACTTCTAAGCATGAGGCTACAGGGAATTTAGGACTGTCATTCTTTCTCCTGACTCTAGATCGTGAGATAGAGCTTGTAACGACTCGACTGGTCGTTTTGCCTTTTAGAACCCCGTTCCCTTAAATAAAACTTTCCGCGTTTGCTTTAACTAATTTACGACTTGCGAGGATGGTTGGTTCGGGATTTGGAAGAGTTTGGAGTGAAATATGCCCATTTGATTCCTTAGGATTTTCTTAAAGGGCTAAGTTTGACTTCGGTCAACATTTTGAGCAAACGGACCCGGATTCGTGATTCGACAGTCCCGGAGGATCCATAGGAAAATATGGGACCTGGGCATATGCCCAGAATCAAATTCCAAGGTCCCTAGCCCGAGTATTGAATTTTTATTAGAAATTGTTAATCTAAAGTTTTAAGGATTTAAAGAAAGTAGTAATGATTGATACCATGGGTATCGGGTTCGCATGTTGGTTTCGAAGCCCGGTACAGGTCCGATATAACATTTAAGACTTGCCCACAAAATTTGATGTCACTCCGAGTAGTTTAAGGGCATTTCGGCTCGTTAGAGGAAAATTAAGAACTTGAAGTTCATAAGTTTGATTCATTTGGTTTTAGGGGGTGATTCTTGGATTTAGCGTTGTTTCGGGCGTTCCGAAGGTTCGAGTAGGTACGTATCGGGATTTCAGACTTGTTGGTATGTTTAGGCGGGGCCCGGGAGCCCCGAGCGTCAATCAGACGAGGCTCGAGTGAAGTTGGAATTTTTTAGAAGTGCTGAAGCATCTGCTTCTGTCATAACCGCACCTACAGTTGGTTGACCGCAGGTGTGAGATCGCAGAAGCGACCAAGGCAGGCCAGGCCAGGAACCGCAGAAGCAGCTCCACAAAAGCGACTTTAAGACCACAAAAGTGGTCCCAGCCCGCTTGGCCCATTTTCACAGATGCGGTCTCTTTCTCGCAGAAGTGGGACCGCATCTGATCGCAGATGCGAAAATTGCTGAAGCAGTGAGCTTCATTTAATACGGGTTCTAAGTCATTTTTACCACTTTTCACTCCTCCATTGGCGATTTTGGGAGTTTTTGAGAGAAGACTTCCACCTAGCATCTTGAGGTAAGTTTGTCCCACTTATTCTTAGTTTAATACTTGTGTCTTAGGTAGGTTAAACACTAGAATTTAGGTAAAATCAAGGGGTCAGAGCAAAACTTAGGGTTTTAACAAAAGTTAGATTTAACCACGAAATTTGTTATGAAATGAATTAGAAATCATATATTATTGATCCTTAGGGTATAGCGAACAACTTCCTTCGAAATATTTTGGAATCCGGGCACGTGGGCCCGGGATCGAACTTTAGGAAACTTGGGTTGAGTATTAGGGAATTGCTTAAATAGCTAGAATACGATCTTGTGAACTTATATTGACTAGTTCCTACCTCATTTAACTAGCTTTGGATCGTTCAGCTCCAAATTGAGAGTTTGGGCTCTTTCTTGGCATTTGGAAGTATATTTGGAGCGAGGTAGGTCTCCTTTCTAACCTTGTAAGAGGGAATTGTCCCCATAGGTGTAATAATCTAATTAATTGCTACTATATGCAGGGGTTACTTATGCACTAGGTGACGAGAGTCTGTGCGTAGCTGCTATTATGCTAAGTCCGGGTAGTCTAGGACCCAGAAGCATGCTCTATGTGATATTCTTGTAACTTCATGTTAAATTCTAATTCGTATAAATCATGTTGATTAAGGTAAGTGAGACTACTAAGAGGAACCTTATCTTCCTTAGTCTTTTAAAAGAGAATTTGAATGTTCCTGTGAATAACTACTTCTCAGATATACATTATTGTCTGCTTGTTGTTGAGTTTATTTATATTTGACCGCGTCGCACGTGTGATTCGCGAGCAGGGTAATAGATGCATCTATTGTTCGTTCTGTTCGACCCTCGGCAATGCACNNNNNNNNNNNNNNNNNNNNNNNNNNNNNNNNNNNNNNNNNNNNNNNNNNNNNNNNNNNNNNNNNNNNNNNNNNNNNNNNNNNNNNNNNNNNNNNNNNNNNNNNNNNNNNNNNNNNNNNNNNNNNNNNNNNNNNNNNNNNNNNNNNNNNNNNNNNNNNNNNNNNNNNNNNNNNNNNNNNNNNNNNNNNNNNNNNNNNNNNNNNNNNNNNNNNNNNNNNNNNNNNNNNNNNNNNNNNNNNNNNNNNNNNNNNNNNNNNNNNNNNNNNNNNNNNNNNNNNNNNNNNNNNNNNNNNNNNNNNNNNNNNNNNNNNNNNNNNNNNNNNNNNNNNNNNNNNNNNNNNNNNNNNNNNNNNNNNNNNNNNNNNNNNNNNNNNNNNNNNNNNNNNNNNNNNNNNNNNNNNNNNNNNNNNNNNNNNNNNNNNNNNNNNNNNNNNNNNNNNNNNNNNNNNNNNNNNNNNNNNNNNNNNNNNNNNNNNNNNNNNNNNNNNNNNNNNNNNNNNNNNNNNNNNNNNNNNNNNNNNNNNNNNNNNNNNNNNNNNNNNNNNNNNNNNNNNNNNNNNNNNNNNNNNNNNNNNNNNNNNNNNNNNNNNNNNNNNNNNNNNNNNNNNNNNNNNNNNNNNNNNNNNNNNNNNNNNNNNNNNNNNNNNNNNNNNNNNNNNNNNNNNNNNNNNNNNNNNNNNNNNNNNNNNNNNNNNNNNNNNNNNNNNNNNNNNNNNNNNNNNNNNNNNNNNNNNNNNNNNNNNNNNNNNNNNNNNNNNNNNNNNNNNNNNNNNNNNNNNNNNNNNNNNNNNNNNNNNNNNNNNNNNNNNNNNNNNNNNNNNNNNNNNNNNNNNNNNNNNNNNNNNNNNNNNNNNNNNNNNNNNNNNNNNNNNNNNNNNNNNNNNNNNNNNNNNNNNNNNNNNNNNNNNNNNNNNNNNNNNNNNNNNNNNNNNNNNNNNNNNNNNNNNNNNNNNNNNNNNNNNNNNNNNNNNNNNNNNNNNNNNNNNNNNNNNNNNNNNNNNNNNNNNNNNNNNNNNNNNNNNNNNNNNNNNNNNNNNNNNNNNNNNNNNNNNNNNNNNNNNNNNNNNNNNNNNNNNCTTACCTTCAGCAGTAACAGAGGTATGTACAATTGGCCACACCGATCTCAGTTATTCCCTATAGGAGCTAATATATATGGTTTAAGAAATAGACGGGATATCAGAATCCGGCTGGGGTTAGAGTAACCTAAAATGGTGGATGGATTGTTTGTAGTAGTTGACGTTTCCGAAGGATATTGAAAAAGTGCTAATAAATCTCCTTCTGAGGCATCCTGATGGTACACTCTAAAATAGTACAGCTAGATATGAGTACTACAAAGATAAGCACTAGAAGCCTTGAAGGGATAGATATTACCTAAAGTGTGGCTCCGGTCCCTAGTAGAGCGAGAACGTTAAGCAATCCGAAGAGCCAGTGGATGGAGAAAGGGGAGCTAAAAGCAAAAGAATGTCTTATTGAAGTTTTCAAAAAGTGATAGATATAAATGTTAGCAGGGAAATAAGAATATAGTTAATGAAGCATTATGAGTAAGATGTCAACATGGACGACAATGGTAGATTAAAAAAATGAAAATGACAGAATTATAGGTCATAACGTCACATCCTCATTTCGAGGGAAATAAATTCGTGAATCTAACATGATTACTAGAAGGAAAAAGTTAGATCCCAGAGTAATAGAAATCAGTATAGACAGGTGAACAAGATAAACTGAACATGAATTAGGGACTGAGCGATTTGATAATAGTCAGCATCATGAGAATTTCATATTGCGTTCCAATGTTAATAGAATGGATAATAGAAAAAGATTCTTGAGAAATTCAGAGAATGGTCATCCAGGAAGACGCTTCCCTAAAGCAAGCAATGTGAGCAAAGTTAAGCTTAAGGGACTGCATGTGCCAATTACACTAAGTGTCACCATCGCGAGTAAGGAATTTTGTTATCCTTGGTACAGAAGGATTACCGCAAAGCGAGTAAGGGTCACCGATGATGTGAAAGGACGCGAAAGATGAAGAGGTAAAACATCTATAGGTAAGTCATCGTAGCTTCAACTCTTAGTACTCCCTTAAAGGGAGAATATGGAGTGATATGGCATTAAGTTAGAAATAAGTGGTTCTAGTAATTACGGAATGGTAAAGGAAAAATGTGATAAAAAAATGAAAAAAAGATGAGATTGCACTTATTCAAAGCCTACAGATATGGTACGATTCCAGAACATTATGCCAACACAACGTCAAGGAAAGGAAGTAAGGGTCCCTGCCCGAGATGTTATTGATAGATAAGGAGCCAGTGCGAGACGTAAGTTAAGACAAAAGGAAATAACCCAAGAAAGATTACGCAGAATATTGATATGAGAATGGACCAATGAGTAGTTAGTAATTGATTAAGGAAGAGCTTAGTTATGGCTAAACAGGAGTTTACAGACGAGTCAACAGATCGTGCAAGATAAACAAAGTAAAACTCAATATAGTGAATTGACCCTCGCAGTTATGACATTGTAATACTTGAGATATATTCAGATAGGATTTGGGATAGTTAAAGGTACCGTATGAGTATTACAGAAATAAAAGAAAGTGCCACTATGAAGACAATCAAAACTTTAGTTCAGAAGCAACCGTACGAGCACATGAGTTTGGAGGTAAGTAACTAAGGATAATTATAGATAAGTACGAACATCAAAAAATTCTATCAGGAATACGATGTAATAAGCTCGCAGCTTTACAAGAGTTAGAGAGTCCTCCCTAAGTACTACAACGAAAGGCTAACTGAGGCAATAAGGAAGAAGGCTTCAACCTAAGCACAGTGACCTAAAGAGGAAATGGTCTTGTAACAACAGTCTCACAACAGCATTATATGCACCCCATAAGAAATTGGCACCTATCGTGGCTAATGAATGGGAAGAAGAAAAAAAATCAAAAGGTAGTATTCAAGATCATGTGAGTTGCACAAAAACTCTGGCATGCGTGGGAAATAAGATAAGCTAAGTATGCACGCTACAAGGGGCAAAAAGACCAAGAATAGTAATTACCTACGATTAAAGAAAGTTGAGAAGGAACGAAAAGAATTATTCGATCAATGATCCAGAGTTAGTTACGTTATGAACGCACTTAAGATTTTGAAGTATTATCCATGCAGCATATATGTTGACAATCATACAGCCGTAAAAGATTTCTGTTATAAGTTAAAAGAAAGAATTGAGCCTAGGTCATAGACAAAGGATTGAATTGTTAGAAGATTGTATCATGGATATTCTATAGCATCTATGTAAGGCTAAAGTAATGAATAATACCGTGAGCCACAGGTTGGAAGATAGCTTAAGCCTACATAAAGGCTGATCAGTAGAAAGAGGAAACTAATGAGTTACATGAACTAAGTAAATCAGAAGTCTAATTATTGAACACGAAAAATTATAGAAATCGTGATTGAGAACATTGCATAATCACTCTTAATATCAGAGGTGCATGAGAGATAGTACAACAACCATATGCTATAGCAGCTCTACGATAAAGCCCGTTAGAAGAGTACCGGCCTCATAAAAAGTTAGTATAAAGCTCTCAGCGGATTGTGTATGCACTAGAGGTACAAGTATTATAAGAGACGCTTCAAGTTGTGGATGTGAATTATACCTATGTAGAAGGGAGGTCGTAAAAGAAATAGAAGATGTGATGCGAGATTTTAAGGTAAGTAAGGTAAAAGTGAACAACGTACAAAATACTCATATGCAGAAGGTTGGGAATAATCCATACTTCGGATAGAAGGCTAGAAGCGCTGGGATTCGGTATCAATAGCGGCATCGACAGTGGCATATCTTCCAATCTATGGTTTCTAGGTACTGAGAGATCTACTCAAGAGAGTAAAGAAGAGTTAGAGACGATGCGATGTCTCGCCTAATGTTCCAAAATAACACAAGGAAATCTATGATGCAAGCAAGTTGAAGGAAGGTTACGAGCAGTATAAATAAATACGTATAGGTCGCAAGCTAAAGTATAGTAAAGCGACAAGGCTTTAGGAAGATAGGAGTAAGGATAAGAAAGGGCAAGTGAGAAGGTGATAAGAATGGATAAGTCTTCGGGATTAAGCTCATAAAAATAAGAAAGCTGATGGTTTCTCTAAGTTATAGAAAGCTCTGTATAGCCCGAATGAACTCAAAGGAGTCTAAGACTAATAACATTTAGACAAGATAAAATGCTTCCCTTGTAATAGAATGAGGGTGTAATTGTGAAAGATAAAGGATGACGTTTGGGCCTTCGATTGAGTAATGAATTGAAGAGGATTTCATGAATTATACAGGATTAAAATACCCACGTAAGGTGAATCACATTGGGATACTATGAAATACGGTTATGGAAGCCTGGTATCGCCCCTAGGTGGATCAGTCTAATCATTTCAGATGTCCCCTAATGAGACGGAGCCCTAGCGGCAGTGTTACATAAGAGGGTTCAAGTTATCAGTGGTCGATTATAGATCAATATGGAAGGAAAAAGTTATAAAGTATGAGATGAGATTAGGCCGTCATTCTCAGGATGAATAAGTAATGAGGAAGCATTAAAGGACTTATACATATAGGAAGCAACAAGAGTAAGCTGGAGTTTGGTAGCAGACCTCAGTCAAGATAAATCGAAGTAAGAGTTATGATATAGTATGAGCTACCTATATACAGTAAAGTCATACGAATGGATAACTGGGTCTATGAAATAAGATATCAAAATATTCGAAAGTTCAACAAAATACCGAGAGAAGAACTTCAGTATACTCATAGATGCCCAGAGGGACATCTTGCTAAGCTCTGTATATGTTCACAAAGTGAAGCCTAGAGATTGGCTAAAAATTGGAGGAAAAAGGAAAGAAGAGTCGCATATGTGCACTTACAAGGTCAGAGTCGTACAGGCTGCATGATGAAAGGTAGCAACAGTTATGAGATTGGAAGGATTCTGACAATAAGTCGTGGCGCGAGAAAGAGGCCAAGAGGAGAAGGATGCCCTGGCCTTTGGAATTATTCATAGAACGGTTGCCTAGATTGCAAGGAGAGTACTAACGTATTCGGAAGAACTATAGGTTATGATAATGATAAGTGCATTAGTCAACATTCGAGGACGAATATTCCAAAGGGGGTAATGATGTTATATCCCGCATTTTCGTACGTTAAAGTTTTGTCGTAAGTTAATCGACGTAAGTTCTGGAATGAGATTATTTTGAGATTATAAGCATTATGCTTATAATCAAACAAGTGATGAGTAAATTCGTGAAGGAGAGAGGGTAAGAAAATCGAAGAAAATGAATTTCATCAAAGTTTGACATTTTGGAATAAAATATGGCCTAAGCTAAAATACCTGATATTTATGGACTAGTACCATACAAGGTACCATATGACCATGATAGTGAGGTGTTTAAGGTATGCTAAAAATGAGCAATATTTTAAGTAATTTGAGATAATTCTTAATTATGTGGATAATTAACTAATTATT
>Nt01:50195449:50204874
ATCCTCCCCAACTAAAACAAACGCTCGTTCTCGAGCAGGTCAAGAAACATACTTGGAGCCTCAAACAGGTGAGGATATCTGCTCCACATTTCCCGCTTGGTCTCCCAAGTAGCCTCCTCCACAGGCCGACCTCTCCACTGCACTTTCACCGAAGCGATATCCTTTGATCTCAATCTCCGAAACTGACGACCCAAAATAGCCACTGGCTCCACATCGTAGGTCAAATCATCATCCAACTGGACCATGCTGAAGTCTAAAACATGAGACGGGTCCCGAACAAACTTCCGGAGCATAGAAACATGGAATACCGGATGCACACTCGACAGGCTGGGTGGCAAAGCAAGCTCGTAAGCCACATCCCCAATCCTCCGAAGCACCTCAAAAGGCCCAATGAACCGCGGATTCAACTTGCCTTTCTTCCCAAACCTCATAACACCCTTCATAGGCGAAACCTTCAGCAAGACCTTCTCACCAACCATATAGGACACATCTCGAACCTTCCGGTCCGCATAACTCTTTTGACGTGACTGAGCTGTACGAAGTCTTTCCTGAATCATCTTCACTTTCTCTAAGACATCCTGAACCAAGTCTGTTCCCAACATCCTAGCCTCGCCAGTCTCGAACCAACCAACTGGAGATCTACACTGTCTCCTATACAAGGCCTCATAAGGTGCCATCTGAATGCTGGACTGATAGCTGTTGTTGTAGGCAAACTCTGCAAGTGGCAAGAACTCATCCCAAGAACCCCCAAATTCAATAACACAGGCACGCAACATGTCCTCCAATATCTGAATGGTACGCTCGGACTGTCCGTCCGTCTGAGGATGAAATGTCGTGCTCAACTCCACCTGCGTACCCAACTCTCGCTGAAATGTCCTCCAAAACTGAGAAGTGAACTGAGTACCCCTATCTGAGATAATAGACACTGGAACCCCATGCAATCGGACAATCTCCCGGATAAAGATCCCTGCCAGCCGCTCCAAAGAATAGGTAGTACATACTGGAATGAAGTGCGCGGACTTGGTCAGCCTGTCCACAATCACCCAAATCGAATCAAACTTATTCAAAGTCCGAGGAAGACCACTCACAAAATCCATAGTAATTCTCTCCCACTTCCACTCAGGAATAATCATCCGCTGAAGTACGCCACCCGGTCTCTGATGCTCGTACTTTACCTGCTGACAGTTGAGACACCGAGCCACATACCCTACTATATCCTTTTTCATCCTTCTCCACCAGTAGTGCTACCTCAAATCCTGATACATCTTCGCGGCACCTAGATGGATGGAATACAGCGAGTTGTGGACCTCCTCCAATATCAACTCCCGAAGCCCCTCCACATTGGGCACGCAAATCCGGCCCTGCATCCTCAACACGCCATCACCATCAATGGTCACATCCCTGGCATCATCATGTTGAACCCTGTCCTTAAGGACAAGCAAATGTGGATCATCATACTGGCGCTCTTTGATGCAGTCATACAAGGAAGACCGAGAAACTACACAAGCCAACACCCGACTAGGCTCTAAAATATCTAATCTTACCATCCGATTGGCCAAAGCCTGAACATCAACTGCAAAGGGCCTCTCACCAACTGGAATGTATGCCAAACTCCCCATGCTAACCGCCTTCCGGCTCAACGCATCGGCCACCACATTGGCCTTCCCGGGGTGATACAAAATGGTAATATCATAATCCTTGAGCAACTCAAGCCACCTCCGCTGCCTCAAATTAAGATCTTTTTGCTTGAAAAAATGTTGAAGACTGCGATGATTGGTGAATACCTCACAAGATACGCCATATAAATAGTGCCTCCAAATCTTCAAAGCATCAACTATGGCAGCCAACTGACAAGAAGCATATGCAATCACTCTACCCTCCTACATCAACACACAGCCAATCCCAACTCTCGAAGCATTACAATAGACGGTATAAGAACCTGAAGCTGATGGTAACACCAATACCAGAGCTGTGGTCAAAGCTGTCTTGAGCTTCTGAGAGCTCTTCTCGCACTCGTCCGACCATACAAATGGAGCACCCTTCTGCGTCAACTTGGTCAAGGGCGAGGCAATAGATGAAAAACCCTGAACAAACCGGCGATAATAACCCGCCAAACCGAGGAAACTACGAATCTCTGTGGCTGAGGTCGGTCTAGGCCAACTCTGTACTGCCTCTATCTTCTTCGGGTCGACCTTAATACCCTCGCAAGACACCACGTGACCTAAGAAAGCCACTGACCCAAGCCAAAACTCACACTTGGAGAACTTTGCATAAAGCTTCTCCTCTCTCAATCTCTGTAATACCACTCGCAAATGCTATGCGTGCTCCTCCTGTCTATGCGAGTACACCAATATATCATCAATAAAAACGATCATGAACGAATCCATATATGGACGAAATACACTGTTCATCAAATGCATGAACGCGGCTGGGGCATTAGTCAGNNNNNNNNNNNNNNNNNNNNNNNNNNNNNNNNNNNNNNNNNNNNNNNNNNNNNNNNNNNNNNNNNNNNNNNNNNNNNNNNNNNNNNNNNNNNNNNNNNNNNNNNNNNNNNNNNNNNNNNNNNNNNNNNNNNNNNNNNNNNNNNNNNNNNNNNNNNNNNNNNNNNNNNNNNNNNNNNNNNNNNNNNNNNNNNNNNNNNNNNNNNNNNNNNNNNNNNNNNNNNNNNNNNNNNNNNNNNNNNNNNNNNNNNNNNNNNNNNNNNNNNNNNNNNNNNNNNNNNNNNNNNNNNNNNNNNNNNNNNNNNNNNNNNNNNNNNNNNNNNNNNNNNNNNNNNNNNNNNNNNNNNNNNNNNNNNNNNNNNNNNNNNNNNNNNNNNNNNNNNNNNNNNNNNNNNNNNNNNNNNNNNNNNNNNNNNNNNNNNNNNNNNNNNNNNNNNNNNNNNNNNNNNNNNNNNNNNNNNNNNNNNNNNNNNNNNNNNNNNNNNNNNNNNNNNNNNNNNNNNNNNNNNNNNNNNNNNNNNNNNNNNNNNNNNNNNNNNNNNNNNNNNNNNNNNNNNNNNNNNNNNNNNNNNNNNNNNNNNNNNNNNNNNNNNNNNNNNNNNNNNNNNNNNNNNNNNNNNNNNNNNNNNNNNNNNNNNNNNNNNNNNNNNNNNNNNNNNNNNNNNNNNNNNNNNNNNNNNNNNNNNNNNNNNNNNNNNNNNNNNNNNNNNNNNNNNNNNNNNNNNNNNNNNNNNNNNNNNNNNNNNNNNNNNNNNNNNNNNNNNNNNNNNNNNNNNNNNNNNNNNNNNNNNNNNNNNNNNNNNNNNNNNNNNNNNNNNNNNNNNNNNNNNNNNNNNNNNNNNNNNNNNNNNNNNNNNNNNNNNNNNNNNNNNNNNNNNNNNNNNNNNNNNNNNNNNNNNNNNNNNNNNNNNNNNNNNNNNNNNNNNNNNNNNNNNNNNNNNNNNNNNNNNNNNNNNNNNNNNNNNNNNNNNNNNNNNNNNNNNNNNNNNNNNNNNNNNNNNNNNNNNNNNNNNNNNNNNNNNNNNNNNNNNNNNNNNNNNNNNNNNNNNNNNNNNNNNNNNNNNNNNNNNNNNNNNNNNNNNNNNNNNNNNNNNNNNNNNNNNNNNNNNNNNNNNNNNNNNNNNNNNNNNNNNNNNNNNNNNNNNNNNNNNNNNNNNNNNNNNNNNNNNNNNNNNNNNNNNNNNNNNNNNNNNNNNNNNNNNNNNNNNNNNNNNNNNNNNNNNNNNNNNNNNNNNNNNNNNNNNNNNNNNNNNNNNNNNNNNNNNNNNNNNNNNNNNNNNNNNNNNNNNNNNNNNNNNNNNNNNNNNNNNNNNNNNNNNNNNNNNNNNNNNNNNNNNNNNNNNNNNNNNNNNNNNNNNNNNNNNNNNNNNNNNNNNNNNNNNNNNNNNNNNNNNNNNNNNNNNNNNNNNNNNNNNNNNNNNNNNNNNNNNNNNNNNNNNNNNNNNNNNNNNNNNNNNNNNNNNNNNNNNNNNNNNNNNNNNNNNNNNNNNNNNNNNNNNNNNNNNNNNNNNNNNNNNNNNNNNNNNNNNNNNNNNNNNNNNNNNNNNNNNNNNNNNNNNNNNNNNNNNNNNNNNNNNNNNNNNNNNNNNNNNNNNNNNNNNNNNNNNNNNNNNNNNNNNNNNNNNNNNNNNNNNNNNNNNNNNNNNNNNNNNNNNNNNNNNNNNNNNNNNNNNNNNNNNNNNNNNNNNNNNNNNNNNNNNNNNNNNNNNNNNNNNNNNNNNNNNNNNNNNNNNNNNNNNNNNNNNNNNNNNNNNNNNNNNNNNNNNNNNNNNNNNNNNNNNNNNNNNNNNNNNNNNNNNNNNNNNNNNNNNNNNNNNNNNNNNNNNNNNNNNNNNNNNNNNNNNNNNNNNNNNNNNNNNNNNNNNNNNNNNNNNNNNNNNNNNNNNNNNNNNNNNNNNNNNNNNNNNNNNNNNNNNNNNNNNNNNNNNNNNNNNNNNNNNNNNNNNNNNNNNNNNNNNNNNNNNNNNNNNNNNNNNNNNNNNNNNNNNNNNNNNNNNNNNNNNNNNNNNNNNNNNNNNNNNNNNNNNNNNNNNNNNNNNNNNNNNNNNNNNNNNNNNNNNNNNNNNNNNNNNNNNNNNNNNNNNNNNNNNNNNNNNNNNNNNNNNNNNNNNNNNNNNNNNNNNNNNNNNNNNNNNNNNNNNNNNNNNNNNNNNNNNNNNNNNNNNNNNNNNNNNNNNNNNNNNNNNNNNNNNNNNNNNNNNNNNNNNNNNNNNNNNNNNNNNNNNNNNNNNNNNNNNNNNNNNNNNNNNNNNNNNNNNNNNNNNNNNNNNNNNNNNNNNNNNNNNNNNNNNNNNNNNNNNNNNNNNNNNNNNNNNNNNNNNNNNNNNNNNNNNNNNNNNNNNNNNNNNNNNNNNNNNNNNNNNNNNNNNNNNNNNNNNNNNNNNNNNNNNNNNNNNNNNNNNNNNNNNNNNNNNNNNNNNNNNNNNNNNNNNNNNNNNNNNNNNNNNNNNNNNNNNNNNNNNNNNNNNNNNNNNNNNNNNNNNNNNNNNNNNNNNNNNNNNNNNNNNNNNNNNNNNNNNNNNNNNNNNNNNNNNNNNNNNNNNNNNNNNNNNNNNNNNNNNNNNNNNNNNNNNNNNNNNNNNNNNNNNNNNNNNNNNNNNNNNNNNNNNNNNNNNNNNNNNNNNNNNNNNNNNNNNNNNNNNNNNNNNNNNNNNNNNNNNNNNNNNNNNNNNNNNNNNNNNNNNNNNNNNNNNNNNNNNNNNNNNNNNNNNNNNNNNNNNNNNNNNNNNNNNNNNNNNNNNNNNNNNNNNNNNNNNNNNNNNNNNNNNNNNNNNNNNNNNNNNNNNNNNNNNNNNNNNNNNNNNNNNNNNNNNNNNNNNNNNNNNNNNNNNNNNNNNNNNNNNNNNNNNNNNNNNNNNNNNNNNNNNNNNNNNNNNNNNNNNNNNNNNNNNNNNNNNNNNNNNNNNNNNNNNNNNNNNNNNNNNNNNNNNNNNNNNNNNNNNNNNNNNNNNNNNNNNNNNNNNNNNNNNNNNNNNNNNNNNNNNNNNNNNNNNNNNNNNNNNNNNNNNNNNNNNNNNNNNNNNNNNNNNNNNNNNNNNNNNNNNNNNNNNNNNNNNNNNNNNNNNNNNNNNNNNNNNNNNNNNNNNNNNNNNNNNNNNNNNNNNNNNNNNNNNNNNNNNNNNNNNNNNNNNNNNNNNNNNNNNNNNNNNNNNNNNNNNNNNNNNNNNNNNNNNNNNNNNNNNNNNNNNNNNNNNNNNNNNNNNNNNNNNNNNNNNNNNNNNNNNNNNNNNNNNNNNNNNNNNNNNNNNNNNNNNNNNNNNNNNNNNNNNNNNNNNNNNNNNNNNNNNNNNNNNNNNNNNNNNNNNNNNNNNNNNNNNNNNNNNNNNNNNNNNNNNNNNNNNNNNNNNNNNNNNNNNNNNNNNNNNNNNNNNNNNNNNNNNNNNNNNNNNNNNNNNNNNNNNNNNNNNNNNNNNNNNNNNNNNNNNNNNNNNNNNNNNNNNNNNNNNNNNNNNNNNNNNNNNNNNNNNNNNNNNNNNNNNNNNNNNNNNNNNNNNNNNNNNNNNNNNNNNNNNNNNNNNNNNNNNNNNNNNNNNNNNNNNNNNNNNNNNNNNNNNNNNNNNNNNNNNNNNNNNNNNNNNNNNNNNNNNNNNNNNNNNNNNNNNNNNNNNNNNNNNNNNNNNNNNNNNNNNNNNNNNNNNNNNNNNNNNNNNNNNNNNNNNNNNNNNNNNNNNNNNNNNNNNNNNNNNNNNNNNNNNNNNNNNNNNNNNNNNNNNNNNNNNNNNNNNNNNNNNNNNNNNNNNNNNNNNNNNNNNNNNNNNNNNNNNNNNNNNNNNNNNNNNNNNNNNNNNNNNNNNNNNNNNNNNNNNNNNNNNNNNNNNNNNNNNNNNNNNNNNNNNNNNNNNNNNNNNNNNNNNNNNNNNNNNNNNNNNNNNNNNNNNNNNNNNNNNNNNNNNNNNNNNNNNNNNNNNNNNNNNNNNNNNNNNNNNNNNNNNNNNNNNNNNNNNNNNNNNNNNNNNNNNNNNNNNNNNNNNNNNNNNNNNNNNNNNNNNNNNNNNNNNNNNNNNNNNNNNNNNNNNNNNNNNNNNNNNNNNNNNNNNNNNNNNNNNNNNNNNNNNNNNNNNNNNNNNNNNNNNNNNNNNNNNNNNNNNNNNNNNNNNNNNNNNNNNNNNNNNNNNNNNNNNNNNNNNNNNNNNNNNNNNNNNNNNNNNNNNNNNNNNNNNNNNNNNNNNNNNNNNNNNNNNNNNNNNNNNNNNNNNNNNNNNNNNNNNNNNNNNNNNNNNNNNNNNNNNNNNNNNNNNNNNNNNNNNNNNNNNNNNNNNNNNNNNNNNNNNNNNNNNNNNNNNNNNNNNNNNNNNNNNNNNNNNNNNNNNNATAAGACGGGGTTCTCAACCCCCACGTTACTCTTATTAGGATTTAACAATTTCTAAAGCTAGTTCATATTATGTTTACCAGTTAAGAACATGACTGAGGGTATGATTTCGACAAAGAAAGTGAGGTCAACCAATACAAATGCCCCCTAAGGGTTCTACAGATCGTCACAAGGCCCCAAACATGGCAACTAGCCCATAATATAATGATATTAATTATGTCTCAGTCAAAAATGCAGTAGAGTCATCAAATGGGATGGACCGAGTCCAAATCCCCAGTAGTAACAGACCCCACACTCATCATACAGCGTGTGTCTCATCTCATCATAGCACCACGTTGTGCAAATCCGGGGTTTCAAACCCTCAGAACATCATTTATAACCATTACTCACCTCAAGCATGCCGAAATCCTAGCTCGCTACTCCTTTGCCTTGCAAATCAACCTCCTCGAGCGTCGAATCTGGTCAAAACCACAAGTAATACGTTACAATAGGCTAAGGGAATACAACCCAATCGAAAAGACTCAAAAATTATCGAAAATCACGAAGTTGGCAAAACCCGAGCCCCGGGCCCACTTCTAAAAAAATCAGAAAATTTATATCACCGGATTCCTTATCTCGCCACGAGTCTATACATATCAACTTTACCAAAATCCGAGCTCAAATGCTCCCTCAAACCCCACATTTCTATTTCAAAAGTCAAGCCCTAATTCTTCCCCTTTTAATCAAATTTTCATGAATTTAGATGTTGAATCTACAATTAAATGATATTTTTTTTAGGTCACAAGACTCACCTCTAATCAATCCCAGTCGAAACCCTCTTTAATCCTCGTCCAAAAGCTCTCAAGGATGTTCAAAAATGGAGGAAATGGGTATGGGTTCACGGATGAAATATTTTTAACATTCTGCCCGGATCACTGTAGCTAACTCTATGTGATCACAACAAGCCCTTGCGATCGCATAGACCAAAATCTGCAACTCCAGAATTAACCCTATGCGATCACATCCTATCCTCTGCGATCGCATAGCACAATGATTTTAGCCTATGCGATCGCACACCTGCTCCTGCGATCGCATTAAACAAATTTTCACGAAAATCTCGGATTAGCTTTACACT
>Nt01:50379671:50384447
ATATTTGCTATCAGAGCAATTAGAAAAAGAAGTGGGTTACAACATAAATCTTCATTCTTTTCTATTTCCAGGTTTCACTCTAACTCTTCCGCACCAAATAGTTAAGTTAGAGAGAAAGTTCTAAACACAAACCAGAGACAAAAATCGCAGCAAATTCAAACTCTAACACTAACTCCCAACATCTTCCAATTTTCAAAGGGGTGAATTATCATTTTTGGAGTCTTAAGATGAAGACTCTCTTCGAGTCTCAGGAATTATGGGACTTGGTGGAGAATGGATTTCCAGACCCGGATGAAGGCCGCACAATGGCTGCGGGAAAATCGCAAGAAGGATTCGAAGGCACTGTTTCTGATTCAACAAGCCCTTGATGATGATATCTTCCCCCGAATTTCAGCAGCAGAGACTTCCCATGAAGCTTGGGAAATTTTGCAGCAGGAGTATATGGGAGATGAGAAGGTAATTGCAGTAAAATTGCAAACTTTGCGTCGTGATTTTGAAACTTTGAGCATGAAAAATAATGAATCGGTGCAAGATTATATGTTTAGAGTCTCTTCCATTGTTAATCTCATGAAATCTTTTGGGGAGATTGTAAGTGATGAAATTGTTGTAGCAAAGGTGTTGAGGTTTAACCAATAAATTTGAGCAGGTGGTTGCTGCAATTGAAGAATCCAAGGATTTATCTGATTATTCATTTGATGAATTAATGGGTTCCTTGTTAGCACATGAACATAGGTTAAACAGGTCTCATGAGAAAATTGAAGAAAAAGCATTCCAGGTGAAAGAGGAGGCATCTTTCTCCAGAGAAAAAATCGGCAATTTTTTTTGGCAGAGGTAGAGGAAGAGGTGGATTGCGTGGTCGAGGTCGAGGACGCGGTAGAGGCAGAGGTCAATTTACTGAGACACGTCAGTCCAAGAATGACATGCAATGCCGATATTGCAAAAAGCACGGTCATATTGAATCATATTGCTGGACTAAGCAAAAAAATGAGCAGAAGCATGCCAATTTCTCAGAGAAAGTTAAGAGGAGGAAAGTAAGTTGTTCATGGCTCATTCTCCAATTTCTAACTCTTCTGATGGTGTTTGGTTCATTGATAGTGGATACTCGAACCATATGTCTGGCACAAGGTCTTTGTTTAGAGACCTCGATGAGTCACAGAAGAGTGAAGTTCGACTTGGTGATGACAAGCAAGTTCGAGCTGAAGGCAAAGGTACCATAGCCATAAAGACAATACAGGGTAATGTTAAACTTCTCTGTAATGTGCAATTTGTTCCTAGTTTGGCTCATAATTTACTGAGTGTTGGACAATTGATGGCTAGTGGTTATTCTATTCTGTTTGATAATGGAGAATGTATTGTTAGTGATAAAAAATTTGGTCAGACTATTGCAGTTGTGCCTGTGACACAGAACAACATGTTTCCCCTTAATGTTTCAAATGTTGTGAAAAATGCTTTAGTTGCTAAAGGTGTTAATGAAACTCAGCTTTGGCATCTTCGCTATGGCCATTTAAATATTAATGGGCTAAAATTGTTGACTAAGAAGAATATGGTTGTTGGGTTACCAGAAATTGGGGAGCTTAATTTGTGTGAAAGTTGCATTTTTGGGAAACAAAGTAGGAAATCCTTTCCAGTAGGACAATCGTGGAGGGCTACATGTTGTCTTGAGCTTGTACATGCTGACTTGTGTGGACCAATGAAGACTGAGTTGAGTCGCTTGATGGGAGTCAATTTTTTATGCTATTTACCGATGATTATAGCCGTATGAGTTGGGTTTACTTTCTGAAATTTAAATCAGAAGCTTTTGAGAATTTCAGAAATTTCAAGGCACTCGTGGAGAAGCAATCAGGCTGCAACATAAAGATTCTTCGCACAGATCGTGGTGGTGAATTTTTATCTAATGATTTTAATTTATTTTGTGAAGAGAATGGAATTTGCAGGGAGCTTACAACACCGTACACACCACAACAAAATGGCGTTGCCGAGCGAAAAAATCGTACGGTGGTTGAGATGGCCAGAAGCTTACTTAATGCAAGAGGACTTCCAGTTCATTTTTGGGGAGAGGCAGTGGCAACAGCTGTGTACCTCTTAAACATCTCTCCAACAAAAGCAGTTTTGGATCAGACTCCATATGAAGCATGGATGGGACGAAAACCACGAGTGCACTTGAAAGTCTTTGGTTGTATAGCTTATGCTTTGGTTAATTTACGCTCTAAACTTGATGAAAAATCAGAAAAATGCATTTTCATTGGTTATAGTCCTCAATCCAAAGCATATAGACTATATAATCCTACTAATGGCAAAGTGATTATCAACAGGAATGTGGTGTTTAATGAAGAAGCAGCTTGGGAGTGGATGACAAGAAGGAAGATTCATCAGTCCATATTCCATTTCACACAGAAGAGGAGCATATGGATATACTTGAATCAGGAAGTTCGGATCCTTCCTCTCCTGGTAGCAATAATACTGATTTCTCTTCTCATGGAAGTACCAAAAATTCTACTCCAGCAAGCTCTCATTCTCCAACTTCGGCATCATCCAGCAAAACTCCACCAACAAAGTTCAGATCACTGAAAGATGTTTATTCAGCTTGTAGTTTTGCCTTGTTAGCTGTTGATCCACTGTATTATGAAGAAGCTGCAGAGCAACCAGAGTGGAAGAATGCAATGATTGAAGAGATTCAGTCCATTGAGAAAAATCAGACCTGGGAGCTAGTTGATTTGCCAGAAGGGAAGAACGTTATCGTGCTAAAATGGATTTTTAAAACAAAATACAATGCTGATGGAAGCGTCAAAAGGCACAAAGCTCAACTTGTTGCAAAAGGATACTCCCAACAACAAGGCATCGACTTTGAAGAGACGTTCTCACCAGTAGCTCGCTTTGAAACGGTTAGAACTATTCTAGCCTTGGCTGCTCAACTTGGTTGGCCTGTGTACCAATTTGATGTTAAGTCTGCTTTCCTAAATGGTGACTTACAAGAAGAAGTATATGTTTCCCGACCTGAAGGCTTCATTTCTAGTGAAGGCAAGAGCAAAGTATATAGATTGAAAAAGGCATTGTATGGTCTGAAGCAAGCTCCTCGGGCATGATATAGTAAAATTGACTCTTTTTTTCAAGAGAACCAGTTCAGAAGAAGTGAGAATGAACCTACACTCTATGTGAAGAAGCGAGGTAATGGTGATTTTCTTGTTGTCTGTCTTTATGTAGATGATATTATATATATGGGCTCTTGTGAATCGATTGTTGCTAAATTTAAGAATTGCATGATGAGTAAATTTGAGATGTCCGACTTAGGTATGTTGCATTATTTTCTTGGGCTTGAGATAAAACAAGGTCTGGATGGGATTTTTATTTTGCAAAGAAAATATGCTACTGAACTTTTGCAGAGGTTCAACTTGCTGAACTGTAATCCATCTCCAACGCCCATGAATATGAATGAGAAGCTGGTACTCGAAGATGGTACAGGTGCAGCAAATGCTTCTTATTTTAGAAGCTTGGTTGGTGGTTTAAATTACTTCTCGCACACAAGGCCCGATATAGCGTTCTCTGTCAGTTTGATTTCAAGGTTCATGCATAGTCCCTCAAAGCAACACCTAGGTGCAGCCAAGAGGATTTTGCGATATGTTGCTGGCACAACAAGTTATGGAATTTTTTACTCAAAAGTATCAGATTTCAGGTTAGTTGGCTTTACTGATAGTGACTGGGCAGGTAGCTTGGATGATTGCAAGAGCACATCTGGGAATGTTTTCAATCTTGGTTCTGGAGCAATCTCATGGAGTTCAAAGAAACAAGATATAGTGGCTTTGTCATCTTCGGAAGCAGAATACATGGCTGCAACTACATCAAGTTGTCAAGCTGTCTGGTTAAGAAAATTGTTAGCGGATCTTCAACAGGAGCAGATTGGTCCAACTGAAATATGGTGTGACAACAAGGCAACAATTGCTATGACAAAGAATCCTGCTTTTCACAGTAGAACGAAGCACATCGACACTCGCTATCACTTCATTCACAATCTAGTCATTGGTGGAGTAATCTCAATGGAATTTTGTGGCACAAATGATCAAGTTGCTGATGTTCTTACGAAATCGCTGCCTCGCAACAAGCATGACTTCTTCAGACTACAAATGGGCGTATATGATTTTGAAGAAAGGGGGAGT
>Nt01:53142501:53155580
ACGCCCGGTGGGACTAATTCTGCCCTTCATCTCTCCTTCTTGCAAGTTGAAAATTACAAGCTTCATATCTACTACTACAATGGCCTTCTGCAAGTGTGATGTTTCATGCAAAGATGCTATTGTTGCCGCATCCGCTGAGCTCGGTCATGTTGGCCCAATCACTCGAAGCAAGTTCAAGACTAGTGGCTTGGATGGATCCGAATACTTCGCTTCCTTGGAGATGACAAAGAAAAGAAGATCTCATATGACGTTCACAACCGCAATCTCTGGGGGCAACACCCCATTATCGATGTTGGACCAACTTTCTCAAACATCCTCAAACCTTGGCAGATTTGAGGATTTGGTGGATTCTTCAGTTTTAACAAAAGTCAATGCCTTGATGACTGACGCAACTAATGTGGACGAAAGTTTGCCATGATGGAACAGACTATAGAGGTCTTGAAGAAATCTGTTGAAGACAAAGACTTTCAAATCGCTCAACTCATGAACAAATTGGACGCCTATGCACCTGGAGAGTCGAGCAATGTCCCTCCTCGTTCACCTGTCTTCACCTCCAAAAAAAAATAGCCGTTGAGGAATCATTTTCAAAGTTAAACATTTAAAAGGAAAAGCAATATACTTCAGTTGCGGCGTTATCTGTCCAACAATTGCAAGACATGATAACAAACACCATCAGAGCTCAATATGGCGGACCATCACAAAGTTCGTTGTACTACTCTAAGCCTTATACTAAGAGGATTGATTTTTTAACCATGCCAACTAATTATCAACCACCAAAGCTGCATCAATTTGATGGCAAAGGGAACCAAAGGCAACATATTGCCCACTTTGCCGAGACTTGTAGCAATGTGGGAACGCATGGTGATCTTTTGGTAAAACAATTTGTTCGTTCTCTAAAAGGAAACACATTTGACTGATATATTGACTTGGAGCCCGAGTCCATTGATAGATATGAGAAACTTGAGAAGGAATTCCTCAACTGTTTTTACAGTACCCGAAGAACTGTAAGCATGATAGAATTGACAGGCATCAAGCAAAGGAAGGACGAGCCAGCGATGGATTACATTAATCGTTGGAGGGCGTTAAGTTTGGACTGCAAAGATCGCCTTTCAAAAATATCTGCTGTGGAGATGTGCATTCAAGGAATGCACTGGGCCTTTTGTACATCCTACAAGGGATCAAACCGCTAACTTTTGAAGAACTTGCAACACGAGCGCACGACATGGAGTTAAGCATCGCAAGTCATGGAAAGGCATCTCCATTTGCTGATCAAAAGAAGTTCAAGAAAAATGTTTCATCAAAGAACCAAACCAAAGAATCAATGGAGATGAAAGCAACTTCTGTGAAGGTGACTACTAAGCAAAAAGTGAAGGAGGATAAGACCCCGAGTCAATATCCCAAAGAGGAGAAACGTCGTCCCACCTTGAAGGAATCAGAGGCGAAGGTTTATCCATTTACAGATTCAGACGTACCCACAATCCTTGATGAACTGTTGAATAAGGCAGTCATTGATTTCCCTGAATAACAAAGGCCAGAGGAAATTGGCAAAGTTGGCGATCCGAAATATTGCAAGTTTCATCGCGTCATTAGCCACCCTACAAAGAAATGCTTCGTCTTGAAGGAGAAAATTATGGCTCTTGTAAGTGAAGGAAAAATCATCATAGACATGGATGAAACAGCAGAAGCAAATCATGTAAGTATCGCGCTCAAGGAAAAGAAATGTTCAAAGTTGCATAACGTGTCAAGCACTGCCTTCTTAAAATTTGGAAGTTTCAAGCCCGTTGAAGTTGATCTTCCAAGGAAAACTCTTGAAGGTTCACTAGAGCTAGACAATCACTCCAAAGACAAAGATGATGAGGGTTGGATTCTAGTCACTCTGAAGAAGCGAAAACATCAGGCAGTTTTAAGGCTACGAATTCTTAATTCAAGAGCGATGATGAGCGATGCAGATAGGCTTCACCAAGAAATATCAAATATTATACTAGCAAGAAGATTAATAGTGCCTTATTGCCAAAGTTCCAAAAGCCCATCACATTGCATGAATTCTTTATGGGAAAATTCCTTCATGGAGGTCACGTTGGTGCAACTCATATAGTTTCTAAAACTGTCGAAACAACAGAAAGCAACGATGAGCCTACTCCAATGAAAACACAAGAACATCATGGAAACGGAAAAATTGTCACATGCTGTGCAACAATTTCATTCACAGAGGATGACTTGTTGCTGGGGTCTAAGCCACATAACAAATCATTGTTTGTTGTAGGGTCCATTCAGGAACAACATCTCAATCGCATACTTGTTGATGATGGTTCGGCTGTCAACATCATGCGAAAGATGGTGCTAAAAAATCTTGGGATCTCTATCGATGAGCTATTCAAAAGTAACCTAACAATCCAAGGTTTCAACCAGGGAGGACAACGAGCCATAGGTATGATCCGCGTAGGATTATCCATTGGTGAGATGAATTCAAACACCCTGATTCACGTCATAGATGCTAAAACATCATACAACTTGTTGCTTGGATGTCCTTGGATTTATGAGAATGGGGTTGTATCATCTACTTTGCATCAATGTCTGAAGTATAGAAGAGATGGTGAGATAGTCATAATTGATGCAAACATCAAGCCTTTCACTGAGACGGAGTCATACTTTGCAGATGCAAAATTCTACCTAGATTCTTGTGAACCGAAAGTGGAGAAACCATCATTAGATGACTAAGCTGATGTCAAGTCAGAAAAGGAAAATGAGGCTCAACGGACTACTACCAAGCTTCCTAAGAAGGGAATCGAAGAAGTCTCCATTAAGCTATCATCATCTGAAGGTGACATACAGACAAAGACTGAGGAGCATCTGGTTTTTCGCTATGTTCCACGTGAGCGTCGAAAGAAAGGGCAACCTTTGCTATAGGAATGTACTCCAAAGAAGCAAATGAGTCATAAAGATATCCAACATTTGAAGGAGCATATGATAGTTCCAGTTGCACAAATCCCATCCGTGACTTGTGAGTCTGTTAAAGGCAATCTCCAAGCTGATAAAATAAAAGGGCACTATGATCCTAAGGCCTTCATACTGCTTGAAAAGTCTGGTTATGACTTCACCAATCCATCACAACTAGGATAACTCAAAGACGAAGTCACCGGTGAAAAGATACATGGGCTCAATGAGTTAAATGAAGTTGAGAAAGCAAGGGCACTACGTCGCCACTGAAAAGTTTGGGTTAGGATTCAGTTTGGCAGAGCCTCTTCGAATTTCATCAAAGAGAAGCAAAGAGATAGCTTCATCACAATACACCTCGGTAGAGGAGATGAAGGAATTTAAGGGCAAGAAAATAAAACAACGGGCTTCAGTATTTGATCACATTGGAGGCTCAACCCCTCCGGTCTCGGTGTTTGAAAGGCTAAGCCACAAAGGTGAATGTGTAGCTTCCAAACATCTAAAAGAAGTTTCCACTACCTCAAAGACCTTTGTCTTTTGTTGCCTAGGGACCACAAGGAAGTCTCCATCTAGAAAGATACTGTCAAAATACAAGGAGCAAGTCCATGAGGAGCGGGATCATTTTGAAGTTGTTGCTGACAAAGAAATCTGTAGTGTTTTCCCATCACGTATGAAGAGGAAGTCTATTTTGTCGATATCCACAGATGGTCCGCTGAAGGTGCAAAGGAGAACCATTGTTTACACTTTCCAGCCTCATAAAGAAGCAAAGAAAGAGAAAGAAGCCATGCCGACCATCCAAGAAAGTCAAAGAGAAAAGTCAGACTTTGTGGAAACATCCTATCACATAATTGTGGAAGATAGCCCATGCCTTAACATCGATGATGAAGTACATGAGGATCCCCCTCAAATAGAAGATGGCGGGCAATCAACTGTGGATGAGCTTAAGGAACTCAATTTAGGTACTTTGAAAGATCCACACCTCACCTTCGGTACTCCGAAAGATCCACGTCTCACCTTCATTAGTGCACTGCTTACGCCTCAAGAGGAGGAGGAATACTCCAAGTTGTTGACCGAGTACGAATATGTCTTCGCTTGGTCGTATAGAGAAATGCGTGTTCTTAGTCCTAAGGTAGTTGTTCATCATTTAGGGATCAAAAGTGGAGCACGCCCTGTGAAGCAGTCACAACGCATGTTTCGACTCGAGCTTGTATCACAAATTGAAGTCGAAGTCAACAAGCTCATCGAGGCAGGATTTATTCGAGAGGTTAAGTACCCATCATGTATATCGAATATTGTACCTGTCAAGAAAAAGAATGGTCAAATACGCATTTGTGTTGACTTTCGAGACCTAAACAAAGCGTGTCCAAAAGATAACTTCCCGCTACCAATTATTGAACTCATGGTTGATGCTACAATAGGGCATAAAGCTATGTCATTCATGGATGGGTCCTCTGGATACAATCAAATCAGAATGTCTCCAAAAGATGAAGAGTGTATTACTTTCCAAACTCCAAAAGGGATATATTGCTACAAAGTGATGCCCTTCGGTCTGAAGAATGCTGGTGCAACCTACCAACGCGCGATGCAAAACATTTTTGACGACATGCTTCATAAGAGGGTTGAATGCTACATCGATGACTTAGTGGTAAAGACGAAGAGAAGGCATTACCACCTTGAAGACATTCGAATTGTTTTTAAAAGGTTAAGAAAATTTGACCTAAAGATGAATCCACTCAAGTGTGCATTTGGAGTTACCCCAGGAAAGTTTCTTGGCTTCATTGTGCATCATCGTGGAATTGAAGTTGATCTTGCAAAGATTGATGCCATTCAGAAAATGCCCCAGCCAAAGAACTTGAGGGAGCTTCGAAGTCTCCAAGGAAACTTAGCATTCATCCGGAGGTTCATCTCTAATCTAGCCGGACGGTGTCAACCCTTCAATCATCTATTGAGGAAGGATATCCCTTTTCATTAGGATCAGTCATGTCAAAATGCTTTTGAAAGCATCAAAACATACTTGCTGAATCCACCTATGTTAAGGGAGCCAATGCTTGGGAAGCCATTGATACTCTATATCGCGGCACAAAAACGTTCACTTGGAGTGCTACTTGCTCAAGAGAATGAGGAAGGAAAGGAACAAGCCTTGTACTACCTTAGTCGAACTCTGATAGGAGCTGAGTTGAACTATACGCCTGTTGAGAAAACATGCTTAGCGTTACTTTATGCAATAAAGAAGCTAAGGCATTATTTTGAAGCATACACCATCAAACTCATCTCTCGAGCAGATCCCGTGAAGTTTGTGATGACTTGACCTGTTCTTTCTGGACGCCTAGCAAGATGGTCCATATTGTTTAACCAATATGAGATCACATACATACCTCAAAAAGTTGTGAAAGGACAAACACTAGCCAATTTTCTGGCTGATCACCCTCTTCCGGTAGAATGGGAGCTTTCAGATGAGTTTCTACATAAAGACATTTTGTTCATCAAAGAATTTCCACCATGGACAATGTTCTTTAATGGATTTGCACGTCATAATGGTGCGGGGGCGGGTGTTTTTTTGATCTCTCTAGAAAGACAAGTCTTGCCATTCTCCTTTGTTTTAGGTGAAACATGCTCCAACAATGTTGCAGAGTACCAAGCTTTCATCGTCGGTCTCGAAATGGCATTAGAAATAAAGATTCTACAGTTGGGGATCTACGACGACTCTAAGCTGATCATCAACCAACTTTTGGGGAGTTACGAGGTAAAGAAGGAAGATCTATTGTCATACCATGAATACGCTTCTGGTTTACTTGAAAAATTTGACAGAGTGTTTTTAAACCACGTCCTAAGAGAAGAAAATTGCAAGGTTGATGCTTTGGCTAACTTGGCCAAGCCGATGACACTTGGAGAGAATGAGTCAACAAAGGTATATGTGTGTCATCGATGGGTTATTCCTAGACTTCTAGATCTTCAAGTCAACGAAAGCCATCATACATCTGTTCGAGTGATTGAAGAAGAGGATTGGATGCAACCACTGATAGAGTACCTTGAACATGGAAAGTTACCTAAAGATCCGCGACAAAAAACAGATATCAAACGAAGAGCACCACGATTCATCTTCTATAAGGGGACATTATTTCGCCACTCTTTTGAAGGACTATTCTTGCGATGTCTTGACAAAGAAGAAGCCCGCCAAGCGATGGAGGAAGCACATTCTGGCTCATGTGGAGCACACCAATCTGGTCCCAAGCTCCATTTTCCCATCAAGAGGATGGGCTACTACTGGGCGACAATGGTGAAGGGTTGCATGAATCATGCCAAAAGATGTCAAGCGTGTCAATTTCATGCCAACTACATCCACCAACCTCCAGAGCCTCTTCACCCAACTGTAGCTTCATGGCCTTTTGATGCGTGGGGACTTGATATTGTTGGACGACTTCCAAAGTCATCAAAGGGACAGATGTACATATTGGCTGCTACGGACTACTTCTCTAAATGGGCGGAAGCTGTTCCACTCAAGGAGGTGAAAAAGGAAATCGTTGTCGATTTTATCAAGTCGTATATAATTTTTAGGTACGACATAACAAAAAACATAATCATTGATAATGGAACGCCATTTGACAACAAGCTCGAGAAGAGTCTATGTGAGAAGTTTAGTTTCAAACAACATAAGTCTTTAATGTATAATGCACCTGCCAATGGCCTTGTTGAAGCTTTTAACAAGACGCTTGGTAACCTTTTGAAGAAAGTTGTTGCAAAGAACAAGAGAGAATGGAATGAGAGAATTGGTGAAGCTTTGTGGGCATACCGTACAACATTCAGAACTGCTACACAAGCAACTCCTTACTCTTTGGTGTATGGCGTAGAAGCAGTCCTGCCATTGGAGCAACAAATTCCATTATTGCGGATAGCAATCCAAGAAGGACTCACATCCGAAGAGAATGCTCAACTTCACCTAGCAGAGTTAGAGGCACTAGATGAGAAAATATTGGAAGCGCAACAAAACTGGAATGCTATCAAGCTCGACTAGCTAGAGCCTTCAACAAGAAAGTGTGGCCACGATCATTCCAAGTGGGAGACTTAGTCCTAGCTGTTCGACGACCTATAATCCTTAACAAATGCATAGGCGACAAGTTTACCTCAAAATGGGATGAGCCATATGTTGTGAAAGAAACCTATTCAAGTGGCGCATACAAAATTGTCGATAAGGACGGTCTCAGAGTTGGTTCGATCAACGGAAAATTTCTGAAGCAGTACTTCCCATGAAAGTCACCTATGCTCCTCGACGTACGAGCCTAAACTGCAAGTTATGACACTCCTTGATGCATGAGCTTAAACTGCACGTTGCTACACTCCTGGCCCACATGAGTCTAAACTGTGTACGACCACAAAAAAAAATAAGAGTCTGCTAGGTTGAAAACCTCGAAAGAGGCGGCCTAGGCAAAAGTCAAGACTAAAAAAAAATGAAACTCATCCCTTTGAACTACATTATGACTTGATCCCCTTCACCGAGGTACGTAGGCATCTTAGAGTTTCATTCTAAGTTCAATCACATGAGTTTTAAAAAAAATAAAAGTTTGGCATCATCGGATCATTACATTAATTCTTCCAAGTGTAGAGGCACGTATCTATGAGGAATAGAGACGATTTGCTTTGAAGTATAAAAGATGTTTTATTGCTTCAATAGTACAAAAGTTGATACATCAAAATATGTAGAGACAAAAGGAATTAGACATTTTTCTATACAAAAGCCTAAATCATGAAGATGATTGTAAACTAGGCTTTCTTGCTGACGCGTCTTAAATGCTTTTCCGTATGACGTCTCCACATTTGATGCCATTCCCAATGTATGTCTCTCGCGTTCAGTAGTAGTGATGATATCTTGACCACATAGCTTGTTGTTAATCCTCGAGCATGATAGTTTGCTTCTCTTGGTCAAGTATTGGTCGAAGGTCCCATATATGAGAAGTTGTCTCTCTTGGAAAAACTTTTAATCATCATGGGAGCCGACATTGATGAACTTCAAGACTATCAACAAATCAAGTGCAACAGTTGTTTAAGGGTTGACTCCGCATCTTGTATGACACCTCAGTCTGACATCTGGACCCTTTGAGCTCCTTCACGACTCTGCAAAAGGAATAAACAAGAGATAAGATTTGTGAAGCAAGGTACTTGAAGTTACTATATGCAAGAATGTAGAGTCAATCTCAAAATGGGACAACTCAGAAAGTATGGAGCCTTGATCTTCGGTGTGGTTATATTTCTTCACGTCTAAATGGTGTATAATCAAGCCGTTTATGGTCCAGACACCCATAGCACAAGCTAGGAATTTTTCCGCAGGAGTGCGCAAAGTTGGAAAGCGAGCTCAACGGACGTCTCGATCAAATTCGAAAAGCCACCGCAGTCCATCTAAAGTCTGTCTTACCTCTAACTTTTCACATGTTGTAGCTTCATATACCTAGTGTTAAACAACACAAACAGTTTGTGATTTGGAGGCTCCTAGCTCAAAATATGATTTTATTTCCGCCGGAACTACGCAAATCTGAAAGTTTACTGCTGCTAGGTGGAATTTGAGAATTTTCTGTTTCCAGATCAAAACGAGTTATTCCATAAAATTAATATGTATTACAGGTCTCTAAGTTTACTTTCTAACGGTGCAAACGGATCGCAATTTGGAGATTTGTAGCTCGGGATATGATTTTCTTTGACGAAAGTGCACCAAGATGAAAAGCAGCAAGGCAGATATCAGGAGCGACTTCAAAGTAATATCGCGACCAATCTAAAAGGAGTTCTGCCACGATATCTTCAGGTATCGTAGGTATCGACCTTATCTTTCTGATGGTGTAGACGTCTCAGGATTCCAACACCTGTAGCTTGAGATATGAATTTTTCCACGAGTGGACACAAAGCTGAATAGCGAGTTCGGCAGACGGTGGGTCAATTTCAAAATATTACTGCGGCTAATATGCTAGGAATCTTTTTATGATATTCTGGGGATTTTATTATTTCTGAGTCATCTTTCCAGTGGCATAGACGGATAGCGATTTGGATTTTCCTAGCTTGAGATATGTGCATTCCAATGATAGCATGCAGTGCTATGAAGCCGAAATGACAGACTTGTGTATCGCCTTCAAAAGATCGTTTTGACTTGTCCTGATGGAATTTGGCCCTAAATTTTGGATATGTTGCTGTGGTGCAAGTTTTTATTCTGAAGAACCAAGCGTATTACCGTTTGGACATTCCTAGGTCGAGATACAATTTTTTCAATGCGAGCATAAAATGCTATGAAGTCAAAACAGCAGAGACGCGCCAAGTGCTTGCTTGCCGAAGTTGGAAAAGCCTACTCCAGCTGTCTTCTTTGCTAGCCTGCAACAATGCAATATGGTACATGTCTCACTTGCCACTGATGAAATATGGTCACTCCGAACCTCCAAGAGTAGGGATTTTTTCGCCGAGGTTGAAAAGACACTTCATGTGTCTTTCTCGCCGAGCTGCAACAAAGAGACTAGTGGTTTGCTTGCAATTCATCTTCCTAGGGATGTCAAGATCGCTGCAACTCTCTCAAATCCTGCAAAAGAATTTTTTTTAGGAGTCCTCGGTGCCAATAGCACGACGTTTCAGCTCATGACACTTCAACTCGACTCATAAATATCGATGTAGATGCCATGAAGCTTTTGATTTCACATGATTGATTAGCCCCAAGATGCTGCGCTTCGCCTCAACAGTAGGTTTCAATGTCAATGGGATGTCGATTCACTGACTCCAATATTCAATAAAGAAGTGCTCCGTTGCGTCAACGCCATGGGCAAACATTATTGATGGTTCACGTATACTTGCACCTACTGGTGGCTGTAGTTGGGTGACCTATTAGTACAGAGGATGATAGAGATACTTTTAACCTTATGAGATTCTTTGAACAGAAGAAACAATCGCCTACATGGATATGTACCTGAAACGCGCAAGTAAAATAATAAGTGATTGGTTTAAAGAAAAGGGAAAAAGAAGTAGTAGCTACTCAAAGTTCCAATCAGCATGACAGCTAGCGACGCCTATGGCACGAAGCTTTCACTCAGCAACAAGAATTGGTGTCAATGACACGACGCTTCAATGCGGATGGTCAGTATTGCGACGTGCGCTTCTCCGTCAAATCTCGATAGATCGTACACTTCATGAACCTACAAAAAAAGGAGTGGTGATCATCCACTTCTTCTCATGATGCGTATGGGAGAACTCGCCATGTATATCATCTCCAAGCCTGCAACAAAAGAAAAAAAGAGAGGAAAGAAGTATGCTGCCCGAACAATCCTCGCGATTTCGGCGCTTGATCGATCAAAGATTGGTCGCATCTAGATCAAAAGGGCTGGAGCTTCGACTTTTATAGATATTGTCTATCACCGAGTCTTCTTACCAACGGTGTAAACAGCTCGTAGTTCGGATGCTCCTATCTTGGGATATGCATTTTTTTAGCAAGAGCATGCAAAGCTGAAATGTCGAGCGCGACAGAACTTGGACCAAGTTTAGGAAGCTCACTTGGGATAATATATCACGAATTTAAATCCAAATTTTTGGTATATTGCAGTACTCCGAGTCTAGTTTCTGTAGACGCAAATCTCTCGTGATTCCAACGTACCTACACCAAGATATGAAGTTTCTTGTAAAGACGCGCAAAGCCGAAAGATCAATGCGGCAGAACCTGAAACAAAAATTAAAAACATTACTTAAGATGGTACAGAAGGATTTTTGCTCCGGTTCTTGGATATGTTACATCTCTCCATGTCTTGTTTTAGAAGAATCAAGCGGTTTGTGCTTTCGACGCTCGTATACCAGAGAACGATTCCTTTTGCGAGAGTGCGCGATGCTGTCAGCTTTACAAGCCAGACGAGTAGATCATGATTTCCGAAATTTAACTCCAGCTGATCTAGAAGGAGTTTAGATCTGATTTTTTTTTCCAAAAATCGTTGCCTCACCCTAAGTCTGCTTTCTATAGAATCAGGCCGCCCGTGATTTGGACTCTCCTATGGCGAGATGTGAATATTTCACTGCAAGTGCGCAAAGGTGGCAGATAGCTTCTCTCCAATAAGTTTGCACCGTGAAAACATACACCAAAGGATGGCTGCTTAAATAGGTGTGAATTGAATTTGCCGAGATGTTTCTATATTAGGATACAATACAAGTTATGGCAAAGTTAATGATGAATCTTACACAATACATGCCAAGTTTGGAAAAGGATCTAACAAAGTGTGAGTTATAAGTGAACAAAACAAAAAGTTAGCATCCTAGAAGAAAAAAAACGTTACCTTTTCCTTACAAGGTCTAGAAATATTTTTCCTTGTTTGCTCTTGGTAAAAAAAGGAAATATGCCTAGGTTTGACAAACATGGAAAGTTGTCTATAATTTGCAATAATTTTTCATCACTATAGTTTGTAATTGCTACTTCCAAACCAAATTACATTGCCTACACGTGTTCGGCAACCAAAGTATTGGAAGGTTAATTTTTGCTTGGAGCTTGTATTTGACACTTCACATAAATATGCAACTGGATAAAAGCTCGGATTTGACCGGTAGAAGTCACCACAAGTGCTAAAATAAAAATATCAACATTCGTCGGTACTTTAAGTCTCGTCATTCATTTCACCAAGCCTACACTTCGATAAATCTTGAAGTAGGGGGCATCT
>Nt01:54615747:54623503
ATCTCCCACTCACACATAACGGGTGTGCTCATCTAATCTGAGAAACATATTCTCATCTCCTCAATCATTCACACAGGGAAGTAGACCGTGCGACCAACATATTGTGAGAGCTAAGTGCTATATATCTGTTAGGAGTATATAGCCTCTCGTCGAGTGCAAACCTGCAAGTAGATCATAATGTATGAAGTACCCTAGATCATGTAAATCACATTTGATATAGTCTCAAAATCTCATATATCATTATTTCTTGTATTCACAATCAAAACTCATAAGTCATAATTGATGCACCAGTGAATACAAATAAATGAGATTCCATCAATGATCTTCTTTTTCTCACAATTCCCTTAACATTAGTATGACTGCTTTTCTAGTTATGCTCCGCTAGACCGTATCTGTGTTCATGGTCTTTTGGAAACACACTAAGATAGCTAACATCACACTAAGTCTCAAGTATCTGATCAGAGTCTCTAAGGGTACAAAATCTTGAGCTATCATAAAAGCTCTGGGTCTCACACAACAATAAGTTGAGAATGGACTTATGTTAACCCAATTGGTCGACATTAGCATACATGGTATGAAACATGTGCTACAACGTTTTCTCCCTTTCCCAAGGAGCGTATGTCTTTATCCCATAAAGAATGTTGTACAGATGATATTTAGACACCATAAGTATCTAAATTTGAGTTCTTTGATATACAATATTATTTTTTACTCGCATCTGACTCACAAAGTAGACTAGGTGAACGTCTTTCACCCTAATGACCTTATGTCATTGTTTAAGCGATATTCAGATTTTAAGCGAATAGCTCTCAAATTATCCTTATGATAATTTTACTTAAAATCATGTCTCATCTCCTCACATCACTAAGATAAGGAGGTGGTTTCCTGTGTGAGAAGGCCAACCTCATGTCTACTTGACATACTTGTAAAAAAATAAACAAAGAATGTACATAACATTCAACAATAAAAATATGTATGTATGTAAATCAACTTTATTGATAATCAAAGAACATCAGTTTGAGAACACGGGAAATAAATAACAAAATAAAGTATCTTAGAGTCTACACAAGCCTTGAGACCTAGTGTGTCTCACAAATGCATCTCTAGACAAAAGCTTGGTCAATGGATCTGCTAGCATATCTTTTGTAGACACATACTTCACATTCACTATCTTGCGTCTAACCATGTCTCTCACATAGTTATACTTGATATCTATATGTTTGGTTTTACAATGAAACTTTGGATCCTTGGTGGAGGATATTGCAGCCTCACTGTCACAGTAGACTAATACTGGTTCAGTATTTTCAGCAATATCCAACAAGTGCTCCAAGAACTTTTTCAACCAAACAGCTTCTTGTGCTGCTGATGCAAGAGCCACGTATTCGGCTTCCATTGTAGATAGTGATACACATGATTGTTTCTTACTACTCCATGATATGGCCCCATCACTGGGTAAGAATATATATCCTGAGGTAGACTTCCTCTCGTCTATATCTCCTCCATGGTCAGCATCACTGTATCCAACTAATCGCAGATCCTTGCCGCCTTGATAACAAAGGGCATAATCAGCAGTTCCCTTCAGATATCTCATGATTCTCTTTACTGCTTGCCAATGTGCTAAACCTGGGTCGGTCTGATATCTACTAACCAAGCCAATTGCTTAACATATATTAGGTCTAGTGCACACCATAACATACATTAGACTTTCGACTGCGCTCCTATAAGGAACTCGGCTCATTCTTTCTGTCTCTTCAGGAGTCTTAGGACACATATGACTTCCTAAGGTATGGCCTTTGCTGATAAGAGTTTCAACTGGGCTACTATTTTGCATATTAAATCGTTCAAGAACTTTTCTAATGTAATTCTCTAGTGAGAGATACAATATTTTCTTTGGACGATCTCTTGAAATCTTAACTCCAAGAATATATGCAGCTTCACCCATATCTTTCATCTCAAATTGGGATGTTAACCATGACTTTATCTCGGTTATAAACTCCTTATCATTTCCAGCTATAAGTATGTCATCTACATACAATGTTAAAGTCACAAGCTTGTTTCTTGATCTCTTGGTATAAACACAATGGTCTTCATCCATCATGGTAAAACCATTGGATACAAGAACATTTTGAAAGCGTATATACCACTGCCTTGAAGATTGTTTGAGGCCATAAATAGACTTCAAAAGTCTACAAACTTTTTGTTCGTGGCCTTTTTCAATGAATCACTCAGGTTGTTCCATATAGATTTCTTCATCTAGTTCTCTATTGAGAAAGGCAGTCTTTACATCCATCTGATGTAATTCAAGATCCAGGCTTGCAACAATAGCTGGAACCGAGGTAAATCGTACAATAGACGAGAAAGTCTCTTCGTAGTCTATTCCTTTTTGCTATGTATACCCTTTCACCACCAGTCGAGCCTTAAATCTCTCAACTGTGCCATCAACCTTGAGCTTAATTTTGAGAACCCATTTGCTCCCAATTGCTTTGCGTCCTTCAGGGAGGTCAACTAGTTCCCAAACTTTGTTGACTCTCATAGACTCCAATTCATCTTCCATTGTTTTTGTCCATTTATCCTTAGAAGGGCATGAGAGAGCCTCTTTTACATTTTTAGGATCGTTTTCTTCTTGTAGGAGCATCATAAATAGTTCTCCGCCTTCAATATAAAATCGTCGACGGGGAATCTTTTTACGAGAACCACGTCTTACTTGTGATTCATTATTGTTTCCATTTGGATCAATGTTGATCCCACTCGGATCAAGATCATTCATCCTGCTCCCACTTGGAACAAGATCTGTGACCATCTCGCTCCCACTTGGAACAAGATCCATTTGTTCACTTCCACTGAAAGTAGAAGGATTACTCTCATTCGTATCTGATGATGAAGGAGGTATTTAATGAGAAACTAATTCACCATCTGCTAAAATTCTCCCACTCGAATTAAGTGATTCTTGTACTTCTTGATCCATTATCTCAAACAAGGTTAGGTCTTGACCTACCTCTCTCTTCTTAGGGAACTCTTCCTCTAAGAATATGACATCTCATGATTCAAACTCAGTTACACTCCCACTGTCTTGCTGACCTATAAACACATAACCTTTGGGGTTTCAGAGTATCTTATAAAGATACTTTTCTTTCCTCTCGGTCCCAATTTGCCATATTTGTGAGAGGAATCATATGTATAGGCAGCATAACCCCAAGGTCTTAATACACTTAGGTCGGGTTGTCTTCCAGTCCATAACTCATATGGAGTGGTAGTAACTGATTTTGTAGGCACTCGGTTAAGTACAAAGGTAGCAGTAAGCAATGCATCACCCCAGTAACTAATTGGGAGGTTAATTTGTGCCATCATTGACCTAACCATTTCTAGGAGCGTTCTGTTTCTTCTCTACGCAACACCATTTTATTGTGGAGTATTTGGGATAGTCAACTGATGAACTATTCCCTTTTCATCACATAAATTATTAAACTTAGTTGATAAATATTCACGACCACGATCAGTTCGAAAAGCTTTTATCTTCTTGTCTAATTGATTTTTCACTAAGCTCATATAGCTTTTGAAGCAACTTATTGCTTCTGTTTTATGGGAAATCAAATAGACATAACTGAAACGGGTAAAGTAATCAATAAATGTGATGAAATAACTTGCTCCATGCCTAGCCTTAACATTCATAGGCCCACAGATGTCCGAATGGACTAATTGCAAAGGATATTCAGCTCTAGTTGCCTGACCAAAAGGTTTTTTTGTAGATTTTCAAGCTAGACAATTTTCACAAGCGGACAATTCCACATGTTCAATGTTGGAAAGAAAACTTTGTTATGCTAACCTTTGCATTCTTTGTTGGCCAATATGACCAAGTCTAGCATGCCATATGTTTACATCACTATCATATTTATGTGAAAAAACAAACATAGAAAAACTAGCATTATTATTAAATGAATTATAATTCAAATCCATAATAATTAAACCTCCGGCCACAAGACCAAACCAAATAAAGTTGAACCAAAAGTCAACTTAGGAGAATTGCCATGACAAAATAAGTCAAATCCTAACTTAAGCAAAACTGAAACTGAAATAACATTCTGGCGAATTATTGATGCAAAGAGAACATAGTGTAGTATTAGGTCTTGACCACCATGCAAGACTAACTTGCATGTACCGATCCCTTCAACAGCAACTTTATTGTTGTTGCCTACATATATCCACTTTGCTCCACGTGGAACTCGCCGAAATTCAACAAAGGCACTGCGTTCCCAGGCTATATGGTCCGTTGCTCCTGAGTCTTTTTAGGAGGCTCAGAGCAATCTCTAGCATAGTGACCCTTCTTGTCACAATTATAGCATTTCACTTTAGCAACTTTCACACGTTTGGGACGTTTGTTCTTGCCTTTTTCAGTCTTTGCTCTTTTAGCAGGCTGAACTTGAGGTGGCCCTATTCTTTGAATCACTTTTGGTTTTGGAGGTTGTTTCCATGTGCAACTTAGCTATTGGCTTTGTAGCCTCAAGTCGTTCCTCCTCTAACTCAAGGTGTCTCCGAACATCTTCCAGAGTTGTGATTCGCTCATTATGGGTCAAATGCATTTTCATATGATCCCAAGAACTAGGTAAGAACGTATGACAACTTGGATTTGTTGTTCATCCGTCAACCATGACCAGCATATTTGAACTCCCCGATCATATTTGTCATTTGCCTCAGATGTGTTTTCATTGAATGTTCTGGGCGTTTCTTATATGAGTCAAATTTGATCGTTAAGGATCTTAGCCTTGCAGTGGAATAGGTACCAAACCTTTTCCTCAAAGCATTCCAAAGATCCATAGCTCTTTGGTAATCCTTAAACTCCCTTAGAATGTCATCATCTAAGGTGCTCAACAACGTAATGCGAGCAATGGAGTTCTTTTTCTTCCAACTATCATAGGCTTCACGCTCACGCCTATGCTGAGCAGTGTTGCCTTCCTCAAGCTCATTCATGACATTGTTGATGGCCTCTAGAGCCTCTTGCTCCTTTAGCACATACTAGACTTTCAAGCTCCAGGTTTCATAATTGTCACCATTGAGTTTCAACCTTTTGTTGAGCTCAGCAACAATGTTTTTTGAAGCAGTAGTCATTCTTTAACAAAGTAAAAAATAAAATGAGGTTCACATAGAAAAAATGACGCAAGGCACGATGTTCTACATACATACATATTATGACACTAAGCATCAATTGATTAAGTTAAGAAATACATATATTAATTATGGAGTCAAAAGTTCACTATGTTCCCAATCATCGTCCAAGAATTAAAATATGATGAAAATTAACCTATTCAATTATCTAGCTAAGTGTCTTAATAATGTTTAAGAAAACATAATTATCTATCATGATTTTACAATTCCACGTGGATTATAAGTTAACAAATAACTTATATTAGCATGTAAATAAAATTAATGTCAAACTAATTAACATTCATTACATGCTATACAAATTCACATAAAATTTACTTTAATGTTAAACTAATTATTATACATGTTAAACAAATTAACAAGTATTGTTAATATTAAACTAATTAATATTGATTTCATGCTAAATAAATTAACATAAAGCATGTGTTAAACTAATTAACCAAATGTTAAAATAATTAATATTTCAAGCATGTTAAACGAATTAACAAATTAACATTTTTAGCATGTTAAACAAATTAACAAATAAATATAATGTTAAACAAATTAACATTTTAAAGTATGTTAAACAAATTAACAAATAAATATAATGTTAAACTAATTAACATTTCAAGCAATATTAAATAAATTAACATATAAATTTAATGTTAAACAAATTAACATTCCAAGCAATTGGGATAAACAATTATAGTTTCCATAAAAAAAATATAAATACTACATTATATTCTGAAATTTGGTCCATATGACCAATTTATATAATCTGGATTTTTAAAAAAAAGTTTTGTATTTACAATTAGGCCATGAGCCCAAATTAAATGAAAACACATTTAAAAGTGGGCCTTTAGCCCATTTGCTTAATTCTGCAATAGCAAACATGCAGACTATTTTCGAGTGGGCCTTTAGTCCATATCTTTGATCTATCACCCTCTGTCAATTTAATTGAAAGAAGCCCATTTTGAGATGGGTTTTTAACCCAATAATGTTGCTGTCAACTTCGGAGACAAGGAATTAAGCCTTATCTTCTTTATTATGAAAGACTTAGAAAAGAAAACCTTATCTCCTTTTAGCCTCAACAGCCGCAAAGATCTGGAGCACCAAACTCCATTAATTTTCATCTCCCCTTTTATTTATTTATTAATAATATTTTGAATTTCACAACTTGGAGAGAAACCCTAGTCTCTCTCTTTCCTCTTTTCTTTAACGCTGCAGCCATAGGAGCACCAAGCTCCATCCCTCCCTTCTTATATATATATTTTTAATAATAAACAAATATTTGTTTCAGAAAAGGGAGAAAGGAGAAGCCATGGCTCTCTAACATTCTTCCTCTCCATTGGCTTAAAAAAATAAGGGAGTTTATTGGTTGTTTCTTAAACGACCTCTACCAGCTGTGGCGGTGGATCTCAGGTGGCGATCAACGACGATAAATTGGAAAACTAAAACAATTTCCACTTTTTTTGATCAGTTCGTAAAAACTGATAAAAAAATCCAGATTTCAAAAAAAAAAATGATTCAATATGTTTCAAACATCGTCTAAATGTAATTTACCATTCTAGTAAGACACAGATGAAACTGATTCACACAGAAAATCAACTGATGATTTCTTACATTTCCCCGGTCAACAAAATTTCTTACCCAAATTTTATTTTCGCGGACCGATAAAAATAGAGTCAACTTTCCTTTGACTAGGGATTTAAAAGGTGACTTGGAACACCGAAAACCAATTCCAAGTGGCGACTTTGAACAATAAAATAATCCCTATTTAAAAATTGTCACTTTAATTATTTATCAGATCTGAAAATTTATTTCGACCGATAAAACAGATATGTCAAACAGATTAACAGTCTCAATTGCACAGTAAAAGAGATACATGTTTACGACATTCTAGATTTACATATAAATCCAAAACTATTCTATATATGTATTCGGACCAGAAAACCAGCTTATGGCTCT
>Nt01:57401221:57416226
AACCTGAGCGCGGTCGTGCACTTGATGCGCACTCTTCACCCTGTTCTATTAGGAATTTGGAAAAACTTAAAACATGAAAGTTGTAGCCTTTTAAATTAGATTTCCATCCAAAGATTGTGGAGTCCAAATGGAGGTCTGAGAAAAAGGTTATGTGTATTTTACTAGACAGTGCTAATATGCCTACTCGATTCTTCGTTCATTCTAACTATCATCCGTTGATCCCCGAACACGATCCTGGCTTAATTCATTGGGCTTTTACTCAGACTTCTAAGCTCCAAATCACTTGAATTCATTCCATAACATCTACATAGCTCGGAATCACTCCTACAAGGCATAAAATACACCATTAGTGATTAAAATTCAAACTCAATTAAAGTGTAGTAAATTAGAGTGTAATAAGCGACTAAAGTATGCAATTATAGCCTATCATCAACACTCCACACTTAAACAATTGCTCGTCCTCTAGTAATACAACTACACTTTATATTGACATGACATTTTTAAACAATTCTCCTAACTCATCATACCAAGAGTATTTAAAATAGACTAAGCACAAAAGCGTAACATCTTCACCTCAAGATTTGACTCGCAAGTACCACGCATTATTCACAACTCACCCACTTACTCTAACATACAGGTCAGTGACATTACCTTTCCTTCATGAATTAAGTGCCCTTACACAATAAAAGAGAGTAGTTCCACACAATAAAAATTTAAGAGCACTTAGGAACTCAAGATAGAAAGAATTCACTCACTCTCAGAAATAACAATCATATGCCACAAAAGATGCACCATAGGCTTGCCCGTAGTGTACTACTCTACTAATCGATCTCATTCAGTCTAGGATCAAGTAGGACATTGTTTGGTTGTAATGTAGGCTGCGGGATGGATAGGATACATTTATATATAAGAGTGACTACACCTCCCTAAGCAATTTAATATATATACATTAACATTGAAACCCCATACTTATGTCAAACCAAACTCCACCTTCACATCAATGTATATTACCCCATACTTCTTTAAGAACAATTACATCAATAGCCACCACTTATAAAGGAATACTTTTTTTTTTTCACAACAATACAACTATATTTTTTTCAATTCAAGTGGCTCTTACTTGTTCAAAACAGTGCACCTTTCTCCTTATTTCATTAGTTCCACTCAAAAGCCAAATCAGTCACCCCACGCTTTAACTTTTACACAGTTTATAAATAATTCAAATGCTCATGAGAGGTTACACTGGTTCAATTGGTTAATTCAAACAAATGGGTAAGGCTTGTAATTTGGTTGCAAGAGAAACAGGATTACAGGCTCAAAGGGGTTAACTACGATACATAACAATTAGGCGGGTAAAATATACATATTTAGCTCAACAAAGAAATGCCTATATCACTTCCCAAACTGAACAAAACTACTATTTTGCTTTGAAAACACACAGGGCAAGTTCTAGGCATCAAATACAATGCACAAAATATAACAAATCCTTACACAAACATGACATATAACTCACTCAGGATTGTACTCATCAAGACACTCTAGTCAAAGTAGTTAAGCAAATTTAAGATCATACAATTTAAGGTACTTATACAAGAGTCAAAAACAGAGCCTAAGCATCACAACCAAAGTACTCAATATTTTCGAGGCATAACAAAGTCAACAGATATTGCTTCAATTCAAAACACAACACAATGGCTCCTACTCCCAAAACTTATACCAGAGTCTGCTATAGATGTAGGAATGTCAACATATAAACTGCATAGATAATACTCCAAAATATTATGTGCATCATAATGTAACTATATCTGGGTCATTGATCAAATAATTCTTTTTGCTCCTTCTCATACTTCTTGAAAAAGTAAGCAATTACTTTTTCTACTGGTTCACCGGTTTATTGAGGGAGATGGATATTTCTTATCAGCAGGTGGTGAACATTTCTTGGAGGATTGAGGGTATGCATGCTAGGGAGAGAGAGGAGAGGGAGGTCAAGAGGTCTCAAGAGTCGGCCCGTTATTCTGATGCTCGTACCCTAGCTGCAGGTTGTCATGCTAGGGGTTATATAAGTCGCCCTGTTCATTCAGCTCTTCCAGCAGCCAGTGGTATTCCAGCTCCTCCTAGACCTCAGGAGCCTTACTATGCACCTCCGGTATCTAGCGTGACTCCTGCGCGGGGTGCTTTCGGAGGTCAGTCCAGCAGACCTGGCCCTAGCCAGTCATAGCCACCATGTCCTCCCAGAGCTGGCTTTGAGTGTGGTGACACACGCCACGTGGTGAGGGATTGCCCTAGACTTGGGAGGAGTGCACCTCCATAGACTTCTCAGCCACACTGTGCCTCGTAGAGTTCTCAGGCTATGATTACAGCTCCATTTGCTACCCCACCTGCTTAGCTAGCTAGAGGTGGAGGTCGGGGAGGTAGACGTCGCCCTTGAGGGGGAGTCCAAGCTAGATACTATGCCATTCCTAGTCATACCGAGGTTGTTGCCTCCGATTCTGTCATCGCAGGTATTGTCATGGGTTTTCATAAAGATGCATCGATTCTATCCGATCCAAGCTCCACTTACTCTTATGTGTTTTCTTATTTTGCTCCGCATTTGGGTATATCTCGGGATTCTTTGAGTTCCCCTATTTATGTTTCTACTCATGTGGGAGATTTTCTTATTGTGGACCGCGCTATCGGTCGTGTTTGGTTGCTCTTAGTGATTTTGAGACTAGAGCTGATTTATTATTTCTCAACAGGGTTAATTTTGATATCATCTTGGGCCTAGACTTGTTGTCGCCCCATTATTCTATTATTGATTGTCACGCCAAAACTGTGATGATGGCTATGTTAGGTGTGCCGCGTGTTGAGTGGAGGGGTACTTTAGATCACACTCCTAGTAGAGTTATTTCCTTCCTTAAGGCTCAGCGTATAGTTGAGAAGGGGTGTGACGCGTATTTAGCTTATGTGAGAGATGTTAGTATTGATACCTCTTGAGTTGATTCAGTCCCAATAGTACAGGATTTTCCCGATGTGTTTCCAAATGATCTTCCAGGCATGCCGCTTGATAGAGATATTGATTTCGGCATTGATCTATTGTGGGGCACTCAGCCCATTTTTATTCCTCTGTATCGTATGGCTCATCCTGAGTTGAAGGAGTTGAAGGATCAGTTGCAGGAATTGCTTGATAAGGGTTTTATTCAGCCCAGTGTTTCACCTTGGGGTGCTCCTGTCTTGTTTGTGAAGAAAAAGGATGGTTCTATGCGTATGTGCATTGATTACCGCCAGTTGAACAAGGTTACAGTGAAGAACCGTTATCCTTTGCCTCGTATTGATGATCTATTTGACCAGCTTCAGGGTGCACAAGTGTTTTCTAAGATTGATTTGCGCTCGGGTTACCATCAGTTGAAGATTCAAGAGCCAAATATCCTGAAGACTGCCATTTTAGCTGACCAATGCCCTATTAGCCTTTATGTATTTGATGCACAGTGTGTTCCGGCCGTATCTTGACTCGTTTGTCATTGTCTTTATTGATGATATCCTGGTGTATTCTCGAAGTCGGGAAGATAATAAGCAGCACCTGAGGACTATGCTTCAGACTCTGAGGGAGAAGAAGTTATATGCTAAGTTCTCGAAATGTGAGTTTTGGTTGGATTCAGTGGCATTCTTAGGCCACGTGGAATCGAATGAGGGTATTCAGGTGGATCCGAAGAAGATAAAGGTCATGCAGAGTTGGCCTAGACCATCCTCAGCTACAATGATCCACAGTTTCCTTAGTTTGGCGGGTTATTACCGTCATTTTGTGGAGGGGTTTTAATCGATTGCAGCCCCCATGACCAGGTTGACCCAGAAGGGTGGTCTGTTCTAGTAGACGGAGGAGTGTGAGGCAAGCTTTCAGAAGCTCAAGACATCTTTGACCAAAGCCCCAGTTTTGATACTGCCTACATGTTCGGGGTATTATACGATTTATTGCGATGCCTCGAGGATTGGCCTCGGAGAGGTGTTGATGCAGGACGGTAGGGTGATTGCCTACGCGTCTAGAAAGTTGAAGATACATGAGAAGAACTACCCTGTTCATGGACTTGAGTTAGATTCCATTGTTTACGCCCTGAAGAATTGGCGCCATTATTTATACGGGGTTTCCTATGAGATTTATACAGACCATCGGAGCTTGCAGCATTTGTTCAAGAAAATGGATCAAAATTTGGGCCAGAGGAGGTGGTTGGAGTTGCTGAAAGATTATGATATCACTATTTTGTATCACCCAGGCAAGGCCAATGCAGTGGCTGATGCCTTGAGTCGCCGGGCGGAGAGTTTTGGGAGTTTTGCATATTTACAAACATCGGAGAGGACTACGACGATGGATGTTCATGCCTTAGCCAGCCAGTTTGTGAGATTGGATCTTTCGGAGCCTAATCAGGTTCTAGCTGCGTGGTTTCTCGGTCTTCCTTATTTGAGCATATTAGGGAGCGATAGTATGATGACCCCCATTTGCTTGTCCTTAAGGACAAGGTTCAGCACGGTGATGCCAAAGATGTGACTATTAGAAATGATGGGGTATTGAGGATGTAGGGTCGGATTTGTGTACCCATTGTTGATGGGCTGCGAGAGTTGATTCTAGAGGAGGCCCATAGTTCGCGGTATTCCATCCATCCAGGTGCCGCGAAGATGTATCAGGATTTGAGACAGCACTATTGGTGGAGGCGGATGAAGAAAGATATAGTTGGATTCGTAGCTCGGTGTCTCAACTGTCAGTAGGTGAATTATGAGCATAAGAGACTAGGTGGGTTACTTCAACGGATAGAGATCCCCGAGTGGAAGTGGGAGTGGATCACCATGGACTTTGTAGTTGGGCTCCCACGGACTTTGAGAAAGTTCAATGCTATTTGGGTGATTGTGGATCAGCTGACAAAATCCACTCATTTCATTCCTGTGTGTACTGCTTAGTTTTCGGAGCGGTTGGCAGAGATTTATATCCGGGAGATTGTTCGTCTACATGGTATTCTGGTTTCCATCATTTCAGACATAGATACTTAGTTCATATCACGGTTCTAGAGGTCTGTTCAGCATGAGTTGGGTACTCGAGTGGAGTTGAGTACAACATTTCACCCTCAGAAGGACGGACATTCCAAGTGCACTATTCAGATTCTTGAGGATATGTTCCATGCGTGTGTGAATGAATTTGGAGGGTCTTGGGATTGATTCTTGCCATTGGCAGAGTTTACTTACAACAATAGTTGTCAGTCCAGCATTCAGATGGCACCGTACGAGGCTTTATATGGTAGGCGATGTAGGTCTTGGGTGGGTTGGTTTGAGCCGAGTAAGGCCAGATTAATGGGCACAGATTTTGTTTAGGATGCTTTGGATAAGGTGAAGGTTATTCAGGACAGACTCCATATAGCCCAGTCTAGACAGAAGAATTACGCGGACCGGAAGGTTCGTAGTGTTTCCTATATGGTCGGAGAGCGGGTTCTGCTTCGTGTTTCGCCTATGAAAGGCATTATGAGATTTAGGAAGAAGGAGAAGTTGAGTCTGAGGTTTATTGGCTCTTTTGAGATATTAAAGTGTGTTGGGGAGGTTGCTTATGAGCTTGCCTTACCTCCCAGCTTGGTAGGAGTTCATCCGGTATTTCATGTTTCGATGCTCCGGAGGTATCACGGTAATCCGTCGCACGTGTTGGATTTCAGTTCAGTCCAGTTGGGCAAGGATCTATCCTATGTTGAGGAGCCGGTGGCGATATTGGACAGGCAGGTTAGAAAGCTGAGGTCAAAGAACATTGCATCAGTAAAGGTTTAGTGGCGGGGTCAGCCGATCGAGGAGGCGACCTGGGAGACCGAGGAGGATATGCGCAGCCATTACCCATATCTTTTCACTACTTCAGGTATGTCTCTATGCTCGTTCGAGGATGAACGAATGTTTAAGTGTAGGAGGATGTGACAACCCGGCCAGTCGTCTTAAGAATTAACGCCCCGATCCCCTATTAACTACTTTCCCCAAGTTTATTTCTGCTATTTCGATTTGACGGGATGTTCGGTTTTGAGTTTCGGAGAGTTTTGGGACACTTAGTCCCTAAATGAGAGCTTAAGTGTTGGAAAGTTGACCGTAGTCGAAAGAATGTGAAGACGGCCTTTGAATGGAAATCTGATGGGTTCGTTAGCTCCGTTGGGTGTTTTCGGGGTTAGGAGCGTGTTCGGATTGTGTTTTGGATTCGTAGCTAATTTAGGCTTGAAATGCCGAAAGTTGATGTTTTAAAGTTTTCGGTCCGATAGTAAGATTCTGATCCGAGGGTCGGAATGGAATTCCGGAGGTTGGAGTAACTCCGTAGTGTTGAATGTGACGTGTATGCAAAATTTCAGGTCATTCGGATGCGTTGTGATAGACTTTTTTATTGAAAACATATTTTGAGGAAATTTGGAGTTCTTAGGCTTAAATCCTTGGTTAATTTGAGGTTTCGATATTGTTTTAGGTGTTTTAAGGATTGGTACAAGTCTAAATAAGGTATTAGGTGATGTTTGTGCCTTTGGTTGATGTCCCGGGGGCCTCGGGGTGATTTCGGATGGTTAACGAGAAAGTAAGGAACATGTTGAAGCTGCAGTATTTTGCTGCTTCTGGTATGTTCGCATCTGCGGTCTGGGGACCGCAGAAGCGGATTTTGGTCCTTTCTGCAGGAACCGCAAAAGGGGTAGAATTACCGCAGAGGCGGTACTGCATCTGCGGATTTAAAGTCACAGATACGGAAGATAGCTCGTTAAGTGAAAGTCGCAGATGCGACATGTGTTCCGCAGAAGCGGGACCGCAGATGCGGTCCCATAACCGCAGATGTGAAAAGTGCTAGGCATTATTTCAAAAGGGGCTGCGCGACTTAGGTGTTTATTTCCACCATTTCTAATCGTTTTTGGAGCTCTTTGAAGGGGATAGAAGAAGGATTTGAGGGGAATCGCTTGGAGGTAACATCCTTGACTTTATAACTCGTTTTTATGTGATTAAAGACCAAATTAGTGGTGAGAAATTTGGGAAAAATGGTTAGTTAGGGCTTGAGTTTAAGAGGCCTTTAAATGAGGATTTGAGGGGTCATTTGGACTACAATTTCAGTGTTCTTGTTATGTATAGACTTGTGAGAGTACGAGGTTTTTGAAAATGTAAATTTCACCCTATTCCGAGACGTGGGCCCTAGGGGCGTTTTGGTCATTTTACCTAATTTCGCGTATTAGCTTAGAATTTAATTGTACAATCAGTTACTTGAAGTGTTAATTACATTATGCAATTGAATTGAATAGATTTGGGCAATTTGGAGTCGAGTACTCGTGGCAATGACGTGGTGTTGGGTTGATTTTGAGCCGGTTAGAGGTAAGTGGCTTGTCTAACCTTGTGTGGGGGACCTTCCCCTTAGGATATGATATATTTGATAATTGAAATGTCTTGTACATGAGGTGATGAGTGCGTACTTGAGCTAATTGTTGAAAATCAGTTATTTTTCTAAAGTATTTCAATTGAGTTCTTTTTTCATATTTTATTCTACCTGTGNNNNNNNNNNNNNNNNNNNNNNNNTAGCATATATTGAGGATACCAAGAGATCCTCGGGATACCGAGAGATCCCTAGCATATATTGAGGATACCAAGAGATCCCTGGCACATATATTTAGGATACCAAGAGATCCCCGATTATCATCCTTGTTATGAGTGCTATTCCCTTGTAGTTTGCCTTCATCTCTATTTCTGTTATTGTACTCTTATTACCCTGTATATATTCTTGCTGTAGATTTTCAATTGTACTGCTTATCTTATCCTTTCATCTTTATATTTATTTAATCTCAATAGGGCCCTGACCTTCCTCGTCACTACCTAACCGAGGTTAGGTTTGGCACTTACTGAGTACCACTGTGGTGTACTCATGCCTCTTCTGCGCAAGTTTTTCATGTGCAGATCCAGGTACTTCTACTCAGGCCTACTATCCGTGAGGGAGGCAACTACTTTGAGACTTCGAGGTACATCTGTCGCGTCCGCAGACAGAGGAGTCCCTTTCGATTCCTACTTAGTATTTAGCCCTTCTGTATTTTTCTGTTCTTATTAGACATTCCGGAGTTAGAGCTATGTAGTATTGATCTTAGCTTGTGATTCATGGGTTTCTTAGTCTTAGATTTAGATATATGTTTTTGAGACATATATATGGTGTATGCCGAGCGACATATTTAAACACTATTATTGTTTTATTTATGTTTTAAATTGTTTTACTTCTGCAAGTTTGGTTATCTTTCACAATTTAGGCTTACCTAGTCGTAATGACTTGGTGCCATCACGATGGTTCATGGAGGGCAAACCGGGGTCGTGACGAAACACGACTCACTGAGAGGAAGTAAAGGTCCCTGCCCGAGATGTTATTGATAGAAAAGGAGTTAGTGCGAGACATAAGTTAAGACAAAGGAAATAACACAAGAAAGATTTTGCAGAATATTGACATGAGAATGGTCTAACGAGTAGTTTGTAGTTGATTTAGGAAATGCCTAGTCACAAATAGACAACAAGTTAAAGACAAATCAGCAGATCATGCAAGATAAATGTAGTAAACCCTAACATGGAGAATTCATCCCCGTAGTTATGACATTGTAGTACTTGAGATATATTCATATAGGAGTTGAAAAAGTTAAAAAGGTACTATATGAGTGTTACGGAAATAAAAGAGAGTGCCACTAGGAAGACGGTCAAAATATCAGTCCAGAAGCAACCCTACAAGCACAAGGGAGTATAGGTAAGTAACTACGGATAAGTATAGGCAAGGAAGGACAATATAAGGTCCGTCAAGTATACGATTTAATAAGCTCGCATCTTTACAAGAGTCAGAGGATCCTCCGTAAGTACTATAGTGAAGGGCTAGCTTAGAAAATGAGGAAGAAGGCTTCAACCTAAGCATAATAACCTAATGAAGAAAGGGTCATGTAAAAGGAGTCTCACAACAAAAATTGTATGCCCTGCAAAAGAAAGTGGCACCTACCGTGGGTAATGAACGGGGAGAAAGATCGAAGGTAATATTCAAGACTGTATGAGTTGCACAAAAATTCTGGCATGTGTAAGAACTAGGATGAGTTAAGTATACATACAACAAAGGGAGAAAGACCAGGAAAAGTAATTGCATATGTTCTAAGAGAGTAGAGATGGAACAAAAGGAATTATTCGATCAATGATCCAGAGTTAGTACGTTATGGACACACTCAAGATTTTGAAGCATTATATTTCTTGGCAATCATACAGCCATAAAAGACTCTAGTATAAGTTAAATAGAAGAATTGAGCCCAGGGCATAGACAAATGATTGAATTGTTAGAAGATTATATCATGGATATTCCATAACGTCCATGAAAGGCTAAGGTAATAACTGATACCATGTGCCACAAATCGGAAGTTAGCTTAAGCCTACATAAAGGCTGATTGGAAGGAAGAGAAAGCTAAAGAATCACATCACCCAAGTAAATCAAGAGTCTGATTATTAGACCTAGAAAAAATACGGAAGTTATGATTAAGAACATAGAAGAATCACCCTTAATATTAGAGGTGGAAGAGAGATAGCACAACAGCTATGTTCTATAACGGCTCTACGATAAAGCCAGTTAGAAGGGTACCAGTCTCATAAGAAGTTAGTTTGAAGCTCTCACGAGAATGTGTAAAAAGGTGAATGTATTATAATAGAAGTTCAAAACGTAGATGTGAATTATATTTATGTGGAGGGAAGGTTATGAAAGGATAGAAGAAGTGATGTGAGGCTTTAAGGAAAGTAAGGTAAAGGTGAATAATGAACGAGACACTCACAGGCAGATGGTTGAGAACATTCCATACTTGGGGTGGAAGGTTAGAAGCGCGAGGATTCAATATCCAGGAATGATAGCAGTGGCATCAGTAGCATACCTTCAAGCCTATGGTCTAGGTATCGAAAAGCCTGATTATAAGAGTAAAGAATAGTTAGGGACAATGTAATGTCTCGCTTGATATTCCAGAACAACATAAGGAAACCTATGGTGCAAGCAAGTTGAAGAAAGGCCACGAATAGTAAAAATTGATATGTATAGGTTCCAAGATAAAGTATACTAAAATGAAAAAGTTTTATGACAAGATGTATGAACGAGAAAGGGCAAGTGAGATGGTGACGAGAATGGATAAGTCATCAGGATTATGACCCATGAAAACAAGAAAGCTAATGGTTTCTCTAAGTTATAGAAAGTTCAATATAACCTGAATGAACTCAAAGGAACTTAAGACTAATAACATTTAGAAGAGATGGAATGATGCCCTGTTAATAAAATAAGGGTGTAGTTATTATAGACAAAAAAAAAATTTGATTGACGTTTGGACCTTCGATTAAGTAATGATCTAACGAATAAAAGAAAGGAATCTCATGAATTGGACAAGATTAAAATACCCACGCAAGGTGAATCACATTGGGTTGCCATGAGATACGGTTAATGAAAGCAGGGTATTGCCCCAGGTGGATCATTCTAATCATTTCAGATGTTCCCCGATAAAATGTGAATCCTATGAGCAATATTTCATAAGAGGTTAACTTATCAGGGGTAGATTATGAATCGAAATTGAGGTGAATCAACAATGGATGGATAAAAGTTATAAAGTATGAGAGGAGATTAGGCCGTCATTCTTAAAGATGAACAGTAATGTGGAGGCATTAGAGGACATAGATTTATACGTATGAGATAAGCAACGAAAGTAATTTGAGATTTGGTAGCAGACTTCCGTAACGAGAAATCGAGGTAAAAGTTATTGTATAGTATGACCTATGTAGATTCAGTAAAGTCATACGAATGGATAACCATGTCTATAAAATAAGATATAGCAATATTAGTAATTTCGACTAATACCAAGCGAAGAACTTCAGGATTGGCTAAAAGTTGGAGGAAAAAGGAGAGGAGAGTCACATAAGCACACTTACAAGGTCGGTATCATAAAAGCTGCATAATGGAAGGTAGAAACAGTTACGAGAATGGAAGGAATTCAATCACAAGTCATGGCATTAGGAAAGAGGCCTAATGGGGGGAATGCCCTGGCCTTTGGACTTATTCACAGAACAATTACCTAGATTGCAAAAGGACTACTAAAGTATTCGCAAGAGCTATGGGATATGAGGACGATAAGCGCCTCAGTCAACATTCGAGGACAAATGTTCCAAAGGGTGGAATGATGTTACACCCCATATTTCCGTACATGAAAATACACCATAAATAAATTAATAAGAGACTGGAAGTGAGGTGTCACGTCTCGCAGTACTACATTACGACGATGTAGCACCCTGTATTGTTGTACGTTGAATTTGTCATAATGTAACTGACATCAGTCTAAAGAGAAGATTATTTGGAGATTATAAGGATTATGCTATTTCAAACAAGTAATAAATAAATTCGTAAAGGTGAAAGGGGAAGCAAGTCAAAGAAAACGAATTTTCGTCCAAGTTTGGTATGTTGGAACAAAATACGGCTCAAGCTAAAATACTCGGTATTTATAGACTAGTACCATACAAGGTATTACATGACCATGATAGTAGGATTTATATATAAAGTGTGTTGAAAGTGAGTCAAATTTTAAGTAATTTGAGACAATTCTAAATAATGCGGGTAATGGGTTAATTACCGGGTAATGGGATATTATCTAATTAACTAGTAAGTTGGATATAGATTAAAGATTCTTTCCACTCCCACGTGGCAGAAACCCCCATTTACATTTGATGACTTTTAATCTCTTACATATGTGTCACACTTAGGGAATTAGGTGAATTAAGTTGTTTATGGGTTTTATTTAGTGGCAGTGGACTTACACTTAGTCTATAGTGTTTAACGGCATATTGACAGCTTCTAATAAATATAACAATTTAAGTCCTAGTGTGGGGAGTGTTCAAAGAACTGCTATGTGGGTCTTCTTATATGTAACAAAGTTTCTATTTGTAGCATTTGATTTCTGCAATAGAAGGTGCTGATTAGATGTTGTTGAGTAAACGCTATTGAATTATTTATCCAAAAGCTAGACAAATTGCATATCGTGTGCATGGAAGTGGGGGATACCTTTGGCAAAAGTGTTGGCTTCCCTCGGAAGATTGTATGTGCTCAAAACATATTTCATGTCCTTTTTCGCATCGAGTACGGTTTTGGTTGTATATGCATCTAAAGGATTTGTTGCGACAAAATAAACCAGGGAAGTTGTTGTGGCATGTATTTGGCATTAAAGCTGCTACTTTGTGCCTCTATGGAACAACTGAACATGAGGAAATGATGTGGGATGCGTTGAAGCTTGCAGGTCTTCATTTTATTTTAATTTGTTTGCTAATTTAATATTCTAGTAGTATAAAGCAGCTAGAGAGATTTTCCAAGCATAATTCCTTGAAGTTGTTAGAAAAGTCCTCGTAACTACCACATGATTGCAAAAAATGGATGCTTATGTTTTATATGAAAAAGGTTGCTTACTACAGAATTTTGGAGTAGACCTCTTGTTGTGGTTGGTACAATGATACAAAAAAGATGGGGTGTTAGAGCGATTGTTAAGAGAATCGGTCCAGGTATGTTAAGGCTATCCCTTCTTTCTTTTGGCATGATCCATACGATACGAACGAAACGTGCAAATGCACAAATTCCATAAATGACTCTATTCATAGAAGTATTAGAGATATTTATGTTCTTGAATTTTCATGTGTCATAATATTTTATCATCTGTTCATGGGTCTCAAAAAAATATGAAAGTTGAAGAAAAAAGAGTTTACTTTATGATATTGCTCAGACAAAATGGTCTTATGAAATTCCGAAAGATTTTATTAACATACTTTTCATGCATTTCATACATTTGCTTTGACCCATGACCAGATGGCGTTATATACGTGTATATATGTAAATATATGTATATGGGATATGGGAAAAGATTACGGCATTATATACGCACCACCACCTGATCAGCCGGTATATGATGATGATGTTGCCCACAGTGGCTGAAATATGATTCAAACGGCGTTATATACGCGTATGTATGTATGTATATATATGTATATGGGATATGGGAAGGGTTATGGCATTATATATGCACCGCCACCTGATCAGCTGGTATACGTTGATGATTTTTCCCACAGTGGCCGATATGATATGATGGGATGCCCTCAGAGGCTGATGATGATATGAGACATGTACCTATGCACGACATGACATTCATACGCATATGCATGACGCTAAAATTAATTTATGATTTACAAAGTTATTCAGACTTACAAGTTAAGTCATATACTATATATTTCTTCCATGTCTCTTATGTATTTATTTATGTGTCTTACATACTCGGTACATTATTCGTATTGACATCCCTTTTGCCTGAGGATACTACGTTTCATGCCCGCAGGTCCCGATAGACAAGTCGAGAGCCCTCCAAGTAGGCTATCAGCTCAGAGGAAGATGTTGGTGCGCTCCATTTTCTTTAGAGTTGCTCGTTTGGTTAGTACGATTTAGACGTATATTGTTTGGTATGGCGAGACTCTGTCCCGACCTTTATGACATTTATGTACACTTAGAGGCTTGTAGACATATGTCGT
>Nt01:58689707:58699562
AAGATGAGTGTCATAAGCTCCACAGGGATAACGTTAGCGGTCCGTACTCGGACGAATCAACTCATCCACTCCCGATCTACATCTTCCTCATCACCAATAACAAAGGGCGTAGTCGAACGACATCGCAAGGTTAGCAGACCTCGATGGTGAAAAGGCCGGTACAGCCTGATAAGATGACTGAGTGTAAGTTCAAGCCCCGCCTTCTCCACAAAAAATATCATCATCAACACTATTCTGCAATATAACAGGTGGATCTATAGCAAGGTAACTCAATACATTAAATAGAAGTCAAGCACAACCCTATCAAGGGGGCCTAATGTGAAAGGATATGTGTACATGTTCAAAAATCCATAGACACGATCCATGATGCCCTCATCCAGGGAAAGTATCTGTAACGCTACCTCTTACCCCCATCCGTAGTCTTTTCTCACTAACCCCAGATGTTCTTCTCCTATCAAAGGAGAAATCTTCGAGGTATACTCTCGTTGGTCCTGAATACCGAAGGCAGAGCTCCCCCCTCTCCGCCGGACAGACCCTGATGTAGCAGTCATGGCTATGGTAGGTACGTCAGTACTAAAGAAATGAAAGGCTTAACACGGAAAAAGAAAGGTAACTGCTTAAAATGGTGGGATCTCCAAAGGAGCAGAAACAAACCTATATATGGAAAAAATGGCAACGATTCGCCTGCCTAAACGGCCAATGGCTTCACCGCAAGTCCTAAGGTGGTACCCAACCTCGAGGGCCTCCATCAAAGGGAAGTTAGTCTCCAAGAAGCCAACGACATCACCCCAAGTCCAGAGGTGGTACCCGACCTTGAGGACCTCTATTAAAGAGAAGTTAGGCTCCAAGAAGCCAACGACATTATCGCGAGTCCTGAGGCAGTACCCGACCTCGAGGACCTCTATCAAAAGTAAGTTAGGCTCCAAGAAGCCAACGACAACGTTGCAAGCCCCAAGGTGGTACCCGACCTCGAAGACCTCCATGAGAAAAAGGAGCTAGGCTCCAAGGGAAATAAGCATTTAAGCTCCACTCATATGGGCTTGGTCCCGGGGTGCCATCTAAATTCGGGTAGAACCTCATTCTGGATCTACCTACAACACCTTAGGGCTATCTATACTAAGTTCAAAGCAGGTTTCCAGGTGGCCCTAGTTTGAATGAAACCCCACTCGGGGACTGCTCTCGAAAGCTTAAAGGCAGCCCCTATCCTCGGACCTCCGAGTAAATTTCCCCCTCAAAGATTACCGCGAGTTCGAAATGATAAATCATGATCTCAAGGCTCAAAACATTACTTTCCTTTAAATCGAAGTAAGGGTCTCGACGACCCGAGTTTACTGGACCAATTCAGGCTCAATCCAAGGGTTCCGCAGGAAGTTGTATTAATCAATCAAAGATCAGAAAAAATATTCTCATCTGGGTTCAACATTGGCAGTAGCCGATAGAATCACGTATTCAGAGTCTCCATAAATTCAAATGAAAGGAAATATAGCAAGCATCGAAAGTAAAATTGGGAAAACATATTTGTATTCATAAGCAATTAATTACAAAAGCCCACGAGGGGTCCTTACATATGATTACAAAATCCCACGAAGGGTCCTTAACCCTACTTGCACGGCGGAGACATAGCCCGCCGAAGCCAGAGGTTGAATATTCGGCGAGCATTAACCCTACCTGCACGACGGGCATAAGAATGATATTGTTGATATTATGTCATCACGGCAAGCCCAAAGATTTGGGTGTAAAAATCATTTCTTGTCGCTCCTCTCTAAGAAATGTGGGGACTATCTGTATACGGTGAAATTGGAGGGTCCAATTCCTCATCATCGAGGCACCTCAGAAGATCATCTCGAAGCCTCGAGGCTACAAGGCTATGGTCGAGTTTCCTCCATCGAGGTTTGTCGATGCTTGACCTTGGGACAATGTCACCACAGCTATGGTAGAAATGGGGAGTTCCCAAGGTACACGGCTAGGACTGACAGAGCCTAGTGGACTACCTTAACCCTGAATCAGGGTGTCATCTAGCTGTCCCTCTCCGTTTCTTTGTCATTAATGTATTTTGTACTATGTTGGGATTCCCCTCCTATATAAAGGGGATCCTTGTCATTTTGTAAACCGTTGTTGCTTCAGCTGGTCCACATGAAATATACAAGAACATTCTCTTTACTCTCTAACACATTCTCTTAATATTACTGCTTCCATTTATTATCTTCTTCTTCATTATTGTTCATCGTTTATGGCTTGTCATTGGCTATAAAGAGCCTTTATTGATTTTACTATAACTGTTAGCCATACTTCGATCACCTTCGATAGTTCACAGCATAGGTCCGGAATCGACCTTGAGGCACCCGATCGACAAGCTCGAGGCCTCGATTGTTAACCTATCGGTTTGATTATCACCTTATCCTTAACTCTTATTTCGTTTCTATGTCTCAAATACATAGCATCAACTGCTTAACAACTAGCATAAAAATAGATCACGTATTTTTAGAGTACCATAATCAAATTTAATTGTTATTACCATTTTCACGGTAAACAAATGGACAACAAAAGAATAACATTTAAAGGTCATTCGGGAAGACGCTTCCCTAAAGCAAGCACTGTGACCAGCGTTAAGCTTAATGTACTAAGTATGACAGTTACATTAGGTGTCACCTTTTCAGTTATCCCTGGTACAGAAGGGTTACCGCAAGGCAAGTAAAAGTCCGTGAAGATGTGAAAAGATGCCAAAGATAAAAAGGTAAAAAATTTATAGGTAAATCTTCATACCATTAAATGTTAGTACTCCCCTAAAAGGGGAAGATGATGTGATATTGTATTAAGTCGGAGTTATGTGGTTTAAGTAACTATGGAATATTAAAGGAAGCATGTGGTAGGAAGGAGAAAGGAATGAGATTGCATTTATTCAGATCCTAAGGATATGATACGAATCCAAAATATTATGCAAGCACGACGCCATAGAGAGGCAGTAAGGGTTCCATCACTAGATGTTATTGATTAATAAGTGTGAATGAACACTTGATACATAAGGAGCCAATGTGAGAAGTAAGTTAAGACAAAGGAAAAAAACCAATATAGATTATGAGGAATGTAGATATGACAGTCAACCAATGAGTAGTTAGTAGTTGATTTAGGAAGAGTGTATTAATGACTAGACAAGAAGATAAAGATAAATCAATAGATCGTGCAAGATAAACGTAGTGAAACCCAACATAGGGAATTCAGTCTCGCAGATATGATGTCATAATCCTTGAAAAATATTTAGATATAAGTTGAGATAGTTAAAGGTACTGTATAAGTGTTACGAAAATAAAAGACAGTTCCACTAGGAAGACAGTAAAAATTCTTAGTTCAAAACCAACCCTACGAGCACAAGGGCACGGAGTTAAGTAACTAAGGATAATTATAGGTGAGTAAGAACATCAAAATTATTTTCTGTATACTATGTAGTAAGCTCGTAGCTTTACAGGAGTCAAAGTGGTAGAACGACCAGGAAAAATATTTGCTTATATTTAAAGGCAACTGAGAAGGCACGAAAGGAAATCTATGGTGCTAGAAAGTTAAATAAAGGCTATGAGTAGTATGCATATATATGTATAGGTCGTAAGCTAAAGTATCGTAGAGCAACAAGGTTTTAGGAGATAAGAGTAAGGAATATAAAAGGTGAGAAAGAAGGTGACAAGAATAGGTAACGCCTCGAGATTAAGCCTATCAAAACAAGAGAGTTGATGGTTTCCGTAAGTTATAGAAAGCTCAGTATAGCTTGAATTAACATAGAGGAGTCAAATACTAGGAGAAATTAGAAGAGATGAAATACTATCCTGGTAGTAGAATAAGGGTGTAATGGTGATAGATAAGAGGATGAAATTTAGGCCTTTGATTGAGTAATGATTTTGAGAAAAAAGATTTCATGAATTGCACGGGATTATAACCCCTATGATTAATCACGTTGGGATGCTATGAAATATAGTTATTGAAGTATAGTATCGTCCCTAGGTGGATCGGGAGAATCACTTCGAATGTTCCCTAGTGAGACACGAGCCCTAGTGACAATGTATTATGTAAGAGGTTTCAAGTTATCAATGGTAGATTGTGGATCAACATTTAGGTGAATCACCAATAGATGGATAAAAGTTCAAAAGTATTAGATGAGATTAGGCTGTCATTATTAAGATGAAAAGTAATGAGGAAGCATGAAAGGACTTAGATATATACGTATAGGATAAACAACAAGAGCGTAACCTGGATTTGGGTACTAGACCTCGGTAATAATAAAACAAGGCAAGAGTTATGGTATAGTATGACCTACCTAGTGTTTGTAAAGCCATAAGCATAGATAACCGAGGCTATGAAACAAGATATGTCAATAGTCGCAAGTTCGACAAAGTATCGAACGTAGAACTTCAGTACACCTATAGATGCTTAAAGAGACAGCTTGTCATAGTTCTATATATGTTCTCAAAGGGAGGACTAAAGATTGGCTAAAAGCTGGAGGAAAAAGGAGAGAAGAGTTGCATAGGTGCACATACAAGGACAAAGTTGTACATGATGCATGACAAAAGGTAGCAACAGTTACGAGATTGGAATAATTCGAACAACAAGTCGTGGTGTGAGAAAGAGGCCTAAAAGGGGGAATGTCCTAGCCTTGGGAATTATTCACAGAACAATTGCCTAGATTGCAAGGAAAATATTAAAATATTCATAAGAGCTATAGGTGATGAGACTGGTAGGCGCATTAGTCAACATTCAAGGACCAATGTTCCAAATGGGGGAATGATGTTACACCCCAAATTTTCGTACGTAAGAATATTTGTAAGTCAATTGATGTTAGATCAGAAATGTGATCGTCTTTGAATGTACATAAATTAATTTAATCATGTTACCATGGAGATTACAAATATTTAAGATCATGAATTAAAAGTACCAAGAGGGTGGAAGGTTTAAAAGCTAAACGAATTGAAGAAAATAAGTTTCATCGAATGTAGACAAGCTGGGAATGTTATAACGTGTACTTTTGGGGTGATACGAGGGCTCTTAACATTATAAGGAGATTATTTTGTGATTTATTTTAGTCGTATGATAGTCGTGTGTGTTTTTTTGAAGTCAAGCGAGTTATGGAACAAAAGTTGGCAAAGGTCATCACAAGTTACATTCATAAATGTGCTGAAAATTAGGTCGAATGTAGCGGAGTTTTCTCCCAAATATTCTTGGAATTATGGGATGATCCACATATAAAATTGAATATTTACGAGTATAGTTTCTAACACATTAAACCGTTTGTAAATACAACATCGAAGTAGAGAGATATTTGCAGTTTTGCCAGACTCTGTAGATTGCACAAGTGACAAGTAGGTGGTTATTGAAGCTTTTTAATCAATATATTTTGTGTGTTATATGAGGTCTTTTTGGGACATATTATATAAAAAATTGAAGGTCTTGGAATCTGGTATCCAACACTTCTAACCGTTCATTCATATGACATCTGGATAAAAAGATATAAGCATCGGAAGAAGGACCAGCGCTAGAGTGCCAAGCTAGAACCTCTTTGACTTTTCAAAAGCTGATATATATAGGTTTTAAATCGGCTTTCTCTTCAGTATTTTCATTGAACACGACCATAGAACCACTATAAACTTACTCTTAAGCTCTATACAATGGTTTGAAATAATATTAATGTCATGACCCAACCTCGGGAGGCGTGACCGGCACAAAATAAAGTGAACCCAATTGAGTAAGCCTTTACTTCCTACCCAACTCGATATGAATAAAGAAACCATACATTTGTTTATCCATTTAGACAGGGAAAGACAACACATTCTACATTGATAGTTCATTTTAAACACCACATTAAACCATAGATGAGTTAGTTTCCAAGATCCCCATAGAGTAACAATTTATAGGAAACATAAGTTTAGAATTACAACATTGTTCGTCGACCCATCCAACCCCCGTACATAACCCACACATATGTCTACGGAGCCTCTAGGATACAAAATATGAGTTTGACAATGCCGGCAATAAGGCCCCGACTATACCTCAAAAGTGAAATTCCAAAATACAAAGATATACAATATAGCCCCTAGAAGGAGAAAGGGGCTGACCAAGATCTTGAGAAGAGGGATGCTTCGCTACACTCGACCGACACTATCCGCTATGGAGTCACCTACATTCATTTAAAAAAATATAGCTCCCCCGGCAAAAGGGACATTAGTACCATAGAATAGTACTAATATGTATAATAAACACCATCAAATTATAAATTACTTTCATACACAAATAAGGAACTCAGAGGTATCACTCCAAAGCTTTAAACGATCACAACATTATCAACATGAAAGAATTACACAACCTTCACATCATGTTTCCATTGCCTTTAGTTGGGCATTTCATACTGTTCCACATCATTCACATTGCCACCGCTATCTTGAGTGGAGTACGATCTCGACCCGATCGGCTAGGCCGTCTCCCGGAGATGTTACCAATATTCTATTCACACTTTCCAGTTTTAATCATCAAGGCATAACCGCCATGCGTATATATCATGGCGTCCGATCATGGCCCGATCGGCTAGGCCGCCTTACCGAGGCGTTACCATTTTCCATTATTCATATCATACCAATCTTTGGTTACACATGTATTAGTTTACCGACACTTGGGGCCACAATTTTCACATTCCACAATTCACGTTTCACATTATTCCCATTTTCAACATTATGTTTTTAATTCAAGAGAGTATGGCACACAAGAGCAAATAAGGTTGTAGGCGTAGATGAGACTTAATGTAAATGACACAACAATGCACTTCAATTTCAATCTAATGTCTAAGCATTTCGATACATGATTCATAGTCCTTGAACCTTTTCAAATTATCAAGAATAGCACGTTGATCAATTTGAGACACAGTTTCCACGCATATAAGGTTGCAAAACCAAGTGAAGTGAAATAGCAATCAATACAACAATTCAATATAATCTTACCGTACTCACACAACCAATGATGAAGCTCAATTTCTAATATTACATATATGAGATTATGAGTTCAAAAATATATTGTGGGATTAGAAATAGGCCTTTCATGTGACACTAAGCTATAGTATGTGGGATTAATGAACTATTTTGGGTAGTTCTTGATGAAATTGGATGAGGGAAGAAGGAATTTCCATTGTAGAACCTTGTAGTCTATTTCACATGATTAGGTGTTTGATGTAAGAGCATTATACCATGGGAAATCCTTCTAAATTATTAATATATTTCGCTTTCTCCTTGTAGATTGTTATTGCTAGAGGTATTGGTGGATTGTAGAAACTTAAGAAAAGCTTAAACAAGGTATGTATGGCTAAAACCCCCTCTTATTAGAAATTGAGATCACATGGTGTCCCCGCATATGTTGTAGTCCAGAATTTGATTTATGTAGTATTTGTTATTTCAAAGGATTTGGTGTTGCGAGAATATATGTAAAAGGTGTGTCTCAATGTGTGCAATGTGCTATTCTTGGTAAATTAGGGATATGTGAAGAATGTGAACTATATGCTATTGCCTAGATTTCAAGTCAAGTTTAAATTTTGATTATTATGCCGAATCATGAGAATTCCTCTCTATGCTTACAACTTGAATTGCTCTTGTATGTGCCCATTATCTTAAATTGCAAGTTTGATGTAGAAAGTAAAAGTGATGTGGAACGTGAGTTATGAACTGTTGCCTAATGCCAAGTATGATGTGATAATTGTGGCCCTAAGTGCCTATAAATTTATATATGTGAAATAAAGATTGAAATGAGATGATTAATAAGAAAGGAACAATGCCTTGGTAAGGCGGCCTAGCCGCTCGGGCCGTGATCGGATGCCATACCGCACACATGGTGGTATTGTGCTGATATTGAATTCCGAAAAGTGAGAAT
>Nt01:58804835:58810365
ATGTAAAGAAGTAAAAAATGTACTTATATTCTCAACTTATAATTTTTTTTGTACGCTCAATTATTAAAATGGTAAAAAGATAACCTTCTTTTTTTGTGACAAAATAATTTTTATCTTTATAATAAAGAAAATCTCACCAATGTTTCTCATATTATGTGTATAATTTAAAATATATTCCATAGTAGTAATATTAATAACTATATAAAAATCATATTTTTCAAAATTATTCTACTAAAATATTCCACTCAAAATATCATATCAAATATATATATGACGGTATCAAGGTTGTTAAACTTATGGGGCGTACCATCCTTCCCCCCTTTAGAACATTCGTCCTCGAATGTTAGTTCTTGGAGTTTTTCAAAATGGTTGCTATGGTCTCCTCTATAACTTAAACTAAAACCCAAACTATATCTAAAGTTTCGACTATTCACAAACTTTTGTACAACAGACTGTCGTATCTTCTTAACATTTACTTTACTTACCTTTATGTCTCGCAGCGTATCTTCTATTTATTTCATAACCTCTCTTCCACAAAAGTGAAAAATTACGTCTTATAGCTCTACTGTAATACCTGCACCTCTAGTGCATACAAAGCATACAAAACCTGTCGTAAACTTCATACTGACTTTTTACGGCTCAACTCTATGGCACGATCTGGTAACAAAAGTAGGGTAACATTTCCTAAATTCCCTATAGCTTCTTAATTATAAATGTGACACATAACACACCCATAAGTGAGAATCTACTAGGCACGGCTTTGTAGACTTCCTAGGACACGACCCGCTCTGATACCACTTTGTCACGCCCCAACCTTGGGAGGTGTGGTTGGCACCCGGTGCCACACTGTCCCGAGCGAACCACTCTGTAACTCATTCATTCCTTATGTAACTATCATGGGGAAACATGGTCACAACTCGAAATGTACAATTGTAAGTGGGCCAACATTCTATCACTGAACTATTTTTTTTAAAACATGAATACATATGGGTCGTCAAGGCCTTTGACATACTATACAAAACTATCCTCTGTCTACAAAGACTCTAAGATTATTTGACATCAAAGGGGACAGGGTACCGACCTACCCACAAGTCTAAAGCAAAACTCTGACATGATGACTCATAGACTCGGCTGCACTCCGAATGAGATGGAGTCTTACCGATCCTTCGTTGAATGCCAATCTCGTCTATTATGAGGGCTCGTCAAACTGATTATCTATACTTGTAAGTCTTGATATCTCTGTAAATCATGAAATATTTATATTATCATGGATATACGTATGAATGTCATGTAATGCATAGGTCTGTACGTGCGTAACATCATAAAGCCTCTGAGGGCATCACATCATATCATCTCGGCCATTGTGGGCAAATCATCAACGTATACCAGCTGAACAGGTGGTGGTACGTATATAATGCCGTAACATTTTCCCATATCCCATATACATATATATACATATATACGCGTATATAACGCCGTCTGAGTCATATTTTAGCCACCATGGGTAGCATCATCATCATATACCAGCTGATCAGGTGGTGGTGTGTATATAACGCCGTAACCTTTTCCCATATCCCATATACATATATATACACAGATACGCGTATATAACGCCGTTTGAGTCATGAGTTAATGTACATGTATAAATTCATATTAAATACGATAATAAAATCTCTCGGTGCGTCATAAGACCTTTATACCACTAATTAATATCATAAAATCATTTTACGTATTTTCTGAGACCCATGAACAAACGATGGAATAATAAGACATATGGAGATTCAAGAAAATAGGCACTTCTAATACTTCTATGAATAGAGTCATTTATGGAAGTTGTGTCTTTTCTCATTTCGCTTGTATCATATGGATCATGCCAAAAGGAAATAAGGGATAGCCTTAACATACCTGGGCCGGTTCTCTTGACAATCCCCTTACACACGTCTTTTATGAAGAACAAGTAATGTCAAGATACCAGTATTCACTTGAAGTTTTGATTTTATCACATGTAATGCCAAGAATAACCCAAATTCTCATTCCTATAAAGTTTCACAAGGCAACAATCGAAGGCATGAAATCGGTTGAACAAAACAAAACACAATATTTGCTAAACCATATAAATCTTAATAACTGTTAAATAAAATTTTCAAAGAGATAACAGTTTCTAAAACAAATCGGATTGTTATCACAAGTAAAAACAAAGGATTAGCTAAGTGATAAATCCAATAACTAGAGAGTTACAGTCCCAACATAAAAGGTCTGACAAAAGAATACATGTTTTCTATTTTCTAAGCTGTATAAATCGAGTAATTGTTATATAAAATACCCAAAAGAAGGAATACATGTTTTCAAATAAAGATCTAATTTTTATCACATGTAAAAACTAGAGAGACAATTTAATTCAGCGGTCAAAAAAGAGCCGAAAACAACATAAAAAGTAAAAAATGTACTTATATTCTCAACTTATAATTTTCTAATCTCATATAAAGAGTAAATTTTTTTTTGTACGCTCAATTATTAAAATGGTAAAAAGATAACCTTCTTTTCTTGTGACAAAATAATTTTTATCTTTATTATAAAGAAAATCTGATAAATGTTTCTCATATTATGTGTATAATTTAAAACATATTCCATAGTAGTAATATTAATAACTATATATAAATCATATTTTTCAAAATTGTTTTACTAAAATATTCCACTCAAAATATCATATCAAATATATATATGACGGTATCAAGGTTGTTAAACTTATGGGGTGTAACATCCTTCCCCCCTTTAGAACATTCGTCCTCGAATGTTAGTTCTTGGAGTTTTTCAAAATGGTTGCTATGGTCTCCTCTATAACTTAAACTAAAACCCAAACTATATATGAAGTTTCGACTATTCACAACCCTTTGTACAACAGACTGTCGTATCTTCTTAACATTTACCTTACTTACATTTAAGTCTCGCAGCGTATCTTCTATTTCGTTCATAACCTCTCTTCCACATAAGTGAAAAATTACGCCTTAAAGCTCTACTGTAATACCTGCACCTCTAGTGCATACAAAACCTTCCATAAACTTCATACAGACTTTTTACGGCTCAGCTCTATGGCACGATCTGGAAACAAAAGAAGGGTAACATTTCCTAAATTACCTATAGCTTCTTAATTATAAATGTGGCGTGCAACACACCCATAACGGCCTTGTAGACTTCCTAGGACACGACCCGCTCTGATACCACTTTGTCACGCCCCAATCTTGGGAGGCGTGGTTAGCACCCGGTGCCACACTGTCCCGAGCGAACCACTCTGTAACTCACTCATTCCTTATGTAACTATTATGGGACAACAAAGCTACAACTCGAAATGAACAACTGTAAGTGGGCCAACATTCTATCACTGAACTATTTTTTTTAAAACATGAATACATATGGGCCGTCAAGGCCTTTGACATACTATACAAAACTAACCTCTGTCTACAAAGACTCTAAGATTATTTGATATCAAATGGGACAGAGTACCGACCTACCCAAAAGTCTATAGCAAAACTCTGACATGATGACTCACAGACTCGGCTGCACTCCGAATGAGATGGAGTCTTACCGATCCTTCGTTGAATGTCAATCTCGTCTATTATGAGGGCTCGTCAAACTGATTATCTATACTTATAAGTCTTGATAGCTCTGTAAATTATGAAATATTTATATTATCATGCATGTACGTATGAATTTCATGTAATGCATAGGTCTGTACGCATGTAACATCATAAATCCTCTGCGGGCATCCCATCATATCATCTCGGCCACTGTGGGAAAATCATCAACGTATACCAGCTGAACAGGTGGTGGTGCATATATAATGCCGTAACATTTTCCCATATCCCATATGCATATATATATACACATATATACATGTATATAACGTCGTCTGAATCATATTTCAGCCACCGTGGGCAACATCATCATCGTATACCAGCTGATTAGGTTGTGGTGCGTATATAACGCCGTAATCTTTTCCCATATCCCATATACATATATATACATATATACACGTATATAACGCCGTCTGTCATAAGTGAATGTACATGTATAAAGTCAT
>Nt01:58822711:58830690
ATAAAAAGTAAAAAATGTACTTATATTCTCAACTTATAATTTTTCTAATCTCATATAAAGAGTAAAAAAAAAAATTGTACGCTCAATTATAAAAATGATAAAAAGATAATAAAGAAAATCTCATAAATGTTTCTCATATTATATGTATAATTTAAAACATATTCCATAGTAGTAATATTTATAACTATATAAAAATCATATTTTTCAAAATTGTTTTACTAAAATATTCCACTCAAAATATCATATCAAATATATATATGACGGCATCAAGGTTGTTAAACTTATGGGGTGTAACATCCTTCCCCCCCTTTAGAACATTCATCCTCGAATGTTAGTTCTTGGAGTTTTTCAAAATGGTTGTTATGGTCTCTTCTATAACTTAAACCAAAACCAAAACTATATCTGAAGTTTCGACTATTCACAACCTTTTGTGCAACAGACTGTCGTATCTTCTTAACATTTACCTTGCTTACCTTTAAGTATCGCAGTGTATCTTCTATTTCTTTCATAACCTCTCTTCCACATAAGTGAAAAATTACGCCTTAAAGCTCTACTGTAATACTTGCACGTCTAGTGCATACAAAACCTGCCGTAAACTTCATACTGACTTTTTACGGCTCAGCTCTATGACACGATCTGGAAACAAAAGAAGGGTAACATTTCCTAAATTCCCTATAGCTTCTTAATTATAAATGTGGCGTGCAACACACCCATAAGTGAGAATCTACTAGGCACGGCTTTGTAGACTTCCTAGGACACGACCCGCTCAGATACCACTTTGTCACGCCCAACCTTGGGAGGAGTGGTTGGCACCCGGGGCCACACCGTCCCGAGCGAACCACTCTGTAACTCATTCACTCCTTATGTAACTATCATGGGCCAACATGGCCACAACTCAAAATGTACAACTGTAAGTGGGACAACATTCTATCACTGAACTATTTTTTTTAAAACATGATTACATATGGGCCGTCAAGGACTTTGATATAGTATACAAAACTAACCTCTGTCTACAAAGACTCTAAGATTATTTTACATCAAATGGGACAGGGTACCGACCTACCAACAAGTCTATAGCAAAACTCTGACATGATGACTCATAGAATCGGCTGCACTCCGAATGAGATAGAGTCTTACCGATCCTTCGTTGAATGTCAATCTCGCCTATTATGAGGGCTCGTCAAGCTTATTATCTATACTTGTATGTCTTGATAGCTCCGTAAATCATGAAATATTTATATTATTATGCATATACGTATGAATGTCATGTAATGCATAGGTCTGTACGTACGTAACATCATAAAGCCTCTGAGGGAATCCCATCATATCATCTCGGCCACTGTGGGCAAATCATCAACATATACCAGCTGAATAGGTGGTGGTGCGTATATAATGCCGTAACATTTTTCCATATCACATATATATATATATACATATATATATGCGTATATAACGCCGTCCGAGTCATATTTCAGCCACCGTGAGCAACATCATCATCGTATACCAGCTAATTAGGTGATGGTGCGTATATAACGCCGTAATCATTTTCTATATCCCATATATATATATATATATATATATATATACATATATGCACGTATATAACGCCTTCTGTCATAAGTCAATGTACATGTATAAATGTATGAAATGCATATGAAATACAATAACAAAATCTCTCGGTACTTCATAAGTCCTTTATACCACTGATTAATATCATAAAATCATTTTACGTATTTTCTGAGACCCATGAACAGACGATGGAATAATAAGACATATGGAGATTCAAGAACATAGGCACTTCTAATACTTCTATGAATAGAGTCATTTATGGAAGTTGTGCCTTTTCTCATTTCGCTTGTATCATATGGATCATGCCAAAAAGAAATAAGGAATAGCCTTAACATACCTGGGCCGGTTCTCTTGAAGTTTTAATTTTAACACATGTAATGCAAAGAATAACCCAAATTCTCATTCTTATAAAGTTTCACAAGGCAACAATCGAAGGCATGAAATCGGTTGAACAAAACAAAACACAATATTTGCTAAGCCATATCAATCTTAATAACTGTTAAATAAAATTTCCAAAGAGATAACAGTTTCTAACAAAAATCTGATTGTTATCATAAGTAAAAACAAAGGATTAGCTAAGTGATAAATCCAATAACTTTAGAGTAACAGCCCCAACATAAAAGGTCTGACAAAAGAAGACATATTTTCTATTATCTAAGTTGTATAAATCGAGTAATTGTTATATAAAATACCCAAAAGATGGAATACATGTTTTCAAATAAAGATCTAATTTTTATCACATGTAAAAACTAGAGAAACAATTTAATTCAGCGGCCAAAAAAGAGCCAAAAACAACATAAAAAGTAAAAAATGTACTTATATTCTCAACTTATAATTTTTCTAATCTCATATAAAGAGTAAAAAAAAAAATTGTACGCTCAATTATTAAAATGGTAAAAAGATAACCTTCTTTTCTTGTGACAATATAATTTTTATCTTTATAATAAAGAAAATCTCATAAATGTTTCTCATATTATGTGTATAATTTAAAAAATATTCGATAGTAGTAATATTAATAACTATATAAAAATCATATTTTTCAAAATTGTTTTACTAAAATATTCAACTAAAAATATCATATCAAATATATATATGACGATATCAAGTTTGTTAAACTTATGGCGTGTAATATCCTTCCCCCCTTTAGAACATTCGCCCTCGAATGTTAGTTCTTGGAGTTTTTCAAAATGGTTGCTATGGTCTCCTCTATAACTTAAACTAAAACCCAAACTATATCTGAAGTTTCGACTATTCACAACCCTTTGTACAACAGACTGTCGTATCTTCTTAACATTTACCTTACTTATCTTTAAGTCTCGCAGCGTATCTTCTATTTCTTTCATAACCTCTCTTCCACATAAGTGAAAAATTACGCCTTAAAGCTCTATTGTAATACCTGCACCTCTAGTTCATACAAAACCTGTCGTAAACTTCATACTGAATTTTTATGGCTCAGCTCTATGCCACGATCTGGAAACAAAAGAAGGGTAACACTTCCTAAATTCCTTATAGCTTCTTAATTATAAATGTGGCGTGCAACACACCCATAAGTGAGAATCTACTAGGCACGGCTTTGTAGACTTCCTAGGAGACGACCCGCTCTAATACCACTTTGTCACGCGCCAACCTTGGGAGGCGTGGTCGGCACCCCATAACACACAGTCCCGAGCGAACCACTCTGTAACTCATTCATTCCTTATGTAACTATCATGGGCCAACATGGCCACAACTCGAAATGTACAACTGTAAGTGGGCCAACATTCTATAACTGAACTATTTTTTTTAAAACATGAATACATATGGGCCGTCAAGGCCTTTGACATACTATACAAAACTAACCTCTGTCTACAAAGACTCTAAGATTATTTGACATCAAATGGGACAGGGTACCGACCTACCCATAAGTCTATAGAAAAACTGTGACATGATGACTCATAGACTCGGCTGCACTCCGAATGAGATGGTGTCTTACCGATCCTTCGTTGAATGTCAATCTCATCTATTATGACGGCTCGTCAAACTTATTATCTATACTTGTAAGTCTTGATAGCTCTGTAAATCATGAAATATTTATATTATCATGCATATACGTATGAATGTCATGTAATGCATAGGTCTGTACGTACGTAACATCATAAAGCCTCTGAGGGCATCCCATCATATCATCTCGGCCACTAAGGGCAAATAAATCAACCTATACAGCTGAACAGGTGGTGGTGCGTATATAATGCCGTAACATTTTCCCATATCACACACACACACACACACACACACACATATANNNNNNNNNNNNNNNNNNNNNNNNNGTGATATTTCATCCACCGTGGGCAACATCATCGTCGTATACCAGCTAATTAGGTGGCGGTGCGTATATAACGCCGTAATCTTTTCCCATATCCCAGATACATATATATACATATATACACGTATATAACGCCGTCTGTCATAAGTCAATGTACATGTATAAATGAATGAAATGCATATGAAATACAATAACAAAATCTCTCGGTACGTCATAAGACCTTTATACCACTAATTAATATCATAAAATCATTTTACGTATTTTCTGAGACCCATGAACAGACGATGGAATAATAAGACATATGGAGATTCAAGAACATAGGCACTTCTAATACTTCTATGAATAGAGTCATTTATGGAAGTTGTGCCTTTTCTCATTAAGCTTGTATCATATGGATCATGCCAAAAAAAAATAAGGGATAGCCTTAACATACCTGGGCCGGTTCTCTTGAAGTTTTGATTTTATCACATATAATGCAAAGAATAACCCAAATTCTCATTCTTATAAAGTTTCACAAGGCAACAATCGAAGGCATGAAATCGGTTGAACAAAACAAAACACAATATTTGCTAAGCCATATCAATCTTAATAACTGTTAAATAAAATTTCCAAAGAGATAACAGTTTCTAACAAAAATCTGATTGTTATCACAAGTAAAAACAAAGGATTAGCTAAGTGATAAATCCAATAACTATAGAGTAACAGTCCCAACATAAAAGGTCTGACAAAAGAAGACATATTTTCTATTTTCTAAGCTGTATAAATCGAGTAATTGTTATATAAAATACCCAAAAGAAGGAATACATGTTTTCAAATAAAGATCTAATTTTTATCACATGTAAAAACTAGAGAGACAATTTAATTCAACGGCCAAAAAAGAGCCGAAAACAACATAAAAAGTAAAAAATGTACTTATATTCTCAACTTATAATTTTTCTAATCTCATATAAAGAGTAATTTTATTTTTGTACTCTCAATTATTAAAATGGAAAAAAGATAACCATCTTTTCTTGTGGTAAAATAATTTTTATCTTTATAATAAAAAAAATCTCATAAATGTTTCTCATATTATATGTATAATTTAAAACATATTCCATAGTAGTAATATTAATAACTATATAAAAATCATATTTTTCAAAATTGTTTTACTAAAATATTCCACTCAAAATATCATATCAAATATATATATGACGGTATCAAGGTTGTTAAACTTATGGGGTGTAACATCCTTCCCCCTTTAGAACATTCGTCCTCGAATGTTAGTTCTTGGAGTTTTTCAAAATGGTTGTTATGGTCTCCTCTATAACTTAAACTAAAACCCAAACTATATCTGAAGTTTTGACTATTCACAACCTTTTGTACAACAGACTGTCGTATCTTCTTAACATTTACCTTACTTATCTTTATGTCTAGCAGCGTATCTTCTATTTCTTTCATAACCTCTCTTCCTTATACGTGAAAAATTACGCCTTAAAGCTCTACTGTAATACCTGCACCTCTAGCGCATACAAAACCTGCCGTAAACTTCATACTGAATTTTTACGGCTCAGCTCTATGGCACGATCTGGAAACAAAATAAGGGTAACATTTCCTAAATTCCCTATAGCTTCTTAATTATAAATGTGGCGCGCAACACACCCATAGGTGAGAATCTACTAGGCACGGCTTTGCAGACTTCCTAGGACACGACTCGCTCTGATACCACTTTGTCACGCCCCAACCCTTGGAGGCGTGGTTGGCACCCGGTGCCACACCGCCCCGAGCGAACCACTCTATAAGTCATTCATTCCTTTTGTAACTATCACAGGCCAACATGGCCACAACTCGAAATGTACAACTGTAAGTTGGCCAACATTGTATCACTGAACTATTTTTCTTAATATATGAATACATATGAGCCGTCAAGGCCTCTAACATACTATACAAAATGAACCTCTGTCTACAAAGACTCTAAGATTATTTGACATCAAATGGGACAGGGTACCGACCTACCCACAAGTCTATAGAAAAACTCTGACATGATGACTCATAGACTCGGCTACACTCCGAATGAGATGGAGTCTTACCGATCCTTCATTGAATGTCAATCTCGTCTATTATGAGGGCTCGTCAAACTGATTATCTATACTTGTAAGTCTTGAAAGCTCTGTTAATCATGAAATATTTATATTATCATGCATATACGTATAAATGTCATGTAATGCATAGGTCTGTACGTACGTAACATCATAAAGCCTCTGAGGGCATCCCATCATATCATCTCGGCCATTGTGAGAAAATCATCAACGTATACCAGCTGAACAGGTGGTGGTGCGTATATAACGCCGTAACGTTTTTCCATATCCCATATACATATATATACATATATATATACGCGTATATAACGCCATCTGAGTCATATTTCAGCCACCATGGGCAACATCATCATCGCATACCAGCTGATCAGGTGGTGGTGCCTATATAACGCCGTAACCTTTTATCATATCCCATATACATATATATACATATATACGCGTATATAACGCCGTTTGAGTCATGAGTCAAT
>Nt01:59144980:59150407
AGATAGTCTCCGTGTTTCCTAGAGTGAAGCAATAGGAAGCGATATTGATTGTCGTCTCAAGGTTATCATTGCCGTGACGTCAACCGTTTAAGAGCATTAAATGCCATGCCCTAGAGAACCGTTCAAAGCCGCCGTCAGATGCGGTAATCGAGAAAACCCACGAACTGCCATCGGCTCGTCTTTTCTGCTTCCCCAGCAATTCCTATAAATGCACCGGTTGCTTGATACTTCCCATTTTCACACCACTTATAAGCCCACGAGTCAGAATTTTGTATTTGGCACTCTTTCATCTTTTCATAGAAAGATTTGTACCATTGACATGGCTAGGACTTCCAGGACGGTTCCCCGATGGAACGACATTGCATCGTCGTCCCGATCACCTAAGGAAGAAACCAGATCGATTCTCACTTTGGAACAATGTACCCCACCTGATCTTGGCACGTCAAGGGATTTTAATGCCGATACTACGTCATCTATGCCGGGTTGGTAGAAGCATGTGTATCGATACGTTAGCGTTGTGATCGATATTAGCAAAGTGAGGGAGGACTGCCAATGGAGCAAGGCAATGGAGAACGATAATATTGCTGACTTTAAGGCTAGCTTCCTTTATGTATACACTTCTGCGACTGATACTAGGTGACACTTGGTGAGATCTACCCTTCTGGAGGATAGTGTTGATGCTTAGACATTTCACCGAAGGAGTTGAAGGTGAGGTTTTTACCCTTATTCATCTGATCGGAATGTACATCCCTCGATTGTATCGAGACTTAATCAAGCTCCGCCATCGGTCTAAAAAATCTTTTTTCACGAGCGTCGATGAGAGAAAAGACCAAGGATGGATGAGCAGGATTATCCGAGTTAGGACCTCGAATTTTATCCCGGCCTAGAGGATGCCCTTTTCGGAGAGGTGGAACGCCCGACGTAAGCGATTTTCCCTTTAGCCGCTTTTTGAATACTCTTTCGTTTGACATAATAATCTCTTTGTGCTTTCTACAGCCGCTGCTTGGCATCCAGAGGTGGTCCCAGATTTGTCGGGATGGATCGGGTGATTGAGCGAGAAATTCTCATACCGCTTCCGGTCTTGGACCGTCCTAGCTAAGAAGCATTGGGTGGACAAGAATCATGGTGAGGTTCCTTTATTGCATATGCTTAGTATTTTGTGTTTCCTTCTGAGCCCTTAGCGAAAGCTTATCGCGGTTATTGTGCTGGCGCAGGTCTTGGCGAGAATATGCATATGAGGCCGCCTCCTGATAGAGAAGCAGGAGCCTTGGATCCTGGCACGAGAAAGAAGAGGAAAAGTAGGGCAGCCATTATCTGTTCTACGGCAAAGAAAACCAAGTCACTCGAGCGCCAAGCCACTATCGGGACTGCTGCTCTAACCTCAGGGTCGAATCCTAATACCGAAGGAGAGGACGATGATGGAAGTCCGTTAAGGAGGAGAACAAGGCCAAGTGCGAGAGACTTGCAGGTGCCCTGGTCTGAGGCTGCTAAATCTGAAACAGTAGGCTCTGGTCGGGCTCATGGGCCGGGGCTTCTTGAAGAGGACATTGATGTAGCTTCGATTCACGCAGTCAGATTTGATGCGGCCTCTACTAGGGGGACTGTTGGTGTCAATCCTGAGGGAACAGAGCTCGGGTCCTTCTAGGAACGTGGGTTGCCACTTGGAGAAATCAGCGAACTGAACGACTTCATTTCGAACTTTCCGGTTTCATCAGGGGAACTGCGGGATGCCCACGGGATGATTGGCGCCACAGCTGGGACTCCTCCCAAGGGGGGAGACTTTATTGCCAACATTTTCGATGGCGTTATCGACAGATCTTATCTCAATATTCCTGGCATCGTTAAAGCGGCGGAGAAGTCCATGCAGCAGGTGATAGTTATTCCTTGCGCATTTCTTCCGTACTAAGGCGTCATTCATCATCTTTCTAACTTTTTTGTTGTGCCGTAGTGTAAGGAGATGTAAGACCATGCCATTCTCCAGCTTCGTGAGGAGCTTTCTTATCATGAAAAGGAGCGTAAGAAAGTTATTTCAAAGCTGCAGGATTCGGAGGCTCGCTCTGCCTGGGGAGATAAAGAGCTAGGAGAGCTTCGGGCCGCTTTGGAGACGGTGCTCTGGGAGAAGGCCAATCATGCTGTTCAGGTATTTTGCCTTACTCGTACCCGACTTTTTACCCAGTATTCACACACGTTCCGTATTCGTATATTCATTAACTTGCTCTTCTCCTATAGGTCAAGCAGAGTGGCTCACGGATTAATCAGTTGAATACGGAGATCTCCGGGGTGAGAGAGCGAAACAAAATAGTGGCCGGGGAATTGGTGACATATCGGGATCTTCTCACGGATACTCGTAGGGAGATTGCCGCTTTGACCGCGGCTAAGTCCGAGGACGAACGACATGCCGCTACTTATCGGGAGGATGCGACCACATCGCATATAATGGCTCGAGACATATCCATGGCAGTTGAGCAAAAACTAATCCGAGCTATCGAGCATGCCAGAGCGGAGGAGAAGAGAGAGACCCTGGAGGAACTCGGGGCTAGAGGCATCGACCTGTCGGATGATCTTAAAGAGGCCCGTGCAGTGGAGGAAAGATTGGAGCTTTTGATTTCCCTCGATAAGGGCGAAGACAATAGTGACGAGGAGTAGTCTCCGAGTCCCCCTTTTGCTTTGTATGCTGCCCCCTGGGAAATGGACAGTGTAAATGTGTTTTTTTTTTGTCAATGTATAAAAGGAGATTTCATTCTGTCAGTCCTTTTCCTTTCCCTTTTGCTTTTGTGTCCCAGCATCGACCCTTTGGGGCCTTCTATCTGGACAAACCGGGGCCTTGAAACTGTCCATGTCCCGTGGTTGAGTCGATAGCTCCTCTCGAACCGATGTTTATGACGCCGGGGGTCTCCCGAGGTCCCGCAGTTTTCTGAGACATGTGGGAGACGGAGTGACTCTGCCAGTACACTCCCCTAGGAGAGGGTGATGTTAACGTGGCCAGAATTAATTGGCCCTCTTGGGTAGGCGGGTAGTTGTCGTTTTGCCTCTATATATTTTCTCATCTGTCTCTTAAGCGGCGATTTTGCAGTTCTTGATAAGCCTATCTCCTCTGCAGAGCCTGGCGCTTTGTGCTAGTCCTTCTACTTCCCTATTTTAGAGAATTTTTGCTTGGATCCTCATCTTCTCCCCCCTATTCTGCCATAGTCATGGCCGCTGCTTTGACGCCTTATTATCGGTCGGAGAGGAGTCTCTCTTGTGCTACACATTCGGACGGCACCATCGGCTCGCCTATGATGTCGGGAGAGTGAGGCTCGGTGTACCCTGCCTCGAGGAGGGCTATCATACCGGGGAAACCTCCCAATGTTCTTGGCCATCCAGAGCATGTGTCGAGGATTATTTTATCGGCGAGGGAGGTAAACCTCGAGATGATCATAAAAAAATGTGGATGGGGGGAAGGCGCGATTTTGCAAGTACCTTCCCCCGAGGAGAGTGTCATGACATATTTTGAGGGATTCTTGAGTGTGTATATTCATGTTCTTGTGCCGGGTTCCCCGGATCGGGTTGTGCTTGATTTCTGTAGAAGATATCAAGTAACGTTGGCGCAGGTTCATCCTTTTCTTTGGAGAATAGTCTAGTCGATGAGATATTTTGTTGACAAGGTCGGGATAGAATTTACCCTCAGCTACCTCGTGAGGTTGTACCAGCCATTACTCTATCGGGGCCTAATTGCTCTTCAGCGTAGATCCACCCGAGCTCCTGTAATCGGAAGCGAGGAGGATGAGGACCGTGGATGGACGAATCGGTTCGTTCGAATCTGAACAACCAATGTTATCCTTGGAGAATTTTTGCCATTTCCTGAGAAATGGAACTTCACGCGTAAGTGCTTCATTTAAACTTGTAAAGCTAAACATAGTTAGAATAAAAATACTGTTTAGCAT
>Nt01:62235400:62245500
AATTGGTATTAGAGCGAGTTTCTCCTATCAAGATAACACCTAGGAAGGATCCTCATGGCTGCCTCACCAAATTTGGAAGAAGGTTAATCTACATACCGACCACCCAAGTTCAATGGACAATACTATGGGTGGTGGAAAACAAGTATACACAATTTTATCATGGTTGAGGATTGTGAGTTATGAGATATCATATGCGATGGTCCTTATTTTCCAACCAGAGTACTAGAGGAACTTCCATTTTCAATAGCAAAAACCAGCAAAGAGTACACTGAAGCACACAAGATAGATGTGGAGAAGAATTTTCGTGCCAAAAAAATTCTAGTATGTGGAATAGGACCTGAAGAGTACAATAGAATCTCCACTTGTGACACTGCCAAAGAGAGATGGGAAGCTTTGCAAACAGCTCATGAGGGAACTACACAAGTAAAACAATCTAAGATTGACATGCTCACTACCGAGTATGAACTCTTCAAAATGAGGGACGATGAATCCATTCAAGATATGCACACGAGATTCACTTCCACCATAAATGTGTTACACTCCCTTGATGAAATCATTCTCATAAGCAAGCTAGTAAGGAAAATCCTCAGCATTCTGCCTAGCTCCTGGGAAAGCAAAGTGAATGCCATTACTAAATCAAAGGACTTACAGGAGTTGACCGTAGAAGAGCTGATCGGAAACTTGAAGACCCACGAGTTGAAGAAAAGGATAAACAATGAAAGAAGAGAACCAAAAGGGGAAAAGAACCTGGCACTTAAAGCTGATTACAATGATTTAAGTGAGCAAGACAGTGACATGGCTTACCTAACCAAAAGATTTCAAAAGATGGTCAGAAGAAATAGAGAAATGCTAAAAAGGGACATTTCTATCAGACCAAGAAACTGTGATATTTGTTACAAGTGTGGAAAGCCTGGACACTTCATGAAAGACTTTCCTCTCCTGAAGCAAGAATTTTCCAAGAACCATCATGAGAAAACAGCTAAGACGAAACTGGTTCCTGTCAAGGACTTCAAGAGAAAAAGATCTCTTGACAATATGATGAGACAGACTCTTGCAGCATGAGGGGATACATCTACTGAGTCTGAAGATGAACCTGATACTTGTGATAGTTCCATGATGGCAGTTGAAGGCGAAAAGACTGGATATGACTCAAGTTTTGCTTTGATAGCTCAATCAGATGATGATGAAGACAATGGCAACAAAGGGGTAAATTTTAGGGATGTTAAGAGAAATCTAAAATCCTATTCTCCAAAAAAAGAATCATATCTTTAGTTGATGTATTAATCACTGCTTTTCATAATCTTGTGGAGGATAGGATTCTTTGACCTTAGAATTAGGAGAATATGAACAAACTAGAGACGACTTAGTGGTTGTAGTTACTGACTATAAGAAAACCATTGAAACCCTCAGAAAAGAAAAGAGTGATATGCTGGCAGAAATTGCAGACCTAAGGGAAATAATAGTGAAACCATGGACTAAGTCAAAACCTGAAAGTTCTGGAAAAGGAAAGGAGATAGCAAGTGAGGAACACATCAGGCTTGAAAATGAGGTGAAAGCTATGAGATTTAGGATGTGTGTTGAAATTGAGAAAAACGAGCTTCTCCAAACTAATCTTGAAAAGTCCCTAAAGTGGACCTGGTCCTCAGAAGCCACCACTGCCTTGCATACTAAAGATTGTGAAAACAGGTAGGGAGTAGGGTTAAAAAAGGAGAAAACTCCTCACAACCCTCATAGTAAGTACGTCACTGTCTCTAATAATTGGCCTTGTGCCCGATGTTGGAACACTGGGCGCTTCAAGGAAGATATCCAGGCCAAGAATCAATCAGTTCAGAAAAACAATGTGTTTGCTGAAACGGTGACTACAAAAGAGGGACCAGGTTCCACTCACAAATAATGCACATTACCTGCATGGACTAAGAGAGCTCTTATTCATCCTCTTGCTTAGTACAAGGGACCCAAACTTGTTTGGGTTCCTAAAACTAACTCTTAATCTCTGCGCAGGGAACAATGAAAGGAAGCGGTCAACAATGGTTCATGGATAGTGGGTGTTCAAAACACATGACTGGGAACACCACGGACTTTCTTTCACTAAAAGCCCTGCAAGGAGGGAGTGTATCCTTTGGCAATAGAAAAAAGGGGTACATTCTTGGAGTTGAAAAAGTTGGGAAGTCACTCACTCATTCAATTGAAAATGTGTACTATGTAAATGGCCTTAAGTACAGTCTCTTGAGTGTTTCTCAAATCTGTGATAAAGGAAACAAGGTGGAATTCTTGTCCAAAATATGTACAATCACTGATCTTGTGACCGGTGAAATAGTATTTGTGTCCAAAAGATACACGAACATCTATGTTACTGATTTTGAGTCCTTACAGAATGGTGATCTGAGTTGTCTAAAAGTTGTTAATGATGAAGCTGAACTATGGCACAGAAGACTGGGCCATGTAAGTTTTTCTCTTTTGAACAAACTAATTCAGAAGGACCTGGTCCATGGTTTGCCTATGTCACAATTCAAGATGCAAAAAATCTGTGATGCCTATCCTAGAGGAAAACATGTGAAGTCCTCTTTTAAGTCTAAAAGAGATGTGAGCACCTCAAAGCCACTAGAGCTTCTGCATATGGATCTCTGTGGACCTATGAGAGTGTAGAGTAGAGGAGGAAAAAGATACATTTTTGTGATAGTAGATGACTACTCCAGATTCACATGGACTTTGTTTCTCAAAACCAAAGATGAAACTATTGAGGTATTTGTGGCCTTTGTGAAGAAAATCCAGGTGAAGATGGAGTCTAGAGTAGCATGTATTAGATCAGATCATGGGACAGAATTTGAAAATGTCAAATTTGATAAATTCTGCAATGAAAATGGCATCACAAACAACTTCTCAGAACAATGCTGATCGACAGTGGAATTGCAAAGAACTTCTGGGCTGAAGTTGTCAATAGTGCCTGCTACTTGGTGAACAGATGCATGATCAGATCTCTTCTAAAGAAAACCCCATATGAACTATTGAATGGAAGGAAACCCAAGCTGACTCTCCTAAGAACATTTGGGTGCAAATGCTATATTCTCAATAATGGAAAGGACCAGCTTGGCAAATTTGATGCCAAGAGTGATGAAAGAATATTTCTAGGCTACTCTTCTCAAAGCAAGGCTTACAAGATATATAGTAAGCGGACTCAATGTGTTGAGGAAAGTGTTCATGTTATTTTTGATGAATCTTATCCATCATTTGAGAAGAGTGCTGAGGAAGATCAAGATGGAGAAACCTTACTAGTTCTCGGTGAAGTCATTAACATGTCAAACGGAAAGGTAGATATGATAAGTCAAGTAAAGGAGCCAAATGAATAAAACGCTGCCTCATCTTCAACAGAAACAAGCACTTCAATTACAACAACTGAATCTGAAGAAAGAGTGGTTGATGCAGTTCAGGGAACTCCACTAGCACCTAAGAGAAGGATAAAGGAAAATCAGCCAAATATACCTTCCTCCTCTCAGAATGAACCTCTAGCGTCTAACTGGAGACACCAAAGCTATCATCAATTGACAATATTAACTCCTCTAGATTTCGGTGTACAAACTAGGTCAAGAGTCAGAAATTCACTTGCCTTCTCAGCCTTTCTCTCCCAGATAGAACCTAAAAATATTAAGGAAGCCTTGAAAGATGCAGATTGGATACAGCCATGCAAGATGAGATAAATCAGTTTGAGAGAAACAATGTGTGGTACATGGTACCTAGACCGCCAGATCGAACCATTATCGGAACCAGGTGGGTATTCAGAAACAAGCTCGATGAACAAGGAATTACCACAAGGAACAAGGCAAGGCTAGTGGTACAAGGCTACAATAAAGAGGAAGGGATTGACTGTGATGAAATGTTTGCTCCAGTGGATCGCATGGAAGCCATTAGAATTCTAATCGCTTTTGCATCTCATATGGAATTCACCTTGTTCCAAATGGATGTCAAGAGTGCATTTTTGAATGGACTCCTGAAGGAAGAAGTCTATGTGAAGCAATCCCCAGGGTTTGAATGTCATAAGCACCCTGAATATGTGTTTAAACTGGACAAAGCTCCGTACGGGCTAAATCAGGCTCCTAGAGCTTGATATGAAATATTGTCAAAGTTCCTCTTGGAAAATGGCTTAAAAGAGGGAAAATTGACAACACTCTCTTCCTAGAGAAATAAGGAAGGAACCTGCTCATTGTTTAGGTCTATGTTGATGATATCATTTTTGGAGCAACAATTGATTTTCTGTGTGAAGAATTTGCAAAACTCATGGGAAGTGAATTTGAAATGAGCATGATGGGGAACTGAACTTCTTCTTGGGTCTTCAAGTAAAACAGTCCCCAAAGGGTATATCCATTTGTCAGCAAAAATACATCAGGGAGCTCTTGAAGAGGTTTGACATGGAAGCATCAAGGTGATAGACACTCCCATTGCTACCACTACTTGACTGGACATAGATGAAACTGGATCTCCTGTGAATCAAACCATGTACAGAGGCATCATTGGGCCTCTCCTCTATCTCACTGACAGCAGACCTGTTACTGTTTTTAGTGTGGGGCTATGTGCAAGATTTCAATCAAATCCCAAGGAATCTCACTTGAAGCTGGTGNNNNNNNNNNNNNNNNNNNNNNNNNNNNNNNNNNNNNNNNNNNNNNNNNNNNNNNNNNNNNNNNNNNNNNNNNNNNNNNNNNNNNNNNNNNNNNNNNNNNNNNNNNNNNNNNNNNNNNNNNNNNNNNNNNNNNNNNNNNNNNNNNNNNNNNNNNNNNNNNNNNNNNNNNNNNNNNNNNNNNNNNNNNNNNNNNNNNNNNNNNNNNNNNNNNNNNNNNNNNNNNNNNNNNNNNNNNNNNNNNNNNNNNNNNNNNNNNNNNNNNNNNNNNNNNNNNNNNNNNNNNNNNNNNNNNNNNNNNNNNNNNNNNNNNNNNNNNNNNNNNNNNNNNNNNNNNNNNNNNNNNNNNNNNNNNNNNNNNNNNNNNNNNNNNNNNNNNNNNNNNNNNNNNNNNNNNNNNNNNNNNNNNNNNNNNNNNNNNNNNNNNNNNNNNNNNNNNNNNNNNNNNNNNNNNNNNNNCTAAGTAGGGAATAGTTTGAAAGAAATAGAATGAAGCTGGGGCTTTTAAAGCCCAATTGAGAACCTGATTCCTCTTTAGCTGGCTTTACCTTCTAGAAATAACTGGCTCAAAGTGTTTTCTGGCCATGTCTAACTCACTTCAATACCGTTGCAGGTAAACACACATGGTGAGTATATAAGCTGTAGATGCAGTGCATGAATGATAAAAGAGGATTGATTCTTTAAAAAAAAGGGTCAAGAACTTGGTTCTTGTACCAAAGGTTAGTAGTTCTGTGCATCCTTTAATGCATATCTTAAAAAAGGGTACAAAACACAACTGCCGTGTCATTAACATTTTATATCCTGCTATCACGTCTCTTCATTTCAAATCGTTCCATCTCCCTCTGAAACATTGCAATTCTCCATGCCCAACCACTGTTTCAAAACCGGTGCCTATTCCTCTCTCTTCATAATTATCCTCTTCTTTTAAAAGCCCTTTTTTTTGCTCTTTCTAACCATAAGTCTTACACTAGAATTTCCCAAAAGGATCGTCACACCACTTCTTTCAATGGATGAGACAACTTCCGATCTTCCTACCTCAATTATAACTACCAATGTTCAATCTATGGAGCCTTCCGCTCCCACTGAGTCTTACTCACCCTTTATTATTCTTGCTACAGTCACACTTCACCCGGTTTCCCAGTATCTTCCTAATTCAGAAACCCTTAAGACTACTGCTCCATTCTCCCCATCGTCTGAGGCTCCCACTAGTCAAAAACTAAGTGGAGAACAAGGTGAAAATCTTGAGGTCACAAAGAGTTCTGCCATCATTGCTACCGATTCCATGGTGGTGGAAGCACCAGGTGAGGAAGAGAAAAATGTTGTAACCATATTTGTGGTATCTGCTGATGGTGTACTGCATGAGATTACATCTTAGAAAAATGAGAAACAATGTGTGGAGGAAGAAGGGGCCATTTTAGCTGTTGAAGGGGATGTAGTAGCAGATACTACTGGGTTATCACATGAGGAACCCGATCCCTCTCCGGAGAATCCAGGTCAGGGCTCTCACTCCCAGGACAGTGCTGTTCCTGCATGTGATGCTGTGCCCCTGGAAATTCATGCACCTGAAATAAGATCAAATGATAAAGAAGACCTAGAAAATGTGGCTCTTGATGCATTCATAAGTAAGCGGAGGGTTGTGTCCACCCATGAGTCTGAAATCAAATGACCTACTACCATGCTTCAAGTTATAGTGTTCTACGATTCTGCCTTTTAAAAGAGCAAGAAGAATAGTAAGAAGAAAAGAAGAAAGTTGGTGAAAGATGGTGTACCTGTAAGTGATGAGGCGATCCCTGTAGTCGAGGTGGAAGAGGAAACCCCAGATGAACCCGGTTCACTTATTAGACGGTCTTCGAAAAAGGCGAAGCCTACTTCAATAGAGAAAGGGTCAACATCTAGATCTAAGATGAAAGAGGTGGTGAGTGAGTTTTCCATGTCTGATGAGGATGTCCTACTGAAATCCAAGGGAAAAGGCAAAGTCAGTGGAGAGAAGTCCGGGAAACGCAAGTCTGAATCTTTTGAAGAACCTGGTTCTGTAAAGAAAATGAGAAGTGAAGTCAGCCTTGGCTCTGAGCGCCTCAGGCATCAAGAAGTTCTGCTGGGTTGTACGTTTGACCCAACAATCTCTGAGATGGTCGGAATGCGCCAAATTCTAGAAATGGTCGAGTTTCAACATTGGGTGCATCTATTTAAAATTGATGCACCTAAGGTATATAAGGATGAGGTACAAAGTTTCTTTACTAGCCTCGTTCCAGTTAAAACTGACCACATTTGTGCTTTGGTCAATGGGGTGGACATCGTCTTTGATGTAAAGTTTCTTGGAGAGATTTTAAAAGTTCCTACAGCTGGTGTGTCCAGCCTAAGAGATGTGTGTCAGTATAACTTCATAAATGACGTGGTAAAAGACAATGCTAACCAGAAAGGGGACCAGATCCATAAGAAAGCACTACTCCCTGTCTACCAACTGCTTTTTGAATTGGTTAACAAAGTTCTATTGCCTCGAGCTGAAAGATGGTCAGTGACTTCTAAGTCTGACCTATTCTTGATGGAGCAACTGTATAGTTTTACTCCTGTGAGTCTGCCTGCTATTATGACTGAACACATGCAAACGGTTGACACCTTCAAAGATGGTAATCATGGCCTTCCCTATGGGTTCCTGCTTACTCCAGTGTTCAAATTCTATAAAGTCCCACTGGGGATGGGCAAAGTGGGGACTAGGAAGCAGACTTTCTCATAGATGACTTTGCAAGAGTGCGAGTGTGTGGAAAAGTATGGGGGGGGGGGTTCGAAGTACATCAATCCTCTCACAACTTATAAATGATCAGAACAGTGCAGTTGAGGAAATTCGTCGGTTGAAGGCCAGGAATGCTATCCTGGAAGGTGAGCAAGCCCCGAGGGGTTCCGTTGTCAAGTGATGAAGTAGCTCGTTTGACACAGGAGAATACTGATATCAGGACGCAAGTAGAGAACCTGAAAACAGAACTACTCAATGAACAAAAGTCGGTAAACGGCCGAATAGACCTCGTTCTCCAAACACTTGCTGCAGCTACCAAGCCTTTTACTCCTAGTGCCCCCCTAAGTACCCCTTCAGTGATCAATTTCTGTAAATGTTTGTTATGTTTTTTTTTGATGTTTTGGCGGATGTTTTTGTTTTCTTTTTTTGTGTGTGTTTGGGATGAAACACTACTTCTCCCGTTAACAAGTCCAATGTTGCCTTTCGCTTTTTTCAAAGAAAAGTCATATTAAAGCTTTATTAATATCAATCCTCATTTTTATTATGCCAGTACTCTCTTTCTGTGTTCTATTCTCTATCATGATTGTGTGCACATATGTGGCATGAGTTAGCTTAGCTGGACTTCTTTGTGCTGTTATTATATTTTTTTTAATGATGCCAAAAGGGGGAAAAATAATAGCCTCAGGGGGAACACATGGGGGAACTCACTGTTATGATAAGGCATAGTCGCAGGGGGAACCCTGTGTTCCTCTGTTACTTAAATTGGTTCTTACTGCTCCAAACCCACTCTATAAATGTTAAGTTTGTCATCATCAAAAAGGGGAATATT
>Nt01:62707314:62711191
ATGGTATCAGATAGCCTTCAAGATCCTCTCTGAGTTTCATCTTCCTGATCATTTCCGTTGTCTCTTTATTCTCCATATTTGTCTTTTATCGCCAAGTCTAATTCAATATTTATTCTGGTTTTTCTACTCATGGCTGCTCAACCTCCCAACAACCCTTACTCAGTACATATCAAAGACTTGGTTCCTGTTTGCCTTGACAATTCCAACTACATGAAATGGAGTCACCTTTTTCTTCCTGTTCTTGATATCTATGAGCTTCAGCATCACATTGATGGTTCTAGCACTGCCCCTCCGTCTATGATAACTGATTCAACTGGAAACAATATTTCCAATCTCGAGTATCCGAAATGGCGCCGACATGACAATTTGCAGGTCTTTCTCTTCAAGATTCACTAGACCGGGCTTGGTATATGGATAGTTCTGCAAGCTCCCACATGACTTATGATCAAGGTAAGATAAAATCACCTTTTATGCCTTCTAATTCTCACTCTATTTTTCTTGGCGATGGTAGTACTATACCTGTCTCTTCTACTGGTTGTTCAACAATTGTTTCTCCTAATCGAACATTTCATTTAAACTCTATTTTACATGTTCCTTCCTTGTGTAAGAATCTTCTATCTGTTAAAAAGATTACTAAAGATAATGACTGTTTTATTGAGTTTCACTCTTGGGGTTTCTTTGTTAAGGATTTGAAGACCGGGAGACTACTTCTCACATGCCCCAGTGATACTCGTATTTATCTCCTGGTGGCTTCTTCATCAAAGTTCAGTTCGTCCCCTTCCAGATTCGCATCCTCGTCCGCCCCCTTCGCATCTCGTGAATCAATTGACACTTGGCATGCCCGACTAGGTCATCCTAGAATTGTTGTTCTAAATTTCTTGCTTTCTAGTAAATTTATTTCCTTTAGTAGAAATAATGAAAGGCAATTTTATTGTCCCTCTTGCCTAGCTTCAAAACATGCTAGTTTGCCATTTCCTGTTAGTCACTCTAAATCAAACTATTATTTAGATTTAATTCATTCCGATGTATGGAGATCTCCTTGCTTTTTTGTTAGTGGCTATCGTTATTATGTAATTTTTGTGGATGATTTTTCACGTTTTGTCTGGTTTTATCCATTGCGCTTTAAACATGAAGTTTTTGATTGTTTTCAAAAATTCAAATCTTTAGTTGAAAAACAATTTTCTACTAACATCAAAACTTTTCGCTCTGATGGTGGCGGTGAATACACTAATACCAAATTTCTTAACCTTCTTTCTACTCATGGTATTCAATTCCAGACATCGTGCCCTCATACACCCCAACAAAATGGCGTGTCTGAATGAAAACATAGACACATTAGTGAAATTGGACGCACGATGCTTTTTCATGCTACAACTCCTCATAGCCTTTGGGTTGAGGTGTTTTCTACTACTGTCTTTTTCATTAATCGATTACCATCTCCTACGTTACATAATAAGTCACCATATGAGTTGGTTTTTCATACCCCTCCTAACTACTCCTTTTTCGTCTTTTTGGTTGTTTGTGTTATCCTAATCTTCAAGCTTATCGCTGTCATAAATTAGCTTCTCCATCTGTTGCGTGTGTTTTCCTTGGTTATAGTCCTAACCACAAAGGTTACAGGTGCATGCATTTAACTACAAAGAGAGTTTATATTAGTCGTAGTGTTAGATTTATAGAGCATGTATTTCCATTAGGTTGTGGCTCGAAAGATATTCCTTCAATCACCCCTTCTTCTTCCCATATTTTTCCTGCCCCAATTATGGATATAGATAATCATACTTCCTCCTTTTCAACTTCTCCAACTACTTCCTCTATACCTCAATCTTCCACTGATGCAACAAATTCAAGTTCAACAACTATAGCTTCTCTGCCATCTAATTCATCTACCTCATCTCTACCTTCCTCTTCTCATTCCATGATTACGAGAAGTATGGTAGGTACTCACAAACCAAATCCCAAATACGCTCTTCTTGCATCTCACCTTGAGTCTCTTCCCATTGAACCCACTTGTTTCCTCTGCAATTAAAGATCCTAAATGGCGTGATGCAATAGTAGAGGAATTCAATGCCCTTCTTAAAAATCAAACATGGAATCTTGTACCCTATCATCCACATATGAACGTAATTGGAAATAAATGGGTTTATCGAGTCAAACAAAAGGCCGATGGGTCTCTTGAATGTTATAAGACTCGTTTGGTCGCAAAGGGTTATAATCAACAAAAAGGCATTGATTTAGTAAAACTTTTAGTCCACTTGTTCGTCCCTCTACTATCCGTTTAGTGATTTCCTTAGCATTATCTCGCGGCTGGGATCTTAGGCAGTTAGATGTTAAAAATGCATTTTTACATGGTTTTCTCAATGAAGAGGTTTATATGTCTCAACCTCAAGGTTTTATAGATCCTAATTTTCCTACTCATGTTTGTAAACTTCAAAAAGCTCTTTATGGGCTTAAACAAGCTCCACGTGCATGGTTTTCTCGATTTAGCTCCTTTCTTCTATCTTATGGTTTTCATAATAGTCGTGCAGATACTTCCTTATTTGTATTTCATCATGACTCTCACTATATTATTCTTCTTCTCTATGTAGATGATATTATTGTACATGCTCTAATATAACTCTTCTTAATCGCTTTATTCATATCATAAGTCTCAATTTTCTATGAATGATCTGGGGCCTCTTCATTACTTTTTGGGTATCCATGTTACCAAAACATCAAATGGACTTCATTTATCTCAAAGCAAATATGCTTGTGACCTCCTTTTCCGAGCATCCTTACTTGATTGCAAGCCTGTCCACTCCCCTACATCTAGTTCTCGACCATCTGCCTCCGAGGAGGATTTACTTTCTGATCCTTCGGAATATCGTAGTCTTGTGGGTGCTTTGCAGTATTTAACTATAACTAGGCCTGATATTTCTTTTGCTGTAAATACTGTCTCTCAATTCATGAGTACTCCTCGTACCATGCACCTTATTGCCGTTAAACGAATCCTTCGTTATCTAGCTGGCATAATATCTCTTGGCCTTCACCTGAAGTCATCCTCAAACTTCTCTCTCACGGCATACTCGGATGTTGATTGGGCTGGATGTCCTGATATTCGTAGGTCTACTACTGGTTTTGCTATTTTCCTTGGACAAAATCTAATTTCTTGGAGTTGTAAGAAGCAACCTACTGTTTCTCGCTCTAGCACTGAAGCTGAATATTGAGCCTTAGCTCACACAGTAGCTGAATTATCATGGCTCCAACATCTGCTTCGTGACTTGGATATACCTCTCTATGATCCTCCTTTGGTGTTATGTGACAATGTTAGTGCTTTGTATCTATGCACCAATCCCATTTATCATGCTCGTACTAAGCATTTGGAGATTGATTTCCATTTTATTCGGGAGCGTGTTGCTGCTGGTTCTATATTGGTTCGCTACATCTCTATTGACATGCATCTTGCAGATATTCTCACTAAAGGTTTATCTTCTCACCGCCTCTCAGTTCTTCGTGACAAGCTTCACATTTCTCCTAATCCATGTTCAGCTTGAGGGGGCCT
>Nt01:62781830:62791670
AGTTTGGCGCCCACCGTGGGACTAAAAATAATAGTGATTATTTTCTTGCTGGTGTCATTGAACAAATGCAAGTTATCTTTCACACTTTTTCTTGTCAAAGATCTTTTGATTTCAGGTCAAAATTTCTAGCTTGGTAAACGGGGTTAAGAATGACTACCGCGAAAATCACAGAGAAAACAGTATGGCTGTTACAGTTGTTGCCGCACCACCGCAGAACCCCGATAACGCACCTGGACCGATTCCAGCGGATGCTGTTTCGTAAGACGCGCAGCGGGTCGATGAAACCTCGCGCACCAACAGAAGCATACAACATGGCGACCAACAGGAAGCCCAAAAANNNNNNNNNNNNNNNNNNNNNNNNNTCCGAAGACTTCCAGCACAGCAGTGCCGGAAACAGCTCCCCCCGCCAAGCAGGTATCAAAGAGATCAAGCAATAACAGATCGGTAGCCGACCTTGCCATAGCAAAGATGCTTGGGGATCTCTCCAAAAGGATCGAATCAGGTTCGTGGAAGTTCGTGCAACGACCGTTCTCCAAGGAAGCAGGCCCAGAACCCATTTCAAAGAATTCCAGAATGCCAGAACACCTTAAGTACAACAAGACCTTAGATCCCAACGAACACATCACCGCCTATATGTGCGCGGGAAAAGGCAATGACCTAAAGGATGATGAGATTGAACCCGTCTTATTGACGAGGTTCGGGGAAACACTCTCGAAAGGAACCATAATGTGGTGTCATACCTAGCACCCGAACCCAAAAACCTTCTTACTATACCGGAAGATTCATCCATAGAGACACACGCCGATGCCATCGAAGCAACGACGAGAGAGCCCGACACATCCCGGGCCGAACAAAGGGAGAATGAAATGCCACTGGAATTCGCAGCTCATTCCCTGAAGGAATGAATGAGATTACCCCCGGTCTCAGATGACTGGGAAATACTGGCCTTCACTAAAAGCCTAAACGAACAAAGGCCGACGATTTCAAGGCAGTTCAAACAAAACTTGATCAGGTACCCAGCCAAGACCTGGTCGGATGCCCGTACCTGGCATCAGTTGCAAATTAGGGTCGTGGATGACCATCCGGGAGCCTCCTTGGGCTCAGCTTACCCAAATAGGCTCCTGACAAATAAACCAATGCCATACAGAGGGAGGTACCGCCTGCGCGCCGCAGATAGGAGGAATGCCCCGAGATGCAATATACCTCGCAACGATCAAAGAATGGTCCGAGGACAATATCCTCGAGGAATCGTTAAAAAAGACAAATTCAATGAGGACGCATGGCCGGCAAGGGTGCCTCGCCCATCAGAATACAATTTCCACATCGCTACACCAAACATCATGTTTGCCATAGGCGAAACCAGGGACGTCAAATGGCTCGGACCAATTCGATAGAATTCCTCTCAAAGGAATCATAGCCTGGCGTGGGAACTACATAGCAAGTGCAGCCGCGAGGCCAAAGATAGCCACCAGCTCCAAAAGAAAGACGCCAAACCGCTCTACAAAAATCACCACTGAGAACTGACGAGCAACCAAATTCAACTTCAGTTCCTAGTATGGAAGGTGGCCAGGAGGAACGAAGCAAACGCGCCGCAGCACATTACCATGATAATGGAGGAGCGACGTCCCTTTCCAATGACTTGTAAAAGGGAGAGCAAAATTTCTCATCACCGGAGAAAGGCAGATCTGGGGATATACCCACAAGGACGCCCTTACATTCAGCAAAGAGGGTACCGAGACCTCATCTCGACCTCCCAATGACGCACTGGTAACCTTTTTCCTCACTCGATCAATTTTAAATAAAACATATGCACATGAGTGTAGGTGGCTCGATCAGCATTGTCGGGCCGAGGATGATGGGGCGGCTCGAACCGCTGGGTCAAAACACAACCACCTCTCAAATATTTGACAGATTCCAAACGGCGATCACTACAACAAGGAGAAAGACCATTCTCTCAGTACATCATGACTGGCCCAGACCGGAACGTTGAGTTCCATATCATCAAAGGAGGCGCAAGGCATGGACGCCATATTCAGATGACCACGGGCGCATCGTCCAAAGATAGGGCCGCCCCTATTTCACCAAAAGGATGAAATTTCACACAAGGTACAGAATTAAAACCGTCGACAGGAAGCAATACACGACAATGGGAAATTCTGCATCACATGATGCATCGCCGTCACCAATATATCCACTCTCGAAAGAGGCACAGGGTAAGCGAACCACATCTTCAGCCAAGCCCGATTAAACATAGTAGAGGGCTGTACTAGAGTCCACACCCTAAAATAGCAGGAACATACCAAACCTCGGAACATCGCCTACACATCTCGTGGTAAAGAAAAACTACCTCCCTCCTTCGTTATTTTTCACTAACCTATATACAGAGACACGGCCAGGGCGTTCGGAAGTTCTAACTCTACCCGGAGACCCCAAGGCCTTAACACAACCCATCGAGCTCTTTCCCCTCGGTCGGACTTCCGCCCCGAAGAGGGTCTCGCCAACAAGGTTTTTAGCGGAGCAACGTACCCCATGAGGAGGATCCGACAAGATTACAGGCCTTTTTATGCAATCAAATGATGAATGACACCCCCTTGAAGGCGCCGTCCGCTCAGAAGGGCCGGGGAACGATAGACTTATTTTTAATAGGGAATCATGTACCGGACCAAACGGTCCAAGGAGCCGCGCCCGTGCGGACTGAGCTCACAACAATCAAACGATATGTATTTATGCCAAGCAATAAAACAATATCTTTCAGTATCTCATACTCCAAAAAATGAAATTTTAGCATACTCTCGGCAGGGATCCCTCCACCTAATGCGTCCCTGAATACTCGGAGATTTAGCGTGAACAATTTGGCACCCGCACGACCCCAGGGGTCGGAACTCCGGGCTCATAAAGCCCCAACAAGGTAACTCCGAGCTCAAGAATAATGCCCTTCGAGCCTAAGCAATCTCGATGACTCGGAGACTGTCGCCAATTGCCATACACTGGAAAACCTGAGGCTGTAAAACCCCGAGCGGGCAGACTCGATATAACCAGATCTATTCTACATAGCAACAAAAATTGTAAGACCTCAACAGGTATTACAAACTGTAAGACCTTAATAGGCATGACAAACTNNNNNNNNNNNCAGGCATGACAACTGTAAGACCTCAACGGGCATGAAAATTTTGTAAGACCTTACTATAGGCATAAAACTCAATCCCGAAGTTTAGGCCATACGTCGAATTTGTAAGAATCCTGAAAGGGCATACCACCGGTGTAGATGCCTAAACTATCACTCAGGATAAAAAATGGCTCCAGCCAAACACATATGACTATGGTCAAAATGGCTGCACCAGCCAAATTAACGCAACTCGGGGACGCCCGGTTGTCGCTAACGAAATCGCAAGCCATTACTTCGAAAAGAACCGGTTAAAACAGGCTTCCCTCAACAGTCAAACGAGCTTCAACCAGGTCAGCTCCAAATCACAAGGCTTCGACCTACTCAGCCTGCGAGCTAAAAACCTTTCGAGGTGCTCGAACATTGCCGCTAACGACTTGAAATCGAGGTTCTTCTTGAACCAACGATGAGTCAGGCAAAATCATTTCAAAAAGACCTTAACGAGAGGAAAACAAAGCCTACAAAATTCCCAACGTGCAAAAGTGTAAGAGCCATTGTCACCAGCCAAATGAGCCTCCGGGTCGCACACTAAAAGGTCTCAACAACCAAACAACGTAAGAGCCACTGTCACCAGCTTGAAAATTGAAAACTTGAGGATTAAATTGAGCTTGAGTTGTAACCCAATTCTGAGATCGGATCCAAAATAGTTAACTACACATGCTAAGGGCACGGCGTAAGTGCCATTGTCGCTAACCAAACAAGCCTCCATCATACACTTAAAAGGTCGCTTCGACCCAAAGCGCAAAATCCATCGTCATCCGTCCATGCAGGCACGAAAAAACTTGAGGGTCAATTAAAGCTCGAGTCGCAACGCGACTCGAAGACTGAACCCAAAATAGTTGAAACACAAATACCCAAGGGCAAAGAATAAGAACAATCATCATCCGCCCATGCATGCACGAGATATTGGAGGTTAGGTAAGCTCGAGTCAAAGCCTGACTTAGAGACTAGGCCTAAATAGCTGTGTAAAGCACAAAGGCCCTGACGCCTTCTCACATCAAAAATCGCACTTAAGAGCCTTCGGGCCTATCTAGTGAGCTCCGGATCCACATGGCTCCCGCCAGATACCGAAACCAGCTCGCCTGGTCGAAAGTAATGTAGAAAGAGATACAAAAGAGATAAAGCTGCAAGTTTTCTCTTATTTACATACGCAAAAGGCGCGCTCTCCATCTACAAACATGCTCTACAAATATCAAATATAAAATTAAAAAACGGCAAAATCTACGCTCCGCTCGAGAAGGCTATAGTCTACCAGCCCCAGATTCACTCTCTGTGACGTCAGCGAGAAGTGACCGAGCATCGCGCTCATCCGCCCTAGCTCGAGCTAACTCCTCTAAGAGAATGAAGCCCCTAGCGCCGATCTCTTCGAGTACCTCCCTTCGGGATCTGCAACAAATATATTCCTCGATCCTATTCTCACGATCGAGGGCCCGCTTCAACTCAGCTTGAGCATCAATAGTGTCCTTCATATGAATCGCCATCTCCTGATCAGCCTTGGTTCGACTTAATGCTGCTTCAGCCCGGACATCGATTATCTCAGCCCTGACCTTCGAGAGATCGGACTCGAGCTTCGCAATAATATCCGTTTGAACTGTAGCATTGTCACAATCCAAGCAGAGTGGGGCCTCGAAGGAGAGAACCTTGGCCAAGGCGCCCCTATTCTCTAAAGCTTGAGCCTGCACCTGAGCCCTCAGTTCACCGCAAGCATTCCTAACTCGGTCGGCTTCGCCCTTAAGGTACTCCAAAGCCTCCGTCTTTTTCTGCAGCTAAGATAGGCAAAAGGATTAACCTTAAGGGTTAAAAAGAGCGAAATGTGTACTACGAATGGTTACCTGCTCTATCAAATAGCTCTCATAATTCGATCTCTGATACGCCTCATATCGCCAGTGCATCAACTCAACCTCCTTCTCCTCGCTAAGGAGCCTAAGGGACTCACCATCATCCAGAGCTTTTCGAAGCCTAGCCCCATGATGGAGCAGGTCAGACCCGAGCCTATCAAAGGCCTGCAAAAGAAAAACTTGATAAAGAAAGGAAGACACGAAATACAGAAGGACTACGCCGAAACTCACCAAGAAGTGAAACCGGTGGACTTCCTCGAAGGCGGAGCACACTCCTGTTGGTCCTACCCCTTTGGCTCTGGAAGAACCAACCTTGAGCAAAGCATATTCACTCGGAGGAACCACCATTCTAGAATCGAACACTCCGGGAATAGCAAGCTCAAGCGACGTCCTCTCCTCGAAGACACGAGCCCGTTGAGCCCCAATAAAAGCTCCACCACATTGTGGGTGCGAATCCCATTTATCACCATCGTCCCTCAGCTTAGAGGCCGACGAATCCTTCCCCTGTCCCGAGGAGCACAGCTTTACCCCAAGGAACCGCCCGATACTTGCAGCGGCAAAGCCGGTACAAAAGAAAGAGGAAAATGTCATCTCAAATATACAAAGACTAGGGTAGGAGCAGCGTACACGCATACCCTGGTATTTTGCTTCCCATCTGTCACGGGACACATCTCACCTCCTATGCTCATCGCAAGTCGAATGGGTCACCAACTTCCGGACCCAGCAGGGCAGATCGAGAACTTTGCCCGGCATCCATGAAGTTGCTTCAAAAAGGAAGAGACACAATTTCTCAACTGGTTTTCACTATACGAAAATCTAAGGAAGCTCGTGTCACTCCACTCATGCGCGTAATTCCATCCCTCGAGAAAATGCATGAGATCCACGGGGATAATGTCAGCTGTCTGAATCCGGATGAATCGACTGACCCACTCTTGATACCCATCTTCGTCATCATCGACAATAAAGGCATGGATGAACAACACCGCAAGGTTAATAGGCCTCGGTGATTAAAGGGTCGGTACAGTCTAACAAGGTGGCTAAGCGTGAATTCAAGCCCATCCTTCTCCGCAAAGTACCTCATCATCAGCACCACTCGCCAGAACGACGGATGTATCTGCGCCAAAGTAACCCGATACTTCAAGCAGAAATCAAGCATGACCCTATCAAGGGGGCCAAATGCGTAAGGATATAAGTATACGTTCAAGAATCCATCAGCAGAGTCCGTAATTCTCTCATCCGAGGAAGGCACCTGCAGCGTTATCCCCTCGCTCCATCTGCAGTATCTCCTCACCATCTCCAGATATTCCTCTCTTATCAAAGACACAGTCTTTAGAGTGAACTCCCGTGGATCCTGAATGCTGGGAGTGGAACTCTCCCCTCCCTGCCAGGCCAGCCCCAAAGTAGCTACCATGGCTGTGGTAGAATTGACAGACTAAAGCAAGGATGTGCGCCAACACTTTTTGCGCTTGAAGAGATAAAGGACCCGATGCCAAGGCGGAGGGATAGATATCCAAAATAATGAGATCTCCCAAAGAAGAAAAATCCACCCCACATATATGTGGGAAACAACAACGATTCGCCTATCCATAGTAAGCCCCGGGAGGCCAACAACCTTAGTACAAATACCGGGGTGGCACCCGACCCCAGAGGCATCCATCGTCAAGAAGTTAGGCCTCAAGGAGTCAACTATATCGTCTCCAGTCTAGAGGTAATGCTCAACCTCGAGGATCTCTACCAAAAAAGAAGTCAGGCATCAGAAAGCTTTTAACGCCATCATAGAACTCGAGGCGGTACCCGATCTCATGGTTTTCCTTTCTAAAAATAAAAATAAGCACGTGAAGCTCCGATCATAAAGGCTCTAGGATGGCTCGACACATCGCCTAAGTATAGGCAACCCCTCAATGAAAGTCTATCCACTACGCTTTAAAAGGCTATCTGCATCAAGTTTAAAGTAGACCCCCAATTAGCCGAAGCTGACCTTCGCTCAGGGTACCACTCTCGAAAGCTCCAAAGCTCAGCGTACTATCTCCATGCAACTCGAAGGGCCTGACAGCCCGAGTCTATCAGATCAATTCAGGCTTGGTCCGAGGTACGATGATGGGCTCGAAAAAGAGCCATGTTAATCGGTAGAGGATCGGAAAGAACGCTCGCGTCCAAGTTAGATGTCCGCGGTCAACAACAAAGGAAAACATTTAAGGCCTCAAAGCGCACGAGAACATATAGTAATAGGGCAAGAGTCGAAAACAGAAATCAAGGAAGTATCTTTATATTCATAAATAACCATGTACAACAACACTCGAAGGGTCTTCACATACAATTACAAAAGCCCGCAAGGGGTACTTACACATAAAGGAAGAAACAAAAGGGTGCACATACGTGATAAGAGCCTAGAGACCGCTCTACCTTCGAAGGTCTGCCTCCTGCAACAGGCTCCTCCGGGCATACATCCTCAGAAGCCTCATCCCGGCCTTCCACACAGATATCCCTAAAGTATAGGGCCAGAAGGATGGAGGGATGAAAAAATGCCATAGCTCTCCGAAGGTCAAGGACCCTCGTTGGCCAAGAGAACCTCGGAGAGACAGCAGACCGGGCGAGCCTCAGTCCTGCTTGTACGGCTACTTAGAGTCCACTTCTTGGAATATGTAGCCGTGCAAGCTACCTGCTCGGGGTAGAGCACCACGTCGAGTCGAGGTATGAAAGTGAGAAGCGGTGTATAATTCGATCCCCCTTTTGAGCAGTCGTACATAATTCGAAAAGCTTTTAGCGAGCAAGGAAAGTTGACCCATGTATGTCATTATCTCGGGCAAATAAGGGTAGGAACAACAGACGTAACAACAACCATAGCGGCGACAGGATGGCATGGTTGTGCTCGACAAAGGGAATCTCCGACAAAAGGCCACAACACAGCCTACGAGAGCCCTACCAAACGGCTTTGAGGCCACGAGCCCCAAGCATAATGCTCAAGAGTAAAGGAAGATGATAAGGCTAAATGGGCTAATGAAGGCACTTGAATAGAAAAATAACACCAAAATTCCCCTTTTTATAGGGGGTAACGACACGGTCATCGAGGCTTTGGAAGATTGACCGGCGGACACAATTACTGCATTCTTGAAGAACCAAATAGATGGTGGTGCATTCATCTTGAAGAACGGGAATCGATAGTGCATTGAATATTGTCAAATACACAAGTCCATGGGACACCCCGATTGTTGCAAAAGCTCGCGCCACAGGTTGCTTCATTGGTATGATGTCACCGTGAGAAGCTCGTTGAGTTAGGTGTTAGAATCATTTCCCATCGCTTTGTTCTGGGAAATGCGGAGACTATCTGTATGCGGAAAAATTAGCGGACTTAATTT
>Nt01:63028317:63038946
AGATAGTACCCCCACTTTCCATTTATTCATCAATTGAATATTTGGGAAGTGGATTTCATTAAAACGAGAATTTTTGTCACCATTAATTCTATGACAAAACTGACGCTTCAATTGTCACTTCCATTTAATACTTCATGCACGTGTCGATTTTCCATTGGCTCTGCAGTTTTTGCAGCCTTTTTTCAAGGTTTTTACATTGCCACTATTAACGAAGTGCAAGTTATCATAATTATGGTATTTCCAACTCTGCACTTTACCTTTGGCGGTTGCTTATCGGTATAAATATAATTTTTTCCTTTGTCTTTATCACATAAAGCTTATTGAACACTTATTTCTCCAATTCTTTGATGACTTCTTCCTTAGACCATTCCTCTTCGATATGTCTTCTCCAAGCCCTAACCCTGAGAGAGTTTCCATTACTGACTCCTTCCTTAATGCCCCTGTTAGGCACAGAAGGGGAGGTAGACTTCGTAGTTTAGGATCTACTCGAGGAGGTGGTTCGTCTATGCCTTCTTCTAGTTCTGGTCCTTCCTCTAGAACCAGAGGTTCCCTTTATCAAAATCTTCTTCTAGGGGTAAAGACCATTCTGAACCTTTACGTGAACCGTTAGTAGATGAGATAGTTCCTTCAGAATTGTCTTTTTACCATGACAGGAAATCTCTTAGAAACCAAGTTTCCGCATTAGATCATGCCGATACTTACCCTACTCAAATTACAGAGGTTTTGACTCCTGTGGTTCGTAAGGACTGCTGCCATTGGAGTAATGATTTTCCCATTATTATCCCTAATCCGGATCAGAGAAATATTTCCTATTTAACGGGGTTCTTTTTTGTTTACACTTGCCCTTTTACTTTAGGGTTTAGACCAGCAATTGACCCAGTCATTCTCGAATTTTGCCGTTTCTTCAATGTCTGCTTGGGTCAAATTGGCCCAATCAAATTTGCGTTTCTTCAATGCCTGTTTAAGGCATTTAGCCACTAGAGCTAAAGCTCCTTTTACTTTTCCTCACTTGATTCATCTTTACTCACCTAGGCTTTTTCGTAATGGTGTTTTTACACTAGTGGCCAGGAGTAAGAGGGTTTTGGTGAGCCTTGAAGATGACAAGGATCGTGGCTGGTATGCCCGATTTGTTGCTGCCCCCACTGTTGGTTTAGTGGGTGAAGATAATGTCCCCTTTCCTGAGAAGTGGAATTTTGCACGTAGGTCTTTTATCCCTCTCGTACCTTCTTCTTTCAAATTTATCAACTTTATTAATTTTACCCCCCCCCCCCTTGTTTTTCTTTTTAGCAACTATGGGAGTTGTGGGGGATGTTCCCAATTTCCGTGGTTGGGTAGATAAATTACTGAAGATCGCGCCAATGGACGGTAGATCTTGGAAAACACTTTCTAACCACTTTGGTTGGAAGGTTATGACTCACGGTAAGAGTTCACATTTTTTTATGCCTATATTCTCCTTTACTGTTTGAACTTTTATCCTTCTTTTTGTTAGGATTTGCTATTCGAGGGGTTACTACGGAAGCAGTTGCAGCCTCTCGTGTCTCTTCGGGGACCCGTACTCCTTCGGGAACCCGTATCTCTCTAGATAGAGCCCGAGAAATAGTCTTGGGTTCCTCTTTTACGAAAAGGAAGGCTGCTGAAGAGGAAAATTCTGAAGAAGAGGAAAATGAGAACCCGTTGGTAACGAGGCCACGAGTTAGGAGATGCATTGTTTTCGATGACGAAGCTGAAGTCTCAGTTTCTTTTATCGAACCTGTTGAAACCCCAATAATAATTCCCGATGATGATGTCACTCCCTACGACACTCGTGAGTCTATCGACAAACTTTTTGTCAGTGGATTTGGTCGTGAAGATGTTGGGCCTGTTTTAGACGAAGTACCTTTATCATCTTTCTCATTACCCGTGCCTGTGATTCCTTCTTTACCAACCCCAGCTATTTCCGTTCCTTATTCTACTGCNNNNNNNNNNNNNNNNNNNNNNNNNNNNNNNNNNNNNNNNNNNNNNNNNNNNNNNNNNNNNNNNNNNNNNNNNNNNNNNNNNNNNNNNNNNNNNNNNNNNNNNNNNNNNNNNNNNNNNNNNNNNNNNNNNNNNNNNNNNNNNNNNNNNNNNNNNNNNNNNNNNNNNNNNNNNNNNNNNNNNNNNNNNNNNNNNNNNNNNNNNNNNNNNNNNNNNNNNNNNNNNNNNNNNNNNNNNNNNNNNNNNNNNNNNNNNNNNNNNNNNNNNNNNNNNNNNNNNNNNNNNNNNNNNNNNNNNNNNNNNNNNNNNNNNNNNNNNNNNNNNNNNNNNNNNNNNNNNNNNNNNNNNNNNNNNNNNNNNNNNNNNNNNNNNNNNNNNNNNNNNNNNNNNNNNNNNNNNNNNNNNNNNNNNNNNNNNNNNNNNNNNNNNNNNNNNNNNNNNNNNNNNNNNNNNNNNNNNNNNNNNNNNNNNNNNNNNNNNNNNNNNNNNNNNNNNNNNNNNNNNNNNNNNNNNNNNNNNNNNNNNNNNNNNNNNNNNNNNNNNNNNNNNNNNNNNNNNNNNNNNNNNNNNNNNNNNNNNNNNNNNNNNNNNNNNNNNNNNNNNNNNNNNNNNNNNNNNNNNNNNNNNNNNNNNNNNNNNNNNNNNNNNNNNNNNNNNNNNNNNNNNNNNNNNNNNNNNNNNNNNNNNNNNNNNNNNNNNNNNNNNNNNNNNNNNNNNNNNNNNNNNNNNNNNNNNNNNNNNNNNNNNNNNNNNNNNNNNNNNNNNNNNNNNNNNNNNNNNNNNNNNNNNNNNNNNNNNNNNNNNNNNNNNNNNNNNNNNNNNNNNNNNNNNNNNNNNNNNNNNNNNNNNNNNNNNNNNNNNNNNNNNNNNNNNNNNNNNNNNNNNNNNNNNNNNNNNNNNNNNNNNNNNNNNNNNNNNNNNNNNNNNNNNNNNNNNNNNNNNNNNNNNNNNNNNNNNNNNNNNNNNNNNNNNNNNNNNNNNNNNNNNNNNNNNNNNNNNNNNNNNNNNNNNNNNNNNNNNNNNNNNNNNNNNNNNNNNNNNNNNNNNNNNNNNNNNNNNNNNNNNNNNNNNNNNNNNNNNNNNNNNNNNNNNNNNNNNNNNNNNNNNNNNNNNNNNNNNNNNNNNNNNNNNNNNNNNNNNNNNNNNNNNNNNNNNNNNNNNNNNNNNNNNNNNNNNNNNNNNNNNNNNNNNNNNNNNNNNNNNNNNNNNNNNNNNNNNNNNNNNNNNNNNNNNNNNNNNNNNNNNNNNNNNNNNNNNNNNNNNNNNNNNNNNNNNNNNNNNNNNNNNNNNNNNNNNNNNNNNNNNNNNNNNNNNNNNNNNNNNNNNNNNNNNNNNNNNNNNNNNNNNNNNNNNNNNNNNNNNNNNNNNNNNNNNNNNNNNNNNNNNNNNNNNNNNNNNNNNNNNNNNNNNNNNNNNNNNNNNNNNNNNNNNNNNNNNNNNNNNNNNNNNNNNNNNNNNNNNNNNNNNNNNNNNNNNNNNNNNNNNNNNNNNNNNNNNNNNNNNNNNNNNNNNNNNNNNNNNNNNNNNNNNNNNNNNNNNNNNNNNNNNNNNNNNNNNNNNNNNNNNNNNNNNNNNNNNNNNNNNNNNNNNNNNNNNNNNNNNNNNNNNNNNNNNNNNNNNNNNNNNNNNNNNNNNNNNNNNNNNNNNNNNNNNNNNNNNNNNNNNNNNNNNNNNNNNNNNNNNNNNNNNNNNNNNNNNNNNNNNNNNNNNNNNNNNNNNNNNNNNNNNNNNNNNNNNNNNNNNNNNNNNNNNNNNNNNNNNNNNNNNNNNNNNNNNNNNNNNNNNNNNNNNNNNNNNNNNNNNNNNNNNNNNNNNNNNNNNNNNNNNNNNNNNNNNNNNNNNNNNNNNNNNNNNNNNNNNNNNNNNNNNNNNNNNNNNNNNNNNNNNNNNNNNNNNNNNNNNNNNNNNNNNNNNNNNNNNNNNNNNNNNNNNNNNNNNNNNNNNNNNNNNNNNNNNNNNNNNNNNNNNNNNNNNNNNNNNNNNNNNNNNNNNNNNNNNNNNNNNNNNNNNNNNNNNNNNNNNNNNNNNNNNNNNNNNNNNNNNNNNNNNNNNNNNNNNNNNNNNNNNNNNNNNNNNNNNNNNNNNNNNNNNNNNNNNNNNNNNNNNNNNNNNNNNNNNNNNNNNNNNNNNNNNNNNNNNNNNNNNNNNNNNNNNNNNNNNNNNNNNNNNNNNNNNNNNNNNNNNNNNNNNNNNNNNNNNNNNNNNNNNNNNNNNNNNNNNNNNNNNNNNNNNNNNNNNNNNNNNNNNNNNNNNNNNNNNNNNNNNNNNNNNNNNNNNNNNNNNNNNNNNNNNNNNNNNNNNNNNNNNNNNNNNNNNNNNNNNNNNNNNNNNNNNNNNNNNNNNNNNNNNNNNNNNNNNNNNNNNNNNNNNNNNNNNNNNNNNNNNNNNNNNNNNNNNNNNNNNNNNNNNNNNNNNNNNNNNNNNNNNNNNNNNNNNNNNNNNNNNNNNNNNNNNNNNNNNNNNNNNNNNNNNNNNNNNNNNNNNNNNNNNNNNNNNNNNNNNNNNNNNNNNNNNNNNNNNNNNNNNNNNNNNNNNNNNNNNNNNNNNNNNNNNNNNNNNNNNNNNNNNNNNNNNNNNNNNNNNNNNNNNNNNNNNNNNNNNNNNNNNNNNNNNNNNNNNNNNNNNNNNNNNNNNNNNNNNNNNNNNNNNNNNNNNNNNNNNNNNNNNNNNNNNNNNNNNNNNNNNNNNNNNNNNNNNNNNNNNNNNNNNNNNNNNNNNNNNNNNNNNNNNNNNNNNNNNNNNNNNNNNNNNNNNNNNNNNNNNNNNNNNNNNNNNNNNNNNNNNNNNNNNNNNNNNNNNNNNNNNNNNNNNNNNNNNNNNNNNNNNNNNNNNNNNNNNNNNNNNNNNNNNNNNNNNNNNNNNNNNNNNNNNNNNNNNNNNNNNNNNNNNNNNNNNNNNNNNNNNNNNNNNNNNNNNNNNNNNNNNNNNNNNNNNNNNNNNNNNNNNNNNNNNNNNNNNNNNNNNNNNNNNNNNNNNNNNNNNNNNNNNNNNNNNNNNNNNNNNNNNNNNNNNNNNNNNNNNNNNNNNNNNNNNNNNNNNNNNNNNNNNNNNNNNNNNNNNNNNNNNNNNNNNNNNNNNNNNNNNNNNNNNNNNNNNNNNNNNNNNNNNNNNNNNNNNNNNNNNNNNNNNNNNNNNNNNNNNNNNNNNNNNNNNNNNNNNNNNNNNNNNNNNNNNNNNNNNNNNNNNNNNNNNNNNNNNNNNNNNNNNNNNNNNNNNNNNNNNNNNNNNNNNNNNNNNNNNNNNNNNNNNNNNNNNNNNNNNNNNNNNNNNNNNNNNNNNNNNNNNNNNNNNNNNNNNNNNNNNNNNNNNNNNNNNNNNNNNNNNNNNNNNNNNNNNNNNNNNNNNNNNNNNNNNNNNNNNNNNNNNNNNNNNNNNNNNNNNNNNNNNNNNNNNNNNNNNNNNNNNNNNNNNNNNNNNNNNNNNNNNNNNNNNNNNNNNNNNNNNNNNNNNNNNNNNNNNNNNNNNNNNNNNNNNNNNNNNNNNNNNNNNNNNNNNNNNNNNNNNNNNNNNNNNNNNNNNNNNNNNNNNNNNNNNNNNNNNNNNNNNNNNNNNNNNNNNNNNNNNNNNNNNNNNNNNNNNNNNNNNNNNNNNNNNNNNNNNNNNNNNNNNNNNNNNNNNNNNNNNNNNNNNNNNNNNNNNNNNNNNNNNNNNNNNNNNNNNNNNNNNNNNNNNNNNNNNNNNNNNNNNNNNNNNNNNNNNNNNNNNNNNNNNNNNNNNNNNNNNNNNNNNNNNNNNNNNNNNNNNNNNNNNNNNNNNNNNNNNNNNNNNNNNNNNNNNNNNNNNNNNNNNNNNNNNNNNNNNNNNNNNNNNNNNNNNNNNNNNNNNNNNNNNNNNNNNNNNNNNNNNNNNNNNNNNNNNNNNNNNNNNNNNNNNNNNNNNNNNNNNNNNNNNNNNNNNNNNNNNNNNNNNNNNNNNNNNNNNNNNNNNNNNNNNNNNNNNNNNNNNNNNNNNNNNNNNNNNNNNNNNNNNNNNNNNNNNNNNNNNNNNNNNNNNNNNNNNNNNNNNNNNNNNNNNNNNNNNNNNNNNNNNNNNNNNNNNNNNNNNNNNNNNNNNNNNNNNNNNNNNNNNNNNNNNNNNNNNNNNNNNNNNNNNNNNNNNNNNNNNNNNNNNNNNNNNNNNNNNNNNNNNNNNNNNNNNNNNNNNNNNNNNNNNNNNNNNNNNNNNNNNNNNNNNNNNNNNNNNNNNNNNNNNNNNNNNNNNNNNNNNNNNNNNNNNNNNNNNNNNNNNNNNNNNNNNNNNNNNNNNNNNNNNNNNNNNNNNNNNNNNNNNNNNNNNNNNNNNNNNNNNNNNNNNNNNNNNNNNNNNNNNNNNNNNNNNNNNNNNNNNNNNNNNNNNNNNNNNNNNNNNNNNNNNNNNNNNNNNNNNNNNNNNNNNNNNNNNNNNNNNNNNNNNNNNNNNNNNNNNNNNNNNNNNNNNNNNNNNNNNNNNNNNNNNNNNNNNNNNNNNNNNNNNNNNNNNNNNNNNNNNNNNNNNNNNNNNNNNNNNNNNNNNNNNNNNNNNNNNNNNNNNNNNNNNNNNNNNNNNNNNNNNNNNNNNNNNNNNNNNNNNNNNNNNNNNNNNNNNNNNNNNNNNNNNNNNNNNNNNNNNNNNNNNNNNNNNNNNNNNNNNNNNNNNNNNNNNNNNNNNNNNNNNNNNNNNNNNNNNNNNNNNNNNNNNNNNNNNNNNNNNNNNNNNNNNNNNNNNNNNNNNNNNNNNNNNNNNNNNNNNNNNNNNNNNNNNNNNNNNNNNNNNNNNNNNNNNNNNNNNNNNNNNNNNNNNNNNNNNNNNNNNNNNNNNNNNNNNNNNNNNNNNNNNNNNNNNNNNNNNNNNNNNNNNNNNNNNNNNNNNNNNNNNNNNNNNNNNNNNNNNNNNNNNNNNNNNNNNNNNNNNNNNNNNNNNNNNNNNNNNNNNNNNNNNNNNNNNNNNNNNNNNNNNNNNNNNNNNNNNNNNNNNNNNNNNNNNNNNNNNNNNNNNNNNNNNNNNNNNNNNNNNNNNNNNNNNNNNNNNNNNNNNNNNNNNNNNNNNNNNNNNNNNNNNNNNNNNNNNNNNNNNNNNNNNNNNNNNNNNNNNNNNNNNNNNNNNNNNNNNNNNNNNNNNNNNNNNNNNNNNNNNNNNNNNNNNNNNNNNNNNNNNNNNNNNNNNNNNNNNNNNNNNNNNNNNNNNNNNNNNNNNNNNNNNNNNNNNNNNNNNNNNNNNNNNNNNNNNNNNNNNNNNNNNNNNNNNNNNNNNNNNNNNNNNNNNNNNNNNNNNNNNNNNNNNNNNNNNNNNNNNNNNNNNNNNNNNNNNNNNNNNNNNNNNNNNNNNNNNNNNNNNNNNNNNNNNNNNNNNNNNNNNNNNNNNNNNNNNNNNNNNNNNNNNNNNNNNNNNNNNNNNNNNNNNNNNNNNNNNNNNNNNNNNNNNNNNNNNNNNNNNNNNNNNNNNNNNNNNNNNNNNNNNNNNNNNNNNNNNNNNNNNNNNNNNNNNNNNNNNNNNNNNNNNNNNNNNNNNNNNNNNNNNNNNNNNNNNNNNNNNNNNNNNNNNNNNNNNNNNNNNNNNNNNNNNNNNNNNNNNNNNNNNNNNNNNNNNNNNNNNNNNNNNNNNNNNNNNNNNNNNNNNNNNNNNNNNNNNNNNNNNNNNNNNNNNNNNNNNNNNNNNNNNNNNNNNNNNNNNNNNNNNNNNNNNNNNNNNNNNNNNNNNNNNNNNNNNNNNNNNNNNNNNNNNNNNNNNNNNNNNNNNNNNNNNNNNNNNNNNNNNNNNNNNNNNNNNNNNNNNNNNNNNNNNNNNNNNNNNNNNNNNNNNNNNNNNNNNNNNNNNNNNNNNNNNNNNNNNNNNNNNNNNNNNNNNNNNNNNNNNNNNNNNNNNNNNNNNNNNNNNNNNNNNNNNNNNNNNNNNNNNNNNNNNNNNNNNNNNNNNNNNNNNNNNNNNNNNNNNNNNNNNNNNNNNNNNNNNNNNNNNNNNNNNNNNNNNNNNNNNNNNNNNNNNNNNNNNNNNNNNNNNNNNNNNNNNNNNNNNNNNNNNNNNNNNNNNNNNNNNNNNNNNNNNNNNNNNNNNNNNNNNNNNNNNNNNNNNNNNNNNNNNNNNNNNNNNNNNNNNNNNNNNNNNNNNNNNNNNNNNNNNNNNNNNNNNNNNNNNNNNNNNNNNNNNGGTCAGGGTTGCGCCTGTTTGGATTCGATCTCATTTCCTTTGGCCATCGAACCTTATCTCCCATGCTTTTCAAAACAACTACGAGCTCGGAGGTGCTGACGTTGAAGTTGTAACCTTCAAATCTCGCTTTTAAATTTCTATCATCATCCCGTGACTCATAGTTGTTTCGCTCGTTCCTAAATCTTGATGAAGAACCTAATTCTCTGTTTCTTGATCTGTGGTCGTGCCTTTGATTATCCTATTTTGACCGTGAGTCTTTCCCCACAGGTCCCATATAGGGCTCATACCTGTTTTTACCGGATCTTTTTTCGTTCTCTGCACGTCTTGAACGTATACTTTCTTCTTTTTGAGATCGGGGAACAATATCTTCCTCAATCCTCAACTTCGTGCTATACCTGTTATAAACATCGTTCCGCGTTGTAGCTGGGAATTCTTGAAGGCTTTCCTTTAGTCTCCTCGTAGCTTCCGAGCTTTTTTCATTCAAATTGCTTGTGAAAGCTATAGCTGCCCAGTTATCAGGTACAGGCGACAATGTCATTCTTTCGCGTTGAAATCTATCCACGAATTCTCTAAGCAATTCTGAATCTCCTTGCTTAATTTTGAAAATATCCTCCATTCCTTTTTCCACTTTTTGGGCTCCCGAGTGCGCTTTGATGAAAGAATCTGCAAGATCAGCAAAAGAATTTATAGAATTTTTAGGTAAAAGGGAATACCACGTTAGTGCTCCTTTGGTGAGTGTTTCACCAAATTTCTTGACTAATACCGACTCGATCTCCTGCTTAGTCAAATCATTGCCTTTTATGCCCGTTGTGAAGGCAGTCACGTGGTCCCATGGGTCTGTCGTTCCATCATACTTTGGAATATCAGGCATTTTGAACTTTTTTGGAATTGGGAGTGGGGCAGCACTCGGCTTCCAGGGTTGTTGCGAATATTTGTCCATGTCTACCCTTTTTATTATGGGCGGCACCCCGGGTATCTTCTCTATGCGTTCACTTTGATCCTTGAGCTGTTTCTGCAAGGTTAGTAATAAATTTTGTAAATCAGAATTAATTACATTACCTGGTTCTCTCTCTTGCGATTTACTGGGGGTCCCACCGCTGCCTGAGTTAACAAGCCCGGAACGAGAGTTTTCTATAGTATTATTATTTGGAGAAGGTGTGGGTGTTGCAACAGGTAACTGGTTAACAAGCGCTTCAACAGCTTTGTTGACCTGAGCAGTAATTAACTTCTGCAGAGCTTCATCAACAACTTCAGCATTTTCAAATTGAGCATACTCTTTTATTTGAGATCCATCGGGAGTACCCTCACGAGATTGTCGTGGAGAGTCCTGCGGAGTAGGAACTTGAATGTTAATGTTCTGTGGGCCTCCCTGACTTTGTTGGTTCTCTTGGTTTCCTGGGGTGTTGTCATTGTTATTCGACATGATTGATGTAACAAGGAAGGTCAAGTGAAAAGAAAATAGATTATCAGATTCCCGGTAAAGGAACCAATTT
>Nt01:63370737:63381233
AATTGGTATCAGAGAGGATTATACTTGAAGAGGCTAACGCCATAGGAAAAGATCAACATGAGTGCACCACTTGGGAATTAGGAAGGACAATCCACTACTAGGCCTCAACTTTTCAATGGTCAGTACTATTCTTGGTGGAAGAACAGGATGATGGATCACATCATAAGAGAAGACTATGAGCTCTGGGACATAGTCACTGATGGTCCTCTAGCAACTACAAAGAAGAATGCTGAAGGAGTGGATGTGTCTAAGACAAGGACTGACTGCACTGCTGAAGACCTGAAGAAGTGGGAGAAAAATGCCAAGGCCAAGAAATGGCTTGTGTATGGACTAGGTCCAGATAAGTACAGTAGAATTCAAAGTTGTACTACTGCTAAGGAAATATGGGACACTTTGCAAGTAGCTCATGAAGGAACACCTCAAGTGAAGAGGTCCATAGGAACACTACTGTACTCCCAGTATGAAAACTTTACCATAAAGGAAGGAGAAACCATCCAAGATATGTATACAAGGTTCACCACACTGACAAATGAACTTAAATCTCTTGGAAGGATTATTCTTGAAGAAGACAAAGTTGAGAAGATTTTGACCAGGGTTCTGCCAGTCTCTTGGGAAAGCAAAATCACTACTATTCAGGAATAAAAGAACATTGCTACCCTCAAGCTGGATGAACTAATAGGAAACTTTACTGCCTTTGAACTGAGAAGGCAGACCATGAAAATGGATGCACCTAGGAAGGAAAGAAGTCTGGCTCTCAGAATTGCTAAAGGTTGAGATCTGGAGGATGATGAAATGGCTATGATCACTAGAAATTTCAAAAATTACTTGATGAGAGGAAAGGGTTCTTCAAGAGGTACAACCTTCAACAAACCAAAGGCTCTTGAGAAACAAACCAATGAGGGCTGCTACAAGTGTGGTAAGACTGATCACATGATCAAGAATTGCCCTCAATGGGAAATTGAGTAGAAGAAGGAAAGGGCTGAACGAAGGAGCAGGAAGAAGGAACATGTTCAACCAAAAAGGAACAAAGGATCAACAAAGGCTATGGTTGCTGCCTGGGGAAAAACATCAGATGAGGACTCAAAAGATGCAGTTGGAGATGAACAAGCTCTTATGGCCATATGAGAATCAGATGATGAACAAGAGGTAAGTATTCTTCATCTCAATCTTTTCTACGTAAGCTATTTGTGCAAAGTTTGTTTGTTCATACATGCAGTGTGATTTTGGGATCTTTTGTTTGCTCCGCAAGGATGACAAGATTAAATTCCTGTCTAAAGAAAGATTGTCTGAGCTATTTCAGGATTTCATTGATGAGTTTGAGATAATTAACAATGAAAAGGAAGAGCTGTCTAGGGAATGTATGATCCTAAAAGCCAAGTGCAAAAATCTAGAGTCTAGGGCTAATGAGAGCGAAAGTGAAAATACTGAGTTGAAGAACCAGGTTCTTGAACTTGACACTAGTGTCCTAGAACTTAGGTCTGAGAACTTAAAACTGAAACTAGGAACAGGAAAGAAGAAAGCTGATCACACTCATCTCACCCTAGAAGAAAACTTAGGAAAAATGAAGGATGAGCTATACAGGAAAGATGAGTAGATAAGATTACTAAAAGAAGATCTAGGGAAGGTAAAACATGAACTAGACAAAACTTGCAAATGGAACAAGGCTTTTGATGCACTCTATTAGCTACACGAACATCATAGTAGCAACAAAAGAGGACTTGGTTATGGGACTCAAACACCTAAGTGGGATCCTAAAAACAAGTACCTCACTCTTCCTGAAAACAAAATTTGCACACATTGTGGCAAGACTGGCCATTACAAAAATGAATGTAATGCAAAAGAAAAGGCCATTCAAAAGAACAAAACTTTTTTTCAAGAAAAGAATAGGCTGCCTGGGTGGGCTAGAAGGAATCTGATTTAACCCTTTGCCCATAGAAAGGGACCCAAACTAGTTTGGGTTCCTAAGACTAACCCCTGATTTCTTTTTGCAGGTCGAAGTGAAGGGAAGCAAACAAATATGGTACATGGATAGTGGCTTCTCAAAACATATGACTGGAAGCAAGAACCAGTTCCTTTCACTTAAGGACTTAACGGGAGGCAATGTCTCCTTTGAAAATGGGAAGAAAGGTGAGATCATTGGGGTTGGAAAGGTAGGTAAGACAGACTCTCACTCCATTGAGAATATCTACTTGATAGATGGCTTGAAATACAAACTTATAAGTGTGTCACAACTGTGTGACAAAGATAACCTTGTAGCATTCACCTCTACTAAATTCTTTGTGATTAATCTTACCACTGACAAGATTGTTTTGCAGAAAAAAAGAGTTAACAATATTTACATTGTAGATTTGTCTACTCTCTCAGAAAATGAACTAACCTGCCTAGGTGTGCTGGATAATGATCCCCTCCTGTGGCACAAAAGACTTGGTCATGCCAGTCTGAATCTGCTAAACAAATTGGTCTCTAATTACTTGGTGATAGGGTTACCTAACATCAAGTTCAAGGAAGACAAAGTTTGTGAGGTTTGTGCAAGGGGTAAGCAGGTAAGATCATCTTTCAAAAGCAAGAAAATTGTAAGCACAACCAAGTCATTGGAACTGGTCTATATGGATCTATGTGGTCCAATGAGAACCATGAGCAGAGGTAGAAAGAAGTATGTAATGGTACTTGTTGATGACTATTCTAGATTTACCTGGGTACNNNNNNNNNNNNNNNNNNNNNNNNNNNNNNNNNNNNNNNNNNNNNNNNNNNNNNNNNNNNNNNNNNNNNNNNNNNNNNNNNNNNNNNNNNNNNNNNNNNNNNNNNNNNNNNNNNNNNNNNNNNNNNNNNNNNNNNNNNNNNNNNNNNNNNNNNNNNNNNNNNNNNNNNNNNNNNNNNNNNNNNNNNNNNNNNNNNNNNNNNNNNNNNNNNNNNNNNNNNNNNNNNNNNNNNNNNNNNNNNNNNNNNNNNNNNNNNNNNNNNNNNNNNNNNNNNNNNNNNNNNNNNNNNNNNNNNNNNNNNNNNNNNNNNNNNNNNNNNNNNNNNNNNNNNNNNNNNNNNNNNNNNNNNNNNNNNNNNNNNNNNNNNNNNNNNNNNNNNNNNNNNNNNNNNNNNNNNNNNNNNNNNNNNNNNNNNNNNNNNNNNNNNNNNNNNNNNGATGCAAATGGTATAGATCATAAATTCTCTGCCCCTAGGACACCTCAACAAAATGGAGTAGTTGAAAGAAAGAATAGGACTCTTGAATAAATGGCTAGGACTATGCTTCTTTCTAGTAAACTTCCCCATAGCTTCTGGGTAGAGGCTGTAAACACTGCATGTTACATAATCAATAGATGCATGACTAGACCTCTTGTAGAGGAGACTCCCTATGAGTTACTTAAAGGGAGAAAACCAAATATATTCCATCCTAGGGAATTTGGTTTCAAATTCTTTGTGCACAATAATAGAAAAGACTCCCTAGGTAAGTTGATCCCATAAGTGATGAGGGAGTATCCTTGGGATATTCTTCACATAGCAAAGCATATAAAGTGTTCAATAAAAGTACTTTGTGTGTAGAAGAAAGTGTACATGTAGTATTTTATGAAACTAACATTCTTTCTGAGAGACAGGAACACGAAGATGAAGCCATTGGATTGGTAAAGGATCTGACTGAAGCCTCAGCACAAGTCAAAGTGGCACCAAAAGAAGGAACATGTGATGGAATAGGTTCTTCCATCCAGGGAAACTTGACAGGGGGAACTAATCAAGGAAGAATTGAAATAAATCCCCTAAAAGAACTTGTTCATGACCATGTTCCTCAGCAACAGAACACGGGAGAAACATCTAGCAGAAACCAGTTGGTTTTGAAACCTCACAAGTATCAAATTTCTCATCCAATTGAGAACATTATCACTGATCCAACATCTAGAGTCAAAACTAGATCACAATTAAAGAATCTGTGTGCTTTTGATGCCTTTTTATCTCTTATTGAGCCTAAAAATGTTGTTGAGGCTTTGCAGGATGTAGATTGGGTGAATGCAATGCAAGATGAACTCAATCAGTTTGAGAGAAGTCAAGTTTGACATCTAGTTCCAAGACCCAAGGACAGATCAGTTATTGGCACAAAATGGGTCTTCAATAACAAACTTGATGAAGATGGAACCGTTACAAGAAACAGGGCAAGACTGGTGGTCCAAGGTTACAGCGAAGAGGAAGGCATAGATTATGATGAGACTTTTGCTCCAGTTGCAAGACTAGAGGCAATAAGACTCCTCATAGCATTTGCAGCACACATGGAATTCACTCTTCATCAGATGGATGCCAAAAGTGCCTTCCCAAATGGTTACCTGAAAGAAGAAGTGTTTGTAAAACAACCTCCATGGTTTGAGAGCAAAGAATGTCCTGAGCATGTGTACAAGTTAGACAAGGCTCTCTATGGACTTAAGCAGGCCCCAAGAGCATGGTATGAACGACTGTCCAAATTCCAACTGGAGCATGGTAACAAAAGAGGTAAAATTAACAGTACTTTATTCTTAAGAGAAAAAGGTAATGATCTCCTTGTGGTGTAAATATATGTTGATGACATAATCTTTGGGGCCACCACTGATAAGCTAAGTAAGGACTTTGTAAAATTAATGAAGAGTGAGTTTGAAATGAGTATGATGGGTGAGCTTAACTTCTTCTTAGACTTGCAGATCAAACAAAGTCCTAATGGAACCATGATCCATCAGCAAAAGTATGCAAAAGAGCTTATCAATATGTTTAAAATGGAAGAATCAAAAGAAATAGACACACCCATTGCAACTGCCACTAAATTAGACATTGATGAACCTGGTTCATCAGTTGATCAAAAGTTGTATAGGGGTATGATTGGTTCACTCTTGTATCTTACTGCCAGCAGACCTGGCATTGTTTTCAGTATAGGGCTTTGTGCCCATTTTCAGGCAAATCCAAAGGAGTCTCACTTGACTACTATCAAGAGAATACTAAGATATCTGAAAGGCACCACTGATTTATGTCTTTGGTACCCCAAAGGTAGTAATTTCAATCTAGTAGGATATGCTTATGCTGATTATTCATGTTTCCTAGTGGATAGGAAAAGCACCTCAGGTATGGCACACTTTCTTGGTTCATGTCTTGTGTCATGGGTTACTAAAAAGCAAAATTCAGTGGCCTTATCCACTGCTGAAGCTGAGTATGTTGTTGCTGCCTCTTGTTGTGCTCAATTGCTATGGATCAAACAACAGCTGGTAGATTTTGGCATTGAAGTTGATTGCATTCCTATAGTCTGTGATAAAACAAATGCTATAAGGATGACAAAGAACCCTGTTCATCATAAGAGGACTAAGCACATAGATATTAGGCACCACTTCTTAAGAGATAACTTTGAGAAAGGTTTGATCTCCATAGAATTCTGTGCTACTGATAAGCAAATTGTTGACATCTTCACTAAATCACTGAGTAGAGAAAACTTTGAAAGGAACAAGTTGGAATTAGGGATGATTAAGATCACCTAATAGGCCCAGCTCAGAATACACAATGAAAAAGAAAATTGGCTAGGAATATTCTAACTTTGTGTAAATATATAGATTAATTCTTACTTAGTTTCATACTTTAGTTAGTATACTCCTGTGACATGTGTATATATGACTCACTGATCTCTTATAAAGTTTTTCTATTATGGCATTTGAGGCATGTTCAAGAGAATTCTAAACGAAGAACCTAGTTCATCAATGTGAGTTCATATGAAAGATCATGTATGTTTTCAAAACTTTGCATAGTTAGAAAGATTACCAATTCAATAATGAGCAGAAGTCCTATACTTTCCAAACTCCTAGAAAATTCTATTAGTTGAAGCATTGAACCATTTTCGTCCATTTAGAACTCTAAAACCGCGATTTTTGCCTAAAATCTAGGGAAGCCAAATATATCATTAAAATGCTGGAATTTCAGTTTGATTAGACTTCTATTTGACCCCTAAAAAATCTGTCGTTACCTAATTAATGTCTAATTCTCTTTAAATACACATCACATCTCCAGCCCTCTTCAAAATTCTAAAACCATCAAAAATTCATCTTCAATCCTAATTTCCCTACTCTCCAAAATTCCCAAATTATTTCAATAAATCAACAACCATGTCTAACCCAAAAGATCATCCTGGAACCGCTCCTCCACCTTCTCCCTCAAATTCACCCTCAACTACTCTACCTAGTGAATCTCCAAAACCTAGGTTTCGAAGGCAAAAAATGCTTGCCCAAAAAACTGTAGCATATGGGGCTCTGAGAAAGGTTTTAAACGAAAGGTTGAAAGCTAGCCAAGTGAAAGAAAGCCCAGCTCAAAATTCTGATTCTACCTCTAAGACTGAATCTTTTCAATCCGCGACTGAGGGAGATGGACATAGGTCTTCTGACTCTGAGAAGACTCAAGAATTCCCTATTGAGGTAAGTTCATCTGTTATTGAAAACTTAGAAACTAGGTTTGTTCTAGTTGGACCCATTAGGGATGTTAAGTTGGCTGAGACGAGTAGGAGTGGAGGTAAAAAGAAGTCTGAAAATGAAAATGAGAGAGAGGGTGCATGTGGTGAAGAGATGGGAAATGGGAAGGGAGCAGTTCTTGCTATAGTTGGTTGCACAAGAGAGGTTAGAAGAGAGTGACATGAAGACAAGGGGAAGTGGGTTTGGGGAGGTTGCTGAGAGGTTGGTTCATCTGAGCAAAAGGAGAGATGAACCCATTTCATTTACTGAAGAGACCCTAGCTGATCTACTGAGAAAGATTGGGGTAAGTTATGACCCAAAGAAATGCAAAGCTACCACACCAAAAGCCCCAAATATTCCCAAGTCATCCAAGAAAAGAAAAACTTTATCCCCAAAACCTACTGCCTTTTCAATGCCTAAGGGAAGAGCCACAAAAAGCAGGGTAAAACAAAGTCAAGCTGACTTATAAAAGGCTCTAGAAGAAAGCAAGAAAAATAAAATGGAGAAGGGAAAGGGAATGGTTGCATAATCCTTTGAGGTTGTAAAGGAAAAGGAGCTGGAACTAGTCGATCAAGAAAGGGGTACAACAGTGGAGGTTCCTACACCAAAACCTAAGAAGTCCAAAAGTTCTTCCAAAAAGTCTTCTTCTGTACCTGTGTCTGCTGAACCCTCACTAGACAAGAGGAACATATCTGCAGTGAAATCTAAACAAGCAAAAGTTTCAGATGATGAAGAGTGGAGTGGAGAAGAAGAAGAGGAATCTGAGAAGGAACAGGACAAGTTTGTCATCTTTGGCAGGAGAAATTTTTTGAAAGGTAGATTGTTGAAGGACCTGGTGGAACCAGGGATGATGAGGTTTGTTGACTCTTTAGCTGCTCAAGGTTGGAAGGACATGGTCCTTCAGATGGATGGGAGACTAGCCAGAAATGAACTAATTGAGTTCATGGCTAATGCTGTTGTTAAGGATGGGGTTGTCAGTAGCTTGGTGAAGGGTGTCCCAGTGCAATTTGATGCTGAGAAATTGGGAGAAATTCTGGATATACCCTCTAAAGGGTTTGATGACTACACTAGGCAAAGGTGGCCATGCTTGGACTCCCTACCTACTGCTTTTGAGATCACCAAGAGGTTCTGTGATTCAGAGGATGTGAATGAAGCCAGGGCTGTGCAGAAAAGTGAGATGATGGCTTAGCACAAGGTTGTGTTTGAGTTTGTCAACAAGTGCCTACTGCCCAGACAAGAGAGAAGACATACTGCAAATTACATGGACCTGGTTCTTATGGAGTGCCTTGAGAGAGGAAAGTAGATCAAATGGCCTGCTCTTATTGTAAAATTGCTAGACAGGGTCATCAATGGCTCCAACGCTCATGCTACTCCATATGGCTTCACACTGACCACTGTTCTGGACAGGCTGAACATGCCTTTGATGAAATGGGAAATAGCATCAAGCAAGGAACATTTTGGCATTAAGACTCTTCTGGCCTGTGACTATCCGGTCAATGCCATCCCAGTTGAACTTGGTTCATCTCTGAAGACACCTATCAACAGCAAGGTTAGGACTTTGGTTCTGGAATGTGGAACTAAGGATGCTAAAATTGCTAGGCTCAAGGCTCGTGTGGCTGAATTGGAAACTGAGAGGGATGGCCTTAGAACTGAGCTAGCAAAAGAAAAGGAGAAGAGTGATGGAATCCTTCAAAATATGCTGAACTTTCTCCAGACTCAACCCTCTAGTTCCTCCAAGCCTTAGGTCTCCTAGCACTTGTCTTCTTAACCTGTCTAGTACTCCCAATGAACCCCAATGACCCAGATTAGGTCTCCTAGCTCTTGTTTTGAAAGTTTTTCTTTCTTTTTGTGGGCTGTTAATGGCAACATATCATGATCAATGACAACAATTGTTTTCTCTTGTTCTATGGTGATTCTGACCTTAATAGTTTAAATATGTTTGTTGATTATTGATAATTGCACCATGTTTTCACTTGCAGTTGCCCTAGTGGCCATAAGTACTTATTAAAATCTAGAATTCACATTGTGTATGCACCTTTTCGATGATGCCAAAAGGGGGAAGAAATATTGTGCTTTACACATTATTCTGAAATAAGTGATATTTATAACCTAATTAACCTGGTCCTTGATGATAAGTAAATTTTCTAAGTCTAGTGTTGATGGTTAAGTTGAGTTCTTACAGGTTCTTTAATCAGTAAAAAGCACAGAGTTAGTCATCATCAAAAAGTGGGAATTT
>Nt01:65273393:65278923
ACGTTATCAGCACGAAGCTTTAATTTTATTCTTAACTCCCGCTAAGTTGAGCCATATTTTATTAAGGTATGTATCATTATAATCATCTTATTTATGGCAGTACATATCATATGCTCACTGTTTGNNNNNNNNNNNNNNNNNNNNNNNNNNNNNNNNNNNNNNNNNNNNNNNNNNNNNNNNNNNNNNNNNNNNNNNNNNNNNNNNNNNNNNNNNNNNNNNNNNNNNNNNNNNNNNNNNNNNNNNNNNNNNNNNNNNNNNNNNNNNNNNNNNNNNNNNNNNNNNNNNNNNNNNNNNNNNNNNNNNNNNNNNNNNNNNNNNNNNNNNNNNNNNNNNNNNNNNNNNNNNNNNNNNNNNNNNNNNNNNNNNNNNNNNNNNNNNNNNNNNNNNNNNNNNNNNNNNNNNNNNNNNNNNNNNNNNNNNNNNNNNNNNNNNNNNNNNNNNNNNNNNNNNNNNNNNNNNNNNNNNNNNNNNNNNNNNNNNNNNNNNNNNNNNNNNNNNNNNNNNNNNNNNNNNNNNNNNNNNNNNNNNNNNNNNNNNNNNNNNNNNNNNNNNNNNNNNNNNNNNNNNNNNNNNNNNNNNNNNNNNNNNNNNNNNNNNNNNNNNNNNNNNNNNNNNNNNNNNNNNNNNNNNNNNNNNNNNNNNNNNNNNNNNNNNNNNNNNNNNNNNNNNNNNNNNNNNNNNNNNNNNNNNNNNNNNNNNNNNNNNNNNNNNNNNNNNNNNNNNNNNNNNNNNNNNNNNNNNNNNNNNNNNNNNNNNNNNNNNNNNNNNNNNNNNNNNNNNNNNNNNNNNNNNNNNNNNNNNNNNNNNNNNNNNNNNNNNNNNNNNNNNNNNNNNNNNNNNNNNNNNNNNNNNNNNNNNNNNNNNNNNNNNNNNNNNNNNNNNNNNNNNNNNNNNNNNNNNNNNNNNNNNNNNNNNNNNNNNNNNNNNNNNNNNNNNNNNNNNNNNNNNNNNNNNNNNNNNNNNNNNNNNNNNNNNNNNNNNNNNNNNNNNNNNNNNNNNNNNNNNNNNNNNNNNNNNNNNNNNNNNNNNNNNNNNNNNNNNNNNNNNNNNNNNNNNNNNNNNNNNNNNNNNNNNNNNNNNNNNNNNNNNNNNNNNNNNNNNNNNNNNNNNNNNNNNNNNNNNNNNNNNNNNNNNNNNNNNNNNNNNNNNNNNNNNNNNNNNNNNNNNNNNNNNNNNNNNNNNNNNNNNNNNNNNNNNNNNNNNNNNNNNNNNNNNNNNNNNNNNNNNNNNNNNNNNNNNNNNNNNNNNNNNNNNNNNNNNNNNNNNNNNNNNNNNNNNNNNNNNNNNNNNNNNNNNNNNNNNNNNNNNNNNNNNNNNNNNNNNNNNNNNNNNNNNNNNNNNNNNNNNNNNNNNNNNNNNNNNNNNNNNNNNNNNNNNNNNNNNNNNNNNNNNNNNNNNNNNNNNNNNNNNNNNNNNNNNNNNNNNNNNNNNNNNNNNNNNNNNNNNNNNNNNNNNNNNNNNNNNNNNNNNNNNNNNNNNNNNNNNNNNNNNNNNNNNNNNNNNNNNNNNNNNNNNNNNNNNNNNNNNNNNNNNNNNNNNNNNNNNNNNNNNNNNNNNNNNNNNNNNNNNNNNNNNNNNNNNNNNNNNNNNNNNNNNNNNNNNNNNNNNNNNNNNNNNNNNNNNNNNNNNNNNNNNNNNNNNNNNNNNNNNNNNNNNNNNNNNNNNNNNNNNNNNNNNNNNNNNNNNNNNNNNNNNNNNNNNNNNNNNNNNNNNNNNNNNNNNNNNNNNNNNNNNNNNNNNNNNNNNNNNNNNNNNNNNNNNNNNNNNNNNNNNNNNNNNNNNNNNNNNNNNNNNNNNNNNNNNNNNNNNNNNNNNNNNNNNNNNNNNNNNNNNNNNNNNNNNNNNNNNNNNNNNNNNNNNNNNNNNNNNNNNNNNNNNNNNNNNNNNNNNNNNNNNNNNNNNNNNNNNNNNNNNNNNNNNNNNNNNNNNNNNNNNNNNNNNNNNNNNNNNNNNNNNNNNNNNNNNNNNNNNNNNNNNNNNNNNNNNNNNNNNNNNNNNNNNNNNNNNNNNNNNNNNNNNNNNNNNNNNNNNNNNNNNNNNNNNNNNNNNNNNNNNNNNNNNNNNNNNNNNNNNNNNNNNNNNNNNNNNNNNNNNNNNNNNNNNNNNNNNNNNNNNNNNNNNNNNNNNNNNNNNNNNNNNNNNNNNNNNNNNNNNNNNNNNNNNNNNNNNNNNNNNNNNNNNNNNNNNNNNNNNNNNNNNNNNNNNNNNNNNNNNNNNNNNNNNNNNNNNNNNNNNNNNNNNNNNNNNNNNNNNNNNNNNNNNNNNNNNNNNNNNNNNNNNNNNNNNNNNNNNNNNNNNNNNNNNNNNNNNNNNNNNNNNNNNNNNNNNNNNNNNNNNNNNNNNNNNNNNNNNNNNNNNNNNNNNNNNNNNNNNNNNNNNNNNNNNNNNNNNNNNNNNNNNNNNNNNNNNNNNNNNNNNNNNNNNNNNNNNNNNNNNNNNNNNNNNNNNNNNNNNNNNNNNNNNNNNNNNNNNNNNNNNNNNNNNNNNNNNNNNNNNNNNNNNNNNNNNNNNNNNNNNNNNNNNNNNNNNNNNNNNNNNNNNNNNNNNNNNNNNNNNNNNNNNNNNNNNNNNNNNNNNNNNNNNNNNNNNNNNNNNNNNNNNNNNNNNNNNNNNNNNNNNNNNNNNNNNNNNNNNNNNNNNNNNNNNNNNNNNNNNNNNNNNNNNNNNNNNNNNNNNNNNNNNNNNNNNNNNNNNNNNNNNNNNNNNNNNNNNNNNNNNNNNNNNNNNNNNNNNNNNNNNNNNNNNNNNNNNNNNNNNNNNNNNNNNNNNNNNNNNNNNNNNNNNNNNNNNNNNNNNNNNNNNNNNNNNNNNNNNNNNNNNNNNNNNNNNNNNNNNNNNNNNNNNNNNNNNNNNNNNNNNNNNNNNNNNNNNNNNNNNNNNNNNNNNNNNNNNNNNNNNNNNNNNNNNNNNNNNNNNNNNNNNNNNNNNNNNNNNNNNNNNNNNNNNNNNNNNNNNNNNNNNNNNNNNNNNNNNNNNNNNNNNNNNNNNNNNNNNNNNNNNNNNNNNNNNNNNNNNNNNNNNNNNNNNNNNNNNNNNNNNNNNNNNNNNNNNNNNNNNNNNNNNNNNNNNNNNNNNNNNNNNNNNNNNNNNNNNNNNNNNNNNNNNNNNNNNNNNNNNNNNNNNNNNNNNNNNNNNNNNNNNNNNNNNNNNNNNNNNNNNNNNNNNNNNNNNNNNNNNNNNNNNNNNNNNNNNNNNNNNNNNNNNNNNNNNNNNNNNNNNNNNNNNNNNNNNNNNNNNNNNNNNNNNNNNNNNNNNNNNNNNNNNNNNNNNNNNNNNNATAAAATGGAAAGACGCTATCCAGGCAGAGTTAACTTCACTTGGAAAACGTGAAGTCTTCGGACCCATAGTTCGAACACCTAAAGGCATAAAGCCAGTAGGGTATAAATGGGTTTTTGTGCGAAAATGAAATGATAAAAATAAAGTCGTTAAATATAAAGCACGACTTGTGGCACAAGGGTTTTCCCAAAGGCCTGGAATTGATTATATGGAGACATATTCTCCTGTAGTGGATGCTATCACCTTCAGGTATCTCATAAATATGGCAGTGCAAGAAAAACTTGATATGCATCTAATGGATGTTGTTACGGCCTATTTGTATGGATCATTAGACAACGAAATTTTTATGAAAGTACCCGAGGGATTTAAAGTGCCAGAAGCATATAAAAGTTTTCGAGAAACTTGTTCAATAAAGCTTCAGAAATCTTTATACGGATTAAAACAATCAGGTCATATGTGGTACAATCGCCTGAGTGAATACCTGTTGAAAGAAGGGTACAAGAATGATCCAATTTGTCCTTGTGTCTTTATAAAAAGGTCTGGATCTGAATTTGTTATAATCATCGTGTATGTTGATGATTTAAATATCATTGGAACTCCTGGGGAGCTTCCAAAAACAGTAGACTATTTGAAGAAAGAATTTGAAATGAAAGATCTTGGAAAGACAAAATTTTGTCTTGGTCTACAAATTGAGTATATGAAAGATGGAATATTTGTCCATCAATCAACATACATCGAAAAGATTTTAAAGCGATTCTATATGAATAAAGCACATCCATTGAGTACCCCAATGGTTGTGAGATCACTTGATATAAAGAAAGATCCATTCCGACCTCATGAAAATGATGAAGAGCTTCTTGGTACCGAAGTACCATATCTTAGTGCAATTGGGGCATTAATGTATCTTGCCAATAATTCCCGACCAGATATAGCTTTCTCAGTAAGCTTATTGGCAAGATTTAGTACTTCGCCAACACAAAGACACTGGAATAGTATTAAACATATATTCAGATACCTCCAAGGGACCATTGATATGAGTTTATTTTATTCAAATGAATCCAAGCCATCATTGATTGGTGATGTAGATGCAGGATATTTGTCTGATCCACACAAAGGTCGATCTCAGACAGGCTATTTATTTACAAGTGGAGGTACAACCATATCATGGTGTTCGACAAAACAAACTATGGTTGCTACTTCTTCAAATCATGCAGAGATAATAGCCATTCACGAAGCAAGTCGAGAATGTGTTTGGTTAAGATCTATAACTCAACACATTCAGCAAACATGTGGTCTTCTTCGAAAGAGAATATTCCAACAATATTGTATGACGACAATGCTGCATGCATAGCTCAATTGAAAGGAGGATATATCAAAGGAGATAGAACAAAACACATTTCACTGAAATTCTTTTTCACTCATGATCTTCAGAAGAATGGTGAAATAGATGTACAACAAGTTCGTTCAAGTGATAATTTGACTGATCTGTTCACTAAGGCGTTACCAACCTCAATATTTGAAAAGCTGATATATAAGATTGGAATGCGTCATCTTCGAGACATTAAGTGATTTTTCATCAGGGGAGTAACTACACGCTGCACTCTTTTCCTTAACCAAGGTTTTATCCCACTGGGTTTTCCTGGTAAGGTTTTTAATGAGGCAGCAAGCAATGCATATTATAAATAACTATGTACATCCCAATATTTTTTTTGTAAGTTTTTAATGAGGCACATTATCTTACATGGATATCCAAAGGGGAGT
>Nt01:67781719:67789963
ATCACACAATCACAAGAAATCCGGCAAGGAACATATGTGATATAATAACTTCCCGGCAAGGGAACAAAAGCAATATAAAAATTTCCCGGCAAGGGAACAACAATATTGAAATAGTCATCCCGGCAAGGGAGAATCAGCTATAACCAATCTCACTTAGCTGGTACTCAATTCAATTAATGGAAATTCTCAATCATAGAAGATCATTAATTAAAGCATACAAAGTGTCACTCAAGAACACAACAACTTTCAATTTATGACCCACGTCCATGCTTGACACCAACGTATAGATACTCGTCACCATTCCTATACGTAGTACTCAACAAGAGGCAAGTAGCAAGTATGACTGAACTCCAAATCCCTTAAGCTAGGGTTAGACTAAACACTTACCTCGAACTTTCACGACCAACTCAAGCTCGAACACTGCTTTTCCTCTCAAATTCGGCTCCAACCCAATCAAATCTATACATAATTAACTCGATATCATCAATAAGTGCTAAACAATCCGATTCAAATGTTCAATTATAACATTCCAATCATTCTTCCCAAAATCCCAAAAATTGCCCCGGGCCCACTTGGTCAAAACACGAGGTTCAGACCAAAATCCGATCACCCATTCGCCCACGAGCCCAAATATATAATTTGTTTTTAAATCCGACCCCAAAACGAGATCTAAATCACAAATAATCAAAAAGCCCTAACTCTACCCAAATCCCTTATTTCTACCCTTAATTACATGTTTTAGGCCTAAAACTCTAGAGGGTGTTGATGGAAAATGAAGAAAACAAGTTAAAGATTACTTACCCAAGAGATTATGGTGAAGAGAAGCTTTAAAAATCGCCTAAGAGCTTTGGAGAAGAAGTGTTTTGTGAAATTTTTATAAAATCCCGAAAGTGTTCTGTTTTTAGCCTTTTTAAAATCAGTGGGCGAAAATTCCCTTCGCGTTCGCGAGTGACACTTCGTGTTCGCGATGGTCAGGCTGGGTGAGCCTTCGTGTTCGCATACACGGGCTCGCGTTCGTGGAGAGTAATCTCCTCGAGCCCTCGCATTCGCGTCCAAGGGTTAGCGTTCGCGTAAGACAACTACCACACCCCCTGGCCAGGCCCATTTGGCCTTCGCGTTCGCGTGGCCAGGACCGCGTTCGCAAAGGGTTGTCCCACCCCCCCAAAGCCTTGCTTTCGCGACCTAAGCTATGTTTTCGCATAGAAGGAAATTCCTTCAGCAACAATTAACTCATCGCGTTCGTGTGGGTACTCCTGCGAACACGAAGAAGGAAGTACCAGAAACCCAATAGCTGAGAAACCTGCAACATTTTCTAAGTCCGAAACCCTCCGACACACATCTGAATCACACCCGAGCCCTCGGGGCTCCTAACCAAACATACGTACTAACTCAACAACTTCATAGGAACTTATCCATGCGATCAAATCGCCAAAATAACCTCAAAATCAAAGGATGTTTCTCAAACTTCATAAAACATCAACTTTAGCAATTTAGGTCTGAATCACGTCAAACGGACTCCGTTTTCAACAAAATTTTACTGAAATGACGTAAACCATATGTAAGTCCTATACCGGGCGCCGGAACCAAAATACGAGCCTAATACCATCGCTTTCTAATCAGATTTCGTTTCAAAATTCCTTAAACATTTTTAGAAAATAATTTTACTTAAAAATTCATTTCTCGGACTTGGGACCTCGGAATTCGATTCCGAGCAAAGGCCCAAGTCCCACATTTTTCTACAGACCCTATGGGACCGTCAAATCACGGGTCCGGTTTCGTTTACCCAAAATATTGACCGAAGTCAAATTTATTCATTTTAAACTCAAATTTCATCATTTTTCACAGAATTTCAAATTTAGGTTTTCCGTCTATGCGCACGAATTGTGCACGCAAATCGAGGTTACTCTATAGGAGGTTTTCAAGGCCTCAGAAGCACAGAATGCAATTAAAAAAAAATAGGTGATGACCATTTGGGTCGTCACTTCTCCACCTCTAAAACAATTGTTCGTCCTCGAATGGATAGAAGAAAGAAGTACTTGAAGAATGGAAAAGATGAGGATAACGGNNNNNNNNNNNNNNNNNNNNNNNNNCCGGTCTAGAATAGCCACTGGCTCCTCCTCATAAGACAAGTCCTTGTCCAACTGGACAGTGCTGAAATCTAACACATGGGATGGATCGTTGTTATACTTTCGAAGCATGGACACATGAAATACTGGGTGCACGGTTGATAAGCTCGACGGCAATGCAAGTCAATAAGCTAACTCTCCCACTCGATCAAGAATCTCAAACGGGCCAATGAACCTAGGGCTAAGTTTGCCCTTCTTCCCAAATCTCATCACGCCCTTCATAGGCGACACTCGGAGCAATACTCGCTCACCAACCATGAAAGCCACATCACGAACCTTGTGGTTTGCATAACTCTTTTGCCTGGACTGAGTTGTACGAAGCCTATCCTGAATGATCCTGACCTTGTCCAAGGCCTCCTGAACTAGATCCGTACCCAACAACCGAGCCTCCCACAGCTCAAACCATCCAATCGGAGATCGACATCGCCTACCATACAAAGCCTCACAAGGAGCCATCTGGATGCTCGACTAGTAGCTGTTATTGTAGGCAAACTCTGCTAAAGGAAAAAACTGATCCCTCGAGCCTCCAAAATCAATGACACAAGCTCGGAGCATATCGTCTAGATTCTGAATAGTCCGCTCGGACTGGCCGTCCGTCTGGGGATAAAATGCTGTACTCAACTCCACCTGAGTGCCCAACTCTCGCTGAACTGCTCCCCAAAATTGCGAGGTAAACTGTGTAACTCGGTCCAAAATGATAGACACAGGAACACCATGAAGACGAACAATCTCTCGGATATAGATCTCAGCTAACCTCTCGGATGAATAAGATACTGCCACATGAATGAAATGAGCGGACTTGGTCAGCCTATCAACAATGACCCATACTGCATTGAACTTCCTCCGAGTCTGCGGGAGCCCAACCACGAAATCCATAGTGATCCGCTCCCACTTCCACTCGGGAAGCTCAATCCTCTGAAACAATCCACCAGGCCTCTGATGCTCATACTTAACCTGCTGGCAATTCAAACACCGAGCCACATATGCAACAATATCCTTCTTCATTCTACGCCACCAATAATGCCGCCGCAAATCTTGATACATCTTCACGGCGCCCAGATGAATAGAGTACCTGGAGCTATGGGCCTCCTCTAAAATCAACTCTCGAAGCCCATCAACATTAGGCATACAAACTCGACCTTGCAATCTCAAAACTCCATCATCACCTAAGGTAACCTGCTTGGCACCTCCACGCTGCACCATGTCTCTAAGTACACAAAAATGAGGATCATCATACCGTCGATCACGGATACACTCTAATAAAGAACAACGAGCGGTTGTGCAAGCTAATACATGACTAGGCTCAGAAATATCCAACCTCACAAACCGATTAGCCAAAGCCTGAACATCCAAGGCAAGCGGTCTCTCACTGACCGAAATATAAGCAAGATTGCCCATACTGGCTGACTTCCTACTCAAGGCATCGACCACCACATTGGCCTTTCCCAGGTAATATAAGATAGTGATGTCATAATCTTTCAACAACTCCAACCACCTTCTCTACCTCAAATTCAACTTCTTTTGCTTGAACAAATACTGAAGACTATTATGATCCATGAACACCTCACACTCCACGCCATACAAATAGTGCCTCCAAATCTTCAATGCGTGAACAATGGTTGCCAACTCTAAATCATGAACCGGATAGTTATTTTCATGAATCTTCAACTACCTCGAAGCATAGGCAATGACCTTGCCATCCTGCATCAAGACTACACCAAGCCTAATACGAGATGCATCACAATAAACTGTATATGGCCCTGAACCTGTGGGCAAAACCAATGCCGGTGCCGTAGTCAGAGCTATCTTGAGCTTCTGATAGCTCGCCTCACACTCGTCTGACCATCTGAACAGGGCACCCTTCTGGGTCAACCTGTTCATCGGGGCTACAATAGATAAAAACCCCTCCACGAACTGACGATACTAGCTTGCCAATCCCAAGAAACTTCGAATCTCTGTAGCTGATGCTGGTCTAGGCCAGTTCTTGACTGCCTCAATCTTCTTTGGATCAACCTAAATACCCTCTTCTGACACAACATGGCCTAGGAATGCAACCAAACTCAACCAGAACTCACACTTGAGAACTTAGCATATAACAGACTATCCTTCAGAGTTTGAAGAATCACACTAAGATGCTGCTCGTGCTCCTCCTGGCTACGAGAATATATCAAAATATAATCAATGAAGACGATCACGAACGAGTCCAAATAAGCCCTGAACACTCGGTTCATCAAATCCATTAAGGCTGCTGGTGCATTTGTAAACCCGAACGACATAATATAGAACTCATAATGCCCGTACTTAGTGCGGAAAGCTATCTTAGGGACATCAGAGGCCCTAATCCTCAACTGATGGTAGCCAGATCTCAAGTCTATCTTTGAAAATACCTTGGCACCCTGAAGCTGATCGAATAAATCATCAATCCTCGACAATGGATACTTATTCTTGATTGTAACCTTGTTCAACTGCCTGTAATCGATACACATTCTTATTGACCCATCCTTTTTCTTAACAAACAACACCGGCACACCCCACAACAAAACACTTGGTCTAATGAAACCCTTCTCAAGCAAGTCTTGAAACTACTCCTTCAACTTTTTTAACTCTGGCGGGGTCATGCGATACGGCGGGATAGAAATGGGCTGAGTGCCCGGAGCCAAATAAATGCAGAAGTCAATATCCCTATCGGGTGGCATCACCGGCAGGTCTGAAGGGAATACCTTAGGAAACTCGTGAACAACAGGCACAAAATGAATAGAGGGAACCTTAGCAAATCGCGAACATATGCCAAATAGGCCAAACACCCCTTCTCGACCATACGCCGAGCCTTCACATACGAGATAACAATGTGGGTAGAATGACCAGGAGTCCCTCTCCACTCTAAACGAGGCATACCCGGTAAAGCTAAGTTCACAGTCTTAGCGTGGTAAGGTGATAACTAGTCCATCCCCAATATAACATCGAAATCAACCATGTCTAAAAGCAATAAATCTACACGAGTCTCGAGACCCCCGATCACCATAATACAAGAACGATGGACTCGATCAACAACAATAGAATTACCCACCGGTGTAGACACATAAACATGTCACTCAATGAATCACTAGGCACGATCAGATACGGTGCAAAATAAGACGACACATATGAGTACGTAGACCCTGGATCAAATAGCACCGAAGCATCTCTATCACAAACTAGAATAATACTTGTAATGAATGTATCTAAAGCCTCAGCCTCGGGCCTAGCTGGAAGGGCGTATCATCGGGGCTGGGCCCACCACCCTAAACTACCTCTCTGGGACGGCCTGCTACTGGCTGACCTCCACTTCTAGCGGCCTGAGCTCCACATCTAGGACATCTACCTCCACCAATATCACCTCTACCCCTACCCCTAGCTATATGGGTGGCCTGTGGAACACCTGGGGACTAAACCATAGCACGAGAACCCTGATGCGGAGAATTGCTCGAAGCTTGAGGGCAATACCTAGCAATGTGCCTCGTGTCACCACAAGTAAAATAAGCCCTCGGCTGCTGGGGCTGACGACCCGGGAAACTCTAAAGCGGTGGTGCACTAATAGGTGCTGGTGGTGCACTGAAGGACTGCTGATCAGAATACTGTATTGGAGGACCACGCCTACCTGAAGCACCGTGAGAAACCTAAAGAGCTGACTGAAAGGGCCTAGAAGAATGGCCTCTACCATATAAATCTCTACCTCCAAACAAGGTACCACTGAATTTTCCTGAATGACGGGGCCTCTTATCTGACCCATGGCCACCTCTATGCGACAAAACTATCTCAACTCTACGGGCCATATTGGCCGCCTCCTGAAAGGTGATCTCACTCCCAGTCTCCCTAGCCATCTGAAGATGAATCAGCTGAATCAGACCATCAATAAACCTACTCACCCTCTCTCTCTCTTGGTAGGAAGTATGACAAGATCATGGCAAGCTAAGTCAATGAACTTGGTCTCATACTAGGTAACAGTCATGGAACCCTATTGGAGGCGCTCAAACTTTCTCCGATAGGCCTCTCTCTAAGTAATGGGGAGAAACTTCTCCAGAAACAACACTGAAAACTGCTCCCAAGTCAAGGCTGGCGAACTGGCTGGTCTAGATAAGCAATAATCCCTCCACTAAGTCTTGGCGGATACAGACAAGATAAATGTAGCAAAATCGACCCCATTGGTCTCAACAATGCCCATGTTCCTAAGAACCTCGCGGCAACAGTATAGAAAATCCTGGGGATCCTCGGAATAAGCATCGCTGAAAGTAGTATTGAAGAGCTTGGTGAACCTATCCAACCTCCACAAAGCATCGGCAGAGATAGCTTCTCCATCGCTAGTCTGAGTTACTACACCCGGCTGGACTGCCCCAACTAGTTGAACCGTTGGAGTCTGAATCTGAGGAGCCACCTGCTCCGGAGTGCGAGTAGCAGGAGCCTGAACCCCTCCTCCAGCCTGAGAGACGGCTGGTGCTACAGGAAGCAAACCTTCTTGGGTGACACTCTCCATGAGGCCAATTAATCGGACTAGAGCATCCTGAAGAACTGGGGTAGCAATAAACCCTTCCGCGACCTGAGCTGGGCCCACCGGAATCGCTTGGGCCATAACCTCCTCGTCAAAATCAACCTGAGGCTCCGCCACTAGTGCTGTTGCTCGGGGTTGAGTTATGCCCCTACCTCGGCCTCTAGCATGACCTCTTCCTCGCCCTCTACCCCTCATAGAAGCTACTGTTGGGGGCTCGGGCTGCTGAGCGGTAGATGAGGAAGCGCGTGTTCTCGCCATCTGCGAAAGAACATAGTAGGAAGGCAATCAATATTGAGAAACAAAACCGCACAACAGGAATGAACAAAAGTGAAATTTTCCTAACTCTGTAGCCTCTAAGGGATAAATACAGACGTCTCTGTACCGATCCCTCGGACTTTACTGAGCTTGTCCATGAATTGTGAAACCTATGTAACCTAAATCTCTGGTACCAACTTGTCACGACCCGGAATTCCCACCCTCGGGAGTCGTGATAGCTCCTACTCGTAGAAGTTAGGAAGGCCATCAACTTAGAAACCACTAACTCATTCGTTTTTATACAAGTTTAGCCGGTTAAATTATCAATGATTAAGCATTTAAATGACAGCGGAAAATAAAATTTAGCGAAAATCTTAAATAAATATGAAAATGAAAATGTCTCAAAGACCATCACGTGCCTCTAACCAGAACCTGGTGTCATAACATCCATGGACTACAAAGAGTACTAAATACAACTGTTTGAAAGAAATATAGCACTGTTTGTCTCGAATACATGAGATAACAGAATATGAAATAAGATAGAGGAGAAGTCGGGCCTACGGATGCCTGCAATGCTACCTCGGTGTCTCGGTGGACTGAAGGCTGGATCTCGAGCTATTGTTGTGACCAAAGGCTACTCCGGTATCTGCACAGAGTGCAGAGTGTAGTATCAGCACAACCGACCTCATGTGCTAGTAAGTGTCTGGCCTAACCCCGGCGAGGTAGTGACAAGGCTAGGACCAGACTCCAGATAAACCTGTGCAGTTATATGACATATGGTGGAAAGTAACAAATAATAAGCAATTAAAGCTGGGGAAGGGAAACATGCTTCGGGTGTAGCTGACAAAACAAAATAACAAGGAAGCTAACAATTTAACTTCTAACACAGATAAAGAGAATAAAGACAGTTTTCACTTTCAGTTTCCATCTTGTTGCAGGCGTGCAACCTGATCCCATTTCTCATATCTTGTGGTAGGCGTACCACCTGCTTCCATTTCATCATATCTTGTGGTAGGCGTACAACCCGCTCCCATTTCGTAATATCTTGTGGTAGGCGTACCACCCGTTCCCATTTCATAATATCTTGTAGTAGGCGTACCACCCGCTCTCATTTCATAATATCTT
>Nt01:71569223:71582386
AGTTTAGCACCCACTGTGGGGCTAAAAATAATAGTGATTGTTTTTTGTAGGTTCAAACACATAACGCAAGTTATGTTTCACGTTTTTTCTTGTCCAAGAATCTTTGATTTCAGGTCAAATTGTCTAACTCATTGAATGCATATAAAAACAATAGTCTTGAGGACCATGGAGAGAATGTTGTAGCTGTTCCACGTATTGGCACACCACTATTAAACCCTGAGGGCGCGCTAGAGCCAATCCCCGCAGATGTGGTCTCACACGATTCCCAACACGTCGATGTACGCTCCCACACTAACATGAGTGTACGCCAGGGAGACCGATAAGAAGCTTAGAAATTCCCAGCTAGGGAAGAATGAAATGTTAGCCTTCATGTTATTTTTGAAATATTATAGGCACAACAGCTGGCAATTTCCCAACTACAAAGCCACCAGAAAACTCACTGCACGGTAGGACCGGAAACGGCTCCCCAAGCCGAGAAGGCACTAGAAAGATCAAGTAACAACGGGTTGGCAGCCAACCCTGCCATCATAAAGATGCTTGAGGACCTCACAAAGTGGATCGAGTCAGGTGAGAAGAATATAGAAGCCAACAACAAGAAGGTAGAAACCTACAATTATAGTGTCAACCAAATTTCGAGCGCACCACCGATCTTGAAGAGTATAGATTCGATGAAGTTCATACAGATGTCGTTCCCATAGGAAGCGGCTCCAAAACCTATTCCAAAGAAGTTAAGAATGCCCGACCTTCCGATGTGTAATGGAACCTCGGACCCCAACGAGCACGTCACTGCTTACACTTGTGCAGTGAAGGGCAACGACCTAAAGGACAACGAGATCGAATCCGTCCTACTAAAAAAGTTCGGAGAGACTCTTTCGAAAGGGGCGGTGATGTGGTATCACAACCTGGCCCCAAACTCAATAGATTCATTTGCCATACTGGCAGATTCCTTCATAAAGGCACATGTTGGTGCCATCAAGGTAGCTACAAGGAAATCCAACGTTTTCAAAATCAAGCAAAGGGAAAAAGAAATGCTGCGAGTGTTCTCATCTCGCTTTCAAATGGAACGAATCGAACTACCACCAGTCTCCGACGACTGGGCAGTGCAGGCCTTCACTCAAGGCTTGAACGAGTAAAGCTCGGTAGCTTCGAAGTAGCTGAAGAAGAACTTAGTCGAATATCCCGTCGTGAATTGGTCGGACATCCACAACCGATACCAATCAAAGATCAGGGTCGAATACGACCAAATAGGAGTCCCCTCGGGCTCGGTATATCCTAGCAGGCTTCCGGCAAAGGAGCCAAAACCAAACAAAGAAAGATACCAACCATACACTGAAGATAGAAGAAATACTTTGAGGTGAAACATACCCCGCAATGACCGAAAGATAGATCGAGGCTAGAATCCTTCGAGACTCGTTAGCAGAGCTGGATTTGATAGGAATACAGGGCCAACAGAGCCACCCTGCTTGTCGGAATACAACTTCAACGTCGACATCTCTGACATCGTATTCGCCATCAGTAAAATCAGAGACGCTAGGTGGACAAGGACTATAATATCAGATTCTTCGCAAAGGAACCATAACTTAGCATCTGAATTTCACGGCACACACGGTCACAGGACCGATGATTGCCCACAACTCCGGGAAGAAGTATCCTGACTACTCAGCAAAGGTCACCTCCGAGAATTCCTTAGCAACCGAACCAAAAATCAAATCCGAAAAAAAGAGGTGACCAAGAAGAACGAAACAGATGAGCCGCAACATGTTATCCACAAGATCATGGGAGGGGTCGACATACTACAAGAACCCACTATCAGAAGAACAAAAATATCCATCACCAGAGAAAAGCGAACTCGAGGTTACATACCCGAGGACGCTCTCACATTCAGCAACGAGGACATCGAGACCTTGTCTCAGCCTCACAATGATGCACTGGTAATCTCTATTCTTGTAAATACATTTCAAATTAAATGTGTACTTGTGGATCTAGGTAGCTCGGCCAATATTATCAGGTCGAGGGTGGTAGAGCAGCTCGGATTGCTTGACCAAATCGTTCCCACCTCTCAAGTCCTCAATGGGTTCAACATGGCGAGAGAAACAACAAAAGGGCAAATCACCCTATCAGTAAACGTGGCTGGCACTATCCAAAATGCCAAATTCCATTGTCATCGAAGGAGACATGAGGTACAATGCCTTGCTCGGAAGGCCGTAGATACATTGCATAAGAGCAGTACCATCAACTCTTCACCAAATGATGAAGTTTCCGACGAAGGACAGTATAAACACCGTGTATGGGGAACAACATGCAGCGAGGGAGATGTTCGCGGTACACGATGTAGAACCGGCACCAACGCCTTCAACGTCAAAGAAACCACAGGATAAACAACCAGTGAAATAGCAATCATGAGATACATTATCAGCTATACCCAAATAAAACTAGCAAAGGACCATGTCGTGTCCTCAGAACAAACCATCGAAGCATAACTAGGCCCAAGGCGCCATCAGAACTAAGGTATAATCATCTCCCTTTTTAGTTACATTTTACACTAACCTGTGTGAAGGTATCCGATCGAAATAGCCGAAGCACTTTCCAACTTGAAGGCCTTAGGTTCCAAAAGCATACGTTGCACTCTTTTCCTTCGACTAGGTTTTTATCCCAAGAAGGGTTTTACCGGCAAGGTTTTAACGAGACAACATCCATATGCTACCTAAGGAGGACTTAACAAGTATTCAAGGCTTCTCTTCATTCAACCTCGAATACTGTGGGGCATCCCCCCTAAAGGTCGTCGCCTCAGAGAAACCAAGATGTGCTAAATGGGGTCTCGATAGGAAAGTGATGTACCGGGCCAAATGGTCGAACGAACCGTATCTGTATAGAATAACTGAGCCCTTAATAATAAAAACGTGTATACTTGTACCAAGTAATCGGAGAATACTTTCCCCTCCATCAAAGCATTTCGCATTTCAAAAGAAGTTTGGTATTTTTATGAAAACGGCTCCAGAAGCCAAAAACGTCCCGAACACTCGGGGACTATACTAACTAAATCATATGACCCCCGGGACAGAAGTTTCAAACTTGTAAGCCCTCAATGAGGAAACATCAAGGTTACAAAATTGGCTCCAGAAGCCAAAAACGTCCTGAACACTCGGGTACTGACGCCAAAAACTCGAAATTGTATGACCCCCGGGTCGAAAGTTTCAAACTCGTAAGTCCTCAATGAGGCAACTTCAAGTCTACAAAAACGGCTCCAGAGCAAAGAAAACTTTCAATGTCTTAGGGACTACCGCCAATTGCCATCCCAACGACTTATCAATACTTGAGGCCATAAGACCACATATGGGAAACCTCGACCCATAAGACCTTTATAAGGCAACACCATAAACTGTAAGACCTGAAGCAAGGCATGAACCATACTTGTACAAAGTAAGCAAAACTGTAAGACCTCAAGAAAGGCATTAACCATACTTGTACCAAGTAACCAAAACTGTAAGACCTCAAAGGCATGTAAAAATTATAAGATCTTACAAAAAGGCATTATCCTGACCTTAAAGTTAAGGCTATATATTCGAACTTTTAAGACCCCTAAAAAGGCATACCTTCAATATAGACGCTGAAACTACTTCATTCAGGGACTGAAAGGCTCTGGCCAAACACAATGACTACGATCACAATGCTACACCAGCCAAATTAACGTGACTCGAGGACGCTCGACTGTCGCTATAAAATCACAGGCCTTCAATTACTTCGAAAGTACTTCGAAAATAACCAGTTAAATAGTTTACCCTCGACATAGGCAAAGAGCTTCGACCATGTCAGCTCCAAACTATAGGCTTCAAAACACTCAACCACCGAGAAAAACCTCTCGAGGTGCTTGTTCATCGCCGCATAACGACTCACAATCGATGTTTTTATCAAACCGTCGAAGAGCCAGGCAAACATAATTTCAAAAGTCTTTAACGAGGGAAAAATAAAGCCCATATAAAAGGCCGTACCGACCCAATGCCTAAGAGCTGCCGTCGCCAGCCCATATAAAAGGTCATACCGACCTAGTGCATAAGAGCCTAAGGGCCAACTTTAAATTCAAAAACATAAGGGTCAATGAGCTCGAGTCGAAACCCAACTCGAAGACTGAACCCGAAACAGTTAATTGAATATGACTAAGAGCAAAAGCATAAGATCTTAAATGTCGGCTTATACTAAAAGGTCATACCGACCAAATGCATAAGAGCCTATGTACCAGCCCAACGAGCCCCAGGGTCGTACTATAAACCTAAGGGTTCTTTTAACTCGAAGACCAGTTCGTCTGGATAATGGCTAACAAACATAAAAGCAAAGGGAAATGCATAAAAAATGAAACCACAAGGCTTTATTTTATATACGTATATGTGAAAAAATACAAAGCTCCATGTTCTTTAAAAGCACTATACACAAAATCAGAAAAGAAAAGCCTAATATACGTCCTCTCGGGGACTATGGCCCGTCGCCCTCTTTCTCGCTATCTTCAGCATCGGACATAAGGAACATAGCGTCGTATTTGTCCGCCTTTGCCTGCTTTATCTCTTCGGAGAGATCGAAGCCCTTGGCATGGATCTCCTCGAGGGTTTCCCTTAGAGATTTACACCTAAAATACTATTTGCTCCTACTCTCCAGGTCGAGAGCCCCCCCCCCCCCCAGCTCAGCATGAGTGTCGACAACATCCTTCAAATAGACGGCCACTTTCTTATCAGCCTTAGTTTGGATCACTTTGGCTTCAGCCCGCGCATCCACAACTTCGGCTTTCATCTTCAGAAGCTCAGACTTAAGCCTTGTAATCATGTCCGTTCGGACCAAGCTGTTCTCATGAGCGTTGCGAAGTTGTACTTCGAGAGAGGAAGCGTTGGCCAAAGCATCCTTCTTAGCCACAACCTAGGTGTCCACCCGAGCCTTTAGCTCATCACGCTCACACTTGGCTTGACCAACTTCGCTCCAAAGGCATTCTAGGTCCTCCATCTTTTTCTGCAACTAAAGTAAATGAAACATTAGCCTCGGAAGATAGAAGAATAAACACGCACTCCCTTGAAACAAAAATTACCTGCTCCTCGAGGAAGTTTTCGTAGTTCAGACTTCGACTTGCCTCATACCGCAAGTGTGCCAACTCGTCTTCCCTTTCATCTCAAAAAATCCTGAGGGATTTCTCCCCATCCACGGCTTTTCACAGCCTGGTCTCACGACGAAGTAGCTCAAACTTGAGCTTGTTAAAAGCCTATAAAGGAGAAACTCGATAAGAGTGTAAAAATTGGAAAAACTATAAAACCAATACGATCGGCCAAAACTCACCATAGAGTAGAGCCGCTGAGCTTCCTCAAAAACTAGCGCACATATACTAGTATGGCTCCATCAACCCTAGTAGAACCGCTCCCAGTTGGGGTACGGTCTCTCGATATATGCAGCCCCTAGCTTCGAACATCCCTCGAAGTGCCTTAGGCGGGAGAAGAAGTCGGCGGCAGAGAATCCTTGTTCCTTGAGGTATCTTTGATGAGAAAAGAAGATGGCAGCGGAGGAAGGACCATTTTTATAAAACTAGAGATCTCAGGCGCTACAAGCTCAGCTGATACATCCTCTCTGAGCCTCTGTGTTGGACTCGTCTTGCTATAATCACTGTTGCCCTGCGAAGGCCCTTTCTTCTTATTATTATTATTCCTTGGCCCCAAAGCTGACGATCTTTCTCCCTCTCTGAGAGGGCATGATCTCACCTCAAAGAATACCCCAATTTCTATAATGACGGAGTTAATACGCATAAAAAGAAAGTGCCTTTCAAAAAAGGAGCAAATCACATAGCACATACCGTGGTGTTTTGCCTCTCATCTACCCGTAGACAAGGCTCGCCACTTACGTTCATCATAAGTCCAGTGGGTCCCCAACTTCCAAGCCCAATCCATCAGGTCGAGGACCTCGTATGACATCCATGGAATTGCTGCGGAAAGGGAAAGAAAGGCACATTTACGGAGCCTGCCTCCGCCATAAGCAAATCAACGAAGGCACAAGTGTACCAGTTATGCATAAAATTCCATTCCTCAGGAAACGACAAAAACTCCGCATGGATGATATCAACAATCCGTACTCGGACGAATCGGCTCATCCATCCCCGATCCCATATTCTTCATCATCAACAATGAAGGGCGTGGTGGATCGACATCATAGGTTTAGCAGGCCTCGATGATGAAAAGGCCGGTATAGCCTGTTGAGATGACTAAGGGTGAACTCAAACCCTGCTTCTTTCGCAAAGAACCTCATCATCAATACTATCCTCCAACATGACGGATGAACCTGTGTCAAGGTAACCTAATACTTTCGACAGAAGTTGAGCATGACCCTATCAAGGGGGCCCAACATAAAGGGGTATGTGTATACGTTCAAAAACCCCTCGACATGATCCATGATGCTCTCTTCCGAGGAAGGTACCCGCTGTACTACCTTTTCCCCCACATCCACAATCTTTCCTCACTGACTCAAGGTGCCCCTCTCCTATTAAAGAAATTAACATCGCGGCATACTCCCAATGACCCTGAACATTGGGAGGTTTTTCTGACTGAAAGTCCTCCCTCGAAACAAAATGTCCCGAAGTTTGCTCACCTGGCACCAGCGGTGCAGCACCAACCAGGTGGGAACCAGAGGCGGAACTTCCTTCTCCTTGCCGAGCGGACCCTGGCGTAGCAGCCATAACTGTGGTAAAACTAGGTAATTGGAGCGGGAATTGGAGCAAGGGCTTCAAAGTTGAAATGGTGAAGGACCTAATGCAGGAAAGAAGAACTCTATGAAGGAGGATAGCTACTCAGAATAGCGCAATCCTCAAAAGAGGGAACACAAACCTATATATAAAGTAAGCGGTGACTGTCCGCCTTCCCCAAAGGCCAATTAAAAATATTGACTAAGCCATTATCGCTTTGGGAAGATGTACCAGCGGGATTGCCTCGGTCGTTTCATAACCATATCATGCAATTAATGCTGTCGTATGACATTTTGGGGATCAAACACCCCTGCATCAACAAGCCTTAAGATGGTACCCGATCTCGAGGACCTCTATCAAATAGGCTCTAAGGATCCATTGATATCATTACAAGCCTCGATATGTTACCCGATCTCGAGGACCTCTATCAAAAAGAAGATAGGCTCTAAGGAGCTATTGATATGATTACAAGCCTCGATATGGTACCTGATCTCGAAGACCTCTGTCAAAAAGAAGATAGGATCTAAGGAGCCATTGGTATCATTATAAGCCTCGAGATAGTACCCGATCTCGAGGACCTCTATCAATAAGAAGATAGGCTCTAAGGAGCCATTGATATCATTACAAGCATCGAGATGGTACCCTATCTCGGGGACCTCTGTCAAAAAGAAGATAGGCTCTAAGGAGCCATTGATATCATTACAAGCCTCGAGATGGCACCCGATCTCGAAGACATATGTCAAAAAGAAGATAGGATCTAAGGAGCCATTGGTATCATTACAATCCTTGAGATGGTACCCGATCTCGAGGACCTCTGTCAAAAAGAAGATAGGATCTAAGGAGCTGTTGATATCTTTACGAGCCTCGAAATGGAACCCGATCTCGAGGACCTTCTGTCAAAAATAAGATAAGCTCTAAACATCTACTCATATGTGCCTGACCTCGAGGTGGTACCCTACCTCGAGGATTTCTGCTATTACAAATGCGAGTCATTTACCCGATCCTCTGGCCCTCGAGCCACCTGAGCCCGAGGTGATATTCACTTGAAAACTACTAATAAAGCCTTAGGGTTATTTCTCACCTTCGGATCGAGTTAAACGTCCTCTCGATTACTTTAATCAAAGGGATATCCGAGTCGAGGCGTACCCTCATCTGGGATCTATCTATAACGCTTTAAGGCTATCTTCGCTCTAAGTTCAAAATAAGTTTTTAGGTTGCCCGAGCTATAGCAAACTCTCACTTGGGGACTGCCTTCAAAAGCCTAAGGGCTATCTTCATTCTCAGGCGTCGGAGCAATTTCCCACTCGAGGACTATCGACGGGGTCTGAAAGGCTAAGTTTTGTTCTAAAAATTCGAAGCCCTATTCTCACTCAACTCGAAGTCCGGGGTCCCGACAGCCTAAGCTTGTATCGATTCAATCCAGACTCAGTCCGAGGAATGGCAAAGGGTACCACGGGATATCGTATTAACCAATTAGGAACCTGGGAAATACCTATACCCAAGCCCGGTATTCGGACCGATCGGTAGAGTGATGCACTCAAATTCTTCACAAACGCAAATATAGGGAAACCCAACATAAATCAGAGAAAATTGAAGAAAATTCTTTGTGTTAATAAATGATGATTACAAAAAGCTCATGGAGGGACCTTACACCTGATTACAAAAGCCCATGAAGGGTCCTTACACAGAAGCAAAGAAGCAAAAGTAATAGCTAAAAGTCTAATCTACTCTCGGGGGTACATCCTCAGGATCGATGCTTTCGAGGATCATTTCTTCGGGGCCTCATCTCAGCCTTCCAATCAGCGGCTTCAAGGATGAGGAAGAAACAGAAAAGGATGAAGAAGAAGCAGAAGAAGAAAAAGATGAAGAAGCGGTTGGGTGAAAAATTTGGCGAGTATGGATCTTGCCAGCGCTACTATTGTGAATCCACTTCTTAAGACATTGCACCGGTGCGGGATGCAACGGTTAGTAGATGCACCACCTCACTCCACGGAAAGAAAAAGGAGTGAAGCATCGCACCGGGTAGTTAAGAGAGATGAGTAGAAGTTCATAGTCTGCATATATCATGCCTCGAACCTGGTGAGGTGTGGCCAGCACCCAGTGCAGTACTAGGCCTGAGCGTACCACTCTGTAACTGTGAACTCTGGAGGGATAACCCTCAACTTAGGCCGATGAGGCCATATTGTGAATCGTCTGAAAATAACATCTCTCTCATNNNNNNNNNNNNNNNNNNNNNNNNNNNNNNNNNNNNNNNNNNNNNNNNNNNNNNNNNNNNNNNNNNNNNNNNNNNNNNNNNNNNNNNNNNNNNNNNNNNNNNNNNNNNNNNNNNNNNNNNNNNNNNNNNNNNNNNNNNNNNNNNNNNNNNNNNNNNNNNNNNNNNNNNNNNNNNNNNNNNNNNNNNNNNNNNNNNNNNNNNNNNNNNNNNNNNNNNNNNNNNNNNNNNNNNNNNNNNNNNNNNNNNNNNNNNNNNNNNNNNNNNNNNNNNNNNNNNNNNNNNNNNNNNNNNNNNNNNNNNNNNNNNNNNNNNNNNNNNNNNNNNNNNNNNNNNNNNNNNNNNNNNNNNNNNNNNNNNNNNNNNNNNNNNNNNNNNNNNNNNNNNNNNNNNNNNNNNNNNNNNNNNNNNNNNNNNNNNNNNNNNNNNNNNNNNNNNNNNNNNNNNNNNNNNNNNNNNNNNNNNNNNNNNNNNNNNNNNNNNNNNNNNNNNNNNNNNNNNNNNNNNNNNNNNNNNNNNNNNNNNNNNNNNNNNNNNNNNNNNNNNNNNNNNNNNNNNNNNNNNNNNNNNNNNNNNNNNNNNNNNNNNNNNNNNNNNNNNNNNNNNNNNNNNNNNNNNNNNNNNNNNNNNNNNNNNNNNNNNNNNNNNNNNNNNNNNNNNNNNNNNNNNNNNNNTATGCTCTCTTTACTGGAAGAAAACAATACTAAATTGAATATGATAAGGGAGAATACTGTAACTTATGAAACTAGAAAAATGTACATAAATTCAGGAATATGAATTTCTTTTTATGCCTAATTATCAAACTTGTGTAATTACAAGATCATGTCAAAATAAAGGAAGGAATTTGCCTTAGCATACCTTATCACAATCGGTCCAAAAACTAGGTTAAACTCGTCTCATTACACCTTAATCTACAAAAACGATAACAATAATATCATCATATTATGGAACGTACAACTATCGCACAACGAACGACAAGCTTATTTTATAATAAAACGGCCAGCATCTCCCCTATGATGTTTACTTCCTCCCAATTCGACATAACACAAACAACAACAAGAACACAACAATAACAACACATATATTTCATTTTCAAACCTTATATCCATCACAAAATACCACAAAATAGCCCAACATATCCCAATCACTTCATATACAAAACGACAACCATAATAGTGTAAAACAATCAGAAAATGTTATGATGAATGACCAGCCAACCATCCTTCCATTATGTGGTGTTTCTCCGCACCCTTTCTCCTCCAAAACTCCACAAAAATAGCAGCAAAATAGACAACCCAGCAGCAACATAAAACAGCCGACAAAATAGTCCACCACAAGTGTAACAACTCGAACTCAAGGCTTCCGATCACCGTTCCGTGAGTTCTTACAATTATTGAATGAATTTCTCTACTTTTACAGCAGACAAAATAGAGGAAAAGGGTAAGTATACATACCATATTTGGTGAATATCTCATCTCCTATCTTGATTCTTCAATCCTTTGGTTTTTTCTCCAACTAGTACTTGAAAAGAAGAGAAGATTATTTAGAATTTTGTGTTGAATTTTTTGGGAGAATTTTGTTGGGGTGTACATCTGATTTTTTTTTTTTGCTCTATTATGAGTGTAATATCTGAAGTTAATCTTCCCTTAAAAGGGCTCTTTGGCCGACCTTGAAGCTTTTAATTGAGGCCTCTCCTTTTGGCAAGTAGGTGATGCACCTACTTGTCACCTACCAGTCTGCGCAGTCTCACTAAAATGTTAATATCTCTCAATTCCAATGTTTTATAGACAAACGGTTTAATGAGTTAGAAAATAAACTCATAGTGCTTCAATTTGATGGGTGGAACACCCCATAATTCTATGTATATTTGAAGAAAATCGCAGTTACATTTGGCACAAAATTTCAGTAAAACTTATGAATGTAACTTGTGATGACTTTCATCGACTTTTGTTCCACAACTCACTTGATTTCAAAAATAACACACGATTATCATACAACTAAAATAACTCATAACATAACATTCTTATCAAGTTATGAATCTTAGTCTCACCCCAAAAGTACATGTTATCATATTCCCAACTTGTCGACTTTCGACGACACATTATTTCTTCAATTCCTTAGCTTCTAAACCTTCCAACCCTCTTTGTACGTGTTGTTCAGGATCTTCAATATATGTAACATCTGAGTTAAGATGATAACTTACCTTATATACTTCCAAAGATAATCTCATTTTTGGTGTTACATCAATTAACTTAAGACGTACTCCTACGTACGAAACCATGGGGTGTAACAGCATATCCTTTAATGCGAAGATAATTTGACATTTCTCTCTCAATATTTCAGGCCAACCACAACAACAAACTTGTGTAATCCCATTCATTAGGGGAAGCTCTAAGAAAGGGACATGGCATAACTGATGAGAACACTGTCGTGTGACCTTATGGCCACGGGCTTCAAACGTGGAAAATAGCGTTGGATGAGGACGAAGAGAAGAAAGGAGTAAAAGGCTATTGAAGAACGTTTGAATGAAGTTTTGGTTCAAGAAAGCTTCCATTTATAGAAAGGGTGGCAGCATAACCAACAGCGAAATCAATGTCTTTGGAAAACATACCGACAAGTGCAATCAATGCATTTTGGGAAACGGACCGGCGGCGATATTATCGCTTTGGAGAATATAAATTGACGGTACAGTGAATGGTTCTGGGAAGATGAATCGATGGGATGCTTCAGTTATCACAAAGGATTATGTTATAAGCATGACATCATCGCGGAAAGCTCAAGGAGATAGATATCAAAGTCATTTCCTATCGTTTCACTCTAACAAACGCGGGGACTATCT
>Nt01:74812132:74817494
ATGGTATCAGAGCTTCAGTGAGAAAATAATCGTTGTGCGTCATTCAAGCCACATCCGGGAAGAAAGAACTCAGTCACAGTGCAATTTTCCGGTGACCTAAGTGCCTGTTTGCGTCAAAGTCATTATTTATCAGTGTTGTAAACAAACCAACACCACCACAAGGTCCGCCGTAGCCCCGCGACCAAATCTAAAAAACCCACCGGAAAACTCATTGCCACGCGCCCTCACGCGCCGGGCAGAGTCAAGATTTTCCGGCGAGATCTGTGCACGCGCCGGGGCATGAGACCTCTTCCAGCCATTTTCCGACGAACTTACTACAGGAAAGGTCACTCGCACAGCAATTCCGAGTCGACCATTGCTATCCCTGACAAAATTCCGAGCACTTTGAGATTTTTCCGGCGTGAACAGCAAGTTTTCCGGCGAGAACAGTAATTCCTTGAAAAAATTCTGCTTTTTTCCGGCACAATATTATAATGGCATTCGTATCAGAAGCCTTTAACTCACAATCCGTTGGATCCAATGCATTGAATCAATCCAGATGGTTTTTTTACCGGATTATATTGAGTTCCTTCAGTACAAAGTACGTAAACAGACATCTTCAGGATTAGCCTCCATTGTTCCAACAAATAGTAGCATGACTTGTGTCTCCCAATCTTCAACTTCTGAGTCTTGGGTAATTGATTCAGGTGCATCTGATCATATTTCTGGTNNNNNNNNNNNNNNNNNNNNNNNNNNNNNNNNNNNNNNNNNNNNNNNNNNNNNNNNNNNNNNNNNNNNNNNNNNNNNNNNNNNNNNNNNNNNNNNNNNNNNNNNNNNNNNNNNNNNNNNNNNNNNNNNNNNNNNNNNNNNNNNNNNNNNNNNNNNNNNNNNNNNNNNNNNNNNNNNNNNNNNNNNNNNNNNNNNNNNNNNNNNNNNNNNNNNNNNNNNNNNNNNNNNNNNNNNNNNNNNNNNNNNNNNNNNNNNNNNNNNNNNNNNNNNNNNNNNNNNNNNNNNNNNNNNNNNNNNNNNNNNNNNNNNNNNNNNNNNNNNNNNNNNNNNNNNNNNNNNNNNNNNNNNNNNNNNNNNNNNNNNNNNNNNNNNNNNNNNNNNNNNNNNNNNNNNNNNNNNNNNNNNNNNNNNNNNNNNNNNNNNNNNNNNNNNNNNNNNNNNNNNNNNNNNNNNNNNNNNNNNNNNNNNNNNNNNNNNNNNNNNNNNNNNNNNNNNNNNNNNNNNNNNNNNNNNNNNNNNNNNNNNNNNNNNNNNNNNNNNNNNNNNNNNNNNNNNNNNNNNNNNNNNNNNNNNNNNNNNNNNNNNNNNNNNNNNNNNNNNNNNNNNNNNNNNNNNNNNNNNNNNNNNNNNNNNNNNNNNNNNNNNNNNNNNNNNNNNNNNNNNNNNNNNNNNNNNNNNNNNNNNNNNNNNNNNNNNNNNNNNNNNNNNNNNNNNNNNNNNNNNNNNNNNNNNNNNNNNNNNNNNNNNNNNNNNNNNNNNNNNNNNNNNNNNNNNNNNNNNNNNNNNNNNNNNNNNNNNNNNNNNNNNNNNNNNNNNNNNNNNNNNNNNNNNNNNNNNNNNNNNNNNNNNNNNNNNNNNNNNNNNNNNNNNNNNNNNNNNNNNNNNNNNNNNNNNNNNNNNNNNNNNNNNNNNNNNNNNNNNNNNNNNNNNNNNNNNNNNNNNNNNNNNNNNNNNNNNNNNNNNNNNNNNNNNNNNNNNNNNNNNNNNNNNNNNNNNNNNNNNNNNNNNNNNNNNNNNNNNNNNNNNNNNNNNNNNNNNNNNNNNNNNNNNNNNNNNNNNNNNNNNNNNNNNNNNNNNNNNNNNNNNNNNNNNNNNNNNNNNNNNNNNNNNNNNNNNNNNNNNNNNNNNNNNNNNNNNNNNNNNNNNNNNNNNNNNNNNNNNNNNNNNNNNNNNNNNNNNNNNNNNNNNNNNNNNNNNNNNNNNNNNNNNNNNNNNNNNNNNNNNNNNNNNNNNNNNNNNNNNNNNNNNNNNNNNNNNNNNNNNNNNNNNNNNNNNNNNNNNNNNNNNNNNNNNNNNNNNNNNNNNNNNNNNNNNNNNNNNNNNNNNNNNNNNNNNNNNNNNNNNNNNNNNNNNNNNNNNNNNNNNNNNNNNNNNNNNNNNNNNNNNNNNNNNNNNNNNNNNNNNNNNNNNNNNNNNNNNNNNNNNNNNNNNNNNNNNNNNNNNNNNNNNNNNNNNNNNNNNNNNNNNNNNNNNNNNNNNNNNNNNNNNNNNNNNNNNNNNNNNNNNNNNNNNNNNNNNNNNNNNNNNNNNNNNNNNNNNNNNNNNNNNNNNNNNNNNNNNNNNNNNNNNNNNNNNNNNNNNNNNNNNNNNNNNNNNNNNNNNNNNNNNNNNNNNNNNNNNNNNNNNNNNNNNNNNNNNNNNNNNNNNNNNNNNNNNNNNNNNNNNNNNNNNNNNNNNNNNNNNNNNNNNNNNNNNNNNNNNNNNNNNNNNNNNNNNNNNNNNNNNNNNNNNNNNNNNNNNNNNNNNNNNNNNNNNNNNNNNNNNNNNNNNNNNNNNNNNNNNNNNNNNNNNNNNNNNNNNNNNNNNNNNNNNNNNNNNNNNNNNNNNNNNNNNNNNNNNNNNNNNNNNNNNNNNNNNNNNNNNNNNNNNNNNNNNNNNNNNNNNNNNNNNNNNNNNNNNNNNNNNNNNNNNNNNNNNNNNNNNNNNNNNNNNNNNNNNNNNNNNNNNNNNNNNNNNNNNNNNNNNNNNNNNNNNNNNNNNNNNNNNNNNNNNNNNNNNNNNNNNNNNNNNNNNNNNNNNNNNNNNNNNNNNNNNNNNNNNNNNNNNNNNNNNNNNNNNNNNNNNNNNNNNNNNNNNNNNNNNNNNNNNNNNNNNNNNNNNNNNNNNNNNNNNNNNNNNNNNNNNNNNNNNNNNNNNNNNNNNNNNNNNNNNNNNNNNNNNNNNNNNNNNNNNNNNNNNNNNNNNNNNNNNNNNNNNNNNNNNNNNNNNNNNNNNNNNNNNNNNNNNNNNNNNNNNNNNNNNNNNNNNNNNNNNNNNNNNNNNNNNNNNNNNNNNNNNNNNNNNNNNNNNNNNNNNNNNNNNNNNNNNNNNNNNNNNNNNNNNNNNNNNNNNNNNNNNNNNNNNNNNNNNNNNNNNNNNNNNNNNNNNNNNNNNNNNNNNNNNNNNNNNNNNNNNNNNNNNNNNNNNNNNNNNNNNNNNNNNNNNNNNNNNNNNNNNNNNNNNNNNNNNNNNNNNNNNNNNNNNNNNNNNNNNNNNNNNNNNNNNNNNNNNNNNNNNNNNNNNNNNNNNNNNNNNNNNNNNNNNNNNNNNNNNNNNNNNNNNNNNNNNNNNNNNNNNNNNNNNNNNNNNNNNNNNNNNNNNNNNNNNNNNNNNNNNNNNNNNNNNNNNNNNNNNNNNNNNNNNNNNNNNNNNNNNNNNNNNNNNNNNNNNNNNNNNNNNNNNNNNNNNNNNNNNNNNNNNNNNNNNNNNNNNNNNNNNNNNNNNNNNNNNNNNNNNNNNNNNNNNNNNNNNNNNNNNNNNNNNNNNNNNNNNNNNNNNNNNNNNNNNNNNNNNNNNNNNNNNNNNNNNNNNNNNNNNNNNNNNNNNNNNNNNNNNNNNNNNNNNNNNNNNNNNNNNNNNNNNNNNNNNNNNNNNNNNNNNNNNNNNNNNNNNNNNNNNNNNNNNNNNNNNNNNNNNNNNNNNNNNNNNNNNNNNNNNNNNNNNNNNNNNNNNNNNNNNNNNNNNNNNNNNNNNNNNNNNNNNNNNNNNNNNNNNNNNNNNNNNNNNNNNNNNNNNNNNNNNNNNNNNNNNNNNNNNNNNNNNNNNNNNNNNNNNNNNNNNNNNNNNNNNNNNNNNNNNNNNNNNNNNNTACTTTCTCTCCCGTGGCTAAAATTGCATCAGTCCGCCTTTTTCTGTCCATGGTTGTTGTTCACTATTTGTCTCTCTATCAGTTGGACATTAAGAATGTTTTTCTTCACGGTGACCTTGAGGATGAGGTTTATATGAAGGAACTGGTTTTGTTGCTTAGGGGGAGTCAAGTGGCCTTGTATGTCGGTTGTGCCGGTCCCTCTATGGTCTAAAGCAGTCTCCTCGAGCCTGGTTTGGTAAGTTCAGCACAGTTATTCAGGAGTTTGGCATGACTTGTAGTGAAGCTGATCACTCTGTATTTTATCGACATTCTGTTCAAATCTATGTATTTATCTGGTCGTTTATGTTGACGATATTGTTATTACCAGCAATGATCAGGATGGTATTAGTAAGTTGAAGCAACATCTCTTTCAACACTTTCAGACTAAGGATCTGGGCAGATTAAAGTATTTTCTGGGTATTGAGGTCGCTCAGTCTAGCTCAGGTATTGTGATCTCACAACGAAAGTATGCCTTAGATATTCTTGAGGAGACAGGAATGACAGGTTGTAGACCTGTTGACACTCCGATGGATCCGAATTCTAAACTTCTGTTAGGACAGGGGGAGCCTCTTAGCGATCCTGCAAGATATAGGTGGTTGGTTGGTAAATTAAATTACCTCACAGTGACTAGACCTGACATTTCCTTTCCTGTAAGTGTTTTGAGTCAGTTTATGTATTCTCCCTGTGATAGTCATTGGGATGCAGTTGTCCGCATTCTTCGGTATATAAAATCAGCTCCAGGCAAAGGCTTATTATTTGAGGATCGAGGTCATGAGCAGATCGTTGGATACTCAGATGCTGATTGGGCAGGATCACCTTCTGATAGACGTTCTACGTCTGGATATTGTGTCTTAGTAGGAGGAAATTTGGTGTCTTGGAAGAGCAAGAAAGAGAATGTGGTTGCTCGGTCTAGTGCAGAAGCAGAATATCGAGCAATGGCTAGGGCCACATGTGAGCTAATTTGGATCAAACAGTTGCTCAAGGAGTTGAAATTTGGTGAGATTAGTCAGATGGGACTTGTGTGTGATAATCAAGTTGCTCTTCATATTGCGTCAAATCCAGTGTTCCATGAGAGAACTAAATACATCGAGATTGACTGCCACTTTGTTAGAGAAAAGATACTCTCGGGAGATATTGCTACAAAATTTGTGAAGTCGAATGATCAGCTTGCTGATATTTTCACCAAGTCTCTCACTGGTCCTTGTATTAGTTATATATGTAACAAGCTTGGTACATAAAATTTTATATGCACCAGCTTAAGGGGGAAT
>Nt01:75184422:75194422
AAATTCCCCCTTTTTGATGATGACAAACTCTGTGCTTTTTACTGATCAAAGAACCTGTAAGAACTCAGCTTAACCATCAACACTAAACTTAAAAAATTCACTTATCATTAAGGACCAGGTTAATTAGGTTATAAATATCACTTATTTCAAAATAATGTATAAAGCACAATATCTCTTCCTCCTTTTGGCATCATCGAAAAGTTGCATAAACAATGTGAATTCCAGATTTTAATAAGTACTCATGGCCACTAGGGCAACTGCAAGTGAAAACATGGTGCAATTATCAATAATCAACAAACATATTTAAACTATTAAGGTCAGAATCATCATAGAACAAGAGAAAACAGTTGTTGTCATTGATCATGATATGTTGCCATCAACAGTCCACAAAAAGAAAGAAAAACTTTCATAACATGAGCAAAAATAGAAAAATCCCTAATCCGGGTCACTAGGGTTCACTGGGGGTACTAGACAGGTTCAGAAGACAAGTGCTAGGAGACATAAGGCTTGGAGGAACTAGAGGGTTAAGTCCGGAGAAGGTTAAGCATATTCTGAAGGATTCCATCACTCTTCTCCTTTTCTTTTGCTAGCTCAGTTCTAAGGCCATTCCTCTCAATTTCCAATTCGGCCACACGAGCCTTGAGCCTAGCAATTTCAGCATCCTTTGTTCCACATTCCTGAACAAAAGTCCTAACCTTGCTGTTGATGGGTGTCTTCAGAGATGAACCAGGTTCAACTAGGATGGCATTGACTGGATAGTCACAATCTAAAAGAGTCTTAATGCCCAAATGTTCCTTGCTTGATGCCATTTCCCATTTCTTCAAAGGCACGTTCAGCCTGTCCAAAACAGTGGTCAGTATGAAGCCATATGGAGTAGTATGAGCCTTGGATCCATTGATGACCCTGTCTAGCAATTTTACAATGAGAGCAGGCCAGTTGATCTGCTATCCTCTCTCAAGGAACTCCATATGAACTAGGTCCATGTAAGTTGCAGTATGTATTCTCTCTTGTCTGGACAGTAGGTACTTCTTGACAAACTCAAACACAACCTTGCGCTCAGCCCTCATCTCACTTTTCTGCACAGCCCTAGCTTCATTCACATCCTCTAAATCACAGAACCTCTTGGTGATCTCAAGAGCAGTAGGTAGGGAGTCCAGGCATAGCCACCTTTGCCTAGTGTAGTCATCAAACCCTTCAGAGGGTATATCAAGAATTTCTCCCAGTTTCTCAACATCGAATTTCACTGGGACTCCCTTCACCAAGCTACTAACAACCCCATCCTTAACAGCAACATTAGCCATGAACTCAATTAGTTCATTTCTGGCTAGTCTCCTATCCATCTAAAGGACCATGTCCTTCCAACCTTGAGCAGCTAAAGAGTCAACCAACCTCATCATCCCTGGTTCCACCAGGTCTTTCAACAATCTACCTTTCAAACGTTTTCTCCTGCCAAAGATGACAAACTTGTCATGTTTCTTCTCAGATTCCTCTTCTTCTTATTCTCCACTCCACTCTTCATCATCTGAAACTTTTGCTTGTTTAGCTTCCACTACAGATCTTGTTCTCTTGGCTAGTGAGTGTTCAATAGATACATGTACAGAAGAAGACTTCTTGGAATAAGTCTTGGACGTTTTAGGTTTTGGTGTAGGTTCCACTGTTGTACCCCTTTCTTGATGGACCAGTTCCATCTCCTCTTCATCTACAACCTCAGAGGATTCTGTAATCTTTACCTTTCCCTTCTCCATTTTCTTTTTCTTGCTTTCTTCTAGAGCCTTTTGTAAGTCAGCTTCACTTTGTTTAACCCAGCTTCTTGTGGCTCTTCCCTTAGGCACTAAAGACGAAGTAGGTTTTGGGGATGAAGTTTTTCTTTTCTTGGATGGCGTGGGAACATTTGGGGCTTTTGGTGTGGCAGCTTTGCGTTTCTTTGGGTCATAACTTGCCACAGTCTTTCTCAGTAGATCAGCTAGGATCTCTTCAGTAGATGAAACGTGTTCATCTCTCCTTTTGCTCAGATGAACCAACCCCTCAGCAGCCTCCCCAGACCCACTTCCCCCTGACTTCATGCCACTCTCTTCTAACCTTCTTGTGCAACCCCACATATAGCAAGAACTACTCCTTTCCCATTTCCCCTCTCTTCACCACATGCACCCTCTCTCTCATTTTCTTTTTTAGACTTCTTTTTACCTCCACTCTTACTCGTCTTAGCCAACTTAACGTCCCTAATGGGTCCAACCAGAAAAAACCTAGTTTCTAATTTTTTAATAACAGATGAACTTACCTCAGTAGGGAATTCTTGAGTCTTCTCAAAGCCAGAAGACCCATGTCCATCTCCCTCAGTCGCGGATTGAAAAGATTCAGTCTCAGAGCTAGAATAAGAATTTTGAGCCGGGCTTTCTTTCACATGTCTAGCTTTCAACCTTTCGTTTAAAACCTTCCTCAGAACCCCAAATGCTACAATTTTTCGGGCAAGCATTTTCTGCTTTCGAAACCTAGGTTTTGGAGATTCACTAGGTAGAGTAGTTGAGGATGAATTTGAGGGAGAAGGTGGAGGAGGGTTTCCAGGATGATCTTGTGGGTTAGACATGGTTGTTGATTTCTTGAGAGAATTTGGGAATTTTGGAGAGGAGGGCAATTAGGATTGAAGATGAATTTTTGATAGTTTTAGAATTTTGAAGAGGGCTGGAGATGTGATGTGTATATAAAGAGAATTAGACATTAATTAGGTAACGATAGCTTTTCAGGGGTCAAATAGAAGTCTAATCAAACTGAAATTCCAACATTTTAATGATAGATTTGGCTTCCCTAGATTTTTGGCAAAAATCGCGATTTTAGAGCTCTAAATAGACGAAACTGGTTCAATGCTTCAACGGATAGAATTTTCTAGGAGTTTGGCAAGTATAAGACTTCTGCTCATGATTGAATTGTTAACCTTTCTAACTGTTCAAAGTTTTTAAAACATACCTAAGCTTTCATATGAACTCACATTGATGAACCAGGTTCTTCGTTTAGAATTCTCTTGAACATGCCTCAAATGACATAATAGAAAAAACTTTGTAAGAGATCAGTGAGTCATATATACACATATCACAGGAATATACTAATTAAAGTATGAAACTGAGTAAGAATTAATCTAGATATTTACACAAAGTTAGAATATTCCTAGCCAATTTTTTTCATTGTGTATTCTGAGCTGGGCCTATTAGGTGATCTTAATCATCCCTAATTCCAACCTGTTCCTTTCAAAGTTTTCTCTACTCAGTGCTTTAGTGAAGATGTCAGCAATTTGCTTATCAGTAGCATAGAATTCTATGGAGATCAGACCTTTCTCAAAGTTATCTCTTAAGAAGTGGTGCCTAACATCTATGTGCTTAGTCCTCTTATGATGAATAGGGTTCTTTGTCATGCTTATAGTACTAGTGTTATCACAGAATTTAGGAATGCAACCAACTTCAATGCCAAAATCTACCAGCTGTTGTTTGATCCATATCAATTGAGCACAACAAGAGGCAGCGGCAACATACTCAGCTTCAGCAGTGGATAAGGCCACTGAATTTTACTTTTTAGTAGCCCATGACACAAGACATGAACCAAGAAGGTGTGCCATAGCTGAGGTGGTTTTCCTATCCACTAGGAAACTGGCATAATCAACATCAGCATGTCCTACTAAATTGAAATTACTAGCTTTGGGGTACCAAAGACACAGATCAGCGGTGCCTTTCAGATATCTTAGTATCCTCTTGACAACAGTCAAGTGAGACTCCTTTGGATTTGCCTGAAAATAGGCACAGAGCCTTATACTGAAAACAATGTCAGGTCTGCTGGCAGTAAAATACAAGAGTGAACCAAATTATACCCCTATACAACATTTGATCAACTGATGAACTAGGTTCATCAATGTCTAATTTAGTGGCAATTGCAATAGGTGTGTCTATTTCTTTTGATTCTTCCATTTTAAACTTTTTGATAAGCTCTTTTGCATACTTCTGCTGATGGATCATGGTTCCATTAGGACTTTGTTTAATCTGCAAGCCAAAGAAGAAGTTAAGCTCACCCATCATACTCATTTCAAACTCACNNNNNNNNNNNNNNNNNNNNNNNNNGTAACCATGCTCCAGTAGGAATTTGGACAATCGTTCATACCATGCTCTTGGGGCCTGCTTTAGTCCATAGAGAGCCTTTTCTAACTTGTACACATGCTCAGGACATGCTTTGCTCTCAAACCCTGGAGGTTGTTTTACAAACACTTTTTCTTTCAGGTAACCATTCAGGAAGGCACTTTTGACATCCATCTGATGAAGAGTGAATTCCATGTGTGCTGCAAAGGCTATGAGGAGTCTTATTGCCTCTAGTCTTGCAACTAGAGCAAAAGTCTCATCATAATCTATGCCTTCCTCTTGGCTGTAACATTGGACCACCAGTTTTGCCTTGTTTCTTGTAACGGTTCCATCTTCATCATGTTTGTTTCTGAAGACCCATTTTGTGCCAATAGCTGATTTATCCTTGGGTCTTAGAACTAAATGGAAAACTTGATTTCTCTCAAACTGATTGAGTTCATCTTGCATTGCATTCACCCAATCTGCATCCTGCAAAGCCTCAACAACATTTTTAGGCTCAATAAGAGATAAAAAGGCATCAAAAGCACACAGATTCTTTAATTGTGATCTAGTTTTGACTCCATATATTGGATCCATGATAATGTTCTTAATAGGATGAGAACTTTGATACTTGTGTGGTTTCACAACCAACTGGTTTCTGCTAGATGTTTCTCCCATGTTTTGTTGCTGAGGAATAGGGTCATGAACAAGTTCTTTTAGGGGATTTATTTCGTTTCCTCCTTGATTAGTTCCCCCTGTCAGGTTGCCCTGGATGGAAGAACCTGTTCCATCACATGTTCCTTCTTTTGGTGCCACTCTGACTTGTGCTGAGGCTTTCGTCAGATCCTTTACCAATCCAATGGCTTCATCTTCGTGTTCCTGTCTCTCAGAAAGAATGTTAGTTTCATCAAATTCTACATGTACACTTTCTTCTACACACAAAGTTCTTTTGTTGAACACTTTATATTATTTGCTATGTGAAGAATATCCCAGGAATACTCCCTTATCACTTCTGGGATCAAACTTAACTAGGGAGTCTTTTCCATTATTGTGCACAAAACACTTGCAACCAAATGCCCTAAGATGGGATATATTTGGTTTTCTCCCTTTAAGTAACTCATAGGGAGTCTTCTCTACAAGAGGTCTAGTCATGCATCTGTTGATAATGTAACATGCAGTGTTTACGGCCTCTGCCTAGAAGTTATGGGGCAGTTTACTAGAAAGAAGCATAGTCCTAGCCATGTCTTCAAGAGTCCTATTCTCTCTTTCAACTGCTCCATTTTGTTGAGGTGTCCTAGGGGCAGAGAAGTTATGATCTATACCATTTTCATCGCAAAATTTAGCAAACTTAGCATTCTCAAATTCAGTTCCGTGATCAGACCTAATTGATGCAAGTTGATTTCTTAATTGTTTCTGAGTTTTTCGAACAAAGGTAGTAAACATATCAAATGATTCATATTTAGATGTTAGAAACAGTACCCAAGTAAATCTAGAATAGTCATCAACAAGTACCATTACATACTTCTATCCACCTCTGCTCATGGTTCTCATTGGACCACATAGATCCATACGGACAAGTTCCAACGACTTGGTTGTGCTTACCATTCTTACATGCTTTCCCATTGCACAAGCCTCACAAACTTTATCTTCCTTGAACTTGATGTGAGGTAACCCTATCACCAAGTCCTTAGAGACCAATTTGTTTAGCTGATTCAAACTGGCATGACCACGTCTTTTATGCCACAGGAGGGGATCATTATCCAACACACTTAGGCAGGTTAGTTCATTTTTTGAGAGAGTGGACAAATCTACAATGTAAATATTGTTAACTCTTTTTCCCTGCAAAACAATCTTGTCAGTGGTAAGATTAATCACAAAGCATTTAGTAGAGGTGAATGCTACAAGGTTATCTCTGTCACACAGTTGTGACACACTGATAAGGCTGTATTTCAAGCCATCTATCAAGTAGACATTCTCAATGGAGTGAGAGTCTGTCTTACCTACCTTTCCAACCCCGATAATCTCACCTTTATTCCTATTTCCAAAGGAGACATTGCCTCCCTTTAGGTCTTTAAGTGAAAGGAACTGGTTCTTGCTTCAAGTCATATATTTTGAGTAGCCACTATCCATGTACCATATTTGGTTGCTTCCCTTCACTTGGACCTGCAAAAATAAATCATGTGTTAGTCTTAGGAACCCAAACTAGTTTGGGTCCCTTTCTATCGGCAAAGGGATAAATCAGATTCCTTATAGCCCACCCAGGCATCCTATTTTTTCTTGAACAAAAGCTTTGTTCTTTTGACGGGCCTTTTCTTTTGCATTACATTTATTTTTGTAATGGTCAGTCTTGCCACAATGTGTGCAAATTTTATTTTCAGTAAGAGTGAGGTACTTGCTTTTAGGATCTCACTTAGGTGCTTGAGACCCATAACCAAGTCCTCTTTTGTTACTAATGTGATATTCATGTAGCCAGGAGAGTGCATCAGAAGCCTTGTTCCATTTGCAAGTTGTGTCTAGTTGATGTTTTACCTTCCCTAGATCTTCTTTTAGTACTCTTATTTGCTCCTATTTCTTGTATAGCTCGTCCTTCATTTTTCCTAAGTTTTCTTCTAGGGTGAGATGAGTGTGATCAGCTTTCTTCTTTCCTATTCCTAGTTTCAGTTTTAAGTTCTCAGACCTAACTTCTAGGATACTAGTGTCTAGTTCAAGAACCTGGTTCTTCAACTTAGTATTTTCACTTTCACTCATATTAGCCCTTGACTCTAGATTTTTGCACTTGGCTTTTAGGATCATACATTCCCTAGACAACTCTTCCTTTTCATTGTTAATTATCTCAAAGTCATCAATGAAATCCTGCAATAGCTCAGACAACCTTTCTTTAGACAGGAATTTAATCTTGTGTTTGAGATAAAGAATACTTACCTCGTGTTTATCATCTGATTCTTCTATGGCCATAAGAGCTTGTTCATCTCTAGCTTCATCTTCTAAGTCCTCATCTAATGTTTCTCCCCAGGCAGCAACCATAGCCTTTGTTGATCCTTTGTTGCTTTTTGGTTGAACCTGTTCCTTCTTCCTGCTCCTTCGTTCAACCCTTTCCTTCTTCCACTTAATTTCCCATTGAGGGCAGTTCTTGATCATGTGATCAGTCTTACCACACTTGTAGCAGCCCTCGTTGGTCTGTTTCTCAAGAGCCATTGGTTTGTTGAAGGTTGTACCTCTTGAAGAGAGCTTTCCTCTCATTAAGTAATTTTTGAAATTTCTAGTGATCATAGCCATTTCATCATCCTCCAGATTTGAACCTTCAGCAATTATGAGAGCCAGACTTCTTTCCTTCTTGGGTGATTCCATTTTCATGGTCTGCCTTCTCAATTCATTGGCAGTATGGTTTCCTATTAGTTTATCCAGCTTGAGGGTAGCAATGTTCTTTGATTCATGAATAGCAGTGCTTTTGCTTTCCCAAGAGACTGACACAACCCTGGTCAAAATCTTCTCAACTTTGTCTTCTTCGAGAATAATCCTTCCAAGAGATTTAAGTTCATTTGTCAGTGTGGTGAACCTTGTATACATCTCTTGGATGGTTTCTCCTTCCTTCATGGTAAAGTTCTCATACTGGGAGTACAACAGTGTTCCTCTGGACCTCTTCACTTGAGGTGTTCCTTCATGATCCACTTGCAAAGTGTCCTAGATTTCCTTAGCAGTAGTACAACTTTGAATTCTACTGTACTCATCTGGACCTAGTCCACACACAAGCCATTTCTTGGACTTGGAATTTTTCTCCCACTTCTTCAGGTCTTCAGCGGTGCAGTCAGCCCTTGTCTTAGGCACATCCACTCCTTCAGCATTCTTCTTTGTAGTTGCTAGAGGACTATTAGTGACTATGTCCCAGAGCTCATAGTCTTCTCCTATGATGTGATCCCTCATCCTGTTCTTCCACCAAGAATAGTACTGACCATTTAAAAGTGAAAGCCTAGCAATGGATTGCCCTTCCCAGTTCCCAGGTGGCTCACTCATGTTGATCTTTTCCTAAGGTGTTAGCCTCTTCAAGGATAACCCTCTCTGATACCAATTTAT
>Nt01:77312234:77318865
AATGTATTACCACCATATGTATATATCATGGCGTCGGATCACGGCCCGATCGGCTAGGCCGCCTTACCGAGGCATATCCATTTTCCCATCATCTCATTTCAGTCTTTGTTCCCACAAATCATTTAATAGGCATTTGGGGCCATAGTTGTCACATCATATATTTGGCACTAGGCCGCATCTCACATCATTCCCAATTTCAATGGTAGGTTTGCAACTTAAGAGAGTATGGGCATACAAGAGCAAAAAAGATTGTAAGCGTAGATGAGATTGCACATAGATGGCACAACAACGCACTTCAATTTCAATTTAAGGTCTAAGCATTTCAATACATGATTCATAGTCCTTGTACTTTTTCGAATTATCAAGAATAGCACATTGATCATATTGGAGTACATCTTTCACAAATATAAGTTAGCAACCCCAAATTCGTGTGGAACAATAATCAATTTATCAATTCTACTTTAATCTTACTGTATTCACACAAACACTGACGAAGCTCAATTTCTAAAAGACGGGGTTTTAGCCATACATACCTTGTTTAAGCTTTGCTTAAGTTACTACGACATTGCAGAAATCCTAAAAATCCCAATCTACTTTGAGACATAATAAAATTGAACACAAATTAGAAAGTTATTCATGGTTTCATCTCATTTGAGTATTTTATCAAATACTAGTTGAGCATCTTGATTTCAAATCTCTTTTACAAGGTTTCCTTCATTCCCCAATCCAATCTTTACTTATTTATGTTCAACAATCTTTCCAAAATCCTAATTTATACATGCATGAATACATAATAGTATTACACCTAAGAATCATACCTCAATACCCCATCTTATACCCCAAACTCGAAATTTAAGTGTAATGTATAGAATCTTACCTCTCAGATGAAGAACTTGTGATTGGGTTCTTTGATTCTTGATGATTGATGCAAGATTGGATGATTGAATGTTGGGTTCCTCCTTCTCTCTATAAAATGCTCTCAACTCTCTCTAAAATCAGTAGAAAAATGCCCTCAAATGAAGCCCCAAAGACTATATATTAAAATTGGGTCGGGTTATAAAAATAGGTAGATTAACCCTCCGAATGCGGGTCTGCGGTCGCAGAATGGGTATGCTGGCCGCAAACGCATCGTAAAACTCGGTGCCCAAAACTGGGCTACACTGGTCCAGTTTGCGACCAGATTTGCGATCGCAAATCAAGTATGCAGACTGCATAATGGTTTTTGCAATCGCATATCTGACACAAGATCGCATTTTTCTAGCCTTTGGTAATTTGACCATAACTTTGTGTAGGAATGTCTAAATGACTAATGGTTTGAAGTATTGGAAACTAGACTAAAAAACCTTTGATTTGATAGTACATAAAACCTTATACATATTTAGATATGATAGTTCAAAGTGGGGACTAGTGCAAGTACCTTTGGAATCTTAGCCTATTATGAAACTTTTCCCATTTGGCTTACACTTAAGCCTCTCCTTGGACCCCAAATTACTCACCACAAGACTTGTACACTTATATACAAAATATATTTGATTCCCACCATGTTAATAGAACAAAAAATATTATAATTAGCCTACGTGGCACCATGAAATCCTAAATTACTTAGCGAAATTTTCCGGGGCCTTACATTCTCCCCTCACCCCTTAGGATCATTCGTCCTCGAATGAGGAGTAGAGTCCGACTTAAACACTTAACATAATAAATCTCTTTCTAACCTACCTCAAGTCCCTAAAGTTTGACTAACTCCCAAATTTTTCAGAAATTTCGACAGAGTCTCCTTTGTAACTAGGCCTATCCACCTGTTAGAGAACCACCAAAACCATTCTAGAAACACATCCACAACTCGACAAAGTACCATAATGTATATATCAATAATAAGAACCTCAGCATTACAAACATCACATTATCACGATGATACCTGGACATGGACTGCACATTTTAAATCATATCACCTATAAGGTACCATTCAAATCAAAACTAATTGTTACACAATCAAGTGAATCTTTCCACAACACTTTTGGCCTTCAAGGTGGCCTCCTCGACTTACAGGCTTTACCACAACCCATTCGCGAAAACAATCCAACCTTCAAACTTATCTAACAAGGATGATAACTAAATACCTCGCATAAGCTAACTATCCATTAACCTCACGTTCAATTGTTTCCACCAGGATGATACACAAAAGGTCTCCAAATACCTTCTTAGACATAGACATATGAAAAACATAATACATGTAGAACAACGATGGTAAACATCGTACTCATAGCACGACCCAATGTGAACTACACTTATGCAACCTTCATTATCAACTCAAATAACATCTTTAGGGGAAAGTATTGAGAATAACCCCTTCACCTTCCTAAACTCTAAATCTCTACACGAACGCCCATGCTAAACCTTTGATGACCTTCCACAATTACTCTAAGATGTGCTATCATAAACTGACGACAAAATTACCTATCGAATATATGTGATCACACTGGGATGCTTCCTTTTTGACATGTTTAAACCTTCAATACCCAGTAGATTTAATACAATAAGGAGCAACGGAGTTCAAGATCGGGCTGGAATTATTCAAGAATCCATTAAGGCCCTGAGCAGAGTACTTCCTAAGGTTATATGGGTAACTAGTACCCTGGCAATATGAATCATTAAGGAGTAATATTCAAGTATGTGACCTAGTCGTCTCCTAGAGTGTAGGGAAAATCTAGTTATCAAGAATGAGAATATTTTGGCACCTTGAATGCGATATGGGTTTCAAAACACATGAAGTTGAATTACACTCTTAATGTTAACTGACACAAGGAATCTATGCCACAAGCCCATGAGGATGAAAAGAAGTCGAACACTTATGAGATTATCATACTTTAAACAGCTTAACCCTTCCTGATAATTGATCCTATATGATAGGAGTAAAGATACAATAACNNNNNNNNNNNNNNNNNNNNNNNNNNNNNNNNNNNNNNNNNNNNNNNNNNNNNNNNNNNNNNNNNNNNNNNNNNNNNNNNNNNNNNNNNNNNNNNNNNNNNNNNNNNNNNNNNNNNNNNNNNNNNNNNNNNNNNNNNNNNNNNNNNNNNNNNNNNNNNNNNNNNNNNNNNNNNNNNNNNNNNNNNNNNNNNNNNNNNNNNNNNNNNNNNNNNNNNNNNNNNNNNNNNNNNNNNNNNNNNNNNNNNNNNNNNNNNNNNNNNNNNNNNNNNNNNNNNNNNNNNNNNNNNNNNNNNNNNNNNNNNNNNCAGTCTCAGTCTAAAATTCAATTATGTTAGCAGCTCTACTTCATAATGAAGCACTACAACACACTTCTACACAACCAGCTATTACAAACCACATTGGGAAATGCTATAAGACTTGACTGAGAGAAAGGCTTTGACATATGAATGTGTTACTAGGTGTATTTCTCCTTGGTCAACCCAAAACCTAAAGGCAAGAGTTAGACTGATAAGCAAATCATTGGACTAGCGCATGTGTAGACAATCCATTATCGAAAGGAGATCATTCAATCTCTGCAATTGCGACATGCCATCAACCCTTGATGAACTTGAAGTGATATGGGAACCCAATGAGATAGTATAGAATAATCATAGAGGGTTTGCAGATGTTCATAATGAGTTCTTCATGGATTTTGACTTGAGAACTACCCAGATGCTAATGAAAGACAGAAAAACATGAGAAATACGTGTTGTGCTAAAATAACCCCCAAAGGTGTGCTTGGTCTTGACGGAGAGCCTAGTACGTGTCCTTACGAGAAAGGAAGTGTTACAATAACTCATAAAAGGATATGTTCTCTCATGGTTATCGAACGAGTGTGGGGAAACTAGCACAATGAATTCACTAACTAAAGAACACAATTAACACATGTTATGGAGGTGTAAAGAGAAACTAAACATCTGGTATAAGCTGGACATGCTTCTGCTATATTAACTTCCAACTGCCATATATGACCATGCCACGAGCAACCACAATACTAGGACAAAGTGAGCTACTTACTGCGGGATGTCCGAAGTGGACACGAAAGTTATGGCGACACAATATCTTCCTATGATGGGGATGTGAGGATCCCAATTTTCAGAGAGACTTTATGCACACGGTGACCATTTCGATTGACATGCACTCATGTGATAGGTGTTAAGGTAGGCTCTTATGTTACTAGGCAGTGAGAAGCTTTCATGATGATATTCGCAAGCGAGTAGATTGACTGTTCAAACCATATAAGCCATATACACAATAGAGTAAAAGAGTGACTCGAGAAGGATCGCAACACTGGGATGCTTTACATGGAACTCGACACCACTTAGGTAAATTTTACGACGGTGCATGCATAGGCACAAGTGGGCAGATGTTGTCCATTTCAATAAAATATTCTGTAAGAAATTCATCAGGTATAGTCCCTCGTTAAGAATTTAGGAAAAGAAAGTGGGAAGTATTAATCCTAGAGTTATAACTCCATTCAAGGACATATTTATAGAACTTAATTCCACAAGAGGATGTAAATAATAGAATTTTTAATAGAGTGGATTCACGAATAATGTGTCTCGTTTCAAGAGTCGATACTTGCAATGTTTTGTTATTCAACACCTTGTTAAGACCATGTTTATGAGAATTTTTCAATATGGATGTACATATACAATGAGTAGAAATTTTGATTTAACTCACTTAATGACTTTAGGTTGGTAGGGAGCTTAATCAATACTTCTCGACTCAACATCCCTAACGTACGTAGGTAACATACTGATATACTACATGATCTGGTGGTGCATAGACATTAATAGGAACAAGGGTACTCCCCTTAGCAACAAGTTCTACCAATCCCTCTATGGCTCCATACATTTTCCTAACAAACACTTGGGCAATCTCCCTCATAGTCAATAGTGGGGGCATTCCCTCCTTACTGCTTCAAAATCATGAATTACTCATCTTAAGATTTAGACATAGAATAGAAACTAGCTCCCTATCTTGAGCTCTACTGCACGATCTTAGAGTATCAAAGAAGGGTGAAATTCCTAAATGTCCAAATAGCCGCCAACTTATAGATGTGGTCGACAACACACCGATAAGAAGGGCTCTACTAGACACGGCTCTGAAACATCCTATGACACTTTAAAAACTTAGGCTCTGATACCTAGTTTTTCACGCCCCAAAAATCGAGGAGTGCGACCTGCGCTTAACCGAGTAAACCCGACTGAGCAAGCCTGCTAGGTTTCATTCTACTCAAACTAATTCATAAATAAATAGGAGAT
>Nt01:77451594:77462576
ATCTGTGACGACCCAAAGGGTCATCACCGTAGTTCTTCCTTGTTCTACGCTTCCGAGGCCTTGAAAACCTCGCTTTTAGTTGCCTCAATTTGTGTGTGCAGTTCGGGCGCGTAGCCGGAAAGTTTTTATGTTAGAATATGTGAATTTTGTGAAAACTTTGATGAATTTTGATATTAATATGCATAATATTGACTTCGGTCAACATTTTGGGTAAACGAACTCGGACCTGTGATTCGACGGTCCCGAAGGGTCCGTAGAAAAATATGGGACTTGGGCGTGTGCCCGAAATTAAATTCCGAGGTCCCAAGCCCGAGAAATGAATTTTTGTGTGAAATTGTTTTCTGAAATTAATTAAGGAAAANNNNNNNNNNNNNNNNNNNNNNNNNNNNNNNNNNNNNNNNNNNNNNNNNNNNNNNNNNNNNNNNNNNNNNNNNNNNNNNNNNNNNNNNNNNNNNNNNNNNNNNNNNNNNNNNNNNNNNNNNNNNNNNNNNNNNNNNNNNNNNNNNNNNNNNNNNNNNNNNNNNNNNNNNNNNNNNNNNNNNNNNNNNNNNNNNNNNNNNNNNNNNNNNNNNNNNNNNNNNNNNNNNNNNNNNNNNNNNNNNNNNNNNNNNNNNNNNNNNNNNNNNNNNNNNNNNNNNNNNNNNNNNNNNNNNNNNNNNNNNNNNNNNNNNNNNNNNNNNNNNNNNNNNNNNNNNNNNNNNNNNNNNNNNNNNNNNNNNNNNNNNNNNNNNNNNNNNNNNNNNNNNNNNNNNNNNNNNNNNNNNNNNNNNNNNNNNNNNNNNNNNNNNNNNNNNNNNNNNNNNNNNNNNNNNNNNNNNNNNNNNNNNNNNNNNNNNNNNNNNNNNNNNNNNNNNNNNNNNNNNNNNNNNNNNNNNNNNNNNNNNNNNNNNNNNNNNNNNNNNNNNNNNNNNNNNNNNNNNNNNNNNNNNNNNNNNNNNNNNNNNNNNNNNNNNNNNNNNNNNNNNNNNNNNNNNNNNNNNNNNNNNNNNNNNNNNNNNNNNNNNNNNNNNNNNNNNNNNNNNNNNNNNNNNNNNNNNNNNNNNNNNNNNNNNNNNNNNNNNNNNNNNNNNNNNNNNNNNNNNNNNNNNNNNNNNNNNNNNNNNNNNNNNNNNNNNNNNNNNNNNNNNNNNNNNNNNNNNNNNNNNNNNNNNNNNNNNNNNNNNNNNNNNNNNNNNNNNNNNNNNNNNNNNNNNNNNNNNNNNNNNNNNNNNNNNNNNNNNNNNNNNNNNNNNNNNNNNNNNNNNNNNNNNNNNNNNNNNNNNNNNNNNNNNNNNNNNNNNNNNNNNNNNNNNNNNNNNNNNNNNNNNNNNNNNNNNNNNNNNNNNNNNNNNNNNNNNNNNNNNNNNNNNNNNNNNNNNNNNNNNNNNNNNNNNNNNNNNNNNNNNNNNNNNNNNNNNNNNNNNNNNNNNNNNNNNNNNNNNNNNNNNNNNNNNNNNNNNNNNNNNNNNNNNNNNNNNNNNNNNNNNNNNNNNNNNNNNNNNNNNNNNNNNNNNNNNNNNNNNNNNNNNNNNNNNNNNNNNNNNNNNNNNNNNNNNNNNNNNNNNNNNNNNNNNNNNNNNNNNNNNNNNNNNNNNNNNNNNNNNNNNNNNNNNNNNNNNNNNNNNNNNNNNNNNNNNNNNNNNNNNNNNNNNNNNNNNNNNNNNNNNNNNNNNNNNNNNNNNNNNNNNNNNNNNNNNNNNNNNNNNNNNNNNNNNNNNNNNNNNNNNNNNNNNNNNNNNNNNNNNNNNNNNNNNNNNNNNNNNNNNNNNNNNNNNNNNNNNNNNNNNNNNNNNNNNNNNNNNNNNNNNNNNNNNNNNNNNNNNNNNNNNNNNNNNNNNNNNNNNNNNNNNNNNNNNNNNNNNNNNNNNNNNNNNNNNNNNNNNNNNNNNNNNNNNNNNNNNNNNNNNNNNNNNNNNNNNNNNNNNNNNNNNNNNNNNNNNNNNNNNNNNNNNNNNNNNNNNNNNNNNNNNNNNNNNNNNNNNNNNNNNNNNNNNNNNNNNNNNNNNNNNNNNNNNNNNNNNNNNNNNNNNNNNNNNNNNNNNNNNNNNNNNNNNNNNNNNNNNNNNNNNNNNNNNNNNNNNNNNNNNNNNNNNNNNNNNNNNNNNNNNNNNNNNNNNNNNNNNNNNNNNNNNNNNNNNNNNNNNNNNNNNNNNNNNNNNNNNNNNNNNNNNNNNNNNNNNNNNNNNNNNNNNNNNNNNNNNNNNNNNNNNNNNNNNNNNNNNNNNNNNNNNNNNNNNNNNNNNNNNNNNNNNNNNNNNNNNNNNNNNNNNNNNNNNNNNNNNNNNNNNNNNNNNNNNNNNNNNNNNNNNNNNNNNNNNNNNNNNNNNNNNNNNNNNNNNNNNNNNNNNNNNNNNNNNNNNNNNNNNNNNNNNNNNNNNNNNNNNNNNNNNNNNNNNNNNNNNNNNNNNNNNNNNNNNNNNNNNNNNNNNNNNNNNNNNNNNNNNNNNNNNNNNNNNNNNNNNNNNNNNNNNNNNNNNNNNNNNNNNNNNNNNNNNNNNNNNNNNNNNNNNNNNNNNNNNNNNNNNNNNNNNNNNNNNNNNNNNNNNNNNNNNNNNNNNNNNNNNNNNNNNNNNNNNNNNNNNNNNNNNNNNNNNNNNNNNNNNNNNNNNNNNNNNNNNNNNNNNNNNNNNNNNNNNNNNNNNNNNNNNNNNNNNNNNNNNNNNNNNNNNNNNNNNNNNNNNNNNNNNNNNNNNNNNNNNNNNNNNNNNNNNNNNNNNNNNNNNNNNNNNNNNNNNNNNNNNNNNNNNNNTAACGGCTCCGCATATCAGACTCGGACTCCCAAGTCGATGCCTCAGCAGGTCTGACCTCTCCACTGAACACGAACAGAAGGAAAACTCTTCGATCTCAAATGACAAACCTACCGGTCTAGAATAGCTACCGGCTCCTCCTCATAGGACAAATCTTTGTCCAACTGGACAGTGCTGAAATCTAACACATGGGATGGATCGTCGTGATACTTCCGAAGCATGGACACAAGAAACACTAGACGCACGGCTGATAAGCTCGGCGGCAACGCAAGTCTGTAGGCCACCTCTCCCAATCGATCAAGAATCTCAAACGTGTCAATGAATTTAAGGCTAAGCTTGCCCTTCTTTCCAAATCTCATCACGCCCTTCATAGGCGACACTCAAAGAAATACCCGCTCACCGACCATGAATGCCAAATCACAAACCTTACGGTCGGCATAACTCTTTTGCCTGGACTGAGCTGCACAAAGCCTATCCTGAATGATCAGACCTTGTCCAAGGCATCATGCACTGGATCCGTACCCAACAACTGAGCCTCTCCCGGCTCAAACCATCCAACCGACGACTGACACCGCCTACCATACAAGGCCTCATAAGGAGCCATCTGGATACTCGAGTGGTAGCTATTATTATAGGCAAACTTTGCTAAAGGCAAAATCTGATCCCACGAGCCTCCAAAGTCAATGACACAAGCTCGGAGCATATCCTCCAAAATCTAAATGTTCCGCTCGGACTGCCCGTCCATCTGAGGATGAAACGCTGTGCTCAACTCAACCCATGTGCCCGACTCTCGCTGAACTGCTCTCCAGAAATGTGAGGTAAACTGTGTACCTCGATCCGAAATGATAGACACAGGCACACCATGAAGATGAACAATCTCCCGGATATAGATCTCAGCTAACCTCTCAGACGAATAGGAGACTGCCACAAGAATGAAATATGTTGACTTGGTCAGCCTATCAACAATAACCCACACTGCATCGAACTTCCTCTATGTCCGTGGGAGTCTAACAATGAAGTCCATAGTGATACGCTCCCACTTTCACTCGGGAATCTCAATCTTCTAGAACAAACCACCGAGCCTCTGATGCTCGTACTTAACCTGCTAACAGTTCAAACACCGAGTCACATATGCAACAATGTCCTTTTCATTCTCCTCCACCAATAATGCTGCCGCAAATCTTGATACATCTTCGCGGCGCCCGGATGAATAGATTACCGGGAACTATAGGCCTCCTCTAAAATCAACTCCCGGAGCCCATCTACATTAGGCACACAAACTCGACCCTACAATCTCAAAACTCCATCATCTCCTAAGGTGGCTTGCTTGGCACCTCCGTGCTGCACTGTGTCTCTAAGGACACACAAATGAGGATCATCATACTGTCGATCTCGGATACGCTCCAATAAGGAAAAATGAGCGACTATGCAAGCTAACACACGGCTGGGCTCAGAAACATCCAACCTCACGAACTGATTGGCCAAAGTCTGAACATCCAAAGCAAACAGTCTCTCACCGACCGGAATATAAGCAAGACTGCCCATACTGGCTGACTTCCTACTCAATGCATCGGCCACCACATTGGCCTTTCCTGGATGATATAAGATGGTGATATCATAGTCCTTTAATAGCTCCAACCACCTTCTCTGCCTCAAGTTTAGCTCTTTCTGCTTGAACAAATACTGCAGACTCTTGTGATCCGTGAATACCTCACATGCCACACCATACAGATAATGCCGCCAAATCTTCAACGCGTGAACAATGGCTACTAACTCCAAATCATGAACCGGATAGTTCTTCTCATGAATCTTCAACTACCGCAAAGCATAGGAAATGACATTTCCATCCTGCATCAACACCGCACCAAGTCCAATACAAGATGCATCGCAATAAACTGTATAAGGCCCTGAACCTGTGGGAAAAACCAACACCGGTGTCGTAGTCAAAGTTGTCTTGAGCTTCTGAAAGGTTGCCTTACACTCGTCCGATAACCTGAACTAGGCACCCTTTTGGGTCAACCTGGTCATTGGGGTGCGATAGATGAAAACCCTCCCACAAGCCGACGATAGTAGCCTGTCAATCCCAAGAAACTCCGAATCTCTGTAGCTGATGTTGGTCTAGCCAGTTCTTGACTGCCTCAATCTTCTTCAGATCAACCTGAATACCCTCTACTGATACAGCATGACCCAGGAATGCAACTAAACTCAACCAGAACTCACACTTCGAAAACTTAGCATACAACTGACTATCCCTCAAAGTCTGAAGAACCACTCTAAGATGCTGCTCATGCTTCTCTCGGCTACGGGAGTAGATCAAAATATCATCAATGAAGACTATCATGAATGAGTCCAAGTAAGTCCTGAACATTCGGTTCATCAAATCCATAAAATCTGTTGGGGAATTTGTCAACCCGAATGACATCACCAAGAACTCATAATGCCCGTACCGAGTGCGGAAAGCTATATTAGGGACATCGGATGCCCTAATCCTCAACTGATGGTAGCCAGATCTCAAGTCAATCTTCGAAAATACCTTGGCGCCCTGAAGCTGATCAAATAAATCATCAATCCTCGGCAATGGATACTTATTCTTGATGTAACCTTGTTCAACTGCCAGTAATCGATACACATTCTCATCGATCCGTCCTTATTCTTAACAAACAACACCGGCGCACCCCAATGCGAAACACTAGGTCTAATGAAACCTTTTTCAAGCAAGTCTTGCAACTGCTCCTTCAATGCTTTCAACTTCGGTGGGGCCATACGATACGGCGGGATAGAAATGGGTTGAGTGCCCGAAGCCAAATCAATACAGAAGTCAATATCCCTGTCGGGTGGCATACCCGGCAGGTCTGATGAAAATACCTCAGGAAACTCATGAACAACAAGCACAGAATCAATAGAAGGAACCTCAGCACTAGAATCACGAACATAGGCCAAATAGGCCAAACACCCCTTCTCGACCATACACTGAGCCTTCATATAAGAGATAACACTATAGGTAGAATGACCAGGAGTCCCTCTCCACTCTAAACAAGGTAAATCCGGCAAGGCTAAGGTCACAGTCTTGGCATGACAGTCCAAGATAGTATGGTAAGGTGATAACCAGTCCATCCCCAATATGACATCGAAATCAACCATGTCCAGAAGAAGCAAATCTACACGAGTCTCAAGACCCCCAATCACAACTATACATGAAGGATGGACTCGATCTACCATAATAGAATCACCCACCAGTGTAGACACATAAACAGGAGCACTCAAAGAATTACTAGGCATGACCAGATACGGTGCAAAATAAGATGACACAAAGGAGTATGTAGACCTTGGATCAAATAAAATCGAAACATCTCTACTACAAACCAGAACAGTACTTGCGATAACTGCATCGGAAGCCTCAACCTCGGGCCTGGCTGGAAGAGCATAACATCGAGGCTGGGCCCACCACCCTGAACTATATCTCTGGGATGGCCTACTACTGGCTGGCCTCCACCTTTAGCGGCCTGAGCTCTACCTCTAATACCTCTACCTCCAACTCTAGCACCTCTACCCCCACCTCTAGCTAGTTGGGCGGGTTGTGGGACACTTGGTGCCTGAACCATGGCACGAGAACCCTGATGCTGAGAGCTGATTGATGCTCGAGGGCAAAACCTAGCAATGTGACATATATCACCACAAGTGTAACAAGCCCTTGGCTGCTGAGACTGCCGCACTGACGACCTGAATGACCACCCCGAAAACTCTGGAGCAGCGGTGCACTGATAAGGGCTGGTAGTGCAATGTAGGACTGCTAATAAGAATACTGCATCTGAGGACTATGGCCAGCTGAAGCACCGTGAGAATCCTGAAGTGCTGATTGGAAAGGCCTAGGAGGATATCCTCTACCATACGAATCCCTGGCTCCAGATGAGGTACTACTGAATCGGCCTGAATGACGAGGCCTCTTGTCAGTCCCCTAACCACCTCCCTGCGATATAACCATCTCAACTCTCCTGGCCATATTGGACGCCTCCTGAAAAGAAATCTTGCTCCCCGCCTCCTTGGCCATCTAAAGTCGAATAGGCTGGATAAGTCCCTTAATGAACCTCCTCACTCTCTCTCTCTNNNNNNNNNNNNNNNNNNNNNNNNNNNNNNNNNNNNNNNNNNNNNNNNNNNNNNNNNNNNNNNNNNNNNNNNNNNNNNNNNNNNNNNNNNNNNNNNNNNNNNNNNNNNNNNNNNNNNNNNNNNNNNNNNNNNNNNNNNNNNNNNNNNNNNNNNNNNNNNNNNNNNNNNNNNNNNNNNNNNNNNNNNNNNNNNNNNNNNNNNNNNNNNNNNNNNNNNNNNNNNNNNNNNNNNNNNNNNNNNNNNNNNNNNNNNNNNNNNNNNNNNNNNNNNNNNNNNNNNNNNNNNNNNNNNNNNNNNNNNNNNNNNNNNNNNNNNNNNNNNNNNNNNNNNNNNNNNNNNNNNNNNNNNNNNNNNNNNNNNNNNNNNNNNNNNNNNNNNNNNNNNNNNNNNNNNNNNNNNNNNNNNNNNNNNNNNNNNNNNNNNNNNNNNNNNNNNNNNNNNNNNNNNNNNNNNNNNNNNNNNNNNNNNNNNNNNNNNNNNNNNNNNNNNNNNNNNNNNNNNNNNNNNNNNNNNNNNNNNNNNNNNNNNNNNNNNNNNNNNNNNNNNNNNNNNNNNNNNNNNNNNNNNNNNNNNNNNNNNNNNNNNNNNNNNNNNNNNNNNNNNNNNNNNNNNNNNNNNNNNNNNNNNNNNNNNNNNNNNNNNNNNNNNNNNNNNNNNNNNNNNNNNNNNNNNNNNNNNNNNNNNNNNNNNNNNNNNNNNNNNNNNNNNNNNNNNNNNNNNNNNNNNNNNNNNNNNNNNNNNNNNNNNNNNNNNNNNNNNNNNNNNNNNNNNNNNNNNNNNNNNNNNNNNNNNNNNNNNNNNNNNNNNNNNNNNNNNNNNNNNNNNNNNNNNNNNNNNNNNNNNNNNNTAGTTGCTCCATCACCGGTCTGAGCTACCACACCCGGCTAAACTGTTCTAACTGGCTGAACTACTGGAGTCTGAAACTGAGGAGTCACCTGCTCCGAAGTGCGAATAGTAGAAGTCTGAGCTCCTCCTCCATCCTGAGAGACGGCTGGGCTATAGGAAGCAAGCCTGCCCCGGTGACACTCTCCATTATGCCCACTAGATGGACCAGAGCATCCTGGAGTACTGGGGTAGCAATGAACCCCTCTGGGACCTGAGTTGGGCCCAACGGAACTACCTGGGCCGGAACCTCATCATCAAAGTCAACCTAAGGCTCCGCCGCTAGTGTCGCTGCTCTGGGCTGAGCTCTGCCCCTACCTCGGCCTCGCCCTCTACCCCTCGTGGGAGATGCTGTTGGGGGCTCGAGCTACTGGTCGGTGGTTGAGGAAGCGCGTGTTCTCACAATCTGCAAAAGAACAGAGTAGAAGTTCAATTAGCATTGAGAAACCAAACCGCACGACAGGAAAGAATAAATGTGAAGTTTTTCCTAACTCTGTAGCCTCTAGAGGATAAGTACAGATGTTTCTGTACCGATCCCTCAGACTCTACTAAGCTTGTCTGTGAACTGTGAGACCCATATAACCTAGAGCTCTGATACCAACTTGTCACGACCCGAATTTCCCGTCCTCGGTAGTCGTGATGGCGCCTACTAATGGGAGCTAAGCAAGCCGACTATTTGACAATTTACTTTATTTTCCATTTTTAATCCTTTAACCATTATGAGCAATAACTTAAGACAGTGGAATTTATAACAAGCGGAAGAAAAATAATAAAGCTATTGAGTTTAACCAATACAACTGTTCAAACAAAACTACCTAGAATTGGAGTCACAGCTTCATAGGCGGTCTAAGAATACTACATACAAAGTCTAAAAGATAAATGATACACTATTTCTGAAATAAGTAAAGGAAACAGGATAAAGGGGTAGAGGGAGATGCCAGGGCTTGCGGACGCCTGTAGGATTACCTTGGATCTCCATATGGACTGAAGGCAGCCACCCAAGCTAAGGTCCAAAAGTTGTTGCTCTGGGATCTACACATAGTGCAGAGTGTAGTATCAGCACAACCGACCCCATGTGCTAGTAAGTGTCTAGCCTAACCTCGGCGAAGTAGTGACGAGGCTAGGACCAGACTACCAAATAAACCTGTGCAGTTAAACCATATACAGTGGAAAAGAAGAACAGTAATATACAGTCAAGTATGGGAAGGGGAAACATGATGCAGGGAAACATCAATTAAGAACAGAAAGACAGAGAGTAAATACAAGAAATACCAAATTTCAAATATTAGCAAAAATTAGGAATCAAACAAGTGCACGGCATCACCCTTCGTGCTTTTACTCTCGTCCTCACTAAAAGAATCAATATAAATTGCACGGCATCACCATTCGTGCATTTACTCTCGTCCTCACCATATAATCAATATAATCAGCACAGAATTGTACATCGTGCGGCACGGCATCACCCTTCGTGCTTTACACTCTTCCTCACAAAATCATACACGGCATCACCCTTCGTGCTTTATCACTCTCTCACCAAAACAATACACGGCATCACCCTTCGTGCTTTAACGCTCTTCCTTACCCAAACAACAATCACAAACAATAGGGCAAGGAAATAAATGAAATTACAATAAGAATCCCGGCATGGGAACAATGGTTCAACAATCAAGTCCCGGCAAGGGAACAACATCAAAACATCAACATCCCGGCAAGGGAACAACATCAAAACATCAACATCCCGGCAAGGGAGGCAACAATAAGATTCTCTTCTCTTTTTCACTTTTACTTCATAACTCACTTCCCAACTTTAGCCAATGCTCTAAAAGGATTCAACTACCACTTATGCTTTTACCTTTCACTATACAACCCGAGCCAATGCTTCTCAATGTTCAATATCACTATTACTTCCACAAACTTTGCACAACAATAGAAATCATCACCAAGGCACGAATAATACAACGAAGTCAGAATAATCATAATTTAAGACTCACGGGCATGCTTGACACCAACGTATAGATACTCGTCACCATGCATATACGTCGTTCTCAACAAATACCACATAGCAAATACGACTCGACTCCTAATCTCTCAAGCTAAGGTTAGATCAAACACTTATCTCGATGCCACAAACACAATTTAAGTCTCAACTATTGCTTTACCTCTTGATTCCACCACCAATTCGCTCGTATCTAGCCACAAGTTACTTAACTACGTCAATAAATGCTAAATGAATCAATTCTAATGCATGAAAATGAGTTTTCCAAAGTTTTACCCAAAAAGTCCAAAATCGCCCCTGGGACCACAT
>Nt01:77804021:77811266
ATTGTATTTGGAATTAAGTAAGGTTGCCCAGATAGTGGTGAGATGGTTAAAGAAACGGCAAGTGAGGCTTGTCAGAGCCGCTTTATTCTTATCCAAGGATATTCGTATCCCCAGGCCCCCATCTGGCTTAGGCAATGAGACAGTATCCCATTTTATATAATGAATCTTTTTGGATGTGGGATTACTACCCCAAAGGAAATTGCGTTGAAATTTGTCAATTTGCCAGTGTGTTCTTTTGGGCAGCATGGTGTATTGCATGATGTGATTAGGGAGAACATTGAGGGTGGTTTGAATAAGAGTAGCTCTCCCTGCTAATGATAGGGATTGAGTTTTCCAACTATTAAGTCTTTTGTTGAGGTTATCAAGGATGAAATTGTAGTCCCTTTGTTTAGGTTTGGTACTCAGAATTGAAAAACCTAGGTATTTCCCAAAGGTGTCACTAATTTTGAGATTTAGAATGGCAGACATTGAATTTCTTTGAGAGCTTGAGCAGTTATTAGAAAAGAGTGGTTTTGATTTTGAATGATTTATTTGTTGTTATGATAATCTACTAAAGTAGTCAAGACAACGTTTGATTGTGGAAGCAGACTTCTCATTGGCTGCAGCCGTTAATGTTAAATCATCCGCGAAGAATAAATGGGAAAGGGGTGGCCCCTTTGGGCTTATTTTAATAGGATCCCACAGAGTTAAATCAACTTGGTGATTGATAAGGATAAATAGTAATTCAATACAAAGGAAAAATATATATGGTGACATAGGGTCACCTTGTCTAATGCCCCTATATGGCTTGAAGGACTCCGTTTGAGATCCATTGACCAAGACAACAATACTAGAGGTAGTAATGTAAAACATGATGATCTTGGTGATTTTAGGAGGGAAATGAAAATAGTGGAGGGATCTACGAATAAAAGACCATTCCAAGTGGTCAAAAGCTTTTTCCAAATCGATTTTAAAGAGAATTTTGCCCTTATTTCCTTTTAATTTCTTATAGTGGTGGATAATTTCTTGAATGATAATGGTATTATCAGTCGCCCGTCGTCCTTTGAAAAAGCTTGATTGAAAAGGGCCTATGAGGGTATCTAAAAAGGGTTTTAGACAGTTAACAATGATTGTGGTCAAAACTTTATAGGTAGTATTACAAAGTCCAATAGGCTTGAAATTTTTCAGTTCATTGGCATTAGGGAATTTGGGTATGAAACAAAGGAAAGTAGTGTTAAGTTGTTCAAGGATGGTGAGGTTATCAAATACAGAGTGATAGTAGTCATAGATTGTTTTTTTGACAATGTGCCAATATTTTTGATAAAAAAAAAATGTAATCCATCCGGACCATTAAAAGGTTTAAACTAGAAAATTGCCCTAGTAATTTCATGATTGTGCAGTGGTTTATCCAATGCTGATAAATCAGTAGCACTGGATGAGACTGAGGAAGTTTGGGTGGTCAGCCAATTTGAGGATTCATGGCTTGTTTGGTAGATGTTGTGGAAATAATTAAAGGTGTGTTGAAAGATTTGATAGGGATCATTAATCCAATTATTATGAGTACTCGTAAAAAAGGAGATACAATTTTTTCTTCTCCTATTAAGGACACTTATGTGAAAATATTTGGTACTAGCATCACCTTCACTAAGCCAATTTATACGGAAACGAAGTTTCCAGCAATTCTCTTCTATTTTTAAAAGAGTGCTATACTCGTTAGTGAGGGTTTGCTCGAGATTTTTTAAGAAAACACTCGTAGGATAGTTGGTAGATTTTTGTACTACACTAAGTCGTGCAAGAATTATTTTCTTTTTCCTAATAATATCACCAAAATTGTTGGTAGCCCAGTCTTTAACTTTATTAGTGAAAATAGTGGTGGCATTGGTTAAGTTTTGACCATTCTAGGTATCCATAACCATAGAAATAAAATCAGGGTGATGGAACCAATAAGTTTCAAGCCTAAAAATACAATTAGTGTAAAGCCTAGTGCAATGAGATAGGGAAATGAAGAGGGGTGTATGATCAGAATAAGTCTTAGGCAGATGTGTAACAAATGCATTCGAGTAATATTCAAGCCATGTTCGTTAATAAAACACTTATCAAGTCGTTCCAAAATTAAATCAGGACGATTATATCTATGATTAGACTATGTGTATTTAGCCCTCTTAAAACCAAGATCCATAAGTTGACTGTGATTAATACACGATTGAAATCTAGATGCTCTACTGTGATTAATAGGTTTCCCACCCCATTTATCTTGTTGACTAACAACTTCATTAAAATCGCCACCTAGGAACCACATGCCCTTAAAATTATTAGATATATTTTCTAGATTTAACCAAAGTTGGGACCTAATATGTACATGGGTGCTAGCATAAATTGTACTAAATAACCAATGATGGTTATTAGGTTGTACCTGGATCATAGCATGGATTTCCTGACTATCAAGACGAATATGACTGAGTTGGACATGGGAGTTATGCCAAAGGATGGCAATACCCCCCGACTGACCCTTAGCAGGAATCTCCACCATGTTAGAAAATTGGAAGTCATCTCTAATGCCAATGTGATTGGTCATACGAGTTTCTAGGAGGGAAACTAGGGAAGGGTTGTGGGTAGTCAGTAGGTCCCTAAACTGACGCCTAAATTCATCATTGTTTCCACCCCAGATGTTCCAAATCAAAAAATTAGGAAGTCTACTCATTGGGGGATCGAGGTGGGGATGTTGTAGAACACTGCCCTTCACTGCCATTAGGAGGTCTAAGCTCTAAATACATGCTTGTTTGGCAGCTAATACACAACCTGCCCCATCTAATTCAAACAAATGTCTCACATAGTATTGAACATTTACACCTAGTTTACATGACATAGGGTACTTAGCTTAGAGACATAATCATAACTTTAGGTATACTTATAATTGAACTAACTATTACAATTATGTACATGCACGCATGACATAGTTGTGATGCCAAAACAAACCAAGGTACATGTTCGTGTGACCATGGTAAAACATTCTTAGTAAATAAAATGTCTTAATCAAATATTATTAAAAATGCTTTTAGGCGTGATTTTTTAAAATACTATCATGATTGTGTACATGTTCGCCTGACGTGATTGTGATTATTTTTTCTAAATAAATTCAAAGTACGCGCTTGCGCGACTTTGACCAATCTTTTTTTCTTAAATAAACTAAGTATTATGAAGTGTGTACACGTAAGCGTGATGTGATTCTTGATGCACCAAACTAAAATGAGTACACGTACTCATAACTCGTCTTAAGTTAATTCTTTAAGTATGGGTTATATAGTGATTAGTAGCGGTAAACGGTAAAATAAGCATAGGTCCTAAAATGAGTAAATAGATAAAATAATCTAAGTATAAATTGCTAAACTACCGTGTTAAAACTACGGAACTCAGGAATGTCTAACACCTTCTTCCGGGTTAACAGAATTCCTTACTTAGTTTTCTGGCTTCGCAGACTTTAAAAGAAGTCAAATTTTCCTCGATTTGGGATTTAAAATAAATCGGTGACTTGGGACACTATAAAATTATCCCAAGTGGCGATTCTATTTAAATGAACAATCCCATTTCGATTAATGTCACTTTAATTGAAAAAACTTCATATCCCCTCTAGAAAAAAGGAGGTGTGACAAGCACCCCATGCAATAGGATGGTTATCTACAATGTACCTACAAAGTTGACCCGTTCCCCATGCCTTACCTCCGGTCTCATGTTTAAAAACTTCCTTACAAATTTGACATCTTACATAATTTTTATCTTCTTTTAGTCTTTCAAAAAAAATCCAACACTTACTTCTTAATCATCGATTCCTCTTAATTGGGAGGGGAGGCCTACCTGTATTACCACGACCTTCACCCTAGTATTTTGAGTTTGATTAGCACTATTAGGTGTAGTTGGTGGTGTTTCAAGATTATCAGGTGATTGTATATCATCTAAATTATCATCTATATCTTAATTTTCTTAGGTGAACTTTCAGAAATATGTGTAAAGCTACTAGAAGCATCAGTACCACCTCTTGATTTTTTTAGATGTTTTACTCTTACTACTACCACCCTACTAGTACACGCTTTTTGACTGCTTTAAATATATTCATTATGTAAATTAAATTAATAATTTTAAATAATAAAATAAAAATATATACCAAAGAAGATAAAGTGATGGAACGTGTGTACCGAGATTTTGGATGCCGCAATAAATTTGATATCAAACTTCAGTTGATAGACTGATACTTGATATTTGATAATATTGAATATTGATATAACGCTTCACTTAAATACTTGATATTTGATAATTATAATTTTGTAGTGACTAAAGTAAATAAATTGATGAAACTTGAAATAATAAGTAACTGAGAATTTAAGAGCAATAAGCAATATTATCAAGAGAGAATTGAGAGAGAATTAGAGTAGTAAGAGAGCAAATTGTAAGAACAAAATAAAGAAGAAGGGGGGCTATTTATAGTTTTTAAAAGGTTTTAAATTATAATTTATCAAATATTATGGGGTGAGGGGCTGTTTTCTTAAGAGGGTAGGCCAAACTGACCATTTTTGCAAAAAATGAATGTTGCCCAACGGTCATTTTTGAATTTGACCGTTGGCAATGGTCCAAAATGTTATATCTCGCGTTTTATACGTTATAGTTTCATCTTCAATTAATGGGCGTTGACTCGGGGATGATATTTTCTTGAGATTATAAGGATTAGGCTATTTCAAGCATGTGGTGAGTAGATTCGTGATGGAAAGAAGGCAAGCAAATAAAAAAATGAGTTTCATTGAAGGTTGTCGATTTGGGATAAACTACGGGCCGAGCAATAATCCCCGATATGTATGGACTAGTACCATACAAGGTACCATATGACGATGTTAGTATGATGTATAAAATGTATTAAAATAAGTAGAATTTTAAGTAATGTGAGATAATTTTTAATTATGTGGATAATTGGTTAATTACCGGATAATATGATATTACTTAATTACCTAATAAGTGATAAGGATTAATGAAAACCCCATCCCACGTGGCAACATGCCAATTCTTAACTAAATGACTATTAATTGTCTTTGGTTAGGTGGCAAATAAGGTGTTAAGAACAAAGACACCCATTTATCATAATTACAAAGACTTGTAAGTAATACCCTTCATTTCTATTATCTAAAAGACAAAGACTTCCAGAAGGAAAAAGTTAGCAAATCTAACAACCTTTCAACGTGACCTCTTGCAACAAGAAAGGAAAAAGTTAGCAAATCTAATAACCTTTCTTTTTTTTTGGCAAGGAATATAAACTTTTGTTTAATACTAAGTAGCATAGTTACATGGCCTGGTTCTCCCATTGGAAGCAGACGAAGTCATACCATTAGAAGTAGCATTACAACCAAAAGAGGACATTACAGGGTTGCCCAGCATAGCCAAATTATTTAACACACAAGTATTAGTGGTGGTAGTTTAAGTAACAGTGATTCCTTCTTTATCAGCTTGCACAGCTTCTTTAAGGTAGTCAGCTACTTCTAGATATATCTGGTTATGATAGACGTTGGCTTGCTGAATTCCCTGTTGCGCTAGATCATGCGCTATTTTGTTGCCTTCCCTGAAATTGTGTAGGATGGGTGGATTCCCCAACATCTTCATCTAGTACCTGCATTTACAAAGAAAAGCATTATAGAGTGGTGAGTAATTTGATTCAATTAGTGATGGCATAGAGGCAGAGTCTGTCTCTATTTGCAAATTTCTGAATTGTTAAGTTATTGCTAGTTCTAGGCCTTGGCATAATGCCTCGAGCTTAATGTATAGAGGAGAGGGACCAGTTGTTGTTTTACTAAAGCCCATAATCCAGTTCCCAGTCGAGTCCCTGAATACCCCACCCTATCCCACCTCGCTCGAATCAACTCTTAAAGGCCCCATCTATATTGAGTTTCAATTGATGTATAGTAGGGGGTTCCCATTCGGTAGCAACTTGTAAGGGTCTATCAAGTTTGTTACAGTTGATATTACTGCAATGCAAATATTCCATGGCTCTTGAGATAACATGATTACTATCCATTGAGTTACAAAGATTGTGAAAGCTGTTTCTATTTCTATTAAGCCATAGAAGCCAGAGAGTGAAAGAGAATAGACAATCCCATGTCAAGGAAGGGCAACTGGTGTGAGGTTTTTGTTTATATAGACTATCTAGCCAGTGGGTAGAAAGGGTGTCAACTAATTGAATGGACACACCTAGAGCTTCCCATAATTGCTTTGCTATTGGGCACAATAGGAAAATATGTTGAGATTTTTCCTCTATGGTAGGGCATACTGGGCAATACAAGGAAGTGGCTACTCCAATGTTATTCAAGAAGGTTTTTGTAGGTAATCTATCATGGTAGCATTGCCAAAGGAAATATTTGAGCTTATTTCATGTTTTTAATTTCCAGAGCCATTGGAAATTCTTACCTT
>Nt01:77815930:77820367
ACTCCCCCTTAAAGTGATTTTTTGGAAACTACTCCAAGCTTGTCACGGAAGAACTCGAACGGAGCTTTAGTAAGTGACTTGGTGAAGATATCAGCGATATTCTCCTGACTTCTCACTTCCAAAGTATTGATAGTTCCATCAAGAACCTTTTCCCGAACAAAGTGGTGTTCCACCTCAATGTGTTTAGTTCTTGCATGGAATACTGGATTGTTTGCAAGCTTGATGGCACTTTGATTATCTCCATATATCATAGTTGGCTTTGATATAGGTAGATGCAAGTCTTCAGCAAGTCTTTGTAGCCATACACATTCTTGAGTAGTGAGAGCAGCTGCTTTATACTCTGCCTCCGTGGTTGACAAAGAAACTGAGTCTTGCTTTTTGCTACACCAAGAAACACTTGTTCTACCACAGAAGAAAATATAGCCCGATGTTGATCTTCGGTCATCTAAATCACCACCAAAATCAGCATCCGTATAACCAGCCAACACCAAATTATTCTTCTTTTGGAAGAACAAGCCCATGTCTGATGTTGAGTTGATATACTTTAGAATCCTCTTTGCAGCTTCTAAGTGAGGCTTTCTTGTCCTTTGCATAAATCTGTTGACATATACCACCGAGAACGCAATGTCCGGCCTTGTAATAGTCAAATACAGGAGACTTCCAACAAGAGCTCGAAAAGGCTTGGAATCTGCAAGAAGTGAGCCTTCGTCCCGCCTTAACCTTGTGCTTATCTCAAGAGGAGTAGAACATGTTTTGCTTTGCTTCAATCCAAACCTGTCAACAAGTTTCTTGGCATATCCTTCTTGAGTGACAAAGATCCCTTTGTTCATGTTTGTCACCTCTAAGCCAAGAAAATGGTGTAGTTCTCCCAACTTCTTGATGTCAAATCTTATGGAAAGCTTATCTTTAAGCCTAGCAACTTCATCTTCATTGTTTCCTGTTATTATCATATCATCCACGTACAAAAGAACAACCATATGCAAGTCTCCTTGTTTTTTAACAAATAAGCTAGGATCTGATTGTGATGCATTATAGCCACAGAAATGTAGATACTGAGCAATTTTTCCATACCATGCTCGTGGAGCTTGCTTGAGGCCATAAAGGGTCTTCTTAAGTTTGCAGACATGATTAGGATGTAAGTTAGAGACATACCCGGGTAGTTGCTCCATATAAATATCTTTGTCAAGCTCTCCATATAAGAAAGCATTCTTCACGTCAAGTTGCCATAACTTTCAATTATGCGAGGCTGCCAAGGCTAGCACAACTTGGACAGAGATCATCTTAACCACCGGACTGAAGGTTTCTTCATAATCTTCACCATACTTTTGATAAAATCCCCGAGTAACTAGCNNNNNNNNNNNNNNNNNNNNNNNNNNNNNNNNNNNNNNNNNNNNNNNNNNNNNNNNNNNNNNNNNNNNNNNNNNNNNNNNNNNNNNNNNNNNNNNNNNNNNNNNNNNNNNNNNNNNNNNNNNNNNNNNNNNNNNNNNNNNNNNNNNNNNNNNNNNNNNNNNNNNNNNNNNNNNNNNNNNNNNNNNNNNNNNNNNNNNNNNNNNNNNNNNNNNNNNNNNNNNNNNNNNNNNNNNNNNNNNNNNNNNNNNNNNNNNNNNNNNNNNNNNNNNNNNNNNNNNNNNNNNNNNNNNNNNNNNNNNNNNNNNNNNNNNNNNNNNNNNNNNNNNNNNNNNNNNNNNNNNNNNNNNNNNNNNNNNNNNNNNNNNNNNNNNNNNNNNNNNNNNNNNNNNNNNNNNNNNNNNNNNNNNNNNNNNNNNNNNNNNNNNNNNNNNNNNNNNNNNNNNNNNNNNNNNNNNNNNNNNNNNNNNNNNNNNNNNNNNNNNNNNNNNNNNNNNNNNNNNNNNNNNNNNNNNNNNNNNNNNNNNNNNNNNNNNNNNNNNNNNNNNNNNNNNNNNNNNNNNNNNNNNNNNNNNNNNNNNNNNNNNNNNNNNNNNNNNNNNNNNNNNNNNNNNNNNNNNNNNNNNNNNNNNNNNNNNNNNNNNNNNNNNNNNNNNNNNNNNNNNNNNNNNNNNNNNNNNNNNNNNNNNNNNNNNNNNNNNNNNNNNNNNNNNNNNNNNNNNNNNNNNNNNNNNNNNNNNNNNNNNNNNNNNNNNNNNNNNNNNNNNNNNNNNNNNNNNNNNNNNNNNNNNNNNNNNNNNNNNNNNNNNNNNNNNNNNNNNNNNNNNNNNNNNNNNNNNNNNNNNNNNNNNNNNNNNNNNNNNNNNNNNNNNNNNNNNNNNNNNNNNNNNNNNNNNNNNNNNNNNNNNNNNNNNNNNNNNNNNNNNNNNNNNNNNNNNNNNNNNNNNNNNNNNNNNNNNNNNNNNNNNNNNNNNNNNNNNNNNNNNNNNNNNNNNNNNNNNNNNNNNNNNNNNNNNNNNNNNNNNNNNNNNNNNNNNNNNNNNNNNNNNNNNNNNNNNNNNNNNNNNNNNNNNNNNNNNNNNNNNNNNNNNNNNNNNNNNNNNNNNNNNNNNNNNNNNNNNNNNNNNNNNNNNNNNNNNNNNNNNNNNNNNNNNNNNNNNNNNNNNNNNNNNNNNNNNNNNNNNNNNNNNNNNNNNNNNNNNNNNNNNNNNNNNNNNNNNNNNNNNNNNNNNNNNNNNNNNNNNNNNNNNNNNNNNNNNNNNNNNNNNNNNNNNNNNNNNNNNNNNNNNNNNNNNNNNNNNNNNNNNNNNNNNNNNNNNNNNNNNNNNNNNNNNNNNNNNNNNNNNNNNNNNNNNNNNNNNNNNNNNNNNNNNNNNNNNNNNNNNNNNNNNNNNNNNNNNNNNNNNNNNNNNNNNNNNNNNNNNNNNNNNNNNNNNNNNNNNNNNNNNNNNNNNNNNNNNNNNNNNNNNNNNNNNNNNNNNNNNNNNNNNNNNNNNNNNNNNNNNNNNNNNNNNNNNNNNNNNNNNNNNNNNNNNNNNNNNNNNNNNNNNNNNNNNNNNNNNNNNNNNNNNNNNNNNNNNNNNNNNNNNNNNNNNNNNNNNNNNNNNNNNNNNNNNNNNNNNNNNNNNNNNNNNNNNNNNNNNNNNNNNNNNNNNNNNNNNNNNNNNNNNNNNNNNNNNNNNNNNNNNNNNNNNNNNNNNNNNNNNNNNNNNNNNNNNNNNNNNNNNNNNNNNNNNNNNNNNNNNNNNNNNNNNNNNNNNNNNNNNNNNNNNNNNNNNNNNNNNNNNNNNNNNNNNNNNNNNNNNNNNNNNNNNNNNNNNNNNNNNNNNNNNNNNNNNNNNNNNNNNNNNNNNNNNNNNNNNNNNNNNNNNNNNNNNNNNNNNNNNNNNNNNNNNNNNNNNNNNNNNNNNNNNNNNNNNNNNNNNNNNNNNNNNNNNNNNNNNNNNNNNNNAGAGATGAACCTCTTTAGGATAAACTCCGCCTTAGCATTAATCTGCTTTCACTTCTTACGTGCATTGCTATTTTCCTATGCGTCAGTAGGAGGACTTGTGTTACTCCCATTGACAACTTCCCACAAATCCTCACCAACAAGGTATGACTCCATACAAGTCTTCCATACCTTGTAGTTGGACTGGTTCAATAACTCAATCCCCAGTCCATTAGCACGACCACCCAAATCCATTTAGAGAAACCAGTTGAATCAACCACTAACCCGACCTTGAAATCCAGGAGCCGACTTATGGCTCTGATACCAT
>Nt01:79120129:79127525
ACGAATTTACTCGTTACTTGTTTGAAATAGCATAATCCTTATAATCCCAAAATAATCTTTTCCTTGGACTGATGTCAATTACCTTACGACAAATTCAACGTAAAATATTGCAGGGTGCAACACTGTCGTAACTTATTACTGCGAAGCGTAACATCTCCGTAATGTAATACTACTGGGTAGAAAACTGTCGTAACATATTACTGCAGAGCATAACATTGTCGTAATACAATACTGCGAGACATAATATTGACGTAATATTACGGGGTGTAACATCATTCCCCCCTTTGGAACATTCGTCCTCGAATGTTGACAGATGCTCTTATCATTTTCGTAACTTATAGCTTTTATGAATACATTAATACTCTTCTTGCCATTCTAGCAGTTGTTCTGTGAATAAATCCAAAGTCTAGGGTATTTCCCCCTTTACTCTTTTTGCTCATATCATGAACTGTGGTCGAAATCTTCCTAATCTTGCAACGTTTGTTACCTCTTGTCATGCAGCCTGTATGACCCTGGCTTTATAGGTGCACTTATGTAATTCATCTTTCCTTTGTCCCTTTTAACTCTTAGTCAATCTCTGAGCCTTACTTTGTATATATAAGGCTTAATAGGATGCCTCTCGGGCCTTTATAGGTATACTGAAGTCCTTTACTCGATACTTTGTAGAACTTGCGAATATGGCCATATCTTATTTCATATATTTGGCTACCCATTCACATGACTTTACTGCATTTACCATAATTTTTGTTTCAACCTACCTTTACTGAGGTACGCTTACCAAGCTCCCAGTTACTTTTATTGCCTATCCTTTAGGTATAAATCTCAATCCTTCAATGCTCCTTCATTACCGTTCGTCTTAAGAACGACGACCTAATCTTATCTCATACTTTGTGACTTTTGTCCATCCATTATTGATTCATCTCAATTTTGATCCATAATCCACCCCTCATAACTTAACCTTTTATGTAATATTGCTGCTAGGATTCACGTTTTATTGGGGGACATCTGAAATGATTAGATTGATCCATCTGGGGCGATACCCTGCTTTCATAACCGTATCTCACGGTATCCCAATGTGATTTACCTTGCGTGTATATTTTTATTCTGTCGAATTCATGAGATCCCTTTCTTTTATTTGTCAGATCATTACTCAATCGAAGGCCCAAACATCATTTTTGTCTATAATAATTACACCCTCATTCTATTAACAGGGCAGCATTCCATCTCTTTTGAATGTTACTAGCGTTAGACTCCTTTGAGTTCATTCAGGCTATACTAAACTTTCAATGACTTAGAGAAACCATTATCTCTCTTCTTTTCATGGACTTAATCCTGAGGAATTATCCTTTCTCGTCGCCTTTTTACTTGTCTTTCCTCATTCTTACTCATGTTTTCTTAAAACTTTATCACTCTACCATACTTTAGCTTGCGACCTATAGATATCCATTTATAATACTCGCAACTTTCCTTCAACTTGCTTGCACAATGGATTTTCTTATGTTATTCTGGAATGTCAACCGATACAACACATCGTCTCTAACTCTTCTTTATTCTCTTAATTGGGTCTCTCAATACTTAAAAACCATAGGTTGGAAGACATGCTGCTGACGATGCCGCTATCCCGGTTATTGGATCTCTGTGCTTATAGCTTTCTATCCGAAGTATGGACTATTCACGATCTTCTGCCTTTAGATATCTCGTACGTTGTTCACCTTTACTTTACTTACCTTAAAATCTCGTATTGTATCTTTTATCTCTTTTCTGACCTCCCTTCCACCTAGGTGTAATTCACGTCCATAACTTGAAGCTCTATTATAATACTCGCACCTCTGGTATATACATAATCCGGTAGGAGCTTTGTACTGACTTCTTATGAGGCTAGTATTCTTCAGTTGGCTTCATCATAGAGCTATTTTAAAATATGGCTACTGTACTATCTTTCTTATACTTCTGCTACTTAACAGTGATCCTGAGGTCTATAATTCTCTTGGTCCCTTCTGTTTTGCTTAGTTAATGTAACTCTTTAGTCTCCTCTTCTTTCTAATGAGCCTCTATGTAGGCTTAAGCTATCTTCCGATCCGTGGCTCATGGTATCAATTATTACCTTAAATTTTCATGGGCATTATGGAATATCCATGATACAATCTTCTAACAATTCAATCCTTTGGCTATGCCCTGGGCTCAATTCTTTCTTTTAACTTATACCGGAGTCTTATATGATTGTGTGATTGTCAACAATTATGCTGCCTGGATAATGTTCCAATCTCTTGAGTGTATCTATAACGTACTAACTCTTAATCATTGACCGAATAATTTTTCCATTTCATCTTAGTTTTCTTTCAATGTGAGCTATTACTTTTCCTGTCTTTCTGCCCCTTTGTTGCGTCCATACTTAGATTATCTTAGTGCCCACACTTGCAAGAGTATCCATACAACTCATATGATCTCAAATATTACTTTTAATTCTTACTTCCCGTTCATTAGCCACGTTAGGTGCCACTTTCCTTTGGAGTGCTTACAATGTTGTTGTACGACTGTTGTTACACGACCATTTCCTCTTTAGGTCGTTGTGCTTGGGTTGAAGCCTTCTTCCTTATTTCCTCAGCTAGTCTTTTGTTGTAGTACTTAGGTAGAAACCTTGACTCTCATAAAGTTGTGAGCTTATTACGGATCTTTTGATGTCCTTCCTTGCCTATGCTTATCCGTAGTTACATACCTCCATGCCATTGTGCTTGTAGGGTTGCTTCTGAACTGATATTTTGACTGTCTCCCTAGTGGTACTCTCTTTTATTCCCATAACATTCATATGGTACCTTTAACTACCCTGACTCCTCTCTGAATATATTTCAAGTATTATAATAACATTACTGCGAAGCTGAACTCACTATATTGGGTTTTACTACGTTTATCTTGCACGATCTTTTGATTCGTCTGTAACCTCATGTCTAGCCGTAACTAGGCCTTTCCTTAATTAACTTCTAACTACTAGTTGGCCCATTCTCATATAAATATTTCACATAACAATTCTTGGGTTATTTCCTTTGTCTTAACTTACGTCTCGCGCTAGCTCCTTATTTATTCATAACATTCTAGCAGGAACGCCTCACTTCTTCTCCTTAACGTCGTGTTTGCATAATGTTTTGGGATCGTAGCCTATCTGTAGGCTTTGAATAGTGTGATCTCATCCCTTTCCTATTTTTATTGCATTCTTCCTTTGCATTTCGTAGCTACTAGAACCACTTAATTCTGACTTAACACCACATCACTCCATATTCCCCCTTTAGGGGTGTACTAAAAGCTGAAGCCACGAGTATCTACCTATAGATGTTTTACCTCTTTATCATTGGCGTCGTTTCTCAACATCAATGATTCTTACTCGCCTTGCGACAATCCTTCTGTACCAAGGATGACAAATTCCCTTACTCGTGAGAGTGACACATAGCATAACTGGCACATACAGTCTCTTAAGCTTAATTTTGCTCACATTGTTTGCTCTAGGGAAGCATCTCCCTGAATGAATATTCTTTGAATTCATCGTGAATCTTCTTCTGTGGTCCCTTCTATTACCGCTGGAATGAAATCTGAAATTCCCATGATGCCGAGTACTTTTTAATCATGCAGTCCCAAATTCATATTTGGTTTATCTTATTTACCAATCCATACTGATTTCTGCTACTCTGGGGATTAACTCTCCCCTCTGGTAGTTGTGGTGGAGTCACGAACTTATTTCTCAAAACGAGGATATAACCTTATGGCCTATATTCTTTCGTTGCCTTAAGGTCCATCACCTTTTGTCTCTTCCTTCATTTGACTATAGGTTCTGTAATACTCTAGCATTTTTATCCATGTATCAGACCTTATTCATAATGCTTCTTTATCTCTCTTCCCATTATTCTGCTAATATTCTGCATATCCCTTTTCTTGTGAAAACTTGATTACGACATTCTTTCGCTCTTAGCTTTCCATTGTTCTATTTAGTGGCTCTTCGAGATGCTAAACGTTCTCACTTTACTAGAGACGCGAGACACATTAGGGTAATATGTATCTCTTGAAGGCTTATAGTTCATGTCTTTGTAGCACTCATATTTGGCTGCACTTTTTCAGAGTGCACCATCTGGTGTCTCATAAGGAGATCTATTAGCATATTTGCAATATCCTTCGGAAATGTCAACTGACGCAAATAATTCATCCATCATATCTTCTTATACTACTTTTGTTAACACCTATAGGGCATATCTGGAAGGGGTGCGACCAATTGTATATACCTTTGTTACTATCGAATATAACTCAAAAAGCTTATGTTCCTTTGCCTCAATTATAAATGTTGTTAACCTTCATCAACTGGGTACCTCATATCCTTTTTCACCTTGCTCCTTTTATTTGCTGAAACTTGTACTTATCTTCTCTATCTCTCATTGTCCTTCATCATAAATATGGATAAGTATTCTTGCCTTAAGGCTTCTTATCAGGAAGCTTACACCTTTCAGTACACTCATGATCTGCTAAAAACCTCACATTTACTTATCGTAGGCATCATAGAAAAATCCAATTGCTCTGACTCAGCTCTTCCACAACTATCTCTTTTTCCAACCATTTTTCTGGATGTAGGTATCATCTTATTACGAATAAAATAGAATTTCGAAACTTGAATTCTTATAAGTGAGCTATACCACACGATCTAGAGTAAGAAGAAAGAGTGGCAATCTTAAATGCCTTGTAGCCTCCTACTTATAAGTGTGGTGCACGACACACCCATAAACAAGACTCTACTAGACACGGCTTGTAGACATCCCTAGGAAAGACCTGCTCTGATACCACTTTTGTCACGACCCAAACCGATGGGCCACGACGGGCACCCGGTACCTTACTCAATCGAGTACCAACGTAACGTATTTTTCTTATTACATTATCATATACACATGACATATGGCCCTAATAGGCCAACATGATTATTTATAAACTCAAGACATCAGCCGACAAGGCCGTACAATCTTTCACGTACAAGACATATGTCTACAAGCCTCTAAGAGTACATAAGTGTCACAAAGGTCGGGACAGAATCTTGCCAAACCAAACAATAGACGTCTAAATCATACTAACCAAATACCAACTCCGAAGCAAATGGATCGCACTAACATCTTCCGCTGAGCTGATAGCCTACTTAGAGGGATCTCGACCTGTCTATCAGGACCTGCAGGCATGAAACGCAACGTCCCCAGGCAAAAGGGACGTTAGTATGAATAATGTACCGAGTATGTAAGGCACATAAATAGATACATACAAGACATGGAAGAAATATAGAGTACATGACTCAACTTGTAAGTCTGAATAACTTTGTAAATCATAAATTACCTTTAGCGTCATGCATATAGGTATGAATGTCATGTCGTGCATAGGTACATGTTTCATAACATCATAGCCTCTAAGGGCATCCCATCATATCATATAGGTCACTGTGGGCAAAATCATCATCGTNNNNNNNNNNNNNNNNNNNNNCCGATACGTCATAAGACCATTATACCTTT
>Nt01:81898631:81900913
AAATCTCCACCTTGACAAAATTCCATATCTTCAATTTTCTCTCAATAACAAATTTTGGTTATGTCTTCATCTTCAATCTTCAGTGTTCAACAATGTTGATCAAATCCAAACAATGTTGAAATTTGATCACAGTCACCACCTTTGTCAGCATATCAGCAGGATTCTCTGTAGTAGGAATTTTCTTTACCGTGACTCCACCTTCTTCTATGATTTCTCGTACGAAATAATACCGAATATCAATGTGCTTCGTCCTTGCATGATAAACTTGGTTCTTCGCTAATTGAATAACACTTTGACTATCACAAAAAATTGTGATACTTTTTTGTTCAACACCAAGCTCTTTTAGCAACCCCTGAAGCCAAATTGCCTCTTTCACAGCCTCTGTAATAGCCATGTACTTTGCCTCTGTTGTAGACAAAGCAACTGTTGACTGCAAAGTAGACTTCCAACTAACTGGTGCTTTTGTAAAAGTAAACACATAACCAGTAGTTGATCTTCGTTTGTCCAGATCACCGACAAAATCTGCGTCACAATATCCAACTACAGACTGATTGCATTCCTGNNNNNNNNNNNNNNNNNNNNNNNNNNNNNNNNNNNNNNNNNNNNNNNNNNNNNNNNNNNNNNNNNNNNNNNNNNNNNNNNNNNNNNNNNNNNNNNNNNNNNNNNNNNNNNNNNNNNNNNNNNNNNNNNNNNNNNNNNNNNNNNNNNNNNNNNNNNNNNNNNNNNNNNNNNNNNNNNNNNNNNNNNNNNNNNNNNNNNNNNNNNNNNNNNNNNNNNNNNNNNNNNNNNNNNNNNNNNNNNNNNNNNNNNNNNNNNNNNNNNNNNNNNNNNNNNNNNNNNNNNNNNNNNNNNNNNNNNNNNNNNNNNNNNNNNNNNNNNNNNNNNNNNNNNNNNNNNNNNNNNNNNNNNNNNNNNNNNNNNNNNNNNNNNNNNNNNNNNNNNNNNNNNNNNNNNNNNNNNNNNNNNNNNNNNNNNNNNNNNNNNNNNNNNNNNNNNNNNNNNNNNNNNNNNNNNNNNNNNNNNNNNNNNNNNNNNNNNNNNNNNNNNNNNNNNNNNNNNNNNNNNNNNNNNNNNNNNNNNNNNNNNNNNNNNNNNNNNNNNNNNNNNNNNNNNNNNNNNNNNNNNNNNNNNNNNNNNNNNNNNNNNNNNNNNNNNNNNNNNNNNNNNNNNNNNNNNNNNNNNNNNNNNNNNNNNNNNNNNNNNNNNNNNNNNNNNNNNNNNNNNNNNNNNNNNNNNNNNNNNNNNNNNNNNNNNNNNNNNNNNNNNNNNNNNNNNNNNNNNNNNNNNNNGCAAATTTCGCATTTGACACAATTCTTGTCATAAGCGAAGATGCCAATGATGACGTATTGTTGACACTTGATGTAGATTCTTCTTGTTTATTGTCTCCCATCTTTGACACGAATATTATTTAATAGCTGACGATACAAATCAAGATTATTTCCTTCTGGTGTGGAAGATCAGACTAAGCTGCAACCACAGAGCATACTAAGACAGAACCTTAACACAGTACCAAGATAAATCTTTTCTGATATGGAAGATCAAACTATGCTGCAACCACAGAGCATACTTAGACAGTACCTTGGCTCT
>Nt01:82613273:82616260
AAGTCGCTATCAGAGCCTAGGTTACATAGGTCTCACGAGTCATGAGCAGGTTTATTTGAGTATCGCGGATCGGTACGAAGACGTCTGTACTTATCCTCGAGAGGCTGCAAAACCTTTAGGAAAAATTTCACATTCTTGAATTTTTATCGTGCGTCCTTGATTCATCTCTGAATGTAACTTTTTGAATCCCTTCCATGCATTTGTATGCGTGCATGAGCATTCCGTATCAGTTATGCAATCGATGGCTTGTGATTTCCTGATCGAGGGGTAAGATGTGATCTTTGTGTGTGGATGTTGGGCCAGTCTGGAGGACTTGAGGCCAGGTTTTCGCCTACAGCTTGAGCACTAAGGCGCTAATTGTGTGAGCACGTGCTTTTGGATTTGTATGCCCGATAGTGCCCGATTAGTGGGAGTGATAACTGGGTAGCTATATGATGAGTATGATACGACTAAGATATGTATTCATATGATTTAGAAGCGACGAAAAGGGTCTGCTGGATGATAGAAGAACTATTTGGTGCTTGATTTCTATCTTGATTTGATGCATAGCCCCGAGTTATGGGAGTGTCAAGGATCTTTTCATGTTTTCTAGTTGGGGAGTGAAGTAAATTTCATGTTGCGATATGAGTTCAGACTCCGGGAGTTTAAGTGACTGCGAAATGTTTATGCCGGTGGAAGGGTGTAAAGAGATGTTAGTTTGAAGCGAAGTAGGTGGGTTATCTCCTGCGGGTGTTCTGAAGTTTGTACGATCCTTATGTCCTCTGTTGGAAGATCTCATGTACAGGTGAAATATATGTGTTGCAATTTAAATTTGGGCCGCTTAAGAGAGTGAGTTTAACTAATTCGAGAGCGAATGTGAAATTTGCAGAAGATTTAAAGTACTAGATGATTTCAGAAGTGGAAATGTGGTTCTATGGTTTATGGGCTAGATTCGATTGTGAAATTCCAGTTACATTATGTTATCAGACCTATATGAGATAGGGTGACATGGGATCACCCCCGGTTATATGCATGGTAAGGTTACACAGTGATTTGATGGCTTCCGGAACAACTCTGGGCACGTTCAAGGACGAACGTATGTTTAAGTGGGGGAGGAT
>Nt01:84086964:84094224
ACCTCGTAATCCAACAAATTTCATAAAATCCGAACACCCATTCCGATATGAGTTCAACCATAAAAAAATTATCAAATTACGATACCATTTCGTCCTTCAAATCATGATTTTTCATTATTTTCTTCAATAACCTCCATTTTCCTCAACTCAAAACACAAATTAAATGATAAAAATAAAGAGACAATCATGGAATATAATAAATTGTAGGTGAAGAACACTTATGCAATCAATTTGCTTGAAAATACCCACAAAGAATCGCTCAAAACCGAGCTTTACAAGTCAAAATATGATAAAAATGGCCTAACCCTCAATTTGGAAATCTTATATTCTGCCCAGGTCTGAATGCATGGCGAACGCGGAGAAAGACTCGAGTTTGCGAAGAAGGAAAACAAGGCTAGCTGTCCAGAAAAACCCTTCGCGAACGTGAGTGAGGCGATGCGAATGCGAAGAAGAAGGGAAGAGAACCTATGCGAACACGAGAGGATGAATGTGAACGCGAAGAAGGAATGTGAGGCTGCCAGGAAGTGCTTCGCTAATGCGATGAAAGGAGGGGCAGGCTTATGCGTTCGCAGGATGAGGCATACGAATGCGAACAACAAATGTTCGTGCCTCCAAGATTACTCTTCGCGAACGCGAAGGAGCTGTCGTGAATGCGAAAGAGAAAACTAGATTACAGGTTCAACAGTTCAAAAATAGGAGGAATTGGCCCGCAGCCCACCCGAAACACACCCGAGGCCTCAGAGACCAGTCTAAACACACAAACCATTTCTACAACCTAACACAAACTCGCTCGGGGTCTCAAATCACTTCAAACAACGCCAAAACTACAAATCACACCATGAATCGAACTTATGAACTTTCCAATCTTCCAACTTCTAAAACTCATGCCGAAACCTATCAAATCAACTCGGAACGACGCCAAATTTTGCAGACAAGTCCCAAATGGCTTAACGTAGCTGTTCCAACTCTTAGAATCACATTCCAACCTCGATATCACAAAATTCAACTCTTGGTCAAACTTTTTCATTTTCCAAACTTCAACTTTTCCAACTTTCGTCGAAATGCTCCAAATTACACTACGGACCTCCAAATCCAAATCCATATGCATGCCTAAGTCCAAAATCACCATACAAAGCTATTGAGATCATCCAAAACCCATTCCCGAGCCGTTTTTACAAAAGTCAAATTCTAGTCAATTATTACCACTTAAGCTTGTAGAACTGAAATCTTTCTTCCAATTTGAATCTGAATCATCCGGTAACTGAATTCAACCATGCATGCAAGTCGATACATATAATATGAAGCTGTTCAAGACCTTAAGCCACTGAATGGAACTTAAATTCTCAAAACGACCGGCCAGGTCGTTACATCCTCCCCCTCTTAAACAAACATTCGTCCTCGAACGTGCCAAAAATTGCCTCGAAGTCATCAAATCACTGAATGCACACTCCCAACATACACCCGCGGTGATCACACTTCACCCTAGTTCAATAAACCTGACGACACCATCTCCATCGTGAATTAGCCTTTCTACCAACACCGATAAGCCTTATAGCCATAATTCTCATCTTTCATTCACTTCTAAAAGACCCGATTCTTAATCTATGTCCGGAATCAGTCTCAACCAGCTGCCACAACTCATGCCTACACCCACAAGGTACGACCACACCACATAACATACCACACATAGGACTATAAGAACACTTTTGATCACAATAGCTGCCCGTAAATCAAACCAGCACCGACTATTAGCCTCATATCTGATAGGATCCATTTCAAACCTCCACAACACTAACAATGATGCAAGAACCACAAAGACTTCATAACTATACACTTGAATCAACAAGTCACAACTAACATTATTTGGCACACACCCTGCAAGCTAAAACTCAAGAAGCACAGAACGAAAATGACTAAATATGTAAAGAGAAACACATAAGAGAAATATCAAACAAGCTCGATAGGTACAACTCTCTATCAGTACCATACAACGAATCAATTTAGATAGGGAAAATCAAAGTACATGAACAAATCATAAGGATCTCATCCTGGTATAACTCTCCACCGTGGTGCGCAGCCCGGCTCAAATATATCAAATCACAAATCGTAACCAAGAATACTCAGGTGTCACATCAAAACCTACCATAATGGACAACAACAACTCAGTTCTAGTCTCACAACTCTCCATAATGAATAAAAACAAATGATAGATACGGGCTACCACTCATATAATCTCCCAACAGGGGAAAACACGTAAATAGAATACTGAGTCATAAACTCACCCATAGGTGAAGCAACAAATAGGGGAACTCACCCCGATAAGCAGAATTATAAAAAAATACGGATGGTGCTCCTCTATAAAAAACCTAAAACATACCTATATGACATCATCTGGTGCAACAACCTCAAGCCAACTATGTGAAACACATCAACGGGTCGGGCCTCCCCCTCTTGGGCGCCCTTTACGCGCCTGAATACCTCGATGTGACACATCTGTCCGAAGTCTAGGACAATCTCTTACCATATAGCTGGTATCTCCACACTCAAATCAACCTCTCTGCTAACGTGGCTGTGGAAACTGTGCAATACGAGTACTCTGAGACCCATAAGCACCTGAAACACTGTGCGAAGATAGAAGTGCAAACTAAACTGGCTGACCCACAAAACATCTACCATGCCATACCCTGCCTCCAAAATAAGGACCAGTAGATCTCTCTGGTTTACGAGGACTCCTCGCCTCCCTATACTCCATCTCCTGACCTCATATGCCCTCTCTCCTAGCCTCACCTGTCCTCTCTCTCTTGGTACCATATACCCTCTATCTGCGAGCGATCCCTACCACCTACTGAAATGCAACATCCGACTCCAACTCCCGAGCCATGTTGAAATGAATATCATGCCTGAGCCCCTTAATAAACCTATGGACTCCCTCTTTAACTGTAGCAACCAAAGCAGGTGCATGCCTAGCCAAATCACTGAATCTCACGACATACTCTAATACTGATATAGTGCCCTGGCGTAGCTGCTCAAACTCCACACGCCATGCATCTCGAAGGAACTGAGGTACAAACTCTCTTAGGAACATCTCTGAAAACTGAACCCATGTAAGTGAAGCTGACATGGTCGGACTACTCAACTCATACGCCCGCCACCACTGATAAGCCGCTCCTTAACCTGGAATATAGAAAAAGCAACCTCACTCGTGTCCATAATACCCATAGTGTGGAGAATGCGATGGCACTCCTCCAGAAAACCCTGTGAACTCTCTGAAGCCAAACCACTGAATGTAGGAGGGTCATATTTCTTGAACCTTGCAAATCGAAGCTGCTCTTCCTTAGATGTTGCTGCCCTGACCACAGACTGAACTAGAACCACAGGCTGTGTTGTCATGATACATGGAACCTGACCAATGTGAACTCGCTTCTCTTTAGTGTGGGCGGCGGGAGCCTGAGATCCTCCCCTGACCTGTGAAGTAGCTGGTGCAACCGGAATCAATCCCACCCGAGCCAACGTACCAAACATACTCAGGAACTTTGCTAAGGTCTCCAGAAGTCCAAGGGTAACAACAGGTGTCTCCGGCACCTGCCCCCCAACTGGAGCAACTGGCGGCTCCTCAACTGCTTCTCTAGTAGGTTCTCTAGCTGCGGTATGTACTCCTCGTCGGCCTCTTCCTCTGCCTCTAGCGACACCTGCTCTAGGAGCAGTGCCATCGATAACTATAGCTCGTGTCCTCACCATCTGTGAGAGAATGAAATGATAAAAGTTCAAACTCCAAGATCAATAAGATCTCATGATAGGAATGGAAGAAGTGAGATTGTCCTAATAGTTCCGTAGCCTCTCGAAGATAAGTAAAGACGTCTCCGTACTGATCCGCAAGACTCTACTAAACTCGCTTATGACACGTAGTACCTATGAACCTAGAGCTGTAATGCCAACTTGTCACGACCCAATTTCCCCTCTGTTGTGTATCGTGATGGCACCTATTCTTAGGGACTAGGTAAGCCTAGCATTTACTGAATAACAACAATAATAAATAAAATCTAACAGTCTTTGAAATAGAAATCTCTACAAAATTTACAATTTCCCAAAATCGGTAGTACAAGTCATAAGCTCTACAGAGTTCGCTACAACTTCTAAATACAACTGTTTGGAAATAAGTAATAACAATGTGAATACAAAATAGGAAGGTGACTACGAAGTCTGCGAATGCAGCATCAAGTTTACCTTGAGTCTCCACAGCAACGATCCACACAGCTACTAACAAACAAATACTTGGTCTGCACAAACAAATATGCAGAAGCATAGTATGAGCACACCACAACGGTGCCCAGTAAGTATCAAGACTAACCTCGGTAGAGTAGTGACGAGGAACAGTCAAGACACCCACTAGTCTAATAACATGAACAAGTATAAGTATAGGGACAACAGAGTATGATATTCTACATAAAGACTACGCGATAAGGTTAAAAATACAATAATTGCAAGAAGGAAGGAAGGCAAAAAGTATCAGCAGAATACCATAATAATGTCATAGAAGAGTGAAAGGAAACACAACCAAAATCCTAAATCATAGTAACAACAAAGACAAGTAAAAACTCAACAACTACAACTGCTTTCACATCAGGTTTTAGTCANNNNNNNNNNNNNNNNNNNNNNNNNNNNNNNNNNNNNNNNNNNNNNNNNNNNNNNNNNNNNNNNNNNNNNNNNNNNNNNNNNNNNNNNNNNNNNNNNNNNNNNNNNNNNNNNNNNNNNNNNNNNNNNNNNNNNNNNNNNNNNNNNNNNNNNNNNNNNNNNNNNNNNNNNNNNNNNNNNNNNNNNNNNNNNNNNNNNNNNNNNNNNNNNNNNNNNNNNNNNNNNNNNNNNNNNNNNNNNNNNNNNNNNNNNNNNNNNNNNNNNNNNNNNNNNNNNNNNNNNNNNNNNNNNNNTAAACATAAGAAGAAGGAATAGACAACACGTAGAATGTTTTCCCACAACTTTCACAAGATAAAGCTCACATAGGTAAGTGTACCACTACACAAATATCAACAACAAGAATGCCCCCAGGTCATCTCAAATCATCACAATCAATCCCTGACACAACCTACCTTGTCTCGCCACGTGTGCAATAGTAAAGTAAATACCCGCCTTGTCTCGCCACATGTGCATAATAATGTTCCCCCTCGTCTCACCACATGCGCAACCCCCACCCCCTATATATATATATATATCCCGCCTTGTCATGCCATATGTGCAAATATCAATAGTATCAACAGCACAAAAGAAACCTCAT
>Nt01:85585876:85596608
AAATTTGTCCTTTTTCCTCTAATGTTCTCACATCTCTTTCTTTTTTCACTCAAAGGAACTCTTGGTCGCTAATATTTAGATTTATTAATAAACCTTACTAGTCACAACCCTTAGCGATAAGAGTTTAGATTTAGAAAAAGAAAAGGAAAGTGGAAGACCAAACCTAGAAAGAATAGGAATTAGTTAGTAGAAAAAAGAAAGAAAGAATTTAAGAAACCCAAAACCCAGAATAAGGAAAGAAGTTACCTTAATCTTTATGAACTAGGATCCCCTCTTCTTGTTTTCTTTCTTTACATGGAAATCAAATAATACTTGAACTTTGAAATAATAATGAATTGTTCACTTTCCTTTTTTGGTGTTGATTTTTTTTTCATTTTGTTTTTTGTTTTTTTTTTGTTTTTTTTGTTTTTTTTTTGGTTGCTAAAGAACCACCCAAGATTATCAAGATTGAAATCTTGATTAGCCTATGCTCTGATACCATTTGATAACAACACGATAGGGTATTCAAGAATTACTAAAGAAAATCAAGAAATGTGCGCAAGCTAAAAGAAAATAAATAAACGAAAAAGGGCGGAAAATTAAAGATAGATAAAATTCAAGAAAGGGTTTTATTGAATTCAAGAATTATATTCCTGAAATTGAATCCTAACAACAACAATTAGTTAACAAAGAACTAATCGTCTTTGGTAGAGAATTAAAAACAAGAGATAGATTGTGAAACCCGACCCTTTAGAATAATAAGAACAACAATAAGCCTAAACTTATCCCCTTTCTTGAATACCGAGAAATGATCTAAGATTTCAAAAAGGGTTTAATCTTACCACCTTAAGTTGAGTCTTGAAGGTTGAAGAATAAATCCAAACGTAGCCACACACAAGAGTGCAAGAAAAATCTCACAATTTTTATTGATAATAATCTGAATAATTTTTAAGTCAAAAAATTAAGAAGATACCCCTTATATAGGTATGAGGGGGTCACGAAATCAAGGCTAAAAAAATAAAGAAATCAAGTCCTAAACTACTTTGGACAAGAAGTCCAACTACCTTAGGAAAAGAAAAATACTAGGAAGCAAAAACCAAGTCATTCTTGGAAAGTGATTCCAAAAATCTTAGGAAAAGAAAATATAACCTTAACTAACTAGGAAAGCAATAAATATAGTCCTAAAATATATGGGAATAAGTCTCAAACCAATCTTGGATAGAATCTTGGAAATCTTGAAGGAAATTTGCAAGCAACTTGGCACCAACTTGCACTCAACATCTAGCACGCCTATTTTACCATTCTTGGACATCAAGTAAGTACTTTTATGCTATTAAAAATGTGATTTTATGTAGGACTTCATCCTCTTTATCCTTAAGCTCTTCCTCTCAACTAACAACTTTATTGATCGCTACTGAAGTCCAATGACCTTGTTTTGTAGATTTTTAGCTTGAGATCTTGTTAAAGGGCCCTCTTTGAGATTCCAAAGCTTCATCCTTGTCCTCGAATAGATTTGAGCTTCCTAGGATGCTATCATTCCCCTCTTCTTGAAGAAAATTCGTCCTCGAATTTCGACCTTGCAAGAAAACGAAGACATGCACTGGTAAATGGCATCCACTAATCTGAAAAAATAGTAAAAATAAAACAAGATAGTGACCATGTGTTCACTTAACCCAATTAAGCCTAATAGGTGTAAATACACCTTTATAAAGCATATGGATATCACCATCCCAATAAAATTTATGCCGACTTAGATTTGTCCCATAAAACCCCTTTTAAGGTAGTCAAAAAATATGCATGCCAATGAAATTACAAAAGATTGATCACGCATCCATTTAAAATAAGTATCTCTACCACATGTATCAAATAAGATACTTTTATGATATAGCCAAGTATCAATTACAAATTTCATGAATTCTTCTACATATAAGCTATTCAAAGAAGCACATAAATCCTCAAGAAGGTTAGAAGAACTCATAATTCCCAAAATTAAAGTTTCATTACATTCAATCTCATGATTATAACTTTCCCAAATAATATTCTCAACATTAAATGATTCTAAACAATTGCTCAAACTATCACAGAAAGAGTCATAGATAAGCTCATGAAAGAGTATTTGATCACTAATGTCACAATAATTATGCATAGCCTCTTTACTAGTATCAAATACTTTTACATGCTCAAAATTAACATGACTAGAAGAATACTTCCTATCACACAACAAAACTCATATTCTAGCAATTTATCACATGAAAACTCTTTCCAAGCCTCTTCTCATAATTTTCATGCCTCTTTCCACCAAGTTCGAACATATAATCATCTTTGCCATTCTCAATTTCAAAAGGAAACAAATTACTCTTGCACTTGGACTTAGATATTACAGTTAGTGACTTGATATGCATCAAAATATCATCATCCACAAAAATTATAAAGTCACCAACATAAGAAATAAGAGTATAGTTCATTACCTCCAAAAATACTTTAGGTTTTCTAGAAAGGCCAAGAATGTAAATAAACTAATTATACATACCATACTTGGACTTATTTACTAATGAAATAACATCACCTTTTATTTTTTTATACAATGGCTCTAACTTGGCAATTCCTTTAGGGAACTCCATGTTATAAACCTGTAAATAAGGATCAAAAGAGTCAAAAGGTTCAACAATAAAGAAATTAACCAAGCTTTTATCCAACAAAAATTGATTTTTCTAGATGCATGTTAGGATCTAATTGGATCCTTTGCCACCATCTCTTGCGCCTTACCTATCCTTTTAGAAGGTCTTTCAACACATGGTTGCACAAAAACATAAGAATTAAATCAAGAAAGATTTAGCGGGTTAGAAAGTAAAGAACATGTTTTCTTACTTTCACTCTCTTTGGCTTTTATCTCAAGACTAACCTTTCCTCACCCTCAGCCTCTTTTCTCTCACTAAAGTTTTCTTCTTTTTCTTCACTCAAAGCCTCATCTTTTTCTCTCTCTACCTCACATACTTTTGTTATCTCATTGCCTTTCCTGTTTTCTTTTCCTTCAAGTTCGCTCTTTTTCTCACTTGACATCCCATTCTCTTCACTCAACACAACCTCTCCTTTTTCCTCTCTTGTGATGTCGACATGCACTCCCTTACTCCTTTCATTCTTTTCTCTCTCATATTTTTCCATATTCTCTTTAACGGTCTTTTCATCATCATAAATTTTTGAGGGAGTCAAAGTGATAGCATCAAGAACAAGTATATAGTTAAGGACAATGATAGAGATGATAGAGTTTTGGAAGCTCCAAGGCCATTTACAAGATCTCAAGCTAAAGAGTTGCAAGCTAAGGTTGCTAGACTTCAATGGCAAATAAAGAAGCTTTTAATTGTAGAGGAAGAGCTCTAGTCCAAAGGAGATGAATTCTCCAAGTTTTACAATTATTTGGTAGTCCAAATTGAAGTCCAAGAGGAGGAAGATTGGGTTACCAAATCAGCCCTTGAAGTCCACCAATAGGGCTCAAAATGACAATTAAAGAGGTCCAAAAGGGGGTGTTTCAAAAGGAGCCCAATTGGAGTCCAAATCAATGGCACAAACTAATAGTTTTATGGCCCAAATCTGCCCCAAAAGGTTTTGGCCGCCCCCCCCCCCCACTTAATTTTGATGGCTTTTGTTACCCATTAGGAGCCACCTGCCTAAGTTTGATGGCTATTGTGACCCCTAGCAGCCCCCTACCTAATTTAGATGACTTTTTAGCAACCCCCTACATTATTTTAAGTGCTTTTAACTCCTATAAATAAGGAGTTCTTCTCATTCATAAGACACAACATTTATTGATTAAGTATATCATATTTTGAGAGTTCTTTTGAACCTTTGTTACTTGTGCTTTGAGATTTATCTTTCAACCTTTACTAGTTCTTAGTTTAAGGTAATACGATTACTTCTCTTTTATGATATCTTTGATTCCTTTGTGGTATTCTTTGAAGGCGATTAATACTAGTTATTAATTATTATCTCAAGTTACTCGTAAAGTGGTCAAGATCCGAATCTATTGTTTTGATTTGCTTTTTAAGTAAAGGCATTTGATTTCTTCCATAAATCAAGACGTTGTTACTTTGATCTTGTCAAGGCTATAGAACTTGCGTTCTTGGAAGTTCTTGGAATTCTTTCCTTGAATTCTNNNNNNNNNNNNNNNNNNNNNNNNNNNNNNNNNNNNNNNNNNNNNNNNNNNNNNNNNNNNNNNNNNNNNNNNNNNNNNNNNNNNNNNNNNNNNNNNNNNNNNNNNNNNNNNNNNNNNNNNNNNNNNNNNNNNNNNNNNNNNNNNNNNNNNNNNNNNNNNNNNNNNNNNNNNNNNNNNNNNNNNNNNNNNNNNNNNNNNNNNNNNNNNNNNNNNNNNNNNNNNNNNNNNNNNNNNNNNNNNNNNNNNNNNNNNNNNNNNNNNNNNNNNNNNNNNNNNNNNNNNNNNNNNNNNNNNNNNNNNNNNNNNNNNNNNNNNNNNNNNNNNNNNNNNNNNNNNNNNNNNNNNNNNNNNNNNNNNNNNNNNNNNNNNNNNNNNNNNNNNNNNNNNNNNNNNNNNNNNNNNNNNNNNNNNNNNNNNNNNNNNNNNNNNNNNNNNNNNNNNNNNNNNNNNNNNNNNNNNNNNNNNNNNNNNNNNNNNNNNNNNNNNNNNNNNNNNNNNNNNNNNNNNNNNNNNNNNNNNNNNNNNNNNNNNNNNNNNNNNNNNNNNNNNNNNNNNNNNNNNNNNNNNNNNNNNNNNNNNNNNNNNNNNNNNNNNNNNNNNNNNNNNNNNNNNNNNNNNNNNNNNNNNNNNNNNNNNNNNNNNNNNNNNNNNNNNNNNNNNNNNNNNNNNNNNNNNNNNNNNNNNNNNNNNNNNNNNNNNNNNNNNNNNNNNNNNNNNNNNNNNNNNNNNNNNNNNNNNNNNNNNNNNNNNNNNNNNNNNNNNNNNNNNNNNNNNNNNNNNNNNNNNNNNNNNNNNNNNNNNNNNNNNNNNNNNNNNNNNNNNNNNNNNNNNNNNNNNNNNNNNNNNNNNNNNNNNNNNNNNNNNNNNNNNNNNNNNNNNNNNNNNNNNNNNNNNNNNNNNNNNNNNNNNNNNNNNNNNNNNNNNNNNNNNNNNNNNNNNNNNNNNNNNNNNNNNNNNNNNNNNNNNNNNNNNNNNNNNNNNNNNNNNNNNNNNNNNNNNNNNNNNNNNNNNNNNNNNNNNNNNNNNNNNNNNNNNNNNNNNNNNNNNNNNNNNNNNNNNNNNNNNNNNNNNNNNNNNNNNNNNNNNNNNNNNNNNNNNNNNNNNNNNNNNNNNNNNNNNNNNNNNNNNNNNNNNNNNNNNNNNNNNNNNNNNNNNNNNNNNNNNNNNNNNNNNNNNNNNNNNNNNNNNNNNNNNNNNNNNNNNNNNNNNNNNNNNNNNNNNNNNNNNNNNNNNNNNNNNNNNNNNNNNNNNNNNNNNNNNNNNNNNNNNNNNNNNNNNNNNNNNNNNNNNNNNNNNNNNNNNNNNNNNNNNNNNNNNNNNNNNNNNNNNNNNNNNNNNNNNNNNNNNNNNNNNNNNNNNNNNNNNNNNNNNNNNNNNNNNNNNNNNNNNNNNNNNNNNNNNNNNNNNNNNNNNNNNNNNNNNNNNNNNNNNNNNNNNNNNNNNNNNNNNNNNNNNNNNNNNNNNNNNNNNNNNNNNNNNNNNNNNNNNNNNNNNNNNNNNNNNNNNNNNNNNNNNNNNNNNNNNNNNNNNNNNNNNNNNNNNNNNNNNNNNNNNNNNNNNNNNNNNNNNNNNNNNNNNNNNNNNNNNNNNNNNNNNNNNNNNNNNNNNNNNNNNNNNNNNNNNNNNNNNNNNNNNNNNNNNNNNNNNNNNNNNNNNNNNNNNNNNNNNNNNNNNNNNNNNNNNNNNNNNNNNNNNNNNNNNNNNNNNNNNNNNNNNNNNNNNNNNNNNNNNNNNNNNNNNNNNNNNNNNNNNNNNNNNNNNNNNNNNNNNNNNNNNNNNNNNNNNNNNNNNNNNNNNNNNNNNNNNNNNNNNNNNNNNNNNNNNNNNNNNNNNNNNNNNNNNNNNNNNNNNNNNNNNNNNNNNNNNNNNNNNNNNNNNNNNNNNNNNNNNNNNNNNNNNNNNNNNNNNNNNNNNNNNNNNNNNNNNNNNNNNNNNNNNNNNNNNNNNNNNNNNNNNNNNNNNNNNNNNNNNNNNNNNNNNNNNNNNNNNNNNNNNNNNNNNNNNNNNNNNNNNNNNNNNNNNNNNNNNNNNNNNNNNNNNNNNNNNNNNNNNNNNNNNNNNNNNNNNNNNNNNNNNNNNNNNNNNNNNNNNNNNNNNNNNNNNNNNNNNNNNNNNNNNNNNNNNNNNNNNNNNNNNNNNNNNNNNNNNNNNNNNNNNNNNNNNNNNNNNNNNNNNNNNNNNNNNNNNNNNNNNNNNNNNNNNNNNNNNNNNNNNNNNNNNNNNNNNNNNNNNNNNNNNNNNNNNNNNNNNNNNNNNNNNNNNNNNNNNNNNNNNNNNNNNNNNNNNNNNNNNNNNNNNNNNNNNNNNNNNNNNNNNNNNNNNNNNNNNNNNNNNNNNNNNNNNNNNNNNNNNNNNNNNNNNNNNNNNNNNNNNNNNNNNNNNNNNNNNNNNNNNNNNNNNNNNNNNNNNNNNNNNNNNNNNNNNNNNNNNNNNNNNNNNNNNNNNNNNNNNNNNNNNNNNNNNNNNNNNNNNNNNNNNNNNNNNNNNNNNNNNNNNNNNNNNNNNNNNNNNNNNNNNNNNNNNNNNNNNNNNNNNNNNNNNNNNNNNNNNNNNNNNNNNNNNNNNNNNNNNNNNNNNNNNNNNNNNNNNNNNNNNNNNNNNNNNNNNNNNNNNNNNNNNNNNNNNNNNNNNNNNNNNNNNNNNNNNNNNNNNNNNNNNNNNNNNNNNNNNNNNNNNNNNNNNNNNNNNNNNNNNNNNNNNNNNNNNNNNNNNNNNNNNNNNNNNNNNNNNNNNNNNNNNNNNNNNNNNNNNNNNNNNNNNNNNNNNNNNNNNNNNNNNNNNNNNNNNNNNNNNNNNNNNNNNNNNNNNNNNNNNNNNNNNNNNNNNNNNNNNNNNNNNNNNNNNNNNNNNNNNNNNNNNNNNNNNNNNNNNNNNNNNNNNNNNNNNNNNNNNNNNNNNNNNNNNNNNNNNNNNNNNNNNNNNNNNNNNNNNNNNNNNNNNNNNNNNNNNNNNNNNNNNNNNNNNNNNNNNNNNNNNNNNNNNNNNNNNNNNNNNNNNNNNNNNNNNNNNNNNNNNNNNNNNNNNNNNNNNNNNNNNNNNNNNNNNNNNNNNNNNNNNNNNNNNNNNNNNNNNNNNNNNNNNNNNNNNNNNNNNNNNNNNNNNNNNNNNNNNNNNNNNNNNNNNNNNNNNNNNNNNNNNNNNNNNNNNNNNNNNNNNNNNNNNNNNNNNNNNNNNNNNNNNNNNNNNNNNNNNNNNNNNNNNNNNNNNNNNNNNNNNNNNNNNNNNNNNNNNNNNNNNNNNNNNNNNNNNNNNNNNNNNNNNNNNNNNNNNNNNNNNNNNNNNNNNNNNNNNNNNNNNNNNNNNNNNNNNNNNNNNNNNNNNNNNNNNNNNNNNNNNNNNNNNNNNNNNNNNNNNNNNNNNNNNNNNNNNNNNNNNNNNNNNNNNNNNNNNNNNNNNNNNNNNNNNNNNNNNNNNNNNNNNNNNNNNNNNNNNNNNNNNNNNNNNNNNNNNNNNNNNNNNNNNNNNNNNNNNNNNNNNNNNNNNNNNNNNNNNNNNNNNNNNNNNNNNNNNNNNNNNNNNNNNNNNNNNNNNNNNNNNNNNNNNNNNNNNNNNNNNNNNNNNNNNNNNNNNNNNNNNNNNNNNNNNNNNNNNNNNNNNNNNNNNNNNNNNNNNNNNNNNNNNNNNNNNNNNNNNNNNNNNNNNNNNNNNNNNNNNNNNNNNNNNNNNNNNNNNNNNNNNNNNNNNNNNNNNNNNNNNNNNNNNNNNNNNNNNNNNNNNNNNNNNNNNNNNNNNNNNNNNNNNNNNNNNNNNNNNNNNNNNNNNNNNNNNNNNNNNNNNNNNNNNNNNNNNNNNNNNNNNNNNNNNNNNNNNNNNNNNNNNNNNNNNNNNNNNNNNNNNNNNNNNNNNNNNNNNNNNNNNNNNNNNNNNNNNNNNNNNNNNNNNNNNNNNNNNNNNNNNNNNNNNNNNNNNNNNNNNNNNNNNNNNNNNNNNNNNNNNNNNNNNNNNNNNNNNNNNNNNNNNNNNNNNNNNNNNNNNNNNNNNNNNNNNNNNNNNNNNNNNNNNNNNNNNNNNNNNNNNNNNNNNNNNNNNNNNNNNNNNNNNNNNNNNNNNNNNNNNNNNNNNNNNNNNNNNNNNNNNNNNNNNNNNNNNNNNNNNNNNNNNNNNNNNNNNNNNNNNNNNNNNNNNNNNNNNNNNNNNNNNNNNNNNNNNNNNNNNNNNNNNNNNNNNNNNNNNNNNNNNNNNNNNNNNNNNNNNNNNNNNNNNNNNNNNNNNNNNNNNNNNNNNNNNNNNNNNNNNNNNNNNNNNNNNNNNNNNNNNNNNNNNNNNNNNNNNNNNNNNNNNNNNNNNNNNNNNNNNNNNNNNNNNNNNNNNNNNNNNNNNNNNNNNNNNNNNNNNNNNNNNNNNNNNNNNNNNNNNNNNNNNNNNNNNNNNNNNNNNNNNNNNNNNNNNNNNNNNNNNNNNNNNNNNNNNNNNNNNNNNNNNNNNNNNNNNNNNNNNNNNNNNNNNNNNNNNNNNNNNNNNNNNNNNNNNNNNNNNNNNNNNNNNNNNNNNNNNNNNNNNNNNNNNNNNNNNNNNNNNNNNNNNNNNNNNNNNNNNNNNNNNNNNNNNNNNNNNNNNNNNNNNNNNNNNNNNNNNNNNNNNNNNNNNNNNNNNNNNNNNNNNNNNNNNNNNNNNNNNNNNNNNNNNNNNNNNNNNNNNNNNNNNNNNNNNNNNNNNNNNNNNNNNNNNNNNNNNNNNNNNNNNNNNNNNNNNNNNNNNNNNNNNNNNNNNNNNNNNNNNNNNNNNNNNNNNNNNNNNNNNNNNNNNNNNNNNNNNNNNNNNNNNNNNNNNNNNNNNNNNNNNNNNNNNNNNNNNNNNNNNNNNNNNNNNNNNNNNNNNNNNNNNNNNNNNNNNNNNNNNNNNNNNNNNNNNNNNNNNNNNNNNNNNNNNNNNNNNNNNNNNNNNNNNNNNNNNNNNNNNNNNNNNNNNNNNNNNNNNNNNNNNNNNNNNNNNNNNNNNNNNNNNNNNNNNNNNNNNNNNNNNNNNNNNNNNNNNNNNNNNNNNNNNNNNNNNNNNNNNNNNNNNNNNNNNNNNNNNNNNNNNNNNNNNNNNNNNNNNNNNNNNNNNNNNNNNNNNNNNNNNNNNNNNNNNNNNNNNNNNNNNNNNNNNNNNNNNNNNNNNNNNNNNNNNNNNNNNNNNNNNNNNNNNNNNNNNNNNNNNNNNNNNNNNNNNNNNNNNNNNNNNNNNNNNNNNNNNNNNNNNNNNNNNNNNNNNNNNNNNNNNNNNNNNNNNNNNNNNNNNNNNNNNNNNNNNNNNNNNNNNNNNNNNNNNNNNNNNNNNNNNNNNNNNNNNNNNNNNNNNNNNNNNNNNNNNNNNNNNNNNNNNNAAGGCGATTAATACTAGTTATTAATTGTTGTCTCAAGTTACTCCTAAAGTGGTCAAGATCCGAATCTATTGTTTTGATTTGCTTTTTAAGTAAAGGCGTTTGATTTCTTCCATAAATAAGAACGTTGTTACTTTGATCTTGTCAAGGCTATAGAACTTGCGTTCTTGGAAGTTCTTGGAATTCTTTCCTTGAATTATTCCCATATCCTTTATTTTCATCTCTTTAATTATAGTTGTTCAATTCCTTGTTGTTATTGCTTCCACATTTACTACTCAAATTCTTACTCTAATTTGGATTTCCGACCTAGTT
>Nt01:86691394:86702901
AAAGAAAAAAATGAAANNNNNNNNNNNNNNNNNNNNNNNNNNNNNNNNNNNNNNNNNNNNNNNNNNNNNNNNNNNNNNNNNNNNNNNNNNNNNNNNNNNNNNNNNNNNNNNNNNNNNNNNNNNNNNNNNNNNNNNNNNNNNNNNNNNNNNNNNNNNNNNNNNNNNNNNNNNNNNNNNNNNNNNNNNNNNNNNNNNNNNNNNNNNNNNNNNNNNNNNNNNNNNNNNNNNNNNNNNNNNNNNNNNNNNNNNNNNNNNNNNNNNNNNNNNNNNNNNNNNNNNNNNNNNNNNNNNNNNNNNNNNNNNNNNNNNNNNNNNNNNNNNNNNNNNNNNNNNNNNNNNNNNNNNNNNNNNNNNNNNNNNNNNNNNNNNNNNNNNNNNNNNNNNNNNNNNNNNNNNNNNNNNNNNNNNNNNNNNNNNNNNNNNNNNNNNNNNNNNNNNNNNNNNNNNNNNNNNNNNNNNNNNNNNNNNNNNNNNNNNNNNNNNNNNNNNNNNNNNNNNNNNNNNNNNNNNNNNNNNNNNNNNNNNNNNNNNNNNNNNNNNNNNNNNNNNNNNNNNNNNNNNNNNNNNNNNNNNNNNNNNNNNNNNNNNNNNNNNNNNNNNNNNNNNNNNNNNNNNNNNNNNNNNNNNNNNNNNNNNNNNNNNNNNNNNNNNNNNNNNNNNNNNNNNNNNNNNNNNNNNNNNNNNNNNNNNNNNNNNNNNNNNNNNNNNNNNNNNNNNNNNNNNNNNNNNNNNNNNNNNNNNNNNNNNNNNNNNNNNNNNNNNNNNNNNNNNNNNNNNNNNNNNNNNNNNNNNNNNNNNNNNNNNNNNNNNNNNNNNNNNNNNNNNNNNNNNNNNNNNNNNNNNNNNNNNNNNNNNNNNNNNNNNNNNNNNNNNNNNNNNNNNNNNNNNNNNNNNNNNNNNNNNNNNNNNNNNNNNNNNNNNNNNNNNNNNNNNNNNNNNNNNNNNNNNNNNNNNNNNNNNNNNNNNNNNNNNNNNNNNNNNNNNNNNNNNNNNNNNNNNNNNNNNNNNNNNNNNNNNNNNNNNNNNNNNNNNNNNNNNNNNNNNNNNNNNNNNNNNNNNNNNNNNNNNNNNNNNNNNNNNNNNNNNNNNNNNNNNNNNNNNNNNNNNNNNNNNNNNNNNNNNNNNNNNNNNNNNNNNNNNNNNNNNNNNNNNNNNNNNNNNNNNNNNNNNNNNNNNNNNNNNNNNNNNNNNNNNNNNNNNNNNNNNNNNNNNNNNNNNNNNNNNNNNNNNNNNNNNNNNNNNNNNNNNNNNNNNNNNNNNNNNNNNNNNNNNNNNNNNNNNNNNNNNNNNNNNNNNNNNNNNNNNNNNNNNNNNNNNNNNNNNNNNNNNNNNNNNNNNNNNNNNNNNNNNNNNNNNNNNNNNNNNNNNNNNNNNNNNNNNNNNNNNNNNNNNNNNNNNNNNNNNNNNNNNNNNNNNNNNNNNNNNNNNNNNNNNNNNNNNNNNNNNNNNNNNNNNNNNNNNNNNNNNNNNNNNNNNNNNNNNNNNNNNNNNNNNNNNNNNNNNNNNNNNNNNNNNNNNNNNNNNNNNNNNNNNNNNNNNNNNNNNNNNNNNNNNNNNNNNNNNNNNNNNNNNNNNNNNNNNNNNNNNNNNNNNNNNNNNNNNNNNNNNNNNNNNNNNNNNNNNNNNNNNNNNNNNNNNNNNNNNNNNNNNNNNNNNNNNNNNNNNNNNNNNNNNNNNNNNNNNNNNNNNNNNNNNNNNNNNNNNNNNNNNNNNNNNNNNNNNNNNNNNNNNNNNNNNNNNNNNNNNNNNNNNNNNNNNNNNNNNNNNNNNNNNNNNNNNNNNNNNNNNNNNNNNNNNNNNNNNNNNNNNNNNNNNNNNNNNNNNNNNNNNNNNNNNNNNNNNNNNNNNNNNNNNNNNNNNNNNNNNNNNNNNNNNNNNNNNNNNNNNNNNNNNNNNNNNNNNNNNNNNNNNNNNNNNNNNNNNNNNNNNNNNNNNNNNNNNNNNNNNNNNNNNNNNNNNNNNNNNNNNNNNNNNNNNNNNNNNNNNNNNNNNNNNNNNNNNNNNNNNNNNNNNNNNNNNNNNNNNNNNNNNNNNNNNNNNNNNNNNNNNNNNNNNNNNNNNNNNNNNNNNNNNNNNNNNNNNNNNNNNNNNNNNNNNNNNNNNNNNNNNNNNNNNNNNNNNNNNNNNNNNNNNNNNNNNNNNNNNNNNNNNNNNNNNNNNNNNNNNNNNNNNNNNNNNNNNNNNNNNNNNNNNNNNNNNNNNNNNNNNNNNNNNNNNNNNNNNNNNNNNNNNNNNNNNNNNNNNNNNNNNNNNNNNNNNNNNNNNNNNNNNNNNNNNNNNNNNNNNNNNNNNNNNNNNNNNNNNNNNNNNNNNNNNNNNNNNNNNNNNNNNNNNNNNNNNNNNNNNNNNNNNNNNNNNNNNNNNNNNNNNNNNNNNNNNNNNNNNNNNNNNNNNNNNNNNNNNNNNNNNNNNNNNNNNNNNNNNNNNNNNNNNNNNNNNNNNNNNNNNNNNNNNNNNNNNNNNNNNNNNNNNNNNNNNNNNNNNNNNNNNNNNNNNNNNNNNNNNNNNNNNNNNNNNNNNNNNNNNNNNNNNNNNNNNNNNNNNNNNNNNNNNNNNNNNNNNNNNNNNNNNNNNNNNNNNNNNNNNNNNNNNNNNNNNNNNNNNNNNNNNNNNNNNNNNNNNNNNNNNNNNNNNNNNNNNNNNNNNNNNNNNNNNNNNNNNNNNNNNNNNNNNNNNNNNNNNNNNNNNNNNNNNNNNNNNNNNNNNNNNNNNNNNNNNNNNNNNNNNNNNNNNNNNNNNNNNNNNNNNNNNNNNNNNNNNNNNNNNNNNNNNNNNNNNNNNNNNNNNNNNNNNNNNNNNNNNNNNNNNNNNNNNNNNNNNNNNNNNNNNNNNNNNNNNNNNNNNNNNNNNNNNNNNNNNNNNNNNNNNNNNNNNNNNNNNNNNNNNNNNNNNNNNNNNNNNNNNNNNNNNNNNNNNNNNNNNNNNNNNNNNNNNNNNNNNNNNNNNNNNNNNNNNNNNNNNNNNNNNNNNNNNNNNNNNNNNNNNNNNNNNNNNNNNNNNNNNNNNNNNNNNNNNNNNNNNNNNNNNNNNNNNNNNNNNNNNNNNNNNNNNNNNNNNNNNNNNNNNNNNNNNNNNNNNNNNNNNNNNNNNNNNNNNNNNNNNNNNNNNNNNNNNNNNNNNNNNNNNNNNNNNNNNNNNNNNNNNNNNNNNNNNNNNNNNNNNNNNNNNNNNNNNNNNNNNNNNNNNNNNNNNNNNNNNNNNNNNNNNNNNNNNNNNNNNNNNNNNNNNNNNNNNNNNNNNNNNNNNNNNNNNNNNNNNNNNNNNNNNNNNNNNNNNNNNNNNNNNNNNNNNNNNNNNNNNNNNNNNNNNNNNNNNNNNNNNNNNNNNNNNNNNNNNNNNNNNNNNNNNNNNNNNNNNNNNNNNNNNNNNNNNNNNNNNNNNNNNNNNNNNNNNNNNNNNNNNNNNNNNNNNNNNNNNNNNNNNNNNNNNNNNNNNNNNNNNNNNNNNNNNNNNNNNNNNNNNNNNNNNNNNNNNNNNNNNNNNNNNNNNNNNNNNNNNNNNNNNNNNNNNNNNNNNNNNNNNNNNNNNNNNNNNNNNNNNNNNNNNNNNNNNNNNNNNNNNNNNNNNNNNNNNNNNNNNNNNNNNNNNNNNNNNNNNNNNNNNNNNNNNNNNNNNNNNNNNNNNNNNNNNNNNNNNNNNNNNNNNNNNNNNNNNNNNNNNNNNNNNNNNNNNNNNNNNNNNNNNNNNNNNNNNNNNNNNNNNNNNNNNNNNNNNNNNNNNNNNNNNNNNNNNNNNNNNNNNNNNNNNNNNNNNNNNNNNNNNNNNNNNNNNNNNNNNNNNNNNNNNNNNNNNNNNNNNNNNNNNNNNNNNNNNNNNNNNNNNNNNNNNNNNNNNNNNNNNNNNNNNNNNNNNNNNNNNNNNNNNNNNNNNNNNNNNNNNNNNNNNNNNNNNNNNNNNNNNNNNNNNNNNNNNNNNNNNNNNNNNNNNNNNNNNNNNNNNNNNNNNNNNNNNNNNNNNNNNNNNNNNNNNNNNNNNNNNNNNNNNNNNNNNNNNNNNNNNNNNNNNNNNNNNNNNNNNNNNNNNNNNNNNNNNNNNNNNNNNNNNNNNNNNNNNNNNNNNNNNNNNNNNNNNNNNNNNNNNNNNNNNNNNNNNNNNNNNNNNNNNNNNNNNNNNNNNNNNNNNNNNNNNNNNNNNNNNNNNNNNNNNNNNNNNNNNNNNNNNNNNNNNNNNNNNNNNNNNNNNNNNNNNNNNNNNNNNNNNNNNNNNNNNNNNNNNNNNNNNNNNNNNNNNNNNNNNNNNNNNNNNNNNNNNNNNNNNNNNNNNNNNNNNNNNNNNNNNNNNNNNNNNNNNNNNNNNNNNNNNNNNNNNNNNNNNNNNNNNNNNNNNNNNNNNNNNNNNNNNNNNNNNNNNNNNNNNNNNNNNNNNNNNNNNNNNNNNNNNNNNNNNNNNNNNNNNNNNNNNNNNNNNNNNNNNNNNNNNNNNNNNNNNNNNNNNNNNNNNNNNNNNNNNNNNNNNNNNNNNNNNNNNNNNNNNNNNNNNNNNNNNNNNNNNNNNNNNNNNNNNNNNNNNNNNNNNNNNNNNNNNNNNNNNNNNNNNNNNNNNNNNNNNNNNNNNNNNNNNNNNNNNNNNNNNNNNNNNNNNNNNNNNNNNNNNNNNNNNNNNNNNNNNNNNNNNNNNNNNNNNNNNNNNNNNNNNNNNNNNNNNNNNNNNNNNNNNNNNNNNNNNNNNNNNNNNNNNNNNNNNNNNNNNNNNNNNNNNNNNNNNNNNNNNNNNNNNNNNNNNNNNNNNNNNNNNNNNNNNNNNNNNNNNNNNNNNNNNNNNNNNNNNNNNNNNNNNNNNNNNNNNNNNNNNNNNNNNNNNNNNNNNNNNNNNNNNNNNNNNNNNNNNNNNNNNNNNNNNNNNNNNNNNNNNNNNNNNNNNNNNNNNNNNNNNNNNNNNNNNNNNNNNNNNNNNNNNNNNNNNNNNNNNNNNNNNNNNNNNNNNNNNNNNNNNNNNNNNNNNNNNNNNNNNNNNNNNNNNNNNNNNNNNNNNNNNNNNNNNNNNNNNNNNNNNNNNNNNNNNNNNNNNNNNNNNNNNNNNNNNNNNNNNNNNNNNNNNNNNNNNNNNNNNNNNNNNNNNNNNNNNNNNNNNNNNNNNNNNNNNNNNNNNNNNNNNNNNNNNNNNNNNNNNNNNNNNNNNNNNNNNNNNNNNNNNNNNNNNNNNNNNNNNNNNNNNNNNNNNNNNNNNNNNNNNNNNNNNNNNNNNNNNNNNNNNNNNNNNNNNNNNNNNNNNNNNNNNNNNNNNNNNNNNNNNNNNNNNNNNNNNNNNNNNNNNNNNNNNNNNNNNNNNNNNNNNNNNNNNNNNNNNNNNNNNNNNNNNNNNNNNNNNNNNNNNNNNNNNNNNNNNNNNNNNNNNNNNNNNNNNNNNNNNNNNNNNNNNNNNNNNNNNNNNNNNNNNNNNNNNNNNNNNNNNNNNNNNNNNNNNNNNNNNNNNNNNNNNNNNNNNNNNNNNNNNNNNNNNNNNNNNNNNNNNNNNNNNNNNNNNNNNNNNNNNNNNNNNNNNNNNNNNNNNNNNNNNNNNNNNNNNNNNNNNNNNNNNNNNNNNNNNNNNNNNNNNNNNNNNNNNNNNNNNNNNNNNNNNNNNNNNNNNNNNNNNNNNNNNNNNNNNNNNNNNNNNNNNNNNNNNNNNNNNNNNNNNNNNNNNNNNNNNNNNNNNNNNNNNNNNNNNNNNNNNNNNNNNNNNNNNNNNNNNNNNNNNNNNNNNNNNNNNNNNNNNNNNNNNNNNNNNNNNNNNNNNNNNNNNNNNNNNNNNNNNNNNNNNNNNNNNNNNNNNNNNNNNNNNNNNNNNNNNNNNNNNNNNNNNNNNNNNNNNNNNNNNNNNNNNNNNNNNNNNNNNNNNNNNNNNNNNNNNNNNNNNNNNNNNNNNNNNNNNNNNNNNNNNNNNNNNNNNNNNNNNNNNNNNNNNNNNNNNNNNNNNNNNNNNNNNNNNNNNNNNNNNNNNNNNNNNNNNNNNNNNNNNNNNNNNNNNNNNNNNNNNNNNNNNNNNNNNNNNNNNNNNNNNNNNNNNNNNNNNNNNNNNNNNNNNNNNNNNNNNNNNNNNNNNNNNNNNNNNNNNNNNNNNNNNNNNNNNNNNNNNNNNNNNNNNNNNNNNNNNNNNNNNNNNNNNNNNNNNNNNNNNNNNNNNNNNNNNNNNNNNNNNNNNNNNNNNNNNNNNNNNNNNNNNNNNNNNNNNNNNNNNNNNNNNNNNNNNNNNNNNNNNNNNNNNNNNNNNNNNNNNNNNNNNNNNNNNNNNNNNNNNNNNNNNNNNNNNNNNNNNNNNNNNNNNNNNNNNNNNNNNNNNNNNNNNNNNNNNNNNNNNNNNNNNNNNNNNNNNNNNNNNNNNNNNNNNNNNNNNNNNNNNNNNNNNNNNNNNNNNNNNNNNNNNNNNNNNNNNNNNNNNNNNNNNNNNNNNNNNNNNNNNNNNNNNNNNNNNNNNNNNNNNNNNNNNNNNNNNNNNNNNNNNNNNNNNNNNNNNNNNNNNNNNNNNNNNNNNNNNNNNNNNNNNNNNNNNNNNNNNNNNNNNNNNNNNNNNNNNNNNNNNNNNNNNNNNNNNNNNNNNNNNNNNNNNNNNNNNNNNNNNNNNNNNNNNNNNNNNNNNNNNNNNNNNNNNNNNNNNNNNNNNNNNNNNNNNNNNNNNNNNNNNNNNNNNNNNNNNNNNNNNNNNNNNNNNNNNNNNNNNNNNNNNNNNNNNNNNNNNNNNNNNNNNNNNNNNNNNNNNNNNNNNNNNNNNNNNNNNNNNNNNNNNNNNNNNNNNNNNNNNNNNNNNNNNNNNNNNNNNNNNNNNNNNNNNNNNNNNNNNNNNNNNNNNNNNNNNNNNNNNNNNNNNNNNNNNNNNNNNNNNNNNNNNNNNNNNNNNNNNNNNNNNNNNNNNNNNNNNNNNNNNNNNNNNNNNNNNNNNNNNNNNNNNNNNNNNNNNNNNNNNNNNNNNNNNNNNNNNNNNNNNNNNNNNNNNNNNNNNNNNNNNNNNNNNNNNNNNNNNNNNNNNNNNNNNNNNNNNNNNNNNNNNNNNNNNNNNNNNNNNNNNNNNNNNNNNNNNNNNNNNNNNNNNNNNNNNNNNNNNNNNNNNNNNNNNNNNNNNNNNNNNNNNNNNNNNNNNNNNNNNNNNNNNNNNNNNNNNNNNNNNNNNNNNNNNNNNNNNNNNNNNNNNNNNNNNNNNNNNNNNNNNNNNNNNNNNNNNNNNNNNNNNNNNNNNNNNNNNNNNNNNNNNNNNNNNNNNNNNNNNNNNNNNNNNNNNNNNNNNNNNNNNNNNNNNNNNNNNNNNNNNNNNNNNNNNNNNNNNNNNNNNNNNNNNNNNNNNNNNNNNNNNNNNNNNNNNNNNNNNNNNNNNNNNNNNNNNNNNNNNNNNNNNNNNNNNNNNNNNNNNNNNNNNNNNNNNNNNNNNNNNNNNNNNNNNNNNNNNNNNNNNNNNNNNNNNNNNNNNNNNNNNNNNNNNNNNNNNNNNNNNNNNNNNNNNNNNNNNNNNNNNNNNNNNNNNNNNNNNNNNNNNNNNNNNNNNNNNNNNNNNNNNNNNNNNNNNNNNNNNNNNNNNNNNNNNNNNNNNNNNNNNNNNNNNNNNNNNNNNNNNNNNNNNNNNNNNNNNNNNNNNNNNNNNNNNNNNNNNNNNNNNNNNNNNNNNNNNNNNNNNNNNNNNNNNNNNNNNNNNNNNNNNNNNNNNNNNNNNNNNNNNNNNNNNNNNNNNNNNNNNNNNNNNNNNNNNNNNNNNNNNNNNNNNNNNNNNNNNNNNNNNNNNNNNNNNNNNNNNNNNNNNNNNNNNNNNNNNNNNNNNNNNNNNNNNNNNNNNNNNNNNNNNNNNNNNNNNNNNNNNNNNNNNNNNNNNNNNNNNNNNNNNNNNNNNNNNNNNNNNNNNNNNNNNNNNNNNNNNNNNNNNNNNNNNNNNNNNNNNNNNNNNNNNNNNNNNNNNNNNNNNNNNNNNNNNNNNNNNNNNNNNNNNNNNNNNNNNNNNNNNNNNNNNNNNNNNNNNNNNNNNNNNNNNNNNNNNNNNNNNNNNNNNNNNNNNNNNNNNNNNNNNNNNNNNNNNNNNNNNNNNNNNNNNNNNNNNNNNNNNNNNNNNNNNNNNNNNNNNNNNNNNNNNNNNNNNNNNNNNNNNNNNNNNNNNNNNNNNNNNNNNNNNNNNNNNNNNNNNNNNNNNNNNNNNNNNNNNNNNNNNNNNNNNNNNNNNNNNNNNNNNNNNNNNNNNNNNNNNNNNNNNNNNNNNNNNNNNNNNNNNNNNNNNNNNNNNNNNNNNNNNNNNNNNNNNNNNNNNNNNNNNNNNNNNNNNNNNNNNNNNNNNNNNNNNNNNNNNNNNNNNNNNNNNNNNNNNNNNNNNNNNNNNNNNNNNNNNNNNNNNNNNNNNNNNNNNNNNNNNNNNNNNNNNNNNNNNNNNNNNNNNNNNNNNNNNNNNNNNNNNNNNNNNNNNNNNNNNNNNNNNNNNNNNNNNNNNNNNNNNNNNNNNNNNNNNNNNNNNNNNNNNNNNNNNNNNNNNNNNNNNNNNNNNNNNNNNNNNNNNNNNNNNNNNNNNNNNNNNNNNNNNNNNNNNNNNNNNNNNNNNNNNNNNNNNNNNNNNNNNNNNNNNNNNNNNNNNNNNNNNNNNNNNNNNNNNNNNNNNNNNNNNNNNNNNNNNNNNNNNNNNNNNNNNNNNNNNNNNNNNNNNNNNNNNNNNNNNNNNNNNNNNNNNNNNNNNNNNNNNNNNNNNNNNNNNNNNNNNNNNNNNNNNNNNNNNNNNNNNNNNNNNNNNNNNNNNNNNNNNNNNNNNNNNNNNNNNNNNNNNNNNNNNNNNNNNNNNNNNNNNNNNNNNNNNNNNNNNNNNNNNNNNNNNNNNNNNNNNNNNNNNNNNNNNNNNNNNNNNNNNNNNNNNNNNGGGTGCTGATGATGATGATCATGTTCTGCATTCCAAGGATTACAAACTGGCTGACTAATGCAAGATGTGCACAAGCCCCCATTGGTAGTATCTACAATGTGCACTTGCTGTTTCTGCCCTGATTCCTCCACCTTTTTGGTGAGTATGCTCATCTATGTCAAGAGGGTCGCCACATTTTCAGCCATGGAATTTGATGGGTCAAAAGGCACTGAGTGCACCACTGGAGTGATAGGTGCATTCCTCGTCGTCCACCCCGAATTCTGAGCCATTTTGTCAAGTAGACTCTGACCTTCTCTCCAAGTTTTGCTCAAAAATGCCCCACCAGCTGAGGCATCTACAATGTTCTTCATGCTATCTGACAGTCCCATGTAAAACCGTTGTCCCAACAACTGATCTGGAATACCATGGTGTGTACATATAACCAACATTCCTTTAAACCGGCTCCATGTCTCATGCAGTGTCTCCATTGGTTTCTGTTTAAAGCTCACGATCTCATCAATTTGTTGAGTTATTTTGTTGGGCGGGTGGAACTTGATGTGAAATTGCTTGACTAACTCATCCCAAGTTTCTATAGAGTTTATGGGGAGTGAGTTTACCTAGACCTGAGCAGCTCCTGTCACCGAGAATGGAAATAATAACAGCCTGATTGCTTCCGGAGTTACGTTGGGTTGCCTTTGAGTTTTGCAAATCGACAGGAAGTTCTTCAAGTGTTGCTGAGGATCTTCGGCTGGTATCCCAGAAAATAGTCCCTTATTTTGCAGCAAGTGCAGCATTTTGTTCGTGATTTGGAACGATTCAGCTTGTATCGCGGGCACAACAATGGCAATGGCCAGATTGTCAGTTGTGGGTTGTTCCTAGTCATGTAGTGCAGCCTCAGGCACAGGAGGTGCCATATCTCTGACGTTTCCATTGACGTTGTCTACGTCACCCATGTCAATTTCGAGTTTGTGTGTTTGATGAGGTTGTTAAAGTCTTTTGTTGGCACGGTTTAATATCCGGAATGTTTTCTCGGGGTCTGAGAGTCCTTCAAGTAGTTCTCCAGTCCTCGTAGAGTTTCTAGGCATACACCTGTGCAACCACGTCAACAACCGTCAAAAATCTCAATCAAAAATTTGGTGTAGAGAAAACTGACTACACTAAAGATTTTTGTATTTCTATCAACGGTAATTGATAATTCCGTTAAGTCCCCGGCAACGGCGCCAAAATTT
>Nt01:88313380:88326903
ATGGTCACAGCTAGTGGCGCATCCTCTTTTCAACTGACTTGGTAAGCCTCACTTCATTTCAGGGTCCTGTATCATTTGTTTATCATGTACTTGTATTTTGAGGTATAGCCGAAGCCTTGTTGCTGGCATTTCCATATTACTTTTCAGTTGTATTTAGAGGCTTCATAGACAGGTTGTGGGTGGTGTTTGATAATGGGGAATTGAATTAGAAATATTGATATGTGGTAAAGATGTATAAAACTTGTAATATTTTGAAAATTATGAACGAAGTTGCTAATGGAAATGAAATGGAAGTCGTTAATGATATACTTTTAGAATTTGAGTAATGGAGTACATCTACTCTTTATTCAAATACGAATTTGGGTAGAATGAAATCTAACAGGTTTGTTCAGTCGGGTTTACTCGGTTGAGGCCGGTCGCGCCTCCCGAGGTTGGGGCGTGACAAACTTGGTATCAGAGCCTAAGGTTTTAAAGTGTCCTAGGATGTCTCGGAGCCGTGTCTAGTAAAGTCCTTCTTATCGATGTGTTGTCGACCACATCTATAATTAGGAGGCTACTTGAATATTTAGGAATTTCACCCTTCTTTGATACTCCAGATCGTGCAGTAGAGCTCAAGATAGGGAGCTAATTTCCTCGCTATGTCTTATTCCCAAGATGAGTAATCTTGATACCATAATCCACGAGTTTGAAGCAGTAAGGAGGGAATGACCCCACCATTGAATCTGAGGGAGATTGCCCAAGAGTTTGTTAGGAAATGTATTGAGCCATGGAAGGATTGGTAGAACTTGTTGCTAAAGGGAGTACCCTTGTTCCTATAAATGTCATTGTACCAGCATTTCATGTAGTATATCAGTATATTACCAATGTATGTTACTGATGTGGAGTCAGGGTGCATCAGTTAAGGCACTGCCCCGCCAATCTAAAGTTACCAAGTAAGTCACTCCTTGCTATATCGTTATGAACACCGCACGGTTTCCTTTTTTATATGTGCATCCATATTGAAAAGTTCTCATAAACATGGTCTTAACAAGATGTTGAATCATAAAACATTGCATGTATCGACTCTTTGAATGTGACGTATTATTCATGAAGCCTTCTGATCACAGTTCTCTTACTTACAGCCTCTTATGGAATTGAGCTCTATAATTATGTCCTTGAATGGGGTTATAACTCTAGGATTAATACTTCCCACTTGCTTTCCTAAATTCTCAACAAGGGACTATACCTGATGAATTTCTTACAAAATCTTTTTATTTAAATGGACCACATCTGCTCACTTGCACCTATGCATGCACCATCGTAAAGTTTACCTATGTGGTGTCAAGTTCCATGTAAAGCATCCAGTGTTGTGATCCTTCTCGAGTCACTCTTTTCTCACTGGTGTATATGGCTTCTATGATTTGAATAGTCACCCTACTCTCTTTCAAGTATCATCACGAAACTTTCTCACTGTCTAGTAACATAAGAGCATACATCAGCACCTATCATATGAGTGTATGTCAATCGAAATAGTCACCGTGTGCATAAAGTCTCTCTGAAAATTGAGATCCTCACATCCCCGTCATAGGAAGATCTTGTGTCTCCATCTTAGTACAACGTTTGTGTCCACATTGGACATCCCGCAGTAAGTAGCTCACTTTGTTCCTAGTATTGTGGTGGCCCATGATGTGGTCTTGTATTACAGTTTGGGAGTTAGTATAGCAAAAGCATGTCCAGCTTATAACAAATGTTTATTTTCTCTTTATACCTCCACAACATGCATTAATTGTGTTCCTTAGTTAGTGAATTCATTGTGCTAGTTTCCCAACACTTGTTTGATAACCATGAGAGAACGTGTCCTTCTATGTGTCACTATAACAGTTCCTTTCTCATAAGGACCCGCAATAGGCTCTCCATCAAGACCAAATGCACCTTTGGGGGTTATCATAGCACAACGCCTATTTCTTATGTTTTCCTGTCTTTCATTAGCATCTTGGCACTTCTCAAGTCAAAATCCATGGAGAACTCATCATGAACATCTGTAAACCTTCCATGATTATTTTATATTGTCTCATTGGGTTCGGTTGTCTTTACATACTCGACTTCTAGAATCATTGACTATGTCATTGTCATGTGCGGGGAAGTTTTGCTACCCTTGGTATTCCACCTCCCTAGGTGGATAGGAGCGTTATTTGTCTTTCTCCCCGGAGCATCATGTTAACCATTAGAACCACTCTAACCAATACATGATTTCATCCTAATATTAAGATGTCCTAGCTATGTGGTTTCACTCGTGAAAGGTTGAGATTTGATGCCTTCAGATTTTTGCACATATCATGAGCATATTTATTTGGAAGAGAAGTGGTCGTATCTTTAGTTCTCTCATATATGATCAATTATCATGAAGGGTTAAGTTGTTTGAAATATGATAATCTCATAAGTGTTCAACTTCTTTTCATCCTCATGGGCTTGTGGCATAGATTCCTTGTGTCAGTTAACGTTAGGAGTGTAATTCAACTTCATGTATTTTGAAACCCATATCGCATTCAAGGTGCCAGAGTATTCTCATTCTTGATAAACTAATTTTCCTACACTCCAGAAGACGACTAGGCCATGTACTTGAATATTCCTCCTTAATAGTTCCTATTTCCAATGTAATAGTTACCCCTATGCCTTATTTGTCAAATAATTAATGTCATCACAATGATTAACCCTGTTAGCATTGTTAGTAGTAATTTTCGTGTCCTTATCATATAACCTCAAGAAGTTGTCATGACCTAAAATCTAACCATGGTCGTGATGGCGCCTATCATGTTACAAGGCAAGCCTATTTTCCAAAATATTACTACTAATTAATTGTAAGGATTTAATAAAACAATACCAACATTTAAATTTCTCATAAACTAAATCAAATCTAAATATAATTAATATAAAAATACGGAAGCTAGCCCCAAACATCAGGGTGTCACTAAGTCATGAGCGTTTAAAACTATGAACTAAGATATATAAATTGTCTAACTGTCCAAAAGAAGAAATGACAAAAGGAGTGACAAAGTCCAGCGGACGCTAGCAGCTATCTTGCAATCTCCAAAGATACCCGGCCTGAACTCAACAATCGATGCGCTCTAACTCACCTGGATCTGCACATAAAGTGCAGGGTGTAGTATGAGTACAACCGACTCACTAGTAATAGAAATAACTTAGGAACTGAGTAGTAGTGACGAGCTAAGCAAAACATTCCAATTATTTATTTTCACAATTTAAAAATAAACAGGTAAATTCCATAACTCAGTAAATGCCACAAATAAATTAACAGGCAAAATGTAGCAATAGCAAAAGTAAATGCAACCTCACAGCAGTGTCACTCCATCACTCAGCACTCGCACTCAGCACTCAGCACTCAACACTCAACACTCAACACTCTGCGTTCAGTAGGGGTATGTACAGACTCCGGATGGGCTTTTAAAGCCCAAGCGCTAAGCACGGATAACTCACGTGCTACCATATCAATACCTGGATCCGCACGGTCAACTCACGTGCTATGCGGACAACTCATGCGCTATGGTATCAATACCTGGACCCGCACAGTCAACTCACATGCTAGGCGGACAACTCACGCACTATGGTATTAATATCCTCACAACCAGGCCCTCGGCCTCACTCAATCATGTACCTCACTAGCCTCACCATCATCAATAAATAAGGGGACACAGCCCACATCAAGTATCACAGCATATTAGCAAATAATATAGACTGAGGTAAACATGTACAAAAATTTCTATGACTGAGTACACATAATATGAGCATGAATAAAGCCTAAGCATGATCTCTAACATGAAGGCAGACAAGTTCAACAACAAGTAACTATGTAAACACAGATGATGGCCATGAGTCCCCACGGGACAGACCAGATCTCAATCTCTCGAGGTATAGACCCACACGCCCGTCACCTAGCGTGGGTATCACCTTCGAACAATCACATGATATCAAATTCTCCAATTTTATACCCTCAAAGCCAGAGTCAAAACTATTACTTACCTCAACAGCGTAAAATCCTACTCCGGGATGTCCTCGTCCCTCGACTCGGTCTCCAAAAGCTTCGAATCTAACCATAATCAGAATAATACTATCAACATGGCTAAAGAATCGAATTCCACAATAAAAACTACAAATATAGGCCAAAAATCCAAAACGGGCCAAAACTCGGCCCCCGGGCCCACGTCTCAAAATCAGTCAAAAATTGCAAAATAATAATCCTCGTCCTCTCCCGAGTCGAGCCATATAAAATTTGTCAAAATCGAACTCTGTTTGGTCCCTCAAATCCTCACTTAAAACTCTCCAAAACTCAAACCCTAACTNNNNNNNNNNNNNNNNNNNNNNNNNNNNNNNNNNNNNNNNNNNNNNNNNNNNNNNNNNNNNNNNNNNNNNNNNNNNNNNNNNNNNNNNNNNNNNNNNNNNNNNNNNNNNNNNNNNNNNNNNNNNNNNNNNNNNNNNNNNNNNNNNNNNNNNNNNNNNNNNNNNNNNNNNNNNNNNNNNNNNNNNNNNNNNNNNNNNNNNNNNNNNNNNNNNNNNNNNNNNNNNNNNNNNNNNNNNNNNNNNNNNNNNNNNNNNNNNNNNNNNNNNNNNNNNNNNNNNNNNNNNNNNNACAAAATCTCCCAAATCCGAGCTCCACAACTCAAAATATGACTGAATGAACAAACCCTTGTTATATATATTTTTCTGCTAGCTATTCTGCCTCATTTCTCATGCCAAATGATCCCCGAAACTCGCTTTTTATGCCTCCAATGGATTCTTTGTGGAATTATAGTCAAGTTAGGCTTTTGAATCACTCAATTTGACCTTATAATGAATGAGATATGTTGGTTTTAATATTAGCAAATAGTGCAGATTTTTAAATACGCCGTCAGTGGCAATTTCGTAAGTAATCTGAAAAATCTGTCAACCTAATTCTTAGTAAAATGACCATAAACTCCTCATACGATGTCCAAATTTGATGATTCTTTTTGCTACGGGTCCATAATTAAAATACGGATCTAATGTTTTAATCAAAAAAGAAATCGGAGCTCATTTGTTCAATATAATATCATTTATGCTTGAAGAAACGGCGTCAAAACATAAGAAAAATGAGCGCAACACAACCCAAACCTATCCGAAACTCACCCGAGGCCCTCGGGACCTCAACCAATAATTCCAGCAAGTCATATATCACTACCCGAACTTAGTCGAACTCTGGAACACCCAAAATAATACCAAAACACCAAATCAACCTCGAATTCAAGCCTAAGAACTTCTAAACTTCCAACTTTCGCCAATTCTAGCCTAATTCTACCACGGACCTCCAAATTATATTCTGGATATACTCCTAAGTCTAAAATCACCCAAGGAAGTTAATCAAATCATAAAAATCCAAATCTGAATTCGTTTACTCATAAGTCAACTTCCAGTTGACTTTTCTAACTTAGCTTCCTAATTAAGAGACTAAGTGTCTCATTTTACTCCAAACTACTTCGGACCCAAACCTACTCACTTGATGTAACTCAACACAGCTGAATAACATATCAAGAAGCAGAAATTAGGGAAAATGAATTAATTCTCAGAACAACCGACCGGGTCGTTACATCCTCCCCCTTTTAAACAAACATTTGTCCTCGAACGTGCCCAGAATTGTTCCAAAAGCCATCAGATCATTGTATCACCTCAAGAAAATCCTTCTTGTCACATTCAAATCATATGAACTCATCTCGCGGTCACATCATACTCATTATGTATCCATCCAGCCACCATTTCCACTAATAGGGACACTACCGGACATATAAGTCCACAAGCACGCGTTCACACAATCAACACCTCAGTACTCAAGCTACAGTCAAAATCCAGCCTCAAGTCCTCCAGACTGGCCCAACATCAACACATAGAAATCACCTTCCATACCTCATTTAGGGAATAATAAGTCGTCGTTGCACAACTGATACCGAGCGCTCATATGCGCATATGAATGCGTGGAAACAATTCAAAGAGCTATACTTCAAGCTGAATCAATATCGCACGATAAGAATTTAAGAAGGTGAAGTTTTCCTAAAGGTTCTGCAGCCTATCGAAGATAAGTACAGACGTCTACGTACCGATCCACAAGACTCTACTAAACCCGCTCATGACTCGTGAGACCGATGTAACCTAGGCTCTGATACCACCTTATTACGATCCAAAATCTAACTATGGTCGTGATGGCACCTATCGTGTTACAAGACAAGACAATTTCCCAAAATATTACTACTAATTAATTATAAGGATTTAATAAAACAATACCAACATTTAAATTTCTCATAAACTAAATCAAATCTAAATATAATTAATATAAATATACGGAAGCTAACCCCAAACATCAGGGTGTCAATAAGTCATGAGCGTCTAAAACTATGAACTAAGATATATAAACTGTCTAACTGTCCAAAAGAAGAAATGACAAAAGGAGTAACAAGGTCCTGCGGACGCTAGCAGCTACCTTGCAATCTCCAAAGATACCCGACCTGAACTCAACAATCGTCGCACTCTAACTCACCTAGATCTGCACATAAAGTGCAAGGTGTAGTATGAGTACAATTGACTTAGTAGTAACAGAAATAACTAAGGAACTGAGTAGTAGTGACGAGCTAAGAAAAACAGTCTAATTATTTATTTTCACAAATTAAATATAAATAGAAATAAACAGGTAAATTCCATAACACAGTAAATGCTACAAAGAAACTAACAGGTAAAATACAGCAAGAGCAAAAGTAAATGCAACCTCGCAGCAGTGTCACTCCATCACTCATCACTCGCACTTAGCACCCAATACTCAACACTCTGTGCTTACTGGGGGTGGGTACAGACTATGGATAGGCTCCCAAATCCCAAGCGCTAAACACGGACAACTCACGTGCTACCATATCAATACCTGGATCTGCACGGTCAACTCACATGCTACGCGGACAACTCACGCGCTATGGTATCAATACCTGGACCCACATGGTCAACTCACGTGCTACGCAGACAACTCACACGCTATGGTATTAATATCCTCACAACCAGGCCCTCGGGCTCACTCAATCATGTACCTCACTAGCCTCACCATCATCAACAAATAAGGGGACACAGCCCACATCAAGTATCACAACATATTAGCAAATAATTGAGACTGAGGTAACCATGTACAAAATTTTCTATGACTGAGTATAAATAATGTGAGCATGAATAATGCCTAAGCATGATCTTTAACATGAAGGCAGACAAGTTTAGCAACAAGTAACTACGTAAACACAGATGATGGCCATGAGGTCGACCAAGTCTCAATCTCTCAAGGTGTACACCCACACACACGTCACCTAGCGTGGGTATCACCTCTGAACAATCACATGATATCAAATTCTCCAGGTTTATACCCTCAAAGCCAGAGTTAAAACTGTTACTTACCTCAACAACATAAACTCCTACTCCGGGATGTCCTCGTCCTTCGACTCGATCTCCAAAATCTCTAAATCTAACCATAATCATAATAATACTATCAACATGGCTAGAGAATTGAATTCCATAATAAAAACTATAAAAATAGGCCAACAATTCGAAACCGGGCAAAACCAGGCCCCCAGGTCAACGTCTCAAAAACAGTTGAAAATAGTAGAATAATAATCCTTGTCCTCTCCGGAGTCTAACCATATAAAATTCGTCAAATAGGACTTTGTTTGGTCCCTCAAATCCTCACTTAAAACTCTCCAAAACTCAAACCCTAACTCCCTCAAATTCACTTTGAAATCATCAATCAAATGCTAAAATGAAGATAAATTCATGAAATATAACCAAAACCGAGTAGAGAACACTTACCCCAATCCCTATGGTGAAATTCGCCTCCAAAATTTCCCAAATCCGAGCTCCCCAACTCAAAATATGACCGAATAAACAAACCCTTATTTTATATATTTTTATACGAGCTATTCTGCCTCATTTTTCATGCCAAACGATCCTGAAACTCCCTTTTTATGCCTCCAATGGATTCCTTATAAACTTCTAGTCAAGTTAGGCTTTTGAATCACTCGATTTCACCTTATAATGAATGAGATATGTTGGTTTTAATATTTGTAAATAGTGCAAATTTTTAAATACGCCATCAGTGGTAATCTCGTAATTAATCTGAAAAATCTATCAACCTAATTCTTAGTAAAATGACCATAAAATCCTCAAAAGATGTCCAAACTTTTTTCTACAGGTCCGTAATTACGATACAGATTTAATGCTTCAATCAAAAAAGAAATCAGAGTTCATTTGTTCAATATGATATTATCTATGCTTGAAGAAACGGCGTCGAAACATAAGAAAAATGAGCGCAACACAACCCAAACCTATTTGAAACTCACTCGAGGCCCTCGGGACATCAACCAATAATTCCAACAAGTCATATATCACTACCCAAACTTAGTCGAACCTCCGGAACACCCAAAACAACACTAAAACACCAAATTAACCTCGACTTCAAGCCTAAGAACTTCTAAACTTCCAACTTTCGCTAATTCAAGCCTAATTCTACCACGGACCTCTAAATTATATTCCAGACACACGCATAAGTGTAAAATCACCCAACGAAGCTAATCGAATCATAAAAATCCAAATCCAAATTCGTTTACTCATAAGTCAACTGTCGGTTGACTTTTTTAACTTAGCTTCCTAATTAAGAGACTAAGTGTCTCATTTCACTCCAAACTACTTCGGACCCAAACATACCCACTCGATGTAACTCAACACAGCTGAATAACACATCAAGAAGTAGAAATTGGGTAAAACGGGCTAAAATTCTCGGAACGACCGACCGGGTCGTTACAAAAGTACTCTGCTCAGCGCAATAATGAATTCCTGAATAACTCCAGCCAAATCTTGAACTCCTTTGTTCCTCATTGCATTAAATCTATTGGGTATTAAAGGTTCAAACAAGTCAAAGAGGAAGCTTCACTATGTGATCACATATATTCGATAGGTAATTTTATGGTCAGTTTATGATAGCACATCTTGGAGTAATTGTTGAATTTCACCAAAGGTTTAGTGTGGGTGTTCGTGTAGAGATTTAGAGTTTAGGATGGTGAATGGGTTATTCTCAATATTTTCTCCTAAAGATGTTACGTGAATTGATAATGAAGGTGAAATAAGTGTAGTTCACACTAGGCCGCGCTATGAGTATGATGTTTCCCCATCGTTGTTCTCCATGTATTCTGTGATTTCATATTTCAGTGTCCAAGAATGTAGTTGGAAATCCCTTGTGCATCATTTCAGTGGAAATTACTGAAGGTGGAGGTAATGGATAGTTGGTCTATGAAGGGTATCTATTTGTCATCCTTGTTAGGTAAGTTTATGGGTGGAGATTGTTTTCGTGAATGTGTTATGGTGAAGTCTGTAAGTATAAGAGGCCGCATTGAAGGCCGAGAGTGTTGTGGAAATAAAGCATTTTCTCTTGATTGTATAGCAATTGATTTCGACTTGAAAGTTACCTTCTAGGTAATGATTTAGAAATGTGCAGTTCATGTCCAGGTATCCTTATGATAATGTAGTGCTTGTAATGTTGTGATTAGTATTATTGATATATACATTGTGGTGCTTTGTCTAGGTGTGAATGTGTTTTTAGGACGGCTTTGGTGATTCTCTGGCAGGTGGATAGGCCTAGTTACAAAAGAAACTCCGCCGAAATTTCTGAAAAAAAATTAGGAGTTAGTCAAAATTTAAGGACTTAAGGTAGGTGAGAAAAGAGATATATTATGTTAAGTATTTGGGGCGAACTCTACTCCTCATTCGAGGACGAATGATCCTAAGGGGGGAGAATGTAAGGCCCCAAAAAATTTCGCTAAGTAATTTAGGATTTCGTGGTGCCAAGTAGGCTAATTATATTATTTTATGTGCTATTAACATGATGGACATCAATTAGAAATAAGTGTATAAGTCATATAATAAGTAATTTGGGGTCCAAGGAAAGGCCTAAGTCTAAGTCAAATTGGAAAATTACATAATAGACTAAAATTCCAAATGAGTTCGCACAAGTCCATATTTCGACGAGCATATCTAAATATATATAAGGTTTTATGTGATGAACAACCTATCAAATGAAAGGTCTTTGAGCCTAGTTTCTAACGTTTCAAACCGTTTGTCATTTGGACATTCCTACACAAAGTTATGATCAAATTACCAAAGGCTGGATTTGCTATCAATTTCGCGATCGCAAAACGACTCCGCGGACCGCATACGCGTAGCATAGTGAAGCAGAGTCGGGCAAAATATTATGTTGTCGTATATTGATTAAGCTGTCACATAATTGATTTTTCTGTCGATTATGCTATCGCATAATGATTATGCTGCAAGTCTGTTGCCCATATATCGATGTGCTATAGCATAATTGCACCACATAATTGACTTCGGGGGTCATTTTTGGAAATTTTCATATTCGAACCCACTTTGATAAATAAGCTTTGGGGCTTCATTTGGGGCTATTTATTACTAAATCTAGTGAGAGGTGAGAGCATTTTAGAGAGAGAAGGAGGAAGCCTAACATTATAACCATTCAATCTTTCATCAATCTTCAAGAATCAAGGAAACCAATCACAAGATCTTCATCTAAGAGGTAAGGTTCTATACACTAGACTTTAATTTCGAGTTTTGGGTATAAGATGGGTTATTGAGGTATAATTATTGGGTGTAATAGTATTATGTATACATGTATGTACAAATTAGGTTTGTAAGAAGATTGTTGAACACAAATAAGTAAAGATTTGGTTGGGGAATGAAGGAAATCTTGTAGAAGAGCTTTGAAATCAAGATGCACAACTAGTGTTTGATAAAATGCTCAAATATGCTGAAACCATGAATATTTCCCTAATTTGTGTTCGATTTTGTTATGTCTCAAAGTAGATTGAGATTGCTAGAATTTTCGAAACGTTGTAGTAACTTAAGGAAAGCTTAAACAAGGTATGTTGGCTAAACTTTCTCTCTTAGAATCGAATTCCATAAATGTTTTCATAAGTTCAAGCATGGTTGGCTCAAAGTTCATAAATCTTATATTCCGGGTTATTACCCATAAACATGACTATTCCGAAATGAGCCTTATGAATAAAGATATATATAGATATATTATAAGTATGAGTTGCATATTAGAATGTTACGGCTTTGAGTCGTGTTTCAAATAAAGGCTAGTATGCCAAATTGTGTGAGAAAACTCGATATGGTTGATACTCCTAATTGCTCTTATGTGTACCAAATGTATTTGATTGATTGTGTCTAGTTGTTGGTAATCTATAAAGTTGTTTGAAATGAATTAAATGAATTTGGGAAATAAAGTGTGGACAATGTGCCGAGAACTTGAGTTATAATTGTGCCTGGTGATGCCTATGACATGAGAAAATGTGAACAGATTATGAAATGAGCCTTGACTTTATTTTCCATAAATGACTTCAAAATAAAGTGGCCTAAAGGCTTTGTATGCAATTTATGCCCATAAGTGGTTGTTCGAGATAATGTTTTGCCTTATAAGTACATCTAATGTGATCTGAGTTGTTACATACTCCGATGTTGAAGTTGTATAATGTCGTGATTGGAAAAGAGCAATTCAAGAATAATTGGTGTAATTGCTTGTTTATGACTTTGATGTGTGTTTCTATTGTGGTCTGGTGTGTCCCCTCCTTTGGGAAAAATCCTTTGTGTTTAAAGATCCATTGCTAATGAACTTGAGGTGTATGATTTCTAAAATACTCTACATGTCCATGATTCGTAATTTCTCCCGCGTGTACTTAATATCTTGAATTGAAAGGCTTGTTTGATGTAAATGATAATAATGTGAAATGTAGGGGAAAGAACTCGAATTATGAAATGCGGCCAAGTGCCAAGTATGATGTAATGATTGTGGCCCCATGTGCCGATGAATTGATATGTGTGATACAAACTTGAAATGAAATGATTGATGGAAATGGAAAAATGTCTTAGTAAGATAGCTTAGTCGATAGGGTCGTGATCGGACGTCATGTAGCACACATGATGGTACTATGCTAATATTGAAACCGAAAAGTGAAAATAAAATTGTGATTGACATACATGTCTCAAATGAGACAGCCTAGTCGATCGGGTCGAGATCGGACGCCATGCCGCACACATGGTGGAATTGTGCAAAAAACAATTGAAACCGAAATTGAAATGGGAATCTTAGCAAAGAGTCCGATCACGACCCAACCGGCTAGGTCATCTCCCTTGGAGACATTTTTCCACAATATCTATTCCCATTTCAATTTCGGTTTCAATTGTTTTTTGCACAATTCCACCATGTNNNNNNNNNNNNNNNNNNNNNNNNNNNNNNNNNNNNNNNNNNNNNNNNNNNNNNNNNNNNNNNNNNNNNNNNNNNNNNNNNNNNNNNNNNNNNNNNNNNNNNNNNNNNNNNNNNNNNNNNNNNNNNNNNNNNNNNNNNNNNNNNNNNNNNNNNNNNNNNNNNNNNNNNNNNNNNNNNNNNNNNNNNNNNNNNNNNNNNNNNNNNNNNNNNNNNNNNNNNNNNNNNNNNNNNNNNNNNNNNNNNNNNNNNNNNNNNNNNNNNNNNNNNNNNNNNNNNNNNNNNNNNNNNNNNNNNNNNNNNNNNNNNNNNNNNNNNNNNNNNNNNNNNNNNNNNNNNNNNNNNNNNNNNNNNNNNNNNNNNNNNNNNNNNNNNNNNNNNNNNNNNNNNNNNNNNNNNNNNNNNNNNNNNNNNNNNNNNNNNNNNNNNNNNNNNNNNNNNNNNNNNNNNNNNNNNNNNNNNNNNNNNNNNNNNNNNNNNNNNNNNNNNNNNNNNNNNNNNNNNNNNNNNNNNNNNNNNNNNNNNNNNNNNNNNNNNNNNNNNNNNNGAAATTGTGATTGAAATTGGGAGTTAGTTATGATGTGCATATT
>Nt01:88374551:88383743
[truncated: 18,419,664 more chars]
