# Supplementary material for: Transposon signatures of allopolyploid genome evolution
Source: Nat Commun. 2023 Jun 1;14:3180. doi: 10.1038/s41467-023-38560-z (PMC10235133; doi:10.1038/s41467-023-38560-z)
Supplement: Supplementary file 6 — Supplementary Data 3 [file 41467_2023_38560_MOESM6_ESM.zip › Tobacco.LTR.families/Tmer.LTR.list]

Nt01:117043048:117053461
Nt01:117130770:117135533
Nt01:126481525:126486300
Nt01:126783662:126786222
Nt01:133912623:133924417
Nt01:38469086:38475060
Nt01:81898631:81900913
Nt01:94563885:94577897
Nt01:99332890:99334913
Nt02:100387597:100392951
Nt02:100445086:100456072
Nt02:103930574:103935351
Nt02:104596522:104601460
Nt02:106454181:106458728
Nt02:107798188:107806101
Nt02:11935983:11939295
Nt02:14292524:14297814
Nt02:16142748:16150625
Nt02:18878548:18886074
Nt02:22226773:22230945
Nt02:23146091:23152264
Nt02:27155096:27168738
Nt02:33329423:33335356
Nt02:3433638:3437601
Nt02:39950499:39961108
Nt02:40482128:40489105
Nt02:41788446:41797035
Nt02:42322823:42332442
Nt02:45243493:45246289
Nt02:4560481:4566210
Nt02:47935834:47941211
Nt02:49343321:49348114
Nt02:51763009:51768219
Nt02:53331078:53333322
Nt02:69651463:69656147
Nt02:72602514:72606981
Nt02:73937171:73943030
Nt02:74927281:74938788
Nt02:75326027:75334714
Nt02:75818431:75830668
Nt02:76619231:76622681
Nt02:79505406:79515582
Nt02:7969233:7975382
Nt02:81865686:81875021
Nt02:82061516:82068407
Nt02:83039550:83048028
Nt02:9102957:9107885
Nt02:9218920:9223533
Nt02:92343832:92351193
Nt02:9261032:9266757
Nt02:93400034:93407135
Nt02:94770888:94780473
Nt02:96622501:96631061
Nt02:97805811:97810791
Nt02:97829709:97837780
Nt03:32609285:32613841
Nt03:77421513:77427140
Nt03:92165210:92168909
Nt03:96299683:96314555
Nt04:101913546:101925655
Nt04:103404188:103407895
Nt04:104269548:104273808
Nt04:106065426:106069946
Nt04:106527104:106539729
Nt04:106594352:106600656
Nt04:10977567:10980400
Nt04:110230077:110233001
Nt04:111233544:111246221
Nt04:113276135:113279253
Nt04:115549923:115551363
Nt04:117694500:117698383
Nt04:119739456:119745379
Nt04:12231327:12238995
Nt04:122790169:122795798
Nt04:123789489:123792009
Nt04:127171195:127176372
Nt04:127325092:127332460
Nt04:132301685:132310404
Nt04:132666769:132678732
Nt04:133861346:133869054
Nt04:135664963:135669073
Nt04:15481000:15484790
Nt04:21050242:21062502
Nt04:25463358:25468139
Nt04:36256104:36263834
Nt04:37414031:37423884
Nt04:38861475:38872667
Nt04:42464848:42471340
Nt04:48114112:48115465
Nt04:48310231:48317413
Nt04:49213670:49219612
Nt04:49228764:49232146
Nt04:52505273:52516635
Nt04:53145714:53154294
Nt04:55231980:55239858
Nt04:55510898:55515126
Nt04:62752351:62759989
Nt04:62786489:62793816
Nt04:6303263:6313327
Nt04:64435248:64437201
Nt04:65180485:65191848
Nt04:65852453:65854409
Nt04:68438465:68449671
Nt04:68523887:68531037
Nt04:69042873:69047177
Nt04:70179316:70186533
Nt04:71399540:71406603
Nt04:73110840:73119296
Nt04:7643858:7651935
Nt04:78166870:78175410
Nt04:78193096:78200909
Nt04:8016788:8022490
Nt04:8449691:8456862
Nt04:86020906:86035620
Nt04:86899060:86904604
Nt04:92420686:92428232
Nt04:93124832:93134629
Nt04:95147160:95151695
Nt04:95223952:95232502
Nt04:96604682:96609818
Nt04:99818167:99822064
Nt05:106814990:106820495
Nt05:16161060:16163545
Nt05:30430382:30432946
Nt05:36013511:36021004
Nt05:45543247:45548884
Nt05:51432002:51434797
Nt05:59111088:59116216
Nt05:60712586:60718079
Nt05:77587509:77594568
Nt05:96113600:96117306
Nt06:12664358:12665807
Nt06:132652083:132657283
Nt06:22128214:22138755
Nt06:41105757:41111354
Nt06:4933797:4940799
Nt07:104408779:104411799
Nt07:33747402:33752626
Nt07:38058352:38065903
Nt07:42016876:42018985
Nt07:79134704:79140357
Nt08:1321997:1327837
Nt08:20134578:20140192
Nt08:44071336:44078153
Nt08:50410138:50415136
Nt08:63397611:63401833
Nt08:95581593:95585150
Nt08:95674038:95676942
Nt08:97790736:97795805
Nt09:101717824:101725559
Nt09:103100669:103102389
Nt09:103327796:103333050
Nt09:11230522:11240899
Nt09:11839421:11847478
Nt09:14481238:14494267
Nt09:16043760:16047361
Nt09:18309966:18316911
Nt09:31511191:31521866
Nt09:33655906:33667309
Nt09:36088553:36099891
Nt09:44598485:44602614
Nt09:44610436:44616265
Nt09:45166733:45170809
Nt09:45482653:45494443
Nt09:48286020:48290159
Nt09:48319476:48322745
Nt09:50191908:50194443
Nt09:57852378:57860105
Nt09:58929811:58938322
Nt09:65388623:65398851
Nt09:66017058:66024066
Nt09:69338866:69346435
Nt09:70747641:70752414
Nt09:70897018:70901636
Nt09:74986521:74991131
Nt09:75875994:75882565
Nt09:76617223:76621040
Nt09:76947819:76958518
Nt09:82503892:82516868
Nt09:83670209:83679463
Nt09:86415347:86426520
Nt09:93486062:93497115
Nt09:96923822:96931621
Nt09:97922384:97926639
Nt10:2795317:2803430
Nt10:56102980:56108146
Nt10:69436999:69444398
Nt10:73642115:73645514
Nt10:87713555:87719082
Nt11:28410623:28416136
Nt11:37182708:37191901
Nt11:38104197:38110440
Nt11:4877641:4882873
Nt11:58997244:59003180
Nt11:6200652:6209503
Nt11:76556269:76561677
Nt11:8074969:8081966
Nt12:101256852:101260904
Nt12:102454879:102466140
Nt12:107508306:107515682
Nt12:110427537:110432705
Nt12:11332004:11336576
Nt12:117089532:117094365
Nt12:117961802:117965317
Nt12:12058814:12068959
Nt12:12744639:12751755
Nt12:12783568:12790375
Nt12:15860276:15862083
Nt12:16856544:16869707
Nt12:1686272:1694195
Nt12:17255468:17258975
Nt12:17550436:17556592
Nt12:19952277:19958911
Nt12:20913929:20924274
Nt12:21312729:21318984
Nt12:21747341:21760244
Nt12:23210778:23217518
Nt12:24420026:24422601
Nt12:24985041:24993851
Nt12:2758878:2766606
Nt12:31514112:31516964
Nt12:31731324:31741565
Nt12:32327807:32335269
Nt12:34382200:34388348
Nt12:36182560:36195232
Nt12:38580326:38587061
Nt12:3859900:3863663
Nt12:41000046:41007498
Nt12:46667500:46672411
Nt12:48897916:48907066
Nt12:51219321:51226194
Nt12:51810767:51826421
Nt12:54084843:54091359
Nt12:55462798:55469570
Nt12:55511122:55514989
Nt12:57924482:57929697
Nt12:58221745:58231752
Nt12:59972627:59981591
Nt12:60632811:60640045
Nt12:64594610:64604149
Nt12:66345300:66348404
Nt12:67921961:67934540
Nt12:74688233:74692983
Nt12:76038226:76045498
Nt12:76424468:76428997
Nt12:77276385:77279801
Nt12:81151432:81156519
Nt12:8532365:8538065
Nt12:85740634:85742216
Nt12:89649633:89653365
Nt12:91842154:91849780
Nt12:9261259:9266101
Nt12:95304034:95309078
Nt12:95633585:95638927
Nt12:98112769:98115284
Nt12:98368947:98372130
Nt13:105407829:105412430
Nt13:108274663:108278530
Nt13:110545909:110557555
Nt13:110748311:110758887
Nt13:110841165:110844994
Nt13:111150249:111159512
Nt13:111349090:111351594
Nt13:112462744:112471761
Nt13:118044479:118051525
Nt13:120988926:120997023
Nt13:12198196:12212505
Nt13:125309760:125315096
Nt13:126917633:126922366
Nt13:12954476:12959583
Nt13:130808805:130811475
Nt13:137091533:137097377
Nt13:137231926:137238310
Nt13:137269777:137281321
Nt13:15349885:15361038
Nt13:15634956:15641465
Nt13:19119414:19124662
Nt13:22575345:22577901
Nt13:29485493:29487818
Nt13:32312709:32316915
Nt13:35120106:35125509
Nt13:35154537:35162991
Nt13:36193396:36204193
Nt13:37538045:37546441
Nt13:38736482:38743036
Nt13:40528644:40536588
Nt13:40971177:40978626
Nt13:41417982:41425667
Nt13:4419655:4427919
Nt13:45824151:45834042
Nt13:47687513:47694596
Nt13:47728828:47733822
Nt13:52583252:52591078
Nt13:53742624:53746588
Nt13:66846404:66854842
Nt13:66917831:66925705
Nt13:68093733:68100472
Nt13:69504551:69514694
Nt13:70212032:70215852
Nt13:72345756:72357223
Nt13:75989555:75997106
Nt13:77822885:77826305
Nt13:79760293:79764799
Nt13:79884255:79894810
Nt13:85443506:85448278
Nt13:88020215:88027169
Nt13:92347932:92356156
Nt13:96279078:96285454
Nt13:97693873:97699599
Nt14:100568954:100574334
Nt14:104260656:104265146
Nt14:105062010:105071469
Nt14:107193030:107202619
Nt14:108086839:108092857
Nt14:110455658:110457473
Nt14:112581390:112589860
Nt14:115263597:115275115
Nt14:15332139:15344299
Nt14:17372672:17384672
Nt14:20394000:20400479
Nt14:21943966:21951516
Nt14:27542969:27549674
Nt14:2757507:2768620
Nt14:28367290:28371537
Nt14:28481315:28487236
Nt14:29120399:29131998
Nt14:296605:304802
Nt14:31282026:31287331
Nt14:32439200:32449998
Nt14:35259312:35264837
Nt14:35901466:35908475
Nt14:37705833:37710993
Nt14:42386838:42391899
Nt14:4512293:4518513
Nt14:46629512:46636192
Nt14:47203606:47208347
Nt14:53153828:53167282
Nt14:55915652:55921334
Nt14:57719035:57723509
Nt14:61335803:61341440
Nt14:64446259:64454620
Nt14:69066512:69081373
Nt14:69389637:69394907
Nt14:70746888:70753840
Nt14:71183703:71196039
Nt14:716635:720643
Nt14:724368:727620
Nt14:73089996:73096489
Nt14:74353082:74355334
Nt14:75372957:75382966
Nt14:7630050:7637871
Nt14:7845535:7851422
Nt14:8213991:8222445
Nt14:83739757:83751517
Nt14:84479094:84483172
Nt14:84573652:84583320
Nt14:89610712:89615633
Nt14:89716665:89722430
Nt14:91975166:91983526
Nt14:9239290:9247401
Nt14:94380578:94383297
Nt14:96476940:96484382
Nt14:98865531:98870201
Nt14:98999429:99004816
Nt15:11773451:11780353
Nt15:13533437:13544487
Nt15:2099821:2103408
Nt15:21571698:21576565
Nt15:26332654:26337689
Nt15:29554080:29559393
Nt15:29860640:29871009
Nt15:31131055:31136446
Nt15:33111932:33119655
Nt15:33182420:33187266
Nt15:33981927:33990809
Nt15:34073635:34087434
Nt15:34776767:34784764
Nt15:35052025:35062726
Nt15:35935842:35946814
Nt15:3718950:3722214
Nt15:39950676:39955157
Nt15:4123920:4128754
Nt15:41349790:41360842
Nt15:41565519:41574889
Nt15:41917337:41921887
Nt15:46639377:46641885
Nt15:4671539:4685566
Nt15:46819909:46826459
Nt15:52727360:52734251
Nt15:54824985:54836080
Nt15:55637957:55640078
Nt15:56495823:56501398
Nt15:58379833:58391375
Nt15:63462335:63471719
Nt15:64634422:64644359
Nt15:65512970:65524648
Nt15:6657831:6662482
Nt15:7307514:7313193
Nt15:73885974:73890917
Nt15:7684682:7689616
Nt15:77898555:77907543
Nt15:7808182:7814853
Nt15:8167944:8179691
Nt15:90896143:90900273
Nt15:92394807:92398645
Nt15:98388143:98393174
Nt15:98735519:98742748
Nt16:10633211:10635571
Nt16:252677:257822
Nt16:31387567:31391122
Nt16:59341822:59349440
Nt16:61549101:61553584
Nt16:8107097:8111875
Nt17:103215818:103223889
Nt17:107965462:107972569
Nt17:108800508:108805599
Nt17:11046583:11055404
Nt17:113668420:113674268
Nt17:113878924:113883989
Nt17:113994302:114006712
Nt17:11487251:11496090
Nt17:117577778:117587733
Nt17:119651697:119662931
Nt17:121106606:121111981
Nt17:121616547:121628102
Nt17:121789337:121800875
Nt17:12987751:12993598
Nt17:134796539:134811544
Nt17:136986789:136990332
Nt17:137517198:137523246
Nt17:142935803:142944602
Nt17:143295839:143301069
Nt17:148141622:148143683
Nt17:158882943:158887596
Nt17:159316808:159321278
Nt17:162234450:162240864
Nt17:16332274:16336532
Nt17:163710928:163723520
Nt17:164842481:164850251
Nt17:173673712:173684454
Nt17:175085785:175096920
Nt17:182959362:182965946
Nt17:188082363:188091096
Nt17:188819144:188826641
Nt17:192705368:192712335
Nt17:194612900:194617684
Nt17:197505007:197506776
Nt17:198135962:198141450
Nt17:198942497:198949136
Nt17:201035965:201038729
Nt17:202689418:202693641
Nt17:204622547:204629929
Nt17:205819348:205829847
Nt17:205855924:205865897
Nt17:210378615:210381388
Nt17:211329435:211341617
Nt17:212543293:212551905
Nt17:26851122:26858586
Nt17:27793291:27797560
Nt17:42877686:42882628
Nt17:43265090:43274746
Nt17:52710315:52725547
Nt17:58544378:58557782
Nt17:60146603:60155244
Nt17:60279797:60284576
Nt17:6069941:6076052
Nt17:6217421:6228924
Nt17:6300645:6309212
Nt17:63015365:63020054
Nt17:66060662:66072732
Nt17:67131217:67145445
Nt17:69178794:69183064
Nt17:70707946:70717284
Nt17:70841692:70850034
Nt17:72559351:72561898
Nt17:7481093:7487213
Nt17:80029371:80034193
Nt17:8844091:8849377
Nt17:91635766:91638804
Nt17:92896489:92905713
Nt18:103083606:103088980
Nt18:104901967:104908068
Nt18:105194254:105201918
Nt18:105543122:105550873
Nt18:111709677:111719176
Nt18:31947261:31950627
Nt18:4864694:4868002
Nt18:87254532:87264423
Nt18:99241322:99251054
Nt18:99600915:99607715
Nt19:102800903:102807375
Nt19:108259614:108267534
Nt19:108366356:108373076
Nt19:108388666:108396136
Nt19:111204624:111213342
Nt19:11178140:11186758
Nt19:113343277:113346951
Nt19:118186222:118191148
Nt19:118359756:118362071
Nt19:119414724:119419923
Nt19:119570995:119583313
Nt19:120164966:120178127
Nt19:125291544:125295795
Nt19:12631641:12635526
Nt19:126377658:126380228
Nt19:127046857:127054369
Nt19:128722237:128729400
Nt19:132483573:132488853
Nt19:134886343:134889528
Nt19:135849583:135859284
Nt19:136938334:136948706
Nt19:137501189:137511313
Nt19:137674086:137676542
Nt19:139204048:139209389
Nt19:144802563:144812308
Nt19:145982347:145988609
Nt19:146062307:146064854
Nt19:146540265:146548937
Nt19:147253733:147265263
Nt19:150056540:150061488
Nt19:19148297:19153035
Nt19:19641070:19648869
Nt19:23099528:23111797
Nt19:24975685:24983949
Nt19:26950392:26952226
Nt19:27639904:27646438
Nt19:30624936:30631301
Nt19:35548754:35550906
Nt19:35815995:35819119
Nt19:40562962:40571619
Nt19:4216354:4224685
Nt19:43457965:43466244
Nt19:43803583:43813490
Nt19:44342292:44346230
Nt19:45286183:45296923
Nt19:48362416:48367690
Nt19:49133495:49146506
Nt19:49280551:49289734
Nt19:49684496:49691474
Nt19:49747480:49749182
Nt19:49907832:49912797
Nt19:52170718:52174456
Nt19:54475808:54480199
Nt19:57522538:57526793
Nt19:62811006:62821774
Nt19:62935194:62937942
Nt19:63586824:63601147
Nt19:65155828:65159845
Nt19:67965992:67977482
Nt19:7065269:7074157
Nt19:73930389:73940776
Nt19:77583471:77590445
Nt19:81335656:81341081
Nt19:83354859:83359708
Nt19:84369396:84372366
Nt19:85886740:85894253
Nt19:87958244:87968256
Nt19:92456248:92466339
Nt19:92526953:92538026
Nt19:94184674:94186672
Nt19:99106168:99110110
Nt20:104719129:104729011
Nt20:1122240:1125949
Nt20:44642640:44650190
Nt20:83571278:83579570
Nt21:13153447:13156700
Nt21:16827041:16830333
Nt21:20417385:20420298
Nt21:22113142:22117600
Nt21:27507262:27513932
Nt21:28207416:28214208
Nt21:28834927:28836502
Nt21:29159075:29173253
Nt21:29661823:29672932
Nt21:30330019:30339846
Nt21:39152508:39164163
Nt21:41409600:41415658
Nt21:43286738:43289257
Nt21:55476116:55480470
Nt21:58705096:58709887
Nt21:61901967:61909827
Nt21:62729119:62732895
Nt21:67917705:67922403
Nt21:68492448:68502593
Nt21:69290673:69295945
Nt21:69501504:69508904
Nt21:79764020:79769952
Nt21:82287831:82290471
Nt22:103690271:103697931
Nt22:12759888:12768830
Nt22:12907147:12915856
Nt22:13130870:13144520
Nt22:15107851:15116276
Nt22:26734051:26744814
Nt22:27619691:27623939
Nt22:28458052:28464762
Nt22:33587734:33597085
Nt22:39263675:39270180
Nt22:41634843:41647221
Nt22:51916985:51924287
Nt22:53094518:53102145
Nt22:54725120:54729626
Nt22:55823509:55826071
Nt22:57852695:57857131
Nt22:59090535:59093016
Nt22:7204138:7207921
Nt22:90382443:90393295
Nt22:9674590:9683780
Nt23:100248154:100255858
Nt23:100776334:100786764
Nt23:105076209:105084246
Nt23:10845109:10849695
Nt23:111556301:111563387
Nt23:120326041:120329496
Nt23:1325097:1327099
Nt23:14176924:14182082
Nt23:15465752:15478231
Nt23:15675753:15679213
Nt23:18571630:18577299
Nt23:1925716:1939587
Nt23:20882066:20889993
Nt23:21407881:21412342
Nt23:24002376:24009423
Nt23:25213241:25220748
Nt23:25402478:25415196
Nt23:27436469:27441543
Nt23:30796489:30801319
Nt23:30814445:30825077
Nt23:32665687:32673947
Nt23:35410862:35417526
Nt23:38612582:38624034
Nt23:44205679:44210032
Nt23:48843073:48853456
Nt23:49831373:49843388
Nt23:5047427:5055864
Nt23:5084061:5088641
Nt23:51518283:51525896
Nt23:56011743:56018690
Nt23:56625900:56630193
Nt23:56990600:57002321
Nt23:59288185:59294180
Nt23:60144158:60151008
Nt23:61023018:61035577
Nt23:6108122:6109991
Nt23:6319150:6328006
Nt23:63843058:63854361
Nt23:66207703:66213083
Nt23:67600592:67605849
Nt23:7231029:7240410
Nt23:73177381:73182516
Nt23:73564725:73576383
Nt23:74430729:74440826
Nt23:76046231:76059075
Nt23:76291647:76299389
Nt23:76637938:76645357
Nt23:79860978:79864730
Nt23:81905902:81910105
Nt23:82673301:82675381
Nt23:83148570:83157030
Nt23:83994566:84008843
Nt23:84534593:84538581
Nt23:87061485:87069011
Nt23:87240687:87242474
Nt23:88873454:88876754
Nt23:89119253:89123688
Nt23:89379094:89388268
Nt23:9225120:9232390
Nt23:96451979:96458729
Nt23:97773813:97777743
Nt24:103978783:103984873
Nt24:104164519:104173778
Nt24:104210199:104213566
Nt24:109210121:109216640
Nt24:109692713:109697325
Nt24:109961656:109967975
Nt24:110104838:110111515
Nt24:111842576:111851284
Nt24:112914487:112918998
Nt24:11300823:11308692
Nt24:113472208:113479609
Nt24:11392215:11399709
Nt24:114712502:114717259
Nt24:114959183:114965572
Nt24:115523722:115531565
Nt24:18472104:18479568
Nt24:21247766:21252708
Nt24:24299017:24305847
Nt24:26440970:26449600
Nt24:30436192:30444565
Nt24:36153551:36159992
Nt24:3743955:3745805
Nt24:37819443:37827282
Nt24:39923694:39934267
Nt24:41807185:41813993
Nt24:42612799:42623821
Nt24:44720732:44728715
Nt24:45279080:45292679
Nt24:47748709:47755411
Nt24:50231407:50242527
Nt24:50877661:50884870
Nt24:50934943:50938578
Nt24:53506716:53515667
Nt24:53698577:53704023
Nt24:58399263:58404281
Nt24:59009354:59016029
Nt24:61670574:61676519
Nt24:64778902:64791539
Nt24:65065286:65069906
Nt24:65446903:65460582
Nt24:66517625:66521492
Nt24:69324612:69334613
Nt24:6987629:6990389
Nt24:70687085:70689645
Nt24:71759868:71772744
Nt24:71913873:71925079
Nt24:72837858:72843023
Nt24:73260740:73271143
Nt24:73908097:73911104
Nt24:75448954:75460517
Nt24:79236807:79239258
Nt24:80408222:80412941
Nt24:81507557:81511837
Nt24:90876824:90881749
Nt24:91487422:91488906
Nt24:92604341:92614790
Nt24:92781824:92787226
Nt24:94873966:94884783
