# Supplementary material for: Transposon signatures of allopolyploid genome evolution
Source: Nat Commun. 2023 Jun 1;14:3180. doi: 10.1038/s41467-023-38560-z (PMC10235133; doi:10.1038/s41467-023-38560-z)
Supplement: Supplementary file 6 — Supplementary Data 3 [file 41467_2023_38560_MOESM6_ESM.zip › Tobacco.LTR.families/Smer.LTR.list]

Nt01:101122823:101134168
Nt01:112496013:112501566
Nt01:117021486:117032343
Nt01:121284467:121290719
Nt01:123796336:123808909
Nt01:127900274:127915747
Nt01:133613824:133618345
Nt01:13470727:13477852
Nt01:15280605:15281866
Nt01:22340708:22351047
Nt01:23555467:23560522
Nt01:41198875:41214333
Nt01:42994720:43000529
Nt01:43405101:43412052
Nt01:45354301:45361275
Nt01:46163752:46173911
Nt01:47702150:47714924
Nt01:48646579:48654778
Nt01:58804835:58810365
Nt01:59144980:59150407
Nt01:62235400:62245500
Nt01:62707314:62711191
Nt01:65273393:65278923
Nt01:67781719:67789963
Nt01:75184422:75194422
Nt01:79120129:79127525
Nt01:86691394:86702901
Nt01:9323807:9328201
Nt01:9415701:9420159
Nt01:99740344:99745178
Nt02:21258117:21263243
Nt02:3163134:3170592
Nt02:73540917:73545703
Nt02:80912505:80914004
Nt02:8160257:8163228
Nt02:88495214:88503854
Nt02:89194899:89199880
Nt02:91068775:91076126
Nt03:15749210:15756981
Nt03:16511206:16524043
Nt03:17435244:17445540
Nt03:30043273:30052403
Nt03:35544073:35554812
Nt03:36910963:36917714
Nt03:37101052:37106730
Nt03:40776185:40783182
Nt03:42197862:42210474
Nt03:45405918:45416607
Nt03:48262361:48269210
Nt03:53694156:53706357
Nt03:57380310:57383411
Nt03:6476665:6487348
Nt03:67534877:67544800
Nt03:6859234:6864684
Nt03:75947785:75958941
Nt03:79266596:79279031
Nt03:80979183:80987542
Nt03:86912065:86917327
Nt03:897760:901380
Nt03:91403872:91409599
Nt03:91446880:91451439
Nt03:92178649:92186137
Nt03:92746061:92755471
Nt04:113555470:113563514
Nt04:132009912:132019376
Nt04:48801107:48804866
Nt04:48921110:48926433
Nt04:53289850:53295061
Nt04:66363195:66374370
Nt04:84200018:84203588
Nt04:94551792:94553339
Nt04:96142969:96146199
Nt05:100358925:100365440
Nt05:10274357:10279448
Nt05:105214456:105219288
Nt05:10547939:10553213
Nt05:107024547:107029468
Nt05:108985495:108989580
Nt05:12500833:12514664
Nt05:15466212:15469948
Nt05:15872068:15875736
Nt05:27207730:27217606
Nt05:32043781:32059592
Nt05:32721548:32725236
Nt05:3644390:3655255
Nt05:38100189:38106925
Nt05:43814382:43824571
Nt05:45330650:45339240
Nt05:52608726:52621970
Nt05:59085851:59090632
Nt05:59350820:59360218
Nt05:61709561:61713921
Nt05:63264207:63268970
Nt05:63930843:63935950
Nt05:64088316:64095686
Nt05:66575578:66585467
Nt05:75441563:75449446
Nt05:80174422:80175803
Nt05:92464462:92477928
Nt05:92550010:92561652
Nt06:10621297:10630708
Nt06:110520219:110527513
Nt06:111711013:111720113
Nt06:112925417:112935823
Nt06:113857752:113866858
Nt06:116584264:116599941
Nt06:118323031:118329042
Nt06:121115155:121118777
Nt06:122279170:122284285
Nt06:123166458:123171845
Nt06:124977144:124982583
Nt06:130365398:130376805
Nt06:130992386:131003813
Nt06:16400060:16404960
Nt06:17629982:17638716
Nt06:23784438:23786838
Nt06:25593703:25602184
Nt06:35707875:35719189
Nt06:39452588:39457080
Nt06:41589621:41594840
Nt06:51316665:51324869
Nt06:56026516:56031160
Nt06:62828829:62842090
Nt06:63962245:63977417
Nt06:68279854:68287377
Nt06:75140600:75146903
Nt06:76897476:76908919
Nt06:7720759:7725861
Nt06:79499578:79509010
Nt06:85222738:85229656
Nt06:89152893:89162827
Nt06:90777816:90784538
Nt06:96204757:96214370
Nt07:103728149:103730250
Nt07:103864174:103870586
Nt07:15348434:15354741
Nt07:15474770:15476627
Nt07:16017442:16024941
Nt07:25983488:25992547
Nt07:31647825:31662944
Nt07:38266401:38281411
Nt07:42087054:42098420
Nt07:45640757:45655368
Nt07:60657175:60666786
Nt07:71942946:71949033
Nt07:74017725:74025261
Nt07:75792119:75799676
Nt07:79076485:79087266
Nt07:83284832:83292667
Nt07:86625883:86629679
Nt07:90426045:90427582
Nt07:91268120:91278957
Nt07:99492045:99497702
Nt08:10381917:10391863
Nt08:11868280:11873195
Nt08:20315901:20330677
Nt08:21212940:21219770
Nt08:21282566:21291672
Nt08:31555825:31558991
Nt08:33744848:33760467
Nt08:34857711:34865179
Nt08:36117108:36120213
Nt08:47395646:47403010
Nt08:50256391:50267691
Nt08:50268571:50278633
Nt08:53741974:53752512
Nt08:57516853:57526703
Nt08:61238581:61251302
Nt08:67638392:67649195
Nt08:72890764:72899175
Nt08:73672241:73677234
Nt08:77842590:77847029
Nt08:78855576:78866282
Nt08:8139320:8154605
Nt08:81557877:81563204
Nt08:85329320:85339588
Nt08:87345699:87350519
Nt08:92151422:92155735
Nt08:92697135:92701524
Nt09:38021300:38023699
Nt09:46304511:46310185
Nt09:55747302:55751000
Nt09:60705751:60707876
Nt10:101247065:101259137
Nt10:112412971:112422207
Nt10:12065540:12070402
Nt10:25582370:25584892
Nt10:35872005:35877880
Nt10:35914153:35922430
Nt10:36626732:36633223
Nt10:37128530:37135879
Nt10:42495689:42505074
Nt10:46342628:46352978
Nt10:54995420:55000443
Nt10:56479861:56486483
Nt10:56670856:56679835
Nt10:65095312:65100328
Nt10:71933296:71935382
Nt10:73342814:73348992
Nt10:73805934:73813057
Nt10:77617880:77627452
Nt10:83288318:83299819
Nt10:85252861:85263227
Nt10:86429602:86438319
Nt10:90634525:90635947
Nt10:98227523:98238172
Nt11:1341920:1350472
Nt11:15045930:15057542
Nt11:15278183:15286214
Nt11:21034348:21042736
Nt11:21228675:21234209
Nt11:23107284:23118291
Nt11:24325244:24340223
Nt11:31725424:31734326
Nt11:33893548:33901399
Nt11:34009241:34014776
Nt11:37233753:37246574
Nt11:59488323:59498979
Nt11:60555950:60562686
Nt11:65109226:65118536
Nt11:66986142:66993685
Nt11:66998857:67005189
Nt11:7014858:7021734
Nt11:7325335:7329823
Nt11:7480592:7484379
Nt11:84117929:84123906
Nt12:108050396:108056808
Nt12:113199903:113211015
Nt12:114860412:114870980
Nt12:117416148:117420755
Nt12:18684428:18692577
Nt12:26429841:26433864
Nt12:27378254:27381124
Nt12:33014244:33024602
Nt12:62192802:62199444
Nt12:7573602:7581476
Nt12:78499680:78504553
Nt13:106043500:106054211
Nt13:106341365:106347971
Nt13:122122081:122128101
Nt13:125679463:125683137
Nt13:128674987:128684806
Nt13:15488280:15495259
Nt13:41653476:41656676
Nt13:47679339:47686410
Nt13:5071093:5075980
Nt13:5191675:5201016
Nt13:58810876:58815470
Nt13:8167295:8171133
Nt13:83537674:83538990
Nt13:971188:986145
Nt13:99543628:99548550
Nt14:1644679:1647441
Nt14:31140507:31142535
Nt14:36767160:36769783
Nt14:47470914:47483113
Nt14:5935118:5938767
Nt14:79725948:79731290
Nt15:113599769:113605705
Nt15:24300811:24310036
Nt15:37957675:37960877
Nt15:63224807:63228511
Nt15:67040044:67045902
Nt15:72373130:72377955
Nt15:73894717:73899686
Nt15:91930671:91936040
Nt15:97733645:97739028
Nt16:18138367:18148100
Nt16:20540901:20548577
Nt16:23907871:23911996
Nt16:25017454:25025667
Nt16:28636817:28642188
Nt16:29755110:29764552
Nt16:30442662:30453656
Nt16:33246755:33259125
Nt16:37400300:37404398
Nt16:38319524:38323266
Nt16:42042656:42055573
Nt16:42174940:42184662
Nt16:42321965:42326559
Nt16:42369925:42380768
Nt16:43776303:43781651
Nt16:59402305:59414904
Nt16:69067187:69075682
Nt16:8257154:8261858
Nt16:82911302:82925837
Nt16:86895635:86900798
Nt16:90904864:90909948
Nt16:98717818:98726411
Nt17:103077046:103082166
Nt17:114303844:114316532
Nt17:119620526:119622604
Nt17:135723172:135733876
Nt17:137948948:137958393
Nt17:151699195:151708497
Nt17:155088433:155101831
Nt17:155301739:155307201
Nt17:162455194:162458874
Nt17:20248397:20255204
Nt17:212936162:212941659
Nt17:2590075:2592764
Nt17:3327569:3332971
Nt17:38346138:38350182
Nt17:38552366:38557591
Nt17:4163336:4170670
Nt17:47810932:47812676
Nt17:62744195:62747959
Nt17:65252694:65257710
Nt17:81082100:81091666
Nt17:82964461:82971826
Nt17:8754219:8762827
Nt17:9088947:9093837
Nt17:9801838:9805108
Nt17:99213552:99228309
Nt18:19811178:19815839
Nt18:21188469:21197080
Nt18:23359758:23365029
Nt18:23980441:23987588
Nt18:2620651:2631040
Nt18:36509286:36514794
Nt18:41227617:41236805
Nt18:61011357:61018414
Nt18:61940965:61951925
Nt18:62819441:62830771
Nt18:66118961:66128556
Nt18:67017297:67027477
Nt18:74339751:74344783
Nt18:77252941:77260407
Nt18:79060719:79069657
Nt18:81907065:81913994
Nt18:91331779:91334466
Nt19:16640781:16649438
Nt19:30729950:30737424
Nt19:40179122:40184514
Nt19:66768954:66782317
Nt19:68418147:68421388
Nt19:71062599:71068207
Nt19:75147545:75152625
Nt19:96768788:96773834
Nt19:96957143:96960638
Nt20:100329212:100339750
Nt20:10164972:10166778
Nt20:102180373:102181525
Nt20:11931710:11940214
Nt20:22698776:22702911
Nt20:24699830:24713529
Nt20:28533351:28543443
Nt20:3849526:3858444
Nt20:41180360:41193421
Nt20:42294786:42296647
Nt20:44519665:44529745
Nt20:4783087:4785353
Nt20:58053859:58058973
Nt20:64862144:64867772
Nt20:73944566:73951620
Nt20:74215416:74223495
Nt20:74528206:74538011
Nt20:77108016:77114903
Nt20:77709992:77718174
Nt20:79674883:79684000
Nt20:80139344:80142860
Nt20:80333640:80343668
Nt20:90691141:90696503
Nt20:92105971:92115332
Nt20:9351205:9356360
Nt20:93741654:93751971
Nt20:98542760:98551680
Nt20:98734725:98740501
Nt21:10439244:10447560
Nt21:73742475:73748046
Nt21:78538036:78544571
Nt21:79651031:79653434
Nt21:79778762:79787929
Nt21:79996997:80004760
Nt22:106232926:106241187
Nt22:123102519:123110470
Nt22:123988730:123993717
Nt22:125614685:125627787
Nt22:13399229:13404561
Nt22:144935658:144943356
Nt22:149651965:149659525
Nt22:150528145:150539912
Nt22:159323162:159328340
Nt22:162688245:162692564
Nt22:163100456:163104227
Nt22:16737149:16740945
Nt22:3765379:3769077
Nt22:47751695:47758559
Nt22:55630419:55632150
Nt22:5850328:5852838
Nt22:59870194:59874693
Nt22:64588563:64598361
Nt22:70268548:70282896
Nt22:79141408:79151768
Nt22:80567518:80579653
Nt22:80973870:80988205
Nt22:89789939:89800661
Nt22:96693836:96699279
Nt23:110127923:110131341
Nt23:59631097:59636769
Nt23:76329079:76336816
Nt23:84706038:84710145
Nt23:89666672:89674354
Nt24:10695294:10706260
Nt24:116459748:116465196
Nt24:50666977:50674204
Nt24:73913984:73916810
Nt24:74711742:74714050
