# Supplementary material for: Transposon signatures of allopolyploid genome evolution
Source: Nat Commun. 2023 Jun 1;14:3180. doi: 10.1038/s41467-023-38560-z (PMC10235133; doi:10.1038/s41467-023-38560-z)
Supplement: Supplementary file 8 — Supplementary Data 5 [file 41467_2023_38560_MOESM8_ESM.zip]

Archive with 808 entries (802 files):
- Supplementary Data 5/Camelina.LTRFamily/
- Supplementary Data 5/Camelina.LTRFamily/Camelina.Aligned/
- Supplementary Data 5/Camelina.LTRFamily/Camelina.Aligned/gt10.fam_1009.Aligned.fa
- Supplementary Data 5/Camelina.LTRFamily/Camelina.Aligned/gt10.fam_1026.Aligned.fa
- Supplementary Data 5/Camelina.LTRFamily/Camelina.Aligned/gt10.fam_1035.Aligned.fa
- Supplementary Data 5/Camelina.LTRFamily/Camelina.Aligned/gt10.fam_1036.Aligned.fa
- Supplementary Data 5/Camelina.LTRFamily/Camelina.Aligned/gt10.fam_1061.Aligned.fa
- Supplementary Data 5/Camelina.LTRFamily/Camelina.Aligned/gt10.fam_1070.Aligned.fa
- Supplementary Data 5/Camelina.LTRFamily/Camelina.Aligned/gt10.fam_1075.Aligned.fa
- Supplementary Data 5/Camelina.LTRFamily/Camelina.Aligned/gt10.fam_1076.Aligned.fa
- Supplementary Data 5/Camelina.LTRFamily/Camelina.Aligned/gt10.fam_1077.Aligned.fa
- Supplementary Data 5/Camelina.LTRFamily/Camelina.Aligned/gt10.fam_1086.Aligned.fa
- Supplementary Data 5/Camelina.LTRFamily/Camelina.Aligned/gt10.fam_1091.Aligned.fa
- Supplementary Data 5/Camelina.LTRFamily/Camelina.Aligned/gt10.fam_1164.Aligned.fa
- Supplementary Data 5/Camelina.LTRFamily/Camelina.Aligned/gt10.fam_1175.Aligned.fa
- Supplementary Data 5/Camelina.LTRFamily/Camelina.Aligned/gt10.fam_1219.Aligned.fa
- Supplementary Data 5/Camelina.LTRFamily/Camelina.Aligned/gt10.fam_1264.Aligned.fa
- Supplementary Data 5/Camelina.LTRFamily/Camelina.Aligned/gt10.fam_1295.Aligned.fa
- Supplementary Data 5/Camelina.LTRFamily/Camelina.Aligned/gt10.fam_13.Aligned.fa
- Supplementary Data 5/Camelina.LTRFamily/Camelina.Aligned/gt10.fam_136.Aligned.fa
- Supplementary Data 5/Camelina.LTRFamily/Camelina.Aligned/gt10.fam_1374.Aligned.fa
- Supplementary Data 5/Camelina.LTRFamily/Camelina.Aligned/gt10.fam_1431.Aligned.fa
- Supplementary Data 5/Camelina.LTRFamily/Camelina.Aligned/gt10.fam_1439.Aligned.fa
- Supplementary Data 5/Camelina.LTRFamily/Camelina.Aligned/gt10.fam_1457.Aligned.fa
- Supplementary Data 5/Camelina.LTRFamily/Camelina.Aligned/gt10.fam_1459.Aligned.fa
- Supplementary Data 5/Camelina.LTRFamily/Camelina.Aligned/gt10.fam_148.Aligned.fa
- Supplementary Data 5/Camelina.LTRFamily/Camelina.Aligned/gt10.fam_1501.Aligned.fa
- Supplementary Data 5/Camelina.LTRFamily/Camelina.Aligned/gt10.fam_1555.Aligned.fa
- Supplementary Data 5/Camelina.LTRFamily/Camelina.Aligned/gt10.fam_1573.Aligned.fa
- Supplementary Data 5/Camelina.LTRFamily/Camelina.Aligned/gt10.fam_1584.Aligned.fa
- Supplementary Data 5/Camelina.LTRFamily/Camelina.Aligned/gt10.fam_1589.Aligned.fa
- Supplementary Data 5/Camelina.LTRFamily/Camelina.Aligned/gt10.fam_1593.Aligned.fa
- Supplementary Data 5/Camelina.LTRFamily/Camelina.Aligned/gt10.fam_1600.Aligned.fa
- Supplementary Data 5/Camelina.LTRFamily/Camelina.Aligned/gt10.fam_1612.Aligned.fa
- Supplementary Data 5/Camelina.LTRFamily/Camelina.Aligned/gt10.fam_1620.Aligned.fa
- Supplementary Data 5/Camelina.LTRFamily/Camelina.Aligned/gt10.fam_1644.Aligned.fa
- Supplementary Data 5/Camelina.LTRFamily/Camelina.Aligned/gt10.fam_1652.Aligned.fa
- Supplementary Data 5/Camelina.LTRFamily/Camelina.Aligned/gt10.fam_1654.Aligned.fa
- Supplementary Data 5/Camelina.LTRFamily/Camelina.Aligned/gt10.fam_1656.Aligned.fa
- Supplementary Data 5/Camelina.LTRFamily/Camelina.Aligned/gt10.fam_1663.Aligned.fa
- Supplementary Data 5/Camelina.LTRFamily/Camelina.Aligned/gt10.fam_1664.Aligned.fa
- Supplementary Data 5/Camelina.LTRFamily/Camelina.Aligned/gt10.fam_1672.Aligned.fa
- Supplementary Data 5/Camelina.LTRFamily/Camelina.Aligned/gt10.fam_1688.Aligned.fa
- Supplementary Data 5/Camelina.LTRFamily/Camelina.Aligned/gt10.fam_1692.Aligned.fa
- Supplementary Data 5/Camelina.LTRFamily/Camelina.Aligned/gt10.fam_1708.Aligned.fa
- Supplementary Data 5/Camelina.LTRFamily/Camelina.Aligned/gt10.fam_1718.Aligned.fa
- Supplementary Data 5/Camelina.LTRFamily/Camelina.Aligned/gt10.fam_1721.Aligned.fa
- Supplementary Data 5/Camelina.LTRFamily/Camelina.Aligned/gt10.fam_179.Aligned.fa
- Supplementary Data 5/Camelina.LTRFamily/Camelina.Aligned/gt10.fam_1792.Aligned.fa
- Supplementary Data 5/Camelina.LTRFamily/Camelina.Aligned/gt10.fam_1798.Aligned.fa
- Supplementary Data 5/Camelina.LTRFamily/Camelina.Aligned/gt10.fam_1816.Aligned.fa
- Supplementary Data 5/Camelina.LTRFamily/Camelina.Aligned/gt10.fam_1817.Aligned.fa
- Supplementary Data 5/Camelina.LTRFamily/Camelina.Aligned/gt10.fam_1829.Aligned.fa
- Supplementary Data 5/Camelina.LTRFamily/Camelina.Aligned/gt10.fam_1842.Aligned.fa
- Supplementary Data 5/Camelina.LTRFamily/Camelina.Aligned/gt10.fam_187.Aligned.fa
- Supplementary Data 5/Camelina.LTRFamily/Camelina.Aligned/gt10.fam_1910.Aligned.fa
- Supplementary Data 5/Camelina.LTRFamily/Camelina.Aligned/gt10.fam_1948.Aligned.fa
- Supplementary Data 5/Camelina.LTRFamily/Camelina.Aligned/gt10.fam_1971.Aligned.fa
- Supplementary Data 5/Camelina.LTRFamily/Camelina.Aligned/gt10.fam_1978.Aligned.fa
- Supplementary Data 5/Camelina.LTRFamily/Camelina.Aligned/gt10.fam_1980.Aligned.fa
- Supplementary Data 5/Camelina.LTRFamily/Camelina.Aligned/gt10.fam_2001.Aligned.fa
- Supplementary Data 5/Camelina.LTRFamily/Camelina.Aligned/gt10.fam_2042.Aligned.fa
- Supplementary Data 5/Camelina.LTRFamily/Camelina.Aligned/gt10.fam_2070.Aligned.fa
- Supplementary Data 5/Camelina.LTRFamily/Camelina.Aligned/gt10.fam_2098.Aligned.fa
- Supplementary Data 5/Camelina.LTRFamily/Camelina.Aligned/gt10.fam_2115.Aligned.fa
- Supplementary Data 5/Camelina.LTRFamily/Camelina.Aligned/gt10.fam_2120.Aligned.fa
- Supplementary Data 5/Camelina.LTRFamily/Camelina.Aligned/gt10.fam_2138.Aligned.fa
- Supplementary Data 5/Camelina.LTRFamily/Camelina.Aligned/gt10.fam_215.Aligned.fa
- Supplementary Data 5/Camelina.LTRFamily/Camelina.Aligned/gt10.fam_2181.Aligned.fa
- Supplementary Data 5/Camelina.LTRFamily/Camelina.Aligned/gt10.fam_2190.Aligned.fa
- Supplementary Data 5/Camelina.LTRFamily/Camelina.Aligned/gt10.fam_2204.Aligned.fa
- Supplementary Data 5/Camelina.LTRFamily/Camelina.Aligned/gt10.fam_2214.Aligned.fa
- Supplementary Data 5/Camelina.LTRFamily/Camelina.Aligned/gt10.fam_224.Aligned.fa
- Supplementary Data 5/Camelina.LTRFamily/Camelina.Aligned/gt10.fam_2247.Aligned.fa
- Supplementary Data 5/Camelina.LTRFamily/Camelina.Aligned/gt10.fam_2252.Aligned.fa
- Supplementary Data 5/Camelina.LTRFamily/Camelina.Aligned/gt10.fam_2286.Aligned.fa
- Supplementary Data 5/Camelina.LTRFamily/Camelina.Aligned/gt10.fam_2295.Aligned.fa
- Supplementary Data 5/Camelina.LTRFamily/Camelina.Aligned/gt10.fam_2310.Aligned.fa
- Supplementary Data 5/Camelina.LTRFamily/Camelina.Aligned/gt10.fam_2329.Aligned.fa
- Supplementary Data 5/Camelina.LTRFamily/Camelina.Aligned/gt10.fam_2383.Aligned.fa
- Supplementary Data 5/Camelina.LTRFamily/Camelina.Aligned/gt10.fam_239.Aligned.fa
- Supplementary Data 5/Camelina.LTRFamily/Camelina.Aligned/gt10.fam_2398.Aligned.fa
- Supplementary Data 5/Camelina.LTRFamily/Camelina.Aligned/gt10.fam_240.Aligned.fa
- Supplementary Data 5/Camelina.LTRFamily/Camelina.Aligned/gt10.fam_2409.Aligned.fa
- Supplementary Data 5/Camelina.LTRFamily/Camelina.Aligned/gt10.fam_2504.Aligned.fa
- Supplementary Data 5/Camelina.LTRFamily/Camelina.Aligned/gt10.fam_255.Aligned.fa
- Supplementary Data 5/Camelina.LTRFamily/Camelina.Aligned/gt10.fam_256.Aligned.fa
- Supplementary Data 5/Camelina.LTRFamily/Camelina.Aligned/gt10.fam_2567.Aligned.fa
- Supplementary Data 5/Camelina.LTRFamily/Camelina.Aligned/gt10.fam_262.Aligned.fa
- Supplementary Data 5/Camelina.LTRFamily/Camelina.Aligned/gt10.fam_263.Aligned.fa
- Supplementary Data 5/Camelina.LTRFamily/Camelina.Aligned/gt10.fam_268.Aligned.fa
- Supplementary Data 5/Camelina.LTRFamily/Camelina.Aligned/gt10.fam_269.Aligned.fa
- Supplementary Data 5/Camelina.LTRFamily/Camelina.Aligned/gt10.fam_2724.Aligned.fa
- Supplementary Data 5/Camelina.LTRFamily/Camelina.Aligned/gt10.fam_274.Aligned.fa
- Supplementary Data 5/Camelina.LTRFamily/Camelina.Aligned/gt10.fam_2744.Aligned.fa
- Supplementary Data 5/Camelina.LTRFamily/Camelina.Aligned/gt10.fam_282.Aligned.fa
- Supplementary Data 5/Camelina.LTRFamily/Camelina.Aligned/gt10.fam_2884.Aligned.fa
- Supplementary Data 5/Camelina.LTRFamily/Camelina.Aligned/gt10.fam_2941.Aligned.fa
- Supplementary Data 5/Camelina.LTRFamily/Camelina.Aligned/gt10.fam_2952.Aligned.fa
- Supplementary Data 5/Camelina.LTRFamily/Camelina.Aligned/gt10.fam_299.Aligned.fa
- Supplementary Data 5/Camelina.LTRFamily/Camelina.Aligned/gt10.fam_3063.Aligned.fa
- Supplementary Data 5/Camelina.LTRFamily/Camelina.Aligned/gt10.fam_3093.Aligned.fa
- Supplementary Data 5/Camelina.LTRFamily/Camelina.Aligned/gt10.fam_3116.Aligned.fa
- Supplementary Data 5/Camelina.LTRFamily/Camelina.Aligned/gt10.fam_313.Aligned.fa
- Supplementary Data 5/Camelina.LTRFamily/Camelina.Aligned/gt10.fam_315.Aligned.fa
- Supplementary Data 5/Camelina.LTRFamily/Camelina.Aligned/gt10.fam_3158.Aligned.fa
- Supplementary Data 5/Camelina.LTRFamily/Camelina.Aligned/gt10.fam_316.Aligned.fa
- Supplementary Data 5/Camelina.LTRFamily/Camelina.Aligned/gt10.fam_3181.Aligned.fa
- Supplementary Data 5/Camelina.LTRFamily/Camelina.Aligned/gt10.fam_3203.Aligned.fa
- Supplementary Data 5/Camelina.LTRFamily/Camelina.Aligned/gt10.fam_3222.Aligned.fa
- Supplementary Data 5/Camelina.LTRFamily/Camelina.Aligned/gt10.fam_3238.Aligned.fa
- Supplementary Data 5/Camelina.LTRFamily/Camelina.Aligned/gt10.fam_3263.Aligned.fa
- Supplementary Data 5/Camelina.LTRFamily/Camelina.Aligned/gt10.fam_3280.Aligned.fa
- Supplementary Data 5/Camelina.LTRFamily/Camelina.Aligned/gt10.fam_3285.Aligned.fa
- Supplementary Data 5/Camelina.LTRFamily/Camelina.Aligned/gt10.fam_330.Aligned.fa
- Supplementary Data 5/Camelina.LTRFamily/Camelina.Aligned/gt10.fam_334.Aligned.fa
- Supplementary Data 5/Camelina.LTRFamily/Camelina.Aligned/gt10.fam_3341.Aligned.fa
- Supplementary Data 5/Camelina.LTRFamily/Camelina.Aligned/gt10.fam_342.Aligned.fa
- Supplementary Data 5/Camelina.LTRFamily/Camelina.Aligned/gt10.fam_344.Aligned.fa
- Supplementary Data 5/Camelina.LTRFamily/Camelina.Aligned/gt10.fam_3452.Aligned.fa
- Supplementary Data 5/Camelina.LTRFamily/Camelina.Aligned/gt10.fam_3471.Aligned.fa
- Supplementary Data 5/Camelina.LTRFamily/Camelina.Aligned/gt10.fam_350.Aligned.fa
- Supplementary Data 5/Camelina.LTRFamily/Camelina.Aligned/gt10.fam_3520.Aligned.fa
- Supplementary Data 5/Camelina.LTRFamily/Camelina.Aligned/gt10.fam_3551.Aligned.fa
- Supplementary Data 5/Camelina.LTRFamily/Camelina.Aligned/gt10.fam_3581.Aligned.fa
- Supplementary Data 5/Camelina.LTRFamily/Camelina.Aligned/gt10.fam_360.Aligned.fa
- Supplementary Data 5/Camelina.LTRFamily/Camelina.Aligned/gt10.fam_3680.Aligned.fa
- Supplementary Data 5/Camelina.LTRFamily/Camelina.Aligned/gt10.fam_369.Aligned.fa
- Supplementary Data 5/Camelina.LTRFamily/Camelina.Aligned/gt10.fam_377.Aligned.fa
- Supplementary Data 5/Camelina.LTRFamily/Camelina.Aligned/gt10.fam_379.Aligned.fa
- Supplementary Data 5/Camelina.LTRFamily/Camelina.Aligned/gt10.fam_3858.Aligned.fa
- Supplementary Data 5/Camelina.LTRFamily/Camelina.Aligned/gt10.fam_403.Aligned.fa
- Supplementary Data 5/Camelina.LTRFamily/Camelina.Aligned/gt10.fam_405.Aligned.fa
- Supplementary Data 5/Camelina.LTRFamily/Camelina.Aligned/gt10.fam_4083.Aligned.fa
- Supplementary Data 5/Camelina.LTRFamily/Camelina.Aligned/gt10.fam_4116.Aligned.fa
- Supplementary Data 5/Camelina.LTRFamily/Camelina.Aligned/gt10.fam_412.Aligned.fa
- Supplementary Data 5/Camelina.LTRFamily/Camelina.Aligned/gt10.fam_4135.Aligned.fa
- Supplementary Data 5/Camelina.LTRFamily/Camelina.Aligned/gt10.fam_418.Aligned.fa
- Supplementary Data 5/Camelina.LTRFamily/Camelina.Aligned/gt10.fam_422.Aligned.fa
- Supplementary Data 5/Camelina.LTRFamily/Camelina.Aligned/gt10.fam_427.Aligned.fa
- Supplementary Data 5/Camelina.LTRFamily/Camelina.Aligned/gt10.fam_4274.Aligned.fa
- Supplementary Data 5/Camelina.LTRFamily/Camelina.Aligned/gt10.fam_4291.Aligned.fa
- Supplementary Data 5/Camelina.LTRFamily/Camelina.Aligned/gt10.fam_438.Aligned.fa
- Supplementary Data 5/Camelina.LTRFamily/Camelina.Aligned/gt10.fam_44.Aligned.fa
- Supplementary Data 5/Camelina.LTRFamily/Camelina.Aligned/gt10.fam_447.Aligned.fa
- Supplementary Data 5/Camelina.LTRFamily/Camelina.Aligned/gt10.fam_452.Aligned.fa
- Supplementary Data 5/Camelina.LTRFamily/Camelina.Aligned/gt10.fam_455.Aligned.fa
- Supplementary Data 5/Camelina.LTRFamily/Camelina.Aligned/gt10.fam_457.Aligned.fa
- Supplementary Data 5/Camelina.LTRFamily/Camelina.Aligned/gt10.fam_463.Aligned.fa
- Supplementary Data 5/Camelina.LTRFamily/Camelina.Aligned/gt10.fam_466.Aligned.fa
- Supplementary Data 5/Camelina.LTRFamily/Camelina.Aligned/gt10.fam_481.Aligned.fa
- Supplementary Data 5/Camelina.LTRFamily/Camelina.Aligned/gt10.fam_4836.Aligned.fa
- Supplementary Data 5/Camelina.LTRFamily/Camelina.Aligned/gt10.fam_4859.Aligned.fa
- Supplementary Data 5/Camelina.LTRFamily/Camelina.Aligned/gt10.fam_506.Aligned.fa
- Supplementary Data 5/Camelina.LTRFamily/Camelina.Aligned/gt10.fam_509.Aligned.fa
- Supplementary Data 5/Camelina.LTRFamily/Camelina.Aligned/gt10.fam_517.Aligned.fa
- Supplementary Data 5/Camelina.LTRFamily/Camelina.Aligned/gt10.fam_521.Aligned.fa
- Supplementary Data 5/Camelina.LTRFamily/Camelina.Aligned/gt10.fam_530.Aligned.fa
- Supplementary Data 5/Camelina.LTRFamily/Camelina.Aligned/gt10.fam_536.Aligned.fa
- Supplementary Data 5/Camelina.LTRFamily/Camelina.Aligned/gt10.fam_538.Aligned.fa
- Supplementary Data 5/Camelina.LTRFamily/Camelina.Aligned/gt10.fam_539.Aligned.fa
- Supplementary Data 5/Camelina.LTRFamily/Camelina.Aligned/gt10.fam_5428.Aligned.fa
- Supplementary Data 5/Camelina.LTRFamily/Camelina.Aligned/gt10.fam_549.Aligned.fa
- Supplementary Data 5/Camelina.LTRFamily/Camelina.Aligned/gt10.fam_5598.Aligned.fa
- Supplementary Data 5/Camelina.LTRFamily/Camelina.Aligned/gt10.fam_561.Aligned.fa
- Supplementary Data 5/Camelina.LTRFamily/Camelina.Aligned/gt10.fam_563.Aligned.fa
- Supplementary Data 5/Camelina.LTRFamily/Camelina.Aligned/gt10.fam_564.Aligned.fa
- Supplementary Data 5/Camelina.LTRFamily/Camelina.Aligned/gt10.fam_5702.Aligned.fa
- Supplementary Data 5/Camelina.LTRFamily/Camelina.Aligned/gt10.fam_573.Aligned.fa
- Supplementary Data 5/Camelina.LTRFamily/Camelina.Aligned/gt10.fam_590.Aligned.fa
- Supplementary Data 5/Camelina.LTRFamily/Camelina.Aligned/gt10.fam_599.Aligned.fa
- Supplementary Data 5/Camelina.LTRFamily/Camelina.Aligned/gt10.fam_615.Aligned.fa
- Supplementary Data 5/Camelina.LTRFamily/Camelina.Aligned/gt10.fam_624.Aligned.fa
- Supplementary Data 5/Camelina.LTRFamily/Camelina.Aligned/gt10.fam_626.Aligned.fa
- Supplementary Data 5/Camelina.LTRFamily/Camelina.Aligned/gt10.fam_629.Aligned.fa
- Supplementary Data 5/Camelina.LTRFamily/Camelina.Aligned/gt10.fam_639.Aligned.fa
- Supplementary Data 5/Camelina.LTRFamily/Camelina.Aligned/gt10.fam_643.Aligned.fa
- Supplementary Data 5/Camelina.LTRFamily/Camelina.Aligned/gt10.fam_651.Aligned.fa
- Supplementary Data 5/Camelina.LTRFamily/Camelina.Aligned/gt10.fam_653.Aligned.fa
- Supplementary Data 5/Camelina.LTRFamily/Camelina.Aligned/gt10.fam_654.Aligned.fa
- Supplementary Data 5/Camelina.LTRFamily/Camelina.Aligned/gt10.fam_659.Aligned.fa
- Supplementary Data 5/Camelina.LTRFamily/Camelina.Aligned/gt10.fam_662.Aligned.fa
- Supplementary Data 5/Camelina.LTRFamily/Camelina.Aligned/gt10.fam_664.Aligned.fa
- Supplementary Data 5/Camelina.LTRFamily/Camelina.Aligned/gt10.fam_665.Aligned.fa
- Supplementary Data 5/Camelina.LTRFamily/Camelina.Aligned/gt10.fam_668.Aligned.fa
- Supplementary Data 5/Camelina.LTRFamily/Camelina.Aligned/gt10.fam_676.Aligned.fa
- Supplementary Data 5/Camelina.LTRFamily/Camelina.Aligned/gt10.fam_734.Aligned.fa
- Supplementary Data 5/Camelina.LTRFamily/Camelina.Aligned/gt10.fam_745.Aligned.fa
- Supplementary Data 5/Camelina.LTRFamily/Camelina.Aligned/gt10.fam_746.Aligned.fa
- Supplementary Data 5/Camelina.LTRFamily/Camelina.Aligned/gt10.fam_760.Aligned.fa
- Supplementary Data 5/Camelina.LTRFamily/Camelina.Aligned/gt10.fam_802.Aligned.fa
- Supplementary Data 5/Camelina.LTRFamily/Camelina.Aligned/gt10.fam_804.Aligned.fa
- Supplementary Data 5/Camelina.LTRFamily/Camelina.Aligned/gt10.fam_81.Aligned.fa
- Supplementary Data 5/Camelina.LTRFamily/Camelina.Aligned/gt10.fam_810.Aligned.fa
- Supplementary Data 5/Camelina.LTRFamily/Camelina.Aligned/gt10.fam_8156.Aligned.fa
- Supplementary Data 5/Camelina.LTRFamily/Camelina.Aligned/gt10.fam_820.Aligned.fa
- Supplementary Data 5/Camelina.LTRFamily/Camelina.Aligned/gt10.fam_822.Aligned.fa
- Supplementary Data 5/Camelina.LTRFamily/Camelina.Aligned/gt10.fam_823.Aligned.fa
- Supplementary Data 5/Camelina.LTRFamily/Camelina.Aligned/gt10.fam_830.Aligned.fa
- Supplementary Data 5/Camelina.LTRFamily/Camelina.Aligned/gt10.fam_836.Aligned.fa
- Supplementary Data 5/Camelina.LTRFamily/Camelina.Aligned/gt10.fam_840.Aligned.fa
- Supplementary Data 5/Camelina.LTRFamily/Camelina.Aligned/gt10.fam_845.Aligned.fa
- Supplementary Data 5/Camelina.LTRFamily/Camelina.Aligned/gt10.fam_851.Aligned.fa
- Supplementary Data 5/Camelina.LTRFamily/Camelina.Aligned/gt10.fam_86.Aligned.fa
- Supplementary Data 5/Camelina.LTRFamily/Camelina.Aligned/gt10.fam_865.Aligned.fa
- Supplementary Data 5/Camelina.LTRFamily/Camelina.Aligned/gt10.fam_867.Aligned.fa
- Supplementary Data 5/Camelina.LTRFamily/Camelina.Aligned/gt10.fam_868.Aligned.fa
- Supplementary Data 5/Camelina.LTRFamily/Camelina.Aligned/gt10.fam_871.Aligned.fa
- Supplementary Data 5/Camelina.LTRFamily/Camelina.Aligned/gt10.fam_879.Aligned.fa
- Supplementary Data 5/Camelina.LTRFamily/Camelina.Aligned/gt10.fam_882.Aligned.fa
- Supplementary Data 5/Camelina.LTRFamily/Camelina.Aligned/gt10.fam_89.Aligned.fa
- Supplementary Data 5/Camelina.LTRFamily/Camelina.Aligned/gt10.fam_914.Aligned.fa
- Supplementary Data 5/Camelina.LTRFamily/Camelina.Aligned/gt10.fam_923.Aligned.fa
- Supplementary Data 5/Camelina.LTRFamily/Camelina.Aligned/gt10.fam_926.Aligned.fa
- Supplementary Data 5/Camelina.LTRFamily/Camelina.Aligned/gt10.fam_960.Aligned.fa
- Supplementary Data 5/Camelina.LTRFamily/Camelina.Aligned/gt10.fam_972.Aligned.fa
- Supplementary Data 5/Camelina.LTRFamily/Camelina.Aligned/gt10.fam_979.Aligned.fa
- Supplementary Data 5/Camelina.LTRFamily/Camelina.Aligned/gt10.fam_986.Aligned.fa
- Supplementary Data 5/Camelina.LTRFamily/Camelina.Aligned/gt10.fam_988.Aligned.fa
- Supplementary Data 5/Camelina.LTRFamily/Camelina.familycount.tbl
- Supplementary Data 5/Strawberry.LTRFamily/
- Supplementary Data 5/Strawberry.LTRFamily/Strawberry.Aligned/
- Supplementary Data 5/Strawberry.LTRFamily/Strawberry.Aligned/gt10.fam_10.Aligned.fa
- Supplementary Data 5/Strawberry.LTRFamily/Strawberry.Aligned/gt10.fam_1004.Aligned.fa
- Supplementary Data 5/Strawberry.LTRFamily/Strawberry.Aligned/gt10.fam_1008.Aligned.fa
- Supplementary Data 5/Strawberry.LTRFamily/Strawberry.Aligned/gt10.fam_1009.Aligned.fa
- Supplementary Data 5/Strawberry.LTRFamily/Strawberry.Aligned/gt10.fam_101.Aligned.fa
- Supplementary Data 5/Strawberry.LTRFamily/Strawberry.Aligned/gt10.fam_1011.Aligned.fa
- Supplementary Data 5/Strawberry.LTRFamily/Strawberry.Aligned/gt10.fam_1016.Aligned.fa
- Supplementary Data 5/Strawberry.LTRFamily/Strawberry.Aligned/gt10.fam_1021.Aligned.fa
- Supplementary Data 5/Strawberry.LTRFamily/Strawberry.Aligned/gt10.fam_1022.Aligned.fa
- Supplementary Data 5/Strawberry.LTRFamily/Strawberry.Aligned/gt10.fam_103.Aligned.fa
- Supplementary Data 5/Strawberry.LTRFamily/Strawberry.Aligned/gt10.fam_1039.Aligned.fa
- Supplementary Data 5/Strawberry.LTRFamily/Strawberry.Aligned/gt10.fam_104.Aligned.fa
- Supplementary Data 5/Strawberry.LTRFamily/Strawberry.Aligned/gt10.fam_1050.Aligned.fa
- Supplementary Data 5/Strawberry.LTRFamily/Strawberry.Aligned/gt10.fam_1058.Aligned.fa
- Supplementary Data 5/Strawberry.LTRFamily/Strawberry.Aligned/gt10.fam_1063.Aligned.fa
- Supplementary Data 5/Strawberry.LTRFamily/Strawberry.Aligned/gt10.fam_1066.Aligned.fa
- Supplementary Data 5/Strawberry.LTRFamily/Strawberry.Aligned/gt10.fam_1069.Aligned.fa
- Supplementary Data 5/Strawberry.LTRFamily/Strawberry.Aligned/gt10.fam_107.Aligned.fa
- Supplementary Data 5/Strawberry.LTRFamily/Strawberry.Aligned/gt10.fam_1073.Aligned.fa
- Supplementary Data 5/Strawberry.LTRFamily/Strawberry.Aligned/gt10.fam_1074.Aligned.fa
- Supplementary Data 5/Strawberry.LTRFamily/Strawberry.Aligned/gt10.fam_108.Aligned.fa
- Supplementary Data 5/Strawberry.LTRFamily/Strawberry.Aligned/gt10.fam_1097.Aligned.fa
- Supplementary Data 5/Strawberry.LTRFamily/Strawberry.Aligned/gt10.fam_11.Aligned.fa
- Supplementary Data 5/Strawberry.LTRFamily/Strawberry.Aligned/gt10.fam_1109.Aligned.fa
- Supplementary Data 5/Strawberry.LTRFamily/Strawberry.Aligned/gt10.fam_1123.Aligned.fa
- Supplementary Data 5/Strawberry.LTRFamily/Strawberry.Aligned/gt10.fam_113.Aligned.fa
- Supplementary Data 5/Strawberry.LTRFamily/Strawberry.Aligned/gt10.fam_1135.Aligned.fa
- Supplementary Data 5/Strawberry.LTRFamily/Strawberry.Aligned/gt10.fam_1139.Aligned.fa
- Supplementary Data 5/Strawberry.LTRFamily/Strawberry.Aligned/gt10.fam_1148.Aligned.fa
- Supplementary Data 5/Strawberry.LTRFamily/Strawberry.Aligned/gt10.fam_115.Aligned.fa
- Supplementary Data 5/Strawberry.LTRFamily/Strawberry.Aligned/gt10.fam_1154.Aligned.fa
- Supplementary Data 5/Strawberry.LTRFamily/Strawberry.Aligned/gt10.fam_1166.Aligned.fa
- Supplementary Data 5/Strawberry.LTRFamily/Strawberry.Aligned/gt10.fam_117.Aligned.fa
- Supplementary Data 5/Strawberry.LTRFamily/Strawberry.Aligned/gt10.fam_1170.Aligned.fa
- Supplementary Data 5/Strawberry.LTRFamily/Strawberry.Aligned/gt10.fam_1171.Aligned.fa
- Supplementary Data 5/Strawberry.LTRFamily/Strawberry.Aligned/gt10.fam_118.Aligned.fa
- Supplementary Data 5/Strawberry.LTRFamily/Strawberry.Aligned/gt10.fam_1182.Aligned.fa
- Supplementary Data 5/Strawberry.LTRFamily/Strawberry.Aligned/gt10.fam_1188.Aligned.fa
- Supplementary Data 5/Strawberry.LTRFamily/Strawberry.Aligned/gt10.fam_119.Aligned.fa
- Supplementary Data 5/Strawberry.LTRFamily/Strawberry.Aligned/gt10.fam_1191.Aligned.fa
- Supplementary Data 5/Strawberry.LTRFamily/Strawberry.Aligned/gt10.fam_1192.Aligned.fa
- Supplementary Data 5/Strawberry.LTRFamily/Strawberry.Aligned/gt10.fam_1196.Aligned.fa
- Supplementary Data 5/Strawberry.LTRFamily/Strawberry.Aligned/gt10.fam_1199.Aligned.fa
- Supplementary Data 5/Strawberry.LTRFamily/Strawberry.Aligned/gt10.fam_1204.Aligned.fa
- Supplementary Data 5/Strawberry.LTRFamily/Strawberry.Aligned/gt10.fam_1205.Aligned.fa
- Supplementary Data 5/Strawberry.LTRFamily/Strawberry.Aligned/gt10.fam_1206.Aligned.fa
- Supplementary Data 5/Strawberry.LTRFamily/Strawberry.Aligned/gt10.fam_121.Aligned.fa
- Supplementary Data 5/Strawberry.LTRFamily/Strawberry.Aligned/gt10.fam_1218.Aligned.fa
- Supplementary Data 5/Strawberry.LTRFamily/Strawberry.Aligned/gt10.fam_1221.Aligned.fa
- Supplementary Data 5/Strawberry.LTRFamily/Strawberry.Aligned/gt10.fam_1223.Aligned.fa
- Supplementary Data 5/Strawberry.LTRFamily/Strawberry.Aligned/gt10.fam_1234.Aligned.fa
- Supplementary Data 5/Strawberry.LTRFamily/Strawberry.Aligned/gt10.fam_1239.Aligned.fa
- Supplementary Data 5/Strawberry.LTRFamily/Strawberry.Aligned/gt10.fam_1242.Aligned.fa
- Supplementary Data 5/Strawberry.LTRFamily/Strawberry.Aligned/gt10.fam_125.Aligned.fa
- Supplementary Data 5/Strawberry.LTRFamily/Strawberry.Aligned/gt10.fam_1256.Aligned.fa
- Supplementary Data 5/Strawberry.LTRFamily/Strawberry.Aligned/gt10.fam_1258.Aligned.fa
- Supplementary Data 5/Strawberry.LTRFamily/Strawberry.Aligned/gt10.fam_126.Aligned.fa
- Supplementary Data 5/Strawberry.LTRFamily/Strawberry.Aligned/gt10.fam_128.Aligned.fa
- Supplementary Data 5/Strawberry.LTRFamily/Strawberry.Aligned/gt10.fam_1284.Aligned.fa
- Supplementary Data 5/Strawberry.LTRFamily/Strawberry.Aligned/gt10.fam_1292.Aligned.fa
- Supplementary Data 5/Strawberry.LTRFamily/Strawberry.Aligned/gt10.fam_13.Aligned.fa
- Supplementary Data 5/Strawberry.LTRFamily/Strawberry.Aligned/gt10.fam_1305.Aligned.fa
- Supplementary Data 5/Strawberry.LTRFamily/Strawberry.Aligned/gt10.fam_131.Aligned.fa
- Supplementary Data 5/Strawberry.LTRFamily/Strawberry.Aligned/gt10.fam_1311.Aligned.fa
- Supplementary Data 5/Strawberry.LTRFamily/Strawberry.Aligned/gt10.fam_133.Aligned.fa
- Supplementary Data 5/Strawberry.LTRFamily/Strawberry.Aligned/gt10.fam_1330.Aligned.fa
- Supplementary Data 5/Strawberry.LTRFamily/Strawberry.Aligned/gt10.fam_1335.Aligned.fa
- Supplementary Data 5/Strawberry.LTRFamily/Strawberry.Aligned/gt10.fam_1336.Aligned.fa
- Supplementary Data 5/Strawberry.LTRFamily/Strawberry.Aligned/gt10.fam_134.Aligned.fa
- Supplementary Data 5/Strawberry.LTRFamily/Strawberry.Aligned/gt10.fam_1340.Aligned.fa
- Supplementary Data 5/Strawberry.LTRFamily/Strawberry.Aligned/gt10.fam_1342.Aligned.fa
- Supplementary Data 5/Strawberry.LTRFamily/Strawberry.Aligned/gt10.fam_1345.Aligned.fa
- Supplementary Data 5/Strawberry.LTRFamily/Strawberry.Aligned/gt10.fam_135.Aligned.fa
- Supplementary Data 5/Strawberry.LTRFamily/Strawberry.Aligned/gt10.fam_1356.Aligned.fa
- Supplementary Data 5/Strawberry.LTRFamily/Strawberry.Aligned/gt10.fam_1357.Aligned.fa
- Supplementary Data 5/Strawberry.LTRFamily/Strawberry.Aligned/gt10.fam_1359.Aligned.fa
- Supplementary Data 5/Strawberry.LTRFamily/Strawberry.Aligned/gt10.fam_1362.Aligned.fa
- Supplementary Data 5/Strawberry.LTRFamily/Strawberry.Aligned/gt10.fam_1371.Aligned.fa
[truncated: 508 more entries]
