# Supplementary material for: Transposon signatures of allopolyploid genome evolution
Source: Nat Commun. 2023 Jun 1;14:3180. doi: 10.1038/s41467-023-38560-z (PMC10235133; doi:10.1038/s41467-023-38560-z)
Supplement: Supplementary file 8 — Supplementary Data 5 [file 41467_2023_38560_MOESM8_ESM.zip › Supplementary Data 5/Camelina.LTRFamily/Camelina.Aligned/gt10.fam_1026.Aligned.fa]

>Chr2:17659441:17665741_5p 
------------gatcggtag--tgtaagaaaataattatttcttacccatgtatgtggt
cttatagttagtaagttatttaattgggtttgttata------ttttaatcatttgggaa
ccaaaaggacatgtgttaagctacatgtaaagcttatgcttataaggacaagtattaagc
tacatgtcatgctaaagcttataagaggacaagtgtgaagttgcatgttgtgtttgaagc
aatactagacacttgttatcacacatgtcaccattgtcttcatctctactatgatggatg
gttgagattaaatcatgagacaaaaccctaatgaggagtaaggtcctcttcccacctata
aatagatggtttgctccatcacaaatcatcacaagaaa-aaaaacaacacataaag-aaa
agagtttataggaaaggggagagaaaccttatcttccacctaaagatcatctaagagttt
cttttcaagcctt-----caagccattg-aagaagaagaaaccattcaaggaagcatcat
ttctacaatgagtggaggtattactttaaccctctttatgattctattatgtgattaata
tagatgtttaagatcttggggttcatgttaaaagtatgtttaacatgtggtatcagagct
tatg---
>Chr9:21722372:21727850_3p 
-----------------------tgtaagaaaataattatttcttacccatgtatgtggt
cttatagttagtaggttatttaattgggtttgttata------ttttaatcatttgggaa
ccaaaaggacatgtgttaagctacatgtaaagtttatgcttataaggacaagtattaagc
tacatgtcatgctaaagcttataagaggacaagtgtgaagttgcatgttgtgtttgaagc
aatactagacacttgttatcacacatgtcaccattgtcttcatctctactatgatggatg
gttgagattaaatcatgagacaaaaccctaatgaggagtaaggtcctcttcccacctata
aatagatggtttgctccatcacaaatcatcacaagaac-aaaaacaacacataaag-aaa
agagtttataggaaaggggagagaaaccttatcttccacctaaagatcatctaagagttt
cttttcaagcctt-----caagccattg-aagaagaagaaaccattcaaggaagcatcat
ttctacaatgagtggaggtattactttaaccctctttatgattctattatgtgattaata
tagatgtttaagatcttggggttcatgttaaaagtatgtttaaca---------------
-------
>Chr9:6257622:6263848_3p 
-----------------------tgtaagaaaataatgatttcttacccatgtatgtggt
cttatagttagtaggttatttaattgggtttgttata------ttttaatcatttgggaa
gcaaaaggacatgtgttaagctacatgttaagcttatgcttataaagacaagtattaagc
tacatgtcatgctaaagcttataagaggacaagtgtgaagttgcatgttgtgtttgaagc
aatactagacacttgttatcacacttgtcaccattgtcttcatctctactatgatggatg
gttgagattaaatcatgagacaaaaccctaatgaggagtaaggtcctcttcccacctata
aatagatggtttgctccatcacaaatcatcacaagaaa-aaaaacaacacataaag-aaa
agagtttataggaaaggggagagaaaccttatcttccacctaaagatcatctaagagttt
cttttcaagcctt-----caagccattg-aagaagaagaaaccattcaaggaagcatcat
ttctacaatgagtggaggtattactttaaccctctttatgattctattatgtgattaata
tagatgtttaagatcttagggttcatgttaaaagtatgtttaacatgt------------
-------
>Chr9:27179022:27184212_5p 
atactaacgaccaagtgggagaatgtaagaaaataattatttcttacccatgtatgtggt
cttatagttagtaggttatttaattgggtttgttata------ttttaatcatttgggaa
ccaaaaggacatgtgttaagctacatgttaagcttatgcttataaggacaagtattaagc
tacatgtcatgctaaagcttataagaggacaagtgtgaagttgcatgttgtgtttgaagc
aatactagacacttgttatcacacttgtcaccattgtcttcatctctactatgatggatg
gttgagattaaatcatgagacaaaaccctaatgaggagtaaggtcctcttcccacctata
aatagatggtttgctccatcacaaatcatcacaagaacaaaaaaaaacacataaag-aaa
agagtttataggaaaggggagagaaaccttatcttccacctaaagatcatctaagagttt
cttttcaagcctt-----caagccattg-aagaagaagaaaccattcaagtaagcatcat
ttctacaatgagtggaggtattactttaaccctctttatgattctattatgtgattaata
tagatgtttaagatcttggggttcatgttaaaagtatgtttaacataa------------
-------
>Chr15:16167603:16173831_3p 
-----------------------tgtaagaaaataattatttcttacccatgtatgtggt
cttatagttagtaggttatttaattgggtttgttata------ttttaatcatttgggaa
ctaaaaggacaggtgttaagctacatgtaaagcttatgcttataaggacaagtattaagc
tacatgtcatgctaaagcttataagaggacaagtgtgaagttgcatgttgtgtttgaagc
aatactagacacttgttatcacacttgtcaccattgtcttcatctctactatgatggatg
gttgagattaaatcatgagacaaaaccctaatgaggagtaaggtcctcttcccacctata
aatagatggtttgctccatcacaaatcatcataagaac--aaaacaacacataaag-aaa
agagtttataggaaaggggagagaaaccttatcttccacctaaagatcatctaagagttt
cttttcaagcctt-----caagccattg-aagaagaagaaaccattcaaggaagcatcat
ttctacaatgagtggaggtattactttaaccctctttatgattctattatgtgattaata
tagatgtttaagatcttggggttcatgttaaaagtaggtttaaca---------------
-------
>Chr15:16167603:16173831_5p 
-----------------------tgtaagaaaataattatttcttacccatgtatgtggt
cttatagttattaggttatttaattgggtttgttata------ttttaatcatttgggaa
ctaaaaggacaagtgttaagttacatgtaaagtttatgattataaggacaagtattaagc
tacatgtcatgctaaagcttataagaggacaagtgtgaagttgcatgttgtgtttgaagc
aatactagacacttgttatcacacttgtcaccattgtcttcatctctactatgatggatg
gttgagattaaatcatgagacaaaaccctaatgaggagtaaggtcctcttcccacctata
aatagatggtttgctccatcacaaatcatcacaagaac-aaaaacaacacataaag-aaa
agagtttataggaaaggggagagaaaccttatcttccacctaaagatcatctaagagttt
cttttcaagcctt-----caagccattg-aagaagaagaaaccattcaaggaagcatcat
ttctacaatgagtggaggtattactttaaccctctttatgattctattatgtgattaata
tagatgtttaagatcttggggttcatgttaaaagtatgtttaaca---------------
-------
>Chr9:6257622:6263848_5p 
-----------------------tgtaagaaaataattatttcttacccatgtatgtggt
cttatagttagtaggttatttaattgggtttgttata------tttttatcatttgggaa
ctaaaaggacaggtgttaagctacatgtaaagcttatgcttataaggacaagtattaagc
tacatgtcatgctaaagcttataagaggacaagtgtgaagttgcatgttgtgtttgaagc
aatactagacacttgttatcacacttgtcaccattgtcttcatctctactatgatggatg
gttgagattaaatcatgagacaaaaccctaatgaggagtaaggtcctcttcccacctata
aatagatggtttgctccatcacaaatcatcataagaac-aaaaacaacacataaag-aaa
agagtttataggaaaggggagagaaaccttatcttccacctaaagatcatctaagagttt
cttttcaagcctt-----caagccattg-aagaagaagaaaccattcaaggaagcatcat
ttctacaatgagtggaggtattactttaaccctctttatgattctattatgtgattaata
tagatgtttaagatcttggggttcatgttaaaagcatatttaaca---------------
-------
>Chr9:21722372:21727850_5p 
------------aagtgggagaatgtaagaaaataattatttcttacccatgtatgtggt
cttatagttagtaggttatttaattgggtttgttata------ttttaatcatttgggaa
ctaaaaggacaggtgttaagctacatgtaaagcttatgcttataaggacaagtattaagc
tacatgtcatgctaaagcttataagaggacaagtgtgaagttgcatgttgtgtttgaagc
aatactagacacttgttatcacacatgtcaccattgtcttcatctctactatgatggatg
gttgagattaaatcatgagacaaaaccctaatgaggagtaaggtcctcttcccacctata
aatagatggtttgctccatcacaaatcatcataagaac-aaaaataacacataaag-aaa
agagtttataggaaaggggagagaaaccttatcttccacctaaagatcatctaaaagttt
cttttcaagcctt-----caagccattg-aagaagaagaaactattcaaggaagcatcat
ttctacaatgagtggaggtattactttaaccctctttatgattctattatgtgattaata
tagatgtttaagattttggggttcatgttaaaagtatctttaaca---------------
-------
>Chr2:17659441:17665741_3p 
-------------------------taagaaaataattatttcttacccatgtatgtggt
cttatagttagtaggttatttaattgggtttgttata------ttttaatcatttgagaa
ctaaaaggacaggtgttaagctacatgtaaagcttatgcttataaggacaagtattaagc
tacatgtcatgctaaagcttataagaggacaagtgtgaagttgcatgttgtgtttgaagc
aatactagacacttgttatcacacatgtcaccattgtcttcatctctactatgatggatg
gttgagattaaatcatgagacaaaaccctaatgaggagtaaggtcctcttcccacctata
aatagatggtttgctccatcacaaatcatcataagaac--aaaacaacacataaag-aaa
agagtttataggaaaggggagagaaaccttatcttccacctaaagatcatctaagagttt
cttttcaagcctt-----caagccattg-aagaagaagaaactattcaaggaagcatcat
ttctacaatgagtggaggtattactttaaccctctttatgattctattatgtgattaata
tagatgtttaagattttggggttcatgttaaaagtatctttaacaggtagtagtaa----
catgatg
>Chr9:27179022:27184212_3p 
---ttagggattatagtgtaaaatgtaagaaaataattattttttacccatgtatgtggt
cttatagttagtaggttatttaattgggtttgttata------ttttaatcatttgggaa
ccaaaaggacatgtgttaagctacatgttaagcttatgcttataaggacaagtattaagc
tacatgtcatgctaaagcttataagaggacaagtgtgaagttgcatgttatgtttgaagc
aatactagacacttgttatcacacttgtcaccattgtctttatctttactatgatggatg
gttgagattaaataatgagacaaaaccctaatgaggagtaaggtcctcttccctcctata
aatagatggtttgctccatcacaaatcatcataagaac-aaaaacaacacataaag-taa
agagtttataggaaaggggagagaaaccttatcttccacctaaagatcatctaagagttt
cttttcaagcctt-----caagccattg-aagaagaagaaaccattcaaggaagcatcat
ttctacaatgagtggaggtattactttaaccctctttatgattctattatgtgattaata
tagatgtttaagatcttggggttcatgttaaaagtatgtttaacat--------------
-------
>Chr11:17675470:17681700_5p 
----------aatgtaagaaagtaataagaaaataattatttcttacccatgtatgtggt
cttatagttagtaggttatttaattgggtttgttatatttt-gttttaataatttgggaa
ctaaaaggacaggtgttaagctacatgtgaagcttatgcttataaggacaagtattaagc
tacatgtgatgctaaagcttataagaggacaagtgtgaagttgcatattgtgtttgaagc
aatgctagacacttgttctcacacttgtcaccactgtcttcatctctactatgatggatg
gttgagattaaattagaagacaaaacccttatgaggagtaaggtcctcttccctcctata
aatagatgatttgctccatcacaaatcatcacaagaac--aaaacaacacataaagaaaa
agagtttataggaaagaggagagaaaccttatcttccacctaaagatcatctaagagttt
cttttcaagcctt-----caagccattg-aagaagaagaaaccattcaaggaagcatcat
ttctacaatgagtggaggtattactttaaccctctttataattatattatgtgattaata
tagatgtttaagatcttagggttcatgttaaaagtatgtttaa-----------------
-------
>Chr11:34378152:34385998_3p 
-------------------------------aataattatttcttacccatgtatgtggt
cttatagttagtaggttatttaattgggtttgttatattttatttttaatcatttgggaa
ctaaaagaacagatgttaagctatatgtgaagcttatgcttataaggacaagtattaagc
tacatgtcatgctaaagcttataagagaacaagtgtgaagttgcatgttgtgtttgaagc
aatgctagacacttgttctcacacttgtcaccactgtcttcatctctactatgatggatg
gttgagattaaattagaagacaaaacccttatgaggagtaaggtcctcttccctcctata
aattgatggtttgctccatcacaaatcatcacaagaac-aaaaacaacacataaag-aaa
agagtttatagaaaaggggagagaaaccttatcttccacctaaagataatctaagagttt
cttttcaagtcttcaagccaagccattgaaagaagaagaaaccattcaaggaatcatcat
ttctacaatgagtggaggtattactttaaccctctttatgattctattatgtgattaata
tagatgtttaagatcttggggttcatgttaaaagtatgtttaaca---------------
-------
>Chr5:14768497:14774783_3p 
-------------------------gtagaaaataattatttcttacccatgtatgtggt
cttatagttagtaagttatttaattgggtttgttgtattttttttttaatcatttggaaa
ccaaaaggacatgtgttaatctacatgtcatgcttatgcttataaggacaagtactaagc
tacatgtcatgctaaagcttataagagaacaagtgtgaagttgcatgttgtgagtgaagc
aatgctagacacttgttctcacacttgtcatcactgtcttcatatctactatgatggatg
gttgagatt-aattagaagacaaaacccttatgaggagtaaggtcctcttccctcctata
aatagatggtttgctccatcacaaagcaacacaagaac-aaaaacaacacataaag-aaa
agagtttataggaaaggggagagaaaccttatcttccacctaaagatcatctaagagttt
cttttcaagcctt-----caaaccattg-aaaaagaagaaaccattcaaggaaatatcat
ttctacaatgagtggaagtattactttaattctctttatgattctattatgtgattaata
tagatgtttaagatcttggggttcatgttaaaaatatgtttaacat--------------
-------
>Chr11:34378152:34385998_5p 
-----------------------tgtaagaaaataattatttcttacccatgtatgtggt
cttatagttagtaggttatttaattggattttttatattttgtttttaatcatttgggaa
ctaaaaggagaggtgttaagctacatgtgaagcttatgcttataaggacaagtattaagg
tacatgtcatgctaaagcttataagggaacaagtgtgaagttgcatgttgtgtttaaagc
aatgctagacacttgttctcacacttgtcaccactgtcttcatctctactatgatggatg
gttgagattaaattagaagacaaaacccttatgaggagtaaggtcgtcttccctcctata
aatagatggtttgctccatcacaaatcatcacaagaac-aaaaacaacacataaag-aaa
agagtttataggaaaggggagagaaaccttaacttccacctaaagatcatctaagcgttt
attttcaagtcttcaagccaagccattgaaagaagaagaaaccattcaaggaagcatcat
ttctacaatgagtgaaggtattactttaaccgtctttatgattctattctgtgattaata
taaatgtttaagattttggggttcatgttaa-----------------------------
-------
>Chr8:26956275:26962506_5p 
-----------------------------------------------------atgtggt
cttatagttagtaggttatttaattgggtttgttatattttgtttttaatcatttgggaa
ctaaaaggacaagtgttaagctacatgtgaagcttatgcttataaggacaagtattaagc
tacatgtcatgctaaagcttattagagaacaagtgtgaagttgcatgttgtgtttgaagc
aatgctagacacttgttctcacacttgttaccattgtcttcatctctattatgatggatg
gttgagattaaattagaaaacaaaacccttatgaggagtaaggtcctcttctctcctata
aatagatggtttgatccatcacaaatcatcacaagaat-aaaaacaacacataaag-aaa
agagtttataggaaaggggagagaaaccttatcttccacctaaagatcatctaagagttt
cttttcaagtcttcaaaccaagtcattg-aagaagaagaaaccattcaaagaagcatcat
tcatacaatgagtggaggtattactttaaccctctttatgattctattatgtgattaata
tagatgtttaagatcttggggttgatgttgaaagaatgtttaacaa--------------
-------
>Chr8:26956275:26962506_3p 
--------------------------------------------------------tggt
cttatagttagtaggttatttaattgggtttgttatattttgtttttaatcatttgggaa
ctaaaaggacagatgttaaactacatgtgaagcttattcttataagaacaagtattaagc
tacatgtcatgctaaagcttattagagaacaagtgtgaagttgcatgttgtgtttgaagc
aatgctagacacttgttctcacacttgtcaccactgttttcatctctactatgatggatg
tttgagattaaattagaagacaaaacccttatgaggagtaaggtcctcttccctcctata
aatagatggtttgatccatcacaaatcatcacaagaac-aaaatcaacacataaag-aaa
agagtttataggaaaggggagagaaaccttatcttccacctaaagatcatctaagagttt
tttttcaagtcttcaagtcaagccattg-aagaagaagaaaccattcaaagaagcatcat
ttctacaatgagtggaggtattactttaaccctctttatgattctattatgtgattaata
tagatgtttaagatcttggagttcatgttaaaagaatgtttaaca---------------
-------
>Chr5:14768497:14774783_5p 
------------------------gtaataaaataattattttttattcagatatgtggt
ct----gttagtaggttattt-attgggtttgttatattttttttttaatcatttgggaa
ccaaaagaacaggtgttaagctacatgtcatgcttatgtttataaagacaagtgttaagc
tacatgtcatgctaaagcttataagagaacaagtgtgaagttgcatgttatgattgaagc
agtgttagacacttgttctcacacttgtcaccactgtctttatttctactatgatggatg
attgagattaaattagaagacaaaacccttatgaggagtaaggtcctcttccctcctata
aatagatgatttgctccatcacaaatcaacacaaaaac-aaaaaaaacacataaag-aaa
agagtttatagaaaaggggagagaaaccttatcttccacctaaagatcatctaaaagttt
cttttcaagcctt-----caaaccattg-aagaagaagaaaccattcaaggaagcatcat
ttctacaatgagtggaggtattactttaattctctttatgattctattatgtgattaaca
tagatgtttaagatcttggggttcatgttaaaaatatgtttaacat--------------
-------
>Chr11:17675470:17681700_3p 
----------actgtaagaaaataataagaaaataattatttcttacccatgtatgtggt
cttatagttagtaggttatttaattgggtttgttatatttt-gttttaatcatttgggaa
ctaaaagtacaggtgttaagctacatgtgaagcttatgcttataaggacaagtattaagc
tacatgtcatgctaaagcttataagaggacaagtgtgaagttgcatgttgtgtttgaagc
aatgctagacacttgttctcacacttgtcaccactgtcttcatctctactatgatggatg
gttgagattaaattagaagacaaaacccttatgaggagtaaggtcctcttccctcctata
aatagatgatttgctccatcacaaatcatcacaagaac--aaaacaacacataaagaaaa
agagtttataggaaaggggagagaaaccttatcttccacctaaagatcatctaagagttt
cttttcaagcctt-----caagccattg-aagaagaagaaaccattcaaggaagcatcat
ttctacaatgagtggaggtattactttaactctctttatgattctattatgtgattaata
tagatgtttgtagtatcagagcttatggtta-----------------------------
-------
