# Supplementary material for: Transposon signatures of allopolyploid genome evolution
Source: Nat Commun. 2023 Jun 1;14:3180. doi: 10.1038/s41467-023-38560-z (PMC10235133; doi:10.1038/s41467-023-38560-z)
Supplement: Supplementary file 8 — Supplementary Data 5 [file 41467_2023_38560_MOESM8_ESM.zip › Supplementary Data 5/Camelina.LTRFamily/Camelina.Aligned/gt10.fam_1077.Aligned.fa]

>Chr2:19496055:19508420_5p 
-------------------------------------------------ccagtgtatc-
aattccctatgcagttgtagtacaaagggttatcaatccaaatggttgt-ttatgctagc
aggaaagatgcaatcagaacaatgcaagtcaagccaagtaatagt--ggggtttt-atct
aacaatccaaaaataataaagaaaaaaata-taaacaaag-aaacaactcgacctaagca
ctcgatgaaagcattcgagtacaggatcaggtggagtgatcgagtaagcaaatgaagtat
gaacaactcgaggggttactcgatacaggttattgtgtacatgatcgggtaagggatcga
gtgataaatgaaaatgcaagcaattaagatatgaaagcttctaaggatg-gggtaatcaa
atcctaagcattcctgaccagtac-agatgtcttacatgcctcaagcaaatatttcctag
acaatgaatctctaaaatcttgttaaaacactctcgtgatagaaacaatcaaccttgatc
actcccttacccaactctcgttggagaaacatgaccaagtaggcattaagatccgattca
ttattgtcagtaaaacccttactcatctaatctcttaggctaag-tgagtaaacctctag
cattggttgattcaagcatctcatctacacctctcg---------gtggtaaaacacctt
agatctaatctcaccctctcggtttgttgacagcattaagaacaccaatctagaaggaaa
tctattaaacaaatacaatcaa-ctaagaaatcctaaccgatcaagaacacataa----t
catcta--------------------------------------
>Chr2:19496055:19508420_3p 
-----------------------------attgataaacaggttttc-accagggtatc-
aattccctatgcagttgtagtacaaagggttatcaatccaaatggttgt-ttatgctagc
aggaaggatgcaatcagaacaatgcaagtcaagccaagtaatagt--ggggtttt-atct
aacaatcctaaaataataaaagaaaagaat-ataaagaag-aaaccactcaacctaagca
cttgatgcaagcattcgagtacaggatcgggtggagtgatcgagtaagcaaatgaagtat
gaacaaatcgaggggttactcgatacatgttatcgtgtatctgatcgggtaagggatcga
gtgatgaatgaaaatgcaagcaattaagatatgaaagcttctaaggatg-gggtaatcga
atcctaagcattcatgacgagtac-agatgtcttacaggcctcaagcaaatatttcctag
acaatgaatctctaaaatcttgttaaaacactctcgtgatagaaacaatcaaccttgatc
actcccctacccaactctcgttggagaaacatgaccaagcaggcattaagatccgattca
ttattgtcagtaaaccccttactcatctaatctcttaggctaag-tgagtaaacctctag
cattggttgattcaagcatctcatctacacctctcg---------gtggtaaaacacctt
agatctaatctcaccctctcggtttgttgacagcattaagaacaccaatctagaaggaaa
tctattaaacaaatacaatcaa-ctaagacatcctaaccgatcaagaacacaaaa----t
catctaaggctg--------------------------------
>Chr12:20265128:20272475_5p 
---------------------------------ataacaggattttcacccagggtatc-
aattctctatgcagttgtagtacaaatggttatcaatccaaatggttg--ttatgctaga
agataagatacaatcagaactatgcaagtcaagccaagcaatagt--tgggtttg-atct
aacaatcctaaaataaacaaaagaaagcaa-ataaacaag--aaccacacgacctaagca
ctcgatgcaagcattcgagtacaggatcggatggggtgatcgagtaaacaagataggcaa
gaacagctcgaaggtatactcgaagcaggtgattgtgta-ctgttcgggtaagggatcga
gttatgaat-aaaatgtaaacaatctaaattcgaaagctcctaaggatg-gggtaatcga
ctcctaagtgtt-ctgaccaatat-ggatgtcctacatgcctcaagcaaatattccctag
acaattaatctctaaaatcttgttaaaacactctcttgatagaagcaatcaacattgatc
actcccctacccaactctcattggagaaacatgatcaagcaggcaatacaaaccgattca
ttattgtcaataaaccccttactcatctaatctcttaggctaag-tgagtaaatctctag
cattgattgattcaagcatttcatctacacctctcg---------atggtaaaacacctt
agatctaatctcaacctctcggtctgctgatagcattaagaacaccaatctagaagagaa
tttataaaacacaaatatcaaagctaagacatccgaaccgatcaagaacacaaaa----t
catctatcccatccctagaaac----------------------
>Chr7:10137844:10148017_3p 
------------------------------ttgataataggattttcacccagggtatc-
aatttcctatgcagttgtagtacaaaaggttatcaatccaaatggttg--ttatgctagc
agatgagatatgatcataactatgcaagtcaagccaagcaatcaa--t-ggtttt-atct
aacaatcctaaaataaacaaaagaaagcaa-ataaacaag--aaccacacgacctaagca
ctcgatgcaagcattcaagtacaggatcgggtggggtgatcgagtaaacaagatgagtat
gaacagctcgaaggtgtactcgaagcaggtgatcgtgtacctgttcgggtaagtgatcga
gttatgaatgaaaatgtaaacaatcaaaatgcgaaagctcctcaggatg-gggtaatcga
ctcctaagcgttcctgaccagtat-gaatgtcctacatgcctcaaacaaatattccctag
acaatgaatctctataatcttgttaaatcactctcgtgacagaaacaatcaaccttgatc
actcccctacccaactctcgtaggagaaacatgaccaagctggcaatacaaaccgattca
ttattgtcaataaactccttacacatctaatctcttaggctaag-tgagtaaatctctag
cattgattgattcaagcattttatctacacctctcg---------atggtaaaacaccct
agatctaatctcaacctcccggtttgttgatagcattaagaacaccaatctagaagggaa
tttataaaacataaacaaccaagctaagacatcctaaccgatcaagaacacaaaa-----
--------------------------------------------
>Chr7:10137844:10148017_5p 
------------------------------------------------accagggtatc-
aattccctatgcagttgtagtacaaatggttatcaatctaaatggttg--ttatgctagc
agatgagatatgatcagaactatgcaagtcgagccaagcaatcaa--t-ggtttg-atct
aacaatcctaaaataaacaaaagaaagcaa-ataaacaag--aaccacacggcctaagca
ctcgatgaaagcattcgagtacaggatcaggtggggtgatcgagtaaacaagatgagtat
gaacagctcgaaggtgtacttgaagcaggtgatcgtgtacctgttcgggtaagtgattga
gttatgaatgaaaatgtaaacaatcaaaatgcgaaagctcgtaaggatg-gggtaattga
ctcctaagcgttcctgaccaatat-gaatgtcctacatgcctcaagcaaatattccctag
acaatgaatctctaaaatcttgttaaaacactctcgtgatagaaataatcaaacttgatc
actcccctacccaactcttgttggagaaatatgaccaagcaggaaatacaaaccgattca
ttattgtcaataaactccttacacatctaatctcttaggctaag-tgagtaaatctctag
cattgattgattcaggcatatcatctacacctctcg---------atggtaaaacaccct
agatctaatctcaacctctcggtctgttgataacattaagaacatcaatctagaagggaa
tttataaaacattaacaaccaagctaagacatcctaaccgatcaagaacacaaaa----t
tgtctat-------------------------------------
>Chr12:20265128:20272475_3p 
------------------------------ttgataacatgattttcacccatggtatc-
aattccctatgcagttgtagtacaaagggttatcaatccaaatggttg--ttatgatagc
agataagatacaatcaaaactatgaaagtccagccaagcaatagt--tgggtttg-atct
aacaatcctaaaataaacaaaagaaagcaa-ataaacaag--aaccatacgacctgagca
ttcgatgcaagcattcgagtacaggatcgggtagggtgatcgagtaaacaagataggcaa
gaacatctcgaaggtatactcgaagtaggtgatcgtgtacctgttcgggtaagggatcga
gttatgaat-aaaatgtaaacaatctaaatacgaaagctcctaaggatg-gggtaatcga
ctcctaaatgttcctgaccaatat-ggatgtcctacatgcctcaagcaaatattccctcg
ataatgaatctctaaaatcttgttaaaacactctcgtggtagaaacaatcaaccttgatc
actcccctacccaactctcgttggagaaacatgatcaagcaggcaatacaaaccgattca
ttattgtcaataaaccccttactcatctaatctcttaggctaag-tgagtaaatctctag
cattgattgattcatgcatttcatctatacctctcg---------atggtaaaacacctt
agatctaatctcaacatctcggtctgttgatagcattatgaaaaccaatctagaaggtaa
tttataaaacacaaatttcaaagctaagacatccgaaccgatcaagaacacaaaa----t
catctatcccatccctagaaacccattaaccct-----------
>Chr19:12331149:12336415_5p 
-------------------------------tgataacaggattttcacccagggtatc-
aattccctatgcagttgtagtacaaagggttatcaatccaaatggttg--ttatgctagc
agatatgatgcaatcagaaacaagcaagtcaagccaatctataaa--tgggtttg-atct
aacaatcctaaattaaataaaagaaagcaa-ataaataag--agccacccgacctaagca
ctcgatgcaagcattcgagtacagcatcgggtggggtgatcgagtaaagaagaaaagcaa
gaacagctcgaagttatactcgaagcaggtgatcgtgtacctgttcgggtaagtgatcga
gttatgaataaaagtgtaaacaatctaaatatgaaagctcctaaggatg-gggtaatcga
ctcctaagtgttcctgaccaatac-ggatgtcctacatgcctcaagcaaatattccctag
acaatgaatctctaaaatcttgttaaaacactctcgtgatagaaataatcaaccttaatc
actcccctacccaactctcattggagaaacatgaccaagcaggcaattcaaaccgattca
ttattgtcgataaaccccttactcatctaatctcttaggctaag-tgagtaaatctctag
cattgattgattcaagcatttcatctacacctctcg---------atggtaaaacaccgc
ggatctaatctcaccctctcggtttgttgatagcattaagaacaccaatctagaagggaa
tttataaaacataaacaaccaaacttagacaccctagct---------------------
------tcccagtcctg---------------------------
>Chr19:12331149:12336415_3p 
---------------------aatgattttgtgataacaggattttcactcagggtatc-
aattctctatgcagttgtagtacaaagggttatcgatccaaatggttg--ttatgctagc
agataggatgcaatcagaaacaagcaagtcaagctaagcaataaa--tgggtttg-atct
aacaatcctaaattaaataaaagaaagcaa-ataaataag--aaccacactacctaagca
ctcgatgcaagcattcgagtacaggatcgggtggggtgatcgagtaaagaagaaaagcaa
gaacagctcgaagttatactcgaagcaggtgatcgtgtacctgttcgggtgagtgatcga
tttatgaataaaagtgtaaacaatctaaatacgaaagctcctaaggatg-gggtaatcga
ctcctaagtgttcctgaccaatac-tgatgtcctacatgcctcaatcaaatatttcatag
acaatgaatctctaaaatcttgttaaaacactctcgtgatagaaacaatcaaccttaatc
actcccctacccaactctcgttggagaaacatgaccaagcaggcaatacaaatcgattca
ttattgtcaataaactccttactcatctaatctcttaggctaag-tgagtaaatctctag
cattgattgattcaagcatttcatctacacctctcg---------atggtaaaacactcc
agatctaatctcaccctctcggtttgttgatatcattaagaacaccaatctagaaaggaa
tttataaaacataaacaaccaaactaagacatccta------------------------
--------------------------------------------
>Chr5:20449323:20458729_3p 
---------------------------aaactgataacaggatttttacacaggatatc-
aattccctatgcagttgtagtacaaagggttatcaatccaaattgttg--ttatgctagc
agataagatatgatcagaaccaagcaagtcaagccaagcaataat--tgggatttaatct
aac-atcctaaaataatcaaaagaaaat-a-aag-gcaaa--aaccactcgacctaagta
ctcgatgcaagcattcgagtacaagatcgggtggagtgatcggatcaagaagtcaatgat
aaacagctcgagggtgtacacgaagctggtgatcgagtaccagtttgggtaagggatcga
gttatagaatgaaat-taaacaatcaagataagaaagttcctaaggatg-gggtaatcga
ctcataagtgttcttgaccagtat-ggatgttctacatgcctcaagcaaatattccctag
acaatgaatctctaaaatcttgttaaaacactctcgtgatagaaacaatcaaccttgatc
actcccctacccaactctcgttggagaaacatgaccaagcaggcattacaaaccgattca
ttattgtcaataaactccttacacatctaatctcttaggctaag-tgagtaaatctctag
cagtgattgattcaagcatttcaacaacatctctcg---------atggcaaaacaccct
agatctaatctcaacctctcggtctgaaaatagcattaagaagaccaatctagaaaggaa
tttatataaatcaaataatcaagctaagacatcctaaccgatcaagaactcatat----t
tgtctaacccatccctagaaactttgtttca-------------
>Chr5:20449323:20458729_5p 
--------------------------caaattgataacaggattttcacccaggatatc-
aattccctatgcagttgtagtacaaagggttatcaatccaaatggttg--ttatgctagc
atataagatatgatcagaagcaagcaagtcaagccaagcaataat--tgggatttaatct
aacaatcctaaaataatcaaaagaaaataa-aag-gcaag--aaccactcgacctaagta
ctcaatgcaagcattcgagtacaagatcaggtggagtgatcagatcacgaagtcgaggat
gaacagctcgaaggtgtacatgaagctggtgatcgagtacaagttcgggtaagggatcga
gttatagaatgaaat-taaacaatcaagataagaaagctcctaagattg-gggtaatcga
ctcataagtgttcttgaacagtat-ggatgtcctacatgcctcaagcaaatattccctag
acaatgaatctctaaaatcttgttaaaacactctcgtgatag-aacaatcaaccttgatc
actcccctacccaactctcgttgaagaaacatgaccaagcaggtattacaaaccaattca
ttattgtcaataaactccttacacatctaatctcttaggctaag-tgagtaaatctctag
cattgatcaattcaagcatttcaacaacatctctcg---------atggcaaaacaccct
agatctaatctcaacctctcggtttgaaaatagcattaagaacaccaatctagaaaggaa
tttatataaatcaaacaatcaagctaagacatcataaccgatcaagaactcatat----t
tgtctaacccatccctagaaactttgtttcactactcagatctc
>Chr8:14010902:14020403_3p 
---------------------------------------------------agggtatc-
aattccctaagcagttgtagtacaaagggttatcaatccaaatggttg--ttatgctagc
agataagatatgatcagaacagagcaagtcaagccaagcaatagtaatggggttt-ttct
aac-aatctaaaataaggaaaagtaaataa-aagaacaag--aaccacacgatctaagta
ctcgatgtaagcattcgggtataggatcgggtgggatgatcggatcaagtagactaggat
gaacagctcgaagggatatacgaagctggtgatcgagtaccagttcaggtaaggggtcga
gttatag-ataaaac-taaacaatcaagataagaaagctcctaaggatg-aggtaattga
ctcataagtcctcctgaccaatttgggatgtcctacatgcctcaagcaaatattccctag
acaatgaatctcttaattcttgctaaaacactctcgtgatagaaacaatcaaccttagtc
actcccctacctaactctagttggagaaacatgaccaagcaggcattacaatctaactca
taattgtcaataaactccttacacatctaatctcttaggctaag-tgagtaaatctctag
cattgattgattcaagcatttcaacaacatctctcg---------atggcaaaacactct
agatctaatctcaacctctcggtctgaaaatagcattaagaacatcaatctagaaaagaa
tttatataaagtaaacattcaagctaagacatcataatcgatcaagaacacatatatatt
tgtctatcccatcctt----------------------------
>Chr8:14010902:14020403_5p 
------------------------------------------------acaagtgtttca
aattccctatgcagttgtagtacaaagggttatcaatccaaatggttg--ttacgctagc
agataagatatgatcagaacagagcaagtcaagccaagcaatagtaatggggttt-ttct
aac-aatctaaaataagcaacagtaaataa-aagaacaag--aaccacacgatctaaata
ctcgatgcaagcattcgggtacaggatcgggtgggatgatcggatcatatagactaggat
gaacagctcgaagggatccacgaagctggtgatcgagtacaagttcgggtaaggggtcga
cttatagaataaaac-taaacaatcaagataagtaagctcttaatgacg-gggtaattga
ctcataagtgctcctgaccaatttgggatgtcctacatgcctcaagcaaatatttcctag
acaatgaatctcttaattcttgctaaaacactctcgtgatcgaaacaatcaaccttagtc
actcccctacccaactctcgttggagaaacatgaccaagcaggcattacagtccgactca
ttattgtcaataaactccttacacatttaatctcttaggctaag-tgagtaaatctctag
cattgatttatgcaagcatttcaacaacatctctcg---------atagcaaaacaccct
agatctaatctcaacctctcggtctgaaaatagtattaagaacatcaatctagataggaa
tttatataaagtaaacattcaagctaagacatcctaatcggtgaagaacacatat-----
--------------------------------------------
>Chr9:4738316:4740924_5p 
ttaaaacaaccaaatggcaatggtgccaaattgatagacaggttttcacccagggtatc-
aatcccctatgcagttgtagtacaaagggttatcaatccaaatggttgtgtattgatagc
aggaaggatatgatcagtacaatgcaagtcaagccaagcagttaa---ggttttggttct
aacaatcctaaaatacacaaaataaaagaatattaacaagtaaaccacacgacctaagca
cttgatgcaagcaatcgagtacaggatcgagtggggtgatcgagtatgtaagtgagatat
gaacagctcgaggtattagtcgatgcaggttatcgtgtacctgatcgggtaggtagtcga
gtaagtgaagaaaatgcaaacaaatgaaatacgaaagttcctaaggatgagggtaatcga
atcctaagtgttctagaccaatac-ggatgccttacatgcctcaagcaattatttcctag
acaatgaacctccaagaccttgtcactacactttcgcactaacaacaatcaaccttgaac
a---cattaccacactgtcgcactagcaatatgaacaagcaggcattaagaac-gattca
tttttgtcagtagact-tagactcatctaatttcttactcagagttaagtaaacctctag
cattggctaaatcaagcattttatctactcctttcggcctataacatttgtaaacgccct
agatctaatctcaacctttcagtctgttgacagcattaagaacaccaatctagaag----
------------------------------------------------------------
--------------------------------------------
>Chr9:4738316:4740924_3p 
-taaaacaaccaaatggcaatggtgccaaattgatagacaggttttcacccagggtatc-
aatcccctatgcagttgtagtacaaagggttatcaatccaaatggttgtgtattgatagc
aggaaggatatgatcagtacaatgcaagtcaagccaagcagttaa---ggttttggttct
aacaatcctaaaatacacaaaataaaagaatattaacaagtaaaccacacgacctaagca
cttgatgcaagcaatcgagtacaggatcgagtggggtgatcgagtatgtaagtgagatat
gaacagctcgaggtattagtcgatgcaggttatcgtgtacctgatcgggtaggtagtcga
gtaagtgaagaaaatgcaaacaaatgaaatacgaaagttcctaaggatgagggtaatcga
atcctaagtgttctagaccaatac-ggatgccttacatgcctcaagcaattatttcctag
acaatgaacctccaagaccttgtcactacactttcgcactaacaacaatcaaccttgaac
a---cattaccacactgtcgcactagcaatatgaacaagcaggcattaagaac-gattca
tttttgtcagtagact-tagactcatctaatttcttactcagagttaagtaaacctctag
cattggctaaatcaagcattttatctactcctttcggcctataacatttgtaaacgccct
agatctaatctcaacctttcagtctgttgacagcattaagaacaccaat-----------
------------------------------------------------------------
--------------------------------------------
