# Supplementary material for: Transposon signatures of allopolyploid genome evolution
Source: Nat Commun. 2023 Jun 1;14:3180. doi: 10.1038/s41467-023-38560-z (PMC10235133; doi:10.1038/s41467-023-38560-z)
Supplement: Supplementary file 8 — Supplementary Data 5 [file 41467_2023_38560_MOESM8_ESM.zip › Supplementary Data 5/Camelina.LTRFamily/Camelina.Aligned/gt10.fam_1164.Aligned.fa]

>Chr2:22714002:22717528_5p 
-----------------------------------------ttggagagaaagaaagaga
gaaaagggaga------------aaacgtttctgtgactttctgggtttgttcttggggt
ttttggagagatctgaggctgtaggagggttagctgttgctggaaacgaagggggagctt
ctggaggtgttgttttccacgtttctcaaatcc-aatcttccttttcttgaggtgagtgc
ttgaccatggttgatctaagcatgagatctctcttgtttgtgtgttttctttgctgttt-
gtgttgttttgt-tgcttgggttcgttgcttttgtgattcccagtgatttctgaggtaat
tgggtgagtttgagacggattcgagatgattgggaaggagagttcgatgttcggtttcgc
gcagatcgtgtctgcagaggaggcatcgatcaacactagg-aagcatcggtcgacacca-
-tttggagtggcatcggtcgaca-ctgtttagcatcggtcgacacca--ttgtttgtagc
atcgatcgacacc--gtgaggcatcggtcgacactggtctcagtcgagacttgatttcct
ggtttgatgtatt-gttgtgtgttgtttgttttgcttaaacttgagggtctcatatgctt
gtgtgtataacccagtagatgggaggacggcctcactaagtatttatgataatacttacg
catctcaattgttgtttgtggtgt--------gcaggtatgtgacgtggaatcatggcga
tgaggaggaggatgaactagggtctcgtttgtgtgttgttgg----tctttgttatattg
tttaggatggaaccttggatagagatatgttaggttgctggatagaatggatagaaatgc
tattgtattggttttgtatt------------attgatatgtttccgttgtgcatgtaat
tggatgttggttt-attattggttggttaccgggtgtgggttggtttgt-ttaattaagt
agtatgggatacttaat----tatatattgtatttaattattaaaaagaaaaaaaagggg
tcgggttgtttca
>Chr2:22714002:22717528_3p 
---------------------------------------------agtgaaagaaagaga
gaaaagagagag-----------aaacgtttttgtgactttctgggcttgttcttggagt
ttttggagagatctgaggctataggagggttagttgttgctggaaacgaagggggagctt
ctggaggtgttgttttccacgtttctc-aatcc-aatcttcctgttcttgaggtgagtgc
ttgaccatggttgatctaagcatgagatctctcttgtttgtgtgttttctttgttgttt-
gtgttgttttgt-tgcttgggttcgttgcttttgtgattcccagtgatttctgaggtaat
tgggtgagtttgagacggattcgagatgattgggaaggagagttcgatgttcggtttcgc
gcagatcgtgtctgcagaggaggcatcgatcgacactagg-aagcatcggtcgacacca-
-tttggagtggcatcggtcgaca-ctgtttagcatcggtcgacacca--ttgtttgtagc
atcgatcgacacc--gtgaggcatcggtcgacactggtctcagtcgagacttgatttcct
ggtttgatgtatt-gttgtgtgttgtttgttttgcttaaacttgagggtctcatatgctt
gtgtgtataacccagtagatgggaggacggcctcactaagtatttatgataatacttacg
catctcaattgttgtttgtggtgt--------gcaggtatgtgacgtggaatcatggcga
tgaggaggaggatgaactagggtctcgtttgtgtgttgttgg----tctttgttatattg
tttaggatggaaccttggacagagatatgttaggttgctggatagaatggatagaaatgc
tattgtattggttttgtatt------------attgatatgtttccgctgtgcatgtaat
tggatgttggttt-attattggttggttaccgggtgtgggttggtttgt-ttatttaagt
agtatgggatacttaat----tatatattgtatttaattattaaaaagaaaaaaaagggg
tcgggt-------
>Chr8:20310416:20313562_5p 
----------------gagggttctagtgtttctcttcgttgtttagtgagaaaaagaga
gaaaaaggagagcaaatgtttgtgagtgttcttgagagattttgtcttgtttttggtggt
tttttgtgatatctgttgctgtggaagggagtgtggttgctgggaacgaaggagaagctt
cttgtggtgttg-ttccaccgtttctc-aatca-aatcttcatgtagaagaggtgagtgc
aggaccgtggctgatctaagcctgagatctc-ttatgttttgcttttttggtgttgttt-
-tggtgtttttcttgcttgtggtggttg-tactatggttcttataggttcctgaagcttt
ttggtgagtttgggacggattggagatgattggaaacagagattcgatgatcggcttcga
gcagaacgtgtctacggggtcggtgtcgatcgacaccaagtgggtgtcggtcgacaccat
gtttgggccagtgttgattggcaccactctggtgtcggtcgacaccaacttgtctgattc
--------------------------------------------------gtgatttcct
ggtttgttgtgt---ttgtttgtggtttg------ttaaacatgggaatctcagttgctt
gtgtgtatagcctagtagatgggaggattgcctcactaagtatttgtgataatacttacg
catttcaattgttgtttgtggtgt--------gcaggtatgtgacgtggaatcatggcta
tgaggaggaggatgatctagggtctcggttgtgtgttgttgg----actttgttatattg
tttacgtgggaaccttggttagagttatgctaggttgatggatagaatgcttaggaatgt
tattgtattgatgaagtattgatttgtatg--gtgagtatgtttccgctgtgtatattgg
ttgttattggttt-aatgagaagt----------tgtggtttggattggattaattaagt
agtatgggatgcttaac----tatatattgtatttattattaaaaaaaaaaaaaaaacgg
ga-----------
>Chr8:20310416:20313562_3p 
----------------------tttagtgtttctcttcgccgtttagtgagaaaaagaga
gaaaaaggagagaaaacgtttgtgagtgttcttgagagattttggcttgttcttggtggt
ttttggtgagatctgttgctgtggaagggagtgtggttgctgggaacgaaggagaagctt
cttgtggtgttg-ttccaccgtttctc-aatca-aatcttcctacagaagaggtgagtgc
aggaccatggctgatctaagcctgagatctctttatgttttgcttgtttggtgttgttt-
-tggtgtttttcttgcttgtggtggttg-tactatggttcttataggttcatgaagcttt
tgggtgggtttggaacggattggagatgattagaaacgaagattcgatgatcggcttcga
gcagaacgtgtctacggagtcggtgtcgatcgacaccaagtgggtgtcggtcgacaccat
atttgggccagtgtcgatcggcaccactctggtgtcggtcaacaccaacttgtctgattc
--------------------------------------------------gtgatttcct
ggtttgttgtgt---ttgtttgtggtttg------ttaaacatgggaatctcagttgctt
gtgtgtatagcctagtagatgggaggattgcctcactaagtatttgtgataatacttacg
catctcaattgttgtttgtggtgt--------gcaggtatgtgacgtggaatcatggcta
tgaggaggaggatgatctagggtctcggttgtgtgttgttgg----actttgttatattg
tttacatgggaaccttggttagagttatgctaggttgatggatagaatacttaggaatgt
tattgtattgatgaagtattggtttgtatg--gtgagtatgtttccgctgtgtatattgg
ttgttattggttt-aatgagaagt----------tgtggtttgggttggattaattacgt
agtatgggatgcttaac----tatatattgtatttattattaaaaaaaaaa---------
-------------
>Chr11:20024070:20027608_3p 
-------------------ggattttggatgttttgtcaccgtttgcaaaagaaaagaga
gaaaagtgaga----------gtttgtgttcttgagagattttggcttgttcttggtggt
tttgggtgtgatctgttactgtgagaaggagtgt-gctgctgggaacgaaggagaatctt
cctaaggagttgtttccactgtttctc-aaccc-aatcttcctgcaaaagaggtgagtgc
atgaccatggcttatctaagtctgagagtcctttg---tttgcttgatttgttatgtttt
gtggtgttgttc-tgcttgtggtggttg-tgttctggttattatagtttcctaaagcttt
tgggtgagtttgggacggattggagatgattggaaactg-gattcgacgatcggcttcga
gcagaacgcgtttgcggagtcggtgtcgatcgacaccagggtggtgtcgttcgacaccat
gtttgggccagtgtcgattgacacctctctggtgtcggtcgacaccaacttgtgtgttgc
a------------------------------------------------tgtggtttcct
ggttggttgtgt---ttatttgttgtatg------ttaaacattgg-atctcagttgctt
gtgtgtataacccagtagatgggaggattgcctcactaagtatttgtgataatacttacg
catctcaattgttgtttgtggtgt--------gcaggtatgtgacgtggaatcatggcaa
tgaggaggaggatgatctagagtctcgtttgtgtgatgttg----------gttatgtta
tt------ggaaccttgtgtagagatatgctaggttgatggatagaatggttagggaggt
tattgtgttgatgatgtattggtttttgtattattggtatgtttccgctgtgctttatgg
tatttgctggttt-aatgaggtat----------tgtgttttggttggt-ttaattaagt
agtatgggatgcttagt----tatatattattattataaaaaataaaaaaaatg------
-------------
>Chr6:4859978:4865099_3p 
-----------------nttgtttcgtc-tttttagccgtttttggacagagataggaga
gaagaaggaga------------aaacgtttttgagagagatttgtgagatcatttgttg
ttcttgagagatctattgctgtggagtgaagatcttgtgttaggaacgaaggagaaggct
tctaagtgttgg-attcgtcattgttg-agtgagaatcttcctgcaaaagaggtgagtgc
ttgaccatggcagatctaagcctgagatctctgtt-gttttggctggttctttgtgtttt
gtggtgttttgcttgtgtgggttggttg-ttttcatgttcccataggttcctgagaagtt
tggaagagtttgggagggtttggaagcggtttggaacggaggttcatcgttcggcttcgt
gcagatcgattctgcgaaggtggtgtcgatcgacaccagt-tggtgtcggtcaacaccat
-gttggttgagtgttggtcgacaccgacctagtgtcggtcgacaccagatttagtgtcgg
t-----cgacacca-acttagtgtcggtcgacaccagacttaaccgagtcttgttttcct
ggtttgttgtgttgtttgtgtttttgttg-ttggctttaataatagaatctcagttgctt
gtgtgtatagcccagtaaatgggaggatggcctcactgagtgtttatta-aatactcatg
catctcaatttgtgtttgcggtgcaggtaaaggaaagtgtg-aacgtggaatcaaagcga
tgaggaggaggatgatctaaggtctcatttgtgtgttgttggttatttatggttatgt--
-----gttggaaccttggttagagttatgataggttgttggatagaatggttaggaatat
tattgtattaaggatatattggtttg-gtattttttgtacgtttctgctgtgtaagatgg
ttaaggctggtttaaatgatgttt----------tgtggtttgggtttatttaattaagt
agtatgggatgcttaattatatatatagtattttttttaaaaa-----------------
-------------
>Chr6:4859978:4865099_5p 
------------------ttatttcgtcttttttagccgtttttggacagagataggaga
gaagaaggaga------------aaacgtttttgagagagatttttgagatcatttgttg
ttcttgagagatctattgttgtggagtgaagatcttgtgttaggaacgaaggagaaggct
tctaagtgttgg-attcgtcgttgttg-agtgagaatcttcctgcaaaagaggtgagtgc
ttgaccgtggctgatctaagcctgagatctctgtt-gttttggctgtttctttgtgtttt
-tggtgttttgcttgtgtgggttggttg-ttttcatgttctcataggttcctgagaagtt
tggaagagtttgggagggtttggaagcggtttggaacggaggttcgtcattcggcttcgt
gctgatcgattctgcgaaggtggtgtcgatcgacaccagt-tggtgtcggtcgacaccag
-gttggttgagtgttggtcgacaacgacctagtgtcgggcgacaccagacttagtgtcgg
g-----cgacaccagacttagtgtcggtcgacaccagacttaaccgagtcttgttttcct
ggtttgttgtgttgtttgtgttttggttg-ttggctttaataatagaatctcagttgctt
gtgtgtatagcccagtagatgggaggatagcctcactgagtgtttatta-aatactcatg
catctcaatttgtgtttgcggtgcaggtaaaggcaagtgtg-aacgtggaatcaaggcga
tgaggaggaggatgatctagggtctcatttgtgtgttgttggttatttatagttatgt--
-----gttggaaccttggttagagttatgataggttgttggatagaatggttaggaatgt
tattgtattaaggatatgttggtttg-gtattgtttttacgtttccgctgtgtaagatgg
ttagggttggtttaaattatgttt----------tgtggtttgggttgatttaattaagt
agtataggatgtttaattatatatatatagtatt--------------------------
-------------
>Chr11:20024070:20027608_5p 
------------------agggttttggatgttttgtcgccgtttgcaaaagaaaagaga
gaaaagtgaga----------gtttgtgttcttgagagattttggcttgttcttggtggt
tttgggtgagatctgttactatgcgaaggagtgt-gctgctgggaacgaaggagaagctt
cataaggagttgtttccactgtttctc-aaccc-aatcttcctgcaaaagaggtgagtgc
atgaccatggcttatctaagtctgagaatcctttg---tttgcttgatttgttatgtatt
gtggtgttgttc-tgcttgtggtggttg-tgttctggttattataggttcctaaagcttt
tgggtgagtttgggacggattggagatgattggaaactg-gattcgacgatcggcttcga
gcagaacgcgtttgcaaagtcggtgtcgatcgacaccagggtggtgtcgttcgacaccat
gtttgggccagtgtcgattgacacctctctggtgtcggtcgacaccaacttgtgtgttgc
a------------------------------------------------tgtggtttcct
ggttggttgtgt---ttatttgttgtatg------ttaaacattgg-atctcagttgctt
gtgtgtataacccaatagatgggaggattgcctcactaagtatttgtgataatacttacg
catctcaattgttgtttgtggtgt--------gcaggtatgtgacgtggaatcatggcaa
tgaggaggaggatgatctagagtctcgtttgtgtgatgttg----------gttatgtta
tt------ggaaccttgtgtagagatatgctagggtgatggatagaatggttaggggggt
tattgtgttgatgatgtattggtttttgtattattggtatgtttccgctgtgttttatgg
tatttgctggttt-aatgaggtat----------tgtgttttggttcgt-ttaa-taaat
agtatgagatgcttagt----tatatattattattatatataaaaaaaa-----------
-------------
>Chr10:15377369:15386876_5p 
ggaaaaactcgacctaggtcgtgggaatagttgtcttggccgttctatagagaaaagaga
gaagaga----------------gagtgttcttgaggggatttgg--agattctaagctg
ttttggtgagatatgtccttgtggagtggagatcttgtgctaagaacaaaggagaaggct
tctaagggttgg-attcgtcgttgttg-ggtcagaatcttcctgcaaaagaggtgagtgc
atgaccatggcttatataagcctgagaatcctttg---tttgcttgatttgttgtgtttt
gtggcgttgttcttgtttgtggtggttg-tgttatggttctgataggttcttgaagcttt
tgggtgagtttggaacggattggagatgattggagatggagattcgacgatcggtttcga
gcagaacgtgtctgcggggtcggtgtcgatcaacaccaagtgggtgtcggccgacaccat
atctgggcaagtgtcgatcgacacctacctggtgtcggtcgacaccaacttgt-tgattc
--------------------------------------------------gtgatttctt
ggtttgttgtgt---ttgtttgttgtttg------ttaaacattggaatctcagttgctt
gtgtgtatagcctagtagatgggaggattgcctcactaagtatttatgataatacttatg
catctcaattgttgtttgtggtgt--------gcaggtatgtgacgtggaatcatggcaa
tgaggaggaggatgatctagggtctcgtttgtgtgttggtg----------gttacattg
tttatgtgggaaccttggatagagttatgctaggttgttggatagatttgttaggagtgt
tattgtactgatgatgtattggtttg----------gtatgtttccgctgtgcttaatgg
ttattgctggttt-aatgatgagt----------ggtcgtttgggttgg-ttaattaagt
agtatgggatgcttaatt--atatatattgtatttattataaaaaaa-------------
-------------
>Chr10:15377369:15386876_3p 
ggaaaaactcgacctaggtcgtgggaatagttgtcttggccgttctatagagaaaagaga
gaagaga----------------gagtgttcttgaggggatttgg--agattctaagctg
ttttggtgagatatgtccttgtggagtggagatcttgtgctaagaacaaaggagaaggct
tctaagggttgg-attcgtcgttgttg-ggtcagaatcttcctgcaaaagaggtgagtgc
atgaccatggcttatataagcctgagaatcctttg---tttgcttgatttgttgtgtttt
gtggcgttgttcttgtttgtggtggttg-tgttatggttctgataggttcttgaagcttt
tgggtgagtttggaacggattggagatgattggagatggagattcgacgatcggtttcga
gcagaacgtgtctgcggggtcggtgtcgatcaacaccaagtgggtgtcggccgacaccat
atctgggcaagtgtcgatcgacacctacctggtgtcggtcgacaccaacttgt-tgattc
--------------------------------------------------gtgatttctt
ggtttgttgtgt---ttgtttgttgtttg------ttaaacattggaatctcagttgctt
gtgtgtatagcctagtagatgggaggattgcctcactaagtatttatgataatacttacg
catctcaattgttgtttgtggtgt--------gcaggtatgtgacgtggaatcatggcaa
tgaggaggaggatgatctagggtctcgtttgtgtgttggtg----------gttacattg
tttatgtgggaaccttggatagagttatgctagattgttggatagatttgttaggagtgt
tattgtactgatgatgtattggtttg----------gtatgtttccgttgtgcttaatgg
ttattactggttt-aatgatgagt----------ggtcgtttgggttgg-ttaattaagt
agtatgggatgcttaatt--atatatattgtatttatt----------------------
-------------
