# Supplementary material for: Transposon signatures of allopolyploid genome evolution
Source: Nat Commun. 2023 Jun 1;14:3180. doi: 10.1038/s41467-023-38560-z (PMC10235133; doi:10.1038/s41467-023-38560-z)
Supplement: Supplementary file 8 — Supplementary Data 5 [file 41467_2023_38560_MOESM8_ESM.zip › Supplementary Data 5/Camelina.LTRFamily/Camelina.Aligned/gt10.fam_1593.Aligned.fa]

>Chr3:16200944:16204846_5p 
----------------------------------------gcggataacat--aacaa--
-ataccaataacc-----aagaagcaatatta-aat-----cataataaat--------a
tccaaataacatgaatcaaagaaccaacaatcctaaacaatg-ttctaatgactcaactc
tagcaacttagcaa-gccagacaacaaccaagtgaatcactagaacatcctcttcttcat
tgccttgattccacgatcatactttgcctttacctgcaccacaaacataaattgagatgc
atgaggattttataaacactcaataaggcaatcctcccatctactgggctatacacacaa
gcaatagagacatctctaaccatcaac-------caacaca-aataaccaaac---aaca
aaccaggactttgcatcgac-------------------------------
>Chr3:16200944:16204846_3p 
--------------------------------------------ataacat--aacaa--
-ataacaataac------------caatatta-aat-----tataataaat--------a
tacaaacaacatgaatcaaagaaccaacaatcctaaacaatg-ttctaatgactcaacgc
tagcaacctagcaa-gctaaacaacaaccaagtgaatcactagaacatcctcctcttcat
tgccttgattccacgatcacactttacctttacctgcaccacaaacacaaattaagatgc
atgaatattttataaacactgagtaaggcaatcctcccatctattgggctatacacacaa
gcaatagagacatctctaaccatcaac-------caacaaacaataaccaaac---aaca
aaccaggactctgcatcgac-------------------------------
>Chr12:17640689:17642528_5p 
-----------------aataaccaataccaata--aatatccaat-------aataa--
----ccaata-ttataa-cataatcaatatcc-aaa-----------------------t
accaaacagcaggaatcatagaaccagcaacct--agcaatgtttctaatgactcaactc
tagcaacctagcaatgccagataataaccaatcgagtccctagaacatcctcctcttcat
tgccttgattccacgatcacactttgcctttacctgcaccacaaacacaaattgcaatgc
atgagtattttataaacactcagtaaggatttcctctcatctactgggctatacacacaa
gcaatatagacatctctaaccatcaac-------caataatcaacaatcaacgat-aaca
aacaaggactctgcatcgaccgacaccaacatgcatcgtgtaacatccgtg
>Chr12:17640689:17642528_3p 
------------------ataccaatatccaata--aatatccaat-------aataa--
----ccaata-ttataa-catattcaatatcc-aaa-----------------------t
accaaacagcaggaatcatagaaccagcaacct--agcaatgtttctaacgactcaactc
tagcaacctagcaatgtcagacaacaaccaatcgagtccctagaacatcctccttttcat
tgcattgattccacgatcacactttgcctttacctgcaccacaaacacatattgcaatgc
atgagtattttataaacactcagtaaggcaatcctcccatcaactgggctatacacacaa
gcaatagagacatctccaaccatcaac-------caacaatcaacaatcaacaat-aaca
aaccaggactctgcatcgaccgacaccaacatgcatcg-------------
>Chr15:13869312:13877115_5p 
--------------------------------------tatccaata------aacataa
ataaccaatattcaaaa-cataaccaatatccaaat-----------------------a
accaatcatcataaaacatggaaccagcaacct--agcaatgtttctaatgactcaactc
tagcaatctagcaatgccagacaacatccaatcgagtccttagaacatcctcctcttcat
tgtcttgattccacgatcacactttgcctttacctgcatcacaaacacaaattgcaatgc
atgagtattttataaacactcagtaaggcaatcctcccatctactgggctatacacacaa
acaatagagacatctctaaccatcaac-------caacaatcaacattcaacaatcgaca
aaccaggactctgcatcgaccgacacca-----------------------
>Chr15:13869312:13877115_3p 
-----------------aataacaatacc-------aatatccaata------aatat--
----ccaataaacataa--ataaccaatatccgaat-----------------------a
accaatcatcagaaaacatggaaccagcaacct--agcaatgtttctaatgactcaactc
tagcaacctagcaatgccagacaacatccaatcgagtccctagaacatcctcctcttcat
tgccttgattccacgatcacactttgcctttacctgcaccacaagcacaaattgcaatgc
atgagtatattataaacactcagtaaggcaatcctcccatctactgggctatacacacaa
gcaatagagacatctctaaccatcaac-------caataatcaacattcaacaatcgaca
aaccaggactctgcatcgaccgac---------------------------
>Chr8:15890415:15898437_3p 
------------------------------------aatatccaat-------aataa--
--gaccaata-ttataa-cataaataatatcc-aat-----------------------a
tctaaccaacaggaaacatagaaccagcaacct--aacaatgtttctaatgacccaactc
tagccacctaacaatgccagacaacaaccaaacgagtccttagaacatcctcctcttcat
tgccttgattccacgatcacactttgcatttacctgcaccacaaacacaaattgcaatgc
atgagtattttataaacactcagtaaggcaatcctcccatctactgggctatatacacaa
gcaatagagacatctctaaccatcaac-------caacaatcaacaatcaacaat-aaca
---------------------------------------------------
>Chr8:15890415:15898437_5p 
-------------------------------------ata-ccaat-------aataa--
--gaccaata-ttataa-cataaacaatatcc-aat-----------------------a
tccaaccaacaggaaacatagaaccaacaacct--agcaatgtttctaatgacccaaatc
tagcaacctaacaatgccagacaaaaaccaaacgagtccctagaacatcctcctcttcat
tgctttgattccacgaccacactttgcatttacttgcaccacaaacacaaattgcaatgc
atgagtattttataaacactcagtaaggcaatcctcccatctactgggctattcacacaa
gcaatagagacatctataaccatcaaccaacaatcaacaatcaacaatcaacaat-aaca
---------------------------------------------------
>Chr19:17431683:17444426_5p 
--------------------------------tatcaataaccaataataa--aatat--
----ccattaatcaaa--tataaccataaccc-aata----------------------t
ccaaatcatcagaaaacatgaaaccgacaacct--atcaatgtttctaaagacccaactc
tatcaacctagcaatgccagacaacaacgaatcgagtccctagaacatccacctcttcat
tgccctgattccacgatcacactttgcctttacctgcaccacaaacacaaattgcaatgc
atgagtattttataaacactcagtaaggcaatcctcccatctactgggctatacacacaa
gcaatagaaata-ctctaaccatcaaa-------caacaatcaaca----------aaca
aaccaggactctgcatcgaccgacaccaaaa--------------------
>Chr9:2028128:2035444_5p 
------------------------------aatac-----tccaataa------------
aaaccaataa-ccataatcatcaacaataatc-aa-------------------------
tccaaacaacaagaaacaaggaaccagcaacct--agcaatgtttctaatgacccaactc
tagcaacctagcaatgccagacaacatccaatcgagtccctagaacatcctcctcttcat
tgccttgattccacgatcacactttgcctttacctgcaccacaaacacaaattgagatgc
atgagtatttgataaacactcagtgaggcaatcctcccatctactgggctatacacacaa
gcaata-ggatctctacatgccacaaa-------caacaatcaataa---------aaca
aactaggt-------------------------------------------
>Chr6:3139072:3146927_3p 
----------------------------aataaaacaa-atccaata------aataa--
-taaccaataaac-----aataaccaataatcaaatatatcaataatcaat--------a
accaatcatcagaaaacatggaaccagcaacct--agcaatgtttctaatgacccaactc
tagcaacctagcaatgccagaaaacatccaatcgagtccctagaacatcctcctcttcat
tgccttgattacatgatcacactttgcctttacctgcaccacaaacacaaattgcaatgc
atgagtattttataaatactcagtaaggcaatcttcccatctattgggcaatacacacaa
gcaatagagata-ctataaccatcaaa-------caacaatcaac-----------aaca
aaccaaa-ctctgcatcgaccgacacc------------------------
>Chr19:17431683:17444426_3p 
------------------------------------aataaccaataataa--aatat--
----ccagtaatcaaa--tataaccataaacc-aata----------------------t
ccaaatcatcagaaaacatgaaaccggcaacct--agcaatgtttctaaagacccaactc
tatcaacctagcaatgccagacaacaacgaatcgagtccctagaacatcctcctcttcat
tgccctgattccacgatcacacttttcctttacctgcaccacaaacacaaattgcaatgc
atgagtattttataaacacttagtaaggcaatcctcccatctactgggctatacacacaa
gtaatagagata-ctctaaccatcaaa-------caagaatcaaca----------aaca
aaccaggactctgcatcgaccgac---------------------------
>Chr6:22651147:22660691_5p 
------------------ataccaatatccaata--aatatccaat-------aataa--
---accaataattataa-cataaacaatatcc-aaa-----------------------a
tttaaccaacaggaaacatagaaccagcaacct--agcaatgtttctaatgacccaactc
tagcaacctagcaataccagacaacaaccaatcaagtccctagaacatcctcctcttcat
tgccttgattccacgatcacactttgtctttacttgcaccacaaacacaaattgagatgc
atgagtattttaaaaacactcagtgaggcaatcctcccatctactgggctatacacacaa
gcagctgagataccaatgtcta------------aaacaatcaacaaacaaagca-aaca
aaccaggaagcaaca------------------------------------
>Chr7:15290634:15299724_3p 
------------------------------------aataatcaaaac----caatat--
----ccaata-ttataa-cataatgcatatcc-aat-----------------------a
accaatcatcagaaaacatgaaaccaacaacct--agaaatgtttctaatgacccaactc
tagcaacctagcaatcccagacaacatccaatcgagtccctagaacatcctcctcttcat
tgacttgattccacgatcacactttgcctttacctgcaccacaaacacaaattccaatgc
atgagtattttataaacactcagtaaggcaatcctcccatctactgggctatacacaaaa
gcgatagagacatctctaaccatcaac-------aaacaacaaataaca-----------
---------------------------------------------------
>Chr7:15290634:15299724_5p 
-------------------------------------atatccaata------aatat--
----ccaata-ttataa-cataatgcatatcc-aat-----------------------a
accaatcatcagaaaacatgaaaccagcaacct--agaaatgtttctaatgacccaactc
tagcaacctagcaatgtcagccaacatcatatcgagtccctaaaacatcctcctcttcat
tgccttgattccacgatcacactttgcctttacctgcaccacaaacacaaattgcaatgc
atgagtattttataaacactcagtaaggcaatcctcccatttactgggctatgcacacaa
gcaatggagacatctctaaccatcaac-------caacaatcaacaaaca----------
---------------------------------------------------
>Chr6:22651147:22660691_3p 
-----------------------aataaccaataccaatatccaat-------aataa--
---accaataattataa-cataaacaatatcc-aaa-----------------------a
ttcaaccaacagaaaaaataaaaccagcaacct--agcaatgtttctaatgacccaactc
tagcaacctagcaatgctagacaacaacgaatcgagtccctagaacatcctcctcttcat
tgccttgattccacgatcacactttgcctttacatgcaccacaaacacaaattgagatgc
atgagtattctaaaaacactcagtgaggcaatcctctcatctactgggctatacacacaa
gcagctgagataccaatatcta------------aaacaatcaacaaacaaagca-aaca
---------------------------------------------------
>Chr6:3139072:3146927_5p 
-------------------------------ataccaatatccaata------aaaaa--
-aatccaataaat-----aataaccaataatcaaatatatcaataaccaat--------a
accaatcatcagaaaacatggaaccagcaacgt--agcaatgtttttaatgacccaactc
tagtaacctagcaatgcgagacaacatccaatcgagtcccaagaacatccacctcttcat
tgccttgattccacgatcacactttgcctttacttgcaccacaaatacaaattgcagtgc
atgagtattttataaacacccagtaaggcaatcctcccatctactgggctatacacacaa
gcaatagagata-ctctaaccatcaaa-------caacaatcaac-----------aata
aaccaga-ctctgcatcgaccggcacaaa----------------------
>Chr19:17014392:17021543_5p 
ccacaagcacaaccaacagcggaaataacagataccaatatccaaac------aaga---
--atccaataact-----aataaccaataatcaaatgtaacaatactccaa--------t
atcaaacaacaggaaacaaggaaccatcaacct--agcaa--gttctaatgacccaactc
tagcaacctagcaatgccagacaacatccaatcgagtccctagaacatcctcctcttcat
tgccttgattccacgatcacactttgcctttacctgcatcacaaacacaaattgcaatgc
atgagtattttataaacactcagtaaggcaatcctcccatctactgggctatacacacaa
gtaatagagata-ctctaaccatcaag-------caacaatcaaaa----------aaca
aaccagg-ctctgcatcgaccgacaccaacaggg-----------------
>Chr19:17014392:17021543_3p 
-------caaaaccaacagcggaaataacggataccaatatccaaac------aata---
--atccaataact-----aataaccaataatcaaatataacaatactccaa--------t
atcaaacaacaggaaacaaagaaccatcaacct--agcaa--gttctaaagacccaactc
tagcaacctagcaatgccagacaaaatccaatcgagtccctagaacatcctcctcttcat
tgccttgattccacgatcacactttgcctttacctggatcacaaacacaaattgcaatgc
atgagtattttataaacactcagtaaggcaatcctcccatctactgggctataaacacaa
gcaatagagata-ctctaaccatcaat-------caacaatcaaca----------aaca
aactagg-ctctgcatcaaccgacacaaa----------------------
>Chr12:18410782:18418502_5p 
----------------gcggaataatacc-aata--aatatccaataataaccaatat-c
ataatcaataattataa-catcaacaatatcc-aat-----------------------a
ctcaaataacaggaaacatgaaaccagcaacct--agcaatgtttctaatgactcaactc
tagcaacctagcaatgccagacaatatccaatcgagtccctagaacattctcctcttcat
tgccttgattccacgatcacactttgcctttacctacaccacaaacacatattgcaatgc
atgagtattttataaacactcagtaaggcaatccttccatctactgggctatacacacaa
gcaatagagtcatctctaaccatcaaa-------caaca---------------------
---------------------------------------------------
>Chr9:2028128:2035444_3p 
-----------------------------------------ccaataa------------
taatccaata-acatag-cataagcaatatcc-aaa-----------------------t
accaaacaacaagaaacatggaaccaacaacct--agcaatgtttctaatggctcaactc
tagcaacctaacaatgctagacaacatccaatcgagtccctagaacatcctcctcttcat
tgccttgattccacgttcacactttgcctttacctgcaccacaaacacaaattgagatgc
atgagtatttgataaacactcagtgaggcaatcctcccatctactgggctatacacacaa
gcaata-agatctctacatgccacaaa-------caacaatcaataa---------aaca
aaccagg--------------------------------------------
>Chr7:23327843:23336152_3p 
-----------------------------------------ccaat-------aataa--
----tccata-------------acaacactccaat-----------------------a
atcaaacatcaggaaacataaaactgacaacct--aacaatgtttttaaagacccaactc
tagcaacctagcaacgccaaacaacatacaaatgagtccttagaacatcctcctcttcat
cgccttgattccacaatcacactttgcctttacctgcaccacaaacacatattgagatgc
atgagtatttggtaaacactcagtgaggcaatcctcccatccactgggctatacacacaa
gcaacagtgataccaatattcc------------aaacaatcaacaaacaaggca-taca
---------------------------------------------------
>Chr12:18410782:18418502_3p 
--------------------aacaatacc-aata--aatatccaataataatcaatat-c
ataaccaataattataa-catcaacaatatcc-aat-----------------------a
ctcaaataacaggaaacatgaaaccagaaacct--agcaatgtttctaatgactcaactc
tagaatcctaacaatgccagacaacatccaatcgagtccctagaacatcctcctcttcat
tgccttgattcaacgatcacactttgcctttacctgcaccataaacacatattgcaatgc
atgagtattttataaacactcagtaaggcaatcctcccatctactgggctatacacacaa
gcaatagagtcatctctaaccatcaaa-------caacaat-------------------
---------------------------------------------------
>Chr7:23327843:23336152_5p 
--------------------------------------------at-------aataa--
----tccata-------------acaacactccaat-----------------------a
atcaaacatcaggaaacatgaaaccggcaacct--aacaatgtttctaaagacccaactc
tagcaacctagcaacgctagacaacatccaaacgagtccttagaacatcctcctcttcat
cgccttgattccacgatcacactttgcctttacttgcaccacaaacacatatttagatgc
atgagtatttgataaacactcagtgaggcaatcctctcatctactgggctatacacacaa
gcaacagtgataccaatgttcc------------aaacaatcaacaaaaaa---------
---------------------------------------------------
>Chr20:22360370:22367710_3p 
------------------------------aataacaatatccaataatatccaatac-t
aaaaccaata-ctatag-cataagcaatatcc-aataacaagataaccaataatccaata
accaatcatcagaaaacatgaaaccagcaacct--aacaatgtttctaatgactcaactc
tagcaacctaacaatgccagacaacatcgaatcgagtccctagaacatcctcctcttcat
tgtctggatcccacggtcacactttgcctttacttgcaccacaaacacaaattgagatgc
atgagtatttaataaacactcagtgaggcaatcctcccatctactgagctatacacacaa
gcaata-agatctctacatgccacaat-------caacaaccagg---------------
---------------------------------------------------
>Chr16:12185170:12192730_3p 
---------------------ccacctaaccacaaacacattcaacagcat--aaaaa-c
aatatcaata--------aatatccaatcatccaat-----------------------a
accaaataacaaaatgcatagaaccggcaatct--agcaatg-ttctacagacccaactc
tagcaacctagcataatcagacaacatccaatcaagtccctagaacatcctcctcttcat
tgccttgattccacgatcacatttttcctttacctgcaccacaaacacaaattgcaatgc
atgagtattttataaacactcagtaagtcaatcctcccatctactgagctatacacacaa
gcaatagagata-ctctaaccatcaaa-------caacaa--------------------
---------------------------------------------------
>Chr20:22360370:22367710_5p 
----------------------------------------tccaataatattcaataa-t
aaaaccaata-ctatag-cataagcaatatcc-aataacaagataaccaataatccaaaa
tccaatcatcagaaaacatgaaaccaacaacct--aacaatgtttctaatgactcaactc
tagcaacctgacaatgccagacaacatccaatcgagtccctagaacatcctcaacttcat
tgcctggatctcacggtcacactttgcctttacttgcaccacaaacacaaattgagatgc
atgagtatttgataaaaactcagtgaggcaatcctcccatctactgggctatacacacaa
gcaata-agatctctacatgccacaat-------caacaatca-----------------
---------------------------------------------------
