# Supplementary material for: Transposon signatures of allopolyploid genome evolution
Source: Nat Commun. 2023 Jun 1;14:3180. doi: 10.1038/s41467-023-38560-z (PMC10235133; doi:10.1038/s41467-023-38560-z)
Supplement: Supplementary file 8 — Supplementary Data 5 [file 41467_2023_38560_MOESM8_ESM.zip › Supplementary Data 5/Camelina.LTRFamily/Camelina.Aligned/gt10.fam_1644.Aligned.fa]

>Chr3:18179546:18184591_5p 
---------gttagtttaagcggaatta------------taatacagagaatagagttg
agagtaaagaacaaggacaacgagtggagaaaatatgagattctattagtgtgttatg-a
tacaatgtcggctagatctttttaagtagtaaaat--aaactagggctactccc-tttac
acaaggcatctcgatgatatggacataa--agagagagctagagat--gatcccaatgga
ca---caagatatagcggtttccttaagtgaaacc-acacgtgatctcattcgatcttat
catctaacggctataagatgac-ttctagatcctt-----ctcttaggcttccttaagtg
atcaggcttcatctctccaccttatg--tagttaaggatcggccttagcaaatgtt----
--------tgtacggacca----------------gaccatgaccga-------------
-------tc-tgatcataa----------
>Chr3:18179546:18184591_3p 
-------atgttagtttaagcgaaatta------------taatagagagaatagagttg
agagtaaagaacaaagagaccgagtggagaaaatatgaaattctattagtgtgttttg-a
tacaatgtcggctagagctttttaagtagtaaaat--aaactagggctactccc-tttac
acaaggcatctcgatgatatggacacaa--agagggagatagagat--gatccgaatgga
gatagcgacatatcgtggtttccttaagtgaaacc-acacgtgatctcattcgatcttat
catctaacggctataagatgac-ttctagatcctt-----ctctttggcttccttaagta
accaggcttcatctctcctccatatg--tagttaaggatcggtcttagcaaatgtt----
--------tgtacggacca----------------gaccaagaccga-------------
-------tcataatcaataa---------
>Chr4:7401840:7409340_5p 
--------tgtgagtttaagcggaagtaagatattagtgatgagagtgtaaagaacaaaa
agtg-------tgatga----gtgtgaagtaagaaaatgattctattagagtagtgta-t
tacaatgtcggctaaggtct-ttaaatagaaagaagaaaactagggctacacccttttac
tctatacaacttgtcgatagggacataaagagagagagagagagagctaatccccatggt
gatagcgacatgacttggtttccttaagagaaaccaacatgtgactctctttaaccttat
ctcctaatggctacaaggtgagtttcttgatcctt-----ctcttgggcctcattaggtg
acaaggcttcttcttctcttcatgta--gtaacgagactcggccttactgattacc-ata
cagacaattgtacggacca----------------gaccaagaccggccaga--------
-------tcataatcaata----------
>Chr4:7401840:7409340_3p 
--------tgtgagtttaagcggaagtaagatatgattgatgagagtgtaaagaacaaag
agtg-------tgaaga----gtgtgaagtaagaaaatgattctattagagtagtg-a-t
tacaatgtcgactaaggtct-ttaaatagaaagaagaaaactagggctacacccttttac
tctagacaacttgtcgatagggacataa--agagagacaaagagagctaatccccatggt
gatagcgacatgacttggtttacttaagagaaaccaacatgtgactctctttaaccttat
ctcctaatggctacaaggtgagtttctcgatcctt-----ctcttgggcctcattaggtg
acaaggcttcttcttctcttcatgta--gtaacgagactcgaccttactgattacc-gta
cagacgattgtacggacca----------------gaccaagaccggccaga--------
-------tcataatcaata----------
>Chr14:21877967:21883220_5p 
-----ccatgttagtttaagtggaagtaaagatagaaatgtgagagtgaagcgagtttga
tgagtgaaaaacaaaga----gaataaaggtagaataatattccattagtatgtt-ta-t
tacaatgtcggctacaacct-ttaaataggagaac--aaactagggctacacac-ttttg
aatcgacaactaggtgatagagacataa--atagagagatagagaa--gatcccaatggt
gatagcgaccggtcatggtctcctaggacgaagccaacccgtgaccatgttccctctttt
cccctaacggctacaataggaa-ttctagatcctt-----ctcttgggcct--taagaag
attaggcctcttctctcttccatatgtcttgatagaactcggccatatcgaatactcata
cggacggccgtacggacac----------------gac----------------------
-----------------------------
>Chr12:21659822:21666316_5p 
tgataccatgttagtttaagcggaagtaaagatagaaatgtgcgagtgaagggagtggag
cgagtgaagaacaaaga----gaataatggtagaatagaattccattaatgtgttgtt-t
tacaatgttggctacactct-ttaaataggagaac--aaactagggctacactc-ctttg
aatcgacaactaggtgatagagacataa--agagagagagagaggggtgatcccaatggt
gatagtgaccgatcatagtctcctaggaggaagccaacccgtgactatgttcccccttat
cttctaacggctacaataggga-ttctagatcctt-----ctcatgggcct--t-agacg
accaggcctctactctcttccatatgtcttgatagaactcggccttatcgaacact-ata
ctgacgaatgtagggacac----------------gactatgtcccac------------
-----------------------------
>Chr17:17727323:17732820_5p 
--------tgttagtgtaagcggaagtaaagagaagaatttgaga-tggagaggatgaaa
acgg-------caaaga----gaataagagaaacataagattctattagtatatc-gg-t
tacaatgtaggtcaaagcct-ttaaataggtacac--aaactagagctactccc-tttcc
actcgacaataagatgatagggacataa--agagagagagaggagcg-gatcccaatact
gatagcgaccggtcatggtctcctacgaggaagctaacccgtgact-tgctctcgcttat
cctctaacggctataagaagca-ttctagatcttt-----ct-atgggcct--ttagaaa
actcggcctcttctttctt-catatatcttaattagactcggccttatttgatacttgta
cggatgaccgtacggacat----------------gaccaagtctcgagtgg--------
------ctcatggtcaatactttgaaaat
>Chr7:17350939:17356837_5p 
--------tgttagtttaagcggaag------tagaagtgtgagagtaacgaatgtgaat
agagtgaagaacaaaga----gaataagaatagaatgttattccataagtgtaac-ca-a
tacaatgtcggcttaagccc-ttaaatatcaagaga-aaactagggctactccc-tttac
actcgacaacttgttgatagtgacataa--agagagagaacaaact--aatcccaattgt
gaaagcgacccgttttggtttcccaagatgagaccaacctgtgac----------cttat
cctctaacggctactaggcgcc-ttctagatcttt-----ctcttgggctt--tctggtg
gactggcctcgtctattctccatatg--ttaatagaactcggccttattgatcatttgta
cggacggccgtatgttcat----------------ggcctagaccggatagg--------
-------acatggtcaata----------
>Chr20:20243660:20246432_3p 
--------tgttagtttaagcggaagtaaagagaagaatttgaga-tggagagaatgtag
tcgg-------caaaga----gaataagagaaacataagattctattagtatatc-gg-t
tacaatgtaggtcaaagcct-ttaaataggtacac--aaactagggctattccc-tttac
attcgacaataagatgatagggacataa--agagagagagaagagcg-gatcccaatact
gatagcgactggtcatggtctcctacgtggaagctaacccgtgact-tgctctcgcttat
cctctaacggctataagaagca-ttctagatcctt-----ct-atgggcct--ttagaca
acttggcctcttctctctt-catatgtcttaattagactcggccttatttgatatttgta
cggatgaccgtacggacat----------------gaccaagtctcgagtgg--------
------ctcatggtcaata----------
>Chr8:7303668:7310653_3p 
--------tgttagtttaagcggaattagagagtttagtgtga----------agagata
aggttgatgaacaaaga----gaataagagagaaaagagattttattagaatagtatgtt
tataatatcggctaagagcc-ttaaattggatgtg--caactagggcaacactcttttac
aagtgagaa-taaaccatagtgacatag--g--gagagagagggct--aatccctatagt
gatagcgacgtcccatggtttcccttaaggaa----acatgtgacctcat----------
-ctccaac-gctagaagtcttc-ttctcgatccttccttcctcttgggccttatctaatg
actcggccctttatttcatatttgtg---------------gcattactaacgatc-gta
cggacggtcgtacggacagaccatggtacggacaggaccatgaccgaccagatcaactcc
gaccctatcttgatcaata----------
>Chr8:7303668:7310653_5p 
--------tgttagtttaagcggaataagagagtttagtgtga----------agagata
aggttgatgaacaaaga----gaataagagagaaaagagattctattagaatagtatgtt
tacaatgtcggctaagagcc-ttaaataggatgtg--caactagggcaacacccttttac
aagtgagaa-taaatgatagtgacatag--ggagagagagagggtt--aatcctcatagt
gatagcgacgtcccatggtttcccttaaggaa----acatgtgaccttat----------
-ctccaacggctagaagtcttc-ttctcgatctttccttcctcttgggccttatctaatg
actcagccctttattttatatttgtg---------------accttactaacgatt-gta
tggacgatcgtacggacagaccatggtacagataggaccatgaccgaccagatcaactcc
gaccctatcttaattaataatgttt----
>Chr14:21877967:21883220_3p 
---------------------ggaagtaaagatagaaatgtgagagtgaagcgagtttga
tgagtgaagaacaaaga----gaataattgtagaatgatattccattagtatgtt-ta-t
tacaatgtcggctacaacct-ttaaataggagaac--caactagggctacacag-ttttg
aatcgacaactatgtaagagagacataa--agagagagatagagaa--gatcctaatggt
gatagcgaccggtcgtggtctcctaggacgaagccaacccgtgaccatgttccctctttt
cccctaacggctacaataggaa-ttctatatcctt-----ctcttgggcct--taagaag
actaggcctcttctctcttccatatgtcttgatagaactcggccataccgaatactcgta
cggatggccatacggaca------------------------------------------
-----------------------------
>Chr20:18158807:18164131_3p 
--------tgttagtttaagcggaagtaaagatagaaatatgagagtgaagagagtgagg
cgagtgaagaacaaaga----gaatgagaaagaga---tattctattagtgtaaa-ca-t
tacaatgtcggcttaagcct-ttaaatatcaaaag---aactagggcttcccct-tctac
actcgacaacttgctggtagtgacataa--agagagagaacaagcg--gatcccaatggt
gaaagcgacccgtcttggtcttccaaggtgagaccaacccgtgac----------cttat
cctctaacggctactagtcgac-ttctagatcttt-----ctcttgggctt--tctagtg
gactggcctcgtctcttctccatatg--tcaatagaactcggccttattgatca------
------------------------------------------------------------
-----------------------------
>Chr20:18158807:18164131_5p 
-----ttgtgttagtttaagcggaagtaaagatagaaatatgagagtgaagagagtgagg
tgagtgaagaacaaaga----gaatgagaaagaga---tattctattagtgtaaa-ca-t
tacaatgtcggcttaagcct-ttaaatatcaaaag--aaactagggtttcccct-tctac
actcgacaacttgctgatagtgacataa--agagagagaacaagcg--gatcccaatggt
gaaagcgacccgtcttggtctcccaaggtgagaccaacccgtgac----------cttat
cctctaacggctactagacgac-ttctagatcttt-----ctcttgggctt--tctagtg
gactggcctcgtctcttctccatatg--ttattga-------------------------
------------------------------------------------------------
-----------------------------
