# Supplementary material for: Transposon signatures of allopolyploid genome evolution
Source: Nat Commun. 2023 Jun 1;14:3180. doi: 10.1038/s41467-023-38560-z (PMC10235133; doi:10.1038/s41467-023-38560-z)
Supplement: Supplementary file 8 — Supplementary Data 5 [file 41467_2023_38560_MOESM8_ESM.zip › Supplementary Data 5/Camelina.LTRFamily/Camelina.Aligned/gt10.fam_1708.Aligned.fa]

>Chr3:20780113:20790082_5p 
------------------------------------------------------------
------------gtttagactga----tcaag---cttgattgtttaa------------
-----------atatctcttctagattaggcatgctctatgttgttcttatatcttagag
ggtaagaacagatcctaggttgtttagcatcataccaatgtttaagcttctggataatac
taatgctagagattactgtt-cctatcccaagagattggttatgtaagaaggtttttgac
atgtgatgatctggatctttatgcctgcttttttatgcaatagctagtgagaactagatc
t-aggagtatctaagcttgattgttattgtcatgagaatggattaacaagtattggaaga
tcattgtctagaga-tagctcactgttgattgag-gtttgttggtcagtttagattagta
tagctcaagt-ccagcccatgaatccatccctgggg-ccttctgtgtttattgatttctc
tat--ttgattactgttat-ccgctttttgtttgatttactttcaacctgctctgtttga
ttgttaagttttgttc-tattcttcgtagcttcccacttgacccat-tactcgatcgagc
atacgatcgagtgcctgctcgagtccgtttcccagttcttgctttatgtcctgcattttt
ctagtttcatt----------------cctgtttcattgcatatcttagtttcagtt---
attatcttgcatttaaact---------------------------gtcatcttagt---
--agttttacattttgcatttacatttctgtcatcaaactattacaccaaaaccattttc
atatttggcttaacttagata-agtgtttacatcttgactgcttga--atcatactcatt
atggatcgacatctcttatactgcaactgcataagagtaattgaaacctcttgcattcca
c-ctgatcatatatctttggttttagcttgtgtttgttgtctgattgcatcattcataca
ttcacaagtattccaaact---cac----aaaaagatatgtttca---------------
---------------
>Chr3:20780113:20790082_3p 
------------------------------------------------------------
---ttagggatggattaggctgg----atgagagttatgattgtttaa------------
-----------atatctcttctagattaggcatgctctatgctgttcttataactgagag
ggtaagaacagatcctaggttgcttagcatcataccaatgtttaaacttctggataatac
taatgctagagattactgtt-cctatcccaagagattggttatgtaggaaggtttttgac
atgtgatgatctgtatctttatgcctgcttttttatggaatagctagtgagaactagatc
t-aggagtatctaagcttgattgttattgtcatgagaatggattaacaagtattggaaga
tcattgtctagaga-tagctcactgttgattgag-gtttgttggtcattttagattagta
tagctcaagt-ccagcccatgaatccatccctggga-ccttctgtgtttattgatttctc
tat--ttgattactgttat-tcgctttctgtttgatttactttcaacctgctctgtttga
ttgttaagttttgtttatgttctttgtagcttcccactcgacccag-tactcgatcgagc
atacgatcgaatgcctgctcgatttcgtttcccagttcttgctttatgtcttgcatcttt
ctagtttcatt----------------cttgtttcattgcatgtcttagtttcagtt---
attatcttgcatttaaact---------------------------gtcattttagt---
--agttttacattcttcatttacatttttgtcatcgaactgttacaccaaaaacattttc
atatttggcttcacttagata-agtgtttacatcttgactgcttgc--atcatactcatt
atggattgacatctcttatactgcaaccgcataagagtaactgaaacctcttgcattcca
c-ctgatcatatatatttggttttagcttgtgtctattgtctgattgcatcattcataca
ttcataagtattccaaact---cac----aaaaagatatgtttcagaagaggtca-taat
tttaagtagctt---
>Chr18:7201370:7207716_5p 
------------------------------------------------------------
------------------------------------------------------------
---------------------------------------tgatgttcttatatctgagag
ggtaagaacagatccaaggttgcttagcatcataccaatgtttaagcttctggataatac
taatgctagagattactgct-cctatcccaagagattggttgtgtaggaaggtttttgac
atgtgatgatctggatctttatgcctgcttttatattcaatagctagtgagaactagatc
t-aggagtatctaagcttgattgttattgtcatgaaaatggattaacaagtattggaaga
tcattttctagaga-tagctcactgttgattgag-atttgttggtcagtttaaattagta
tagctcaagt-ccagcccatgaatcaatccctagga-ccttctgtgtttattgatttctc
tag--ttgattactgttac-ctgctttctgtttgatttactttcaaccagctctgtttga
ttgttaagttctgtttctgttctttgtaacttcccactcgacctag-tactcgatcaagc
atacgatcgagtgcctgctcgagtctgtttcccagttcttgctttatgacctgcatgctt
ctagtttcatt----------------catgtttcatcgcatatcttagtgtcagtt---
attaccttgcattttaacc---------------------------gtcatcttagt---
--agttttacattctgcatttacatttttgtcatcaaacagtgacaccataacca-tttc
atatttggcttaacttagata-agtgtatacatcttgactgcttgc--atcatactgatt
atggattgacatctcttatactgcaactgcataagagaaattgaaacctcttgcattcca
c-cttattatatatctttggttttagcttgtgtttgttgtctgattgcatcattcttaca
ttcataagtatttcaaaacc-acac----aaaaagatatgtttca---------------
---------------
>Chr18:7201370:7207716_3p 
------------------------------------------------------------
------------------------------------------------------------
--------------------------------------tagctgctcttatatctgagag
ggtaagaacagatccaaggttgcttagcatcataccaatgtttaagcttctggataatac
taatgctagagattattgct-cctatcccaagagattggttgtgtaggaaggtttttgac
atgtgatgatctggatctttatgcctgcttttatatgcaatagctagtgagaactagatt
t-aggagtatttaagcttgattgttattgtcaagagaatggattaacaagtattggaaga
tcattgtctagaga-tagctcactgttgattgag-gtttgttggtcagtttagattagta
tagctcaaat-ccagcccatgaatccatccctagga-ctttctgtgtttattgatttctc
tag--ttgattactgttac-ccaccttttgtttgatttactttcaaccagctctgtctga
ttgttaagttttgtttctgttcttcgtagcttcccactcgacctag-tactcgatcgagc
atacgatcgagtgcctgctcgagtccgtttcacagatctttctttatgacctgcatcctt
ctagtttcatt----------------cctgtttcattgcatatctcagtgtcagtt---
attaccttgcatttaaacc---------------------------gtcatcttagt---
--atttttacattttgcatttacatttttgtcatcaaacagttacagcagaacca-tatc
atatttggcttaacttagata-agtgtctacatcttgacttcttgc--atcatactcatt
atggattgacatctcttatactgcaactgcataagagaaattgaaacctcttgcattcca
c-cttattatatatctttggttttagcttgtatctgttatctgattgcatcattcttaca
ttcataagtatttcaaaaca-aaac----aaaaagatatgtttca---------------
---------------
>Chr10:21325487:21337648_5p 
------------------------------------------------------------
------------------------------------------------------------
------------------------------------------------------------
-------aaatatccaaggttgcttcgcatcatgccaatgtttaagcttctggataatac
taatgttggagattactttt-cctatcccaagagattggttgtgtaggaaggtttttgac
atgtgatgatctggatctttatgcctgcttttatatgcaatagctagtgagaactagatc
t-aggagtatctaagcttgattgttattgtcatgagaatggattaacaagtattggaaga
tcattgtctagaga-taactcactgttgattgaaggtttgttggtcagtttagattaata
tagctcaagt-tcagcccatgaatccatccctagga-cctactgtgtttattgatttctc
tat--ttgattactgttat-ccgctttctgtttaatttactttcaacctgctctgtttga
ttgttaagttttgtttctg-tcttcgtagcttcccactcgacccag-tactcgatcgagc
atacgatcgagtgcttggtcgagtctgtttcccagtacttgctttatgtcctgtatcttt
ctaatttcatt----------------cttgtttcattgcatatcttagtttcagtt---
attatcttg---------------------------------------------------
----------------catttacatttttgtcatcaaactgttacaccaaaaccatcttc
atatttggcttaacttagata-agtgtttacatcttaactgcttgc--atcatactcatt
atggattgacatctcttatactgcaactgcataagagtaattgaaacctcttgcattcca
c-cttattatatatctttggtctcagcttgtgtctgttgtctgattgcatcattcataca
ttcataagtatttcaaaaccaccag----aaaagaacatgtttca---------------
---------------
>Chr11:23636854:23645828_5p 
------------------------------------------------------------
------------------------------------------------ttgggtcaagct
tgattg-ttatatatctcttctagattagatatgctctatgctattcttata-ctgagag
ggtaaagatagatcttaggcttcttagcatcacaccaatgtctaagttgttagataaggc
taatgctagagattatcatgaagcatgctaagagattagatgtttaaagtgatttttgac
at-tgatgatctgggttttaatacctgctttgatatgtaatagctagtgagaactaggtc
taagaagtatcttggcttgattgttattgtcatgagaatggattaacatgtattagaaga
tcattgtctagaga-tagctcattgttgattgag-gtttgttgaccaatttagatagcca
tagcttgagt-ccatcccatgaatccatccttagga-ttttctttgtttattgatttccc
tgt--ttaagtattgttaa-ttgcttgttgtttgctctgttttcattattt---------
-------gctatgtttctgttcatt-cgcttgtcaacttgacctcc-cactcgaccatgc
actcgaccgggtgctaggtcgagctccattttactttcttgctta-tgcattgttctgtt
catgttttcttctgcttattagttaattctgcttagtcttgtttattgcacttgttc---
tatagtttaattcagcatt---------------------------agtattgtcttatg
ttgccttagttcattgcattt-cattattgtcattaggttgttagaaacaaatcaacttg
atatttggcttaacttaaatgcattgatcacatcttgactgcttacatatcacactcttt
atggattgacatcctttatgctacaacatcataaggg-aattgaaacaccttgcattaca
ttctgatcattcatacttatgtttg----------tttgtttgattgcatcattcattca
ttcataagtag----------atacttgaaaaagttcttgtttcacctgaccctg--gac
attgtaaggccggtg
>Chr6:8365618:8381199_3p 
-----------------------------gatgatttttagatcttattagtggcttagg
atcttagggatggattaggctgg----gtaaaggttatggttgtttagattggtcaagct
tgattg-ttacatatctcttctagattagatatgctctatgctattcttata-ctgagag
cgtaaagatagatcttaagcttcttagcatcacaccaatgtctaagttgttagataaggc
taatgctagagattatcatgaagcatgctaagagattagatgtttcaagtgatttttgac
ac-tgatgatctgggttttaatgcctgctttgatatgtaatagctagtgagaactaggtc
taagaagtatcttggcttgattgttattgtcatgagaatggattaacatgtattagaaga
tcattgtctagaga-tagctcattgttgattgag-gtttgttgaccaatttagatagcca
tagcttgagt-ccatcccatgaatccatccttagga-ttttctttgtttattgatttccc
tgt--ttaagtattgttaa-ttgcttgttgtttgctctgttttcattattt---------
-------gctctgtttctgttcatt-cgcttgtcaactcgacctcc-cactcgaccatgc
actcgaccgagtgctaggtcgagctccattttactttcttgctta-tgcattgttctgtt
catgttttcttctgcttattagttaattctgcttagtcttgtttattgcacttgttc---
tacagtttaattcagcatt---------------------------agtattgtcttaag
ttgccttagttcattgcattt-cattattgtcattaggttgttagaaacaaatcaacttg
atatttggcttaacttgaatgcattgatcacatcttgactgcttacatatcacactcttt
atggattgacatcctttatgctacaacatcataaggg-aattgaaacaccttgcattaca
ttctgatcattcatacttatgtttg----------tttgtttgattgcatcattcattca
ttcataagtag----------atactt---------------------------------
---------------
>Chr11:23636854:23645828_3p 
------------------------------------------------------------
---------------------------------------------------ggtcaaggt
tgattg-ttatatatctcttctagattagatatgctctatgctattcttata-atgagag
ggtaaggaaagatcttaagcttcttagcatcacaccaatgtctaagttgttagataaggc
taatgctagagattatcatgaagcatgctaagagattagatgtttaaagtgatttttgac
at-tgatgatctgggttttaatgcctgctttgatatgtaatagctagtgagaactaggtc
taagaagtatcttggcttgattgttattgtcatgagaatggattaacatgtattagaaga
tcattgtctagaga-tagctcattgttgattgag-gtttgttgaccaatttagatagcca
tagcttgagt-ccatcccatgaatccatccttagga-ttttctttgtttattgatttccc
tgt--ttaagtattgttaa-ttgcttgttgtttgctctgttttcattattt---------
-------gctctgtttctgttcatt-cgcttgtcaactcgacctcc-gactcgaccatgc
actcgaccgcgtgctaggtcgagctccattttactttcttgctta-tgcattgttctgtt
catgttttcttctgcttattagttaattctgcttagtcttgtttattgaacttgttc---
tacagtttaattcagaatt---------------------------agtattgtctttag
ttgccttagttcattgcattt-cattattgtcattaggttgttagaaacaaatcaacttg
atatttggtttaacttgaatgcattgatcacatcttgactgcttacatatcacactcttt
atggattgacatcctttatgctacaacatcataaggg-aattgaaacaccttgcattaca
ttctgatcattcatacttatgtttg----------tttgtttgattgcatcattcattca
ttcataagtac----------atacttgaaaaagttcttgtttcaattggcgccattgcc
att------------
>Chr6:8365618:8381199_5p 
------------------------ttcatgatgatttttagatcttattagtggcttagg
atcttagggatggattaggctgg----gtaaaggttatggttgtttagattggtcaagct
tgattg-ttatatatctcttctagattagatatgctctatgctattcttata-ctgagag
ggtaaggatagatcttaagcttcttagcatcagaccaatgtctaagttgttagataagtt
taatgctagagattatcatgaagcatgctaagagattagatgtttaaagtgatttttaaa
at-tgatgatctgggttttaatgcctgctttgatatgtaatagctagtgagaactaggtc
taagaagtatcttggcttgattgttattgtcatgagaatggattaacatgtattagaaga
tcattgtctagaga-tagctcattgttgattgag-gtttgttgaccaatttagatagcca
tagcttgagt-ccatcgcatgaatccatccttagga-ttttatttgtttattgatttccc
tgt--ttaagtattgttaa-ttgcttgttgtttgctcagttttcattattt---------
-------gctctgtttctgttcatt-cgcttatcaactcgacctcc-cactcgaccatgc
actcgactgagtgctaggtcgagctccatgttactttcttgctta-tgcattgttctatt
catgttttcttctgcttattacttaattctgcttagtcttgtttattgcacttgttc---
tacagtttaattcagcatt---------------------------agtattgtcttaag
ttgccttagttcattgcattt-cattattgtcattaggttgttagaaacaaatcataatt
atatttggcttaacttgaatgcattgatcacatcttgactgcttacatatcacactcttt
atggattgacatcctttatgctacaacatcataaggg-aattgaaacaccttgcattaca
ttctgatcattcatacttatgtttg----------tttgtttgattgcatcattcattca
------------------------------------------------------------
---------------
>Chr6:2278884:2288965_3p 
------------------------------------------------------------
-----------------------------------------------------ttaagct
tgcttgtttaaatatctcttctgggttgggtgttctctaagctattgttatatctgagag
ggtaagagcagatcttaagcttcctagcatcacaccaatgtctaggttgttagataaagc
caatactggagattatcatg-cttgtcccaagagattggttgcacaaggtggtatttgac
aaataatggtctggtgtttaaggcctg-ttcagtatggtttcaccaatgagagttgggtt
aggatgttactgtaacttaatcacttctgtcatgagagtggattagtgagtcat-taaga
tcattgtctagaga-tagctcatgtttgattgag-aattgttgaccagtttacatagcca
cagcctgaacactagcccatgaatccatctctagaagtcttctttaccatttgattgttt
acttatcgcatatcatcatgtttcattgcatttgtcttagtttaagtttgt---------
-----caagattgcatctgttcttcgtcaaaacccactcgacctagtcactcgaccagtc
acacggtcaagtgcttgatcgagc--accttcaggtcgttcctttattttctgttccatt
ttaattccgca----------------cctttactgttttatctactgcttttacttctg
ttggtttaatttcagcattgattacttgcatttaatttctatttcaagcattttcctttc
tgcatcttactttctgcattttcattattttcatcaaactgttttaccaaaaccactttc
atacttggctgaatttggatt-actgttcacattctgattgcatgcacatcacacacttt
atggattaacatctcttatactacaactatataagag-aattaaaacctcttccactgca
t-ttcatcatcttagcctatgtttg----------tttgtctgtt--catcacactttca
ctcatagggtt----------atccacagaaaaaaatatgtttcaaccatcatca-tatc
---------------
>Chr6:2278884:2288965_5p 
------------------------------------------------------------
------------------------------------------------------taagct
tgcttgtttaaatatctcttttgggttgggtgtgctctaagctgttcttatatctgagag
ggtaagagcagatcttaaacttactagcatcacaccaatgtctaggttgttagataaagc
caataatagagattaacatg-cttgtcccaagagattggttgcacaaggtggtctttgac
aaataatggtctggtgtttaaggcctg-tttagtatggtttcaccaatgagagttgggtt
aggatgttaatgtaacttgatcacttttgtcatgacagtggattagtgagtcat-taaga
tcattgtctagaga-taactcatgtttgattgag-aattgttgaccagtttagatagcca
cagcctgaacactaccccatgaatccatctctagaagccttcttgacaatttgatttttt
acttatcgcatatcatcatgtttcattgcaattgtctcagtttaagtttgt---------
-----caagattgcatctgttcttcgtcaaaacccactcgacctagtcactcgaccagtc
acacggtcgagtgcttgatcgagc--accttcgggttgttcctttattttctgttccatt
ttaattccgca----------------cctttactgttttatatattgcttttacttctg
ttggtttgatttcagcattgcgtacttgcatttaatttctatttcaagcattttcctttc
tgcatcttactttctgcatttttattattttcatcaaactgttttaccaaaaccactttc
atacttggcttaacttggatt-aatgttcacattctgattgcatgcacatcacaaacttt
atgaattgacatctcttatactacaactgcataagag-aattgaaacctcttccactgca
t-ttcatcatcttagcctatgtttg----------tttgtctgtt--catcacactttta
ctcatagggtt----------atccacagaaaaatatttgtttcaa--------------
---------------
>Chr18:3975145:3987103_3p 
--------tgggtttatcactttgttcatcatgttctgtgattgtgagtagtggcttagg
atcttgaggatgaattaggatag----gtaaaggctatggttgtttaggttgatcaagct
tgtttg-ttgcatatctcttctggcttagataagctctatgctatccttata-ctgagag
ggtgaggatagatctcaggcttcttaacatcataccaatgtttaagttgttggataaggc
taagactagagattatcagtgagcatgctaagagattagatgctttgtttgatttttgac
aa-taatgatctgggttttaatgcctgctcttatatgtaatagccagtgagacctggggc
taagaagtatctgagcttgattgttattgccatgagaacggattaacttgtcttgaaaga
tcattctctagagattagctca---ttgattgag-gtttgttggtcaatctagataacta
tagtttaagc-ccagcccatgaatctatcctgaggaccttcctttgtttattgatttcct
agt--tcaagtattgtagt-ttgtttactg-ttgctctg-tttcaatattt---------
-------gctctgtttct-tacatc-cgtttaccaactcgaccatc-cactcgattgtgc
a-tcgatcgagtgcctgatcgagct-cgtccggagttcttgtttt-tattctg---catt
ca-------------------------cctatttcatttcctgtcttgcat---------
--caatttatcttagta-------------------------------------------
--gcttttatattctacatct-cacaatcatcattaggttgttagtgacaaacatccttt
ttatttggcttgacttagata-agtattcacatcctgattgcttgc--atcacactcatt
ttggtttgacatcctttatgctacaactacataagggtaattgaaacaccttgcat----
------ccatctccat-------------------------------catca--------
---atcatcac----------acataacaaaaagaacagg--------------------
---------------
>Chr10:18815526:18825813_3p 
-----------------------------------ctgtgattgtgagtagtggcttagg
atcttgaggatggattaggataggtaagtaaaggctatggttttttaggtcgatcaagct
tgttta-ttgcatatctcttctggcttagataagctctatgatatccttata-ctgagag
ggtgaggatagatctcaggcttcttaacatcataccaatgtttaagttgctggataaggc
taaagctagagattatcattgagcatgctaagagattagatgctttgtttgattttttac
aa-taatgatctgggttttaatgcttgctcttatatttaatagccagtgagagctaggtc
taagaagtatctgagcttgattgttattgccatgagaatggattaacttgtcttggaaga
tcattgtctagggattagctca---ttgattgag-gtttgttggtcaatctagataacca
tagtttaagc-ccagcccatgaatccatcctcaaaaccttcctttgtttattgattttct
agt--tcaagtattgtagt-ttgtttattg-ttgctctg-tatcaatattt---------
-------gctatgtttct-tacatc-cgtttaccaactcgaccatc-cactcgattgtgc
a-tcgatcgagtgcctgctcgagct-catctagagttcttgtttt-tgttctg---catt
ca-------------------------cctgtttcatttcctgtcttgcat---------
--cagtttatcttagta-------------------------------------------
--gcttttatattctgcatct-cataatcatcattaggttgttagtgacaaacatccttt
ataattggcttaacttggaaa-agtattcacatcctgattgcttgc--atcacactcatt
ttggtttgacatcctttatgctacaactacataagggtaattgaaacaccttgttca---
--tccatcatctctac-------------------------------catcattcat---
--catcatcat----------acat-acaaaaagaatatgtttca---------------
---------------
>Chr10:18815526:18825813_5p 
------------------------------------------------------------
-----gaggatggattaggatag----gtaaaggctatggttgtttaggtcgatcaagct
tgttta-ttgcatatctcttctggcttagataagctctatgatatccttata-ctgagag
ggtgaggatagatctcaggcttcttaacatcataccaatgtttaagttgctggataaggc
taaggctagagattatcattgaccatgctatgagattagatgttttgtttgatttttgac
aa-taatgatctgggttttaattgttgctcttatatgtaatagccagtgagagctgggtc
taagaaatatctgagcttgattgttattgccatgagaatggattag-ttgtcttggaaga
tcattgtctagggattagctca---ttgattgag-gtttgttggtcaatctagataacca
taatttaatc-ccagcccatgaatccatcctcaggaccttcctttgtttattgattttct
agt--tcaagtattgtagt-ttgtttattg-ttgctctg-tatcaatattt---------
-------gctatgtttca-tacatc-catttaccaactcgaccatc-cactcgattgtgc
a-tcgatcgagtgcctgctcgagct-catctagagttcttgtttt-tgttctg---catt
ca-------------------------cctgtttcatttcctgtcttgcat---------
--cagtttatcttagta-------------------------------------------
--gcttttatattctgcatct-cataatcatcattaggttgttagtgacaaaaatacttt
ataattggcttaacttggata-agtattcacatcctgattgcttgc--atcacactcatt
ttagtttgacatcctttatgctacaactacataagggtaattgaaacaccttgttca---
--tccatcatctctac-------------------------------catcattcat---
--catcatcac----------acat-acaaaaagaat-----------------------
---------------
>Chr18:3975145:3987103_5p 
ttgatttttgggtttatcactttgttcatcatgttctgtgattgtgagtagtggcttagg
-tcttgaggatggattaggatag----gtaaaggctatggttgtttaggttgatcaaact
tgtttg-ttgcatatctcttctggcttagataagctctatgctatacttata-ctgagag
gatgaggatagatctcaagcttcttaacatcataccaatgtttaagttgctggataaggc
taagactagagattatcattgagcatgctaagagattagatgctttgtttgatttttgac
ag-taatgatctgggttttaatgtctgctcttatatgtaatagccagtgagagctggggc
taagaagtatcttagcttgattgttattgccatgagaacggattaacttgtcttggaaga
ttattgtctagagattagctca---ttgattgag-gttttatggtcaatctagataacca
tagtttaagc-ccagcccatgaatctatcctgaggaccttcctttgtttattgatttcct
agt--tcaagtattgtagt-ttgtttactg-ttgctctg-ttttaatattt---------
-------gctctgtttct-tacatc-cgtttaccaactcgaccatc-cactcgattgtgc
a-tcgatcgagtgcctgatcgagct-catccggagttcttgtttt-tattctg---catt
ca-------------------------tctatttcatttcctgtcttgcat---------
--caatttatcttagta-------------------------------------------
--gcttttatattctacatct-cacaatcatcattaggttgttagtgacaaacatccttt
atatttggcttgacttagata-agtattcacatcctgattgcttgc--atcacactcatt
ttggtttgacatcctttatgctacaactacataagggtaattgaaacaccttgcat----
------ccatctccat-------------------------------catca--------
---atcatcac----------acataacaaaaagaacatgtttca---------------
---------------
>Chr10:21325487:21337648_3p 
------------------------------------------------------------
------------------------------------------------------------
------------------------------------------------------------
------------tcccaggttgcttagcatcatgccaatgtttaagcttctggataatac
taatgctggagattattttt-cctatcccaagagattggttgtgtaggaaggtttttgac
atgtgattatctggatctttatgcctgcttttatatgcaatagctagtgagaactagatc
t-agtagtatctaatcttgattgttattgtcatgagaatggattaacaagtattggaaga
tcattgtctagaga-taactcactgttgattgaa-gttttttggtcagtttagattaata
tagctcaagt-ccagctcatgaatccatccttagga-cctactgtgtttattgatttctc
tat--ttgattactgttat-ccgctttctgtttaatttactttcaacctgctctgtttga
ttgttaagttctgtttctgtttttcgtagcttcccactcgacccag-tactcgatcgagc
atacgatcgagtgcctgctcgagtccgtttcccagtacttgctttatgtcctgcatcttt
ttaattcaatt----------------cctgtttcattgcatatcttagtttcagtt---
attatcttg---------------------------------------------------
----------------catttacatttctgtcatcaaactgttacaccaaaatcatcttc
atatttggcttaacttagata-agtgtttacatcttgactgtttgc--atcatactcatt
atggattgacatctcttatattgcaactgcataagagtaattgaaacctcttgcattcca
c-cttattatatatctttggtttcagcttgtgtctgttgtctgattgcatcattcataca
ttcataagtatttcaaaaccaccat----tatagagca----------------------
---------------
