# Supplementary material for: Transposon signatures of allopolyploid genome evolution
Source: Nat Commun. 2023 Jun 1;14:3180. doi: 10.1038/s41467-023-38560-z (PMC10235133; doi:10.1038/s41467-023-38560-z)
Supplement: Supplementary file 8 — Supplementary Data 5 [file 41467_2023_38560_MOESM8_ESM.zip › Supplementary Data 5/Camelina.LTRFamily/Camelina.Aligned/gt10.fam_1721.Aligned.fa]

>Chr3:21146774:21151948_5p 
---atattgatgcagcgcatcttaggcattcgtcttctatttccttttctctcgtgggct
ttgttacgtttac----gtttatcttg---------gactttacgttt--tcttttgctc
tgttttagtcgg-----tttacaacctagagtttttctttgtttcttttgtataaatatc
ctctta-gcttgaaggaggaagacaacttttattgaattataattcagagcttt--aagc
ttctctatttcctt-gtttatcggccattcttt-ttgaatcaacgatctacaagctt---
gtcttttgttc-ggtattcttt-gaatcaacg---acacaagacaaactcctctgttcgg
ctattcatgagaatcaacgaacacaaggttttctattagttacgttgcgcca-------
>Chr3:21146774:21151948_3p 
-------tgatgcagcgcatcttaggcattcgtcttctatttccttttctctcgtgggct
ttgttacgtttac----gtttatcttg---------ggctttacgttt--tcttttgctc
tgttgtaatcgg-----tttacaacctagggtttttctttgtttcttttgtacaaatatc
ctctta-gcttgaaggaggaagacaacttttattgaattataattcagagcttt--aagc
gtctctatttcctt-gtttatcggctattcttt-ttgaatcaacgatctacaagctt---
gtcttttgttc-ggtatacttt-gaatcaacg---acacaagacaaactcctctgttcgg
ctattcgtgagaatcaacgaacacaagaatttctatcagttacgctgcgcca-------
>Chr7:17781819:17786987_3p 
agggacctgatgcagcaca----------tcttcttcttcttttccttttctt-----tt
ctgttggactttt----gtctacttta-tttacgtgggctttacgttt--cgtttgagct
acgctaagtcgg-ttttattttaaccta-ggtttt-ctttgtttcgtttgtataaatagc
ttctcaagtttcattgagaaagatatcttttattgaataatatttcatagcttt--aagc
ttacctcttttctt-gtttatcggctattctct-ttgaatcaacgatctacaagtcttct
gtcttttgttcggtcatttctt-gaatcaacgaacaaattg--acaacccttttgtttgg
ctattctccggaatcaacagacacaaggtttatcacaggttacgctgcgcaa-------
>Chr10:4965797:4970670_3p 
--------------------------------tcttcttctttcctttttctt-----tt
ctattgggctttt----gtcttctttattttgcgtgggctttacgttt--cgtttgagtt
acgctaagtcggtttttattttaacctagggtttt-ctttgcttc-gttgtataaattgc
ttctcacgtttcattgagaagaacaacttttattgaataatatctcagagcttt--tagc
ttctctttttctt--gtttatcggctattctctcttgaatcaacaatctgcaagctt---
gtctattgtc--ggtattctat-gaatcaacg---acattaa-acaacccctttgttcgg
ctattctcaggaatcaacaaacacaaggaactctatcggttacgttgcgcca-------
>Chr10:4965797:4970670_5p 
-------tgatgcagcg-------------catcttcttctttcctttttctt-----tt
ctgttgggctttt----gtcttctttattttgcgtgggctttacgttt--cgtttgagtt
atgctaaatcgggttttattttaatttagggtttt-attttcttc-tttgtataaatagc
ttctcacgtttcattgagaagaacaacttttattgaataatatctcagagcttt--tagc
ttctttttttttctagtttatcggatattctctcttgaatcaacgatctgcaagctt---
gtctattgtc--ggtattctct-gaatcaacg---acattaagacaacccttttgtttgg
ctattctcaggaatcaacgaacacaaggaactctatcggttacgctgcgcca-------
>Chr7:17781819:17786987_5p 
-------tgatgcagcgca----------tcttcttcttcttttccttttctt-----tt
ctgttgggctttt----gtctacttta-tttacgtgggctttacgttc--cgtttgagct
acgctaagtcgg-ttttattttaatctagggtttt-ctttgtttcgtttgtataaatagc
ttctcaagtttcgttgaaaaagatatcttttattgaataatatttcagaacttt--aaac
ttatatcttttctt-gtttatcggctattctct-ttgaatcaacgatctacaagttttcc
gtcttttgtttggtcattactt-gaatcaacaaataaatta--acaacctttt--tttgg
ctattttccggaatcaagagacacaaaatttatcacaagttacgccgcgccaa------
>Chr15:15563743:15568724_3p 
-------tgatgcagcgcatctca---actcttttatatctcctatttcttttgtgggct
gtgttttattatctaggctttatgttg--tttcttgggctttaagtttactgtttgatta
ttttc--------ttttgctatgtttagggttttgtctttgagactttagtatttaaagc
ctcctttgtgtaaaggatcgatata-cgtttattgaataaaaacctagagcttttcaagc
ttctaatcttcctt--gttatcggc-attctcc-gtgaatcaacgattatcaagaac---
cctcgttgagcggctattcttcggaatcaacg---atctccgagtcaactccttgtttgg
tattcttt--gaatcaacaaacatcgagttctatcaagcttacgctgcgccag------
>Chr15:11984596:11988145_5p 
-------tgatgcagcgcatctca---actcttttatatctcctatttcttttgtgggct
gtgttttattatctaggctttatgttg--tttcttgggctttaagtttactgtttgatta
tttcc--------ttttgctatgtttagggttttgcctttgagactttagtatttaaagc
ctcctttgtgtaaaggatcgatata-cgtttattgaataaaaacctagagcttttcaagc
ttctaatcttcctt--gttatcggc-attctcc-gtgaatcaacgattatcaagaac---
cctcgttgagcggctattcttcggaatcaacg---atctccgagtcaactccttgtttgg
tattcttt--gaatcaacaaacatcgagttctatcaagcttacgctgcgccagtttggt
>Chr15:15563743:15568724_5p 
--------gatgcagcgcatctca---actcttttatatctcctatttcttttgtgggct
gtgttttattatctaggctttatgttg--tttcttgggctttaagtttactgtttgatta
tttcc--------ttttgctatgtttaggattttgtctttgagactttagtatttaaagc
ctcctttgtgtaaaggatcgatata-cgtttattgaataaaaacctagagcttttcaagc
ttctaatcttcctt--gttatcggc-attctcc-gtgaatcaacgattatcaagaac---
cctcgttgagcggctattcttcggaatcaacg---atctccgagtcaactccttgtttgg
tattcttt--gaatcaacaaacatcgagttctatcaagcttacgctgcgccag------
>Chr15:11984596:11988145_3p 
-------tgatgcagcgcatctca---actcttttatatctcctatttcttttgtgggct
gtgttttattatctaggctttatgttg--tttcttaggctttaagtttactgtttgatta
tttcc--------ttttgctatgtttagggttttgcctttgagactttagtatttaaagc
ctcctttgtgtaaaggatcgatata-cgtttattgaataaaaacctagagcttttcaagc
ttctaatcttcctt--gttatcggc-attctcc-gtgaatcaacaattatcaaaaac---
cctcgttgagcggctattcttcggaatcaacg---atctccgagtcaactccttgtttgg
tattcttt--gaatcaacaaacatcgagttctatcaagcttacgctgcgcca-------
