# Supplementary material for: Transposon signatures of allopolyploid genome evolution
Source: Nat Commun. 2023 Jun 1;14:3180. doi: 10.1038/s41467-023-38560-z (PMC10235133; doi:10.1038/s41467-023-38560-z)
Supplement: Supplementary file 8 — Supplementary Data 5 [file 41467_2023_38560_MOESM8_ESM.zip › Supplementary Data 5/Camelina.LTRFamily/Camelina.Aligned/gt10.fam_1842.Aligned.fa]

>Chr3:25951240:25960994_5p 
------------------------------------------------------------
aagaggtcactgtaatact-taggggtcgaattccacaaggactcaagttt--acaaaat
aaattatagagttttat-aattaagctaaacaataataatttgaat----taaaataaac
aatgcaaaatatta--aataaaagctg-tgtaaattaagatgatcaaaa-agttatgtcc
agaaaatttctcaggaaattacaaaatagtaaatcaataaattaattaggattcaaacaa
ttaaaaatcagatctagaactctaaactcttttgtaaaataaatcagttttcactgcaaa
tattatctaaattaaaaaccagaaaatccaaatctcttt-gtaaaattctaggttaaaac
ttagctttaaaaacaggtttagataatttcacaaaattactaaatcaaatctctttgcag
aaagtaattttgctcatcaaaagg-ttttatcaggaaaatcaattatattctcatatcaa
tttattttgctaggttattaattctagatggccaatcaaggattaat-atgaagaacaac
ctatgatgaagatctagaaagataatgaatcctaaa---taaacagatctaataaatcat
aaaatccatgtgaaaaa---------------------------
>Chr3:25951240:25960994_3p 
-------------------------------------------------------aaatt
aagaggtcactgtaatact-taggggtcgaattccacaaggactcaagtct--acataat
aaattatagagttttat-aattaagctaaacaataataatttgaat----taaaataaac
aatgcaaaataata--aataaaagctg-tgtaaattcagatgatcaaaa-agctatgtct
aggaaatttttcaggaaattacaaaatattaaatcaataaattaattaggattcaagcaa
ttaaaaatcagatctagaactctaaactcttttgtaaaataaatcagttctcactgcaaa
tattatctaaattaaaaaccagaaaatccaaatctcttt-gtaaaattctaggttaaaaa
ttagctttaaaaacaggtttagataagttcacaaaattactaaatcaaatctctttgcag
aaagtaatttttctcatcaaaagg-ttttatcaggaaaatcaattatattctcacatcaa
tttattttcctaggttattaattctagatggccaatcaaggattaat-atgaagaacaac
ctatgatgaacatctagaaagataatgaagcctaaa---taaacagatctaataaatcat
aaaatccatgtgaaaa----------------------------
>Chr14:14179594:14184913_3p 
------------------------------------------------------------
-----attggagatggtct-tagaggtcgaattccaaaaggactcaagact--acacaat
aaattatagagttttat-aattaagctaaacaa-aatattttgaat----taaaataaac
-atgc-aaatatta--aataaaggctt-gtgaaaattcaaggatcaaaa-aggtaggtgt
agggaatttctcaggaaattatgaaatattaaatcaat-aattaaataggattcaagcaa
ttaaaaatcagatctagaactc-aaacttttttgtaaaataaatcagttctcactgcaaa
tattatttaaaattaaaaccagaaaatccaaatctcttt-gtaaaattctaggttaaaaa
tcagctttgaaaacatgtttagat-ttttcacaaaattactaaatcaaatcgctttgcaa
gaagtaattttgatcatcaaaagg-ttttgtcaggaaaatcaaatatattctcatatcaa
tttattttcttaagttattaattctagatggccaatcaaggattaat-atgaagaacaac
ctatgatgaagatctagaaagataatgaatcctaaa---taaacagatctaataaataat
aaaatccctgtgaaaaa---------------------------
>Chr14:14179594:14184913_5p 
------------------------------------------------------------
--------------gtact-taggagtcgaattccacaaggactcaagact--acacaat
aaattatagagttttat-aattaagctaaacaa-aatattttgaat----taaaataaac
aatgc-aaatatta--aataaaggctt-gtgaaaattcaaggatcaaaa-agttaggtgt
agggaatttctcatgaaattatgaaatattaaatcaat-aattaaataggattcaagcaa
ttaaaaatcagatctagaactc-aaacttttttgtaaaataaatcagttctcactgcaaa
tattatttaaaattaaaaacagaaaatccaaatctctttggtaaaattctaggttaaaaa
tcagctttgaaaacatgtttagat-tgttcacaaaattactaaatcaaatctctttgcaa
gaagtaattttgatcatcaaaagg-ttttgtcaggaaaatcaattatattctcgtatcaa
tttattttcctaagttattaattctagatgaccaatcaaggattaat-atgaagaacaac
atgtgatgaagatctagaaagataatgaatcctaaa---taaacagatctaataaattat
aaaatctatgtgaaaa----------------------------
>Chr17:28469912:28482562_5p 
----------------tgatatgctcaaatt---aaaccctagagttactctttcaaatt
aagaggtcaatatagtact-tagggattgaat-ccacagagactcaagatcaaacacaat
ggattatagagttttgt-tattacgctaaacaa-gttaatttaatt------gaaataac
aatgcaaaatatta--aataaaactgt-tgtaaattcagaagatcgaaa-agttaggcct
agagaatttctcaggaaattacagattattaaatcag-gaaataaataggattaaagcaa
ttaagaa-cagatctagaactctaaacacttttgtaaaataaatcagttctcactgcaaa
tattatctaaatttaaaaccagaaaatccaaatatcttt-gcaaaattctaggtaataaa
tcagctttaaaaacaagtttagat-tgttcacaaaatcactaaagcaaatctctttgcag
aaagtaattttgctcatcaaaagg-ttttatcaggaaaatcaattatattatcatatcaa
tttattttcctaggttattaattctagatggccaatcaatgattaataatgaagaacaac
ctatgatgaagatctagaaagatattgaatcctaaa---taaagagatctaacaattaag
aaaa----------------------------------------
>Chr17:28469912:28482562_3p 
----------------tgatatgctcaaatt---aaaccctaaagctactctctcaaatt
aagaggtcaatgtagtact-taggggtcgaat-ctacaaagactcaagatcaaacacaat
ggattatagagttttgt-tattacactaaacaa-gttaatttaatt------gaaataac
aatgcaaaatattg--aataaaactgt-tgtaaattcagaagatcaaaa-agctaggcct
agggaatttctcaggaaattacagattattaaatcag-gaaataaataggattcaagcaa
ttaagaa-cagatctagaactctaagtacttttgtaaaataaattagttctcactgcaaa
tattatctaaatttaaaaccagaaaatccaaatatcttt-gcaaaattctaggtaataaa
tcagctttaaaaacaagtttagat-tgttcacaaaatcactaaatcaaatctctttgcag
aaagtaattttgctcatcaaaagg-ttttatcaggaaaatcaattatattctcatatcaa
tttattttcataggttattaattctagatggccaatcaaggattaataatgaagaacaac
ctacgatgaagatctagaaagatattgaatcctaaa---taaagagatctaacaattc--
--------------------------------------------
>Chr19:14199297:14205642_3p 
------------------------------------------------------------
---------------------------------------agactctaaagt--acacaat
aaattatagagttttat-gattaagctaaacaa-gttgatttaaat-----aagaaaagc
aatgcaaaatattaa-aataaaactgt-tgtaaattcaagggattaaaa-agctaggcct
agggaatttctcaggaaattacgaaatattaaatcaatcaataaattaggattcaagcaa
ttaagaa-cagatctagaactctaaacaatgttgtaaaacaattcagttctcactgcaat
tattatctagatttaaaaccagaaaatccaaatctattt-gtaaaattctaagttaaaaa
tcagctttaagaacaggtttagataagttcacaaaattattaattcaaatctctttgtaa
taaataattttgctcatcaaaggt-tttaatcaggaaaatcaattatattctcatatcaa
tttattttcctaaggtattaattctaggtgatcaatcaagaattaat-atgaagaacaac
ctatgatgaagatctagaaagataatgaatcctaac---aaaacagatctaataaatcat
aaaatctctgtgaaaaaccctgaacctaacaagcaattgaaatt
>Chr5:19882196:19888451_3p 
--------------------------------------------gctactctctcaaatt
aagagatcaatgcagtact-taggggtcaaattccacagagactcaagact--acacaat
aaattatagagtttttc-aattatgctaaacag-attaaattaaact--aaaacaaaagc
aatgcaaaatattaatattaaagactgttgtaaattcaggagatcaaaa-agctaggcct
agggaatttctttggaaattatgaaatattaaataaatcaattaattaggattcaaacaa
ttaagaa-cagatctagaactctaaacacttttgtaaattaaatcagttctcactgcaaa
taatatctaaatttaaaaccagaaaatccaaatctcttt-gtaaaattctaggtaataaa
tcagcaataaaatcaggtttagat-tgctcacaaaattattaaatcaaatctctttgcaa
gaaataattttgctcatcaaaagg-ttttatcaggaaaatcaattatattctcatatcaa
tttattttcctagggtattaattctagatggccaatcaaggattaat-atgaagaacaac
ctaagatgaagatctag-------------------------------------------
--------------------------------------------
>Chr19:14199297:14205642_5p 
-----------------gacgtgc------------------------------------
---------------------------------tcgtggagactctagact--acacaat
aaattatagagctttat-gattacgctaaacaa-gttaatttaaat-----aagaaaagc
aatgcaaaatattaa-aataaaactgt-tgtaaattcaagggattaaaa-agctaggcct
agggaatttctcaggaaattacgaaatattaaatcaatcaataaattaggatgcaagcaa
taaagaa-cagatctagaactctaaacaatgttgtaaaacaattcagttctcactacaat
tattatctagatttaaaaccagaaaatccaaatctcttt-gtaaaattctaagttaaaaa
tcagccttaagaacatgtttagataagttcacaaaattattaattcaaatctctttgtaa
taaataattttgctcatcaaaggt-tttaatcaagaaaatcaattatattctcatatcaa
tttattttcctaaggtattaattctaggtgatcaatcaagaattaat-atgtagaacaac
ctatgatgaagatctagaaagataatgaatcctaaa---taaacagatctaataaatcat
aaaatccttgtgaaaaaccttgaacctaacaagaaa--------
>Chr17:30942646:30947424_5p 
--caacgccaaaatattgatatgctcaaatt----aactctcgagctactctctcaaatt
aagagatcactgtagtact-taggggtcgaat-ccacaaagactcaagatc--acacaat
agaatgcagagttttat-aattacgctaaacat-aatgatttgtgtttaaaataaaaagt
aatgcaaataaatc--aattaaaaggt-tgtaaattcagaggaataaaa-agctaggtct
aaagaatttctcaggaaattgcagaatattaaatcaa-taaataaataagattcaaacaa
ttaaaat-catatctagaaccctaaactcaattgtaaaataaatcagttttcactgcaaa
tattatctatgtttaaaacccaaaaatccaaatctctta-gtaaaatttaaggttagaaa
ctagctttgaaaacaagtttagtt-tgttcacaaaattactaaatcaaatctctttgtaa
aaagtaattttgctcatcaaagg--ttttatcatgaaaatcaattatattctcatatcaa
tttattttcttaggttattaactctaggcgatcaatcaagaattaat-atgaataacaat
caaagatgaagatcacaaaagataatgaatcctaaatattaaacagatctaataaaccat
aaataccctgtg--------------------------------
>Chr17:30942646:30947424_3p 
ttccaaacc-aaatattaatatgctcaaatt----aaccctagaactactatctcaaatt
aagagatcactgtaatact-taggggtcgaat-ccacagagactcaacatc--acacaat
agaatgcagagttttgt-aattacgctaaacag-aatgatttatgtttaaaataaaaagc
aaagcaaacaaatc--aattaaaagat-tgtaaattcagaggaataaaa-agttaggtct
agggaatttctcagaaaattgcagaatattaaatcaa-taaataaataggattcaaataa
ttaaaat-caaatctagaatcctaaactcaattgtaaaataattcagttctcactgcaaa
tattatctaagtttaaaacccgaaaatctacatctcttt-gtaaaattcaaggttagaaa
tcagctttgaaaacaagtttaagt-tgttcacaaaattactaaatcaaatatctttgtaa
aaagtaattttgctcatcaaaag--tattctcaaaaaaatcaattatattctcatatcaa
tttattttcttaggttatcaattctaggtgatcaatcaagaattaat-atgaagaacaac
caaagatgaatattacaaaaaataatgaatcctaaatattaaacagatctaataaaccat
taaaatcct-----------------------------------
>Chr18:4856234:4867633_3p 
-------------------tatgctcaaattgtaataccctaatggtact------aaca
gccttgcagttgtaatactctaggggtcgaat-ccacagagactctagatc--acacaat
agacttattaatctttt-aattatgctaaatta-gaatattaattt--------aaaaac
aatgcaaaaacaga--atcagaatgtgttgtaaattcaggaattaaaaa-cggtaggtcc
agagaaattttcaggaatttatgaaatattaaatcaatcaataaattaggattcaatcaa
ttaaaaatcagatctagaactctgaacacaattgtaaaataaatcagttctcactgcaaa
tattatctaaatttaaaaccagaaaatccaaatctcttt-gcaaaattctaggttaaaaa
tcagctttaaaatcatgtttaaat-tgttcacaaaattactaaatcaaatctctttgcaa
gaagtaattttgctcatcaaaatg-tttaatcaggaaaatcaattatactctcatatcaa
tttattttcctaag-tattaattttaggtgatcaatcaagaattgat-atgaagaacaac
ctaagatgaaaatcacagaagaataagaatcctaataaatcagcagatctaatagatcat
--------------------------------------------
>Chr17:19664960:19678214_3p 
---------------ttgataagctcaaatt---aatccctagagctactctctcaaac-
aagagatcactacagtact-taggggtcgaat-ccacagagactcaagatcaaacacaat
agattgtaaagttttgtaaattacgctaaacaa-gttaaattgaatt---aaaataaagc
aatgcaaatattta--aataaaagtgt-tgtgaattcagaaaatcaaaagagttaagcct
agggaatttctcaggaaattatgaaatattaaatcaataaaataattaaggttcaagcaa
taaaaat-cagatctagaaactctaaacttttggtaaaataa-tcagttctcactgcaat
tatattctaaatttaaaacaagaaaatccaaatctcttt-gtaaaattctaagtaataaa
tcagctttaagaacaggtttagataagttcacagaattattaattcaaatctctttgtaa
taaacaattctgctcatcaatgg--tttaatcaggaaaa-caattatattctcatatcaa
tttatttccctcagataacaattctaggtgatcaatcaagaattatt-gtgaagaacaac
caaggatgaagatcataaaagattaagaaccctaaa--aatctcagatctaataaatcat
aaa-----------------------------------------
>Chr17:19664960:19678214_5p 
-------------gattgataagctcaaatt---aatccctagagctactctctcaaac-
aagagatctttgcagtact-taggggtcgaat-ccacagagactcaagatcaaacacaat
agattgtaaagttttgtaaattacgctaaacaa-gttaaattgaatt---aaaataaacc
aatgcaaatattta--aataaaagtgt-tgtgaattcagaaaatcaaaagagttaagcct
agggaatttctcaagaaattatgaaatattaaatcaataaaataattaaggttcaagcaa
caaaaat-cagatatagaaactctaaacttttggtaaaataa-tcagttctcactgcaat
tatattctaaatttaaaacaagaaaatccaaatctcttt-gtaaaattctaagtaataaa
tcagctttaagaacaggtttagataagttcacagaattattaattcaaatctctttgtaa
taaacaattctgctcatcaatgg--tttaatcaggaaaa-caattatattctcatatcaa
tttatttccctaagataacaattctaggtgatcaatcaagaattatt-gtgaagaacaac
caaggatgaagatcataaaagattaagaaccctaaa--aatctcagatctaataaatcat
aaaaaccctat---------------------------------
>Chr18:4856234:4867633_5p 
----------------tgatatgctcaaattgtaataccctaatggtact------aaca
gccttgcagttgtaatactctaggggtcgaat-ccacagagactctagatc--acacaat
agacttattaatctttt-aattatgctaaatta-gaatattaattt--------aaaaac
aatgcaaaaacaga--atcagaatgtgttgtaaattcaggaattaaaaa-cgctaggtcc
agggaaattttcaggaatttatgaaatattaaatcaatcaataaattaggattcaatcaa
ttaaaaatcagatctagaactctaaacacaattgtaaaagaaatcagttctcaatgcaaa
tattatctaaatttaaaaccagaaaattcaaatctcttt-gcaaaattctagattaaaaa
tcagttttaaaatcaagtttaaat-tgttcacaaaattactaaatcaaatctctttgcat
gaagtaattttgctcatcaaaagg-tttaatcaagaaaatcaattatactctcgtatcaa
tttattttcctaag-tattaattctaggtgatcaatcaataattgat-atgaacaacaac
ctaagatgaagatcacagaagaataagaatcctaataaatcagcagatctactcaga---
--------------------------------------------
>Chr5:25817169:25822878_5p 
------------------------------------------------------------
----------------------------------cacaaggactcaagtct--acacaat
gaattatagagttttat-aattatgctaaacaa-attgatttaaat----aaagaaaagc
aatgcaaaatatta--aataaaagttg-tgtaaattcagatggtcacaa-agctaggcct
agggaatttctcaggtaattatgaaatattaaatcag-gaaataaataggattcaaacaa
ttaagaa-cagatctagaactctaaacacttttgtaaaataaatcagttctcgctacaaa
tattatctaaatttaaaaccagaaaatccaaatctcttt-gtaaaattctaggttaaaaa
tcagcaataaaatcagggttagat-tgttcacaaaattattaaatcaaatctctttgcaa
gaaataattttgctcatcaaaagg-ttttatcatgaaaatcaatcatattctcatatcaa
tttattttcctaaggtattaattctaggtgatcaatcaagaattaat-atgaaaaacaac
ctaagatgaagatctagatagataaa----------------------------------
--------------------------------------------
>Chr5:25817169:25822878_3p 
------------------------------------------------------------
---------------------------------ccacaaggactcaagtct--acaaaat
ggattatagagttttat-aattatgctaaacaa-attgatttaaat----aaagaaaagc
aatgcaaaatatta--aataaaagctg-tgtaaattcagatggtcacaa-agctaggcct
agggaatttctcaggtaattatgaaatattaaatcag-gaaataaataggattcaaacaa
ttaagaa-cagatctagaactctaaacacttttgtaaaataaatcagttctcactgcaaa
tattatctaaatttaaaaccagaaaatccaaatctcttt-gtaacattctaggttaaaaa
tcagcaataaaatcaggtttagat-tgttcacaaaattattaaatcaaatgtctttgcaa
gaaataattttgctcatcaaaaggtttttatcaggaaaatcaatcatattctcatatcaa
tttattttcctaatttattaattataggtgatcaatcaagaattaat-atgaagaacaac
ctaagatgaagatctagatagataaagaat------------------------------
--------------------------------------------
