# Supplementary material for: Transposon signatures of allopolyploid genome evolution
Source: Nat Commun. 2023 Jun 1;14:3180. doi: 10.1038/s41467-023-38560-z (PMC10235133; doi:10.1038/s41467-023-38560-z)
Supplement: Supplementary file 8 — Supplementary Data 5 [file 41467_2023_38560_MOESM8_ESM.zip › Supplementary Data 5/Camelina.LTRFamily/Camelina.Aligned/gt10.fam_2383.Aligned.fa]

>Chr4:19773039:19781277_5p 
--atgagtaaag-aatctcattctcct------tatcaatgtaaaatgtacaattggggg
tttatatacattataccaggcctaaaccaaagcctctaaaccagctaatcctaaactata
cagactccaattgaaccaaaaatgatataaactatatacaaaagg-atcatatactataa
tag
>Chr4:19773039:19781277_3p 
-tatgagtaaag-aatctcattctcct------tatcaatgtaaaatgtacaattggggg
tttatatacattataccaggcctaaaccaaagcctctaaaccagctaatcctaaactata
cagattccaattgaaccaaaaatgatataaactatatacaaaagg-atcatatactataa
tag
>Chr11:16950582:16956465_3p 
-tatgagtaaag-aatctcattctcct------tatcaatgtaaaatgtacaattggggg
tttatatacattataccaggcctaaaccaaagcctctaaatcagctaatcctaaactata
cagactccaattgaaccaaaaatgatataaactatatacaaaagg-atcatatacgataa
ta-
>Chr11:16950582:16956465_5p 
-tatgagtaaag-aatctcattctcct------tatcaatgtaaaatgtacaattggggg
tttatatacattataccaggcctaaaccaaagcctctaaaccaactaatcctaaactata
cagactccaatggaaccaaaaatgatataaagtatatacaaaagg-atcatatactataa
ta-
>Chr11:7769112:7774164_5p 
---------------tctcattctcct------tatcaatgtaaaatgtacaattggggt
tttatatacattataccaggcctaaaccaaagcctctaaaccagctaatcctaaaatata
cagactccaattgaaccaaaaatgatataaactatatacaaaaggaatcatatactataa
ta-
>Chr11:7769112:7774164_3p 
--------------atctcattctccttatcaatatcaatgtaaaatgtacaattggggt
tttatatacattataccaggcctaaaccaaagcctctaaaccagctaatcctaaaatata
cagactccaattgaaccaaaaatgatataaactatatacaaaaggaatcatatactataa
ta-
>Chr16:13511430:13516441_3p 
-tattagtataataatctcattctcat------taattagataaaatgtacaattggggg
tttatatacatttgaccaggcctaaaccaaagcctctaaaccagctaatcctaaactata
cagactccaattaaacc-ataataatatgaactacatacaatgagaatcatatactataa
ta-
>Chr16:13511430:13516441_5p 
-tattagtaaaataatctcattctcat------taattagataaaatgtataattggggg
tttatatacatttgaccaggcctaaaccaaagcctctaaactagctaatcctaaactata
cagactccaattaaacc-ataataatatgaactatatacaatgagaatcatatactatat
at-
>Chr14:23656561:23661562_5p 
-tattagtaaaataatctcattctcat------taattagataaaatgtacaattgggga
tttatatacacttgaccaggcctaaaccaaagcctctaaaccagctaatcctaaactata
cagactccaattaaacc-ataataatatgaactatatacaatgagaatcatatacta---
---
>Chr14:23656561:23661562_3p 
atattagtaaaataatctcattctcat------taattagataaaatataaaattggggg
tttatatacacttgaccaggcctaaaccaaagcctctaaaccagctaatcctaaactata
cagactcc-----aacc-ataataatatgaactatatacaatgagaatcatatactataa
ta-
