# Supplementary material for: Transposon signatures of allopolyploid genome evolution
Source: Nat Commun. 2023 Jun 1;14:3180. doi: 10.1038/s41467-023-38560-z (PMC10235133; doi:10.1038/s41467-023-38560-z)
Supplement: Supplementary file 8 — Supplementary Data 5 [file 41467_2023_38560_MOESM8_ESM.zip › Supplementary Data 5/Camelina.LTRFamily/Camelina.Aligned/gt10.fam_263.Aligned.fa]

>Chr1:12867744:12876567_5p 
------------------------------------------------------------
------------------------------------------------------------
------------------------------------------------------------
--------tgtgagggagaagagcggctaccttgtttatcattctctgaaccc-------
-tttttatttttatgtcattgaatttctcatcttttgctatgattcatttctctatgtct
gagtagttttctttgctagattagggg-tttcaaaaggggtttcatgggttagcaacaga
acacaaatagggctttatataatcgattgtcttcactattgttagacttaatgcttaggt
tgatttgatcacccaatctatgattctaggtttatctattcatcaaaagtgtaataggtt
gctagaaaagacattagtgggtaaattatcctagacctgcgaaagttgatgtgtaggtga
tttgtgaacttatcattcctgttctttaatgcttgtctgcgattctgggctcaaacgaca
gtttagggtttatggaccgccgagcatgtgctccggatgtctgagcacgtgctccgcgtt
tccgcacagaatcgatcagatagagttattgataccacgacagtggatcagtttatattt
atgtttgagttctagactggtacttaatctatgccctgaatagttgtttggttgctatct
ctgaaattcccaagaattacccctgatctagtgttttgtttattgcctttttataccgtt
ttaatcgcttaattgttaccaaaaa---ccaactttgaattgtcttagcttgaaattgaa
ccaatagaaccatagagtaaaacttggtcttcgtgggattcgacccctaagtactacttc
tttgctgtgcacttgcagtaggaaaatagggtttaaaactctgtgtatcaagtt------
--------------------
>Chr16:14344372:14352897_5p 
------------------------------------------------------------
--------------------------------------------ctctacttgtatgcta
tttaacctagggtttttaggagagata--agatacc-ttttcttttgg-tttttgagcga
cgcttttgtgagagggagaagagcggctaccttgtgaagcattctctgaaccc-------
-tttttatttttatgtcattgaatttctcatcttttgctatgattcatttctctatgtct
gagtagttttctttgctagattagggg-tttcaaaaggggtttcatgggttagcaacaga
acacaaatagggctttatataatcgattgtcttcactattgttagacttaatgcttaggt
tgatttgatcacccaatctatgattctaggtttatctattcatcaaaagtgtaataggtt
gctagaaaagacattagtgggcaaattatcctagacctgcgaaagttgatgtgtaggtga
tttgtgaacttatcattcctgttctttaatgcttgtctgcgattctggactcaaacgaca
gtttagggtttatggaccgccgagcatgtgctccggatgtctgagcacgtgctccgcgtt
tccgcacagaatcgatcagatagagttattgataccacgacagtggatcagtttatattt
atgtttgagttctagactggtacttaatctatgccctgaatagttgtttagttgctatct
ctgaaattcccgagaattacccctgatctagtgttttgcttattgcctttttataccgtt
ttaatcgcgttactgttaccaaacaaacccaactttgaattgtcttagcttgaaattgaa
ccaatagaaccatagagtaaaacttggtcttcgtgggattcgacccctaagtactacttc
tttgctgtgcacttgcagtaggaaaatagggtttaaaactctgtgtatcaagtt------
--------------------
>Chr13:15184472:15194523_5p 
------------------------------------------------------------
------------------------------------------------------------
---------------ttaggagagata--atataccttttctttttgt-tttttgagcga
cgcttttgtgagagggagaagagcggctaccttgtgaagcattctctgaaccc-------
-tttttatttttatgtcattgaatttctcatcttttgctatgattcatttctctatgtct
gagtagttttctttgctagattagggg-tttcaaaaggggtttcatgggttagcaacaga
acacaaatagggctttatataatcgattgtcttcactattgttagacttaatgcttaggt
tgatttgatcacccaatctatgattctaggtttatctattcatcaaaagtgtaataggtt
gctagaaaagacattagtgggcaaattatcctagacctgcgaaagttgatgtgtaggtga
tttgtgaacttatcattcctgttctttaatgcttgtctgcgattctgggctcaaacgaca
gtttagggtttatggaccgccgagcatgtgctccggatgtctgagcacgtgctccgcgtt
tccgcacagaatcgatcagatagagttattgataccacgacagtggatcagtttatattt
atgtttgagttctagactggtacttaatctatgccctgaatagttgtttagttgctatct
ctgaaattcccgagaattacccctgatctagtgttttgcttattgcctttttataccgtt
ttaatcgcgttactgttaccaaacaatcccaactttgaattgtcttagattgaaattgaa
ccaatagaaccatagagtaaaacttggtcttcgtgggattcgacccctaagtactacttc
tttgctgtgcacttgcagtaggaaaatagggtttaaaactctgtgtatcaagt-------
--------------------
>Chr13:15184472:15194523_3p 
------------------------------------------------------------
------------------------------------------------------------
-----------------------------atatacctttttcttttg--tttttgagcga
cgtttttgtgagagggagaagagcggctaccttgtgaagcattctctgaaccc-------
-tttttatttttatgtcattgaatttctcatcttttgctatgattcatttctctatgtct
gagtagttttctttgctagattagggg-tttcaaaaggggtttcatgggttagcaacaga
acacaaatagggctttatataatcgattgtcttcactattgttagacttaatgcttaggt
tgatttgatcacccaatctatgattctaggtttatctattcatcaaaagtgtaataggtt
gctagaaaagacattagtgggcaaattatcctagacctgcgaaagttgatgtgtaggtga
tttgtgaacttatcattcctgttctttaatgcttgtctgcgattctgggctcaaacgaca
gtttagggtttatggaccgccgagcatgtgctccggatgtctgagcacgtgctccgcgtt
tccgcacagaatcgatcagatagagttattgataccacgacagtggatcagtttatattt
atgtttgagttctagactggtacttaatctatgccctgaatagttgtttagttgctatct
ctgaaattcccgagaattacccctgatctagtgttttgcttattgcctttttataccgtt
ttaatcgcgttactgttaccaaacaaacccaactttgaattgtcttagcttgaaattgaa
ccaatagaaccatagagtaaaacttggtcttcgtgggattcgacccctaagtactacttc
tttgctgtgcacttgcagtaggaaaatagggtttaaaactctgtgtatcagtaagatggc
t----aagtccataa-----
>Chr14:25990281:25999702_3p 
------------------------------------------------------------
------------------------------------------------------------
---------------ttaggagagagg-gatatacctttttcttttg--tttttgagcga
cgtttttgtgagagggagaagagcggctaccttgtgaagcattctctgaaccc-------
-tttttatttttatgtcattgaatttctcatcttttgctatgattcatttctctatgtct
gagtagttttctttgctagattagggg-tttcaaaaggggtttcatgggttagcaacaga
acacaaatagggctttatataatcgattgtcttcactattgttagacttaatgcttaggt
tgatttgatcacccaatctatgattctaggtttatctattcatcaaaagtgtaataggtt
gctagaaaagacattagtgggcaaattatcctagacctgcgaaagttgatgtgtaggtga
tttgtgaacttatcattcctgttctttaatgcttgtctgcgattctgggctcaaacgaca
gtttagggtttatggaccgccgagcatgtgctccggatgtctgagcacgtgctccgcgtt
tccgcacagaatcgatcagatagagttattgataccacgacagtggatcagtttatattt
atgtttgagttctagactggtacttaatctatgccctgaatagttgtttagttgctatct
ctgaaattctcgagaattacccctgatctagtgttttgcttattgcctttttataccgtt
ttaatcgcgttactgttaccaaacaaacccaactttgaattgtcttagcttgaaattgaa
ccaatagaaccatagagtaaaacttggtcttcgtgggattcgacccctaagtactacttc
tttgctgtgcacttgcagtaggaaaatagggtttaaaactctgtgtatca----------
--------------------
>Chr1:12867744:12876567_3p 
------------------------------------------------------------
------------------------------------------------------------
------------------------------------------------------------
----tttgtgagagggagaagagcggctaccttgtgaagcattctctgaaccc-------
-tttttatttttatgtcattgaatttctcatcttttgctatgattcatttctctatgtct
gagtagttttctttgctagattagggg-tttcaaaaggggtttcatgggttagcaacaga
acacaaatagggctttatataatcgattgtcttcactattgttagacttaatgcttaggt
tgatttgatcacccaatctatgattctaggtttatctattcatcaaaagtgtaataggtt
gctagaaaagacattagtgggcaaattatcctagacctgcgaaagttgatgtgtaggtga
tttgtgaacttatcattcctgttctttaatgcttgtctgcgattctgggctcaaacgaca
gtttagggtttatggaccgccgagcatgtgctccggatgtctgagcacgtgctccgcgtt
tccgcacagaatcgatcagatagagttattgataccacgacagtggatcagtttatattt
atgtttgagttctagactggtacttaatctatgccctgaatagttgtttagttgctatct
ctgaaattcccgagaattacccctgatctagtgttttgcttattgcctttttataccgtt
ttaatcgcgttactgttaccaaacaaacccaactttgaattgtcttagcttgaaattgaa
ccaatagaaccatagagtaaaacttggtcttcgtgggattcgacccctaagtactacttc
tttgctgtgcacttgcagtaggaaaatagggtttaaaactctgtatatcagttgat----
------aaggctcaagtg--
>Chr11:17971317:17980948_5p 
------------------------------------------------------------
------------------------------------------------------------
---------------ttaggagagagg-gatatacctttttcttttg--tttttgagcga
cgtttttgtgagagggagaagagcggctaccttgtgaagcattctctgaaccc-------
-tttttatttttatgtcattgaatttctcatcttttgctatgattcatttctctatgtct
gagtagttttctttgctagattagggg-tttcaaaaggggtttcatgggttagcaacaga
acacaaatagggctttatataatcgattgtcttcactattgttagacttaatgcttaggt
tgatttgatcacccaatctatgattctaggtttatctattcatcaaaagtgtaataggtt
gctagaaaagacattagtgggcaaattatcctagacctgcgaaagttgatgtgtaggtga
tttgtgaacttatcattcctgttctttaatgcttgtctgcgattctgggctcaaacgaca
gtttagggtttatggaccgccgagcatgtgctccggatgtctgagcacgtgctccgcgtt
tctgcacagaatcgatcagatagagttattgataccacgacagtggatcagtttatattt
atgtttgagttctagactgatacttaatctatgccctgaatagttgtttagttgctatct
ctgaaattcccgagaattacccctgatctagtgttttgcttattgcctttttataccgtt
ttaatcgcgttactgttaccaaacaaacccaactttgaattgtcttagcttgaaattgaa
ccaatagaaccatagagtaaaacttggtcttcgtgggattcgacccctaagtactacttc
tttgctgtgcacttgcagtaggaaaatagggtttaaaactctgtgtatca----------
--------------------
>Chr16:8157884:8170659_5p 
------------------------------------------------------------
------------------------------------------------------------
----------------------------------------------------ttgagcga
cgcttttgtgagggggagaagagcggctaccttgtgaagcattctccgaaccc-------
-tttttatttttatatcattgaatttctcatcttttgctatgattcatttctctatgtct
gagtagttttctttgctagattagggg-tttcaaaaggggtttcatgggttagcaacaga
acacaaatagggctttatataatcgattgtcttcactattgttagacttaatgcttaggt
tgatttgatcacccaatctatgattctaggtttatctattcatcaaaagtgtaataggtt
gctagaaaagacattagtgggcaaattatcctagacctgcgaaagttgatgtgtaggtga
tttgtgaacttatcattcctgttctttaatgcttgtctgcgattctgggctcaaacgaca
gtttagggtttatggaccgccgagcatgtgctccggatgtctgagcacgtgctccgcgtt
tccgcacagaatcgatcagatagagttattgataccacgacagtggatcagtttatattt
atgtttgagttctagactggtacttaatctatgccctgaatagttgtttagttgctatct
ctgaaattcccgagaattacccctgatctagtgttttgcttattgcctttttataccgtt
ttaatcgcgttactgttaccaaacaaacccaactttgaattgtcttagcttgaaattgaa
ccaatagaaccatagagtaaaacttggtcttcgtgggattcgacccctaagtactacttc
tttgctgtgcacttgcagtaggaaaatagggtttaaaactctgtgtatcaggt-------
--------------------
>Chr10:15556761:15558874_5p 
------------------------------------------------------------
------------------------------------------------------------
---------------------------------------ttttctttg-ttttggagcga
cgtttttgtgagagggagaagagcggctaccttgtgaagcattctctgaaccc-------
-tttttatttttatgtcattgaatttctcatcttttgctatgattcatttctctatgtct
gagtagttttctttgctagattagggg-tttcaaaaggggtttcatgggttagcaacaga
acacaaatagggctttatataatcgattgtcttcactattgttagacttaatgcttaggt
tgatttgatcacccaatctatgattctaggtttatctattcatcaaaagtgtagtaggtt
gctagaaaagatattagtgggcaaattatcctagtcctgcaaaagttgatgtgtaggtga
tttgtgaacttatcattcctgttctttaatgcttgtctgcgattctgggctcaaacgaca
gtttagggtttatggaccgccgagcatgtgctccggatgtctgagcacgtgctccgcgtt
tccgcacagaatcgatcagatagagttattgataccacgacagtggatcagtttatattt
atgtttgagttctagactggtacttaatctatgccctgaatagttgtttagttgctatct
ctgaaattcccgagaattacccctgatctagtgttttgcttattgcctttttataccgtt
ttaatcgcgttactgttaccaaacaaacccaactttgaattgtcttagcttgaaattgaa
ccaatagaaccatagagtaaaacttggtcttcgtgggattcgacccctaagtactacttc
tttgctgtgcacttgcagtaggaaaatagggtttaaaactctgtgtatcaagt-------
--------------------
>Chr16:14344372:14352897_3p 
------------------------------------------------------------
-----------------------------------------------tacttgtatgcta
tttaacctagggtttttaggagagataagataca---ttttcttttgg-tttttgagcga
tgcttttgtgagagggagaagagcggctaccttgtgaagcattctctgaaccc-------
-tttttatttttatgtcattgaatttctcatcttttgctatgattcatttctctatgtct
gagtagttttctttgctagattagggg-tttcaaaaggggtttcatgggttagcaacaga
acacaaatagggctttatataatcgattgtcttcactattgttagacttaatgcttaggt
tgatttgatcacccaatctatgattctaggtttatctattcatcaaaagtgtaataggtt
gctagaaaagacattagtgggcaaattatcctagacctgcgaaagttgatgtgtaggtga
tttgtgaacttatcattcctgttctttaatgcttgtctgcgattctgggctcaaacgaca
gtttagggtttatggaccgccgagcatgtgctccggatgtctgagcatgtgctccgcgtt
tccgcacagaatcgatcagatagagttattgataccacgacagtggatcagtttatattt
atgtttgagttctagactggtacttaatctatgccctgaatagttgtttagttgctatct
ctgaaattcccgagaattacccctgatctagtgttttgcttattgcctttttataccgtt
ttaatcgcgttactgttaccaaacaaacccaactttgaattgtcttagcttgaaattgaa
ccaatagaaccatagagtaaaacttggtcttcgtgggattcgacccctaagtactacttc
tttgttgtgcacttgcagtaggaaaataggatttaaaactctgtgtatcagttggctttt
a-------------------
>Chr10:15556761:15558874_3p 
------------------------------------------------------------
------------------------------------------------------------
-----------------------------------------------gttttttgagcga
cgtttttgtgagaggaagaagagcggctaccttgtgaagcattctctgaaccc-------
-tttttagttttatgtcattgaatttctcatcttttgctatgattcatttctctatgcct
gagtagttttctttgctagattagggg-ttacaaaaggggtttcatgggttagcaacaga
acacaaatagggctttatataatcgattgtcttcactattgttagacttaatgcttaggt
tgatttgatcacccaatctatgattctaggtttatctattcatcaaaagtgtaataggtt
gctaggaaagacattagtggacaaattatcctagacctgcgaaagttgatgtgtaggtga
tttgtgaacttatcattcctgttctttaatgcttgtctgcgattctgggctcaaacgaca
gtttagggtttatggaccgccgagcatgtgctccggatgtctgagcacgtgctccgcgtt
tccgcacagaatcgatcagatagagttattgataccacgacagtggatcagtttatattt
atgtttgagttctagactggtacttaatctatgccctgaatagttgtttagttgctatct
ctgaaattcccgagaattacccctgatctagtgttttgcttattgcctttttataccgtt
ttaatcgcgttactgttaccaaacaaacccaactttgaattgtcttagcttgaaattgaa
ccaatagaaccatagagtaaaacttggtcttcgtgggattcgacccctaagtactacttc
tttgctgtgcacttgcagtaggaaaatagggtttaaaactctgtgtatcaagtttt----
--------------------
>Chr14:25990281:25999702_5p 
------------------------------------------------------------
------------------------------------------------------------
-----------------------------atatacc-ttttcttttg--tttttgagcga
cgtttttgtgagagggagaagagcggctaccttgtgaagcattctctgaaccc-------
-tttttatttttatgtcattgaatttctcatcttttgctatgattcatttctctatgtct
gagtagttttctttgctagattagggg-tttcaaaaggggtttcatgggttagcaacaga
acacaaatagggctttatataatcgattgtcttcactattgttagacttaatgcttaggt
tgatttgatcacccaatctatgattctaggtttatctattcatcaaaagtgtaataggtt
gctagaaaagacattagtgggcaaattatcctagacctgcgaaagttgatgtgtaggtga
tttgtgaacttatcattcctgttctttaatgcttgtctgcgattctgggctcaaacgaca
gtttagggtttatggaccgccgagcatgtgctccggatgtctgagcacgtgctccgcgtt
tccgcacagaatcgatcagatagagttattgataccacgacagtggatcagtttatattt
atgtttgagttctagactggtacttaatctatgccctgaatagttgtttagttgctatct
ctgaaattcccgagaattacccctgatctagtgttttgcttattgcctttttataccgtt
ttaatcgcgttactgttaccaaacaaacccaactttgaattgtcttagcttgaaattgaa
ccaatagaaccatagagtaaaacttggtcttcgtgggattcgacccctaagtactacttc
tttgctgtgcacttgcagtaggaaaatag-------------------------------
--------------------
>Chr11:17971317:17980948_3p 
------------------------------------------------------------
------------------------------------------------------------
-----------------------------atatacc-ttttcttttggttttttgagcga
cgcttttgtgagagggagaagagcggctaccttgtgaagcattctctgaaccc-------
-tttttatttttatgtcattgaatttctcatcttttgctatgattcatttctctatgtct
gagtagttttctttgctagattagggg-tttcaaaaggggtttcatgggttagcaacaga
acacaaatagggctttatataatcgattgtcttcactattgttagacttaatgcttaggt
tgatttgatcacccaatctatgattctaggtttatctattcatcaaaagtgtaataggtt
gctagaaaagacattagtgggcaaattatcctagacctgcgaaagttgatgtgtaggtga
tttgtgaacttatcattcctgttctttaatgcttgtctgcgattctgggctcaaacgaca
gtttagggtttatggaccgccgagcatgtgctccggatgtctgagcacgtgctccgcgtt
tccgcacagaatcgatcagatagagttattgataccacgacagtggatcagtttatattt
atgtttgagttctagactggtacttaatctatgccctgaatagttgtttagttgctatct
ctgaaattcccgagaattacccctgatctagtgttttgcttattgcctttttataccgtt
ttaatcgcgttactgttaccaaacaaacccaactttgaattgtcttagcttgaaattgaa
ccaatagaaccatagagtaaaacttggtcttcgtgggattcgacccctaagtactacttc
tttgctgtgcacttgcagtaggaaaatag-------------------------------
--------------------
>Chr16:8157884:8170659_3p 
------------------------------------------------------------
------------------------------------------------------------
----------------------------------------------gg-tttttaggaga
cgtttttgtgagagggataagagcggctaccttgtgaagcattctctgaaccc-------
-tttttatttttatgtcattgaatttctcatcttttgctatgattcatttctctatgtct
gagtagttttctttgctagattaggggttttcaaaaggggtttcatgggttagcaacaga
atacaaatagggctttatataatcgattgtcttcactattgttagacttaatgcttaggt
tgatttgatcacccaatctatgattctaggtttatctattcatcaaaagtgtaataggtt
gctagaaaagacattagtgggcaaattatcctagacctgcgaaagttgatgtgtaggtga
tttgtgaacttatcattcctgttctttaatgcttgtctgcgattctgggctcaaacgaca
gtttagggtttatggaccgccgagcatgtgctccggatgtctgagcacgtgctccgcgtt
tccgcacagaatcgatcagatagagttattgataccacgacagtggatcagtttatattt
atgtttgagttctagactggtacttaatctatgccctgaatagttgtttagttgctatct
ctgaaattcccgagaattacccctgatctagtgttttgcttattgcctttttataccgtt
ttaatcgcgttactgttaccaaacaaacccaactttgaattgtcttagcttgaaattgaa
ccaatagaaccatagagtaaaacttggtcttcgtgggattcgacccctaagtactacttc
tttgctgtgcacttgtagtaggaaaatag-------------------------------
--------------------
>Chr10:16926968:16936039_3p 
------------------------------------------------------------
------------------------------------------------------------
-------------------------------------------tttgg-tttttgagcga
cgcttttgtgagagggagaagaacggctacctcgtgaagcatattctgaacccttgtgat
ttttatatttttatgctattgaatttctcatctatgttggttattcatttctctatgtct
gagtagttttctttgctagattagggg-tttcaaaaggggtttcatgggttagcaacaga
acacaaatagggctttatataatcgattgtcttcactattgttagacttaatgcttaggt
tgatttgatcacccaatctatgattctaggtttatctattcatcaaaagtgtaataggtt
gctagaaaagacattagtgggcaaattatcctagacctgcgaaagttgatgtgtaggtga
tttgtgaacttatcattcctgttctttaatgcttgtatgcgattctgggctcaaacgaca
atttagggtttatggaccgccgagcatgtgctccggatgtctgagcatgtgctccgcgtt
tccgcacagaatcgatcagatagagttattgataccacgacagtggatcagtttatattt
atgtttgagttctagactggtacttaatctatgccctgaatagttgtttagttgctatct
ctgaaattcccgagaattacccctgatctagtgttttgcttattgcctttttataccgtt
ttaatcgcgttactgttaccaaacaaacccaactttgaattgtcttagcttgaaattgaa
ccaatagaaccatagagtaaaacttggtcttcgtgggattcgacccctaagtactacttc
tttgctgtgcacttgcagtaggaaaatagggtttaaaactctgtgtatcaa---------
--------------------
>Chr10:16926968:16936039_5p 
------------------------------------------------------------
------------------------------------------------------------
----------------------------------------tcttttgg-tttttgagcga
cgcttttgtgagagggagaagagcggctacctcgtgaagcatattttgaacccttgtgat
ttttatatttttatgttattgaatttctcatctatattggttattcatttctctatgtct
gagtagttttctttgctagattagggg-tttcaaaagaggtttcatgggttagcaacaaa
acacaaatagggctttatataatcgattgtcttcactattgttagacttaatgcttaggt
tgatttgatcacccaatctatgattctaggtttatctattcatcaaaagtgtaataggtt
gctagaaaagacattagtgggcaaattatcctagacctgcgaaagttgatgtgtaggtga
tttgtgaacttatcattcctgttctttaatgcttgtctgcgattctgggctcaaacgaca
gtttagggtttatggaccgccgagcatgtgctccggatgtctgagcacgtgctccgcgtt
tccgcacagaatcgatcagatagagttattgatgccacgacagtggatcagtttatattt
atgtttgagttctagactggtacttaatctatgccctgaatagttgtttagttgctatct
ctgaaattcccgagaattacccctgatctagtgttttgcttattgcctttttataccgtt
ttaatcgcgttactgttaccaaacaaacccaactttgaattgtcttagcttgaaattgaa
ccaatagaaccatagagtaaaacttggtcttcgtgggattcgacccctaagtactacttc
tttgttgtgcacttgcagtaggaaaatagggtttaaaactctatgtatcaacaagttta-
--------------------
>Chr11:34314498:34324559_5p 
------------------------------------------------------------
--------------------aatttggattctttccttatttttctctacttgtatgcta
tttaacctagggttttgaggagagaga-tatacact-tttctttttgg-tttttgagcga
cgttt---tgagagggagaagagcggctactttgtgaagcaatctctgaaccc-------
-tttttattttgatgctattgaatttctcatctatgttggctattcaattctctatgtct
gagtagttttctttgctagattagggg-tttc-aaaggggtttcatgggttagcgacaga
acacaaatagggccttatataatcgattgtcttcactattgttagacttaatgcttaggt
taatttgatcacccaatatatgattttaggtttatctattcgtcaaaagtgtaataggtt
gctagaaaagacattagtgggcaaattatcctagacctgcgaaagttgatgtgtaggtga
tttgtgaacttatcattcctgttctttaatgcttgtctgcgattctgggctcaaacgaca
gtttagggtttatggaccgccgagcatgtgctccggatgtctgagcacgtgctccgcgtt
tccgcacagaatcgatcagatagagttattgataccacgacagtggatcagtttatattt
atgtttgagttctagactggtacttaatctatgccctgaatagttgtttagttgctatct
ctgaaattcccgagaattacccctgatctagtgttttgcttattgcctttttataccgtt
ttaatcgcgttactgttaccaaacaaacccaactttgaattgtcttagcttgaaattgaa
ccaatagaaccatagagtaaaacttggtcttcgtgggattcgacccctaagtactacttc
tttgctgtgcacttgcagtaggaaaatagggtttaaaactctgtgtatcaag--------
--------------------
>Chr16:13476895:13487354_5p 
------------------------------------------gaaagagggctgagattg
ctttttaatagggagatttgaatttggattctttccttatttttctctacttgtatgcta
tttaacctagggtt-ttaggaaagagagaatatactttttctttttgg-tttttgagcga
cgtttttgtgagtggaagaagagcggctaccttgtgaagcattctctgaaccc-------
-tttttatttttatgtcattgaatttctcatcttttgctatgattcatttctctatgtct
gagtagttttctttgctagattagggg-tttcaaaaggggtttcatgggttagcaacaga
acacaaatagggctttatataatcgattgtcttcactattgttagacttaatgcttaggt
tgatttgatcacccaatctatgattctaggtttatctattcatcaaaagtgtaataggtt
gctagaaaagacattagtgggcaaattatcctagacctgcgaaagttgatgtgtaggtga
tttgtgaacttatcattcctgttctttaatgcttgtctgcgattctgggctcaaacgaca
gtttagggtttatggaccgccgagcatgtgctccggatgtctgagcacgtgctccgcgtt
tccgcacagaatcgatcagatagagttattgataccacgacagtggatcagtttatattt
atgtttgagttctagactggtacttaatctatgccctgaatagttgtttagttgctatct
ctgaaattcccgagaattacccctgatctagtgttttgcttattgcctttttataccgtt
ttaatcgcgttactgttaccaaacaaacccaactttgaattgtcttagcttgaaattgaa
ccaatagaaccatagagtaaaacttggtcttcgtgggattcgacccctaagtactacttc
tttgctgtgcacttgcagtaggaaaatagggtttaaaactctgtgtatcaa---------
--------------------
>Chr11:34314498:34324559_3p 
------------------------------------------------------------
---------------------atttggattctttccttatttttctctacttgtatgcta
tttaacctagggttttgaggagagaga-tatacact-tttctttttgg-tttttgagtga
cgttt---tgagagggagaagagcggctactttgtgaagcaatctctgaaccc-------
-cttttattttgatgctattgaatttctcatctatgttgcctattcaattctctatgtct
gagtagttttctttgctagattagggg-tttc-aaaggggtttcatgggttagcgacaga
acacaaatagggccttatataatcgattgtcttcactattgttagacttaatgcttaggt
tgatttgatcaccaaatctatgattttaggtttatctattcatcaaaagtgtaatatgtt
gctagaaaagacattagtgggcaaattatcctagacctgcgaaagttgatgtgtaggtga
tttgtgaacatatcattcctgttctttaatgcttgtctgcgattctgggctcaaacgaca
gtttagggtttatggaccgccgagcatgtgctccggatgtctgagcacgtgctccgcgtt
tccgcacagaatcgatcagatagagttattgataccacgacagtggatcagtttatattt
atgtttgagttctagactggtacttaatctatgccctgaatagttgtttagttgctatct
ctgaaattcccgagaattacccctgatctagtgttttgcttattgcctttttataccgtt
ttaatcgcgttactgttaccaaacaaacccaactttgaattgtcttagcttgaaattgaa
ccaatagaaccatagagtaaaacttggtcttcgtgggattcgacccctaattactacttc
tttgctgtgcacttgcagtaggaaaatagggtttaaaactctgtgtatcaaggacaaaac
acagggaaagatcatgtggt
>Chr16:13476895:13487354_3p 
tccctgcctaattccccttattttaggcgatcctttgtgagagaaagagggctgagatcg
ctttttaatagggagatttgaatttggaatctttccttatttttctctacttgtatgcta
tttaacctagggtttttaggagagagg-gatatacctttttcttttg--tttttgagcga
cgtttttgtgagagggagaagagcggctaccttgtgaagcattctctgaaccc-------
-tttttatttttatgtcattgaatttctcatcttttgctatgattcatttctctatgtct
gagtagttttctttgctagattagggg-tttcaaaaggggtttcatgggttagcaacaga
acacaaatagggctttatataatcgattgtcttcactattgttagacttaatgcttaggt
tgatttgatcacccaatctatgattctaggtttatctattcatcaaaagtgtaataggtt
gctagaaaagacattagtgggcaaattatcctagacctgcgaaagttgatgtgtaggtga
tttgtgaacttatcattcctgttctttaatgcttgtctgcgattctgggctcaaacgaca
gtttagggtttatggaccgccgagcatgtgctccggatgtctgagcatgtgctccgcgtt
tccgcacagaatcgatcagatagagttattgataccacgacagtggatcagtttatattt
atgtttgagttctagactggtacttaatctatgccctgaatagttgtttagttgctatct
ctgaaattcccgagaattacccctgatctagtgttttgcttattgcctttttataccgtt
ttaatcgcgttactgttaccaaacaaacccaactttgaattgtcttagcttgaaattgaa
ccaatagaaccatagagtaaaacttggtcttcgtgggattcgacccctaagtactacttc
tttgttgtgcacttgcagtaggaaaatagggtttaaaactctgtgtatcaa---------
--------------------
