# Supplementary material for: Transposon signatures of allopolyploid genome evolution
Source: Nat Commun. 2023 Jun 1;14:3180. doi: 10.1038/s41467-023-38560-z (PMC10235133; doi:10.1038/s41467-023-38560-z)
Supplement: Supplementary file 8 — Supplementary Data 5 [file 41467_2023_38560_MOESM8_ESM.zip › Supplementary Data 5/Camelina.LTRFamily/Camelina.Aligned/gt10.fam_282.Aligned.fa]

>Chr1:13883305:13888300_5p 
------------------------------------------------------------
-------------g--tcgatgcagtccccag---------gtggtgtcggtcgatgc--
----------------------agagtc-tggtttgtt------tgtggattgttgt---
--------ttgttggttagag-tatctctattgcttgtgtgtatagcccagtagatggga
ggattaccttactgagtgtttataa-aatactcatgcattgc-aatttgtgtttgtg--a
tgcaggtaaaggcaaagtgtgatcgtggaatc-aaggcaatgaagaggaggatgttctag
ggactcgattggat-gttgtctggca-ttgctaggttgctagagttgggtcattagaaac
attgctagg-ttgctggtttcat-gttttctgatt-attgg----------------tta
ttggattattgttatat-------ttgattaatg-------------gttattat-----
----------t-tcttgga------ttt-------ttat-tggtattggtta-ttccgct
g-t------tggttgtcattgtggttagg----tggctagtgggtatg-ggaccactagt
tgtaa-----ttattattatta------------------------------ttattctt
tattattt-----aaaaaaaa---------------------------------------
------------------------
>Chr1:13883305:13888300_3p 
------------------------------------------------------------
--------------------------------------------gtgtcggtcgatgc--
----------------------agagtc-tgatttgtt------tgtggatttttgt---
--------ttgttggttagag-tatctctattgcttgtgtgtatagtctagtagatgaga
ggattgccttactgagtgtttataa-aatactcatgcattgc-aatttgtgtttgtg--a
tgcatgtaaaggcaaaatgtgatcgtggaatc-aaggcaatgaagaggaggattttttag
ggactcgattggat-gttgtctggta-ttgctaggttgctagagttgggtcattagaaac
attgctagg-ttgttggtttcat-gttttctgatg-attgg----------------tta
ttggattattgttaaat-------ttaattaatg-------------tttattat-----
----------t-tattgga------ttt-------ttat-tggtattggtta-ttccgct
g-t------tggttgtgattgtggttagg----tggctagtgagtatg-ggaccactagt
tgtaa-----ttattattatta------------------------------ttattatt
tattatta-----aaaaaaacggat-ca--------------------------------
------------------------
>Chr8:12095310:12101032_5p 
------------------------------------------------------------
------ggtttttgtgctatgtcgagca--------------tggtgttggtcgatgc--
----------------------agggtcctggtttgtt------a-ttgttgattgt-tg
attgttggttgatggttagagatgtctctattgcttgtgtgtatagcccagtagatggga
ggattgccttactgaatgtttataa-aatactcatgcattgc-aatttgtgtttgtg--g
tgcaggtaaagtcaaagtgtgatcgtggaatc-aagacaatgaagaggagaatgttttag
ggacttgattggtt-gttgtctggca-ttgctaggttgctagagttgggtcattagaaac
attgctagg-ttgctggttttat-gattcatgttg-gttgg----------------ttt
ttggatattgtttatgt-------tataattattgg-----------cttatta------
--ttggatatt-aatttga------tat------------tggtattggttatttccgct
g-t------tggttgtgattgtggttagg----tggctagtgggtatg-ggacc-ctagt
tgtagtttatt-attattatta---ttattat--------------------ttattat-
-------------ttagttaaaaaa-cgg-------------------------------
------------------------
>Chr15:19208058:19213180_3p 
------------------------------------------------------------
---------gtcgg--tcgatgcatttt---------------ggtgtcggtcgatgc--
----------------------agagtcatggtttgtt------tattgtggtttgt-tg
attgtt-gttgatggttagagatgactctattgcttgtgtgtatagcccagtagatggga
ggattgcattactgagtgtttataa-aattcacatgcattgc-aatatgtgtttgtg--g
tgcaggtaaaggcaaagtgtgatcgtgtaatc-aaggcaatgaagaggaggatgttctag
gaactcggtttgat-gctgtctggca-ttgctaggttgttagagttgggtcattagaaac
attgttagg-ttgctggtttcat-gttttctgatg-gttgg----------------tta
ttggatatggagtatgt-------tataatattg-------------gttatta------
--------------ttgga------aat-------ttat-tggtattgtta--ttccgct
g-t------tggttgtgattgtggttagg----tggcaagtgggtatg-ggaccactagc
tgttgtttatttatta-tatta---taattattat-----------------ttattatt
tttttttt----------------------------------------------------
------------------------
>Chr7:22002979:22009931_3p 
------------------------------------------------------------
--------------------------t---------------tggtgtcggtcgatgc--
----------------------tgagtcctggtttgtt------a-ttgttgattgt-tg
attgtttattgatggttagagatgtctctattacttgtgtgtataccccattagatgggc
ggattgccttactgagtgtttataa-aatactcatgcattgc-aatttgtgtttgtg--g
tgcaggtaaaggcaaagtgtgatcgtggaatc-aaggcaatgaagatgatgctgttctag
ggactcgattggtt-gttgtctggca-ttgctaggttgctagagttgggtcattagaaac
attgctagg-ttgccggttttat-gtttcctgatg-tttgg----------------tat
ttggttattgcttatgt-------tataat-attgg-----------tttatta------
--ttggatattgttttgga------tat------------tggtatttgtta-ttccgca
gtt------tggttgtgattgtggttagg----tggctagtgggtatg-ggaccactagt
tgtagtttgtttattattatta---ttattattat---------------------tatt
tactatttatttatttaaaaaaaaa-aaaca-----------------------------
------------------------
>Chr19:24312312:24321292_3p 
------------------------------------------------------------
------------------------------------------------cggtcgatgc--
----------------------agagtcctggtttgtt------atttgttgtgtgt-tg
attattgtttgatggttagagatgtctttattgcttgtgtgtatagcccagtagatggga
ggattgccttactgagtgtttataa-aatactcatgcattgc-aatttgtgttggtg--g
tgcaggtaaaggcaaagtgtgatcgtggaatc-aaggcaatgaagaggaggatgttctag
ggactcgattggat-gtcttctgaca-ttactaggttgctagagttggttcattagaaac
attgctagg-ttgttggttccat-gttttctgatg-atttg---------------gata
ttggtttatggttatat-------t-----------------------tgatta------
--ttggttat------------------------------tggtatttgtta-ttctgct
gtt------tggttgtgattgtggttagg----tggctagtgggtatg-ggaccactagt
tgtagtttatatattattatta---ttattactat-----------------ttattata
tattatttatttaggaaaaaaaaa--gggtcggg-tcgtttgagt---------------
------------------------
>Chr9:21028608:21038517_5p 
------------------------------------------------------------
-------------------atgcatgtg--------------tggcgtcgttcgatgc--
----------------------tgagtcctggtttgtt------attagtcgtttgt-tg
attgttatatgttggttattaata-ctctattgcttgtgtgtatagcccagtagatggga
ggattgccttactgagtgtttataa-aatacttatgcattgc-aatatgtgtttgtg--g
tgcaggtaaaggcaaagtgtgatcgtggaatc-aaggcaatgaagaggaggatgttctag
ggactcggtttgat-gttgcctggc--ttgctaggttgctagagttgagtcattag-agc
attgctagg-ttgctgattctat-gatttctgcta-tttga----------------tta
ttggatattgttgatgt-------tatgattatt-g-----------gttattaa-----
--tggattatt-tattgga------tat-------tgat-tagtattggtta-ttccgct
g-t------tggttgtgattgtggttagg----tggctagtgggtatg-ggaccactagt
tgtagttttatttatta---tt---attatttattat---------------ttattact
tattaaac-----aaacaaaaaaaa--ggtcg-a-tcgtttca-----------------
------------------------
>Chr19:24312312:24321292_5p 
------------------------------------------------------------
------------------------------------------------cggtcgatgc--
----------------------agactcctcgtttgtt------atttgttgtgtgt-tg
attgttgtttgatggttagagatgtctctgttgcttgtgtgtatagtccagtagatggga
ggattgccttactgagtgtttataa-aatactcatgcattgc-aatttgtatttgtg--g
tgcaggtaaaggcaaagtgtgatcgtggaatc-aaggcaatgaagaggaggatgttctag
ggactcgattggat-gttgtctggca-ttgctaggttgctagagttgggtcattagaaac
attggtagg-ttgctggttccat-gttttttgatg-atttg---------------gata
ttagtttatggttatat-------t-----------------------tgatta------
--ttggttat------------------------------tgatatttgtta-ttccgct
gtt------tggttgtgattgtggttagg----tggctagtggatatg-ggaccactagt
tgtagtttatatattattatta---ttactactat-----------------ttattata
taatatttatttaggaaaaaaaaac-ggatcggg-tcg----------------------
------------------------
>Chr15:19208058:19213180_5p 
------------------------------------------------------------
-catttggtgtcgg--tcgatgcatttt---------------ggtgtcggtcgatgc--
----------------------agagtcctggtttgtt------tattgttgtttgt-tg
cttgtt-gttgatggttagagatgactctattgcttgtgtgtatagcccagtagatggga
ggattgcattactgagtgtttataa-aatacacatgcattgc-aatatgtgtttgtg--g
tgcaggtaaaggcaaagtgtgatcgtggaatc-aaggcaatgaagaggaggatgttctag
gaactcggtttgat-gctgtctggca-ttgctaggttgctagagttggatcattagaaac
attgttagg-ttgctggtttcat-gttttttgatg-gttgg----------------tta
ttggatatggagtatgt-------tgtaatattt-------------gttatta------
--------------ttgga------aat-------ttat-tggtattatta--ttccgct
g-t------tggttgtgattgtggttagg----tggctagtgggtatg-ggaccactagc
tattgtttatttatta-tatta---taattatt-t-----------------ttattttt
ttttttta-----aaaaaaagg--------------------------------------
------------------------
>Chr9:21028608:21038517_3p 
------------------------------------------------------------
------------------------catt--------------tggcatcggtcgatgc--
----------------------tgagtcctggtttgtt------attagtcgtttgt-tg
attgtcgtgtgttggttattgata-ctctattgcttgtgtgtatagcccagtagatggga
ggattgccttactgagtgtttataa-aatactcatgcattgc-aatatgtgtttgtg--g
tgcaggtaaaggcaaagtgtgatcgtggaatc-aaggcaatgaagaggaggatgttctag
ggactcggtttgat-ggtgtctggc--ttgctaggttgctagagttgagtcattat-tgc
attgctaga-ttgctggttctat-gatttttgcta-tttga----------------tta
ttggatattgttgatat-------tatgattatt-g-----------gttattaa-----
--tggattatt-tattgga------tat-------tgat-tggtattggtta-ttctgct
g-t------tggttgtgattgtggttagg----tggctagtgggtatg-ggaccactagt
tgtagttttatttatta---tt---attatttattat---------------ttattact
tattaaac-----aa--aaaaaaaa--ggtc-----------------------------
------------------------
>Chr7:22002979:22009931_5p 
------------------------------------------------------------
-------------------atgcatgt---------------tggtgtcggtcgatgc--
----------------------tgagtcctggtttgtt------a-ttgttgattgt-tg
attgtttattgatggttagagatgtctctattgcttgtgtgtatagcccagtagatggga
ggattgccttactgagtgtatataa-aatactcatgcattgc-aatttgtgtttgtg--g
tgcaggtaaaggccaagtgtgatcgtcgaatc-aaggcaatgaagaggaggatgttctag
agacttgattggtt-gttgtctggca-ttgctaggttgctagagttgggtcattagaaac
attgctagg-tttccggttttat-gtttcctgatg-tttgg----------------tat
ttggttagtgcttatgt-------tataat-attgg-----------tttatta------
--ttggatattgttttgga------tat------------tggtatttgtta-ttccgcg
gtt------tggttgtgattgtggttagg----tggctagtggatatg-ggaccactagt
tgtagtttgtttattattatta---ttattattatta---------------ttactatt
tactattcattta-----------------------------------------------
------------------------
>Chr8:12095310:12101032_3p 
------------------------------------------------------------
----------------tcgatgcatgct--------------tggtgtcggtcgatgc--
----------------------agggtcctggtttgtt------a-ttgttgattgt-tg
attgttggttgatggttagagatgtctctattgcttgtgtgtatagcccaatagatggga
ggattgccttactgagtgtttataa-aatactcatgaattgc-aatttgtgtttgtg--g
tgcaggtaaaggcaaagtgtgatcgtggaatc-aagtcaataaagagtaggatgttctag
ggactcgattggtt-gttgtttggca-ttgctaggttgctagagttgggtcattagaaac
attgctagg-ttgctggttttat-gattcatgttg-gttgg----------------ttt
ttgaatattgtttatgt-------aataattattgg-----------cttatta------
--ttagatatt-aatttga------tat------------tggtattggttatttccgct
a-t------tggttgtgattgtggttagg----tggctagtggatatg-ggaccactagt
tatagt----------ttatta---ttattat--------------------ttattat-
-------------ttagtta----------------------------------------
------------------------
>Chr20:12251671:12254318_3p 
------------------------------------------------------------
-----------------cgatgcatgt---------------tggcgtcggtcgatgc--
----------------------agagtcctggtttgtc------atttgttatttgt-tg
actgttgtttgatggttagaggatactctattgcttgtgtgtatagcccagtagatggga
ggattgccttactgagtgtttataa-aatactcatgcattgc-aatatgtgtttgtg--g
tgcaggtaaaggcaaagtgtgatcgtggaatc-aatgcaatgaagaggaggatgttctag
ggactcggtttgat-gttgtctggca-ttcctaggttgctagagttaggtcattag-aac
attgctagg-ttgctggttctat-gtttcatgtta-tttga----------------tta
ttggatattgttgatgt-------tataattatt-g-----------gttatgat-----
-attgggta-t-tattgga------tat-------ttat-tggtatt-gtca-ttccgct
g-t------tagttgtgattgtgattagg----tggctagtgggtatg-agaccactagt
tgtagcttattta-------tt---atattatatt-----------------tatatatt
tattatta-----aaaataaa---------------------------------------
------------------------
>Chr20:12251671:12254318_5p 
------------------------------------------------------------
-------------------atgcatgt---------------tggcgtcggtcgatgc--
----------------------agagtcctggtttgtc------atttgttatttgt-tg
actgttgtttgatggttagaggatactctattgcttgtgtgtatagcccagtagatggga
ggattgccttactgagtgtttataa-aatactcatgcattgc-aatatgtgtttgtg--g
tgcaggtaaaggcaaagtgtgatcgtggaatc-aatgcaatgaagaggaggatgttctag
ggactcggtttgat-gttgtctggca-ttcctaggttgctagagttaggtcattag-aac
attgctagg-ttgctggttctat-gtttcatgtta-tttga----------------tta
ttggatattgttgatgt-------tataattatt-g-----------gttatgat-----
-attgggta-t-tattgga------tat-------ttat-tggtatt-gtca-ttccgct
g-t------tagttgtgattgtgattagg----tggctagtgggtatg-agaccactagt
tgtagcttattta-------tt---atattatatt-----------------tatatatt
tattatta-----aaaat------------------------------------------
------------------------
>Chr15:23012354:23021992_3p 
------------------------------------------------------------
------------------------------------------------------------
-------------------------------------------------ttgattgt-tg
attgttgtttgatggttaga-gatactctattgcttgtgtgtataacccagtagatgaga
ggattgccttactgagtgtttataa-aatactcatgcattgc-aatatgtgtttgtg--g
tgcaggtaaaggcaaagtgtgatcgtggaatc-aaggcaatgaagaggaggatgttctag
ggactcggtttgat-gttgtctggca-ttgctaggttgctagagttgggttattag-aac
attgctagg-ttgctggttctat-gtttcctgtta-tttga----------------tta
ttggatattgttgatac-------tataattatt-g-----------gttatgat-----
-attggtta-t-tattgga------tat-------ttat-tggtatt-gtta-ttccgct
g-t------tggttttgattgtggttagg----tggctagtgaatatg-agaccactagt
tgtagtttattta-------tt---atattataat-----------------tatatatt
tattatta-----aaacaaaaaaa------------------------------------
------------------------
>Chr1:20368929:20372005_3p 
------------------------------------------------------------
----------------tcgatgcatgt---------------tggtgtcggtcgatgc--
----------------------agagtcctggtttgtt------atttgctgtttgt-tg
attgttgtttgatggttagagatgactctattgcttgtgtgtatagcccagtagatggga
ggattgccttactgagtgtttataa-aatactcatgcattac-aatatgtgtttgtg--g
tgcaagtaaaggcaaagtgtgatcatggaatt-aaggcaatgaagaggaggatgttctag
ggactcggtttgat-gttgtctggct-ttgctagattgctagagttggctcattagaaac
attcctagg-ttgctgatttcat-gtttcatgatg-attgg----------------tta
tttgg--------------------atattggttaa-----------tttatatt-----
-attggatata-tattgga------tat------------tggtatt-gtta-ttccgct
g-t------tgattgtgattgtggttagg----tggctagtgggtatg-agactactagt
tgtagtatattattata---tt---atatttatatat---------------gtattatt
tattattt-------taaaaaaaac-gggtcggg-tcgtttcagt----tt---------
------------------------
>Chr7:20217152:20223698_5p 
------------------------------------------------------------
-------------------atgcttgt---------------tggtgtcggtcgatgc--
----------------------agagtcctggtttgtt------tattgttgtttgt-tg
attgttggttgatggttagagttgtatctattgcttgtgtgtatagcccagtagatggga
ggattgccttactaagtgtttatta-aatactcatgcattgt-aatatgtgtttgtg--g
tgcaggtaaaggtaaagtgtgatcgtggaatc-aagacaatgaagaggagaatgttctag
ggactcgattgggt-gttatctggca-ttgctaggttgcgagagttgggtcattagaaac
attgctagg-ttgctggttctat-gattcatgttg-gttga----------------att
atggatattg-ttatac-------tatgattattgg--agtat-----------------
------------tattaga------tat------------tgttattggttaattccgct
g-t------tggttgtgattatggttagg----tggctagtgggtatg-ggaccactagc
tgtaatttatt-------------------------------------at--ttattatt
tattaatt-----aaaataaa---------------------------------------
------------------------
>Chr15:19171880:19180250_3p 
------------------------------------------------------------
------------------------------------------------------------
--------------------------------------------------tggtttg-tt
attgttggttgatggttagagatggctctattgcttgtgtgtatagcccagtagaaggga
agattgccttactgagtgtttataa-aatactcatgcattgc-aatttgtgtttgtg--g
tgcaggtaaaggcaaagtgtgatcgtggaatc-aaggcaatgaagaggaggatgttctag
ggactcgattggtt-gttgtctggca-ttgctaggttggtagagttgagtcattagaaag
attgctagg-ttgctggttctat-gattcgtgttg-tttgg----------------tat
ttggatattgattatgt-------tataat-actggttattattctatttgtta------
--ttggat----tattgga------tat-------ttat-tggtatt-gtaatttccgct
g-t------tgtttgtgattgtgattagg----tggctagtgggtatg-agaccactagt
tgtagttt---tattattatta---ttattat--------------------ttattat-
-------------ttaagaaaaaat-gggt------------------------------
------------------------
>Chr7:20217152:20223698_3p 
------------------------------------------------------------
-------------------------tg---------------tggtgtcggttggtgc--
----------------------agagtcct-gtttgtt------tattgttatttgt-tg
attgttggttgatggttagagttgtctctattgcttgtgtgtatagcccagtagatggga
ggattgccttacttagtgtttatta-aatactcatgcattgc-aatatgtgtttgtg--g
tacaggtaaatgcaaaatgtgaccgtggaatc-aaggcaatgaagaggaggatgttctag
ggactcgattgggt-gttgtctgaca-ttgctaggttgctagagttgggtcattagaaac
attgttagg-ttgctggttctat-gattcttgttg-gttga----------------att
ttggatattg-ttatac-------tatgattattgg--agtat-----------------
------------tattgga------tat------------tgttattggttaattccgct
g-t------tgattgtgattgtggttagg----tggctagtggatatg-ggaccactagc
tgtagtttatt-------------------------------------at--ttattatt
tattaatt-----aaaaaaacg--------------------------------------
------------------------
>Chr15:23012354:23021992_5p 
------------------------------------------------------------
------------------------------------------------------atgc--
----------------------agagtct--------------------tggtttgt-tg
attgttg-ttgatggttagagatgactctattgcttgtgtgtatagcccagtagatggga
ggattgccttactgagtgtttataa-aatactcatgcattgc-aatatgtgtttgtg--g
tgcaggtaaaggcaaagtgtgatcgtggaatc-aaggcaatgaagaggacgatgttcaat
agactcggtttgat-gttgcctggca-ttactaggttgctagagttgggccattag-aac
attgctagg-ttgctggttctat-gtttcatgtta-tttga----------------tta
ttggatattgttgatgt-------tataattata-g-----------gttatgat-----
-attggtta-t-tattgga------tat-------ttat-tggtatt-gtta-ttccgtt
g-t------tggttgtgattgtggttagt----cggctagtggatatg-ggaccactagt
tgtactttattta-------tt---atattataat-----------------tatatatt
tattatta-----aaaaaaaa---------------------------------------
------------------------
>Chr1:20368929:20372005_5p 
------------------------------------------------------------
-----------cgg--tcgatgcatgt---------------tggtgtcggtcgatgc--
----------------------agattcctcgtttgtt------atttgctgattgt-tg
attgttgtttgatggttagagatgactctattgcttgtgtgtatagcccagtagatggga
ggattgccttactgagtgtttataa-aatacttatgcattac-aatatgtgtttgtg--g
tgcaagt-aaggcaaagtgtgattgtggaatc-aaggcaatgaagaggaggatgttctag
ggactcggtttgat-attgtctggct-ttgctagattggtagagttggctcattagaaac
attcctagg-ttgttgatttcat-gtttcatgatg-attgg----------------tta
tttgg--------------------atattggtt-a-----------tttatatt-----
-attggatata-tattgga------tat------------tggtatt-gtta-ttccgct
g-t------tgattgtgattgtggttagg----tggctagtggttatg-ggaccactagt
tgtagtatattattatc---tt---atatttatatat---------------ttattatt
tattattt-------aaaaaaaaac-gg--------------------------------
------------------------
>Chr11:27630737:27637929_5p 
------------------------------------------------------------
------------------------------------------tggtgtcggtcgatgc--
----------------------atagtcctggtttgt-------tattgttggttgt-tg
actgttggttaatggttagagatgtctctattgcttgtgtgtatagcccagtagatggga
ggattgccttaatgagtgtttataa-aatactcgtgcatctc-aatttgtgtttgtg--g
tgcaggtaaaggcaatgtgtgatcgtgaaatc-aaagtaatgaagaggaggatgttctag
gggctcgattggtt-gttgtctggca-ttgctaggttgctagagttgggtcattag-gac
attgctagg-ttgctggttctatgtttctccgatg-tttgat---------------taa
atggatatttgctagac---tttatatatt--------g--------gttattaa----t
tattggatatt-tattggt--ttaatgtta----------tggtttatgtta--tccgct
gttg---------tgtgattgtggttagg----tggctagtggatatg-agaccactagt
tgtagagtatttattaata---------------------------------ttattatt
tattatttatt--taaaaaaacgctttg--------------------------------
------------------------
>Chr1:19955446:19962044_3p 
------------------------------------------------------------
--------------------------------------------gtgtcggtcgattc--
----------------------agagtcctggtttgtc------gtttgttgtttgt-tg
attgttgtttgaggattagagatgactctattgcttgtgtgtatagcccaatagatggga
ggattgccttactgagtgtttatta-agtactcatgcattgc-aatatgtgtttgtg--g
tgcaggtaaaggcaaagtgtgatcatggaatc-atggcaatgaagaggaggatgttctag
ggactcggtttgat-gttgtctggca-ttgctaggttgctatagttgggtcagtag-aac
atttctagg-ttgatggttctat-gtttcatgttg-tttga----------------tta
ttggatattgttgacgt-------catatttatt-g-----------gttatact-----
-attggatat--tattgga------tat------------tgatatcggtta-ttccgtt
g-a------tgattgtgattgtggttagg----tggctagtgggtatg-ggaccactagc
tgtagtttatt---------------tattattatat----------------tattatt
tattattt-----taaaaaaaaaac-gg--------------------------------
------------------------
>Chr12:25346886:25354879_3p 
------------------------------------------------------------
----------------------------t-------------------------------
--------------------------gcctggtttgt--------tttattgattgt-tg
tttgt-----ggcatgtagaga---tcttattgcttgtgtgtatagcccagtagatggga
ggattgcctcactgagtgtttatca-aatactcatgcatctc-aatttgtgtttgtg--g
tgcaggtaaaggcaaagtgtgatcgtggaatc-aaggcaatgaagaggaggatgttctag
ggactcgattggat-gttgtctggca-ttgctaggttgctagagttgggttattagaaac
attgctagg-ttgctggttcctt-gtttcttgttg-tttgg----------------tat
tgggatattgtctttgc-------taaaatattggt---------ttgttattgg-ttat
tattggttatt-tattgga------tat------------tgattat-gtta-ttccgct
g-t------tgaatgtgtttgtggttagg----tggctagtgggtatg-ggaccactagc
tataatttattatatt-----a-------tat--------------------ttattatt
t-----------------------------------------------------------
------------------------
>Chr19:22202045:22211565_3p 
------------------------------------------------------------
--------------------------------------------gtgtcggtcgatgc--
----------------------agag-cctggtttgtt----------------tgt-tg
attgttgtttgatggttagag-tatctctattgcttgtgtgtatagcctagtagatggga
ggattgccttactgagtgtttataa-aatactcatgtattgc-aatttgtgtttgtg--g
tgcaggtaaaggcaaagtgtgatcgtggaatc-aaggcaatgaagaggaggatgttctag
tggttcgcttg----gttgtctggcttatgttaggtggctagagttgagtc-ctagaatg
ttgtttaggattgttggttctct-ggtttatgctg-tttgg---------------atca
ttatgttatgatt--------tggaattaatgttgg------------ttattgg----t
tatta--tt---tattaaa-----ttatttgttggatat-tggtatctgttatttccgct
g-t------tggttgtgtttgtggttagg----tggctagtgggtatg-ggaccactagc
tgtagt-tat------------------ttatta------------------ttattatt
tattatttattaaattaaaaaaaaa--t--------------------------------
------------------------
>Chr19:25850187:25858321_3p 
------------------------------------------------------------
------------------------------------------------------------
------------------------tttcctggtttgt-------atgttttgtttgt-tg
tttgtt--tggaacattggaat---cactgttgcttgtgtgtatagcccagtagatggga
ggattgcctcactgagtgtttatca-aatactcatgcatctc-aatatgtgtttgtg--g
tgcaggtaaaggcaaagtgtgatcgtggaatc-aaggcgatgaagaggaggatgttctag
ggactcgattatat-gttgtttggca-ttgctaggttgctagagttgggtttttaggaac
attgttagg-ttgccggtttcat-gtttcctgatg-tttga----------------tta
ttggattgttgttatgg------------------------------atatttat----t
ggttatattat-tattgga------tat-------ttac-tgatattgctat-ttccgct
g-t------tgtctgtggttgtggatatg----tggctagtgggtatg-acatcactagt
tgtagttatattatatttatat---ttattaa----------------------------
--ttattaat---taaaaaaaacgg---gttggg-tcgtttctca---------------
------------------------
>Chr5:16055192:16061327_5p 
------------------------------------------------------------
------------------------------------------------------------
-----------------------------tgttttgt-------ttgttttgtttgt-tg
cttgt--ttggaacattggaat---cattgttgcttgtgtgtatagcccagtagatggga
ggattgcctcactgagtgtttatca-aatactcatgcatctc-aatatgtgtttgtg--g
tgcatgtaaaggcaaagtgtgatcgtggaatc-aaggcaatgaagaggaggatgttctag
ggactcgattggat-gttgtctggca-ttgctaggttgctagagttgagtcattagaaac
attgttagg-ttgctggtttcat-gtttcttgttg-tttgg----------------tat
ttggatattgcttatgc-------tatgatattgga---------ttgttattggattat
tattggattat-tattgta------tat------------tggtttg-gtta-ttccgct
g-t------tgattgtgaatgtggttagg----tggctagtggctatg-ggatcactagt
tgtagtttatttatatata----------------------------------tattact
tattattt-------aaaaaaaa---aagtcg-a-tcctttcag--------agttattt
a-----------------------
>Chr2:8132474:8139234_5p 
------------------------------------------------------------
--cccttccagcga-gacgatgtctgatt-------------------------------
--------------------------tcctggtttgt-------gtgttttgtttga-tg
cttgt--ttggaactttggaat---cattgttgcttgtgtgtatagcccagtagatggga
ggattgcctcactaagtgtttatca-aatactcatgcatctc-aatttgtgtttgtg--g
tgcaggtaaaggcaaagtgtgatcatggaatc-aaggcaatgaagaggaggatgttctag
ggactcaattggat-gttgtctggca-ttgctaggttgttagagttgagccattaggaac
attgctagg-ttgccggtttcat-gtttcttgttg-tttgg----------------tat
tgggatattgcctttgc-------tataatattgga---------ttgttatcgg-ttat
tattgggttat-tattggatattgttat------------tggtatt-gtta-ttccgct
g-t------tgattgtgattgtggttagg----tggctagtggatatg-ggaccactagt
tgtagtttatttatatatatta------ttat--------------------ttattatt
tatttatt-----aaaaaaaaaa-------------------------------------
------------------------
>Chr19:22202045:22211565_5p 
------------------------------------------------------------
-----------------------------------------------tcggtcgatgc--
----------------------agag-cctggtttgtt----------------tgt-tg
attgttgtttgatggttagag-tatctctattgcttgtttgtatagcctagtagatgggt
ggattgccttactgagtgtttataa-aatactcatgcattgc-aatttgtgtttgtg--g
tgcatgataaggcaaagtgtgatcgtggaatc-aagacaatgaagaggaagaagttctag
tggttcgcttg----gttgtctggcttctgttaggtggctagagtagagtc-ctagaatg
ttgtttaggattgctggttctct-ggtttatgctg-tttgg---------------atca
ttaggttatgatt--------tggaattaatgttgg------------ttattgg----t
tatta--tt---tattgaa-----ttatttgttggatat-tggtatctgttatttccgtt
g-t------tggttgtgtttgtggttagg----tggctagtgggtatg-ggaccactagt
tgtagt-tatt---------------tattatta------------------ttattatt
tattatttattaaattaaaaa---------------------------------------
------------------------
>Chr13:18666723:18676013_3p 
---------------------tgtcagtcgatgctagtc---------------------
cctgatggtgtcgg--tcgatgcg--------------agctttgtgtcggtcgatga--
----------------------agag-cctggtttgtt----------------tgt-tg
actgttgtttgatggttaggg-tatctctattgcttgtgtgtatagcccagtagatggga
ggattgccttactgagtgtttataa-aatactcatgcattgc-aatttgtgtttgtg--g
tgcaggtaaaggcaaagtgtgatcgtggaatc-aaggcaatgaagaggaggatgttctag
tggttcgcttg----gttatctggcttctgttagtttgttagagttgagtc-ctagaatg
ttgtttatgattgcttgttctct-ggtttatgctg-tttgg---------------ataa
ttagtttatgatt--------tggaattaatgttgg------------ttattgg----t
tatta--tt---tattgga-----ttatttattggatat-tggtatctgttatttccgct
g-t------tggttgtgtttgatgttagg----tggctagtgggtatg-ggaccactagt
tgtagtgtat------------------ttatta------------------ttactatt
tatt--------------------------------------------------------
------------------------
>Chr11:27630737:27637929_3p 
------------------------------------------------------------
-------------------atgcattgt--------------gtgtgtcactcgatgc--
----------------------atagtcctggtttgt-------gattgttggttgt-tg
actattggttgatggttagagatgtctctattgtttgtgtttatagcccagtagatggga
ggattgccttactgagtgtttataa-aatactcatgcatctc-aatttgtgtttgtg--g
tgtaggtaaaggcaatgtgtgattgtggaatc-atggcaatgaagaggaggatgttctag
gaactcgattggtt-gttgtataaca-ttgctaggttgctagagttgggtcattag-gac
attgctagg-ttgctggttctctgtttctccgctg-tttggt---------------taa
atggatattggctagac---attatatatt--------g--------gttattaa----t
tattggatatt-tattggt--ttaatgtta----------tggtttatgtta--tctgtt
gttg---------tgtgattgtggttagg----tggctagtgggtatg-ggaacactagt
tgtagagtatttattatta---------------------------------ttatta-t
tattatttatt--tattaaaaa--------------------------------------
------------------------
>Chr1:18685004:18691475_5p 
------------------------------------------------------------
-------------------------------------------------------ctt--
------------------gttcatgttcctggtttgt---------tttattgttgt-tg
tttgtgg------catgagaga---tcttattgcttgtgtgtatagcccagtagatggga
ggattgcctcactgagtatttatca-aatactcatgcatctc-aatttgtgtttgtg--g
tgcaggtaaaggcaaagtgtgatcgtggaatc-aaggcaatgaagaggaagatgttctag
ggactcgattggat-gttgtctggca-ttgctaggttgctagagttgggtctttagaa--
cttattagg-ttgccagttccttggtttcctgttg-tttgacattgaaatggttagg--a
ttggttgttggttattctattatggattaatattgg-----------attattggttc--
------------agttggt------tatt------taat-tggta-ttttta-ttccgct
g-t------tgtttgtgattgtggttagg----tggctagtgggtatg-agaccaatagt
catagttatttat--------------atta---------------------ttattatt
tattatta-----aaaaaaa----------------------------------------
------------------------
>Chr18:6458996:6466263_5p 
------------------------------------------------------------
----------------------------------------------gtcggtcgatgc--
----------------------tgagtcctggtttgtt-------attgttgattgt-tg
attgtttattgatggttagagacgtctctattgcttgtgtgtatagcccagtagatggga
ggattgtcttactgagtgtttataa-aatactcatgcattgc-aatttgcgtttgtg--g
tgcaggtaaaggcaaagtgtgatcgtggaatt-aaggcaatgaagaggaggatgttctag
tggttcgcttg----gttgtctggcttctgttaggttgctagagttgagtc-ctagaatg
ttggttaggattgctggttctat-ggtttatgctg-tttgg---------------atca
ttagtttatgata--------tggaattaatatcgg------------ttattgg----a
ttatg--------attgga-----ttatttattgt-tat-tggtatctgttatttccgct
g-t------tggttgtgtttgtggttagg----tggctagtgagtatg-ggaccactagc
tgtaatgtat------------------ttatta------------------ttattatt
tattatttactaattaaaaaaaaaa--ggtca----------------------------
------------------------
>Chr1:18685004:18691475_3p 
------------------------------------------------------------
-------------------------------------------------------ctt--
------------------gttt--------------t---------attgttgttgt-tg
tttgtgg------catgagaga---tcttattgcttgtgtgtatagcccagtagatggga
ggattgcctcactgagtatttatca-aatactcatgcatctc-aatttgtgtttgtg--g
tgcaggtaaaggcaaagtgtgatcgttgaatc-aaggcaatgaagaggaagatgttctag
ggactcgactggat-gttgtctagca-ttgctaggttgctagagttgggtttttagaa--
cttattagg-ttgccggttccttggtttcctgttg-tttgacattgaaatggttagg--a
ttggttgttggttattctattatggattaatattgg-----------attattggttc--
------------agttggt------tatt------taat-tggta-ttgtta-ttccgtt
g-t------tgtttgtgattgtggttagg----tggctagtgggtatg-ggaccactagt
catagttatttat--------------atta---------------------ttattatt
tattatta-----aaaaaaaaa--------------------------------------
------------------------
>Chr19:25850187:25858321_5p 
------------------------------------------------------------
------------------------------------------------------------
---------------gatgtttgctttcctggtgtgt-------atgttttgtttgt-tg
tttgtt--tggaacattggaat---cactgttgcttgtgtctatag-ccagtagatggga
ggattgcctcactgagtgtttatca-aatactcatgcatctc-aatatgtgtttgtg--g
tgcaggtaaaggcaaagtgtgatcgtggaatc-aaggcgatgagaaggaggatgttctag
ggactcgaatgtat-gttttctggca-ttgctaggttgctagggttgagtttttaggaac
attgttagt-ttgccggtttcat-gtttcctgatg-tttga----------------tta
ttggattgttgttatgg------------------------------atatttat----t
ggttatattat-tattaga------tat-------ttac-tgatattgctat-ttccgct
g-t------tgactgtggttgtggatagg----tggctactgggtatg-agaccactaat
tgtagttatattatatttatat---ttattaa----------------------------
--ttattaat---taaaaaaaacgg---gtcggg-tcgtttc------------------
------------------------
>Chr17:23102958:23109791_3p 
---------------cacttgcattggtcgatgcag------------------------
---------------------------------------cttctgtgtcgatcgatga--
----------------------tgagtcctggtttgtt------atttgtcgtttgt-tg
attgttgtgtattggttattga-tactctattgcttgtgtgtatagcccagtagatggga
ggattgtcttactgagtgtttttaa-aatactcatgcattgc-aatatgtgtttgtg--g
tgcacgtaaaggcaaagtgtgatcgtggaatc-aaggcaatgaagaggaggatgttctag
tggttcgcttg----gttttctggcttctcttaggttgctagagttgagtc-ctagaaca
ttgtttaggattgctagttattt-gatttatgctg-tttgg---------------atca
ttagtttgtgac---------tggaattaatactggatattat----tttattgg----t
tattg-gtt---tattgga------tatttattggtt-----------gtta-ttccgct
g-t------tgattatgattgtggttagg----tggctagtgggtatg-ggaccactagt
tgtagtttatttatt----------atattatta------------------ttattatt
tattatt---------aaaaaaaaa--ggtcgg--tcgtttca-----------------
------------------------
>Chr17:23102958:23109791_5p 
-------------------------ggtcgatgca-------------------------
---------------------------------------tgttggcgtcggtcgatgc--
----------------------tgagtcctggtttgtt------atttgtcgtttgt-tg
attgttgtgtgttggttattga-tactctattgtttgtgtgtatagctcagtagatggga
ggattgccttactaagtgtttttaa-aatactcatgcattgc-aatatgtgtttgtg--g
tgcaggtaaaggcaaagtgtgatcatggaatc-aaggcaatgaagaggaggatgttctag
tggttcgcttg----gttttctggcttctgttaggttgctagagttgagtc-ctagaaca
ttgtttaggattgctggttattt-gatttatgctg-tttgg---------------atca
ttagtttgtgac---------tggaattaatactggatattat----tttattgg----t
tattg-gtt---tattgga------tatttattagtt-----------gtta-ttccgct
g-t------tgattgtgattgtggttagg----tggctagtaggtatg-ggaccacaagt
tgtagtttatttatt----------atattattt------------------ttattatt
tattact---------aaaaaaaaa--ggtcgg--tcgtttca-----------------
------------------------
>Chr11:18818601:18825420_3p 
------------------------------------------------------------
------------------------------------------------------------
--------------------------------tttgtt------atttgttgtttgt-tg
attgttggttgatggttagagatgtctctattgcttgtgtgtatagctcagtagatagga
ggattgccttactgagtggttataa-aatactcatgcattgc-aatttgtgtgtgtg--g
tgcaggtaaaggcaaagtgtgatcgtggaatg-aaggcaatgaagaggaggatgttctag
ggactcgattggtt-gttgtctggca-ttgttaggttgctagagttgggtcactagaaac
attgctaga-ttgccggttttat-gtttcctgatg-tttgg----------------tat
ttggatattatctatgt-------tatgattattgg-----------tttatta------
--ttggatatt-tattggt------tat------------tggtatttgtta-ttccact
g-t------tggttgtgattgtggttagg----tggctagtggatatg-ggaccactaat
tgtagtttatttattattatta---ttattattattactattattattattattatta-t
tattatta----------------------------------------------------
------------------------
>Chr11:18818601:18825420_5p 
------------------------------------------------------------
------------------------------------------------------------
----------------------------------tgtt------gtttgttgattgt-tg
attgttgattgatggttagagatgtctatattgcttgtgtgtatagcccaatagatggga
ggattgccttactgagtgtttataa-aatactcatgcattgc-aatttgtgtttatg--g
tgcaggtaaaggcaaagtgtgatcgtggaatc-aaggcaatgaagaggaggatgttctag
ggactcgattggtt-gttctctgaca-ttgctaggttgatagagttgggtcattagaaac
attgctagg-ttgccggttttat-gtttcctgatg-tttgg----------------tat
tttgatattatctatga-------tatgattattgg-----------tttatta------
--ttggatatt-tattggt------tat------------tggtatttgtta-tttcgct
g-t------tggttgtgattgtggttagg----tggctagtggatatg-agaccactagt
tgtattttatttattattatta---ttattattattattattattactat--ttactatt
tattatttatt-------------------------------------------------
------------------------
>Chr8:22375841:22383767_5p 
------------------------------------------------------------
------------------------------------------------------------
----------------------------------------------ttgttgattgt-ag
attgttggttgatggttagagatgtctctatttcttgtgtgtatagcccaatagatggga
agattgtcttattgagtgtttataa-aatactcatgcattgc-aatttgtgtttgtg--g
tgcaggtaaaggcaaagtgtgaccgtggaatc-aaggcaacaaagaggaggatgttctag
ggactcgattggtt-gttgtctggca-ttgctaggttgctagagttgagtcattagaaac
attgttagg-ttgctggttctat-gattcctgttg-attgat--------------tttt
ttggatattggttatgt-------tataattattgg-----------tttatta------
--ttggatatt-tattgga------tat------------tggtatttgtta-ttccgct
g-t------tggttgtgattgtggttagg----tggctagtggatatg-agaccactagt
tttag-ttatttattattatta---ttattat--------------------ttactatt
tattat------------------------------------------------------
------------------------
>Chr15:19171880:19180250_5p 
------------------------------------------------------------
------------------------------------------------------------
-----------------------------------------------ttgttattgt-tg
attgttggttgatggttagagatgtctctattgcttgtgtgtatagcccagtagatggga
ggattgccttactgagtgtttataa-aatactcatgcattgc-aatttgtgtttgtg--g
tgcaggtaaaggcaaagtgtgatcgtggaatc-aaggcaatgaagaggaggatgttatag
ggacttgattggtt-gttgtctagca-ttgctaggttgctagagtttagtcattagaaac
attgctagg-ttgatggttctat-gattcttgttg-tttgg----------------tat
ttagatattgattatgt-------tataat-actggttattattctattggtta------
--ttggat----tattgga------tat-------ttat-tggtatt-ataatttctgct
a-t------tgtttgtgattatggttagg----tggctagtggatatg-ggaccactagt
tgtagttt---tattatactta---ttattat--------------------ttattta-
-------------aaaaaaaaaa-------------------------------------
------------------------
>Chr20:25313363:25323277_3p 
------------------------------------------------------------
------------------------------------------------------------
---------------------------------------------attattgtttgc-tg
attgttgtttgatggttagagatgactctatttcttgtgtgtatagcccagtagatggga
ggattgccttactgagtgtttataa-aatactcatgcattgc-aatatgtgtttgtg--g
tgcaggtaaaggcaaagtgtgatcgtggaatc-aaggcaatgaagaggaggatgttctag
ggactcggttttat-gttgtctggca-ttgctaggttgctagagttgggtcattag-aac
atttctagg-ttgctggttctat-gattcctgttg-----------------------tt
ttggatattgattatgttg--gaatatggatata-t-----------tttattat-----
--tggatta-t-tattaaa------tat-------tggt-tggtcat------ttccgct
g-t------tgaatgtgtttgtggttagg----tggctagtgggtatg-agaccactagt
tgtagtttatttta------tt---ttattatattatat-ttattattta--ttgttttt
tgtttttt-----aaaaaag--------gtca-g-tcgtttca-----------------
------------------------
>Chr1:19955446:19962044_5p 
------------------------------------------------------------
---------------------------------------------------tcgatgc--
----------------------ggagtcctggtttgtc------gtttgttgtttgt-tg
attgttgtttgaggattagagatgactctattgcttgtgtgtatagcccagtagatggga
ggattgccttactgagtgtttatta-aatactcatgcattgc-aatatgtgtttgtg--g
tgcatgtaaaggtaaagtgtgatcatggaatc-aagccaatgaagtggaagatgttctag
ggactcagtttgat-gttgtctggca-ttgctaggttgctagagttaggtcattag-agc
aatgctagg-ttgctggttctat-gtttcttgttg-tttga----------------tta
ttggatattgttgacgt-------catatatatt-g-----------gttatact-----
-attggatat--tattgga------tat------------tgatatcggtta-ttccgct
g-a------tgattgtgattgtggttagg----cggctagtggatatg-ggaccactagc
tgtagtttatt---------------tattattatat----------------tattatt
tattattt----------------------------------------------------
------------------------
>Chr15:12960046:12963690_5p 
------------------------------------------------------------
------------------------------------------------------------
-----------------------------------------------------ttgt-tg
tttgt-----ggcatgtagaga---tcttattgcttgtgtgtatagcccagtagatggga
ggattgcctcactgagtgtttatca-aatactcatgcatctc-aatttgtgtttgtg--g
tgcaggtaaaggcaaagtgtgatcgtggaatc-aaggcaatgaagaggaggatgttctag
ggactcgattggat-gttgtctggca-ttgctaggttgctagagttgggtcattag----
attgctagg-ttgctggttcctt-gtttcttgttg-tttgg----------------tat
tgggatattgcctttgc-------tataatattggt---------ttgttattgg-ttat
tattggtttat-tattgga------tat------------tgattat-gtta-ttccgtt
g-t------tgagtgtgttggtggttagg----tggctagtgggtatg-ggaccactagc
tgtagtttattttattatatta-------tat--------------------ttattatt
cattatta-----aaaaaaaaaa----ggtcg-g-tcgtttcacc----atgcgagaatc
tccgagagggaaagagcc------
>Chr18:4585759:4592620_5p 
------------------------------------------------------------
----------------------------------------------gtcgggtcgctt--
------------------gtgcattgtcctggtttgt---------tttattattgt-tg
tttgtgg------catgagaga---tcttattgcttgtgtgtataacccattagatggga
ggattgtctcattgagtgtttatca-aagactcatgcatctc-aatttgtgtttgtg--g
tgcaggtaaagacaaagtgtgatcgtggaatt-aaggcaatgaagaggaggatgttttag
ggactcgattggat-gttgtctggca-ttgttaggttgctagagttgggtctttagaa--
cttgctagg-ttgttggttcctt-gattcctgttg-tttgttattggaatggttatgctt
ttggatattggttatt-------------------g-----------attatt-------
-------------attgga------t-----------at-tggtatttgtta-ttccgcg
g-t------tggttgtgattgtggttagg----taactagtggatatg-ggaccactagt
tatagtttattatt-------------atta---------------------ttattatt
------------------------------------------------------------
------------------------
>Chr3:15900411:15909432_3p 
------------------------------------------------------------
----------------------------------------------gtcgggtcactt--
------------------gttcatgttcctggtttgt---------tttattgttgt-tg
tttgtgg------catgagaga---tcttattgcttgtgtgtatagcccagtagatggga
ggattgcctcactgagtatttatca-aatactcatgcatctc-aatttgtgtttgtg--g
tgcatgtaaaggcaaagtgtgattgtggaatc-aagacaatgaagaggaagatgttttag
ggactcgattggat-gttgtctggca-ttgctaggttgctagagttgggtctttagaa--
tttattagg-ttgccggttccttggtttcctgttg-tttgacattgaaatagttagg--a
ttggttgttggttattctattatggattaatattgg-----------attattggttc--
------------agttggt------tatt------taat-tggta-ttttta-ttccgct
g-t------tgtttgtgattgtggttagg----tggctagtgggtatg-gga-cactagt
catagttatttat--------------atta---------------------ttattatt
tattatta-----aaaaaaaa-cgg---gtcagg-tcgtttcactct--gtatcata---
------------------------
>Chr17:18187197:18195963_3p 
------------------------------------------------------------
------------------------------------------------------------
---------------------------------------------------gattgt-tg
tttgt-----ggcatgtagaga---tcttattgcttgtgtgtatagcccagtagatggga
ggattgcctcactgagtgtttatca-aatactcatgcatctc-aatttgtgtttgtg--g
tgcaggtaaaggcaaagtgtgatcgtggaatcaaaggcaatgaagaggaggatgttctag
ggacttgattgaatggttacctggca-ttgttaggttgctagaattgagtcgtag--agc
attgttaggattgctggttattt-gatttatgctg-tttggaat-----------taatg
ctggatattatttatttg-----------------------------gttattgg-----
--ttattattt-tattgga------cat-------ttat-tgattat-gtta-ttctgct
g-t------tgattgtg-ttgtggttagg----tggttagtgggtatg-ggaccactagc
tatagtttattttaatatatta-------------------------tat--ttactatt
tattatttaa---aaaagaaaaaaaagggtcg-g-ttgtttcattt--------------
------------------------
>Chr3:18159864:18170525_5p 
------------------------------------------------------------
------------------------------------------------------------
------------------------------------n---------tttattgttgt-tg
tttgtgg------catgagaga---tcttattacttgtgtgtataacccagtagatggga
ggattgcctcactgattatttatca-aatactcatgcatctc-gatttgtgtttgtg--g
tgcaggtaaaggcaaagtgtgatcgtggaatc-aaggcaatgaagaggaagatgttctag
ggactcgattgatt-gctgtctggca-ttgctaggttgctagagttgggtctttagaa--
cttgctagg-ttgccagttcctt-gtttcctgttg-tttgacattgaaatggttagg--a
ttggatattggttattct-----------atattgg-----------attatt-------
-------------attggt------tatt------tcat-tggta-ttgtta-ttccgct
g-t------tggttgtgattgtggttagg----tggctagtgggtatg-ggaccactagt
tatagtttactattatttattataattatta---------------------ttatttat
tatttatt-----at---------------------------------------------
------------------------
>Chr3:18159864:18170525_3p 
------------------------------------------------------------
------------------------------------------------------------
----------------------------------------------tttattgttgt-tg
tttgtgg------catgagaga---tcttattccttgtgtgtatagcccagtagatggga
ggattgtctcactaagtatttatca-aatactcatgcatctc-aatttgtgtttgtg--g
tgcaggtaaaggcaaagtgtgatcgtggaatc-aaggcaatgaagaggaagatgttctag
ggactcgattgatt-gctgtctggta-ttgctaggttgctagagttgggtctttagaa--
cttgctagg-ttgtcggttcctt-gtttcttattg-tttgacattgaaatggttagg--a
ttggatattggttattct-----------atattgg-----------attatt-------
-------------attggt------tatt------taat-tgata-ttgtta-ttccgct
g-t------tggttgtgattgtggttagg----tggctaatggatatg-ggaccactagt
tgtagtttactattatttattattattatta---------------------taataatt
tatttatt-----at---------------------------------------------
------------------------
>Chr18:4585759:4592620_3p 
------------------------------------------------------------
-------------------------------------------------gggtcgctt--
------------------gtgcatggtcttgggttgt---------tttattgttgt-tg
tttgtgg------catgagaga---tattattgcttgtgtgtatagcccagtagatgaga
ggattgcctcactgagtgtttatca-aatactcaggcatctc-aatttgtgtttgtg--t
tgcaggtaatggcaaaatgtgatcgtggaatc-caggcaatgaagaggaggatgttctag
ggactcgattggat-gttgtctggca-ttattaggttgctagagttgggtctttagaa--
cttgctagg-ttgttggttcctt-gattcctgttg-tttgttattggaatggttatgttt
ttggatactggttatt-------------------g-----------attatt-------
-------------atttga------t-----------at-tggtatttgtta-ttccgcg
g-t------tggttgtgattgtggttagg----tggctagttggtatgaggaccactagt
tatagtttattatt-------------atta---------------------ttt-----
------------------------------------------------------------
------------------------
>Chr5:27232613:27241074_3p 
------------------------------------------------------------
------------------------------------------------------------
-----------------------------------------------tattgattgt-tg
attgt-----ggcatgtagaga---tcttattgcttgtgtgtatagcccagtagatggga
ggattgcctcactgagtgtttatca-aatactcatgcatctc-aatttgtgtttatg--g
tgcaggtaaaggcaaagtgtgatcgtggaatc-aaggcaatgaagaggaggatgttctag
ggactcgattggat-gttgtctggca-ttgctaggttgttagagttgagtcattagaaac
attgctagg-ttgccggtttcat-gtttcttgttgttttgg----------------tat
ttggatattgcttatgc-------tataatattgga---------gtgttatt-------
-----ggttat-tattggatatcgttat------------tggtatt-gtta-ttccgct
g-t------tgattgtgattgtggttagg----tggctagtgggtatg-agaccactagt
tgtagtctatttatatatacta------ttat--------------------ttattatt
tattattt-----aaaaaaaa---------------------------------------
------------------------
>Chr5:27232613:27241074_5p 
------------------------------------------------------------
------------------------------------------------------------
-----------------------------------------------tattgattgt-tg
attgt-----ggcatgtagaga---tcttattgcttgtgtgtatatcccagtagatggga
ggattgcctcattgagtgtttatca-aatactcatgcatctc-aatttgtgtttgtg--g
tgccggtaaaggcaaagtgtgatcgtggaatc-aaggcaatgaagaggaggatgttctag
ggactcgattggat-gttgtctgaca-ttgctaggttgttagagttgagtcattagaaac
attgctagg-ttgccggtttcat-gtttcttgttgttttgg----------------tat
ttggatattgcttatgc-------tataatattgga---------gtgttatt-------
-----ggttat-tattggatatcgttat------------tggtatt-gtta-ttccgct
g-t------tgattgtgattgtggttagg----tggctagtgggtatg-ggaccactagt
tgtagtctatttatatatacta------ttat--------------------ttattatt
tattattt-----taaaaaaaag-----gtcg-g-tcgtttcaa--------ctagaatc
ct----------------------
>Chr8:22375841:22383767_3p 
------------------------------------------------------------
------------------------------------------------------------
---------------------------------------------------tattgt-tg
attgttggttgatggttagagatgtctctattgcttgtgtgtatagcccagtagatggga
ggattgccttactgagtgtttttaa-aatactcatgcattgc-aatttgtgtttgtg--g
tgcaggtaaaggcaaagtgtgatcgtggaatc-aaggcaatgaagaggaggatgttctag
ggactcgattggtt-gttgtctggta-ttgctaggttgctagagttgggtcattagaaac
attgttagg-ttgctggttctat-gattcctgttg-attgat--------------tttt
ttggatattggttatgt-------tataattattgg-----------tttatta------
--ttggatatt-tatttga------tat------------tggtatttgtta-ttccgct
g-t------tggttgtgattgtggttagg----tggctagtggatatg-aaaccactagt
tgtaa-ttatttaatattatta---tt-tttt--------------------ttactatt
tattatt-----------------------------------------------------
------------------------
>Chr12:25346886:25354879_5p 
------------------------------------------------------------
-------------------atgtttgatt-------------------------------
--------------------------tcctggtttgt--------gtgtttgtttgt-ta
cttgtt-ttggaactttggaat---cattgttgcttgtgtgtatagcccagtagatggga
ggattgcctcactgagtgtttatca-aatactcatgcatctc-aatttgtgtttgtg--g
tgcaggtaaaggcaaagtgtgatcgtggaatc-aaggcaatgaagaggaggatgttctag
ggactcgattggat-gttgtctggca-ttgctaggttgctagagttgggttattagaaac
attgctagg-ttgctggttcctt-gtttcttgttg-tttgg----------------tat
tgggatattgtctttgc-------taaaatattggt---------ttgttattgg-ttat
tattggttatt-tattgaa------tat------------tgattat-gtta-ttcctct
g-t------tgaatgtgtttgtggttagg----tggctagtgggtatg-ggaccactagc
tatagtttattatat---------------------------------------------
------------------------------------------------------------
------------------------
>Chr5:16055192:16061327_3p 
------------------------------------------------------------
------------------------------------------------------------
---------------------------------------------tgttttgtttgt-tg
cttgt--ttggaacattggaat---cattgttgcttgtgtgtatagcctagtagatggga
ggattgcctcactgagtgtttatca-aatactcatacatctc-aatatgtgtttgtg--g
tgcaggtaaaggcaaagtgtgatcgtggaatc-aaggcaatgaagaggacgatgttctat
ggacttgattggat-gttgtctagca-ttgctaggttgctagagttgagtcattagaaac
attgctagg-ttgctggtttcat-gtttcttgttg-tttgg----------------tat
ttggatattgcttatgc-------tatgatattgga---------ttgttattggattat
tattggattat-tattgga------tat------------tggtttg-gtta-ttccgct
g-t------tgattgggaatgtggttagg----tggctagtgggtatg-gggccactagt
tgtagtttattgatatata----------------------------------tattact
tattattt-----taaaaaaaaa---aggtcg-g-tcctttca-----------------
------------------------
>Chr12:22915951:22917512_3p 
------------------------------------------------------------
------------------------------------------------------------
---------------------------------------------tttattgattgt-tg
tttgt-----ggcatgtagaga---tcttattgcttgtgtgtatagcccagtagatggga
ggattgcctcactgagtgtttatca-aatactcatgcatctc-aatttgtgtttgtg--g
tgcaggtaaaggcaaagtgtgatcgtggaatcaaaggcaatgaagaggaggatgttctag
ggactcgattggat-gttgtctggcatttgctagggtgctagagttgagtcattagaaac
attgctagg-ttgctggtttcat-gtttcttgttg-tttgg----------------tat
tgagatattgcc-ttgc-------tataatattggt---------ttattattgg-----
------------------a------tat------------tgtttat-gtt--ttccgct
g-t------tgaatgtgtt-gtggttagg----tggctagtgggtatg-ggaccactagc
tgtagtttattttaatatatta-------ta-----------------------------
------------------------------------------------------------
------------------------
>Chr17:18187197:18195963_5p 
------------------------------------------------------------
------------------------------------------------------------
-----------------------------------------------------------g
tttgt-----ggcatgtagaga---tcttattgcttgtgtgtatagcccagtagatggga
ggattgcctcactgagtgtttatca-aatactcatgcatctc-aatttgtgtttgtg--g
tgcaggtaaaggcaaagtgtgatcgtggaatcaaaggcaatgaagaggaggatgttctag
ggacttgattgaatggttacctggca-ttgttaggttgctagaattgagtcgtag--agc
attgttaggattgctggttattt-gatttatgctg-tttggaat-----------taatg
ctggatattatttatttg-----------------------------gttattgg-----
--ttattgttt-tattgga------cat-------ttat-tgattat-gtta-ttccgct
g-t------tgattgtg-ttgtggttagg----tggttagtgga-atg-ggaccactagc
tgtagtttattttaatatatta-------------------------tat--ttactatt
tattatttaa---aaaagaaaaaaatgggtcg-g-tcgtttcac----------------
------------------------
>Chr17:17094692:17096563_3p 
------------------------------------------------------------
------------------------------------------------------------
--------------------------------------------------tgattgt-cg
attgtggcttgta---gagatc---tt--attgcttgtgtgtatagcccagtagttggga
gaattgcctcactaagtatttgtgataatacttacgcatctc-aattgttgtttgtggtg
tgcaggtaaaggcaaagtgtgatcgtggaatcaaaggcaatgaagaggaggatgttctag
ggactcgattggat-gttggctggca-ttgttaggttgctagagtggagtcattagaaac
attgctagg-ttgctggttcctt-gtttcttgttg-tttgg----------------tat
ttgactattgttgatgc-------tatggttattgg---------ttattgttggagtat
------------tattgga------tatt------taat-tggtgtt-gttatttctgct
g-------atgattgtgaatgtggttaga----tggctagtggatatg-ggaccactagt
tgtagttt---------------------------------------tat--ttattata
ttatattt----------------------------------------------------
------------------------
>Chr5:22328991:22337427_5p 
------------------------------------------------------------
------------------------------------------------------------
------------------------------------------------------------
-------------ggttagagatgtctctattgcttgtgtgtatagcccagtagatggga
ggattgccttactgagtgtttataa-aatactcatgcattgc-aatatgtgtttgtg--g
tgcaggtaaaggcaaggtgtgatcgtgaaatc-aaggcaatgaagaggaggatgttctag
ggactcggttttat-gttgtctggct-ttgctaggttgctagagttgggtcattag-aac
attgctagg-ttgctggttctat-gattcctgttg-----------------------tt
ttggatattgattatgttg--gaatatggttata-t-----------tttattat-----
--tggatta-t-tattgaa------tat-------tgga-tggttat------ttccgct
g-t------tgaatatgtctgtggttagg----tggctagtgggtatg-ggatcactagt
tgtattttatttta------tt---atcttatat------------------ttattatt
tatttatt-----aaaaaaaaaaaa-aggtcg-g-tcgtttca-----------------
------------------------
>Chr12:14004504:14011485_3p 
------------------------------------------------------------
------------------------------------------------------------
------------------------------------------------------------
-------------------------ctctattgcttgtgtgtatagcccagtagatggga
ggattgccttactgagtgtttataa-aatactcatgcattgc-aatatgtgtttgtg--g
tgcaggtaaaggcaaagtgtgatcgtggaatc-aaggcaatgaagaggaggatgttctag
ggactcggtttgat-gttgtctggca-ttgctaggttgctagagttgggtcattag-aac
attgctagg-ttgctggttcttt-gattcttgatg------------------------t
ttggatattgattatgttg--gaatatggttata-t-----------ttgattat-----
--tggatta-t-tattgat------tat-------tagt-tggtta-------ttccgct
g-t------tgaatgtgtttgtggttagg----tggctagtgggtatg-ggaccactagt
ggtagttttattta------tt---atat-----------------------tgattatt
tattattt-----taaaaaaaa------atcg-g-tcatttcaat----ttgtaatact-
------------------------
>Chr12:22915951:22917512_5p 
------------------------------------------------------------
------------------------------------------------------------
--------------------------------------------------tgattgt-tg
tttgt-----ggcatgtagaga---tcttattgcttgtgtgtatagcccagtagatggga
ggattgcctcactgagtgtttatca-aatactcatgcatctc-aatttgtgtttgtg--g
tgcaggtaaaggcaaagtgtgatcgtggaatcaaaggcaatgaagaggaggatgttctag
ggactcgattggat-gttgtctggcatttgctagggtgctagagttgagtcattagaaac
attgctagg-ttgctggtttcat-gtttcttgttg-tttgg----------------tat
tgagatattgcc-ttgc-------tataatattggt---------ttattattgg-----
------------------a------tat------------tgtttat-gtta-ttccgct
g-t------tgaatgtgtt-gtggttagg----tggctagtgggtatg-ggaccactagc
tgtagtttattttaatatatt---------------------------------------
------------------------------------------------------------
------------------------
>Chr5:22328991:22337427_3p 
------------------------------------------------------------
------------------------------------------------------------
------------------------------------------------------------
-------------------------ctctattgcttgtgtgtatagcccagtagatggga
ggattgccttactgagtgtttataa-aatactcatgcattgc-aatatgtgtttgtg--g
tgcaggtaaaggcaaggtgtgatcgtggaatc-aaggcaatgaagaggaagatgttctag
ggactcggttttat-gttgtctggca-ttgctaggttgctagagttgggtcattag-aac
attgctagg-ttgctggttctat-gattcctgttg-----------------------tt
ttggatattgattatgttg--gaatatggttata-t-----------tttattat-----
--tggatta-t-tattgaa------tat-------tgga-tggttat------ttccgct
g-t------tgaatatgtttgtggttagg----tggctagtgggtatg-ggatcactagt
tgtattttatttta------tt---atattatat------------------ttattatt
tatttatt-----aaaaaaaaaaaa---gtcg-g-tcgtttcaatagtaatataatgagt
------------------------
>Chr17:17094692:17096563_5p 
------------------------------------------------------------
------------------------------------------------------------
----------------------------------------------------attgcncg
attgtggcttgta---gagatc---tt--attgcttgtgtgtatagcccagtagttggga
gaattgcctcactaagtatttgtgataatacttacgcatctc-aattgttgtttgtggtg
tgcaggtaaaggcaaagtgtgatcgtggaatcaaaggcaatgaagaggaggatgttctag
ggactcgattggat-gttggctggca-ttgttaggttgctagagtggagtcattagaaac
attgctagg-ttgctggttcctt-gtttcttgttg-tttgg----------------tat
ttgactattgttgatgc-------tatggttattgg---------ttattgttggagtat
------------tattgga------tatt------taat-tggtgtt-gttatttctgct
g-------atgattgtgaatgtggttaga----tggctagtggatatg-ggaccactagt
tgtagttt---------------------------------------tat--ttattata
ttatattta---------------------------------------------------
------------------------
>Chr17:23949286:23959783_5p 
------------------------------------------------------------
------------------------------------------------------------
------------------------------------------------------------
------------------------actctattgcttgtgtgtatagcccagtagatggga
ggattgccttactgagtatttataa-aatactcatgcattgc-aatatgtgtttgtg--g
tgcaggtaaaggcaaagtgtgatcgtggaatc-aaggcaatgaagaggaggatgttctag
tggttcgcttg----gttgtctagcttctgttaggttgctagagttgagtc-ctagaatg
ttgcttaggattgttggttcact-ggtttatgttg-tttgg---------------atta
ttag-ttatgat---------tggaattaatactggctattat----tctattgg----t
tattatatt---tactgga---tattatttattggttat-tgagactggtta-ttccgct
a-t------tggttgtgattgtggttagg----tggctagtggatatg-ggaccactagt
tgtagtttatttatt----------atattatat------------------ttgttatt
tattattt----attaaaaaaaaaa--ggtcgg--tcgtttcattgc--atgtc------
------------------------
>Chr17:23949286:23959783_3p 
------------------------------------------------------------
------------------------------------------------------------
------------------------------------------------------------
------------------------actctattgcttgtgtgtatagcccagtagatggga
ggattgccttactgagtatttataa-aatactcatgcattgc-aatatgtgtttgtg--g
tgcaggtaaaggcaaagtgtgatcgtggaatc-aaggcaatgaagaggaggatgttctag
tggttcgcttg----gttgtctagcttctgttaggttgctagagttgagtc-ctagaatg
ttgcttaggattgttggttcact-ggtttatgttg-tttgg---------------atta
ttag-ttatgat---------tggaattaatactggctattat----tctattgg----t
tattatatt---tactgga---tattatttattggttat-tgagattggtta-ttccgct
a-g------tagttgtgattgtggttagg----tggctagtggatatg-ggaccactagt
tgtagttta-ttatt----------atattatat------------------ttgttatt
tattattt----attaaaaaaaaaa--ggtcgg--tcgtttcatt---------------
------------------------
>Chr18:6458996:6466263_3p 
------------------------------------------------------------
------------------------------------------------------atgc--
----------------------tgagtcctggtttgttatttttgattgttgattgt-tg
attgttcattgatggttagagatgtctctattgcttgtgtgtatagcccaattgatggga
ggattgccttactgagggtttataa-aatactcatgcattgtaaatttgcgtttgtg--g
tgcaggtagaggcaaagtgtgatcgagaaatc-aaggcaatgaaggggaggatgttctag
tggttcgcttg----gttgtcttgcttctgttaggttgctagagttgagtc-ctagaatg
ttgtttaggattgctggttctat-ggtttatgctg-tttgg---------------atca
ttagtttatgatt--------aggaattaatatcgg------------ttatttg----a
ttatg--------attgga-----ttatttattgg-tat-tggtatctgttatttccact
g-t------tgtttgtgtttatggttagg----tggttagtgggtatg-ggaccactagc
tgtagtgtat------------------ttatta------------------ttattatt
tattatttattaattaaaaaaaaac--gggttagcttgtttca-----------------
------------------------
>Chr2:7941854:7951501_5p 
------------------------------------------------------------
---------------------------------------------------gtgactcg-
----------------------tttctcctggtttgat-----gtattgttatgtgtttg
cttgttgcttgaatatgaggtt---ctcaaatgcttgtgtgtataacccagtagatggga
ggattgccttactaagtatttatgataatacttacgcatctc-aattattgtttgtggtg
tgcaagtaaaggcaaagtgtgatcgtggaatcaaaggcaatgaagaggaggatgttctag
ggactcgattggtt-gttgtctggca-ttgctaggttgctagagttgagtcattagaaac
attgctagg-ttgctggttcctt-gtttcttgttg-tttgg----------------tat
ttgattattgttgatgt-------tatggttattgg---------ttattattggagtat
------------tattgga------tatt------taat-tggtgtt-gttatttccgct
g-------atgattgtgattgtggttagg----tggctagtgggtatg-ggaccactagt
tgta--------------------------------------------------------
------------------------------------------------------------
------------------------
>Chr2:7941854:7951501_3p 
------------------------------------------------------------
------------------------------------------------------------
--------------------------tcctggtttgat-----gtattgttatgtgtttg
cttgttgattgaatatgaggtt---ctcaaatgcttgtgtatataacccagtagatggga
ggattgcctcactaagtatttatgataatacttacgcatctc-aattgttgtttgtggtg
tgcaggtaaaggcaaagtatgatcgtggaatcaaaggcaatgaagaggaggatgttctag
ggactcgattggtt-gttgtctggca-tttctaggttgctagagttgagtcattagaaac
attgctagg-ttgctggttcctt-gtttcttgttg-tttgg----------------tat
ttgattattgttgatgt-------tatggttattgg---------ttattattggagtat
------------tattgga------tatt------taat-tggtgtt-gttatttccgct
g-------atgattgtgattgtggttagg----tggctagtgggtatg-gcaccactagt
tgtag-------------------------------------------------------
------------------------------------------------------------
------------------------
>Chr9:11632809:11639727_3p 
------------------------------atgc-atcc---------------------
ccatctggtgtcgg--tcgatgcatgt---------------tggtgtcggtcgatgc--
----------------------agagtcctagtttgtt------a-ttgttgattgc-tg
attgttggttgatggttagagatgtctctattgcttgtgtgtatagcccactagatggga
ggattgccttactgagtg--tataa-aatactcatacattgc-aatttgtgtttgtg--g
tgcaggtaaaggcaaagtgtgatcgtggaatc-aaggcaatgaagaggaggatgttctag
ggattcgatgggtt-gttgtctggct-tggctaggttgctagagttgggtcattagaaac
attgttagg-ttgctggttttat-gattcctgttg-tttga----------------tat
ttggttattgcttatgt-------tataattattgg-----------attatta------
--ttggttatt-tattgga------tat------------tagtgttggttatttccgct
g-t------tgattgtgattgtggttagg----tggctagtggatatg-ggaccactaat
tgtagtttat------ttacta---ttattat--------------------ttattatt
tattatttatttatttattaaaaaa-----------------------------------
------------------------
>Chr13:11607262:11612487_5p 
--------------------gtgtcggtcgatgctggtc---------------------
catgatggtgtcgg--tcgatgcaatcttt--------------gtgtcagtcgatgc--
----------------------agagcc-tggtttgtt------tgctgattgttgt---
--------ttgatggttagag-tgtctctattgcttgtgtgtatagcccagtagatggga
ggattgtcttactaagtgtttataa-aatactcatgcattgc-aatttgtgtttgtg--a
tgcaggtaaaggcaaagtgtgatcgtggaatc-aaggtaatgaagaggaggatgttctag
ggactcgattgtat-gttgtctggca-ttgctaggttgctagagttgggtcattagaaac
atttctagg-ttgctggtttcat-gttttctgatg-attgg----------------tta
ttggatataagttatgt-------tataatattg-------------gttatta------
--------------ttgga------tat-------ttat-tggtattgtttatttccgct
g-t------ttgttgtgattgtggttagg----tggctagtggatatg-ggaccactagt
tgtagtttatttattattattaa-ttatatatt-t-----------------ttattatt
tattattt-----aaaagaaaaacg-g---------------------------------
------------------------
>Chr4:16050419:16057113_5p 
-----------------ttggtgtcggtcgatgc-atcc---------------------
ccatgtggtgtcgg--tcgatgcatgt---------------tggtgtcggtcgatgc--
----------------------agagtcctggtttgtt------atttgttgtttgt-tg
attgttggttgatggttagagatgtctctattgcttgtgtgtatagcccagtagatggga
ggattgccttactgagtgtttataa-aatactcatgcattac-aatttgtgtttgtg--g
tacatgtaaaggcaaagtgtgatcgtggaatc-aaggcaatgaagaggaggatgttctag
ggactcgattggat-gttgtctgaca-ttgctaggttgctagagttgggtcattagaaac
gttgctagg-ttgctggttccat-gttttctgatg-atttg---------------gata
ttggtttatggttatat-------t-----------------------tgatta------
--ttggatatt----ttgt------tat-------tggaatattattggttatttccgtt
gtt------tgtttgtggttgtggttagg----tggctagtggttatg-ggaccactagt
tgtagtatat-tattattatta---atattat--t-----------------ttattata
tattattcattattaaaaaaaaaa----atcgg---------------------------
------------------------
>Chr2:8132474:8139234_3p 
----------------------------------gacac---------------------
ctcccttccagcga-gacgatgtctgatt-------------------------------
--------------------------tcctggtttgt-------gtgttttgtttga-tg
cttgt--ttggaactttggaat---cattattgcttgtgtgtatagcccagtagatggga
ggattgcctcactgagtgtttatca-aatactcatgcatctc-aatttgtgtttgtg--g
tgcaggtaaaggcaaagtgtgatcgtggaatc-aaggcaatgaagaggaggatgttctag
ggactcgattggat-gttgtctggta-ttgctaggttgttagagttgagccattaggaac
attgctagg-ttgccggtttcat-gtttcttgttg-tttgg----------------tat
tgggatattgcctttgc-------tataatattgga---------ttgttatcgg-ttat
tattgggttat-tattggatattgttat------------tggtatt-gtta-ttccgct
g-t------tgattgtgattgtggttagg----tggctagtgggtatg-ggaccactagt
tgtagtttatttatatatatta------ttat--------------------ttattatt
tatttatt-----aaaaaaaaaaaaaaggtcg-g-tccttt-------------------
------------------------
>Chr13:18666723:18676013_5p 
-------------------nctgtcggtcgatgttggtc---------------------
cctaatggtgttgg--tcaatgcg--------------agctttgtgtcggtagatgc--
----------------------agag-cctggtttgtt----------------tgt-tg
actgttgtttgatggttagag-tatctctattgcttgtgtgtatagcccaatagatggga
ggattgccttacttagtgtttataa-aatactcatgcattgc-aatttgtgtttgtg--g
tgcaggtaaaggcaaagtgtgatcgtggaatc-aaggcaatgaagaggaagatgttctag
tggttcacttg----gttttctggcttctgttagtttgctagagttgagtc-ctaaaatg
ttatttaggattgctggttctct-ggtttatgcta-tttgg---------------atca
ttagtttatgatt--------tggaattaatgttgg------------ttattgg----t
tatta--tt---tattgga-----ttatttattggatat-tggtatctgttatttctgct
g-t------tggttgtgtttgaggttagg----tggctagtgcgtatg-ggaccactagc
tgtagtgtat------------------ttatta------------------ttattatt
tattatttattaattagaaaaa--------------------------------------
------------------------
>Chr12:24595114:24602453_3p 
------------------ttgcgtcggtcgacacaacct---------------------
ccatttggtgtcgg--tcgatgcatgtt---------------ggtgtcgatcgatgc--
----------------------agagtcctggtttgtt------tattgttgtttgt-tg
attgtt-gttgatggttagagatgactctattgcttgtgtgtatagcccagtagatggga
ggattaccttatttagtgtttataa-aatactcatgcattgc-aatatgtatttgtg--g
tgcaggtaaaggcaaagtgtgatcgtggaatc-aaggcaatgaagaggaggatgttctag
gaactcgattggat-gttgtctagca-ttgctaggttgctagagttgagtcattagaaac
attgctagg-ttgctggtttcat-gttttctgatg-attgg----------------ata
ttgaatatggtttatgt-------tatgatattg-------------gttatta------
--------------ttgga------ttt-------ttat-tggtattgtta--ttccgct
g-t------tggttgtgattgtggttagg----tggctagtgggtatg-ggaccactagt
tgtagtttattta-------ta---tatttattat-----------------ttataatt
tattatta-----aaaagaaaaggc-cggtcctt-tcat---------------------
------------------------
>Chr12:11066279:11077246_3p 
atcggtcgatgc-agcttctgcgtcggtcgatgc-atcc---------------------
ccatgtggcgtcgg--tcgatgcatgt---------------ttgtgtcggtcgatgc--
----------------------agtgtcctggtttgtt------a-tcgttgattgt-tg
attgttgtttgatggttagagatgactctattgcttgtgtgtatagcccagtagatggga
ggattgccttactgagtgtttataa-aatactcatgcgttgc-aatatgtgtttgtg--g
tgcaggtaaaggcaaaatgtgatcgtggaatc-aaggcaatgaagaggaggatgttctag
ggactcgatttgat-gttgtctggca-ttgctaggttgctagagttgggtcattgg-aaa
gttgctagg-ttgatggttctat-gtttcttgtta--ttga----------------tta
ttggatattgttgatgt-------tatgattatt-g-----------gttattat-----
--tggatta-t-tactgga------tat-------tgat-tggtattggtta-ttccgct
g-t------tggttgtgattgtggttagg----tggctagtgggtatg-tgaccactagt
tgtagtttatttagtataa--t---atattattat-----------------ttattatt
tattattt-----aaaaaaaaa--------------------------------------
------------------------
>Chr9:24844625:24852410_3p 
atcggtcgatgc-agcttctgtgtcgatcgatgc-ttcc---------------------
ccatttggcatcgg--tcgatgcatgtg--------------tggcgtcggtcgatgc--
----------------------tgagtcctggtttgtt------atttgtcgtttgt-tg
attgttgtgtgttggttattgata-ctctattgcttgtgtgtatagcccagtagatggga
ggattgccttactgagtgtttataa-aatactcatgcattgc-aatatgtgtttgtg--g
tgcaggtaaaggcaaagtgtgatcgtggaatc-aaggcaatgaagaggaggatgttctag
ggactcggttttat-gttgtctggca-ttgctaggttgctagagttgggtcattag-aac
attgctagg-ttgctggttctat-gattcctgttg-----------------------tt
ttggatattgattatgttg--gaatatggttata-t-----------tttattat-----
--tggatta-t-tattgaa------tat-------tggt-tggttat------ttctgct
g-t------tgaatgtgtttgtggttagg----tggctagtgggtatg-ggaccactagt
tgtagtttatttta------tt---atattatat---------ttattat--ttattatt
attttttt-----taaaaag----------------------------------------
------------------------
>Chr4:16050419:16057113_3p 
---------------------------tcaatgc-atcc---------------------
ccatgtggtgtcgg--tcgatgcatgt---------------tggtgtcggtcgacgc--
----------------------agagtcctggtttgtt------atttgttgtttgt-tg
attgttggttgattgttagagatgtctctattaattgtgtgtatagcccagtagatggga
ggattgccttactgagtgtttataa-aatactcatgcattac-aatttgtgtttgtg--g
tgtaggtaaaggcaaagtgtgatcgtggaatc-aagacaatgaacaggaggatgttctag
ggactcgatttgat-gttgtatggca-ttgctaggttgctagagttgggtcattagaaac
gttgctagg-ttgctggttccat-gttttctgatg-atttg---------------gata
ttggtttatggttatat-------t-----------------------tgatta------
--ttggatatt----ttat------tat-------tggaatattattggttatttccgct
gtt------tgtttgtggttgtgtttagg----tggctagtgggtatg-ggaccactaat
tgtagtatat-tattattatta---ttaatattat-----------------ttattata
tattatttattattaaaaaaaaaat-gggtcggg-tcgtttca-----------------
------------------------
>Chr9:24844625:24852410_5p 
------cgatgcaagtttctgtgtcgatcgatgc-ttcc---------------------
ccatttggcatcgg--tcgatgcatgtg--------------tggcgtcggtcgatgc--
----------------------tgagtcctggtttgtt------atttgtcgtttgt-tg
attgttgtgtgttggttattgata-ctctattgcttgtgtgtatagcccagtagatggga
ggattgccttactgagtgtttataa-aatactcatgcattgc-aatatgtgtttgtg--g
tgcaggtaaaggcaaagtgtgatcgtggaatc-aaggcaatgaagaggaggatgttctag
ggactcggtttgat-gttgtctggca-ttgctaggttgctagagttgggtcattag-aac
attgctagg-ttgctggttctat-gattcctgttg-----------------------tt
ttggatattgattatgttg--gaatatggttata-t-----------tttattat-----
--tggatta-t-tattgaa------tat-------tagt-tggttat------ttccgct
g-t------tgaatgtgtttgtggttagg----tggctagtgggtatg-ggaccactagc
tgtagtttatttta------tt---atattatat---------ttattat--ttattatt
------------------------------------------------------------
------------------------
>Chr9:11632809:11639727_5p 
------------------------tggtcgatgc-at-c---------------------
ccatatggtgtcag--tcgatgcatgt---------------tggtgtcggtcgatgc--
----------------------agagtcctagtttgtt------a-ttgttgattgc-tg
attgttggttgatggttagagatgtctctattgcttgtgtgtatagcccaatagatggga
ggattgccttccagagtgtttataa-aatactcatgcattgc-aatttgtgtttgtg--g
tgcaggtaaaggaaaagtgtgatcatggaatc-aaggcaatgaagaggaggatgttttag
agactcgattggtt-gttgtctggca-ttgctaggttgctagagttgggtcattagaaac
attgttagg-ttgctggttctat-gattcctgttg-tttga----------------tat
ttggttattgcttatgt-------tataatcattgg-----------attatta------
--ttggttatt-tattgga------tat------------tggtgttggttatttccgct
g-t------tgattgtgattgtggttagg----tggctagtggatatg-ggaccactagt
tgtagtttat------ttacta---ttattat--------------------tatttat-
--ttatttatttatttattaaaaaa-caaaaaaa-a------------------------
------------------------
>Chr12:11066279:11077246_5p 
--------atgc-agcttctgcgtcggtcgatgc-atcc---------------------
ccatgtggcgtcgg--tcgatgcatgt---------------ttgtgtcggtcgatgc--
----------------------agtgtcctggtttgtt------a-tcgttgattgt-tg
attgttgtttgatggttagagatgactctattgcttgtgtgtatagcccagtagatgaga
ggattgccttactgagtgtttataa-aatactcatgcattgc-aatatgtgtttgtg--g
tgcaggtaaaggcaaagtgtgatcgtggaatc-aaggaaatgaagaggaggatgttctag
ggacttggtttgat-gttgtctggca-ttgctaggttgctagagttgggtcattag-aac
gttgctagg-ttgctggttctat-gtttcctgtta--ttga----------------tta
ttagatattgttgatgt-------tatgattatt-g-----------gttattat-----
--tggatta-t-tactgga------tat-------tgat-tggtattggtta-ttccgct
g-t------tggttgtgattgtggttagg----tggctagtgggtatg-ggaagactagt
tgtagtttatttagtataattt---atagtattat-----------------ttattatt
tatt--------------------------------------------------------
------------------------
>Chr13:11607262:11612487_3p 
---------------------------tcgatgctggtc---------------------
catgatggtgtcgg--tcgatgcaatcttt--------------gtgtcggtcgatgc--
----------------------aaagcc-tggtttgtt------tgttgattgttgt---
--------ttgatggttagag-tatctctattgcttgtgtgtatagcccagtagatggga
ggattactttactgagtatttataa-aatactcatgcattgc-aatttgtgtttgtg--a
tgcaggtaaaggcaaagtgtgatcgtggaatc-aaggcaatgaagaggaggatgttctag
ggactcgattggat-attgtctggca-ttgctaggttgctagagttgggtcattagaaac
atttctagg-ttgttggtttcat-gttttccgatg-attgg----------------tta
ttggatatgagttatgt-------tataatattg-------------gttatta------
--------------ttgga------tat-------ttat-tggtattgtttatttctgct
g-t------tggttgtgattgtggttagg----tggctagtggatatg-ggaccactagt
tgtagtttatttattattattaa-ttatttatt-t-----------------ttattatt
tcttattt----------------------------------------------------
------------------------
>Chr15:19155895:19163166_5p 
-----------------cttgcatcggtcgacgcagatcttgcgtcggtcgacgctacct
ccatctggtgtcag--tcgatgc---------------atgttggtatcggtcgatgc--
----------------------agagtcctggtttgtt------attgtttatt--t-tg
aatgttgtttgatggttagagatgtctctattgcttgtgtgtatagaccagtagatggga
ggattgccttactgagtgtttataa-aatactcatgcattgc-aatatgtgtttgtg--g
tgcaggtaaaggcaaagtgtgatcgtggaatc-aaggcaatgaagaggaggatgttctag
tggttcgcttg----gttgtctagcttctgttaggttgctagagttgagtc-ctagaaca
ttgtttagaattgctggttattt-gatatatgctg--ttgg---------------atta
ttagtttatgat---------tggattttatactggataataa----tatattgg----t
tattatatt---tattgga---tattatttattggttat-tggtatt-gtta-ttccgct
g-t------tggttgtgattatggttagg----tggctagtggatata-gaaccactagt
tgtagtataattatt----------atattata-------------------ttattatt
tattatt------ttaaaaaaa--------------------------------------
------------------------
>Chr10:17302479:17306386_5p 
------------------------------------------------------------
-------------------acac---taggc-----------tggtgtcggtcgacacct
cccttccagcgagacgatgttcgttttcctggtttgt-------gtgctttgtttgt-tg
gttgtt--ttggaacattggat---cattgttgcttgtgtgtatagcccagtagatggga
ggattgcctcactgagtatttatca-aatactcatgcatctc-aatttgtgtttgtg--g
tgcaggtaaaggcaaaatgtgatcgtggaatc-aaggcaatgaagaggaagatgttctag
ggactcgattggtt-gttgtctgaca-ttgctaggttactagagttgggtcattagaaac
attgctaggattgtcggtttggt-gtttcttgttg-tttgc----------------tat
ttggatt-ttgttatga------------------------------ttatg-------a
tgttagtttct-tattggt------tat-------ttat-tggtattggtta-ttctgct
g-t------tggttgtgattgtggttagg----tggttagtgggtatg-ggaccactagt
tgtagt---ttattattattta---ttattatta------------------ttattatt
tattatttat---tataaaaaaaa------------------------------------
------------------------
>Chr12:21237213:21246442_5p 
------------------------------------------------------------
-------gtgtcgg--tcgacac---ttggc-----------tggtgtcggtcgacacct
cccttccagcgagatgatgtttattttcctggtttgt-------atgctttgtttgt-tg
attgtt--tggaacattggaat---tacagttgcttgtgtgtatagcccagtagatggga
ggattgcctcactgagtatttataa-aatactcatgcatctc-aatttgtgtttgcg--g
tgcaggtaaaggcaaagtgtgatcgtggaatc-aaggcaatgaagaggaggatgttctag
ggactcgattggtt-gttgtctagca-ttgctaggttgctagagttgggtcattagaaat
attgctagg-ttgctggtactat-gattcctgttg-gttgt----------------att
ttggata-tggttatgt------------------------------tataa-------t
tattggattat-tattgga------tatttattggttat-tggtattggttatttctgct
g-t------tgattgtgattgtggttagg----tgactagtgggtatt-ggaccactagt
tgtagtttattattattattat---ttattat--------------------ctattatt
--ttattaat---taaaaaaaaaac---gg------------------------------
------------------------
>Chr12:21237213:21246442_3p 
------------------------------------------------------------
----------------tcgacac---ttggc-----------tggtgttggtcgacacct
cccttccagcgagatgatgtttgttttcctggtttgt-------atgctttgtttgt-tg
attgtt--tggaacattggaat---tacagttgcttgtgtgtatagcccagtagatggga
ggattgcctcactgagtgtttataa-aatactcaagcatctc-aatttgtgtttgcg--g
tgcaggtaaaggcaaagtgtgatcgtggaatc-aaggcaatgaaaagaaggatgttctag
ggactcgattggtt-gttgtctgaca-ctgctaggttgctagagttggttcattagaaaa
aatgctagg-ttgctggttctat-gattcctgttg-gttga----------------att
ttggata-tggttatgt------------------------------tataa-------t
tattggattat-tattgga------tatttattggttat-tggtattggttatttccgct
g-t------ttattatgattgtggttagg----tggctagtgggtatg-ggatcactctt
tgtagt---ttattattattat---ttattat--------------------ctattatt
--ttatttat---taaaaaaaaaa------------------------------------
------------------------
>Chr14:19587480:19593653_5p 
------------------------acaccaaggc--------------------------
-----cagggttgt--tcgacac---ttggc-----------tggtgtcggtcaacacct
cccttccagcgagacgatgtttgatttcttggtttgt-------atgtcttgtttgt-tg
attgtt--tggaacattgatat---ccttgttggttgtgtgtatagcctagtagattgga
ggattgcctcactgtgtgtttatca-aatactcatgcatctc-aatatgtgtttgtg--g
tgcaggtaaaggcaaagtgtgatcgtggaatc-atggcggtgaagaggaagatgttctag
agactcgattgaat-gttatctggca-ttgctaggttgctagagttgggtcattagaaac
attgctagg-ttgctggtttcat-gtttcctgatg-attga----------------tta
ttggattattgttatgg------------------------------tttaagat----t
ggttatttatt-gattgga-----------------tat-tgctatttgtta-ttccgat
g-t------tggttgtgattgtggttagg----tgactagtgggtatg-ggaccacttgt
tgtaga---ttattatttatta---ttattat--------------------ttattatt
------------------------------------------------------------
------------------------
>Chr4:16021667:16026947_5p 
------------------------------------------------------------
-------------------acac---ttggc-----------tggtgtcggtcgacacct
cccttccagcgagac-atgtttgatttcctggtttgt-------atgttttgtttgt-tg
tttgtt--tggaacattggaat---cattgttgcttgtgtgtatagcccagtagatggga
ggattacctcactgagtgtttatca-aatacgcacacatctc-aatatgtgtttgtg--g
tgcaggtaaaggcaaagtgtgatcgtggaatc-aaggcgatgaagaggacgatgttctag
ggattcaattgtat-gttgtctggtg-ttgctaggttgctagagttgagtttttagaaac
attgttagg-ttgtcggtttcat-gtttcctgatg-tttaa----------------tta
ttggattgtagttatgg------------------------------tttaagat----t
ggttatttatt-tattgga-----------------tat-tggtatttgtta-ttccgct
g-t------tggttgtgatagtggttagg----tggctagtggatatg-ggatcactagt
tataga---ttattatttatt---------------------------------------
------------------------------------------------------------
------------------------
>Chr3:15900411:15909432_5p 
------------------------------------------------------------
----------------------------tgacagtaaccggat--cgtcgagtcactt--
------------------attcatgttcttggtttgt---------tttattgttgt-tg
tttgtgg------catgagaga---tcttattgcttgtgtgtatagcccagtagatggga
ggactgcctcactgagtatttatca-aatactcatgcatctc-aatttgtgtttgtg--g
tgcatgtaaaggcaaaatgtgatcgtggaatc-aaggcaatgaagaggaagatgttctag
ggactcgattggat-gttgtctggca-ttgctaggttgctagagttgggtctttagaa--
cttattagg-ttgccggttccttggtttcatgttg-tttgacattgaaatggttagg--a
ttggttgttggttattctattatggattaatattgg-----------attattggttc--
------------aattggt------tatt------taat-tggta-ttatta-ttccgct
g-t------tgtttgtgattgtggttagg----tggctagtggatatg-ggaccactagt
catagttatttat--------------atta---------------------ttattatt
tattatta-----ataaaaaaacgg---gtcagg-tcgtttcagttt-ggtatca-----
------------------------
>Chr10:18526886:18536525_3p 
------------------------------------------------------------
------------gg--tcgacacccttttgacagtaaccggatcgtgtcgggtcactt--
------------------gttcatgttcc-ggtttgt---------tttattattgt-tc
tttgtgg------catgagaga---tcttattgcttgtgtgtatagctcaacagatggga
ggattgcctcactgagtatttatca-aatactcatgcatctc-aatttgtgtttgta--g
tgcaggtaaaggcaaagtgtgatcgtgaaatc-aaggtaatgaagaggaagatgttctag
ggactcgtttgatt-gttgtctggca-ttgctaggttgctagagttgggtctttagaa--
cttgctagg-ttgccggttcctt-gtttcctgttg-tttgacattgaaatggtta-----
----------------------------------gg-----------attatt-------
-------------attggt------tatt------taat-tggta-ttatta-ttccgct
g-t------tggttgtgattgtggttagg----tggctagtgaatatg-tgaccactatt
tgtagtttactattatttattattattattat--------------------ttattatt
tatttttt-----tttaaaaacg-------------------------------------
------------------------
>Chr10:18526886:18536525_5p 
------------------------------------------------------------
-------------------acacccttctgatagtaactggatcgtgtcgggtcactt--
------------------gttcatgttcc-ggtttgt---------tttattattgt-tg
tttgtgg------catgagaga---tcttattgcttgtatgtatagcccagtagatggga
ggattgcctcactgagtatttatca-aatactcatgcatctc-aatttgtgtttgtg--g
tacaggtaaaggcaaagtgtgatcgtggaatc-aaggcaatgaagaggaagatgttctag
ggtctcgattgatt-gctgtcgtgca-ttgctaggttgctagagttgggtctttagaa--
cttgctagg-ttgccggttcctt-gtttcctattg-tttgacattaaaatggtta-----
----------------------------------gg-----------attatt-------
-------------attggt------tatt------taat-tggta-ttgtta-ttccgct
g-t------tggttgtgattgtggttagg----tggctagtgggtatg-ggaccactagt
tgtagtttactattatttattattatgatta---------------------ttattatt
tattattt-----ataataaaa--------------------------------------
------------------------
>Chr7:11196819:11205173_5p 
------------------------------------------------------------
----------tcgg--tcgacac---ttggc-----------tggtgtcggttgacacct
cccttccagcgagatgatgtttgatttcctggtttgt-------atgtcttgtttgt-tg
attgtt--tggaacattggtat---cattgttgcttgtgtgtatagcccaatagatggga
ggattgcctcactgagtgtttatca-aatactcatgcatctc-aatatgtgtttgtg--g
tgcaggtaaaggcaaagtgtgatcatgaaatc-aaggcgatgaagaggaggatgttctag
ggactcgattggat-gttgtctggca-atgctaggttgctagagttgggtcattagaaac
attgctagg-ttgccggtttcat-gtttcctgatg-attga----------------tta
ttcgattgttgttatgg------------------------------attattat----t
ggttattttat-tattgga------tat-------ttat-tggtattgttat-ttccgct
g-t------tggttgtggttgcggatagg----tggctagtgggtatg-g----------
------------------------------------------------------------
------------------------------------------------------------
------------------------
>Chr15:12960046:12963690_3p 
------------------------------------------------------------
------------------------------------------------------------
------------------------------------------------------------
----------------tagaga---tcttattgcttgtgtgtatagcccagtagatggga
ggattgcctcactgagtgtttatca-aatactcatgcatctc-aatttgtgtttgtg--g
tgcaggtaaaggcaaagtgtgatcgtggaatc-aaggcaatgaagaggaggatgttctag
ggactcgattggat-gttgtctggca-ttgctaggttgctagagttgggtcattag----
attgctagg-ttgctggttcctt-gtttcttgttg-tttgg----------------tat
tgggatattgcctttgc-------tataatattggt---------ttgttattgg-ttat
tattggtttat-tattgga------tat------------tgattat-gtta-ttccgtt
g-t------tgagtgtgttggtggttagg----tggctagtgggtatg-ggaccactagc
tgtagtttattttattatatta-------tat--------------------ttattatt
cattatta-----aaaaaaaaaa----ggtcg-g-tcgtttcacc----atgcgagaatc
tccgagagggaaagagccgcatgt
>Chr7:15721448:15723547_3p 
------------------------------------------------------------
------------------------------------------------------------
------------------------------------------------------------
-ttgtttattgatggttagagatgtctccattgcttgtgtgtatagcccagtagatggga
ggatcgccttactgagtgtttataa-aatactcatgcattac-gttttgtgtttgtg--a
tgcaagtaaaggcaaagtgtgatcgtggaatc-aaggcaatgaagaggaggatgttctag
ggactcgattggat-gttttctagca-ttgctaggttgctagagctgagtctttaaaa--
cttgctagg-ttgctggttcctt-gtttcctgttg-tttga----------------tat
tggagtattgct---------atatttgattattgg-----------attattgt-----
--------------ttgga------tat------------tggtatctattatttccgct
g-t------tggttgtgcttgtggttagg----tttctagtgggtaat-ggaccactagt
tgtagtttattatt-------------------------------------attattatt
tattattt-----aaataaaaaacg--ggtcagg-tcttttcagttt-ggtatcagagcc
cttatggttcaaggtttg------
>Chr7:15721448:15723547_5p 
------------------------------------------------------------
------------------------------------------------------------
------------------------------------------------------------
-----------------agagatgtctccattgcttgtgtgtatagcccagtagatggga
ggatcgccttactgagtgtttataa-aatactcatgcattac-gttttgtgtttgtg--a
tgcaagtaaaggcaaagtgtgatcgtggaatc-aaggcaatgaagaggaggatgttctag
ggactcgattggat-gttttctagca-ttgctaggttgctagagctgagtctttaaaa--
cttgctagg-ttgctggttcctt-gtttcctgttg-tttga----------------tat
tggagtattgct---------atatttgattattgg-----------attattgt-----
--------------ttgga------tat------------tggtatctattatttccgct
g-t------tggttgtgcttgtggttagg----tttctagtgggtaat-ggaccactagt
tgtagtttattatt-------------------------------------attattatt
tattattt-----aaataaaaaacg--ggtcagg-tcttttcagttt-ggtatcagagcc
cttatggttcaaggtttg------
>Chr20:25313363:25323277_5p 
------------------------------------------------------------
------------------------------------------------------------
-------------------------------ttatnat------aattattgtttgc-tg
attgttgtttgatggttagagatgactctattgcttgtttttatagcccagtagatggga
ggattgccttactgagtgtttataa-aatactcatgcattgc-aatatgtgtttgtg--g
tgcaggtaaaggcaaagtgtgatcgtggaatc-aaggcaatgaagaggaggatgttatag
ggactcggttttat-gttgtctggca-ttgctaggttgctagagttgggtcattag-aac
attgctagg-ttgctggttctat-gattcctgttg-----------------------tt
ttggatattgattatgttg--gaatatggttata-t-----------tttattat-----
--tggatta-t-tattaaa------tat-------tggt-tggtcat------ttccgct
g-t------tgaatgtgtttgtggttaggtgactggctagtgggtatg-ggaccactagt
tgtagtttatttta------tt---atattatattatat-ttattattta--ttattatt
tttttttt-----ttaaacg--------gtcg-g-tcgtttcacaag-------------
------------------------
>Chr7:11196819:11205173_3p 
------------------------------------------------------------
----------tcga--tcgacact-gtgggg-----------tagtgtcggtcgacacat
cccttccagcgagatgatgtttgatttcctggtttgt-------atgtcttgtttgg-tt
attgtt--tggaacattggtat---cactgttgcttgtgtgtatagcccagtagatggaa
ggattgcctcactgagtgtttatca-agtacccatgcatctc-aatatgtatttatg--g
tgcatgtaaaggcaaagtgtgatcgtgaaacc-aaggcgatgaagaggaggatgttctag
agactcgattggat-gttgtctggcg-ttgctaggttgctagagttgggtcattagaaac
attgctagg-ttgctggtttcat-gtttcctgata-attga----------------tta
ttcgattgttgttatgg------------------------------attattat----t
gtttattttat-tattgga------tat-------ttat-tggtattgttat-ttccgct
g-ttggttgtggttgtggttgtggatagg----tggc-----------------------
------------------------------------------------------------
------------------------------------------------------------
------------------------
>Chr16:12185170:12192730_5p 
------------------------------------------------------------
------------------------------------------------------------
------------------------------------------------------------
-ttgttgtttgatggttaga-gtatctctattgcttgtgtgtatagcctagtagatggga
ggattgccttactaagtgtttataa-aatactcatgcattgc-aatttgtgtttgtg--g
tgcaggtaaaggcaaagtgtgatcgtggaatc-aaggcaatgaagaggaggatgttctag
ggactcgattggat-tttatctgatt-atgctaggttgctagagttgggtctgaag-aac
attgctaga-ttgtcggttctat-gtcttttgtta-tttgg----------------tta
ttggatg-----------------------------------------------------
-------------attgaa------tat-------ttat-tgatatt-attt-ttccgct
g-t------tgaatgtgtttgtggtttgg----tggctagttggtatg-g----------
------------------------------------------------------------
------------------------------------------------------------
------------------------
