# Supplementary material for: Transposon signatures of allopolyploid genome evolution
Source: Nat Commun. 2023 Jun 1;14:3180. doi: 10.1038/s41467-023-38560-z (PMC10235133; doi:10.1038/s41467-023-38560-z)
Supplement: Supplementary file 8 — Supplementary Data 5 [file 41467_2023_38560_MOESM8_ESM.zip › Supplementary Data 5/Camelina.LTRFamily/Camelina.Aligned/gt10.fam_3181.Aligned.fa]

>Chr5:24514556:24523532_5p 
----------------------tctcctccaaatcgtccaatactcaaaacccaagcctt
aaacatccgtaggaacctatatcaaccaatcccagcaagaaaaacacacaaacaaacaac
aaacaagcaagaacaaggaaatcaaaggcttatattagtcatggtcatgcactcacctct
ctgcagaaagattctgaccaataagaacaaattccctcactcctagcaagc-tctagcac
gttcacagccttagatctc---------------------ccaagaacagcaaggaatct
caccaatctctctcaaaagctcatggacaaagttttctctct-tttcttctc-aacaca-
--aacaaacggcgaccaaaaacacttccaaaaacccttctggtcgacaaatcc-tttaaa
tatctcagtttagtggttttctctaaaccaaaccggtctaaatcgataatt-aaattgaa
ccggtcgaaccagaaacaatgagtgtcgatcgatacctcctgtggtgtcgatcgatacct
c----------------------------------------------
>Chr5:24514556:24523532_3p 
----------------------tctcctccaaatcgtccaatactcgaaacccaagcctt
aaacatccgtaggaacctgtatcaaccaatcccagcaagaaaaacacacaaacaaacaac
aagcaagcaagaataaggaaatcaaaggcttagattagccatggtcatgcactcacctct
ctgcagaaagattatgaccaataagaacgaattccctcactcctagcaagcatctagcac
tttcacagccttagatctc---------------------ccaagcacagcaaggaatct
caccaatctctctcaaaagctcaaggacaaagttttctctct-ttccttctc-aaaaca-
--aacaaacggtgaccaaaaacactccc-aaaactcttctggtcgacaaatcc-tttaaa
tatctcagtttagtggttttccctaaaccaaaccggtccaaatcgataatt-aaattgaa
ctggtcgaaccaaaaacaatgagtgtcgattgataccccctgtggtgtcgatcgacaccc
tca--------------------------------------------
>Chr9:16576223:16584361_3p 
-------------------------------------------ctccaaatccaagcctt
atacatccgtaggaacctgtatcaaccaatcccagcaagaaaaacacacaaacaaacaac
aaacaagcaagaacaaggaaatcaaaggcttagattagccatggtcatgcactcacctct
ctgcagaaagattctgaccaataagaacgaattccctcactcttagcaagcttctagcac
tttcccagccttagatctc---------------------ccaagaacagcaaggaatct
caccaatctctctcaaaagctcaagaacaatgttttctctct-tttcttctcaaaaaca-
--aacaaacggcgacaaacaccacttcc-aaaacccttgtggtcgacaattcc-tttaaa
tatctcggtttagtgattttccttaaaccaaattgaccaaaatcgataatt-aaatcaat
tcgatcgaaccggaaaacaatggtgtcgaccgacaccccct-tggtgtcgatcgacaccc
tcacccaaaacgtacaaattggtttgcgggtgttacaggggaagaac
>Chr15:13912282:13926270_3p 
---------------------------------tcgtccaatactcgaaacccaagcttt
atacatccgtaggaacttgtatcaaccaatccca-caagaaaaacacacaaacaagcaac
aaacaagcaagaacaagggaatcaaaggcttagattagccatggtcatgcactcacctct
ctacagaaagattctgaccaataagaacaaattccctcactcctagcaagcttgtagcac
cttcccagccttagatctc---------------------ccaagaacagcaaggattct
caccaatctctctcaaaagctcaagaaccaactctctctttt-tttttctctaaaaacg-
--gcgaaacaacac-aaaacacgaccct-aggtcgtttt-----------ccccctttta
caactcgattttagggatttc-ctaaaccaa-ccacgcaaaccggacgattaaaatcgaa
ccgaccaaaccggctacaactagtatcgatcgacacc-----------------------
-----------------------------------------------
>Chr15:13912282:13926270_5p 
------------------------------------tccaatactcgaaacccaagcctt
atacatccgtaggaacctgtatcaaccaatcccagcaagaaaaacacacaaacaagcaac
aaacaagcaagaacaagggaatcaaaggcttagattagccatggtcatgcattcacctct
ctgcagaaagatactgaccaataagaacgaatttcatcactcctagcaagcttctagcac
cttcccagccttagatctc---------------------ccaagaacagtaaggattct
caccaatctctctcaaaagctcaaaaaccaactctctcttttgtttttctctaaaaacg-
--gcgaaacaacacaaaaacacgaccct-aggtcgtttt-----------ccccctttta
caactcgattttagggatttc-ctaaaccaa-ccacgcaaaccggacgattaaaatcgaa
ccgaccaaaccggctacaactagtgtcgatcgacacccaca-------------------
-----------------------------------------------
>Chr11:17602877:17615213_5p 
-------------------------------aatcgtccaatactcgaaaccaaagcctc
atacatccgtaggaagctgtaggaaccaattccagcaagaaaaacaaacaaacaagcaac
aaacaagcaagaacaaggaaatcaaaggctaagattagccatggtcatgcactcacctct
ttgcaggaatattcagaccaatagcaacgaatccaacc-ctcctagcaagcttctagatc
cttcctagctccaaaactc---------------------ccaagagcagccaggaatct
caccaatctctctcaaaagctcaagaacaatgcttctctctc-ttttctctcaaaaaca-
--acaaagcggcgacaaaataaaattcc-aaaacccttcttgcatcaaaacccacttaaa
taacccggttcaatggtttcc-taaaaccaacccaaaccaaatcgattaaa-aactcaat
ctggtcaaaccagtaaaccttggtgtcgaccgacacca----------------------
-----------------------------------------------
>Chr19:20190478:20196597_3p 
-----------tcgctcccaaacctccaccaaatcgtccaatactaaaaacccaagccga
aaacattcataggaacctgtagcaaccaatcccagcaagaaaaacacacaaaacaacaac
aaacaagcaagaacaaggaaatcaaaggcttagattagccatggtcatgcactcacatct
ctgcaggaagattctgatcaacaatgaacgaatcc-acactcctagaaagcttcccacac
gttcctagccttgaatcctcactcccacagcaagatctcacccacaaagccttgaaatct
cacaaaactcaccaaaaactcaagaacaaacttttctcttctttttcctctttgattcat
cggcgagacaacaataaaacacga-cct-aggttgtttt-----------tctcacttaa
tagtccggttatgtggtttcc-ttaaaccaaaccgtccaaaattgccaatt-gaatccat
ctggtcgaaccagaaaacaatggtgtcgaccgacacccact-tggt--------------
-----------------------------------------------
>Chr11:17602877:17615213_3p 
-----------------------------caaatcgtccaatactcgaaacccaagcctc
atacatccgtaggaacctgtagcaaccaatcccagcaagaaaaacacacaaacaagcaac
aaacaagcaaaaacaaggaaatcaaaggcttagattagccatggtcatgctctcacctct
ttgcaggaagattcagaccaatagcaacaaatccaacc-ctcctagcaagcttctagatc
cttcctagctccaagactc---------------------ccaagaacagccaggaatct
caccaatctctctcaaaagctcaagaacaatgcttctctctc-ttttctctcaaaaaca-
--acaaagcggcgacaaaataaaattcc-aaaacccttcttgcgtccaaacccacttaaa
taacccggttcaatggttttc-taaaaccaacccgaaccaaatcgattaaa-aaatcaat
ctggtcgaaccagtaaaccttggtgtagaccaacac------------------------
-----------------------------------------------
>Chr12:22191787:22206401_5p 
agagtcgaatctcgctccc-aatctcctccaaatcgtccaatactcaaaacccaagcctt
atacctccataggaacctgtgtcaaccaattcccagcaagaaaacacacaaacaagcaac
-aacaagcaagaacaagggaatcaaaggcttagattagccatggtcatgcactcacctct
ttgaaggaagatttagaccaa-aagaaacgaatccaacactcccagcaaccttccaacac
gttcctagccttggatcttcaatcccacagcaagatctcaccaaaaacgccttgaaatct
cacaaactctctcaagaaccttaggaactgtttttctcctttctttttctctcgaatggc
--gcaagacaacca-aaaacacgaccct-aggttgtttt-----------ctttctttta
aacctcggtccaatggtttcc-ttaaaccaaaccgaaccaaatc----------------
-------gatcaaaaatcc-----------------------------------------
-----------------------------------------------
>Chr12:22191787:22206401_3p 
------------cgctccc-aatctcctccaaatcgtccaatactcaaaacgcaagcctt
atacctccataggaacctgtgtcaaccaattcccaacaagaaaacacacaaacaagcaac
-aacaagcaagaacaagggaatcaaaggcttagattagtcatggtcatgcactcacctct
ttgaaggaagatttagaccaa-aagaaacgaatccaacactcccagcaaccttccaacat
gttcctagccttggatcttcaatcccacagcaagatctcaccaaaaacgccttgaaatct
cacaaactctctcaagaaccttaggaactgtttttctcctttctttttctctcaaacggc
--gcaagacaacca-aaaacacgaccct-aggtcgtttt-----------ctttctttta
aacctcggtccaatggtttca-ttaaaccaaactgaacgaaatc----------------
-------aatcaaaaatccaat--------------------------------------
-----------------------------------------------
