# Supplementary material for: Transposon signatures of allopolyploid genome evolution
Source: Nat Commun. 2023 Jun 1;14:3180. doi: 10.1038/s41467-023-38560-z (PMC10235133; doi:10.1038/s41467-023-38560-z)
Supplement: Supplementary file 8 — Supplementary Data 5 [file 41467_2023_38560_MOESM8_ESM.zip › Supplementary Data 5/Camelina.LTRFamily/Camelina.Aligned/gt10.fam_3222.Aligned.fa]

>Chr5:26312013:26317296_5p 
-------------tttgttaag-aaaaagactctcttctttttattatctgtgaaagaat
ggaagatacaatctgtaacagaatcgataacgagaactaagagaacctctaggcgcagct
agatcataatcctcttcc--cacgaagacacatacgtcttgtattctctccacaaacaac
ataaaactctcactagtcaagaacagagcttatat----acacagtttt---------aa
ttcgcacgtgtgatcttcttcaactgcacgtgcgcttcaatcttgattccttcttcttgt
atacactctcaatggcttatcaata
>Chr5:26312013:26317296_3p 
-------------tttgttaag-aaaaagactctcttctttttattatctgtaaaagaat
ggaagatacaatctgtaacagaatcgataacaagaactaagagaacctctaggcgcagct
agatcataatcctcttcc--cacgaagacacatacatctcgtattctctccacaaacaac
ataaaactctcactagtcaagaacagagcttatat----acacagtttt---------aa
ttcgcacgtgtgatcttcttcagctgcacgtgcgcttcaatcttgattccttcttcttgt
atacactctcaatggcttatcatac
>Chr8:27509211:27514426_3p 
-------------tttgttaag-aaaaaga--ctc-tctctttattaac---gaatgaat
gaatgataca--ctgtaactgaattgta--caagaacccagagaaactctagatgcagct
agaacatatttctccctc--aacgaagacacatacgtctcgtattttcacaacaaacaac
at-aacctcctaaaagtaaacaaacactcttttatatc-acacag--------------a
cttgcacatg--ctcttctcttctcgcacgtgtgcttcaagcttcctttgcccttcgtat
gtacactctatgaggtttatca---
>Chr8:27509211:27514426_5p 
-------------tttgttaagaaaaaaga--ctc-tctctttattaac---gaatgaat
gaatgataca--ctgtaactgaattgta--caagaacccagagaaattctagacgcagct
agaacatatttatccctc--aacgaagacacatacgtctcgtattttcacaacaaacaaa
at-aacctcctaaaagtaaacaaacactcttttatatc-acacag--------------a
cttgcacgtg--ctcttctcttctcgcacgtgtgcttcaagcttcctttgaccttcttat
gtacactatatgaggcttatc----
>Chr9:9121409:9130350_5p 
--------------ttgataag-aaaaagaaactc-tctttttattatc---tgaatgat
-tcggttacaat------------------ggataacagag-tggcctctagacgcagct
agaacataaccgactctt-cccagaagtcacatatgacttt--gattcctcacaaacgac
at--gactcttctctttctaattcgagacttatat----acaacgtttcagt--tcttct
ctcgcacgtgcctcacttctcttcaccacgtgttgtatcatcactctttctcttccttat
atacacttgtaatggcttatca---
>Chr9:9121409:9130350_3p 
---------------tgataag-aaaaagaaactc-tctttttattatc---tgaatgat
-tcagttacaat------------------ggataatagag-tggcctctagacgtagct
agaacataacagactctt-cccagaagtcacatatgactct--gattccttacaaacaac
at--gactcttctctttctaattcgagacttatat----acaacatttcagt--tcttct
ctcgcacgtgcctcacttctcttcaccatgtgttgtatcatcactctttctcttccttat
atacacttgtaatggcttatcaat-
>Chr20:25891872:25897135_5p 
---------------tgataag--aaaaagcctcc-tctttttattatc---tgaatgag
--ctgttacaat------------------tgataacgaaatcgatctctagacgcagct
agacataaccgaattccc-----aaagtcgcataagactct--gttcaacaacaaacaac
at--aacgactcactctgtttttacaagtttatat----acaaaatactt----cattta
ctcgcacatgttctcttctcagctcacacgtgctcctccttctctattcttcctccttat
gtagacctgatgaggcttatca---
>Chr20:25891872:25897135_3p 
---------------tgataag--aaaaaacctcc-tctttttattatc---tgaatgaa
--ctgttacaat------------------tgataacggaatcgatctttagaggcagct
agacataaccgaattccc-----aaagtcgcataagactc----ttcaacaacaaacaac
at--aatgactcactctgtttttacaagtttatat----acaaaagactt----cattta
ctcgcacgtgttctcttctcagctcacacgtgctcctccttctctattcttcctccttat
gtagacctgatgaggcttatca---
>Chr16:15781819:15785560_5p 
tctgatgagactaagtgttaag-aaaaagactctc-tctctttattaac----aatggat
gaatgataca--agagtaacagattgtaacaaagaaccaagagaacctctagacgcagct
agatcataattctctccc--aacgaagacacatacgtctcgtgtactcacagcaaacaac
at--accttctaaaagtaaacactcaatcttttatatcaacaagg--------------g
cttgcacgtg-acacttctcttctcgcacgtgtgccttaagcttcactcttccttcgtat
gtacactctatggggcctatcaata
>Chr16:15781819:15785560_3p 
---------------tgttagg-aaaaagactctc-tctctttattaac----aatggat
gaatgataca--agagtaacgaattgtaacagagaaccaagagaacctatagacgcaact
agatcataattctctccc--aacgaagacacatacgtctcgtgtactcacaacaaacaac
at--accttctaaaagt-aacactcaatcttttatatcaacaagg--------------g
cttgcacgtg-acacttctcttctcgcacgtgtgccttaagcttcactcttccttcgtat
gtacactctatggggcttatcacta
>Chr12:30338864:30344689_3p 
-----------caattgataag--aaaagaatcac-tccttcattatct---gaaacact
--ccgatacaatg-----------------agataacaagagaggtctctagacgcaggt
agatcataaccgtctcca--ccaaaagtcacatacgactct--gtttcacaacaaacaac
at-aaacttcttctttctattttctacacttatat----acaagttcttctt--ttaact
ctcgcatgtgtattacttctcctccacacgtgctgaatcttcactcctcttcttccctat
gcatacttgaattggcttatcaca-
>Chr12:30338864:30344689_5p 
----------catattgattag--aaaagaatccc-ttctttattatct---gaaacact
--ccgatacaatg-----------------aggtaacaagagaggtctctagacgcatct
agatcataaccatctcta--ccaaaagttacatacgattct--gtttcacaacaaacaac
at-aaactttttctttctattttctatacttatat----acaagttcttctt--ttaact
ctcgcacgtgtattacttcttctccacacgtgctgaatcttcactcctcttcttccttgt
gtatacttgaaatggcttatcaaca
>Chr14:80191:86327_5p 
---------accaattgataag--aacctgaatac-tcctttattgata---tgaacaga
atcaattacaaa------------------ctgtaaccgag-aggtatctagtcgcagct
agataacaacctcctctctccaagaagtctcatacgactatc-tttttacaacaaacaac
at--aacagcctaattctcctttctctgtttatat----acaaaatctccttt-ttttaa
ctcgcacgtgtctttattct--tccacacgtgctgcagctaccttgttattcttcctggt
ataaacctgaagaggcttatca---
>Chr14:80191:86327_3p 
---------------tgataag--aacctgaatac-tcctttattgata---tgaacaga
atcaattacaaa------------------ctgtaaccgag-aggtatctagtcgcagct
agataacaacctcctctctccaagaagtctcatacgactatt-tttttacaacaaacaac
at--aacaacctaattctcctttctctgtttatat----acaaaatctcctttcttttta
ctcgcacgtgtctttattct--tccacacgtgctgcagctaccttgttattcctcctggt
ataaacctgaagaggcttatcaa--
