# Supplementary material for: Transposon signatures of allopolyploid genome evolution
Source: Nat Commun. 2023 Jun 1;14:3180. doi: 10.1038/s41467-023-38560-z (PMC10235133; doi:10.1038/s41467-023-38560-z)
Supplement: Supplementary file 8 — Supplementary Data 5 [file 41467_2023_38560_MOESM8_ESM.zip › Supplementary Data 5/Camelina.LTRFamily/Camelina.Aligned/gt10.fam_342.Aligned.fa]

>Chr1:16320839:16329828_5p 
--------------------------------ggaagacaaagttc----aagagttgaa
tcttcattaaactatctatctttattgtgttttagtttcaagaat----aatacttg--g
ctttgtggccaagttttctatctctatataaactcatgtaatctcatttgagaat-catc
aatcaattttccttttta-ttttatgagtttatctctttgtt-ctttgtctagaacattt
atttgtttcttggtgtgtaatatccaagcaacagcctccttttgctggactagtgtgtca
tatctagcagtgatttgaggttggaatatcagcagccatccgcaactgctgtgcgacccc
tcaatccatcaaatctcccttgttacaccttgcatcttggcgagtttctatcctttttag
tctggctgagtgatcctcgaattttgggcgtatca-----------------
>Chr1:16320839:16329828_3p 
-------------------------caccttgggaagacaaagttc----aagagttgaa
tcttcattaaactatctatctttattttgttttagtttcaagaat----aatacttg--g
ctttgtgaccaagttttctatctctatataaactcatgtaatctcatttgagaat-catc
aatcaattttcctttata-ttttatgagttcatctctttgtt-ctttgtctagaacattc
atttgtttcttggtgtgtaatatccaatcaacaacctccttttgttggactagtgtgtca
tatctagcagtgattggagttgggaatatcagcagccttccgcaactgttgtgcgacccc
tcaatccatcaaatctcccttgttgcaccttgcaccttggcgagtttctatcctttttag
tccggctgagtgatcctcgaattttgggcgtatcatctc-------------
>Chr10:17226028:17227822_5p 
----------------------ggataccttgggaagacaaactta---aaagagttgaa
tcttcattcaactatctatctttattgtgttttagtttcaagaat----aatacttg--g
ctttttgaccaagttttatatctctatataaactcatgtaatctcatttgagaat-aatc
aatcaattttctttttca-ttttatgagtttatctctttgtt-ctttgtctagaacattt
ctttgtttcttggtgtgtaatatccaagcaacagcctccttttgctggactagtgtgtca
tatctagcagtgattggagttgggaatatcagcagccttccgcaactgctgtgcgacccc
tcaatccatcaaatctcccttgttgcaccttgcaccttggcgagtttctatcctttttag
tccggctgagtgatcctcgaattttggg------------------------
>Chr10:17226028:17227822_3p 
--------------------------accttgggaagacaaacttc---aaagagttgaa
tcttcattcaactatctatctttattgtgttttagtttcaagaat----aatacttg--g
ctttgtgaccaagttttctatctctatataaactcatgtaatcccatttgagaat-aatc
aatcaattttccttttca-ttttatgagtttatctctttgtt-ctttgtctagaacattt
ctttgtttcttggtgtgtaatatccaatcaacaacctccttttgctggactagtgtgtca
tatctggcagtaattggagttgggaatatcagcagccttctgcaactgctgtgcgacccc
tcaatccatcaaatctcccttgttgcaccttgcaccttggcgagtttctatcctttttag
ttcggctgagtgatcctcgagtttt---------------------------
>Chr18:14857592:14860200_5p 
--------------------------accttgggaaggcaaacttg---aaagggttgaa
tcttcattcaactatctatttttattgtgttttagtttcaagaat----aatacatg--g
ctttgtgaccaagttttctatctctatataaactcatgtaatctcatttgagaat-aatc
aaccaattttccttttct-tttttagaatttatctctttgtt-ctttgtctataacattt
ccttgtttcttggtgtgtaatatccaagcaacagcctccttttgctggactagtgtgtca
tatctagcagtgattggagttggaaatatcagcagccttccgcaactgctgtgcggcccc
tcaatccatcaaatctcccttgttgcaccttgcaccttggcgagtttctatcatttttag
tccggctgagtgatcctcgaattttgggcgtatca-----------------
>Chr18:14857592:14860200_3p 
-------------------------caccttgggaaggcaaacttc---aaaggggtgaa
ttttcattcaactatctatttttattgtgttttagtttcaagaat----aatatttg--a
ctttgtgaccaaattttctatctctatataaactcatgtaatctcatttgagaat-aatc
aaccaattttccttttct-tttttagagtttatctctttgtt-ctttgtctagaacattt
ccttgtttcttggtatgtaatatccaagcaacagcttctttttgctggactagtgtgtca
tatctagtagtgattggagttgggaatatcagcagccttctgtaactgttgtgcgacccc
tcaattcatcaaatctccattgttgcactttgcaccttggcgagtttctatcatttttag
tccggctgagtgatccttgaattttgggtgtatcacatttgctag-------
>Chr17:27178065:27192919_3p 
--------------cttgggaaggacacctttgaaaggcaaacttc----aagagttggg
tctttattcaactatctatctttattatgttttagtttcaagaataatcaatatatg--g
ctttgttaccaagtttcttatccctatataaactcatgtaatctcatttgagaat-aatc
aatcaattttccttttca-ttttaagagtctatctctttgttcttttgtctagaacactt
ctttgtttcttggtgagtaatatccaagcaacagcctcctcttgctggactagtgtgtca
tatctaacagcgattggagttgggaatatcagtagccttccgctactgctgtgcgacccc
tcaatccattaaatctccctcgttgcaccttgcaccttggcgagtttctatcctttctaa
tctggctgagtgatcctcgaa-tttgggcgtatcaagtg-gttaaaaca---
>Chr17:27178065:27192919_5p 
-----------------------gacaccttggaaaggcaaacttc----aatagttggg
tattcattcaactatctatctttattatgttttagtttcaagaataatcaatatttg--g
ctttgttaccaggtttattatccctatataaactcatgtaatctcatttgagaat-aatc
aatcaattttccttttcatttttaagagtctatctctttgttcttttgtctagaacactt
ctttgtttcttggtgtgtaatatccaagcaactgcctcctcttgctggactagtgtgtca
tatctagcagcgattggagttgggaatatcagcagccttccgcaactcctgtgcgacccc
tcaatccattaaatctcccttgttgcaccgtgcaccttggcgagtttctattctttctaa
tccggctgagtgatcctcgaa-tttgggcgtatcaagtg-g-tatcacagcc
>Chr4:12249726:12252026_5p 
----ttcaactcaccttgggaaggacaccttgggaaggaaaacttc----aagagttggg
tcttcattcaaccatctatctttaatgtgttttagtttcaagaacaattaatacttg--g
ccttgttaccaaattttttatccctatataaacacatgtaatctcatttgagaatcaatc
aatcaattttccttttca-ttttaagagtctatctctttgtt-ctttgtctagaacactt
ccttgtttcttggtgtgtaatatccaagcaacagcctcctcttgctagactagtgtgtca
tatctagcagcgattggagttgggaatatcagcagccttccgcaactgctgtgcgacccc
tcaacccattaaatctcccttgttgcacctttcaccttggtgagtttctatcctttctaa
ttcggctgagtgatcctcgaa-tttgggtgt---------------------
>Chr7:11616399:11622489_3p 
----------------------------------aaggaaaacatgcaccaagagttggg
tctccatttaactatctatatttattttcttttagtttcaagaacaattaatacttg--g
ccttgttaccaagttttttatccctatataaacacatgt-atctcatttgagaat-gatc
aatcaa-tttccttttca-ttttctgagtctatctctttgtt-ctttgtctagaacactt
tcctgtttcttggtgtgtaatatccaagcaacagcctcctctttctggactattgtgtaa
tatctagcagcgattggagttgggaatatcagaagccttccgcaactgttgtgcgacccc
tcaatccatcaaatctcccttgttgcaccttgcaccttggcaaatttctatcctttttaa
tccggctgagtgatcctcgaaatttgggcgtatc------------------
>Chr7:11616399:11622489_5p 
-------------------------cacctttggaagggatacatgcaccaagagttggg
tctccattcaactatatatatttattttcttttagtttcaagaacaattaatacttg--g
ccttgttaccaagttttttatccctatataaaaacatgt-atctcatttgagaat-gatc
aatcaa-tttttttttca-ttttatgagtctatctctttgtt-ctttgtctagaacactt
tcttgtttcttggtgtgtaatatccaagcaacagcctcctcttgctggactagtgtgtta
tatctagcagcgattggagttgggaatatcagcagccttccgcaattgttgtgcgacccc
tcaatccatcaaatctcccttgttgcactttgcaccttggcgagtttctatcctttctaa
tccggctgagtgatcctcgaat------------------------------
>Chr7:11824857:11831071_5p 
-------------------------------ggaaagaaaaacttc----aagagttggg
tctccattcaactatctatatttattgacacactatccattcaactatatatatttattg
cttttttaccaagtttcttatccctatataaacacatgtaatctcatttgagaac-catc
aatcaa-tttctttttca-ttttatgagtctatctctttgtt-ctttgtttagaacactt
tcttgtttcttggtgtgtaatatccaagcaacagcctcctcttgctggactagtgtgtca
tatctagcagcgattggagttgggaatatcagcagccttccgcaactgttgtgctacccc
ataatccatcaaatctcccttattgcaccttgcaccttggcgagtttctatcctttctag
tccgactgagtgatcctcgaa-tttgggcgtatcaa----------------
>Chr4:12249726:12252026_3p 
tttattcaactcaccttgggaaggacaccttgggaaggaaaacttc----aagagttggg
tcttcattcaaccatctatctttaatgtgttttagtttcaagaacaattaatacttg--g
ccttgttaccaaattttttatccctatataaacacatgtaatctcattttataatcaatc
aatcaattttccttttca-ttttaagagtctatctctatgtt-ttttgt-tagaacactt
ccttgtttcttggtgtacaatatccaagcaacaactttctcttgctggactagtgtatca
tatctagcagcgattggagttgggaatatcagcagccttttgtaactgttgtacgacccc
tcaacccatcaaatctcccttgttgcaccttgcaccttggcgagtttctatcttttctaa
ttcggctgagtgatcctcgga-tttgggcgtattaaa---------------
>Chr7:11824857:11831071_3p 
--------------------------accttgaaaatgaaaacttc----aatagttggg
tctccattcaactatctatatttattgacacactatccattcaactatctatatttatta
cctttttaccaagtttcttatctctatataaacacatgtaatctcatttgagaat-catc
aatcaa-tttccttttca-ttttatgagtatatctctttgtt-ctttgtttagaacactt
tcttgtttcttggtgtgcaatatctaagcaacagcctcctcttgttggactagtgtgtta
tatctagcagcgattggagttgggaatatcagcagtcttccacaactgcagtgcgacccc
acaatccatcaaatttcccttgttgcactttgcatcttggcgaatttctatcttttctat
tctaactgagtgatcctcgaa-tttgggcgtatca-----------------
