# Supplementary material for: Transposon signatures of allopolyploid genome evolution
Source: Nat Commun. 2023 Jun 1;14:3180. doi: 10.1038/s41467-023-38560-z (PMC10235133; doi:10.1038/s41467-023-38560-z)
Supplement: Supplementary file 8 — Supplementary Data 5 [file 41467_2023_38560_MOESM8_ESM.zip › Supplementary Data 5/Camelina.LTRFamily/Camelina.Aligned/gt10.fam_350.Aligned.fa]

>Chr1:16568914:16573042_5p 
-----------------------ctatcgacgcacagtgtgcatc--gaccgatgc--aa
tgccga------gcatcgtttttcctccgaagcttctcgccgga-tttttgttcctataa
ccacaaaacacaatcccaagccacaagaaagcttccaatcgtcccaaa--------tacc
aatctaacaagccta------------acaacac-aa---aa-caagcaaatcagagatt
tcttcagcttagataagccat--ggtcatgcacttacctttgcca-agaagtttctgaac
cttaaacaatcaagaacacgctcctaggaagctcctaaaacgtcctaagcctcagatctc
-accagaaaaaccatcaatccac-agaa---------aatctccaagaacaccaagaaca
c-tctttctctcttttc--tctctct-caaaagcggccaaa-a-caactattgagacaaa
agacacaa-------------cttaaaggttttccccattttcctttgccaaaaacgcaa
cgcttcacttaaactcgaccg---------------------------------------
------------------------------------------------------------
---------------------
>Chr1:16568914:16573042_3p 
-----------------------ctacgtcctcgca-tctgcatc--gaccgatgc--aa
tgccga------gcattgtttttcccccgaagcttctcgccggattttttgttcctgtta
ccacaaaacacaatcccaagccacaagaaagcttccaatcgtcccaaa--------tacc
aatctaacaagccta------------acaacat-aa---aa-caagcaaatcagagatt
tctccagcttagataagccat--ggtcatgcacctacctttgcca-agaagtttctgaac
cttaaaaaatcaagaacacgctcctaggaagctcctacaacgtcctaagcctcagatctc
-accagaaaaaccaccaatccac-aaat---------aatctccaagaacaccaagaaca
c-tctttctctcttttc--tctctct-caaaagcggccaaa-a-caactaataagacaaa
agaaacga-------------cttaagggttttcccca-tttcctttgccaaaaaagcaa
cgtttcacttaaactcgtccgcagaaaa-caacct-------------------------
------------------------------------------------------------
---------------------
>Chr19:18718304:18726515_5p 
----------------------------------catagtgcatc--gaccgacgca-ca
tgccga------gcatcg-tttttccccgaagcttctcaccgga-tctccgttcctgcaa
acaccagaaacaatcccaagccacaagaaagctttctaacgcctcata--------caac
attctaacaagccta------------acaacac-ataaaaa-caaacaaatcagaga-a
tctccagcttagataggccat--ggtcatgcacttacctttgtca-agaagtttctgaac
cttaaacaatcaataacacgctcctaggaagctcctacaacgatcccagctacagatctc
tacaagaaacgtctccaaacacc-aggaatcaccaagaacactcaagaacattcaagaac
--actttttctccattc-ttttctct-cagaaacggccaaagt-cgtctaatgagacaaa
atgaacga-------------cttaagggttttccttt--cccttttgcccaaaacgcag
cgtttaacttaagtcaaaacgcag------------------------------------
------------------------------------------------------------
---------------------
>Chr11:22656140:22662935_3p 
--------------------------------cgc------------------------a
caaagt------gcatcg-ttttcccccaaagcttttcgccgga-tcttcgttcctacaa
ccacaaaactcgatcccaagccacaagaaaccttcctaacgtcccaaa--------taac
aatctagcaagccta------------acaacac-at---aa-caagcaaatcagagaga
tctccagcttagataagccat--ggtcatgcacttacctttgcca-agaattttctgaac
cttaaacaagcaagaacacgttcctaggaagctcctacaacgatctcaactacatatctc
tacagg-aacgcttccaatcacc-agaaatcaccaagaacactcaagaacacttagggaa
c-tttttctctcttttc-ttttctct-caaaagcggctaaacc-ccactaatgagac-aa
aaactcga-------------gttaaggg--ttcctaa----------cccaaaacgcag
catttaacttaaactcgtccgtagaaaactaaccttgcatcga-----------------
----ccgatgca------------------------------------------------
---------------------
>Chr19:18718304:18726515_3p 
---------------------------------------tgtatc--gaccgacgca-ca
tgccga------gcatcg-ttattccccgaagcttcttgccgga-tctccgttcctgcaa
acaccagaaacaatcccaagccacaagaaagcttcctaacgcctcata--------caac
attctaaaaagccta------------acaacac-ataaaaa-caaacagatcagaga-a
tctccagcttagataagccat--ggtcatgcacttacctttgcca-agaagtttgtgaac
cttaaacaatcaagaacacgctcctaggaagctcctacaacgatcccagctacagatctc
tgc-agaaacaccaccaaacacc-aggaatcaccaagaacactcaagaacattcaaaaac
--actttttctcctttc-ttttctct-cagaaacgaccaaagt-cgtctaatgagacaaa
atgaacga-------------cttaagatttttccttt--cccttttg-ccaaaacgcag
cgtttaacttaagtcaaa------------------------------------------
------------------------------------------------------------
---------------------
>Chr8:13080197:13084532_3p 
---------------------------------------tgcatc--aaccgatgca-ca
tgccga------gcatcg-tttttccccgaagcttctcgttgga-tcttcgtccctacaa
ccatcaaactcgatcccaagcctcaagaaagcttcaaaaagtcccaaa--------taac
attctaacaagccaa------------acaacac-at--aaa-caagcagatcagagaaa
tctccagcttagataagtcat--ggtcatgcacttacctttgcca-agaagattctgaac
ctcaaacaagcaaaacaatgctcctaggaaactcctacaacgatcccagctacatatctc
tacaggaacagcctcaaactcca-aaaa---------tctcaccaagaacacttagaac-
--tttttctcccttttc-ttttctct-caaaaacggtcaatct-cgtcaaatgagac-aa
aaactcga-------------gttaagggtttttctct--------aacccaaaacgcag
cgttttacttaagacacgtcgcacaaaaccgatcttgcatcga-----------------
----ccgatgcaacaccaa-----------------------------------------
---------------------
>Chr12:22392373:22402355_5p 
----------------------------------agatatgcatc--gaccgacgta--a
cgtcga------gcatcgtgttttccccaaagcttctcgccgga-tcttcattcctacaa
ccacaagactcgatcccaagccacaagaaagcttcctaacgtccatag--------caat
gatctaacaagccta------------acatcac-ac---aa-caagcagattaaagagt
tctctagcttagataagccat--ggtcatgcacttacctttgccacagaagaatctgaac
ctctaacaaacaagaacaagctcctaggaagctcctacaacgattccagctacatatctc
accaagaaacgccacaaatctcc-agaaatcaccaaaaa-gttcaagaaca---------
g-ctctctcttcctttt--g-tttct-caaaaacggctaaagt-cgtctaatgagaccaa
aataacga-------------cttaagggttttccttt-c-ccctttacccaaaacgcac
g-----------------------------------------------------------
------------------------------------------------------------
---------------------
>Chr12:22392373:22402355_3p 
---------------------------------------tgcatc--gaccgacgca--a
cgtcga------gcatcgtgtttttctcgaagcttctcgccgga-tcttcgttcctacaa
ccacaagactcgatcccaagccacaagaaagcttcctaacgtctatag--------caat
gatctaacaagccta------------acatcac-ac---aa-caagcagattaaagagt
tctctagcttagataagccat--ggtcatgcacttacctttgccacagaagaatctgaac
ctctaacaaataagaacaagctcctaggaagctcctacaacgatcctagctacagatctc
accaagaaacgccacaaatctcc-agaaatcaccaaaaacgttcaagaata---------
g-ctctctcttcctttt--g-tttct-caaaaacggctaaagt-cgtctaatgaaacaaa
aagaacga-------------cttaagggtttttcttt-c-ccctttgcccaaa------
------------------------------------------------------------
------------------------------------------------------------
---------------------
>Chr12:24652636:24662231_5p 
--------------------------ccgacgcaagatatgcatc--gatcgacgca--a
cgtcga------gcaccgtgttttccctgaagcttctcgccgga-tcttcgttcctacaa
ccacaaaactcgttcccaagccacaagaaagctccctaacgtccatag--------caac
gatctaacaagtcta------------acagcac-ac---aa-caaacagattaaagagt
cctctagcttagataagccat--ggtcatgcactgacctttgccacagaagaatctgaac
ctctaacaaacaagaacaagcctctaggaagctcctacaatgatcccagctacagatctc
accaagaaacgccacaaatctcc-agaaatcaccacaaacattcaagaaca---------
g-ttctctcttcctttt--gttttct-caaaaacggctaaagt-cgtctaatgagacaaa
acgagaga-------------cttaagggttttccctt-c-cccattgcccaaaacgcat
tgtttgacttaagtcaaaacgcacgaaattgagacagcatcgaccaatgcacatctca--
------------------------------------------------------------
---------------------
>Chr6:5607758:5615093_3p 
------------------------------------------atc--aaccgatgca-ca
tgccga------gcatcg--ttctccccgaagcttctcgccgga-tcttccctcctgcaa
ccacaagacttgatcccaagccaaaagaaagcctcccaatgtcccaaa--------taac
gttctaacaagccta------------acaacac-ac---aa-caagcagatcagagaaa
tctccagcttagataagccat--ggtcatgcacttacctttgccacaaaagaaatccgac
ccaaacacatgaagaaaacgctcctaggaagctcctataacgatcccagcaacagatctc
taaaggaacagcctcaaactcca-agaatctcccaagaaccttcaagaacaccaaaaact
ct--tctctctctctctggtttctct-caaaagcacctaaaca-cgcctaatgagacaaa
actcgag--------------tttaagggttttccctt--------tacccaaaacgcaa
cgtttaacttaaaactcgaccgagaaaaccaaacatgcatcgaccgatgcacatagtg--
------------------------------------------------------------
---------------------
>Chr6:5607758:5615093_5p 
---------------------------------------tgcatc--gaccgacgca-ca
tgccga------gcatcg--ttttctccgaagcttctcgccgga-tcttcgctcctgcaa
ccacaagactcgatcccaagccacaagaaatcctcccaatgtcccaga--------taac
gttctaacaagccta------------acaacac-ac---aa-caagcaaatcagagaaa
tctccagcttagataagccat--ggtcatgca-ttacctatgccaccaaagaaatccgac
ccaaacacaggaagaaaacgctcctaagaagctcctacaacgatcccagctacagatctc
tataggaacagcctcaaactcca-aaaatctcccaagaaccctcaagaacaccaaaaact
cttctctctctctctctcgtttctct-caaaagcagctaaaca-cgcctaatgagacaaa
actcgag--------------tttaagggttttccctt--------tacctaaaacgcag
catttaacttaaaactcgaccgagaaaaccggacatgcatcaaccgatacacat------
------------------------------------------------------------
---------------------
>Chr7:11123800:11133550_5p 
---------------------------------------tgcatc--gaccgacgca--a
tgccga------gcatcgtg-tttccccgaagcttctcgccgga-tcttcgttcctgcaa
ccacaagactcgatcccaagccacaagaaagcttcctaacgtccaaag--------caac
gatctaacaagtcta------------acatcac-ac---aa-caagcatattaaagagt
tcgctagcttagataagtcat--ggtcctgcacttacctttgccacagaagaaatccgac
ccaaaacacaaggagaaacgttcctaggacgctcctacaacgatctcagctacagatctc
acccagaaacgccacaaacctcc-aagaatctcccaaaacgctcaagaactctcacaaag
c-tttttctctctttct--cttttctccaaaaacggccaccac-ccacgaatgagacaaa
aaattgt--------------gttaagggttttccctt-c-------acccaaaacgcat
cgtttaacttaagtcaaaacgcacgaaattgagtcagcatc-------------------
------------------------------------------------------------
---------------------
>Chr2:20073622:20088542_5p 
-------------------------------------------------tcgatgca--a
cgtcgagctccngcaccgtgatttccccgaagtttctcgccgga-tcttcgttcctacaa
ccacaaaactcgatcccaagccacaagaaagcttcctaacatccatag--------caac
atcctaatacgtcta------------acaacac-gc---aa-caggaagattaatgagt
tctctagcttagataagccat--ggtcatgcacttacctttgccacagaagaaactaaac
ctcaaacaatcaagaacacgctcccaggaagctcctacaacgatcccagctacagatctc
tac-aggaacgccccaaatctccaagaaatcaccaagaactctcaagaaca---------
c-tttcttccttctctt--t-tatct-caaaaa-ggccacaca-cgtctaatgagacaaa
aggaacga------------ccctaagggttttctttt-ctcctttttcccaaaacgcag
catttgacttaagtcaaaacgcagagaattgagccagcatcgaccgatgctcctac----
------------------------------------------------------------
---------------------
>Chr7:11123800:11133550_3p 
-----------------------------gcgcaagatatgcatc--gaccgacgca--a
tgccga------gcatcgtg-tttccccgaagcttctcgccgga-tcttcgtttctgcaa
ccacaagactcgatcccaatccacaagaaagcttcctaacgtccaaag--------caac
gatctaacaagtcta------------acatcac-ac---aa-caagcagattaaagagt
tttctagcttagataaaccat--ggtcctgcacttaccttggctacagaagaaatccgac
ccaaaacacaaggagaaacgttcctaggacgctcctacaacgatctcagctacagatctc
acccagaaacgccacaaacctcc-aagaatctcccaaaacgctcaagaactctcacaaag
c-tttttctctctttct--cttttctccaaaaacggccaccac-ccacgaatgagacaaa
aaattgt--------------gttaagggttttccctt-c-------acccaaaacgcat
cgtttaacttaagtcaaaacgcacgaaattgagtcagcatc-------------------
------------------------------------------------------------
---------------------
>Chr12:26902018:26910112_5p 
---------------------------accgacgcaaagtgcatc--gatcgatgc--aa
tgccga------gcatcg-ttttccc-cgaagcttctcgccgga-tcttcgtacctataa
ccacaaaactcgatcccaaaccacatgaaagcttcctaacgtcccaaa--------taac
aatctaacaagccta------------acaacac-at---at-caagcaaatcagagata
tctccagcttagataagccat--ggtaatgcacttacctttgaca-agaagtttctgaac
cttaaacaagcaagaacatgctcctaggaagctcctacaaccatctcagctacagatatc
tacaggaaacgcctccaatcacc-agaaataaccaagaacactcaagaacagttagggaa
cttttttctctctttttgttttctct-caaaagcggccaaaca-cgactaatgagac-aa
aaactcga-------------gtttagggttttcctaa----------cccaaaacgcag
cgtttaacttaaatcaaaccgcaaaaaaacaaccttgcatcga-----------------
----ccgatgcaatccctaaaccgggattttggt--------------------------
---------------------
>Chr11:22656140:22662935_5p 
------------------------------------------------------------
------------gcatcg-ttttcccccgaagcttctcgccgga-tcttcgttcctacaa
ccacaaaactcgatcccaagccacaagaaaacttcctaacatcccaaa--------taac
aatctagcaagccta------------acaacac-at---aa-caagtaaatcagagaga
tctccaacttagataagccat--agtcatgcacttacatttgcca-agaagtttatgaac
cttaaacaagcaagaacacgctcctagaaagcttctacaacgatctcagctacagatctc
tacagg-aacgcttccaatcacc-agaaatcactaagaacacttaagaacccttagagaa
c-tttttctctcttttc-ttttctct-caaaagcggctaaacc-ccactaatgaga--aa
aaattcga-------------gttaaggg--ttcctaa----------cccaaaacgcag
tgtttaacttaaactcgtccgcagaaaacaacccttgcatcg------------------
------------------------------------------------------------
---------------------
>Chr19:24795112:24802691_5p 
------------------------------------------------------------
-gccga------gcatcgt-tttcccccgaagcttctcgccgga-tcttcgttcctacaa
ccacaaaactcgatcccaagccacaagaaagcttcccgacgtcccaaa--------taac
aaactaacaagccta------------accacac-at---ca-caagcaaatcagagata
tctccagcttagataagccat--ggtcatgcacttacctttgccacagaataaatccgaa
ccaaacacaggaagaaaacgctcctaggaagttcctacaacgatctaagcctcagatctc
acaggaaaacgccacaaacttccaagaatctcccaaaaacgcttaagaact--gataaga
c-ctctttcctctctgg--tttctctcccaaaacggctgaact-cgtcgaatgagacaaa
acacga---------------cttaaaggttttcccta---------acccaaaatgcag
cgtttaacttaactc-gtccgcagaaaactgaacctgcatcgaccgatgca---------
------------------------------------------------------------
---------------------
>Chr19:24795112:24802691_3p 
------------------------------------------------------------
---cga------acatcgt-ttttcccc-aagcttctcgcccga-tcttcgttcctacaa
ccacaaaactcgatcccaagccacaagaaagcttcccaacgtcccaaa--------taac
aaactaacaagccta------------accacac-at---aa-caagcaaatcagagata
tctccagcttagataagtcat--ggtcatgcacttacctttgccacagaagaaatccgac
ccaaacacaggaagaaaacgctcctaggaagttcctaccatgatctaagcctcagatctc
acaggaaaacgccacaaacttccaagaatctcccaaaaacgcttaagaact--gataaga
c-ctctttcctctctgg--tttttctcccaaaatggctgaact-cgtcgaatgagacaaa
acacga---------------cttaaaggttttcccta---------acccaaaatgcag
cgtttaacttaactc-gtccgcagaaaactgaacctgcatcg------------------
------------------------------------------------------------
---------------------
>Chr8:13080197:13084532_5p 
------------------------------------------------gccgatgca-ca
tgtcaa------gcatcg-tttttctccaaagcttctcgccgga-tcttcgtccctacaa
ccatcaaactcgatcccaagccaaaaaaaagcttcacaaagtcccaaa--------taac
attctaacaagtcaa------------acaacac-at--aaa-caagcagatcagagaaa
tctccagcttagataagccat--ggtcatgcacttacctttgcca-agaagattatgaac
ctcaaacaagcaaaacaatgctcctaggaagctcctacaacgatcccagctacagatatc
tacaggaacagtctcaaactccc-aaaa---------tttcaccaagaacacttagaac-
--tttttctcccttttc-ttttctct-caaagacggccaatct-cgtcgaatgagac-aa
aaattcga-------------gttaatggtttttccct--------aacccagaacgcag
cgttttacttaagacacgtcgcacaaaa-tgaccttgcatcga-----------------
----ccgctgcaacacaagcatcgatc---------------------------------
---------------------
>Chr2:20073622:20088542_3p 
------------------------------------------atc--gatcgacgca--a
cgtcga------gcaccgtgatttccccgaaacttctcgccgga-tcttcgttcctacaa
ccacaaaactcgatcccaagccaaaagaaagcttactaacgtccatag--------catt
atcctaatacgtcta------------acaacac-ac---aa-caggaagattaatgagt
tctctagcttagataagccat--ggtcatgcacttacctttgccacagaagaaactaaac
ctcaaacaatcaagaacacgctcccaggaagctcctacaacgatcccagctacagatctc
tac-aggaacgccccaaatctccaagaaatcaccaagaactctcaagaaca---------
c-tttcttccttctctt--t-tatct-caaaaacggccacaca-cgtctaatgagacaaa
aggaaaga------------ccctaagggttttctttt-ctcctttttcccaaaacgcag
cgtttgacttaagtcaaaacgcagagaattgagccagcatcgaccgatgctcctactgca
tca---------------------------------------------------------
---------------------
>Chr12:24652636:24662231_3p 
---------cctcgcacttgcatcgaccgatgcaagatatgcatc--gatcgacgta--a
cgtcga------gcaccgtgttttccccgaagcttctcgctgga-tcttcattcctacaa
ccacaaaactcgatcccaagccacaagaaagctccctaatgtccatag--------caac
gatctaacaagtcta------------acatcac-ac---at-caaacagattaaagagt
cctctagcttagataagccat--ggtcatgcacttacctttgccacagaagaatctgaac
ctctaacaaacaagaacaagcctctaggaagctcctacaacgatcccagctacatatctc
accaagaaacgctacaaatctcc-agaaatcactacaaacgttcaagaaca---------
g-ttctctcttcctttt--gttttct-caaaaacggctaaaga-cgtctaatgagacaaa
aagagaga-------------cttaagggttttccctt-c-ccctttgcccaaaacgcag
cgtttgactttagtcaaaacacacgaaattgagccagcatcgaccgatgctcctactgc-
------------------------------------------------------------
---------------------
>Chr4:4551871:4564348_3p 
------------------------------cacaagttatgcatc--gaccgatgca--a
tgtcga------gcatcgtgttttccccaaagcttctcgccgga-tctttgttccttcaa
ccacaaaacttgatcccaagccacaagaaagcttcctaacgtcccaaa--------taac
aatctaacaagtcta------------acaacac-at---aa-caggcaaattagagagt
tctctagcttagataagccat--ggtcctgaacttaccttcgcca-agacgaatctgaac
ctcaaacaagcaagaaaacacttccaagaagctcctacaacgatcccagctacagatctc
tac-aggaacagcctcaaatcacccaaaatcctcaagaacactcaagaacc---------
t-tttctctct-ttcgt--tctctct-caaaaa-ggccaaatc-cgtcgaatgagacaaa
aacacga--------------cttaaaggttttccta----------accaaaaacgcag
cgttcaacttaagtcaaaacgcagaaaactgagcttacatcaaccaatgca---------
------------------------------------------------------------
---------------------
>Chr4:4551871:4564348_5p 
--------------------------------caagttatgcatc--gaccgatgca--a
tgccga------gcatcgtgttttcccc-aagcttatcgccgga-tcttcgttcctacaa
ccccaaaacttgataccaagccacaagaaagcttcctaacgtcccaaa--------taac
aatataacaagtcta------------acaacac-at---aa-caagaaaattagagagt
tctctagcttagataagccat--ggtcctgcacttaccttcgcca-agacgaatctaaac
ctcaaacaagcaagaaaacacttccaggaagctcctacaacgatcccaactacagatctc
tat-aggaacagcctcaaatcacccaaaatcctcaagaacactcaagaaac---------
t-tttctctct-ttcgt--tttctct-caaaaacggccaaatc-catcgaatgagacaaa
aacacga--------------cttaagggttttccta----------acctaaaacgtag
cgtttaacttaagtcaaagcgcaaaaaactgaacctacatcgaccgatgcaccttc----
------------------------------------------------------------
---------------------
>Chr15:23511099:23519369_3p 
-----------------------------------------------------cgca--a
cgtcga------gcaccgtgttttccacgaagcttctcgccgga-tcttcgttcctacaa
ccacaatactcgatcccaagccacaagaaagcttccaaacgtccatag--------caat
gatctaacaagccta------------acatcac-ac---aa-caagcagattaaagaaa
actctagcttagataagccat--ggtcatgcacttacctttgccacagaagaatctgaac
ctctaacaaacaagaacaagcctctaggaagctcctacaacgatccgagctacagatctc
accaagaaacgccaccaatctct-agagatcaccaaaaacgttcgagaaca---------
g-ttctctctttctttt--g-tttct-gaaaaacggctgaagt-cgtctaatgagacaaa
aagaacga-------------cttaagggttttccctt-c-ccctttgcccaaaacgcag
catttgacttaagtcaaaacgcacgaaattgaaccagcatcgaccgatgctcctactgca
tcaatcgatgcacatcccaaaccgggattccggt---tcacggatgttacaatt------
---------------------
>Chr19:18411519:18417481_3p 
-----------------------cgaccaacgcacaaagtgcatc--gaccgatgcatca
tgccga------gcatcgtg--ttccccgaagcttctcgccgga-tctttgttcctacaa
ccacaaaactcgatcccaagccacaagaaagcttcctaacgtcccaaa--------taac
catctaacaagccaa------------acaacac-at---aaacaagcagatcaaagaa-
gctctagcttagataagccat--gttcctgcacttacctttgccacagaagaatctgaac
ctcaaacaagtaatagaacactcctagcaagctcctacaacattctaagcctcagatctc
accaggaaatgccacaaatccac-agaaatcacccagaacac-caagaaca---------
c-tctttctctcctttg--tttctct-caaaaacggccaaaat-cgactaatgagacaaa
agaatcga-------------cttaagggttttcctct-t-ccctttgcccaaaatgcag
cgtttcacttaagtcaaaacgcagaaaacttaacctgcatcgaccaatgcaccttctgca
tcgaccgatgca------------------------------------------------
---------------------
>Chr9:12660007:12667872_3p 
atcgaccgactcacaaagtgcatcgaccaactcacaaagtgcatc--gaccgatgct--a
tgccga------gcatcgtgttttcctcgaagcttctcgccgga-tcttcgtttctacat
ccacaaaactcgatcaaaagccacaagaaagcttcctagtgtcccaaa--------taac
aatctaacaagccta------------acaacac-at---aa-caagcaaatcagagaga
tctctagcttagataagccat--ggttatgcacttacctttgcca-agacgattctgaac
ctcaaacaatcaagaaaccactcctagcaagctcctacaacgttctaagcctcagatctc
acc-aggaacgccacaaatctccaagaatatccccaaaacgctcaagaact---------
c-ttttcctct-cttat--tttctct-caaaatcggccaaatc-cgtcgaatgagacaaa
aacacga--------------cttaagtgttttccta----------acccaaaacgcag
cgtttaacttaagtcaaaacgcagaaaattgaacctgcatcgaccgatgcacta------
------------------------------------------------------------
---------------------
>Chr19:18411519:18417481_5p 
------------------tgcatcgaccgacgtacaaagtgcatc--gaccgatgcatca
tgccgt------gcatcgtg--ttccctgaagcttctcgccgga-tctttgttcctgcaa
ccacaaaactcgattccaagacacaagaaagcttcctaacatcctaaa--------taac
catctaacaagccta------------gcaacac-gt---aaagaagcagatcaaagaa-
gttctagcttagataagccat--gttcctgcacttacctttgccacagaagaatctgaac
ctcaaacaagcaatagaacactcctagcaagctcctacaacgttctaagcctcaaatctc
accaggaaacgccacaaatccac-ataaatcaccaagaacac-taagaaca---------
c-tctttctctcctttg--tttctct-caaaaacggccaaagt-cgactaatgagacaaa
agaatcga-------------cttaagggttttcctct-t-ccctttgcccaaaacgcag
cgtttcacttaagtcaaaacgcagaaaactgaacctgcatcgaccgatgcaccttctgca
tcgaccga----------------------------------------------------
---------------------
>Chr9:12660007:12667872_5p 
----gccgtcctcgcacttgcatcgaccgacgcacaaagtgcatc--gaccaatgct--a
tgtcga------gcatcatgttttccctgaagcttctcaccgga-tctttgtttctacaa
ctacaaaactcgattccaagccacatgaaagcttcctaacgtcccaaa--------taac
aatctaacaagccta------------acaacac-at---aa-caagctaatcagagaaa
tctctagcttagataagccat--ggtcatgcacttacctttgcca-agacaattctgaac
ctcaaacaatcaagaaaccactcctagcaagctcctacaacgttctaagcctcagatctc
acc-aggaacgccacaaatctccaagaatctccccaaaacgctcaagaact---------
c-ttttcctct-cttat--tttctct-caaaatcggccaaatc-cgtcgaatgagacaaa
aacacga--------------cttaagggttttccta----------acccaaaacgcag
catttaacttaagtcaaaacgcagaaaactgaacctgcatcgaccgatg-----------
------------------------------------------------------------
---------------------
>Chr11:26211326:26218527_5p 
-----------------------------------------------gaccgatgc--aa
tgccga------gcatcg-ttttcccccgaagcttctcgccgga-tttttgttcctgtaa
acacaaaacacaatcccaagccacaagaaagcttccaatcgtcccaaa--------tacc
aatctaacaagtcta------------acaacac-at---aa-cacgcaaattagagaga
tctctagcttagataagccat--ggtcctacacttacctttgcca-agacgaatctgaac
ctcaaacaagcaaaacaacgctcctaggaagctcctacaacgatcccagctacagatctc
tacaggaacagcctcaagtctcc-agaa---------aatctccaagaacaccaagaaca
t-tctttctctcttttc--tctctct-ccaacgcggccaaa-a-caactcatgagacaaa
agaaacga-------------cttaagggtttttccccttttcctttgcccaaaactcag
cgtttcacttaaactcgtccgcagaaaa-caaccttgcatcgaccgatgcacatagtgca
tcgaccgatgcaatccctaaaccgggattttggt---tcgcggatgttacacatatt---
---------------------
>Chr5:17306797:17314945_3p 
---------------------------------------tgcatc--gaccgatgca-ca
tgccga------gcatca-tttttccccaaagcttctcgccgga-tcttcgttcctacaa
ccacaaaacttgatcccaagccacaagaaagtttcctaacgtcccaaa--------taac
attctgacaagccta------------acaacac-at---aa-caagcaaatcagagaga
tctccggcttagataagccat--ggtcatgcacttacctttgcca-agacgattctgaac
ctcaaacaagcaagaaaacacttctaggaagctcctacaacgatcccagctacagatctc
tacaggaacagcttccaatctcc-caaactccacaagaacactcaagaacacttagaaaa
t-cttttgtctcttttc--tatctct-caaaagcgggcaaaca-cgactaatgaga--ca
aaactcga-------------gttaagggtttttctaa----------cccaaaacgcag
cgtttaacttaaactcgtctgcagaaaaccaaccttgcatcgactaatgcacatagtgca
tcgaccgatgcaacccctaaaccgagattt-ggt---tcgcggatgttacacc-------
---------------------
>Chr12:26902018:26910112_3p 
--------------------------cgtcctcgc-aattgcatc--gaccgatgc--aa
tgccga------gcatcg-ttttccctcgaagcttctcgccgga-tcttcgttcctataa
ccataaaactcgatcccaagccacaagaaagctttctaacgtcccaaa--------taac
aatctaataagccta------------acaacac-at---aa-caagaaaatcagagata
tctccagcttagataagccat--ggtcatgcacttacctttgcca-agaagtttctgaac
cttaaacaaaaaagaacacgctcctaggaagctcctacaacgatctcagctacagatctc
tacaggaaacgcctccaatcacc-ataaatcaccaagaacactcaagaacacttaggaaa
cttttttctctctttttgttttctct-caaaagcggccaaaca-caactaatgagac-aa
aaactcga-------------gtgtagggttttcctaa----------cccaaaacgcag
cgtttaacttaagtcgaaccgcagaaaaacagccttgcattga-----------------
----ccgatgcaatccctaaaccgggatttcggtaacacccagccgttaggt--------
---------------------
>Chr5:17306797:17314945_5p 
-------------------------accgaagcacaaagtgcatc--aaccgatgca-aa
tgccga------gcatcg-ttgttccccaaagcttctcgccgga-tcttcgttcctacaa
ccacaaaactcgatcccaagccacaagaaagcttccaaacgtcccaaa--------taac
attctaagaagccta------------acaacac-at---aa-caagcaaatcagagaaa
tctccagcttagataaaccat--ggtcatgcacttatccttgcta-agacgattctgaac
ctcaaacaagcaagaaaacacttccaggaagctcctacaacgatcccagctacagatctc
tacaggaacaatttccaatctcc-caaactccttaagaacactcaagaacacttagaaaa
c-cttttgtctcttttc--tatctct-caaaatcggccaaaca-cgactaatgaga--ca
aaactcga-------------gttaagggttttcctaa----------cccaaaatacag
catttaacttaaactcgtccgcagaaaa-aaaccttgcatcgaccgatgcacatagtgca
tcgaccgatgcaacccctaaactgggatttcggt---tcgcggatgttaca---------
---------------------
>Chr11:26211326:26218527_3p 
----------------------------------caataacaaaccaggactcagc--aa
tgccga------gcatcg-ttttcccccgaagcttctcgccgga-tttttgttcctgtaa
acacaaaacacaatcccaagccacaagaaagcttccaatcgtcccaaa--------tacc
aatctaacaagtcta------------acaacac-at---aa-cacgcaaattagagaga
tctctagcttagataagccat--ggtcctgcacttacctttgcca-agacgaatctgaac
ctcaaacaagcaaaacaacgctcctaggaagctcctacaacgatcccagctacagatctc
tacaggaacagcctcaaatctcc-agaa---------aatctccaagaacaccaagaaca
c-tctttctctcttttc--tctctct-ccaacgcggccaaa-a-caactcatgagacaaa
agaaacga-------------cctaagagtttttccccttttcctttgcccaaaacgcag
tgtttcacttaaactcgtctgtagaaaa-caaccttgcatcgaccgatgcacatagtgca
tcgaccgatgcaatccctaaaccgggatttcggt---ttgcggatgttacaat-------
---------------------
>Chr15:25988015:25996132_3p 
---------------------------------------tgcatc--gaccgatgca--a
cgccga------gcatcgt-tttcctccgaagcttctcgctgga-tctttgttcctgcaa
ccacgaaactcgatcccaagccacaagaaagcttcctaacgtcccaaa--------taac
aatctaaccagccta------------acaacac-at---aa-caagcaaatcagagaga
tctctagcttagataagccat--ggtcatgcacttacctttgccacagaataatctgaac
ctaacacaaggaagaaaacgcttctaggaagctcctacaacgatctcagctacagatctc
tcc-aggaacggcctcaaatctcccaaatca-ccaagaacacccaagaact---------
c-tttctttctctttcg--tttctct-caaaagcggctaaaca--cgcgaatgagacaaa
actcacg--------------agttaagggtttccttc---------acccaaaacgcag
cgtttgacttaagtcaaaacgcacaaactcaaccttgcatcgaccgatgcatactttgca
tcgaccgatgcaactcccaaaccgggattccggt---tcacggatg--------------
---------------------
>Chr15:25988015:25996132_5p 
------------------------cgccgtcctcgcatctgcatc--gaccgatgca--a
cgccga------gcatcat-tttcctccgaagcttctcaccgga-tcttcgttcctgcaa
ccacgaaactcgatcccaagccacaagaaagctccctaacgtcccaaa--------taac
aatctaaccagccta------------acaacac-at---aa-taagcaaattagagaga
tctctagcttagataagccat--ggtcatgcacttacctttgccacagaataatctgaac
ctaacacaaggaagaaaacgcttctaggaagctcctacaacgatctcagctacagatctc
tcc-aggaacggcctcaaatctcccaaatca-ccaagaacacccaagaact---------
c-tttctttctctttcg--tttctct-caaaagcggctaaaca--cgcgaatgagacaaa
actcacg--------------agttaagggtttccttc---------acccaaaacgcag
cgtttgacttaagtcaaaatgcacaaactcaaccttgcatcgaccgatgcatactttgca
tcgaccgatgcaactcccaaaccgggattccagt---tcacggatgttacaa--------
---------------------
>Chr20:14224077:14234550_5p 
----------------------------------agctatgcatc--gaccgatgca--a
tgtcga------gcatcgtgttttccccaaagcttctcgccgga-tcttcgttcctgtaa
acacaaaactcgatcccaagccacaagaaagcttcctaacgtccataa--------caac
aatctaacacgtcta------------acaacac-aa---aa-caagcagattaaagagt
tctctagcttagataagccat--ggttctgcacttacctttgcca-agacgaatctaaac
ctaacacaaggaataaaacgcttctaggaagctcctacaacgatcccagctacagatctc
tcc-aggaacagcctcaaatctccagaattc-tcaagaacactcaagaaca---------
g-tttttctctctttct--cttttct-caaaaacggccacaccaccacgaatgagacaaa
actcgca--------------tctaagggttttcctta---------acccaaaacgcag
cgtttgacttaagtcaaaacgcacagaattgaacatgcatcgaccgatgcaccatctgca
tcgaccgatgcaactcccaaaccgggattccggt---tcacggatgttacaa--------
---------------------
>Chr15:21764815:21774527_3p 
------------------------------cgcaagctatgcatc--gaccgatgca--a
cgtcga------gcaccgtgatttccccgaagcttctcgccgga-tcttcgttcctgaaa
ccacaaaactcgatcccaagccacaagaaagcttcctaacgtccataa--------caac
gatctaacaagccta------------acaacac-aa---aa-caagcagattaaagggt
tctctagcttagatcagccat--ggtcctgcacttacctttgcca-agacgaatctgaac
cacaaacaagcaagaaaacgcttctaggaagctcctacgacgatcccagctacagatctc
tac-aggaacgccccaaatctccaagaaatcaccaagaacttttaagaact---------
--cttttatctcttttc--tttctct-caaaaatcggctatccaccactaatgagaccaa
aatacga--------------cttaagggttttccttc-c--cttctgtccaaaacacag
cgtttgacttaagtcaaaacgcaga-aattgcacatgcatcgaccgatgcaccatctgca
tcgaccgatgcaactcccaaaccgggatttcggt---tcacggatgttacactttt----
---------------------
>Chr20:14224077:14234550_3p 
----------------------------gacgcaagctatgcatc--gaccgatgca--a
tgtcga------gcatcgtgttttccccgaagcttctcgccgga-tcttcgttcctgtaa
ccac-aaactcgatcccaagccacaagaaagcttcctaacgtccataa--------caac
aatcaaacacgtcta------------acaacac-aa---aa-caagcagattaaagagt
tctctagcttagataagccat--ggtcctgcacttacctttgcca-agacgaatctgaac
ctaacacaaggaagaaaacgcttctaggaagctcctacaacgatcccagctacagatctc
tcc-aggaacagcctcatatctccagaaatcaccaggaactctcaagaaca---------
g-tttctctct-tttcg--tttctct-caaaaacagctcaacacccacgaatgagacaaa
acttgca--------------tctaagggttttcctta---------acccaaaacgcag
cgtttgacttaagtcaaaacgcacaaaattgaacatgcatcgaccgatgcaccatctgca
tcgaccgatgaaactcccaaaccgagattccggt---tcacggatgttacaaagaaggtc
ta-------------------
>Chr5:26809238:26816204_5p 
-------------------------------gcaagatatgcatc--gatcgatgca--a
cgtcga------gcaccgtgatttcccc-aagcttctcgctgga-tcttcgttcctacaa
ccaaaaaactagatcccaagccacaagaaagcttcctaacgtccatag--------catc
gaactaacaagccta------------acatcac-ac---aa-caagcagattaaagaat
cctctagcttagataagccat--ggtcatgcacttacctttgccacagaagaatctgaac
cttaaacaaacaagaacaagcctctaggaagctcctacaacgatcccagctacagatctc
tac-aggaacgcctccaatctcccagaattc-tcaagaacactcaagaacg---------
a-cttttctcactttcc--cttttct-caaaaacggccacacaaccacgaatgagacaaa
actcgca--------------tctaagggttttcctta---------acccaaaacgcag
catttgacttaagtcaaaacgcacagaattgaacatgcatcgaccgatgcaccatctgca
tcgaccgatgcaactcccaaaccgagattccggt---tcacagatgttacattaacctcc
tctgcttcaacttcacgttga
>Chr15:21764815:21774527_5p 
-----------------------------------cacttgcatc--gaccgatgca--a
cgtcga------gaaccgtgatttccccgaagcttctcgccgga-tcttcgttcctgaaa
ccacaaaactcgatcccaagccacaagaaagcttcctaacgtccataa--------caac
gatctaacaagccta------------acaacacaaa---aa-caagcagattaaagggt
tctctagcttagatcagccat--ggtcctgcacttacctttgcca-agacgaatctgaac
cacaaacaagcaagaaaacgcttctaggaagctcctacgacgatcccagctacagatctc
tac-aggaacgccccaaatctccaagaaatcaccaagaacttttaagaact---------
--cttttatctcttttc--tttctct-caaaaatcggctatccaccactaatgagaccaa
aatacga--------------cttaagggttttccttc-c--cttctgtccaaaacgcag
cgtttgacttaagtcaaaacgcagagaattgcacatgcatcgaccgatgcaccatctgca
tcgaccgatgcaactcccaaaccgggattttgtt---tcacggatgttacaattctcc--
---------------------
>Chr5:26809238:26816204_3p 
------------------------------cgcaagatatgcatc--gatcgacgca--a
tgtcga------gcaccgtgatttccccgaagcttctcgccgga-tcttcgttcctacaa
ccacaaaactcgatcccaagccacaagaaatcttcctaacgtctatag--------catc
gaactaacaagccta------------acatcac-ac---aa-caagcagattaaagaat
cctctagcttagataagccat--ggtcatgcacttaccttaaccacagaagaatatgaac
cttaaacaaacaagaacaagcctctgggaagctcctacaacgatcccagctacagatctc
tac-aggaacgcctccaatctcccagaattc-tcaagaacactcaagaata---------
a-cttttctctctttct--cttttct-caaaaacggccacacaaccacgaatgagacaaa
actcgca--------------tctaagggtattcctta---------acccaaaatgcag
cgtttgacttaagtcaaaacgcacagaattgaacatgcatcgaccgatgcaccatctgca
tcgaccgatgcaactcccaaaccgggattccggt---tcatggatgttacaattctcccc
c--------------------
>Chr15:23511099:23519369_5p 
---------------------------------------tgcatc--gatcgacgca--a
cgtaga------gcaccgtgttttccccgaagcttctcgccgga-tcttcgttcctacaa
ccacaaaactcgatcacaagccacaagaaagcttcctagtgtccatag--------caat
gatctaacaagccta------------acatcac-ac---aa-caagcagattaaataat
cctctagcttagataagccat--ggtcatgcacttacctttgccacagaagaatctgaac
ctctaacaaacaataacaagcctctaggaagctcgtacatcgatcccagctacagatctc
accaagaaacgccaccaatctcc-agaaatcaccaaaaacgttctagaaca---------
g-ttctctctttctttt--g-tttct-gaaaaacggctgaagt-cgtctaatgagacaaa
aataacga-------------cttaagggttttccctt-c-ccctttgcccaaaacgcag
cgtttgacttaagtcaaaacgcacgaaattgaaccagcatcgaccgatgctcctactgca
tcgatcgatgcacatcccaaaccgggattccggt---tcacggatgttacatttaaaac-
---------------------
>Chr15:25190004:25195076_5p 
---------------------------------------tgcatc--gaccgatgca-ca
tgccga------gcatca--tcttctctgaagctccttgccgga-tctccgttcctaaac
caccaaaacacgttccaattccacaaagaggcttcccaaagcctcagaggacacataaac
actccaacaaaccaagaaatcacccatataacac-at---aaacacaaagatcagagaaa
tctcaagcttagataagccatggggtcatgcactcacctttgcca-agaagatgcagact
tttaaatcaatgaaaacaccctcctagcaagctcctaacacgaacccagctacagatctc
accaagaacaacaataaaatttc-----------caaaatcctcaacaacg---------
--acttcctctcttttc--ctcttct-c-aaaatggctaaaat-cggct-ataagacgac
aaaaatcctttttatatttgattccaggatttccctaa---------ccccaaaacgcaa
cgtttaacttactcgcttcgcgaccaaaccggccttgaatcgaccaatgcacata-----
------------------------------------------------------------
---------------------
>Chr15:25190004:25195076_3p 
-------------------------------------------tc--gaccgacgca-ca
tgccga------tcatca--tcttccccgaagctccttgctgga-tctccgttcctaaac
caccaaaacatgttccaattcaacaaagaggcttcccaaagcctcagaggacacataaac
actccaacaaacaaagaaatcacccatataacac-at---aaacacaaagattagagaaa
tctcaagcttagataagccat--ggtcatgcactcacctttgcca-agaaggttcagact
cttaaataaatgaaaacacccttctagcaagttcctaacactaacccagctacatatctc
accaagaacaaccataaaactcc-----------taatatcctcaagaaca---------
--gcttcctctcttttc--ctcctct-caaaaacggctaaaat-cggcc-ataagacgac
aaaaaccctttttatattcgattccagggttcccctaa---------cctcaaaacgcaa
cgtttaacttactcgcttcgcaaccaaacccgccttgtatcgatcgatgcgca-------
------------------------------------------------------------
---------------------
