# Supplementary material for: Transposon signatures of allopolyploid genome evolution
Source: Nat Commun. 2023 Jun 1;14:3180. doi: 10.1038/s41467-023-38560-z (PMC10235133; doi:10.1038/s41467-023-38560-z)
Supplement: Supplementary file 8 — Supplementary Data 5 [file 41467_2023_38560_MOESM8_ESM.zip › Supplementary Data 5/Camelina.LTRFamily/Camelina.Aligned/gt10.fam_4859.Aligned.fa]

>Chr8:15178003:15184130_5p 
---------------tttttgta-ggttggtggtg-------aatg----atgtatggaa
tgatgacttatg------aatgaatggatgtcagggtgtttcaattcccc-ttgtgcaat
tgtagtataagaggtgtcaatccaatctgagtgt-ttgtgaacaatcaagatgtgcatat
gagtctaagtcaagccagatgtaaaggatgtttgtcactaacaatcctattatg-aaatg
ttaa-gtgcagaaagt-aaagctacaagaactaggagctaaatgcaaatgaaacaaagtg
attataaca-------------aacagaaatagaaactatgg-gaatgcaagtattgaac
taatgcaaggtaagtaatgaacag---------gatactaaatgaat-------------
--------------------------------
>Chr8:15178003:15184130_3p 
aattgaaactgactatttttgta-ggttggtggtg-------aatg----atgtatggaa
tgatgacttatg------aatgaatggatgtcagggtgtttcaattcccc-ttatgcaat
tgtagtataagaggtgtcaatccaatctgagtgt-ttgtgaacaatcaagatgtgcatat
gagtctaagtcaagccagatgtaaaggatgtttgtcactaacaatcctattatg-aaatg
taaa-gtgcagaaagt-aaagctacaagaactaggagctaaatgcaaatgaaacagagtg
attataaca-------------aacagaaataaaaactatgt-gaatgcaagtattgaac
taatgcaaggtaagtaatgaacag---------gatactaaatgaatgcaacagaaatgc
--------------------------------
>Chr19:24078894:24092192_3p 
---tgaaactatttatctttg------tggtggtg-------gatgatgaatgtatggaa
tggtgagatatg-----aaatgaatggatggcaaggtgtttcaattcccc-ttatgcagt
tgtagtataagaggtgtcaatccaatctgagtgt-ttgcaagcaatcaggatgtgcataa
atgtctaagtcaagccaaatgtaaaggatgtttgtcactaacaatcctatgatg-aaatg
taaa-atgcagaatgtaaaagctactagaactaggtgctaaatgtaaatgaaacagaatg
attataacagttatgaaactataacagaaatag-aactatga-taatgcaag--------
taatgcaaggcaagta--------------------------------------------
--------------------------------
>Chr9:10204464:10210829_3p 
--ttgaaacaagtatttcttat---gtttgtggtg-----atgatggtggatgtatgcaa
agatgatatatg------aatggaatgatggatgggtgtttcaattcccctttatgctat
tgcagtacaagaggtatcaatcctaaatgagtgt-ttgtgaacagataagatgtgcatat
gaatctaagttaagacaaatgtaatgattgtttgtcactaacaatcctaagatggaaatg
taaagatgcagaaagt--aaactacaagaaccaagaactaaatgcaaatgaaactgaatg
attgaaactgtaatgaagcaagaacagaaatagaaactactactaatg---------aac
taatgcaagacaattaataaac--------------------------------------
--------------------------------
>Chr9:10204464:10210829_5p 
--------caagtatttcttat---gtttgtggtg-----atgatggtggatgtatgcaa
agatgatatatg------aatggaatgatggatgggtgtttcaattcccctttatgttat
tgcattacaagaggtatcaatcctaaatgagtgt-ttgtgaacagataagatgtgcatat
gaatctaagttaagacaaatgtaatgattgtttgtcactaacaatcctaagatggaaatg
taaagatgcagaaagt--aaactacaagaaccaagaactaaatgcaaatgaaactgaatg
attgaaactgtaatgaagcaagaacagaaatagaaactactactaatg---------aac
taatgcaagacaattaatgaact-------------------------------------
--------------------------------
>Chr11:36567978:36577465_3p 
--ttgaaactgactttctttgtg----gtgtggtg-------aaagaaagatgtatggaa
tgatgatgtatg-----gaatgaatagaagtcagggtgtttcaattcccc-ttatgcagt
tgcagtataagaggtgtcaatcctatctgagtga-ttgtgaacaattaagatgtgcatat
gagtctaagtcaagccaattgtaaagattgtttgtcactaacaatcctaaaatg-agata
tgaa-atgcagaaagtaaaaacaactagaacaggatactaaatgcaaacagaacaaacaa
attaaagctataatgaaactagaaccaagatagaaactatgc-taatg---------aac
taatgcaagacaagtaatgaacag---------gaaactacgtgaatgcaatggaaatga
aacaggaat-----------------------
>Chr11:36567978:36577465_5p 
---------tgactttctttgtg----gtgtggtg-------aaagaaagatgtatggaa
tgatgatgtatg-----gaatgaatagaagtcagggtgtttcaattcccc-ttatgcagt
tgcagtataagaggtgtcaatcctatctgagtga-ttgtgaacaattaagatgtgcatat
gagtctaagtcaagccaattgtaaagattgtttgtcactaacaatcctaaaatg-agata
tgaa-atgcagaaagtaaaaacaactagaacaagatactaaatgcaaacagaacagacaa
attaaagctataatgaaactagaacagagatagacactatgc-taatg---------aac
taatgcaagacaagtaatgaacag---------gaaactacgtgaatgcaatggaaatga
aacaggaatgaaacaagaca-atcaca-----
>Chr15:15489244:15499593_3p 
--ttgaaacaagtatttgttatgtggtgtgtgatg-----atgatgatgaatgtat----
-ggtgagatatg------aatggaatgatgaatggatgtttcaattcccc-ttatgttgt
tgcagtataagaggtatcaatcctaaatgagtgt-ttgtgaacaattaagatatgcataa
gaatctaagttaagacaaatgtgaagattgtttgtcactaacaatcctaagatgaaaatg
taaagatgcagaaaat--aaactacaagaactaagaactaaatgcaaatgaaactgaatg
attgtaacagtagtgaagcaagaacagaaatagaaactactattaatg---------aac
taatgcaagacaattaatgaactg---------aaaactaaatgaatgcaactagaa---
--------------------------------
>Chr15:15489244:15499593_5p 
--------caagtatttgttatgtggtgtgtgatg-----atgatgatgaatgtat----
-ggtgagatatg------aatggaatgatgaatgggtgtttcaattcccc-ttatgctgt
tgcagtataagaggtatcaatcctaaatgagtgt-ttgtgaacaattaagatatgcataa
gaatctaagttaagacaaatatgaagattgtttgtcactaacaatcctaagatgaaaatg
taaagatgcagaaaat--aaactacaagaactaagaactaaatgcaaatgaaactgaatg
attgtaacagtagtgaagcaagaacagaaatagaaactactattaatg---------aac
taatgcaagacaattaatgaactg---------aaaactaaatgaatgcaactag-----
--------------------------------
>Chr19:24078894:24092192_5p 
-------actagttatctttg------tggtggtg-------gatgatgaatgtatggaa
tggtgagatatg-----aaatgaatggatggcaaggtgtttcaattcccc-ttatgcagt
tgtagtataagaggtgtcaatccaatctgagtgt-ttgcaagcaatcaagatgtgcataa
atgtctaagtcaagccaaatgtaaaggatgtttgtcactaacaatcctatgatg-aaatg
taaa-atgcagaatgtaaaagctactagaattaggtgctaaatgtaaatgaaacagaatg
attataacagttatgaagctagaacagaaatag-aactatga-taatgcaag--------
taatgcaagtaatgcaaggcaa--------------------------------------
--------------------------------
>Chr17:23375538:23380882_5p 
---tgaaacaagatctttttgg--tgtggtgaatg-----atgatgatgaatgtatgcaa
tggtaagatatg------aatggatggatggatgggtgtttcaattcccc-ttatggtgt
tgcagtataagaggtatcaatcctaaatgagtgt-ttgtgaacaattaagatatgtatat
aaatctaagttaagccaaatgcaaagattgtttgtcaataacaatcctaagatgaaaatg
taaagatgcagaaagt--aaactacaagaactaagagctaaatgcaagtaggacagaata
attgcagctaatatgaaacaagaacagaaatagaaactatgc-taatg---------aac
taatgcaggacaa-taatgaacag---------aac------------------------
--atagaatgagactagaga-t----------
>Chr15:20423173:20429817_3p 
-attgaaacaagatctttttgg--tgtgggtgatgaatgaatgatgatgaatgtatgcaa
tggtgagatatg------aatggatagatggatgggtgtttcaattcccc-ttatgctgt
tgcagtataagaggtatcaatcctaaatgagtgt-ttgtgaacaattaaaatatgtatat
gaatctaagtcaagccaaatgcaaagattgtttgtcactaacaatcctaagatgaaaatg
taaagatgcagaaagt-aaaactacaagaactaagaactaaatgtgaatggaacagaatg
attatgact-atatgaagctagaacagaaatagaaactacta-tgatg---------aac
taatgcaagacaa-taatgaacag---------gacaatgagtagatgaaacagaaatgc
aaataggaatgaaacag---------------
>Chr17:23375538:23380882_3p 
---tgaaacaatatctttttgg--tgtggtgaatg-----atgatgatgaatgtatgcaa
tggtgagatatg------aatggatggatggatgggtgtttcaattcccc-ttatgctgt
tgcagtataagatgtatcaatccaaaatgagtgt-ttgtgaacaattaagatatgtatat
gaatctaagttaagccaaatgcaaagattgtttgtcactaacaatcctaagatgaaaatg
taaagatgcagaaagt--aaactacaagaactaagagctaaatgcaagtaggacagaata
attgcagctaatatgaaaaaagaacagaaatagaaactatgc-taatg---------aac
taatgctggacaa-taatgaacag---------aacaataagtaaatgcaactggaatgc
aaatagaatgagactagaga-ta---------
>Chr12:26682354:26691790_3p 
---tgagtgaaacttggtttatg----tggtggtg-------aatg----atgaatgaga
tgatgatatgtgatgatgaacaggtggaatgcaaggagtttcaattaccc-ttatgctgt
tgtagtataagagatgtcaatcctaaatgagtgtgatgcaagcaatcaggatgtgaatac
ttgtctaagttaagctaattatggaggatgtttgtcactaacaacctaatgatg--aata
taaa-atgcagaaagtaaaagctactaagactagatactaaatgcaaagagaacagaatg
atcaaagcagtaatgtaatga-aacagaaacagaaactacag------------------
taatgcaagacaagtgataaaacaggatcaatagaaactaaatgaatgcaataggaatga
aactataatgcaacaggaca-gatgtagaaca
>Chr12:26682354:26691790_5p 
----gattgaaacttggtttatg----tggtggtg-------aatg----atgaatgaga
tgatgatatgtgatgctgaacaggtggaatgcagggagtttcaattacct-ttatgttgt
tgtagtataagagatgtcaatcctaaatgagtgtgatgcaagcaatcaggatgtgaatac
ttgtctaagttaagctaattatggaggatgtttgtcactaacaacctaatgatg--aata
taaa-atgcagaaagtaaaagctactaagactagatactaaatgcaaagagaacagaatg
atcaaagcagtaatgtaatga-aacagaaacagaaactacag------------------
taatgcaagac-agtgataaaacaggatcaatagaaactaaatgaatgcaacaggaatga
aactataatgcaacatgaaatgaaacaggac-
