# Supplementary material for: Transposon signatures of allopolyploid genome evolution
Source: Nat Commun. 2023 Jun 1;14:3180. doi: 10.1038/s41467-023-38560-z (PMC10235133; doi:10.1038/s41467-023-38560-z)
Supplement: Supplementary file 8 — Supplementary Data 5 [file 41467_2023_38560_MOESM8_ESM.zip › Supplementary Data 5/Camelina.LTRFamily/Camelina.Aligned/gt10.fam_745.Aligned.fa]

>Chr2:8247162:8251805_5p 
-------------------------cccgattcacctctgcagtgaaccgcagaacgcga
ctctgcccctactcctcttctacttcacatatcagtttgcataaca-taaacataacaca
gagatttaac-gagttcccctcatgcagagggtacatctcgtgtgggaaccttctcccac
aaacatccactatcaatcaaccaaggtttacacacagtgttacatatac-aagcttagag
aactaacaactacagaga-acctgaagaagaaaacacataatagatccaggttttcttct
tcttctctctt--------------------------tgtataatcctgaaacacctcca
gaaccccaaagaagcagctccaccttcgtctctcatcagagtgtcctgaagacaccttaa
acctagacaaggttatgtccgactctcagcccttcgaccccagccgagcttctgctcctt
tatcatggtcctgcgcacagcttcaagctccttgtacgacgccctgcgcatgctctctgc
actgcgtcctgcgtctctgcgtctgccatgcaca--gccctgcgctgtgccctacagccg
tcaccaatgtacctccagcttctttagtgcgtgctttgcggctttcttcagcatacatgt
ttcttcaaccctagtttcccttttatagtgaaaccctagagcttatgtcggtttagtcct
gcaggccacacaacacggatcctgtatgggcttcacaccaata-----------------
---------------------------------------------
>Chr2:8247162:8251805_3p 
-------ttgttgtgaatcgcagaccccgattcacctctgtagtgaaccgcagaccgcga
ctctgtccctactcctcttctacttcacatatcagtttgcataaca-taaacataacaca
gagatttaac-gagttcccctcatgcagagggtacatctcgtgtgggaaccttctcccat
aaacatccactatcaatcaaccaaggttt--acacagtgttacatatac-aagcttagag
aactaacaactacagaga-acctgaagaagaaaacacataatagatccaggttttcttct
tcttctctctt--------------------------tgtataatcctgaaacacctcca
gaaccccaaagaagcagctccaccttcgtctctcatcagagtgtcctgaagacaccttaa
acctagacaaggttatgtccgactctcagcccttcgaccccagccgagcttctgctcctt
tatcatggttctgcgcacagcttcaagctccatgtacgacgccctgcgcatgctctctgc
actgcgtcctgcgtctctgcgtctgccatgcaca--gccctgcgctgtgccctacagccg
tcaccaatgtacctccagcttctttagtgcgtgctctgcggctttcttcagcatacatgt
ttcttcaaccctagtttcccttttatagtgaaaccctagagcttatgtcggtttagtcct
gcaggccacacaacacggatcctgtatgggcttcacaccaatataggcccagttcttggt
t--------------------------------------------
>Chr2:13614747:13618794_3p 
--------tgttgagaatcgcagaccccgattcacctctgtagtgaaccgcagaccgcga
ctctgcccctactcctcttctacttcacagatcagtttgcataaca-taaacataacaca
gagatttaac-gagttcccctcatgcagagggtacatctcgtgtgggaaccttctcccac
aaacatccactatcaatcaaccaaggttt-tacatagtattacatatac-aagcttagag
aactaacaactacagaga-acctgaagaagaaaacacataatagatctagcttttcttct
tcctctttctctgtctctggttcagctctcctctccatgtataacccataaacacctcca
taaccccaaagaagcagctccaccttcgtctctcatcagagtgtcctgaagacaccttaa
acctagacaaggttatgtccgactctcagcccttcgaccccagccgagcttctgctcctt
tatcatggttctgcgcacagcttcaagctccatgtacgacgccctgcgcatgctctctgc
actgcgccctgcgtctctgcgtctgccatgcacagcgccctgcgctgtgccctacagccg
tcaccaatgtacctccagcttctttagtgcgtgctctgcggctttcttcagcatacatgt
ttcttcaaccctagtttcccttttatagtgaaaccctagagcttatgtcggtttagtcct
gcatgccacacaacacggatcctgtatgggcttcacaccaatagaggcccagttcttggt
tcagaccaaataagcccatatgaagcaaacatttacaacaa----
>Chr2:13614747:13618794_5p 
---------gttgagaatcgcagaccccgattcacctctgtagtgaaccgcagaccgcga
ctctgcccctactcctcttctacttcacagatcagtttgcataaca-taaacataacaca
gagatttaac-gagttcccctcatgcagagggtacatctcgtgtgggaaccttctcccac
aaacatccactatcaatcaaccaaggttt-tacatagtattacatatac-aagcttagag
aactaacaactacagaga-acctgaagaagaaaacacataatagatctagcttttcttct
tcctctttctctgtctctggttcagctctcctctccatgtataacccataaacacctcca
taaccccaaagaagcagctccaccttcgtctctcatcagagtgtcctgaagacaccttaa
acctagacaaggttatgtccgactctcagcccttcgaccccagtcgagcttctgctcctt
tatcatggttctgcgcacagcttcaagctccatgtacgacgccctgcgcatgctctctgc
actgcgccctgcgtctctgtgtctgccatgcacagcgccctgcgctgtgccctacaaccg
tcaccaatgtacctccagcttctttagtgcgtgctctgcggctttcttcagcatacatgt
ttctacaaccctagtttcccttttatagtgaaaccctagagcttatgtcggtttagtccg
gcaggccacaaaacacggatcctgtatggacttcacaccaatagaggcccagttcttggt
tcagaccaaataagcccatatgaagcaaacatttacaacaaactc
>Chr14:30098685:30102627_5p 
----------ttgagaatcgcaaatcccgattcacctctgtagtaaaccgcataccgtaa
ctctgcccctactgctcgtctacttcacagatcaatatgcataaca-taaacataacaca
gagatttaac-gagttcccctcatgcatagggtacatctcgtgtgggaaccttctcccac
aaacattcactatcaatcaaccaaggtttacac-tagtgtttcatatac-aagcttagag
----aactactagaaagaaacctgaagaagaaaacacataatagatctaacttttcttct
tttcctctctctgtctctagttcagctatcccctccatgtataaccctgaaacacctcta
gaaccccaaagaagcagctccaccttcgtctctcatcagagtgtcctgaagacaccttaa
acctagacaagattatgtccggctctcagcccttcaaccccagccaagcttctgattctt
tatcatggttctgcgcacagcttcaagctccatgtacaacgccctgcgcatgctctctgc
actgcgtcctgcgtctctgcatctgccctgcacagcgctctgcgctgtgccctacagccg
ccaccaaggtaccaccagcttctttagtgcgt-ctttgtgctta--------ctacgttc
ttcttcaaccctagcttcccttatatagtgaaaccctagagcttatgtcggtttagtcct
acaggccacacaacccggatcttgtatgggcttcacatcaatacaaccgcca--------
---------------------------------------------
>Chr14:30098685:30102627_3p 
----------ttgagaatcgcagaccccgattcacctctgtagtgaaccacataccgcga
ttctgcccctactcctcgtctacatcacagatcaatatgcataaca-taaacataacaca
tatatttaac-gagttcccctcatgcagagggtacatctcgtgtgggaaccttctcccac
aaacatccactatcaatcaaccaaggtttacac-tagtgtttcatatac-aagcttagag
----aactactagaaagaaacctgaagaagaaaacacataatagatctagcttttcttct
tctcctctctctgtctctagttcagctctcccctccatgtataaccctgaaacacctcca
aaaccccaaagaagcagctccacattcgtctctcatcagagtgtcctgaagacaccataa
acctagacaaggttatgtccggctctcagcccttcgaccccagccaagcttctgattctt
tatcatggttctgcgcacagcttcaagctccatgtatgacgccctgtgcatgctctctgc
actgcgtcctgcgtctctacatctgtcctgcacagcgctctgcgctgtgccctacagccg
ccaccaaggtaccaccagcttctttagtgcgt-ctttgtgctta--------ctacgttc
ttcttcaatactagcttcccttatatagtgaaatcctagagcttatgtcagtttagtcct
gcaggccacacaacctgaatcttgtatgggcttcacatca--------------------
---------------------------------------------
>Chr11:32963862:32967851_5p 
--------tgttgagaatcgcagaccctgattcacctctatagtgaaccgcataccgcgg
ctctacccctactcctcgtctacttcacagatcagtttgcataaca-taaacataacaca
aagatttaac-gagttcccctcatgcagagggtacatctcgtgtgggaaccttctcccac
aaacatccactatcaatcaaccaaggtttacac-tagtgtttcaaatac-aagcttagag
----aactactagaaagaaacctgaagaagaaaacacataatagatctagcttttcttct
tctcctctctctatctctagttcagctctcccctccatgtataaccctgaaacacctcca
gaaccccaaaaaagcagctccaccttcgtctctcatcagagtgtcctgaagacaccttaa
acctagacaaggttatgtccggctctcagcccttcgaccccagccaagcttatgctcctt
tatcatggttctgcgcacagcttcgagctccatgtacgaagccttgcgcatgctctctgc
actgcgccctgcatctctgcatctgccctgcacatcgctttgcattgtgccctacagccg
ccaccaaggcaccaccagcttctttagtgcgt-ctttatgcttactctt--cctacgttc
ttcttcaaccctagcttcccttatatagtgcaaccctagagcatatgtcggcttaatcct
acaggccacacaacccagatcatgtatgggctacacatcaatatgggtccagttcatggt
tcatactaaataagcccatatgaagcaaacattcacaac------
>Chr11:27817197:27821148_3p 
--------tgttaagaatcatagaccccgattcacctctgtagtgaaccgcataccgcga
ttttgcccctactcctcgtctacttcacagatcagtttgcataaca-taaacataacaca
gagatttaac-gagttcccctcatgcagagggtacatctcgtgtgggaaccttctcccac
aaacatccactatcaatcaaccaaggtttacacacagtgttacatatacaaagcttagag
----agtaactacaaagaaacctgaagaagaaaacacatagtagat---gattttcttct
tccactctctctgtctctggtttagctctcccttccatgtataatcctgaaacacctcca
aaatcccaaagaagcagctccaccttcgtctctcatcagagtgtcatgaagacaccttaa
acctagacatggttatgcccggctctcagcccttcgactctagccaagcttctgctcctt
tatcatggctctgtgcacagcttcaagctccatgtacgacgccctgcgcatgctctctgc
attgtaccctgcgtctctgcatctgccctgcacagcgctctgcgctgtgacctacaaccg
ccaccaatgtaccaccagcttctttaatgcgt-atttttgcgta--------ctacgttc
ttcttcaaccctagcttctcttatataatgaaaccctagaacttatgtcggtttagtcct
gcaggccatataacccgaatcttgtatgggttttacatcaatataagtgcagttcatggt
tatgaccaaataagcccatatgaaacaaacatttacaacag----
>Chr11:27817197:27821148_5p 
---------gttgagaatcgcagaccccaattcacctctgtagtgaactgcataccgcga
ctctgcccctactcctcgtctacttcacagatcagttttcataaca-taaacataacaca
gagatttaac-gagttcccctcatgcatagggtacatctcgtgtgagaaccttgtcccac
aaaaatccactatcaatcaaccaaagttttcacacagtgttacatatacaaagcttaaag
----agtaactacaaagaaacctgaagaagaaaacacatagtagat---gcttttcttct
tccactctctctgtctttggttcagctctctgttccatgtataaccctgaaacacctcca
gaaccccaaagaagcagctccacctttgtctctcatcagagtgttatgaagacaccttaa
acctagacatggttatgcccgactctcatccatttgaccccagtcaagcttctgctcctt
tattatggttttgcgcacagcttcaagctccatgtacgatgccctgcgaatgttctttgc
actgcaccctgcgtctctgcatctgccctgcacagcgccctacgctgtgccctacagccg
ccaccaatgtaccaccagcttctttagtgcgt-attattgctta--------ctacgttc
ttcttcaaccctagcttcccttatatagtgaaaccctagagcttatgtcggtttagtcct
gcaggccacacaacccggatcttgtatgggcttcacatcaatataggcccagttcatggt
ttagatcaaataagcccatatgaagcaaacatttacaacaaaa--
>Chr6:182876:185932_3p 
--tagaagtgttgaaaattgcaaaccctgattcacctctgtagtgaactgcataccgcga
ttttgcccctaatcctcgtctacttcacaaatcaatatgcattaca-taaacataacaca
gagatttaac-gagtttccctcatgcagagggtacatctcgtgtgggaaccttctcccac
aaac--ccactatcaatcactcaaggtttacacacaatgtttcatatac-aagcttaaag
----agcaactacaaagaaaccggaagaagaaaacacataatagatctagcttttcttct
tctcctctctctgtctctagttcagctctccccttcatgtataaccctgaaacacctcca
gaaccccaaagaagcagttccaccttcgtctctcatctgagtgtccagaagacaccttaa
acctagacaaggttatgtccgactctcagcccttcgaccacagccaagcttctgctcctt
tatcatggttctgcgcacagcttcaagctccatgtatgacgccctgcgcatgctctctgc
actgcgccatgcgtctctgcatctgccctgcacagcgctctgcgctgtgccctacaaccg
ccaccaaggtaccaccagcgtcttc--tgtgc-ctttgtgatta--------ctgcgttc
ttcttcaaccctagcttcccttatatagtgaaaccatagagcttatgtcggtttactcct
gcaggccacacaactcggatcctgtatgggctacacatc---------------------
---------------------------------------------
>Chr6:182876:185932_5p 
--------tgttgaaaattgcaaaccctgattcacctctgtagtgaactgcataccgcga
ttttgcccctactcctcgtctacttcacagatcaatatgcattaca-taaacataacaca
gagatttaac-gagtttccctcatgcagagggtacatctcgtgtgggaaccttctcccac
aaac--ccactatcaatcactcaaggtttacacacaatgtttcatatac-aagcttaaag
----agcaactacaaagaaaccggaagaagaaaacacataatagatctagcttttcttct
tctcctctctctgtctctagttcagctctccccttcatgtataaccctgaaacacctcca
gaaccccaaagaagcagctccaccttcgtctctcataagagtgtcctaaagacaccttaa
acctagacaaggttatgtccgactctcatcctttcgaccccagccaagcttctgctcctt
tatcatggttctgtgcacagcttcaagctccatgtacgacgccttgcgcatgctctctgc
actgcgtcctgcgtctctgcatctgccctgcacagcgctctacgctgtgccctacaaccg
ccaccgaggtaccaccagcgtcttc--tgtgc-ctttgtgataa--------ctgcgttc
ttcttcaaccctagcttccctcatatagtgaaaccatagagcttatatcggtttactcct
gcaggccacacaactcggatcctgtatgggctacacatc---------------------
---------------------------------------------
>Chr11:32963862:32967851_3p 
--accacttgttgagaatcgcagatcccgattcacctctgtagtgaaccgcataccgcga
ctctgcccctactcctcgtctacttcacagatcagtttgcataacattaaacataacaca
gagatttaac-gagttcccctcatgcagagggtacatctcgtgtgggaaccttctcccac
aaacatccactatcaatcaaccaaggtttacac-tagtgtttcatatac-aagcttagag
----aactactagaaagacacctgaagaagacaacgcataatagatctagcttttcttct
tctcctctctttgtctctagttcagctctcccctccatgtataaccctgaaacacctcca
gaatcccaaagaagcagctccaccttcgtctctcatcagagtgtcctgaagacaccttaa
acctagacaaggttatgtccggctctcagcccttcgaccctagccaagcttctgctcctt
tatcatggttctgcgcacaacttcaagctccatgtacgactccctgcgcatgctctctgc
actgcgccctgcgtctctgcatctgccctgcacatcgctctgcactgtgccctacagccg
ccaccaaggtaccaccagcttctttagtgcgt-ctttgtgcttactctt--cctacgttc
ttcttcaaccctagcttcccttatatagtgaaaccctagagcatatgtcggtttaatcct
gcaggccacacaacccggatcctgtatgggctacacatcaatatgggcccagttcatggt
tcagaccaaacaagcccatatgaagcaaacattcacaacc-----
>Chr4:16602067:16606104_3p 
------cttgttgagaatcgcagaccccgattcacctctgtagtgaaccacataccgcga
ctctgcccctattcctcttctacttcacatatcagtttgcataaca-taaacataacaca
gagatttaac-gagttcccctcatgcagaaggtacatctcgtgtgggaaccttctcccac
aaacattcactatcaatcaaccaaggtttacac-tagtgttacatatacaaagcttagag
----agtaactacaaagaaacctgaagaagaaaacacatagtatat---gcttttcttct
tcccctctcattgtctctgattcagctctcccctccatgtataaccctgaaacacctcta
gaatcccaaagaagcagctccaccttcgtctctcatcagagtgtcctgaaaacaccttaa
acctagacaaggttatgcctgcctctcagcccttcgaccccagccgagcttctactcttt
tatcatggttctgcgcacaacttcaagctccatgtacgatgccctgcgcatgctctctgc
actgcaccctgcgtctctgcatctgccctgcagagcgccctgcgttgtgtcctacagccg
ccaccaatgtaccaccagcttctttagtgcgt-ctttgtgctta--------ccacgttc
ttcttcaaccctagcttcccttatatagtgaaaccctagagcttatgtcggtttagccct
gcaggccacacaatccggatcttgtatgggcttcacatcaatataggcccagttcatggt
tcagaccaaagaagcccatatgaagcaaacatttacaacaaact-
>Chr4:16602067:16606104_5p 
ataccacttgttgagaatcgcagaccccgattcacctctgtagtgaaccgtatatcgcga
ctctgctcctactcctcttctacttcatagatcagtttgcataaca-taaacataacaca
gagatttaacagagttcccctcatgcagaaggtacatctcatgtgggaaccttctcccat
aaacattcactatcaatcaaccaaggtttacac-tagtgttacatatacaaagcttagag
----agtaactacaaagaaacctcaataggaaaacacatagtatat---gcttttcttct
tcccctctctttgtctctgattcagctctcccttccatgtataaccctgaaacacctcca
gaaccccaaagaagcagttccaccttcgtctctcatcagtgtgtcctgaagaaaccttaa
acctagacaaggttatgcccgcctctcagcccttcgaccccagccgagcttctactcttt
tatcatggttctgcacacagcttcaa-ctccatgtacgacgccctgtgcatgctctctgc
actgcaccctgcgtctctgcatctgccctgcacagctccatgcgctgtgccctacagccg
ccaccaatgtaccaccaacttctttagtgcgt-ctttgtgctta--------ccacgttc
ttcttcaactctagctttccttatatagtgaaaccctagagcttatgtcggtttagacct
gcaagccacacaatccggatcttgtatgatcttcacatcaatataggcccagttcatggt
tcagaccaaataagcccatatgaagcaaacatttacaacaatac-
