# Supplementary material for: Transposon signatures of allopolyploid genome evolution
Source: Nat Commun. 2023 Jun 1;14:3180. doi: 10.1038/s41467-023-38560-z (PMC10235133; doi:10.1038/s41467-023-38560-z)
Supplement: Supplementary file 9 — Supplementary Data 6 [file 41467_2023_38560_MOESM9_ESM.xlsx]

## Sheet: Napus.sub13
Mer	Subgenome
AAAACCTTCGAAT	A
AAAATATCGTCCA	A
AAAGAAAGATACT	A
AAAGCATTGAAAC	A
AAAGTGAAATCAT	A
AAATAAGATTACG	A
AAATATCGTCCAA	A
AAATCAGACCGCG	A
AACAATCATAGTA	A
AACCGATGATGAC	A
AACCGCAACCGCC	A
AACGCAAATTCAA	A
AACTAGACTTCAT	A
AACTATGGAAGAA	A
AACTTTAGGCTTA	A
AAGAACTGGTGTC	A
AAGAAGTTTACTA	A
AAGGTTTTGACGA	A
AATAACAAGGGCA	A
AATAAGATTACGG	A
AATACAAATCATG	A
AATATATGGAAAG	A
AATATCGTCCAAA	A
AATCAGACCGCGG	A
AATCATAGTAACC	A
AATCTTATTTAAG	A
AATGCAAGAACTG	A
AATTATCTAATCA	A
AATTTATAAGGTA	A
ACAAGTGAAAACA	A
ACACCAGTTCTTG	A
ACATAGTAGATAA	A
ACATTTACTAATA	A
ACCACATCCCGGA	A
ACCAGTTCTTGCA	A
ACCCTCCCGCAAC	A
ACTTCAAAACACA	A
AGAACTGGTGTCG	A
AGACCGCGGACAA	A
AGAGAATTTTAGA	A
AGATAACAATACA	A
AGATTATAATAAG	A
AGATTTGGACGAT	A
AGCCTTGCAGTAA	A
AGGTTCAGAGCGA	A
AGGTTTTGACGAG	A
AGTATGGAAATCA	A
AGTTCTTGCATTC	A
ATAAGATTACGGA	A
ATAGAAACGTAAA	A
ATATAGACTGAAA	A
ATATCGTCCAAAT	A
ATATTATCTACTA	A
ATCAAACTATAGA	A
ATCACTCATCAAA	A
ATCAGACCGCGGA	A
ATCTTATTTAAGG	A
ATGAGGTTCAGAG	A
ATGATGACGATTC	A
ATGGAAATCAGAC	A
ATGGAATTATAAA	A
ATGTTGCTTATTA	A
ATTAGAATGGCGG	A
ATTAGTAAATGTA	A
ATTCTCGTCAAAA	A
ATTGAATTATCCA	A
ATTTCCATACTCG	A
ATTTTACTGCAAG	A
ATTTTCTAAATGC	A
CAAAGTATTTTCA	A
CACCAGTTCTTGC	A
CAGACCGCGGACA	A
CAGATAACAATAC	A
CATTTACTAATAA	A
CCATTCTAATTCA	A
CCGCGGAAAACTC	A
CGAAGGTTTTGAC	A
CGAGAATGCAAGA	A
CGAGTTTTCCGCG	A
CGCTCTGAACCTC	A
CGGAAAACTCGTA	A
CGGTCTGATTTCC	A
CGTCAAAACCTTC	A
CGTCAATACGACA	A
CGTCCAAATCTCA	A
CTACGAGTTTTCC	A
CTACGCAGCTGAG	A
CTATAGTTTGATA	A
CTATATATTTTGA	A
CTCGAGTATGGAA	A
CTGATTTCCATAC	A
CTGGTCAATTGCA	A
CTTTACGAACAGC	A
GAAACAATTGAGA	A
GAAATCAGACCGC	A
GAATGTACACATA	A
GAATTAGAATGGC	A
GACGATATTTTAC	A
GAGAATGCAAGAA	A
GAGATTTGGACGA	A
GAGTATGGAAATC	A
GAGTTATCTAAGA	A
GATATTTTACTGC	A
GATTATAATAAGA	A
GATTTGGACGATA	A
GCAATTGACCAGA	A
GCCTTGCAGTAAA	A
GCTCGAGTATGGA	A
GCTCTGAACCTCA	A
GGAAGTCTACAAA	A
GGACCATCATTTA	A
GGACGATATTTTA	A
GGCTGTTCGTAAA	A
GGTCTGATTTCCA	A
GGTTTTGACGAGA	A
GTAGACTTCCAAA	A
GTCAATACGACAC	A
GTCCAAACTAAAA	A
GTCCGCGGTCTGA	A
GTTAATGTCTATA	A
GTTTATAAACGAA	A
GTTTTGACGAGAA	A
TAGACTTCCAAAA	A
TAGGTTTAGTTCA	A
TATGGAAATCAGA	A
TCAAAACCTTCGA	A
TCGAGTATGGAAA	A
TGAACCTCATAAA	A
TGGTTAGGAAAAA	A
AAAAAAAACGTGT	C
AAAAAAAACTACG	C
AAAAAAAATCCCA	C
AAAAAAAATCCGA	C
AAAAAAACACTCC	C
AAAAAAACATACA	C
AAAAAAACATTCG	C
AAAAAAACCGCCA	C
AAAAAAACGGAAT	C
AAAAAAACGGATC	C
AAAAAAACGTACG	C
AAAAAAACGTGTA	C
AAAAAAACGTTCG	C
AAAAAAACTAAGG	C
AAAAAAACTACGG	C
AAAAAAACTCAGT	C
AAAAAAACTCATG	C
AAAAAAAGAACTT	C
AAAAAAAGCCTCG	C
AAAAAAAGGAGTC	C
AAAAAAAGGGACG	C
AAAAAAAGTCGAT	C
AAAAAAAGTCGGT	C
AAAAAAATCCCAA	C
AAAAAAATCCGAA	C
AAAAAAATCCTCG	C
AAAAAAATGGCCG	C
AAAAAAATGTCGG	C
AAAAAAATTACGT	C
AAAAAAATTCCGT	C
AAAAAAATTCGTC	C
AAAAAAATTGACG	C
AAAAAACACAATT	C
AAAAAACACTCCA	C
AAAAAACATACAA	C
AAAAAACATCGTC	C
AAAAAACATTCCG	C
AAAAAACATTCGA	C
AAAAAACCACGAT	C
AAAAAACCCTGGA	C
AAAAAACCGATGA	C
AAAAAACCGCCAT	C
AAAAAACGCGGGC	C
AAAAAACGGAATT	C
AAAAAACGGATCG	C
AAAAAACGTACGA	C
AAAAAACGTGAAA	C
AAAAAACGTGCAT	C
AAAAAACGTGTAA	C
AAAAAACGTGTTA	C
AAAAAACGTTCGG	C
AAAAAACGTTTTT	C
AAAAAACTAAGGG	C
AAAAAACTAATTG	C
AAAAAACTACGGG	C
AAAAAACTCAAGC	C
AAAAAACTCAGTT	C
AAAAAACTCATGA	C
AAAAAACTCTCTG	C
AAAAAACTTACAA	C
AAAAAACTTCAGA	C
AAAAAAGAACTTA	C
AAAAAAGACGGGC	C
AAAAAAGAGCCCA	C
AAAAAAGCCAAAT	C
AAAAAAGCCTCGC	C
AAAAAAGGAGTCA	C
AAAAAAGGCGGAA	C
AAAAAAGGGACGG	C
AAAAAAGGTAACC	C
AAAAAAGGTCGGG	C
AAAAAAGTCGATG	C
AAAAAAGTCGGTG	C
AAAAAAGTCGGTT	C
AAAAAAGTGAACA	C
AAAAAAGTTCTTC	C
AAAAAAGTTTTAT	C
AAAAAATAAGGTT	C
AAAAAATAGATAG	C
AAAAAATATAGCG	C
AAAAAATATGTCT	C
AAAAAATATTGAG	C
AAAAAATCAATGG	C
AAAAAATCACCTT	C
AAAAAATCCCAAA	C
AAAAAATCCGAAA	C
AAAAAATCCGGAA	C
AAAAAATCCGGGA	C
AAAAAATCCTTCG	C
AAAAAATCGAATT	C
AAAAAATCGTCGG	C
AAAAAATCTCCTA	C
AAAAAATGACTAT	C
AAAAAATGAGGGA	C
AAAAAATGAGTAT	C
AAAAAATGGCCGG	C
AAAAAATGGCTGG	C
AAAAAATGTAACC	C
AAAAAATGTCGGG	C
AAAAAATTAACCC	C
AAAAAATTACGTT	C
AAAAAATTCCGTT	C
AAAAAATTCGTCG	C
AAAAAATTGACGT	C
AAAAAATTGATGT	C
AAAAAATTGCTCA	C
AAAAACAAATCGA	C
AAAAACAAGCAAC	C
AAAAACAATCCTC	C
AAAAACAATCTTG	C
AAAAACACAATTA	C
AAAAACACATCGA	C
AAAAACACGAGAT	C
AAAAACACGCCTG	C
AAAAACACGGAAT	C
AAAAACACTCCAG	C
AAAAACAGAAGAC	C
AAAAACAGACGAC	C
AAAAACAGGTATG	C
AAAAACAGGTGAG	C
AAAAACAGTTAAG	C
AAAAACATACAAG	C
AAAAACATAGCCA	C
AAAAACATATCCT	C
AAAAACATCGTCG	C
AAAAACATGTCGT	C
AAAAACATTCCGA	C
AAAAACATTCGAG	C
AAAAACCAAGCTG	C
AAAAACCACAATG	C
AAAAACCACGATT	C
AAAAACCACGGGA	C
AAAAACCACGTAG	C
AAAAACCACTGTA	C
AAAAACCAGACCG	C
AAAAACCATAAAT	C
AAAAACCATAGTA	C
AAAAACCATTCCC	C
AAAAACCCAATGG	C
AAAAACCCCACGC	C
AAAAACCCGAAAC	C
AAAAACCCGATCC	C
AAAAACCCTAAGT	C
AAAAACCCTATTT	C
AAAAACCCTGGAC	C
AAAAACCGAAATA	C
AAAAACCGAATCT	C
AAAAACCGAGAAC	C
AAAAACCGATGAA	C
AAAAACCGATTTG	C
AAAAACCGCCATT	C
AAAAACCGCGGGA	C
AAAAACCGTTTAC	C
AAAAACCTAACAA	C
AAAAACCTAATTG	C
AAAAACCTAGTCA	C
AAAAACCTCATGC	C
AAAAACCTCTAGC	C
AAAAACCTTATTT	C
AAAAACCTTCTAA	C
AAAAACCTTCTTC	C
AAAAACCTTGAGC	C
AAAAACCTTTCCA	C
AAAAACGAAATGG	C
AAAAACGAAATTG	C
AAAAACGAAGATC	C
AAAAACGAAGTAA	C
AAAAACGACTTTA	C
AAAAACGATTGAG	C
AAAAACGCATCGA	C
AAAAACGCCAACA	C
AAAAACGCCAATA	C
AAAAACGCCTAAG	C
AAAAACGCGGGCC	C
AAAAACGCTTAAG	C
AAAAACGGAATTT	C
AAAAACGGATCGA	C
AAAAACGGATTCA	C
AAAAACGGTTTTA	C
AAAAACGTACGAG	C
AAAAACGTAGAAA	C
AAAAACGTGCATA	C
AAAAACGTGCATC	C
AAAAACGTGTAAC	C
AAAAACGTTCGGA	C
AAAAACGTTTTGT	C
AAAAACGTTTTTA	C
AAAAACTAAGGGT	C
AAAAACTAAGTTC	C
AAAAACTAATCAG	C
AAAAACTAATTGT	C
AAAAACTACGGGT	C
AAAAACTATCGAT	C
AAAAACTATTATT	C
AAAAACTATTTCC	C
AAAAACTCAAGCT	C
AAAAACTCAGTTC	C
AAAAACTCATGAG	C
AAAAACTCGGAAT	C
AAAAACTCTCGTC	C
AAAAACTCTCTGA	C
AAAAACTCTCTTG	C
AAAAACTTACAAG	C
AAAAACTTACAGC	C
AAAAACTTCAGAC	C
AAAAACTTTGGTG	C
AAAAAGAAATCCC	C
AAAAAGAAATTCC	C
AAAAAGAACCGGT	C
AAAAAGAACGTTG	C
AAAAAGAACTCGT	C
AAAAAGAACTTAC	C
AAAAAGAAGGGAC	C
AAAAAGAATGACT	C
AAAAAGACGGGCC	C
AAAAAGACTCACA	C
AAAAAGACTTGGT	C
AAAAAGAGCCCAA	C
AAAAAGAGTACAA	C
AAAAAGAGTATTT	C
AAAAAGAGTTTGA	C
AAAAAGATAACCG	C
AAAAAGATCCGAG	C
AAAAAGATGTTGG	C
AAAAAGATTTATA	C
AAAAAGCAAACGG	C
AAAAAGCAATCAG	C
AAAAAGCAATGGA	C
AAAAAGCAATGGC	C
AAAAAGCCAAATT	C
AAAAAGCCGAAAT	C
AAAAAGCGCCGAT	C
AAAAAGCGGCTGA	C
AAAAAGCGGTTGA	C
AAAAAGCGTGAAG	C
AAAAAGGAAGCGC	C
AAAAAGGACCATT	C
AAAAAGGAGATTC	C
AAAAAGGAGTCAA	C
AAAAAGGAGTGAA	C
AAAAAGGATGGAT	C
AAAAAGGCGGAAG	C
AAAAAGGGAAACC	C
AAAAAGGGACGGA	C
AAAAAGGGGCTCG	C
AAAAAGGGGGCTA	C
AAAAAGGTAACCA	C
AAAAAGGTAGTGA	C
AAAAAGGTCACTT	C
AAAAAGGTCGGGT	C
AAAAAGGTCTCTG	C
AAAAAGTACCTTA	C
AAAAAGTACTCAA	C
AAAAAGTATTTGT	C
AAAAAGTCAAGGA	C
AAAAAGTCATACA	C
AAAAAGTCCGTCG	C
AAAAAGTCGATGC	C
AAAAAGTCGGTGT	C
AAAAAGTCGGTTT	C
AAAAAGTCTACTC	C
AAAAAGTGAACAG	C
AAAAAGTGGCGAA	C
AAAAAGTGGTATG	C
AAAAAGTGTCAAG	C
AAAAAGTTCTTCT	C
AAAAAGTTTTACG	C
AAAAAGTTTTATA	C
AAAAAGTTTTATG	C
AAAAATAAAATAC	C
AAAAATAAACGTG	C
AAAAATAAATCTT	C
AAAAATAACGACG	C
AAAAATAAGGTTT	C
AAAAATAAGTCGT	C
AAAAATACGACGC	C
AAAAATACTAACC	C
AAAAATAGAAAGG	C
AAAAATAGATAGT	C
AAAAATAGCACTT	C
AAAAATAGGGTTT	C
AAAAATAGTTCTA	C
AAAAATATAACGG	C
AAAAATATAAGTA	C
AAAAATATAGCGA	C
AAAAATATGTCTT	C
AAAAATCAAGGGG	C
AAAAATCAAGTGG	C
AAAAATCACCTTA	C
AAAAATCAGGCAA	C
AAAAATCAGTCTG	C
AAAAATCATCTGC	C
AAAAATCATGCTA	C
AAAAATCATGTTC	C
AAAAATCATTCAT	C
AAAAATCCCAAAT	C
AAAAATCCGACTA	C
AAAAATCCGCAAG	C
AAAAATCCGCGCG	C
AAAAATCCGGAAA	C
AAAAATCCGGGAG	C
AAAAATCCGTTTC	C
AAAAATCCTTCGT	C
AAAAATCGAATTT	C
AAAAATCGAGAAA	C
AAAAATCGAGATA	C
AAAAATCGAGATG	C
AAAAATCGATACG	C
AAAAATCGATTTT	C
AAAAATCGCGTAA	C
AAAAATCGGAGAA	C
AAAAATCGGAGGA	C
AAAAATCGGATAT	C
AAAAATCGGCATG	C
AAAAATCGTCGCA	C
AAAAATCGTCGGA	C
AAAAATCGTCGTA	C
AAAAATCGTTTTG	C
AAAAATCTAACAT	C
AAAAATCTACGAT	C
AAAAATCTAGAGA	C
AAAAATCTATCAA	C
AAAAATCTCCATT	C
AAAAATCTCCTAG	C
AAAAATCTGCGCG	C
AAAAATCTTTGGT	C
AAAAATGAAACCC	C
AAAAATGAAGGGT	C
AAAAATGAAGTCG	C
AAAAATGACTATA	C
AAAAATGAGGAAA	C
AAAAATGAGGACA	C
AAAAATGAGGGAG	C
AAAAATGAGTATA	C
AAAAATGCAACTC	C
AAAAATGCAATAC	C
AAAAATGCATCGA	C
AAAAATGCCAGAG	C
AAAAATGGCACAT	C
AAAAATGGCATTA	C
AAAAATGGCCGGT	C
AAAAATGGCTGGC	C
AAAAATGGGAATT	C
AAAAATGTAACCG	C
AAAAATGTATTCC	C
AAAAATGTCGGGC	C
AAAAATGTGTTCC	C
AAAAATGTTGTTA	C
AAAAATGTTTGGG	C
AAAAATTAAACAC	C
AAAAATTAACCCT	C
AAAAATTAAGTCG	C
AAAAATTAATGCA	C
AAAAATTACGGGT	C
AAAAATTACGTTT	C
AAAAATTAGAATA	C
AAAAATTATATGG	C
AAAAATTATGGCA	C
AAAAATTATTCCG	C
AAAAATTCCAAGG	C
AAAAATTCCGTTT	C
AAAAATTCGTCGG	C
AAAAATTCTAAAT	C
AAAAATTCTCAAT	C
AAAAATTCTGGAC	C
AAAAATTGACGTA	C
AAAAATTGACGTT	C
AAAAATTGATCCG	C
AAAAATTGATGTT	C
AAAAATTGCTCAA	C
AAAAATTGGAACG	C
AAAAATTGTCTCC	C
AAAAATTGTCTCT	C
AAAAATTGTTTAA	C
AAAAATTTAAGTA	C
AAAAATTTACCTC	C
AAAAATTTAGCCT	C
AAAAATTTAGGCG	C
AAAAATTTAGTCG	C
AAAAATTTCCCCT	C
AAAAATTTCCTCG	C
AAAAATTTCTGGT	C
AAAAATTTCTGTT	C
AAAAATTTGTAAG	C
AAAAATTTGTTCC	C
AAAAATTTTGTAA	C
AAAACAAAAGTGC	C
AAAACAAACAGGC	C
AAAACAAACCCCA	C
AAAACAAACGTTG	C
AAAACAAACTTCC	C
AAAACAAAGGATA	C
AAAACAAATCAAC	C
AAAACAAATCGAT	C
AAAACAACAATCC	C
AAAACAACATCCG	C
AAAACAACATTTC	C
AAAACAACATTTG	C
AAAACAACCTTGT	C
AAAACAACCTTTG	C
AAAACAACGGTAT	C
AAAACAACGTTTT	C
AAAACAAGACTTC	C
AAAACAAGCAACA	C
AAAACAAGCCTAA	C
AAAACAAGCTCAC	C
AAAACAAGTCATA	C
AAAACAAGTGATC	C
AAAACAATACCCC	C
AAAACAATACTGT	C
AAAACAATATCCG	C
AAAACAATATTCC	C
AAAACAATCCTCG	C
AAAACAATCTGAT	C
AAAACAATCTGGA	C
AAAACAATCTTGC	C
AAAACAATGATAT	C
AAAACAATGTCTG	C
AAAACAATTGAGC	C
AAAACACAACCAA	C
AAAACACAAGGGC	C
AAAACACAATTAG	C
AAAACACACCGAA	C
AAAACACATCGAT	C
AAAACACATGCTT	C
AAAACACATGGGC	C
AAAACACATTAGT	C
AAAACACATTCAC	C
AAAACACCCACAT	C
AAAACACCGAAGA	C
AAAACACCTATAA	C
AAAACACCTTATA	C
AAAACACGAGATG	C
AAAACACGCCTGA	C
AAAACACGGAAGG	C
AAAACACGGAATA	C
AAAACACTAATCC	C
AAAACACTACCGA	C
AAAACACTCCAGA	C
AAAACACTCGTTA	C
AAAACACTCTACT	C
AAAACACTTACTT	C
AAAACACTTGTAT	C
AAAACAGAAGACC	C
AAAACAGATTATA	C
AAAACAGCAAGGA	C
AAAACAGCGATAT	C
AAAACAGCGGCAT	C
AAAACAGCGGTAT	C
AAAACAGCTCCCA	C
AAAACAGGGGGAT	C
AAAACAGGTATGT	C
AAAACAGGTGAGC	C
AAAACAGGTGGAA	C
AAAACAGGTTTGG	C
AAAACAGTACAGC	C
AAAACAGTGAAAG	C
AAAACAGTGAGAT	C
AAAACAGTTAAGA	C
AAAACATAACCTG	C
AAAACATAATCTT	C
AAAACATACAAGA	C
AAAACATAGCCAT	C
AAAACATAGCCTG	C
AAAACATAGTCAT	C
AAAACATATCCTG	C
AAAACATATCGAG	C
AAAACATCAAGGA	C
AAAACATCAAGTG	C
AAAACATCAATTT	C
AAAACATCAGCAA	C
AAAACATCCAGAG	C
AAAACATCCAGGG	C
AAAACATCCTAGA	C
AAAACATCGGAAC	C
AAAACATCGGTAT	C
AAAACATCGTCGA	C
AAAACATCTTTGC	C
AAAACATGATAAG	C
AAAACATGCAGCA	C
AAAACATGGGTGA	C
AAAACATGTCGTC	C
AAAACATGTCTCT	C
AAAACATTAAGTG	C
AAAACATTCAATC	C
AAAACATTCATCA	C
AAAACATTCCGAA	C
AAAACATTCCGAG	C
AAAACATTCGAGA	C
AAAACATTCGAGT	C
AAAACATTGATTG	C
AAAACATTTATGC	C
AAAACATTTCATC	C
AAAACCAAAGGAC	C
AAAACCAAATTGA	C
AAAACCAACCATT	C
AAAACCAAGACGA	C
AAAACCAAGTAAG	C
AAAACCAATGTGG	C
AAAACCACAATGC	C
AAAACCACACAAT	C
AAAACCACGATTC	C
AAAACCACGATTG	C
AAAACCACGGGAC	C
AAAACCACGTAGG	C
AAAACCAGACATA	C
AAAACCAGTGGAT	C
AAAACCATAAATT	C
AAAACCATAGGGT	C
AAAACCATAGTAA	C
AAAACCATATGGA	C
AAAACCATATGTA	C
AAAACCATGATGA	C
AAAACCATGCGCC	C
AAAACCATGGTGA	C
AAAACCATTCATT	C
AAAACCATTCCCA	C
AAAACCATTCGAG	C
AAAACCATTTGGA	C
AAAACCCAAGATA	C
AAAACCCAATGGG	C
AAAACCCAATGTG	C
AAAACCCAATTGG	C
AAAACCCAGACAA	C
AAAACCCATAAAG	C
AAAACCCATAAGC	C
AAAACCCATAGAG	C
AAAACCCATTTGT	C
AAAACCCCAATGA	C
AAAACCCCACGCC	C
AAAACCCCTCATC	C
AAAACCCGAAACC	C
AAAACCCGAAGAA	C
AAAACCCGACCTT	C
AAAACCCTAAAAC	C
AAAACCCTAAACA	C
AAAACCCTAACCC	C
AAAACCCTAAGAC	C
AAAACCCTAATCG	C
AAAACCCTACTCA	C
AAAACCCTATTTC	C
AAAACCCTCCTCC	C
AAAACCCTCGTAA	C
AAAACCCTGAGAC	C
AAAACCCTGGACG	C
AAAACCCTTTCAT	C
AAAACCCTTTGGG	C
AAAACCGAAAACA	C
AAAACCGAAATAG	C
AAAACCGAATCTC	C
AAAACCGACAAGA	C
AAAACCGACCATT	C
AAAACCGACTTTT	C
AAAACCGAGAGTA	C
AAAACCGATAGCC	C
AAAACCGATGAAT	C
AAAACCGATTGAC	C
AAAACCGATTTGG	C
AAAACCGATTTTC	C
AAAACCGCAGAAA	C
AAAACCGCCATTA	C
AAAACCGCCCTCG	C
AAAACCGCGGGAA	C
AAAACCGGCAGCA	C
AAAACCGTCAAAC	C
AAAACCGTTTACA	C
AAAACCGTTTTTG	C
AAAACCTAACAAA	C
AAAACCTAACCTA	C
AAAACCTAAGAAC	C
AAAACCTAAGGTT	C
AAAACCTAATTGA	C
AAAACCTAGCATC	C
AAAACCTAGGGTC	C
AAAACCTAGTCAT	C
AAAACCTCAAAGG	C
AAAACCTCAATGA	C
AAAACCTCACAGG	C
AAAACCTCACGCT	C
AAAACCTCACTGG	C
AAAACCTCATGCA	C
AAAACCTCATTTC	C
AAAACCTCCATAA	C
AAAACCTCCTCGA	C
AAAACCTCTAGCT	C
AAAACCTCTATTG	C
AAAACCTCTCTAT	C
AAAACCTCTGCCA	C
AAAACCTGGTGGA	C
AAAACCTTACCAG	C
AAAACCTTATCAG	C
AAAACCTTATTTT	C
AAAACCTTCCAGA	C
AAAACCTTCCTGA	C
AAAACCTTCTCCA	C
AAAACCTTCTTCG	C
AAAACCTTGAGCC	C
AAAACCTTGATAC	C
AAAACCTTGCTAG	C
AAAACCTTGGGTC	C
AAAACCTTGTCAT	C
AAAACCTTTAAGG	C
AAAACCTTTCCAG	C
AAAACCTTTCCCT	C
AAAACCTTTCTAG	C
AAAACCTTTGATA	C
AAAACCTTTTCCA	C
AAAACCTTTTTGC	C
AAAACGAAATGGT	C
AAAACGAAGAAAC	C
AAAACGAAGATCC	C
AAAACGAAGATCG	C
AAAACGAAGGATA	C
AAAACGAAGTAAA	C
AAAACGAATAAAA	C
AAAACGAATTGAA	C
AAAACGAATTGTA	C
AAAACGACTTTAA	C
AAAACGAGATATG	C
AAAACGAGATTAC	C
AAAACGAGTGTAG	C
AAAACGAGTTTCG	C
AAAACGATCGACT	C
AAAACGATTGAGG	C
AAAACGATTTAGA	C
AAAACGATTTTTC	C
AAAACGATTTTTG	C
AAAACGCAAATAG	C
AAAACGCATCAAA	C
AAAACGCATCGAT	C
AAAACGCCAATAT	C
AAAACGCCTAAGA	C
AAAACGCTCAGAT	C
AAAACGCTCATGT	C
AAAACGCTCCAAC	C
AAAACGCTTAAGT	C
AAAACGCTTTCCA	C
AAAACGGAAATAT	C
AAAACGGAATTTT	C
AAAACGGAGCATG	C
AAAACGGATCATA	C
AAAACGGATCGAT	C
AAAACGGATTCAA	C
AAAACGGCTACGA	C
AAAACGGGAACAA	C
AAAACGGGAATCA	C
AAAACGGTCTCTT	C
AAAACGGTTTTAA	C
AAAACGTAAGGAA	C
AAAACGTAATCCC	C
AAAACGTACGAGA	C
AAAACGTAGAAAA	C
AAAACGTAGAAAC	C
AAAACGTAGTCAT	C
AAAACGTATCCTG	C
AAAACGTCAATTT	C
AAAACGTCATCAA	C
AAAACGTCGTAAG	C
AAAACGTGCATCA	C
AAAACGTGCCCAT	C
AAAACGTGCTGTA	C
AAAACGTGTAACA	C
AAAACGTGTATTC	C
AAAACGTGTGTAG	C
AAAACGTGTTAAG	C
AAAACGTGTTGGT	C
AAAACGTGTTTGT	C
AAAACGTTAGAAT	C
AAAACGTTCGGAA	C
AAAACGTTGTCTC	C
AAAACGTTTATAA	C
AAAACGTTTTCTA	C
AAAACGTTTTTAA	C
AAAACGTTTTTTG	C
AAAACTAAAGTCA	C
AAAACTAACCGAT	C
AAAACTAACCTAG	C
AAAACTAAGGGTC	C
AAAACTAATATGC	C
AAAACTAATCAGA	C
AAAACTAATGCTG	C
AAAACTAATTGAA	C
AAAACTAATTGTT	C
AAAACTACACAAA	C
AAAACTACATATT	C
AAAACTACGGGTC	C
AAAACTACGTACC	C
AAAACTAGAATTT	C
AAAACTAGCCCGT	C
AAAACTAGTTCGT	C
AAAACTATCAATC	C
AAAACTATGCTAC	C
AAAACTATTATTT	C
AAAACTCAAATTA	C
AAAACTCAATAGG	C
AAAACTCACGTCT	C
AAAACTCAGTCCT	C
AAAACTCAGTTCA	C
AAAACTCATGAGT	C
AAAACTCCAAACA	C
AAAACTCCAAGTC	C
AAAACTCCAGGTC	C
AAAACTCCCAAAC	C
AAAACTCCCATTC	C
AAAACTCCCCATC	C
AAAACTCCGAATA	C
AAAACTCCTGAAG	C
AAAACTCCTTTTG	C
AAAACTCGACGGT	C
AAAACTCGGAATG	C
AAAACTCGTAACA	C
AAAACTCTAAACC	C
AAAACTCTCCTTG	C
AAAACTCTCGTCG	C
AAAACTCTCGTTG	C
AAAACTCTCTGAG	C
AAAACTCTCTGGT	C
AAAACTCTCTTGA	C
AAAACTCTGGTTG	C
AAAACTGATCACA	C
AAAACTGATCCGT	C
AAAACTGATTGCT	C
AAAACTGCCTAAA	C
AAAACTGCCTAAT	C
AAAACTGTTTCGT	C
AAAACTGTTTTCG	C
AAAACTTAATACT	C
AAAACTTACAAGA	C
AAAACTTACAAGT	C
AAAACTTACAGCG	C
AAAACTTACAGCT	C
AAAACTTACCCCT	C
AAAACTTACGGAT	C
AAAACTTATCATA	C
AAAACTTCAGACG	C
AAAACTTCCAACC	C
AAAACTTCTTCGA	C
AAAACTTCTTTTG	C
AAAACTTGAAATT	C
AAAACTTGACGAC	C
AAAACTTGGAGTC	C
AAAACTTTCAAAT	C
AAAACTTTCGGAA	C
AAAACTTTCTCCC	C
AAAACTTTTATCA	C
AAAACTTTTTTGC	C
AAAAGAAACAGCC	C
AAAAGAAAGGTGC	C
AAAAGAAATACGA	C
AAAAGAAATCCCT	C
AAAAGAAATGACT	C
AAAAGAAATTCCG	C
AAAAGAACAAACG	C
AAAAGAACATGTG	C
AAAAGAACCGGTT	C
AAAAGAACGATGA	C
AAAAGAACGCATT	C
AAAAGAACGTTGA	C
AAAAGAACTGGAA	C
AAAAGAACTTACG	C
AAAAGAAGAGTTC	C
AAAAGAAGGGAAT	C
AAAAGAAGGGACG	C
AAAAGAATATCCT	C
AAAAGAATCAAGT	C
AAAAGAATCCATC	C
AAAAGAATCCCTT	C
AAAAGAATGACTA	C
AAAAGAATGGTAA	C
AAAAGAATGTGGT	C
AAAAGAATTCGTA	C
AAAAGACAACATA	C
AAAAGACAAGCAA	C
AAAAGACAAGTAA	C
AAAAGACAATCCA	C
AAAAGACATATGC	C
AAAAGACCAGGGG	C
AAAAGACGAAGAA	C
AAAAGACGACAGT	C
AAAAGACGATTTA	C
AAAAGACGGGCCT	C
AAAAGACTACCTA	C
AAAAGACTGCGCA	C
AAAAGACTTGAGT	C
AAAAGACTTGGTG	C
AAAAGAGAACGCA	C
AAAAGAGACATGA	C
AAAAGAGAGAAAT	C
AAAAGAGAGCAAG	C
AAAAGAGCCCAAC	C
AAAAGAGGCTTTA	C
AAAAGAGGTGATA	C
AAAAGAGTACAAC	C
AAAAGAGTGAACT	C
AAAAGAGTGACTA	C
AAAAGAGTGAGAT	C
AAAAGAGTGTTGA	C
AAAAGAGTTAGAC	C
AAAAGAGTTAGAT	C
AAAAGAGTTCCTA	C
AAAAGAGTTGAAG	C
AAAAGAGTTTGAG	C
AAAAGAGTTTTAT	C
AAAAGATAAAGTG	C
AAAAGATAACCGA	C
AAAAGATAAGAAT	C
AAAAGATATGTCA	C
AAAAGATCAACAC	C
AAAAGATCACTAG	C
AAAAGATCAGTAC	C
AAAAGATCCGAGT	C
AAAAGATCTCACG	C
AAAAGATCTGTAG	C
AAAAGATGAACAT	C
AAAAGATGAGGAT	C
AAAAGATGCGTTA	C
AAAAGATGCGTTC	C
AAAAGATGTAGCT	C
AAAAGATGTGGGG	C
AAAAGATGTTGGT	C
AAAAGATTATACA	C
AAAAGATTCACAG	C
AAAAGATTGTACC	C
AAAAGATTGTATC	C
AAAAGATTTAAGT	C
AAAAGATTTATAG	C
AAAAGATTTATAT	C
AAAAGATTTCGGC	C
AAAAGCAAACGAC	C
AAAAGCAAACGGA	C
AAAAGCAAAGAAC	C
AAAAGCAAGTTGC	C
AAAAGCAATCAGT	C
AAAAGCAATGAGA	C
AAAAGCAATGGAC	C
AAAAGCAATGGCC	C
AAAAGCACGCTCG	C
AAAAGCAGCTCTT	C
AAAAGCAGTTATT	C
AAAAGCATCCGTC	C
AAAAGCATCGCTC	C
AAAAGCATGATAC	C
AAAAGCATTGGGG	C
AAAAGCCAAATTT	C
AAAAGCCAATGGG	C
AAAAGCCACGATT	C
AAAAGCCCGAAAA	C
AAAAGCCCGCTTC	C
AAAAGCCGAAATA	C
AAAAGCCGAGAAA	C
AAAAGCCTACCAA	C
AAAAGCCTGCGAA	C
AAAAGCCTGTGAG	C
AAAAGCGAAATCG	C
AAAAGCGAGAGCT	C
AAAAGCGATAGAA	C
AAAAGCGGTTCGA	C
AAAAGCGGTTGAA	C
AAAAGCGTGAAGA	C
AAAAGCGTGGAAG	C
AAAAGCTACACAA	C
AAAAGCTAGCAGA	C
AAAAGCTAGCTAA	C
AAAAGCTGGTCGC	C
AAAAGCTTAGAAG	C
AAAAGCTTAGGAG	C
AAAAGCTTGAGTT	C
AAAAGCTTGGGAT	C
AAAAGCTTTGCGG	C
AAAAGGAAACGCT	C
AAAAGGAAAGATC	C
AAAAGGAAAGGCT	C
AAAAGGAAGACTT	C
AAAAGGAAGCGCA	C
AAAAGGAGACAAG	C
AAAAGGAGATTCT	C
AAAAGGAGCCCTA	C
AAAAGGAGGATGA	C
AAAAGGAGGATGG	C
AAAAGGAGGGAAG	C
AAAAGGAGTGAAA	C
AAAAGGAGTGGTG	C
AAAAGGAGTTGAG	C
AAAAGGATAATCA	C
AAAAGGATATGGA	C
AAAAGGATCGTTA	C
AAAAGGATCTTGC	C
AAAAGGATGATGT	C
AAAAGGATGGATA	C
AAAAGGATGTGGT	C
AAAAGGCAAACGG	C
AAAAGGCACACAT	C
AAAAGGCACAGAG	C
AAAAGGCATCAAA	C
AAAAGGCATCAGA	C
AAAAGGCATTATA	C
AAAAGGCATTGGA	C
AAAAGGCCATGGA	C
AAAAGGCCCTTGA	C
AAAAGGCGGAAGC	C
AAAAGGCTAAGGC	C
AAAAGGCTAGTTC	C
AAAAGGCTATTGA	C
AAAAGGCTCCATT	C
AAAAGGCTGCGCA	C
AAAAGGGAAACTC	C
AAAAGGGACGACT	C
AAAAGGGACGGAC	C
AAAAGGGAGAACT	C
AAAAGGGATATTG	C
AAAAGGGGCCGTA	C
AAAAGGGGCTCGT	C
AAAAGGGGGAGAT	C
AAAAGGGTAATAT	C
AAAAGGGTACTCA	C
AAAAGGGTCAAAA	C
AAAAGGGTCGCTA	C
AAAAGGGTTGTGA	C
AAAAGGGTTTCCT	C
AAAAGGTAAAGAT	C
AAAAGGTAACCAC	C
AAAAGGTACATGA	C
AAAAGGTACTCAA	C
AAAAGGTAGTGAA	C
AAAAGGTATAAGT	C
AAAAGGTATGAGA	C
AAAAGGTATTATC	C
AAAAGGTATTCTA	C
AAAAGGTCAAATG	C
AAAAGGTCACTGC	C
AAAAGGTCACTTG	C
AAAAGGTCCCTGG	C
AAAAGGTCGCTAC	C
AAAAGGTCGGGTT	C
AAAAGGTGTCTCA	C
AAAAGGTGTTCGA	C
AAAAGGTGTTTGA	C
AAAAGGTTTGGGA	C
AAAAGGTTTTATA	C
AAAAGGTTTTATG	C
AAAAGGTTTTCTC	C
AAAAGTAAAATTG	C
AAAAGTAACCTAA	C
AAAAGTAATGGAA	C
AAAAGTACATTGG	C
AAAAGTACATTGT	C
AAAAGTACCGTAT	C
AAAAGTACGTACA	C
AAAAGTACTCAAG	C
AAAAGTACTTTCC	C
AAAAGTAGTTGCA	C
AAAAGTATAGCCT	C
AAAAGTATTTGTC	C
AAAAGTATTTTCT	C
AAAAGTCAAAATA	C
AAAAGTCAACCCG	C
AAAAGTCACAAAC	C
AAAAGTCATACAA	C
AAAAGTCCGTCGG	C
AAAAGTCCGTTTC	C
AAAAGTCCTCGGA	C
AAAAGTCGATGCT	C
AAAAGTCGGTGTT	C
AAAAGTCGTGTGG	C
AAAAGTCTAATTT	C
AAAAGTCTACTCT	C
AAAAGTCTATCTT	C
AAAAGTCTCAGGC	C
AAAAGTGAACAAT	C
AAAAGTGAACAGT	C
AAAAGTGACCTCT	C
AAAAGTGACTCAA	C
AAAAGTGAGACTG	C
AAAAGTGCGCGAA	C
AAAAGTGCGTGTG	C
AAAAGTGGAAACG	C
AAAAGTGGCGAAA	C
AAAAGTGGTATGT	C
AAAAGTGTACACA	C
AAAAGTGTACAGC	C
AAAAGTGTAGGCC	C
AAAAGTGTGTTGC	C
AAAAGTGTTAATT	C
AAAAGTGTTTATT	C
AAAAGTGTTTCGT	C
AAAAGTTCAAAAG	C
AAAAGTTCAATTC	C
AAAAGTTCGATAC	C
AAAAGTTCTCCGG	C
AAAAGTTCTTCTC	C
AAAAGTTGATCAA	C
AAAAGTTGATCTT	C
AAAAGTTGCACAC	C
AAAAGTTGTGATC	C
AAAAGTTTAAAGG	C
AAAAGTTTCCAGA	C
AAAAGTTTTACGA	C
AAAAGTTTTATAG	C
AAAAGTTTTGAAC	C
AAAATAAAACTTG	C
AAAATAAACAATC	C
AAAATAAACAGCT	C
AAAATAAACCGGT	C
AAAATAAACGTGA	C
AAAATAAAGAACG	C
AAAATAACGACGA	C
AAAATAACGAGGA	C
AAAATAACGATGT	C
AAAATAACGCATC	C
AAAATAAGACCAT	C
AAAATAAGGAATA	C
AAAATAAGTCGTC	C
AAAATAATAAAGC	C
AAAATAATATCCG	C
AAAATAATCCGTG	C
AAAATAATGGAAC	C
AAAATAATGGATT	C
AAAATAATTCAAC	C
AAAATAATTTCGA	C
AAAATACAAAAAT	C
AAAATACACGTAA	C
AAAATACACTGGA	C
AAAATACACTTGA	C
AAAATACATGGAC	C
AAAATACCAATGC	C
AAAATACCGACGA	C
AAAATACCGAGTA	C
AAAATACCTAAAC	C
AAAATACCTTGCT	C
AAAATACGACGCC	C
AAAATACGGAGCC	C
AAAATACGGATCC	C
AAAATACTCGTAA	C
AAAATACTCGTTA	C
AAAATACTCGTTT	C
AAAATACTGACGG	C
AAAATACTGAGGG	C
AAAATACTTCGAC	C
AAAATACTTTAGA	C
AAAATAGAAAGGT	C
AAAATAGAACTAC	C
AAAATAGAATCAT	C
AAAATAGACATTA	C
AAAATAGATAGTT	C
AAAATAGATTACG	C
AAAATAGATTAGG	C
AAAATAGCACATT	C
AAAATAGCACTTA	C
AAAATAGCAGAAA	C
AAAATAGCATGTC	C
AAAATAGCCAAAT	C
AAAATAGCCGGTG	C
AAAATAGCGCGGT	C
AAAATAGGAAGTT	C
AAAATAGGGATCA	C
AAAATAGTCAGGC	C
AAAATAGTGGAAT	C
AAAATAGTGTATC	C
AAAATAGTTCTAA	C
AAAATATAACGGT	C
AAAATATAAGAAG	C
AAAATATAAGTAA	C
AAAATATACACTT	C
AAAATATACTCTT	C
AAAATATAGCGAG	C
AAAATATAGGAAG	C
AAAATATCAGACC	C
AAAATATCAGCCC	C
AAAATATCCGTCA	C
AAAATATCCGTCG	C
AAAATATCGAGTA	C
AAAATATCGTATT	C
AAAATATGATAAG	C
AAAATATGGGCTA	C
AAAATATGTCTTC	C
AAAATATTAAGTC	C
AAAATATTCCGAG	C
AAAATATTCCTTG	C
AAAATATTCGATT	C
AAAATATTCTGTC	C
AAAATATTGTCTA	C
AAAATATTTACCT	C
AAAATATTTTCTG	C
AAAATCAAAAAAC	C
AAAATCAAAGCAG	C
AAAATCAACCTGG	C
AAAATCAAGGGGA	C
AAAATCAAGTGGA	C
AAAATCAATGATG	C
AAAATCAATGGTA	C
AAAATCACAGGTA	C
AAAATCACATTGC	C
AAAATCACCTAAG	C
AAAATCACCTTAT	C
AAAATCACTAAAC	C
AAAATCACTCCCT	C
AAAATCACTTATT	C
AAAATCACTTCCG	C
AAAATCAGAAATT	C
AAAATCAGAACCT	C
AAAATCAGCAATC	C
AAAATCAGCCTTG	C
AAAATCAGGCAAA	C
AAAATCAGTAATC	C
AAAATCAGTCTGA	C
AAAATCATCCTCA	C
AAAATCATCTGCA	C
AAAATCATGATTA	C
AAAATCATGTCTT	C
AAAATCATGTTCA	C
AAAATCATTCATT	C
AAAATCCAAAAAA	C
AAAATCCAAATCC	C
AAAATCCAACCAC	C
AAAATCCAAGAAA	C
AAAATCCAAGGGA	C
AAAATCCAAGTTG	C
AAAATCCAATTCC	C
AAAATCCAGAGTA	C
AAAATCCAGGAGA	C
AAAATCCAGGTTG	C
AAAATCCATGGTC	C
AAAATCCATTGAT	C
AAAATCCCAAATA	C
AAAATCCCAACGG	C
AAAATCCCCCAAC	C
AAAATCCCGAAAT	C
AAAATCCGAATGA	C
AAAATCCGACTAT	C
AAAATCCGAGATC	C
AAAATCCGATAAA	C
AAAATCCGCAAAC	C
AAAATCCGCAAGT	C
AAAATCCGGAAAA	C
AAAATCCGGATAT	C
AAAATCCGGGAGG	C
AAAATCCGTAAAC	C
AAAATCCGTCACA	C
AAAATCCGTTTCA	C
AAAATCCTAATTG	C
AAAATCCTATTCA	C
AAAATCCTCAATA	C
AAAATCCTCGTTA	C
AAAATCCTGTACA	C
AAAATCCTGTATA	C
AAAATCCTTCAAG	C
AAAATCCTTCGTA	C
AAAATCCTTGAAG	C
AAAATCCTTGCAT	C
AAAATCGAAACCC	C
AAAATCGAATGGT	C
AAAATCGAATTTA	C
AAAATCGACCAAG	C
AAAATCGACGTAA	C
AAAATCGAGAAAC	C
AAAATCGAGATAT	C
AAAATCGAGATGA	C
AAAATCGAGATTG	C
AAAATCGAGGTTG	C
AAAATCGATAAAG	C
AAAATCGATACGA	C
AAAATCGATAGCC	C
AAAATCGATCTAT	C
AAAATCGATGATA	C
AAAATCGATTTTA	C
AAAATCGATTTTC	C
AAAATCGCAAAAC	C
AAAATCGCAGTTC	C
AAAATCGCCCAAG	C
AAAATCGCCTAAG	C
AAAATCGCTCTAA	C
AAAATCGCTGGAG	C
AAAATCGGAGAAA	C
AAAATCGGAGGAG	C
AAAATCGGATATC	C
AAAATCGGCATGA	C
AAAATCGGTAAGC	C
AAAATCGTAAACC	C
AAAATCGTAAGTG	C
AAAATCGTCGCAA	C
AAAATCGTCGGAA	C
AAAATCGTCGTTA	C
AAAATCGTGTTAT	C
AAAATCGTTTTGT	C
AAAATCTAAACCC	C
AAAATCTAACATA	C
AAAATCTAATGTC	C
AAAATCTACAAGG	C
AAAATCTACGATT	C
AAAATCTATCAAA	C
AAAATCTCATGTA	C
AAAATCTCCATTA	C
AAAATCTCCTAGA	C
AAAATCTCCTAGC	C
AAAATCTCGAATG	C
AAAATCTCGGATA	C
AAAATCTCGTACG	C
AAAATCTCGTATG	C
AAAATCTCTTAGT	C
AAAATCTGACCAA	C
AAAATCTGAGCAA	C
AAAATCTGAGGTT	C
AAAATCTGCGGAA	C
AAAATCTGCGTGT	C
AAAATCTGTAGCA	C
AAAATCTGTCTAT	C
AAAATCTTACGCA	C
AAAATCTTATCGC	C
AAAATCTTGAGAG	C
AAAATCTTGGATC	C
AAAATCTTGTAAG	C
AAAATCTTGTATG	C
AAAATCTTGTTCT	C
AAAATGAAAAGCG	C
AAAATGAAACCCA	C
AAAATGAAAGGCG	C
AAAATGAAAGGCT	C
AAAATGAAATCCT	C
AAAATGAACCCCT	C
AAAATGAAGAAGG	C
AAAATGAAGGAGG	C
AAAATGAAGGGTT	C
AAAATGAAGGTAT	C
AAAATGAAGTCGT	C
AAAATGACAATCA	C
AAAATGACATGTA	C
AAAATGACATGTG	C
AAAATGACCTTGA	C
AAAATGACTAGAT	C
AAAATGACTGTCT	C
AAAATGACTTTAA	C
AAAATGAGAACGT	C
AAAATGAGAGGAT	C
AAAATGAGAGTGA	C
AAAATGAGATTAC	C
AAAATGAGGACAC	C
AAAATGAGGGAGG	C
AAAATGAGGGATA	C
AAAATGAGTATAG	C
AAAATGAGTTGTA	C
AAAATGATCATTT	C
AAAATGATCCGTT	C
AAAATGATGATGT	C
AAAATGATGGCGA	C
AAAATGATGTTCA	C
AAAATGCAACTCG	C
AAAATGCACATGA	C
AAAATGCACATGG	C
AAAATGCAGGTGT	C
AAAATGCATCGAT	C
AAAATGCCAAATG	C
AAAATGCCAGAAA	C
AAAATGCCAGAAG	C
AAAATGCCAGAGG	C
AAAATGCCATTAA	C
AAAATGCGGCATG	C
AAAATGCGTCCTC	C
AAAATGCTATAGT	C
AAAATGCTCCAAG	C
AAAATGCTCCAAT	C
AAAATGGACTGTG	C
AAAATGGAGTGTA	C
AAAATGGATATCC	C
AAAATGGCACATA	C
AAAATGGCATGTC	C
AAAATGGCATTAG	C
AAAATGGCCGGTG	C
AAAATGGCCTGCG	C
AAAATGGCTGGAA	C
AAAATGGCTGGCT	C
AAAATGGCTTCTT	C
AAAATGGGAATTA	C
AAAATGGGACTCT	C
AAAATGGGAGTTT	C
AAAATGGGGAGGA	C
AAAATGGGTGGAA	C
AAAATGGTATATT	C
AAAATGGTATTGG	C
AAAATGGTCGTAA	C
AAAATGGTTTGGC	C
AAAATGTAACCGT	C
AAAATGTATTCCC	C
AAAATGTATTCCT	C
AAAATGTCATGCC	C
AAAATGTCCGTCG	C
AAAATGTCGGGCT	C
AAAATGTCTGGAA	C
AAAATGTGACGTT	C
AAAATGTGGATGG	C
AAAATGTGGGTAC	C
AAAATGTGTTCCT	C
AAAATGTGTTTCG	C
AAAATGTTAATGG	C
AAAATGTTACCTA	C
AAAATGTTCAACT	C
AAAATGTTCAGCA	C
AAAATGTTCCAAA	C
AAAATGTTCTTAC	C
AAAATGTTGGAAG	C
AAAATGTTGGATC	C
AAAATGTTGTTAA	C
AAAATGTTTCCAG	C
AAAATGTTTGGAA	C
AAAATGTTTGGGA	C
AAAATGTTTTGTA	C
AAAATTAAAGATG	C
AAAATTAACAGAA	C
AAAATTAACATCA	C
AAAATTAACATCG	C
AAAATTAACCCAT	C
AAAATTAACGAGG	C
AAAATTAAGGTTC	C
AAAATTAAGTCGT	C
AAAATTAAGTCTT	C
AAAATTAATGCAA	C
AAAATTACAACTA	C
AAAATTACACATA	C
AAAATTACACCTC	C
AAAATTACGACGA	C
AAAATTACTCTCC	C
AAAATTACTGTTC	C
AAAATTACTTATG	C
AAAATTAGAACCT	C
AAAATTAGAATAC	C
AAAATTAGACTTG	C
AAAATTATACCTA	C
AAAATTATCCTAA	C
AAAATTATGAATA	C
AAAATTATGCACG	C
AAAATTATGGATC	C
AAAATTATGGCAA	C
AAAATTATTAATC	C
AAAATTATTCCGT	C
AAAATTCACGAAG	C
AAAATTCATACAA	C
AAAATTCATATCC	C
AAAATTCCAAGGA	C
AAAATTCCAGTTC	C
AAAATTCCCATCT	C
AAAATTCCGACGA	C
AAAATTCCGAGGG	C
AAAATTCGAATCT	C
AAAATTCGTCGGA	C
AAAATTCGTCTTC	C
AAAATTCTAAATC	C
AAAATTCTCAATC	C
AAAATTCTCTCTG	C
AAAATTCTGGACG	C
AAAATTGAAATCA	C
AAAATTGAAATTG	C
AAAATTGACATCC	C
AAAATTGACGTAT	C
AAAATTGACGTTT	C
AAAATTGATCCGA	C
AAAATTGATCGTA	C
AAAATTGATGTTT	C
AAAATTGCAAAGA	C
AAAATTGCCATCT	C
AAAATTGCCCGGA	C
AAAATTGCGAAAG	C
AAAATTGCTAGAT	C
AAAATTGCTCAAG	C
AAAATTGGAAAGG	C
AAAATTGGAGAGG	C
AAAATTGGCTAGT	C
AAAATTGGGAAAA	C
AAAATTGGGTTTC	C
AAAATTGTAGAGA	C
AAAATTGTATTGC	C
AAAATTGTCAGAG	C
AAAATTGTCCGGA	C
AAAATTGTCTCCG	C
AAAATTGTCTCTG	C
AAAATTGTGTGTC	C
AAAATTGTTAACG	C
AAAATTGTTCAAA	C
AAAATTGTTTAAT	C
AAAATTTAAGTAG	C
AAAATTTACCTCC	C
AAAATTTACGCTG	C
AAAATTTACGGAA	C
AAAATTTAGGATA	C
AAAATTTAGTCGT	C
AAAATTTATACCC	C
AAAATTTCAATAT	C
AAAATTTCCCCTT	C
AAAATTTCCTCGC	C
AAAATTTCTGAAA	C
AAAATTTCTGGTA	C
AAAATTTGAAGAC	C
AAAATTTGACCGC	C
AAAATTTGCACGT	C
AAAATTTGCATAC	C
AAAATTTGCATGT	C
AAAATTTGGGAGC	C
AAAATTTGGTATC	C
AAAATTTGTAAGC	C
AAAATTTGTTCCT	C
AAAATTTTAGCAT	C
AAAATTTTATACC	C
AAAATTTTCAAAG	C
AAAATTTTCAAGC	C
AAAATTTTCGAAT	C
AAAATTTTCGCGA	C
AAACAAAAACTCT	C
AAACAAAAATCCG	C
AAACAAAACACCG	C
AAACAAAACTTTG	C
AAACAAAAGTGCG	C
AAACAAACAGGCA	C
AAACAAACAGGCT	C
AAACAAACATCCA	C
AAACAAACATGCT	C
AAACAAACCATCG	C
AAACAAACCCCAC	C
AAACAAACGCAAC	C
AAACAAACGCTCG	C
AAACAAACGTTGG	C
AAACAAACTCCCT	C
AAACAAACTCTAT	C
AAACAAACTTCGC	C
AAACAAAGAAACC	C
AAACAAAGAGTTC	C
AAACAAAGCCGGA	C
AAACAAAGCCTTG	C
AAACAAAGCTGGA	C
AAACAAAGGATAA	C
AAACAAAGTTTTG	C
AAACAAATACATC	C
AAACAAATAGACG	C
AAACAAATAGGCT	C
AAACAAATCAACA	C
AAACAAATCGATC	C
AAACAAATCTTAG	C
AAACAAATCTTGG	C
AAACAAATTATGA	C
AAACAAATTATTC	C
AAACAAATTCCTA	C
AAACAAATTCTAA	C
AAACAAATTCTTG	C
AAACAAATTTCCG	C
AAACAACAATCCT	C
AAACAACACGGTC	C
AAACAACATCCGG	C
AAACAACATTTCT	C
AAACAACATTTGT	C
AAACAACCGCACA	C
AAACAACCTTGTT	C
AAACAACCTTTGT	C
AAACAACGACATG	C
AAACAACGGCCCA	C
AAACAACGGTATT	C
AAACAACGTTTTG	C
AAACAACTCCGCC	C
AAACAACTCGAGT	C
AAACAACTGGGCA	C
AAACAACTTTGCT	C
AAACAAGAAGTGG	C
AAACAAGAATTTG	C
AAACAAGACTTCT	C
AAACAAGCAACAT	C
AAACAAGCATTAA	C
AAACAAGCCAAAC	C
AAACAAGCCACAC	C
AAACAAGCCGCAC	C
AAACAAGCCGCCA	C
AAACAAGCCTAAA	C
AAACAAGCGCTGA	C
AAACAAGCTCACT	C
AAACAAGGAGTGA	C
AAACAAGGGATCC	C
AAACAAGTAGGAA	C
AAACAAGTATCTG	C
AAACAAGTCCTCG	C
AAACAAGTCTGAG	C
AAACAAGTCTGCC	C
AAACAAGTCTGGA	C
AAACAAGTGATCT	C
AAACAAGTGGTCA	C
AAACAAGTTCCTT	C
AAACAATACCCCA	C
AAACAATACTGTT	C
AAACAATATCCGG	C
AAACAATATTCCG	C
AAACAATCAATTC	C
AAACAATCACTTT	C
AAACAATCAGGTC	C
AAACAATCCACTT	C
AAACAATCCTCGT	C
AAACAATCTGGAC	C
AAACAATCTTAGC	C
AAACAATCTTGCT	C
AAACAATGATATG	C
AAACAATGCCATC	C
AAACAATGGAGAG	C
AAACAATGGGCAA	C
AAACAATGGGCGA	C
AAACAATGTAGCT	C
AAACAATGTCTGG	C
AAACAATGTCTTA	C
AAACAATTATCGT	C
AAACAATTCTAGC	C
AAACAATTTTACG	C
AAACACAAAATTG	C
AAACACAACCAAA	C
AAACACAAGGGCA	C
AAACACAATAACC	C
AAACACAATATCA	C
AAACACAATTAGT	C
AAACACAATTCCT	C
AAACACACCAACA	C
AAACACACCGAAT	C
AAACACAGGGCAC	C
AAACACAGTCAAA	C
AAACACATAGTCT	C
AAACACATATAAG	C
AAACACATCAAGT	C
AAACACATCACCA	C
AAACACATCCATA	C
AAACACATCGATC	C
AAACACATCTAGT	C
AAACACATGACAA	C
AAACACATGCTTA	C
AAACACATGGGCA	C
AAACACATGTCGT	C
AAACACATTAGTA	C
AAACACATTCACG	C
AAACACCAACATT	C
AAACACCAACTAT	C
AAACACCAAGGTG	C
AAACACCACTGGA	C
AAACACCATGTAA	C
AAACACCCACATC	C
AAACACCCATTTG	C
AAACACCCTAGAT	C
AAACACCCTCTTG	C
AAACACCGAAGAC	C
AAACACCTATAAA	C
AAACACCTGCTTG	C
AAACACCTTATAT	C
AAACACCTTATCA	C
AAACACCTTGTGG	C
AAACACCTTTCGG	C
AAACACCTTTTGG	C
AAACACGAGACAT	C
AAACACGAGATGT	C
AAACACGATATTA	C
AAACACGATTTGC	C
AAACACGCATCGA	C
AAACACGCCTGAA	C
AAACACGGAAGGA	C
AAACACGGAATAT	C
AAACACGGGCCTT	C
AAACACGTCGTCG	C
AAACACGTTTTGG	C
AAACACTAAAACA	C
AAACACTAAGTCG	C
AAACACTAATCCC	C
AAACACTACCGAA	C
AAACACTAGCGCC	C
AAACACTAGTCCA	C
AAACACTAGTTCC	C
AAACACTAGTTCG	C
AAACACTATGATC	C
AAACACTATGTTA	C
AAACACTATTTAA	C
AAACACTCCAGAC	C
AAACACTCGTTAA	C
AAACACTCTACTG	C
AAACACTGGACGA	C
AAACACTGTAATC	C
AAACACTTAATCT	C
AAACACTTACGGA	C
AAACACTTACTTA	C
AAACACTTATACC	C
AAACACTTATTAT	C
AAACACTTCAACT	C
AAACACTTCTATC	C
AAACACTTCTCAT	C
AAACACTTGTATG	C
AAACACTTTTCCG	C
AAACAGAAAACTA	C
AAACAGAAGACCT	C
AAACAGAATATAA	C
AAACAGAATTATA	C
AAACAGACGACTA	C
AAACAGACTACCA	C
AAACAGACTAGCA	C
AAACAGAGCATGT	C
AAACAGATCACGG	C
AAACAGATCAGAT	C
AAACAGATCGATC	C
AAACAGATGTTTA	C
AAACAGATTATAA	C
AAACAGATTTCTA	C
AAACAGCAAGGAT	C
AAACAGCAGCAGC	C
AAACAGCAGCCTC	C
AAACAGCCTACCC	C
AAACAGCCTCCTC	C
AAACAGCGATATT	C
AAACAGCGGCATA	C
AAACAGCGGTATT	C
AAACAGCTCCCAC	C
AAACAGGATACGT	C
AAACAGGATATAA	C
AAACAGGCAGTCT	C
AAACAGGCTACCC	C
AAACAGGGGAGAG	C
AAACAGGGGGATT	C
AAACAGGGTTCCG	C
AAACAGGTATGTT	C
AAACAGGTGAGCG	C
AAACAGGTGGAAA	C
AAACAGTACAGCG	C
AAACAGTAGTAGG	C
AAACAGTCAATCA	C
AAACAGTCAGAAC	C
AAACAGTCCGTAA	C
AAACAGTGAAAGA	C
AAACAGTGAATTG	C
AAACAGTGAGATG	C
AAACAGTTAAAGT	C
AAACAGTTAACGG	C
AAACAGTTAAGAA	C
AAACAGTTCGTAC	C
AAACAGTTCGTTG	C
AAACAGTTGAATA	C
AAACAGTTTTGTC	C
AAACATAACACTC	C
AAACATAACCTGT	C
AAACATAAGGAGC	C
AAACATAAGTCGG	C
AAACATAATCTTA	C
AAACATACAAGAT	C
AAACATACATGCT	C
AAACATACCCAGA	C
AAACATACGATGT	C
AAACATACGTTAC	C
AAACATAGAGAAA	C
AAACATAGCCATT	C
AAACATAGCCTGT	C
AAACATAGTGCCC	C
AAACATATACCTC	C
AAACATATATCTG	C
AAACATATATGAT	C
AAACATATCCTGT	C
AAACATATCGAGC	C
AAACATATGAGTA	C
AAACATATGTTAA	C
AAACATATTATGC	C
AAACATATTTGCT	C
AAACATCAAATTC	C
AAACATCAACTCT	C
AAACATCAAGGAT	C
AAACATCAAGTGA	C
AAACATCAATCCG	C
AAACATCACCAAT	C
AAACATCAGCAAA	C
AAACATCATAGTT	C
AAACATCATCATT	C
AAACATCCAGAAG	C
AAACATCCAGAGA	C
AAACATCCAGGGA	C
AAACATCCATATT	C
AAACATCCATCCA	C
AAACATCCATTAT	C
AAACATCCCACTC	C
AAACATCCTAGAA	C
AAACATCCTTATC	C
AAACATCGAAGGC	C
AAACATCGAGAAA	C
AAACATCGGAACC	C
AAACATCGGTATT	C
AAACATCGGTTTA	C
AAACATCGTATGT	C
AAACATCGTCGAA	C
AAACATCTAAGGT	C
AAACATCTATCAT	C
AAACATCTCATGT	C
AAACATCTGTTTC	C
AAACATGAACACC	C
AAACATGACCTTA	C
AAACATGAGTTGT	C
AAACATGATAAGA	C
AAACATGATGCGA	C
AAACATGCAGCAC	C
AAACATGCCTAGC	C
AAACATGCTGCAA	C
AAACATGCTGTAA	C
AAACATGGAATAG	C
AAACATGGCTAAA	C
AAACATGGGACAA	C
AAACATGGGTGAT	C
AAACATGGTAATT	C
AAACATGGTGAAA	C
AAACATGTCGTCG	C
AAACATGTCTTTC	C
AAACATGTGACCA	C
AAACATGTTACCG	C
AAACATGTTCCTC	C
AAACATGTTCTTC	C
AAACATTAAAATG	C
AAACATTAAACCC	C
AAACATTAAGTGC	C
AAACATTAAGTGT	C
AAACATTACAACT	C
AAACATTACATGG	C
AAACATTACTTAG	C
AAACATTAGAAAT	C
AAACATTATACGA	C
AAACATTATGCAA	C
AAACATTCAATCA	C
AAACATTCATCAG	C
AAACATTCCGAAA	C
AAACATTCCGAGA	C
AAACATTCCGAGT	C
AAACATTCGAGAT	C
AAACATTCGAGTC	C
AAACATTCGATGT	C
AAACATTGATTGA	C
AAACATTGCCGCA	C
AAACATTGGTGAG	C
AAACATTTAAACC	C
AAACATTTATGCA	C
AAACATTTATGCT	C
AAACATTTCATCT	C
AAACATTTCCAGT	C
AAACATTTCCCAC	C
AAACATTTCCTGG	C
AAACATTTCGATG	C
AAACATTTGAAGG	C
AAACATTTGACGA	C
AAACATTTTCACG	C
AAACATTTTCTAG	C
AAACCAAAAACCC	C
AAACCAAAGGACC	C
AAACCAAATAACC	C
AAACCAAATAACT	C
AAACCAACAACTC	C
AAACCAACACGTT	C
AAACCAACCAGTT	C
AAACCAACCATTT	C
AAACCAACTTGTC	C
AAACCAAGAAATA	C
AAACCAAGACCAG	C
AAACCAAGTAAGA	C
AAACCAATCATTT	C
AAACCAATCTGGG	C
AAACCAATGACAG	C
AAACCAATTTCTG	C
AAACCACAAAGCT	C
AAACCACAACTCT	C
AAACCACAATAAC	C
AAACCACAATGCC	C
AAACCACAATGTA	C
AAACCACACGCCA	C
AAACCACAGAACC	C
AAACCACCACATA	C
AAACCACGAATCC	C
AAACCACGATTCA	C
AAACCACGATTGT	C
AAACCACGGGACC	C
AAACCACGTACAT	C
AAACCACGTAGGA	C
AAACCACGTGATC	C
AAACCACTGTACT	C
AAACCACTTATCC	C
AAACCACTTTCCT	C
AAACCAGACATAC	C
AAACCAGACATAT	C
AAACCAGATATAG	C
AAACCAGCAGACA	C
AAACCAGCAGCAC	C
AAACCAGCATGTA	C
AAACCAGCTTGTA	C
AAACCAGGGTGGA	C
AAACCAGTGAAAT	C
AAACCAGTGGATA	C
AAACCAGTGGGAT	C
AAACCAGTTTCTG	C
AAACCATAAACCC	C
AAACCATAAATAG	C
AAACCATAAATTT	C
AAACCATAATATT	C
AAACCATACCAGA	C
AAACCATACGGGA	C
AAACCATAGGGTA	C
AAACCATAGTAAG	C
AAACCATATGGAA	C
AAACCATATGTAA	C
AAACCATATTGAA	C
AAACCATCAGTAC	C
AAACCATCAGTAG	C
AAACCATCATGAC	C
AAACCATCATTCA	C
AAACCATCCCAGA	C
AAACCATCGTTCT	C
AAACCATCTCTGG	C
AAACCATCTGAGC	C
AAACCATCTTAAG	C
AAACCATGAAACA	C
AAACCATGAAATA	C
AAACCATGATAAG	C
AAACCATGCGCCC	C
AAACCATGGATCG	C
AAACCATGGATGA	C
AAACCATGGTGAA	C
AAACCATGGTGTG	C
AAACCATGTAAAA	C
AAACCATGTGGGT	C
AAACCATGTGTAA	C
AAACCATGTTCAA	C
AAACCATTCATTC	C
AAACCATTCCCAA	C
AAACCATTCGAGC	C
AAACCATTTGGAG	C
AAACCATTTTGCG	C
AAACCCAAAACCC	C
AAACCCAAACCCC	C
AAACCCAAACCGT	C
AAACCCAAATCCC	C
AAACCCAACTAGA	C
AAACCCAAGAGTA	C
AAACCCAAGATAT	C
AAACCCAATGGGA	C
AAACCCAATGTGG	C
AAACCCAATTGGG	C
AAACCCAATTTTG	C
AAACCCACTCAAA	C
AAACCCACTTACG	C
AAACCCACTTGGT	C
AAACCCAGACAAC	C
AAACCCAGATGCA	C
AAACCCAGGAAGA	C
AAACCCAGTCCTA	C
AAACCCATAAAGT	C
AAACCCATAGAGT	C
AAACCCATCCACG	C
AAACCCATCGCAT	C
AAACCCATCTTGT	C
AAACCCATGATCA	C
AAACCCATTTGTA	C
AAACCCCAAACAC	C
AAACCCCAAACCC	C
AAACCCCAAACCT	C
AAACCCCAAACTC	C
AAACCCCAAAGTC	C
AAACCCCAAATCG	C
AAACCCCAAATGT	C
AAACCCCAACCCC	C
AAACCCCAAGGAG	C
AAACCCCACATTA	C
AAACCCCACCCTT	C
AAACCCCACGCCG	C
AAACCCCACGTTT	C
AAACCCCATACCC	C
AAACCCCATATTC	C
AAACCCCATATTT	C
AAACCCCATCTTT	C
AAACCCCCATCTT	C
AAACCCCGAAACA	C
AAACCCCGAAACC	C
AAACCCCGAACCC	C
AAACCCCGAGTCT	C
AAACCCCGATCGC	C
AAACCCCTCATCT	C
AAACCCCTGTGCC	C
AAACCCGAAACCC	C
AAACCCGAAACCT	C
[truncated: 86,201 more rows]
