# Supplementary material for: Transposon signatures of allopolyploid genome evolution
Source: Nat Commun. 2023 Jun 1;14:3180. doi: 10.1038/s41467-023-38560-z (PMC10235133; doi:10.1038/s41467-023-38560-z)
Supplement: Supplementary file 10 — Supplementary Data 7 [file 41467_2023_38560_MOESM10_ESM.xlsx]

## Sheet: AD1.sub13
AAAAAAAAAGTGT	A
AAAAAAAAATGTG	A
AAAAAAAACCTGG	A
AAAAAAAAGTGTT	A
AAAAAAAATGTGT	A
AAAAAAACCTGGA	A
AAAAAAACGAAGT	A
AAAAAAAGTGTTC	A
AAAAAAATAACCC	A
AAAAAAATATGTA	A
AAAAAAATGGTTA	A
AAAAAAATGTGTG	A
AAAAAAATTAGTA	A
AAAAAAATTTGTA	A
AAAAAACATGCAT	A
AAAAAACCAAGTC	A
AAAAAACCGAGCT	A
AAAAAACCTGGAT	A
AAAAAACGAAGTC	A
AAAAAACGGAAGG	A
AAAAAACGGGGCT	A
AAAAAACGTACCA	A
AAAAAAGATGCTA	A
AAAAAAGCCATAA	A
AAAAAAGCCCGTT	A
AAAAAAGTATATC	A
AAAAAAGTGTCCA	A
AAAAAAGTGTTCA	A
AAAAAATAACCCT	A
AAAAAATAATTAG	A
AAAAAATATGTAG	A
AAAAAATCAGCAT	A
AAAAAATCATATC	A
AAAAAATCCATAT	A
AAAAAATCCCAAT	A
AAAAAATCGGCTA	A
AAAAAATGATCAG	A
AAAAAATGGAGAG	A
AAAAAATGGTTAC	A
AAAAAATGGTTAT	A
AAAAAATGTGTGT	A
AAAAAATTACATA	A
AAAAAATTAGTAA	A
AAAAAATTAGTAG	A
AAAAAATTCAAGC	A
AAAAAATTCGCGA	A
AAAAAATTCTAGA	A
AAAAAATTGGACA	A
AAAAAATTTGTAG	A
AAAAACAAAATTA	A
AAAAACAAACGGC	A
AAAAACAAAGTGT	A
AAAAACAAAGTTC	A
AAAAACAAAGTTT	A
AAAAACAACGGTC	A
AAAAACAACTGAC	A
AAAAACAAGCATT	A
AAAAACAAGGCTA	A
AAAAACAAGTATC	A
AAAAACAATGACC	A
AAAAACAATTGCG	A
AAAAACACACAGA	A
AAAAACACAGTGC	A
AAAAACACATTTT	A
AAAAACACCTTAT	A
AAAAACACGGGCG	A
AAAAACACGGGCT	A
AAAAACACGGGGC	A
AAAAACACTTCAA	A
AAAAACAGAACAG	A
AAAAACAGAATAG	A
AAAAACAGAGAAA	A
AAAAACAGAGCAA	A
AAAAACAGCGGTT	A
AAAAACAGCTTGT	A
AAAAACAGGAACC	A
AAAAACAGGGCAT	A
AAAAACAGGGCTA	A
AAAAACAGGGCTT	A
AAAAACAGTTATG	A
AAAAACAGTTTGG	A
AAAAACATAGAAA	A
AAAAACATCCAGA	A
AAAAACATCCCGG	A
AAAAACATCCGAA	A
AAAAACATCCGGA	A
AAAAACATCCGGG	A
AAAAACATCGGTC	A
AAAAACATCGTGA	A
AAAAACATCTGAA	A
AAAAACATCTGGA	A
AAAAACATCTTGG	A
AAAAACATGCATG	A
AAAAACATGGACA	A
AAAAACATTAATC	A
AAAAACATTATGG	A
AAAAACATTGCCT	A
AAAAACCAAAATA	A
AAAAACCAAAGTG	A
AAAAACCAACCGG	A
AAAAACCAACTTT	A
AAAAACCAAGTCC	A
AAAAACCACAGCT	A
AAAAACCACTACG	A
AAAAACCACTTAG	A
AAAAACCAGAGCA	A
AAAAACCATACCT	A
AAAAACCATCGAT	A
AAAAACCCAAAAC	A
AAAAACCCAACCC	A
AAAAACCCAGACA	A
AAAAACCCATGTT	A
AAAAACCCATTAC	A
AAAAACCCCTAAA	A
AAAAACCCCTAAT	A
AAAAACCCCTGAA	A
AAAAACCCCTGTA	A
AAAAACCCGAAGT	A
AAAAACCCGTCAG	A
AAAAACCCTAGAC	A
AAAAACCCTAGAT	A
AAAAACCCTAGCC	A
AAAAACCCTAGCT	A
AAAAACCCTATAC	A
AAAAACCCTCATC	A
AAAAACCCTCTAT	A
AAAAACCCTTAGA	A
AAAAACCCTTCTT	A
AAAAACCGAGACG	A
AAAAACCGAGCAA	A
AAAAACCGAGCTA	A
AAAAACCGAGCTC	A
AAAAACCGAGTAG	A
AAAAACCGATCAA	A
AAAAACCGGGCCA	A
AAAAACCGGTAAG	A
AAAAACCGGTATT	A
AAAAACCGTAAGA	A
AAAAACCGTTGGC	A
AAAAACCTACTTA	A
AAAAACCTAGACA	A
AAAAACCTCTTTA	A
AAAAACCTGAATG	A
AAAAACCTGAATT	A
AAAAACCTGATTC	A
AAAAACCTGCCAA	A
AAAAACCTGCCAG	A
AAAAACCTGGACA	A
AAAAACCTGGATG	A
AAAAACCTGTCAG	A
AAAAACCTTCCAC	A
AAAAACCTTCGTC	A
AAAAACCTTGACA	A
AAAAACCTTGGAA	A
AAAAACCTTGGCA	A
AAAAACGAAAACG	A
AAAAACGAAAGTT	A
AAAAACGAACCTT	A
AAAAACGAAGTCC	A
AAAAACGAAGTTT	A
AAAAACGACGAAT	A
AAAAACGACTAAA	A
AAAAACGACTACG	A
AAAAACGAGATTC	A
AAAAACGAGCCAA	A
AAAAACGAGGAGA	A
AAAAACGAGGCTA	A
AAAAACGAGGTTC	A
AAAAACGAGTAAA	A
AAAAACGAGTTGG	A
AAAAACGATACGA	A
AAAAACGATGGCG	A
AAAAACGCAAAGT	A
AAAAACGCATTTA	A
AAAAACGCTCGGT	A
AAAAACGGAAGGA	A
AAAAACGGACAAA	A
AAAAACGGAGAAA	A
AAAAACGGAGCTC	A
AAAAACGGATCAA	A
AAAAACGGCACAA	A
AAAAACGGGAATC	A
AAAAACGGGATAA	A
AAAAACGGGCATA	A
AAAAACGGGCCAA	A
AAAAACGGGCTGT	A
AAAAACGGGGCTA	A
AAAAACGGGGCTC	A
AAAAACGGGGCTT	A
AAAAACGGGGTTA	A
AAAAACGGTCTGA	A
AAAAACGGTGCTA	A
AAAAACGTAAAAA	A
AAAAACGTAAAGA	A
AAAAACGTAACTG	A
AAAAACGTACCAG	A
AAAAACGTACCCG	A
AAAAACGTAGAAA	A
AAAAACGTCGTGA	A
AAAAACGTCGTGG	A
AAAAACGTTGTGA	A
AAAAACGTTGTGG	A
AAAAACTAAGATA	A
AAAAACTACCTCC	A
AAAAACTACTTTT	A
AAAAACTAGACTC	A
AAAAACTAGGTCC	A
AAAAACTATCCGA	A
AAAAACTATGGTG	A
AAAAACTATGTAT	A
AAAAACTCACCCC	A
AAAAACTCAGCAA	A
AAAAACTCAGTCT	A
AAAAACTCATAAA	A
AAAAACTCATAAC	A
AAAAACTCATAAG	A
AAAAACTCATAGT	A
AAAAACTCCAATA	A
AAAAACTCCACCG	A
AAAAACTCCCAAG	A
AAAAACTCCTAGA	A
AAAAACTCGGTCG	A
AAAAACTCGGTCT	A
AAAAACTCGTAGT	A
AAAAACTCTGTCT	A
AAAAACTGAGCAA	A
AAAAACTGAGCTA	A
AAAAACTGAGTCA	A
AAAAACTTACCAA	A
AAAAACTTACCAC	A
AAAAACTTACCTC	A
AAAAACTTACTTA	A
AAAAACTTAGAAA	A
AAAAACTTAGAAG	A
AAAAACTTATACC	A
AAAAACTTCGGTA	A
AAAAACTTCTAAT	A
AAAAACTTCTAGA	A
AAAAACTTGATAC	A
AAAAACTTGATCG	A
AAAAACTTGGACA	A
AAAAACTTGGTCT	A
AAAAACTTTACCA	A
AAAAACTTTCATA	A
AAAAACTTTTAGG	A
AAAAACTTTTCGG	A
AAAAAGAAAATCC	A
AAAAAGAAAGACG	A
AAAAAGAAAGATG	A
AAAAAGAAAGGGG	A
AAAAAGAAGGACA	A
AAAAAGAAGGACG	A
AAAAAGAAGGATG	A
AAAAAGAATCGAT	A
AAAAAGAATTCGG	A
AAAAAGACAGTCA	A
AAAAAGACCAAGT	A
AAAAAGACCATGT	A
AAAAAGACCGTAA	A
AAAAAGACGAGGT	A
AAAAAGACGCAGA	A
AAAAAGACGTAAT	A
AAAAAGACTTGAA	A
AAAAAGAGAATGT	A
AAAAAGAGACTGG	A
AAAAAGAGAGGGG	A
AAAAAGAGATATC	A
AAAAAGAGCCTTA	A
AAAAAGAGCGAGA	A
AAAAAGAGCTTAC	A
AAAAAGAGGAGGT	A
AAAAAGAGGGCCT	A
AAAAAGAGGGTTA	A
AAAAAGAGGTCCT	A
AAAAAGAGGTGGT	A
AAAAAGAGTGAGA	A
AAAAAGAGTTAAT	A
AAAAAGAGTTCTG	A
AAAAAGATACTCA	A
AAAAAGATAGTAA	A
AAAAAGATAGTCA	A
AAAAAGATAGTGG	A
AAAAAGATAGTTA	A
AAAAAGATATAGT	A
AAAAAGATCCGTG	A
AAAAAGATCGATA	A
AAAAAGATCTGTG	A
AAAAAGATGAGTC	A
AAAAAGATGCTAT	A
AAAAAGATGTACT	A
AAAAAGATGTGCC	A
AAAAAGATGTTAA	A
AAAAAGATGTTTA	A
AAAAAGATTCACG	A
AAAAAGATTGACG	A
AAAAAGATTGATG	A
AAAAAGATTTGAA	A
AAAAAGCACTAGC	A
AAAAAGCATGATG	A
AAAAAGCATTAGG	A
AAAAAGCCATAAT	A
AAAAAGCCCCGTA	A
AAAAAGCCCGTTT	A
AAAAAGCCGAAAA	A
AAAAAGCCGAAAC	A
AAAAAGCCGAAAT	A
AAAAAGCCGAACC	A
AAAAAGCCTACCC	A
AAAAAGCCTGTCT	A
AAAAAGCCTGTGG	A
AAAAAGCCTTCCC	A
AAAAAGCCTTGTG	A
AAAAAGCGCAACC	A
AAAAAGCTAACTT	A
AAAAAGCTCCGAA	A
AAAAAGCTCTGAA	A
AAAAAGCTCTGTT	A
AAAAAGCTGAACC	A
AAAAAGCTTCGAA	A
AAAAAGCTTCTAA	A
AAAAAGCTTGTCT	A
AAAAAGCTTTATG	A
AAAAAGCTTTTGA	A
AAAAAGGAAAGGA	A
AAAAAGGAAAGGT	A
AAAAAGGAACAGT	A
AAAAAGGAAGTAA	A
AAAAAGGAATCAA	A
AAAAAGGAATCTA	A
AAAAAGGAATCTG	A
AAAAAGGACCGTT	A
AAAAAGGACCTAA	A
AAAAAGGACCTAT	A
AAAAAGGACGGAA	A
AAAAAGGACTAAA	A
AAAAAGGACTAGG	A
AAAAAGGACTATG	A
AAAAAGGACTTAA	A
AAAAAGGACTTAT	A
AAAAAGGACTTGT	A
AAAAAGGAGGTGA	A
AAAAAGGAGTAAG	A
AAAAAGGAGTGTG	A
AAAAAGGATCTAG	A
AAAAAGGATGGAC	A
AAAAAGGATTGGA	A
AAAAAGGATTTAG	A
AAAAAGGCAAGCG	A
AAAAAGGCAATGC	A
AAAAAGGCCAATT	A
AAAAAGGCCACTT	A
AAAAAGGCCAGAG	A
AAAAAGGCCATAG	A
AAAAAGGCCGATA	A
AAAAAGGCCTTCC	A
AAAAAGGCTAAGG	A
AAAAAGGCTAATT	A
AAAAAGGCTGTTC	A
AAAAAGGCTTGGA	A
AAAAAGGCTTGGT	A
AAAAAGGGAAAAA	A
AAAAAGGGAAAAT	A
AAAAAGGGAATAA	A
AAAAAGGGAATTC	A
AAAAAGGGACAAA	A
AAAAAGGGACACG	A
AAAAAGGGATCCT	A
AAAAAGGGCAAGG	A
AAAAAGGGCATTT	A
AAAAAGGGCCCTC	A
AAAAAGGGCCTCC	A
AAAAAGGGCCTTC	A
AAAAAGGGCTTAT	A
AAAAAGGGCTTTG	A
AAAAAGGGGCTAA	A
AAAAAGGGGGTGA	A
AAAAAGGGGTGAA	A
AAAAAGGGGTGGC	A
AAAAAGGGGTGTG	A
AAAAAGGGTAGTC	A
AAAAAGGGTATAA	A
AAAAAGGGTCCTC	A
AAAAAGGGTCGTC	A
AAAAAGGGTGGCA	A
AAAAAGGGTTAAG	A
AAAAAGGGTTCGG	A
AAAAAGGGTTCGT	A
AAAAAGGGTTGAA	A
AAAAAGGTAAACA	A
AAAAAGGTAAGAC	A
AAAAAGGTAAGTA	A
AAAAAGGTACTCA	A
AAAAAGGTAGAGG	A
AAAAAGGTATTGA	A
AAAAAGGTCAGAA	A
AAAAAGGTCCACA	A
AAAAAGGTCCCGT	A
AAAAAGGTCCTTT	A
AAAAAGGTCTTTA	A
AAAAAGGTCTTTT	A
AAAAAGGTGCTCA	A
AAAAAGGTGGCGT	A
AAAAAGGTTGGTG	A
AAAAAGTAAAGGT	A
AAAAAGTAAATTA	A
AAAAAGTAATGGT	A
AAAAAGTACATCA	A
AAAAAGTACCCGT	A
AAAAAGTACCGGA	A
AAAAAGTACCTGT	A
AAAAAGTAGAGGT	A
AAAAAGTAGGCGT	A
AAAAAGTAGTCTT	A
AAAAAGTAGTGGT	A
AAAAAGTAGTTTT	A
AAAAAGTATATCA	A
AAAAAGTATGTAG	A
AAAAAGTATTCGG	A
AAAAAGTATTTTC	A
AAAAAGTCCCTGT	A
AAAAAGTCGAACC	A
AAAAAGTCGATCC	A
AAAAAGTCGATTC	A
AAAAAGTGAAAGT	A
AAAAAGTGATCGA	A
AAAAAGTGCAAAT	A
AAAAAGTGGCTTA	A
AAAAAGTGGGCGA	A
AAAAAGTGGTCGA	A
AAAAAGTGTAAAT	A
AAAAAGTGTCCAT	A
AAAAAGTGTGGCA	A
AAAAAGTGTTCAT	A
AAAAAGTTACAAG	A
AAAAAGTTAGGGG	A
AAAAAGTTATTAA	A
AAAAAGTTCACTG	A
AAAAAGTTCCTGA	A
AAAAAGTTGCAAG	A
AAAAAGTTGCATG	A
AAAAAGTTGGACC	A
AAAAAGTTGTCAT	A
AAAAAGTTTCGGA	A
AAAAAGTTTGCTA	A
AAAAATAAATACC	A
AAAAATAAATGCG	A
AAAAATAAATGGC	A
AAAAATAAATTGT	A
AAAAATAACAATT	A
AAAAATAACACAA	A
AAAAATAACATCA	A
AAAAATAACCATT	A
AAAAATAACCCTA	A
AAAAATAACTAGT	A
AAAAATAAGATAG	A
AAAAATAAGCTAT	A
AAAAATAAGGCTA	A
AAAAATAATCCTG	A
AAAAATAATTAAC	A
AAAAATAATTAAG	A
AAAAATAATTAGA	A
AAAAATAATTAGC	A
AAAAATAATTAGG	A
AAAAATAATTCGT	A
AAAAATAATTTCT	A
AAAAATACAAAGA	A
AAAAATACATATC	A
AAAAATACATGTG	A
AAAAATACCAAGT	A
AAAAATACCCATA	A
AAAAATACCCTTC	A
AAAAATACCGTTG	A
AAAAATACCTAAA	A
AAAAATACCTAAT	A
AAAAATACCTGCC	A
AAAAATACCTTAC	A
AAAAATACCTTAT	A
AAAAATACGAAGA	A
AAAAATACGATGG	A
AAAAATACTATAC	A
AAAAATACTGAGT	A
AAAAATACTGTTG	A
AAAAATACTTACC	A
AAAAATACTTTAT	A
AAAAATAGACATG	A
AAAAATAGACTCA	A
AAAAATAGATGAG	A
AAAAATAGATGCT	A
AAAAATAGATTTG	A
AAAAATAGCAGGT	A
AAAAATAGCGGTT	A
AAAAATAGGCAAT	A
AAAAATAGGCCAT	A
AAAAATAGGCTAT	A
AAAAATAGGGATC	A
AAAAATAGGGCTA	A
AAAAATAGGGTTC	A
AAAAATAGTAGAA	A
AAAAATAGTAGAG	A
AAAAATAGTAGGA	A
AAAAATAGTATAA	A
AAAAATATAAATC	A
AAAAATATACTTC	A
AAAAATATCAGCC	A
AAAAATATCCGGG	A
AAAAATATCGAGG	A
AAAAATATCGTTA	A
AAAAATATCTACT	A
AAAAATATGGCGA	A
AAAAATATGGCGT	A
AAAAATATGGGCT	A
AAAAATATGGTAT	A
AAAAATATGTAGA	A
AAAAATATGTATA	A
AAAAATATGTCTA	A
AAAAATATTCTAT	A
AAAAATATTGGAA	A
AAAAATCAAAGCA	A
AAAAATCAACAAG	A
AAAAATCAACTTA	A
AAAAATCAAGCCA	A
AAAAATCAATTTC	A
AAAAATCACAAGC	A
AAAAATCACAATA	A
AAAAATCACAGAA	A
AAAAATCACATTA	A
AAAAATCACCGCT	A
AAAAATCACTAAA	A
AAAAATCACTCTG	A
AAAAATCACTTTG	A
AAAAATCAGCATA	A
AAAAATCAGCCAT	A
AAAAATCAGCGTA	A
AAAAATCAGCTAA	A
AAAAATCAGCTAC	A
AAAAATCAGGATG	A
AAAAATCAGTCCT	A
AAAAATCAGTTTC	A
AAAAATCATAAAT	A
AAAAATCATACTA	A
AAAAATCATAGAA	A
AAAAATCATATCT	A
AAAAATCATATGA	A
AAAAATCATATGC	A
AAAAATCATCAAC	A
AAAAATCATCAAG	A
AAAAATCATCACA	A
AAAAATCATGAGC	A
AAAAATCATTAAA	A
AAAAATCCAACTT	A
AAAAATCCAAGGT	A
AAAAATCCACCAA	A
AAAAATCCACCTA	A
AAAAATCCATACG	A
AAAAATCCCAATA	A
AAAAATCCCGAAA	A
AAAAATCCCGTTT	A
AAAAATCCCTAAG	A
AAAAATCCCTGAA	A
AAAAATCCGTACG	A
AAAAATCCTCTGA	A
AAAAATCCTGAAA	A
AAAAATCCTGGCA	A
AAAAATCCTTTAC	A
AAAAATCGAAAAT	A
AAAAATCGAGCTA	A
AAAAATCGAGCTC	A
AAAAATCGAGTCA	A
AAAAATCGAGTGT	A
AAAAATCGATATA	A
AAAAATCGATTGA	A
AAAAATCGATTTT	A
AAAAATCGCTCTG	A
AAAAATCGCTTAG	A
AAAAATCGGCAGA	A
AAAAATCGGCTAA	A
AAAAATCGGGGCG	A
AAAAATCTCACAA	A
AAAAATCTCACCA	A
AAAAATCTCAGCT	A
AAAAATCTGACTC	A
AAAAATCTGACTT	A
AAAAATCTGATTA	A
AAAAATCTGATTC	A
AAAAATCTGGTAT	A
AAAAATCTTACCA	A
AAAAATCTTACCG	A
AAAAATCTTACTG	A
AAAAATCTTGGAA	A
AAAAATCTTGGTA	A
AAAAATCTTGTCA	A
AAAAATGAACCGG	A
AAAAATGAATGGG	A
AAAAATGACCATC	A
AAAAATGACCATT	A
AAAAATGACGAAT	A
AAAAATGACTGTT	A
AAAAATGACTTAA	A
AAAAATGAGTACC	A
AAAAATGAGTAGT	A
AAAAATGAGTGCC	A
AAAAATGATAGCT	A
AAAAATGATAGTA	A
AAAAATGATAGTT	A
AAAAATGATCAAC	A
AAAAATGATCAAG	A
AAAAATGATCAGC	A
AAAAATGATCAGT	A
AAAAATGATCATC	A
AAAAATGATGAGT	A
AAAAATGATGGGT	A
AAAAATGCAAAAT	A
AAAAATGCAAATT	A
AAAAATGCCAACA	A
AAAAATGCCATCT	A
AAAAATGCCCAAA	A
AAAAATGCCGAAT	A
AAAAATGCCTATG	A
AAAAATGCGGGGA	A
AAAAATGCGGTTC	A
AAAAATGCGTAGA	A
AAAAATGCTAAAA	A
AAAAATGGAAGAT	A
AAAAATGGACATA	A
AAAAATGGCAGGA	A
AAAAATGGCCACA	A
AAAAATGGCCATA	A
AAAAATGGCCATC	A
AAAAATGGCCTTA	A
AAAAATGGCCTTG	A
AAAAATGGCTAAA	A
AAAAATGGGACTA	A
AAAAATGGGCATG	A
AAAAATGGGCCAA	A
AAAAATGGGCCAG	A
AAAAATGGGCTGT	A
AAAAATGGGCTTG	A
AAAAATGGGGCTA	A
AAAAATGGTAATA	A
AAAAATGGTAGTA	A
AAAAATGGTTACG	A
AAAAATGGTTATA	A
AAAAATGGTTGGA	A
AAAAATGTAAAAA	A
AAAAATGTAAAGA	A
AAAAATGTAACCG	A
AAAAATGTAACTG	A
AAAAATGTACAAC	A
AAAAATGTACCAG	A
AAAAATGTACTCT	A
AAAAATGTAGAAA	A
AAAAATGTAGGTG	A
AAAAATGTATAAC	A
AAAAATGTATAAT	A
AAAAATGTCACTT	A
AAAAATGTCAGAA	A
AAAAATGTCCCGT	A
AAAAATGTCTCGG	A
AAAAATGTCTGAA	A
AAAAATGTGAAAC	A
AAAAATGTGAAAG	A
AAAAATGTGAAAT	A
AAAAATGTGAGGG	A
AAAAATGTGATAT	A
AAAAATGTGGGCT	A
AAAAATGTGTCCA	A
AAAAATGTGTTTA	A
AAAAATGTTAAGG	A
AAAAATGTTGCAC	A
AAAAATGTTTAAG	A
AAAAATTAACGGC	A
AAAAATTAACTAA	A
AAAAATTAAGAGG	A
AAAAATTAAGCGT	A
AAAAATTAAGGGA	A
AAAAATTAATCGG	A
AAAAATTACAATT	A
AAAAATTACACTT	A
AAAAATTACATAT	A
AAAAATTACCTAA	A
AAAAATTACCTAG	A
AAAAATTAGCCAT	A
AAAAATTAGCGGA	A
AAAAATTAGGACA	A
AAAAATTAGGGAG	A
AAAAATTAGTAAA	A
AAAAATTAGTAAG	A
AAAAATTAGTAGA	A
AAAAATTATAGAA	A
AAAAATTATCAAG	A
AAAAATTATCCAA	A
AAAAATTATCCGA	A
AAAAATTATGAAA	A
AAAAATTATGGAA	A
AAAAATTATGGCT	A
AAAAATTCAACCG	A
AAAAATTCAAGCA	A
AAAAATTCAGCAA	A
AAAAATTCATAAT	A
AAAAATTCATATC	A
AAAAATTCATGGA	A
AAAAATTCCAATA	A
AAAAATTCCATCC	A
AAAAATTCCATTC	A
AAAAATTCCCAAG	A
AAAAATTCCCTCC	A
AAAAATTCCTTCC	A
AAAAATTCGCGAT	A
AAAAATTCGGCAT	A
AAAAATTCGGTCA	A
AAAAATTCGTAGT	A
AAAAATTCTAGAA	A
AAAAATTCTATAA	A
AAAAATTCTGAAA	A
AAAAATTCTGCCT	A
AAAAATTCTGGAA	A
AAAAATTCTTACT	A
AAAAATTGAAGCG	A
AAAAATTGAGCGT	A
AAAAATTGAGGCA	A
AAAAATTGAGTGT	A
AAAAATTGATTTT	A
AAAAATTGCCTAA	A
AAAAATTGGACAT	A
AAAAATTGGCCTT	A
AAAAATTGGCTTT	A
AAAAATTGGGGCG	A
AAAAATTGTAGAA	A
AAAAATTGTGGAA	A
AAAAATTGTGTAA	A
AAAAATTTAAACA	A
AAAAATTTACAGA	A
AAAAATTTACCCA	A
AAAAATTTACGAA	A
AAAAATTTACGGA	A
AAAAATTTCAAGT	A
AAAAATTTCACAG	A
AAAAATTTCAGAG	A
AAAAATTTCAGCA	A
AAAAATTTCATTG	A
AAAAATTTCCAGA	A
AAAAATTTCTAAG	A
AAAAATTTGGACA	A
AAAAATTTGGAGA	A
AAAAATTTGGTGA	A
AAAAATTTGTAGA	A
AAAAATTTGTTAA	A
AAAAATTTTATCG	A
AAAAATTTTATGA	A
AAAAATTTTCACA	A
AAAAATTTTCGGT	A
AAAAATTTTCTAA	A
AAAAATTTTGGTA	A
AAAAATTTTGTAT	A
AAAAATTTTTACT	A
AAAAATTTTTCGG	A
AAAACAAAACCCC	A
AAAACAAAACCTC	A
AAAACAAAACTTT	A
AAAACAAAAGAGT	A
AAAACAAAATGTT	A
AAAACAAAATTAA	A
AAAACAAACCCCT	A
AAAACAAACGGCA	A
AAAACAAACTCTG	A
AAAACAAAGTATC	A
AAAACAAAGTGTT	A
AAAACAAAGTTCG	A
AAAACAAAGTTCT	A
AAAACAAAGTTTA	A
AAAACAAATGTCT	A
AAAACAACAAAAC	A
AAAACAACAATTG	A
AAAACAACACAGG	A
AAAACAACACGGC	A
AAAACAACACGGG	A
AAAACAACAGGTG	A
AAAACAACATGGG	A
AAAACAACGGTCT	A
AAAACAACGGTGT	A
AAAACAACTGACT	A
AAAACAACTTGAC	A
AAAACAAGAATTA	A
AAAACAAGCATTC	A
AAAACAAGCCCGA	A
AAAACAAGCCTTC	A
AAAACAAGGCAAT	A
AAAACAAGGCATA	A
AAAACAAGGCTAT	A
AAAACAAGGGGCC	A
AAAACAAGGTTAT	A
AAAACAAGGTTTT	A
AAAACAAGTATCC	A
AAAACAAGTATCG	A
AAAACAAGTTTTA	A
AAAACAATAAGCA	A
AAAACAATACACA	A
AAAACAATAGATT	A
AAAACAATATGAC	A
AAAACAATCCATA	A
AAAACAATCGGCC	A
AAAACAATGACCC	A
AAAACAATGACCT	A
AAAACAATGCAAA	A
AAAACAATGGATC	A
AAAACAATGGCGT	A
AAAACAATGGTGT	A
AAAACAATGTGAC	A
AAAACAATTAGTA	A
AAAACAATTATCA	A
AAAACAATTGCGG	A
AAAACAATTTCAT	A
AAAACACAAAAAT	A
AAAACACAAATTC	A
AAAACACAACCAA	A
AAAACACAACCCA	A
AAAACACAAGGAA	A
AAAACACAATTTA	A
AAAACACACAAAG	A
AAAACACACAGAG	A
AAAACACACATCG	A
AAAACACACCTTC	A
AAAACACACGGGC	A
AAAACACACTTTA	A
AAAACACAGCAGC	A
AAAACACAGGGCT	A
AAAACACAGTAGC	A
AAAACACAGTATC	A
AAAACACAGTCAT	A
AAAACACAGTGCT	A
AAAACACAGTTTA	A
AAAACACATACAT	A
AAAACACATACCT	A
AAAACACATATCA	A
AAAACACATCCCA	A
AAAACACATCTGC	A
AAAACACATGCCC	A
AAAACACATTCCA	A
AAAACACATTTCA	A
AAAACACATTTGC	A
AAAACACATTTTA	A
AAAACACATTTTC	A
AAAACACCAAAAT	A
AAAACACCACGCT	A
AAAACACCACGTT	A
AAAACACCACTTT	A
AAAACACCAGAAT	A
AAAACACCATAGT	A
AAAACACCCTTGT	A
AAAACACCGACTG	A
AAAACACCGAGGC	A
AAAACACCGGAAG	A
AAAACACCGGCTG	A
AAAACACCTAAAA	A
AAAACACCTAAGG	A
AAAACACCTCGAG	A
AAAACACCTGAAG	A
AAAACACCTTATC	A
AAAACACGAGGCT	A
AAAACACGAGTTT	A
AAAACACGCTACT	A
AAAACACGGGATG	A
AAAACACGGGCGT	A
AAAACACGGGCTC	A
AAAACACGGGGCT	A
AAAACACGGTGGC	A
AAAACACGTCCTA	A
AAAACACGTGACA	A
AAAACACTAACAT	A
AAAACACTAAGAA	A
AAAACACTAAGTA	A
AAAACACTACAAC	A
AAAACACTACGAG	A
AAAACACTACTCG	A
AAAACACTACTGC	A
AAAACACTATAAT	A
AAAACACTCACTT	A
AAAACACTCCACT	A
AAAACACTCTCAT	A
AAAACACTCTCGT	A
AAAACACTGAGGC	A
AAAACACTGATGC	A
AAAACACTGCTAC	A
AAAACACTGCTGC	A
AAAACACTGTAGC	A
AAAACACTGTTGC	A
AAAACACTTCAAT	A
AAAACACTTTATC	A
AAAACAGAAAGAG	A
AAAACAGAACAGA	A
AAAACAGAACAGG	A
AAAACAGAAGTCG	A
AAAACAGAATATT	A
AAAACAGAATCAC	A
AAAACAGAATCTG	A
AAAACAGAATGCC	A
AAAACAGACAGTA	A
AAAACAGACCAAA	A
AAAACAGACTCAT	A
AAAACAGAGAAAA	A
AAAACAGAGAAAC	A
AAAACAGAGAAAT	A
AAAACAGAGAATC	A
AAAACAGAGAATT	A
AAAACAGAGAGTT	A
AAAACAGAGATTC	A
AAAACAGAGCATA	A
AAAACAGAGGAAA	A
AAAACAGAGGAAT	A
AAAACAGAGGAGC	A
AAAACAGATCAAA	A
AAAACAGATGATC	A
AAAACAGCACGGG	A
AAAACAGCAGGCG	A
AAAACAGCATTTA	A
AAAACAGCCAAAT	A
AAAACAGCCCCTA	A
AAAACAGCCGGCG	A
AAAACAGCCGGTG	A
AAAACAGCCTGTC	A
AAAACAGCGGTTG	A
AAAACAGCTCGTA	A
AAAACAGCTTAAC	A
AAAACAGCTTGAC	A
AAAACAGCTTGTA	A
AAAACAGCTTGTG	A
AAAACAGGAACCT	A
AAAACAGGAATCT	A
AAAACAGGACAAT	A
AAAACAGGACATA	A
AAAACAGGATTCT	A
AAAACAGGCATAT	A
AAAACAGGCCCGA	A
AAAACAGGGAAAA	A
AAAACAGGGCAAA	A
AAAACAGGGCACA	A
AAAACAGGGCATA	A
AAAACAGGGCCAG	A
AAAACAGGGCTAG	A
AAAACAGGGCTTG	A
AAAACAGGGGACA	A
AAAACAGGGGAGA	A
AAAACAGGGGATC	A
AAAACAGGTATAT	A
AAAACAGGTGTGT	A
AAAACAGGTTGAT	A
AAAACAGTAACCC	A
AAAACAGTAACCT	A
AAAACAGTAAGCT	A
AAAACAGTAATTC	A
AAAACAGTAATTG	A
AAAACAGTACCCT	A
AAAACAGTATTAG	A
AAAACAGTATTTG	A
AAAACAGTCAGTA	A
AAAACAGTCATTT	A
AAAACAGTCCTTA	A
AAAACAGTCTCAT	A
AAAACAGTGTGAA	A
AAAACAGTGTTGG	A
AAAACAGTTATGG	A
AAAACAGTTCTCA	A
AAAACAGTTGAAG	A
AAAACAGTTTGGA	A
AAAACAGTTTTAG	A
AAAACAGTTTTAT	A
AAAACATAAAGAA	A
AAAACATAAATAT	A
AAAACATAACAGT	A
AAAACATAACCGA	A
AAAACATAAGAAA	A
AAAACATAAGAAT	A
AAAACATAAGACA	A
AAAACATAAGGAT	A
AAAACATAATAGC	A
AAAACATAATCCC	A
AAAACATACATCA	A
AAAACATACATCG	A
AAAACATACATTA	A
AAAACATACATTG	A
AAAACATACCAAA	A
AAAACATACCTCA	A
AAAACATACTATA	A
AAAACATACTTTA	A
AAAACATAGAAAT	A
AAAACATAGAATG	A
AAAACATAGACAA	A
AAAACATAGATTC	A
AAAACATAGCAGT	A
AAAACATAGCTAA	A
AAAACATAGCTAG	A
AAAACATAGGACA	A
AAAACATAGGACC	A
AAAACATAGGATG	A
AAAACATAGGCAT	A
AAAACATAGGGAT	A
AAAACATAGGTGT	A
AAAACATAGTAGC	A
AAAACATAGTGTC	A
AAAACATATATCA	A
AAAACATATCTTT	A
AAAACATATGTCA	A
AAAACATCAAAAT	A
AAAACATCACATC	A
AAAACATCACATT	A
AAAACATCACGTA	A
AAAACATCACTAG	A
AAAACATCATATT	A
AAAACATCATTTA	A
AAAACATCATTTG	A
AAAACATCCACAA	A
AAAACATCCAGAT	A
AAAACATCCCGGA	A
AAAACATCCGAAG	A
AAAACATCCGGAT	A
AAAACATCCGGGT	A
AAAACATCGGTCT	A
AAAACATCGTGAA	A
AAAACATCTCAAA	A
AAAACATCTCAGA	A
AAAACATCTGAAT	A
AAAACATCTGGAT	A
AAAACATCTGTAA	A
AAAACATCTTAGA	A
AAAACATCTTGGA	A
AAAACATGAAATT	A
AAAACATGACAGA	A
AAAACATGAGGTG	A
AAAACATGATCCA	A
AAAACATGATCTA	A
AAAACATGATGTT	A
AAAACATGATTTA	A
AAAACATGCATGA	A
AAAACATGCATGC	A
AAAACATGCATTC	A
AAAACATGCATTG	A
AAAACATGCATTT	A
AAAACATGCCAAT	A
AAAACATGCCATG	A
AAAACATGCTCCA	A
AAAACATGCTTAG	A
AAAACATGCTTCA	A
AAAACATGCTTTA	A
AAAACATGCTTTG	A
AAAACATGGAATA	A
AAAACATGGACAT	A
AAAACATGGGAAA	A
AAAACATGGGCTG	A
AAAACATGGGGCT	A
AAAACATGGTCAA	A
AAAACATGTCATA	A
AAAACATGTCTAG	A
AAAACATGTCTGG	A
AAAACATGTGGTA	A
AAAACATGTGTCA	A
AAAACATTAATCG	A
AAAACATTATATC	A
AAAACATTCATTT	A
AAAACATTCCCAT	A
AAAACATTCCGTA	A
AAAACATTGCTGC	A
AAAACATTTAAAA	A
AAAACATTTACGT	A
AAAACATTTCCAC	A
AAAACATTTTATA	A
AAAACATTTTGGT	A
AAAACATTTTGTT	A
AAAACCAAAATAT	A
AAAACCAAACTCA	A
AAAACCAAAGGGT	A
AAAACCAAAGTGC	A
AAAACCAAAGTTG	A
AAAACCAACACCA	A
AAAACCAACCTCA	A
AAAACCAACGCTT	A
AAAACCAACTTCG	A
AAAACCAACTTCT	A
AAAACCAACTTTG	A
AAAACCAAGAAAA	A
AAAACCAAGACAA	A
AAAACCAAGGCAA	A
AAAACCAAGGCCA	A
AAAACCAATTCGG	A
AAAACCAATTGGC	A
AAAACCACACGGC	A
AAAACCACAGCTA	A
AAAACCACATCTC	A
AAAACCACATTTC	A
AAAACCACCATAC	A
AAAACCACCATTC	A
AAAACCACCGTTC	A
AAAACCACGAAAC	A
AAAACCACGCCAT	A
AAAACCACGCTCC	A
AAAACCACTATTC	A
AAAACCACTGTTC	A
AAAACCACTTAGT	A
AAAACCACTTCCC	A
AAAACCACTTTCC	A
AAAACCACTTTTC	A
AAAACCAGAATAA	A
AAAACCAGACTGT	A
AAAACCAGATCTC	A
AAAACCAGCATGT	A
AAAACCAGGCCAT	A
AAAACCAGGCTGT	A
AAAACCAGGTTTG	A
AAAACCAGTCTCT	A
AAAACCAGTTCCG	A
AAAACCAGTTTCG	A
AAAACCAGTTTCT	A
AAAACCATAGATT	A
AAAACCATAGCGG	A
AAAACCATATCCC	A
AAAACCATCAAAA	A
AAAACCATCAATC	A
AAAACCATCAATT	A
AAAACCATCATAC	A
AAAACCATCCCGT	A
AAAACCATCGATT	A
AAAACCATCGTAA	A
AAAACCATCGTTC	A
AAAACCATGAAAT	A
AAAACCATGTCGC	A
AAAACCATGTCTG	A
AAAACCATGTTCT	A
AAAACCATGTTTC	A
AAAACCATTAGAT	A
AAAACCATTCGGG	A
AAAACCATTGATT	A
AAAACCATTGTTC	A
AAAACCCAAAAAT	A
AAAACCCAAAACC	A
AAAACCCAAAACT	A
AAAACCCAAATCC	A
AAAACCCAACCCA	A
AAAACCCAACCCC	A
AAAACCCAAGAAC	A
AAAACCCAATCCA	A
AAAACCCACCTCC	A
AAAACCCACGTTC	A
AAAACCCAGACAT	A
AAAACCCAGAGGA	A
AAAACCCAGCATG	A
AAAACCCAGCCTG	A
AAAACCCAGTTAG	A
AAAACCCATCCAA	A
AAAACCCATGCTT	A
AAAACCCATGGAA	A
AAAACCCATTACT	A
AAAACCCATTCAA	A
AAAACCCCATATT	A
AAAACCCCATTAT	A
AAAACCCCCTTAT	A
AAAACCCCGCAGG	A
AAAACCCCTAAAG	A
AAAACCCCTAAAT	A
AAAACCCCTAATG	A
AAAACCCCTAGGG	A
AAAACCCCTAGTG	A
AAAACCCCTATAG	A
AAAACCCCTATAT	A
AAAACCCCTATTG	A
AAAACCCCTCTGC	A
AAAACCCCTGAAG	A
AAAACCCCTGAAT	A
AAAACCCCTGTAA	A
AAAACCCCTGTAG	A
AAAACCCCTTACA	A
AAAACCCCTTTGG	A
AAAACCCGAAAAT	A
AAAACCCGAAAGG	A
AAAACCCGAAATA	A
AAAACCCGAAGGA	A
AAAACCCGAAGTG	A
AAAACCCGAATCC	A
AAAACCCGATAAG	A
AAAACCCGCGCAG	A
AAAACCCGGAGGA	A
AAAACCCGGAGGG	A
AAAACCCGGATCT	A
AAAACCCGGATGG	A
AAAACCCGGTAAT	A
AAAACCCGGTAGA	A
AAAACCCGGTAGT	A
AAAACCCGGTTGA	A
AAAACCCGTACAT	A
AAAACCCTACACT	A
AAAACCCTAGACT	A
AAAACCCTAGATA	A
AAAACCCTAGCCA	A
AAAACCCTAGCTA	A
AAAACCCTATACA	A
AAAACCCTATACT	A
AAAACCCTATCCA	A
AAAACCCTCAACT	A
AAAACCCTCAAGA	A
AAAACCCTCATCC	A
AAAACCCTCCTAT	A
AAAACCCTCTATT	A
AAAACCCTCTCGT	A
AAAACCCTGAGGA	A
AAAACCCTGATAT	A
AAAACCCTGGGTG	A
AAAACCCTGTAGG	A
AAAACCCTTAACA	A
AAAACCCTTAGAG	A
AAAACCCTTATAG	A
AAAACCCTTATCT	A
AAAACCCTTATTG	A
AAAACCCTTCTTA	A
AAAACCCTTGTAG	A
AAAACCCTTGTTC	A
AAAACCCTTTTAT	A
AAAACCGAAACCT	A
AAAACCGAATAAA	A
AAAACCGAATGCT	A
AAAACCGACGTTT	A
AAAACCGACTAAA	A
AAAACCGAGACAT	A
AAAACCGAGACGA	A
AAAACCGAGATGT	A
AAAACCGAGATTC	A
AAAACCGAGCAAA	A
AAAACCGAGCCAT	A
AAAACCGAGCTAA	A
AAAACCGAGCTAG	A
AAAACCGAGTAGC	A
AAAACCGAGTAGT	A
AAAACCGAGTCAA	A
AAAACCGAGTCAC	A
AAAACCGAGTCAT	A
AAAACCGAGTCGA	A
AAAACCGAGTCGT	A
AAAACCGATCAAA	A
AAAACCGATGACT	A
AAAACCGATGAGA	A
AAAACCGATGCAT	A
AAAACCGATGGAG	A
AAAACCGATTCAT	A
AAAACCGATTCTG	A
AAAACCGCATGAG	A
AAAACCGCGAATA	A
AAAACCGCGAGGT	A
AAAACCGCTTAGC	A
AAAACCGCTTAGT	A
AAAACCGCTTTCC	A
AAAACCGGACTGT	A
AAAACCGGGCCAT	A
AAAACCGGGCTGT	A
AAAACCGGTATTT	A
AAAACCGTAAGAG	A
AAAACCGTACCTT	A
AAAACCGTCAATT	A
AAAACCGTCTCAA	A
AAAACCGTCTGGT	A
AAAACCGTGAAGT	A
AAAACCGTGAGGT	A
AAAACCGTGTTCT	A
AAAACCGTTGGCT	A
AAAACCGTTTGGT	A
AAAACCTAACACA	A
AAAACCTAACACT	A
AAAACCTAAGACG	A
AAAACCTAATAAG	A
AAAACCTAATGGT	A
AAAACCTACCAAG	A
AAAACCTACTTAG	A
AAAACCTAGACAT	A
AAAACCTAGTAAG	A
AAAACCTATCACG	A
AAAACCTATCATA	A
AAAACCTCAAACG	A
AAAACCTCAGCTG	A
AAAACCTCATATT	A
AAAACCTCATGAG	A
AAAACCTCATGTT	A
AAAACCTCGACTC	A
AAAACCTCGAGGT	A
AAAACCTCGATGT	A
AAAACCTCTAAGA	A
AAAACCTCTAATG	A
AAAACCTCTATCC	A
AAAACCTCTATCT	A
AAAACCTCTGGCC	A
AAAACCTCTGTAG	A
AAAACCTCTGTTC	A
AAAACCTCTTTAT	A
AAAACCTGAATGT	A
AAAACCTGAATTA	A
AAAACCTGCCAAG	A
AAAACCTGCCAGA	A
AAAACCTGCCAGG	A
AAAACCTGCTAGG	A
AAAACCTGGACAT	A
AAAACCTGGATGC	A
AAAACCTGTATTC	A
AAAACCTGTCACA	A
AAAACCTGTCACG	A
AAAACCTGTCAGA	A
AAAACCTGTCGCG	A
AAAACCTGTCGTG	A
AAAACCTGTGTTC	A
AAAACCTGTTACG	A
AAAACCTTAAACG	A
AAAACCTTAGCTA	A
AAAACCTTATCAT	A
AAAACCTTATTAC	A
AAAACCTTATTTT	A
AAAACCTTCACAA	A
AAAACCTTCATAG	A
AAAACCTTCCACA	A
AAAACCTTCGAAA	A
AAAACCTTGACAT	A
AAAACCTTGCGTT	A
AAAACCTTGGAAT	A
AAAACCTTGGTCG	A
AAAACCTTGTGAT	A
AAAACCTTTACCT	A
AAAACCTTTATAT	A
AAAACCTTTATCC	A
AAAACCTTTATCT	A
AAAACGAAAAGAC	A
AAAACGAAACGTC	A
AAAACGAAAGGTT	A
AAAACGAAAGTTG	A
AAAACGAACCCTA	A
AAAACGAACCTTG	A
AAAACGAAGAGAT	A
AAAACGAAGGCAA	A
AAAACGAAGGTGA	A
AAAACGAAGTCCA	A
AAAACGAATTTGC	A
AAAACGACACACG	A
AAAACGACCATTT	A
AAAACGACGAAAT	A
AAAACGACGAATT	A
AAAACGACTACGA	A
AAAACGAGAATAG	A
AAAACGAGAGGGT	A
AAAACGAGAGGTG	A
AAAACGAGATTCA	A
AAAACGAGATTCG	A
AAAACGAGATTTG	A
AAAACGAGCAAAA	A
AAAACGAGCCAAA	A
AAAACGAGCCCGA	A
AAAACGAGCCTAC	A
AAAACGAGCGACC	A
AAAACGAGCTAAA	A
AAAACGAGCTCAG	A
AAAACGAGGACTC	A
AAAACGAGGAGAT	A
AAAACGAGGCTAG	A
AAAACGAGTAAAA	A
AAAACGAGTTCTA	A
AAAACGAGTTGGA	A
AAAACGATAATTC	A
AAAACGATAATTT	A
AAAACGATACGAA	A
AAAACGATACTTG	A
AAAACGATCATAT	A
AAAACGATTATTG	A
AAAACGATTGAAT	A
AAAACGATTTAAG	A
AAAACGCAAAGTT	A
AAAACGCAAATTC	A
AAAACGCACGAAA	A
AAAACGCATAGCC	A
AAAACGCATTTAA	A
AAAACGCCATATC	A
AAAACGCCCGTTT	A
AAAACGCGCCCTA	A
AAAACGCGGACTC	A
AAAACGCGGACTT	A
AAAACGCGGTAAG	A
AAAACGCGTCCTA	A
AAAACGCTCGGTA	A
AAAACGCTCTGGC	A
AAAACGGAACAGG	A
AAAACGGAACGGG	A
AAAACGGAACGTG	A
AAAACGGAAGGAA	A
AAAACGGAAGGAG	A
AAAACGGACAAAT	A
AAAACGGACCAAA	A
AAAACGGAGAAAA	A
AAAACGGAGATAA	A
AAAACGGAGCTCA	A
AAAACGGAGCTCG	A
AAAACGGAGTAAG	A
AAAACGGAGTCCG	A
AAAACGGATCAAA	A
AAAACGGCACAAC	A
AAAACGGCACAGC	A
AAAACGGCATAAT	A
AAAACGGCCATTT	A
AAAACGGCCTTAT	A
AAAACGGCTAAAT	A
AAAACGGCTAAGT	A
AAAACGGCTTAAT	A
AAAACGGGAATCG	A
AAAACGGGACACC	A
AAAACGGGACTAG	A
AAAACGGGATAAT	A
AAAACGGGCATAG	A
AAAACGGGCCAAA	A
AAAACGGGCCAAT	A
AAAACGGGCTGAA	A
AAAACGGGGCTAG	A
AAAACGGGGCTCG	A
AAAACGGGGCTTG	A
AAAACGGGGTTAG	A
AAAACGGGGTTAT	A
AAAACGGTAATTC	A
AAAACGGTAATTT	A
AAAACGGTATAAT	A
AAAACGGTCATTT	A
AAAACGGTCCTTT	A
AAAACGGTTCCAA	A
AAAACGTAAAAAT	A
AAAACGTAAAGAA	A
AAAACGTAAATAT	A
AAAACGTAACTGA	A
AAAACGTACCAGT	A
AAAACGTACCCGT	A
AAAACGTAGAAAT	A
AAAACGTCACTTG	A
AAAACGTCAGTTA	A
AAAACGTCATTTA	A
AAAACGTCCCTTA	A
AAAACGTCCGAAA	A
AAAACGTCGCTTG	A
AAAACGTCGTGAA	A
AAAACGTCGTGGA	A
AAAACGTGATTCG	A
AAAACGTGATTTG	A
AAAACGTGCAATT	A
AAAACGTGTGGCC	A
AAAACGTTATCAT	A
AAAACGTTCATTA	A
AAAACGTTCATTC	A
AAAACGTTGACAT	A
AAAACGTTGTGAA	A
AAAACGTTGTGGA	A
AAAACGTTTACAC	A
AAAACGTTTACCA	A
AAAACGTTTGAAC	A
AAAACGTTTGCTT	A
AAAACGTTTTATA	A
AAAACTAAAATTC	A
AAAACTAACAAGC	A
AAAACTAACTATT	A
AAAACTAAGATAG	A
AAAACTAAGTAAG	A
AAAACTAAGTCCC	A
AAAACTAATGATT	A
AAAACTACAAGGA	A
AAAACTACAATGA	A
AAAACTACACCAC	A
AAAACTACAGACT	A
AAAACTACAGTAA	A
AAAACTACAGTGA	A
AAAACTACCTCCC	A
AAAACTACCTTCG	A
AAAACTACCTTTC	A
AAAACTACGAACT	A
AAAACTACGAATT	A
AAAACTACGCCAA	A
AAAACTACGCCAG	A
AAAACTACGGACT	A
AAAACTACTATTC	A
AAAACTACTTCAC	A
AAAACTACTTTCA	A
AAAACTACTTTTG	A
AAAACTAGACTAA	A
AAAACTAGACTCA	A
AAAACTAGACTTA	A
AAAACTAGATCAT	A
AAAACTAGCAAAA	A
AAAACTAGCCCGA	A
AAAACTAGGACTA	A
AAAACTAGGGAGG	A
AAAACTAGGGTGC	A
AAAACTAGGTCCC	A
AAAACTAGGTCGT	A
AAAACTAGGTCTC	A
AAAACTAGTCAGT	A
AAAACTATAAGAT	A
AAAACTATACTAC	A
AAAACTATACTCA	A
AAAACTATAGGGT	A
AAAACTATCCGAC	A
AAAACTATCCTCA	A
AAAACTATCGGGT	A
AAAACTATGGACT	A
AAAACTATGGTGT	A
AAAACTATGTATA	A
AAAACTATTATTA	A
AAAACTATTATTG	A
AAAACTATTGATT	A
AAAACTATTGTTA	A
AAAACTATTGTTG	A
AAAACTCAAAATC	A
AAAACTCAAACAC	A
AAAACTCAAAGAC	A
AAAACTCAATGTG	A
AAAACTCACAAAG	A
AAAACTCACATTT	A
AAAACTCACCCCC	A
AAAACTCACCCCT	A
AAAACTCACTTCT	A
AAAACTCACTTTT	A
AAAACTCAGATAG	A
AAAACTCAGCAAA	A
AAAACTCAGCCCT	A
AAAACTCAGCCTG	A
AAAACTCAGCTCT	A
AAAACTCAGTCTC	A
AAAACTCAGTGTA	A
AAAACTCAGTGTG	A
AAAACTCAGTTGC	A
AAAACTCATAAAA	A
AAAACTCATAACA	A
AAAACTCATAAGA	A
AAAACTCATAAGG	A
AAAACTCATACCT	A
AAAACTCATACGT	A
AAAACTCATAGTG	A
AAAACTCATGAAT	A
AAAACTCATGATA	A
AAAACTCATGCTT	A
AAAACTCATGGAT	A
AAAACTCATTTGA	A
AAAACTCCAAATC	A
AAAACTCCAAATT	A
AAAACTCCAATAC	A
AAAACTCCACCGG	A
AAAACTCCACTGG	A
AAAACTCCAGTTC	A
AAAACTCCCAAGT	A
AAAACTCCCTAGA	A
AAAACTCCCTGGA	A
AAAACTCCTAAAG	A
AAAACTCCTAGAA	A
AAAACTCCTGAAG	A
AAAACTCCTGAGG	A
AAAACTCCTGTAG	A
AAAACTCGAAAAC	A
AAAACTCGAAAAT	A
AAAACTCGAAATC	A
AAAACTCGAAATT	A
AAAACTCGACTGT	A
AAAACTCGATATA	A
AAAACTCGATTGA	A
AAAACTCGCACTT	A
AAAACTCGCTCCC	A
AAAACTCGCTCTT	A
AAAACTCGCTTTT	A
AAAACTCGGCCCT	A
AAAACTCGGCTAA	A
AAAACTCGGCTAG	A
AAAACTCGGCTCT	A
AAAACTCGGCTGT	A
AAAACTCGGTCGA	A
AAAACTCGGTCTA	A
AAAACTCGGTCTC	A
AAAACTCGTAGTG	A
AAAACTCGTGTTT	A
AAAACTCTAAAAC	A
AAAACTCTAACAA	A
AAAACTCTAAGAA	A
AAAACTCTAGTTC	A
AAAACTCTATTGA	A
AAAACTCTCTGGA	A
AAAACTCTGAGGG	A
AAAACTCTGCTCT	A
AAAACTCTGTCTC	A
AAAACTCTGTCTT	A
AAAACTCTGTGAT	A
AAAACTCTGTTGA	A
AAAACTCTGTTGG	A
AAAACTCTTATGA	A
AAAACTCTTGAAG	A
AAAACTCTTGGTT	A
AAAACTCTTTATG	A
AAAACTGAAATTC	A
AAAACTGAACCAT	A
AAAACTGAAGATC	A
AAAACTGACAATA	A
AAAACTGACGCAC	A
AAAACTGACGTCT	A
AAAACTGACGTTT	A
AAAACTGAGATGT	A
AAAACTGAGCCAT	A
AAAACTGAGCTAA	A
AAAACTGAGCTAG	A
AAAACTGAGTAGC	A
AAAACTGAGTCAC	A
AAAACTGAGTCAT	A
AAAACTGATAAAA	A
AAAACTGATGCAA	A
AAAACTGATTCCG	A
AAAACTGATTGAG	A
AAAACTGATTGAT	A
AAAACTGCACCTA	A
AAAACTGCAGACT	A
AAAACTGCAGGAG	A
AAAACTGCAGTAC	A
AAAACTGCATTTC	A
AAAACTGCCTTCA	A
AAAACTGCGGACT	A
AAAACTGCTATGA	A
AAAACTGCTTTCA	A
AAAACTGCTTTTA	A
AAAACTGGAGAGT	A
AAAACTGGAGCTT	A
AAAACTGGAGGGT	A
AAAACTGGGACCG	A
AAAACTGGGCCAT	A
AAAACTGGGCCCA	A
AAAACTGGGGCTT	A
AAAACTGGGTTAA	A
AAAACTGGTATTT	A
AAAACTGGTGCCT	A
AAAACTGTAAACT	A
AAAACTGTAAATT	A
AAAACTGTAACAT	A
AAAACTGTAATTT	A
AAAACTGTAGACC	A
AAAACTGTAGGGT	A
AAAACTGTGATCA	A
AAAACTGTGGACT	A
AAAACTGTGTTAC	A
AAAACTGTTATTA	A
AAAACTGTTCTGG	A
AAAACTGTTGTTA	A
AAAACTGTTGTTG	A
AAAACTGTTTTGG	A
AAAACTTAAACAT	A
AAAACTTAAATAT	A
AAAACTTAAATGC	A
AAAACTTAAGGTC	A
AAAACTTAAGTAT	A
AAAACTTACAGAC	A
AAAACTTACATTC	A
AAAACTTACCAAA	A
AAAACTTACCAAC	A
AAAACTTACCAAT	A
AAAACTTACCACC	A
AAAACTTACCCAA	A
AAAACTTACCTCA	A
AAAACTTACCTCG	A
AAAACTTACCTTG	A
AAAACTTACTAAG	A
AAAACTTACTCAT	A
AAAACTTACTTAG	A
AAAACTTAGAAAA	A
AAAACTTAGAAAT	A
AAAACTTAGAAGG	A
AAAACTTAGGCAT	A
AAAACTTAGTAAG	A
AAAACTTAGTCTT	A
AAAACTTAGTGTG	A
AAAACTTAGTTGG	A
AAAACTTATAAAG	A
AAAACTTATACCC	A
AAAACTTATCACG	A
AAAACTTATGAAC	A
AAAACTTATGAAT	A
AAAACTTATTTGA	A
AAAACTTCAAACG	A
AAAACTTCAATGT	A
AAAACTTCAGACT	A
AAAACTTCAGGGG	A
AAAACTTCATATT	A
AAAACTTCCAGAC	A
AAAACTTCCTAAC	A
AAAACTTCCTGGA	A
AAAACTTCGTTTG	A
AAAACTTCTAATT	A
AAAACTTCTAGAA	A
AAAACTTCTAGGC	A
AAAACTTCTATAA	A
AAAACTTCTGAAG	A
AAAACTTCTTAAT	A
AAAACTTGAAAAC	A
AAAACTTGAGGTC	A
AAAACTTGAGTTC	A
AAAACTTGATACG	A
AAAACTTGATAGT	A
AAAACTTGATCGC	A
AAAACTTGATCGT	A
AAAACTTGATGCG	A
AAAACTTGCACAT	A
AAAACTTGCATTC	A
AAAACTTGCTATC	A
AAAACTTGGACAT	A
AAAACTTGGATTC	A
AAAACTTGGCCTA	A
AAAACTTGGGAAA	A
AAAACTTGGGTTC	A
AAAACTTGGTATG	A
AAAACTTGGTCTC	A
AAAACTTGTATAT	A
AAAACTTGTATTC	A
AAAACTTGTGAAA	A
AAAACTTGTGAAT	A
AAAACTTGTGTTC	A
AAAACTTGTTTTA	A
AAAACTTTAGAGG	A
AAAACTTTATCTC	A
AAAACTTTATGGG	A
AAAACTTTCACAC	A
AAAACTTTCACTA	A
AAAACTTTCATAC	A
AAAACTTTCTAAC	A
AAAACTTTCTAAG	A
AAAACTTTGACAG	A
AAAACTTTGGGAA	A
AAAACTTTGGGCA	A
AAAACTTTGTTCT	A
AAAACTTTTAGGT	A
AAAACTTTTCAAA	A
AAAACTTTTCAAT	A
AAAACTTTTCACA	A
AAAACTTTTCCTT	A
AAAACTTTTCGAA	A
AAAACTTTTCGGT	A
AAAACTTTTCTGA	A
AAAACTTTTCTGG	A
AAAACTTTTCTTT	A
AAAACTTTTGCAC	A
AAAACTTTTGCCC	A
AAAACTTTTTCAA	A
AAAACTTTTTCCC	A
AAAAGAAAAACCA	A
AAAAGAAAACATC	A
AAAAGAAAAGATT	A
AAAAGAAAAGCTG	A
AAAAGAAAATCCA	A
AAAAGAAACCAAG	A
AAAAGAAACCCGA	A
AAAAGAAACCGTG	A
AAAAGAAACTTGA	A
AAAAGAAAGACGG	A
AAAAGAAAGATGC	A
AAAAGAAAGATGG	A
AAAAGAAAGATGT	A
AAAAGAAAGGAGA	A
AAAAGAAAGGGAG	A
AAAAGAAAGGGGT	A
AAAAGAAAGTAAG	A
AAAAGAAAGTTGA	A
AAAAGAAATCCAG	A
AAAAGAAATCGTG	A
AAAAGAAATGGAA	A
AAAAGAAATGGTA	A
AAAAGAACAAAGT	A
AAAAGAACACGGG	A
AAAAGAACATGAA	A
AAAAGAACCTAAC	A
AAAAGAACGATAG	A
AAAAGAACGGGTT	A
AAAAGAACTACGA	A
AAAAGAACTATCC	A
AAAAGAACTATCT	A
AAAAGAAGAATCC	A
AAAAGAAGACCCC	A
AAAAGAAGAGATA	A
AAAAGAAGCATCT	A
AAAAGAAGCCAAA	A
AAAAGAAGCCACC	A
AAAAGAAGCCGAA	A
AAAAGAAGCCTGA	A
AAAAGAAGCGATT	A
AAAAGAAGGACAG	A
AAAAGAAGGACGG	A
AAAAGAAGGATGG	A
AAAAGAAGGGCTG	A
AAAAGAAGTAGTT	A
AAAAGAAGTCCAG	A
AAAAGAAGTCTAG	A
AAAAGAAGTGTAA	A
AAAAGAAGTGTAT	A
AAAAGAAGTTGAA	A
AAAAGAATAAGAC	A
AAAAGAATAATGT	A
AAAAGAATACCAG	A
AAAAGAATATTAT	A
AAAAGAATCAGGG	A
AAAAGAATCGATA	A
AAAAGAATCTTGA	A
AAAAGAATTCGGC	A
AAAAGAATTCGTA	A
AAAAGAATTCTAT	A
AAAAGAATTGCCG	A
AAAAGAATTGGGG	A
AAAAGAATTTCCG	A
AAAAGAATTTGTA	A
AAAAGACAAATTT	A
AAAAGACACAGCT	A
AAAAGACACCTGA	A
AAAAGACACGGCC	A
AAAAGACACTTTT	A
AAAAGACAGATGG	A
AAAAGACAGTAGA	A
AAAAGACAGTCAT	A
AAAAGACATCCCA	A
AAAAGACATCCGG	A
AAAAGACATCCTG	A
AAAAGACATGAAA	A
AAAAGACATGGGG	A
AAAAGACATTCCC	A
AAAAGACATTGAA	A
AAAAGACATTGAG	A
AAAAGACCAAGTC	A
AAAAGACCAATGA	A
AAAAGACCACAAA	A
AAAAGACCATGTC	A
AAAAGACCCCCCA	A
AAAAGACCCTGTC	A
AAAAGACCGACGA	A
AAAAGACCGATGA	A
AAAAGACCGATGG	A
AAAAGACCGTAAA	A
AAAAGACCTAATC	A
AAAAGACGACATT	A
AAAAGACGAGGTA	A
AAAAGACGTAATC	A
AAAAGACTAAATC	A
AAAAGACTAAGTC	A
AAAAGACTACGAA	A
AAAAGACTACGAG	A
AAAAGACTATGAA	A
AAAAGACTATGAG	A
AAAAGACTGGGCA	A
AAAAGACTGTCAG	A
AAAAGACTGTTAC	A
AAAAGACTTAATC	A
AAAAGACTTGAAG	A
AAAAGACTTGAAT	A
AAAAGAGAAAAGC	A
AAAAGAGAAAGCA	A
AAAAGAGAAAGGC	A
AAAAGAGAAAGTA	A
AAAAGAGAACACG	A
AAAAGAGAATGTT	A
AAAAGAGACATTT	A
AAAAGAGACCGTG	A
AAAAGAGACGTAT	A
AAAAGAGACTGCT	A
AAAAGAGACTGGT	A
AAAAGAGAGAGAA	A
AAAAGAGAGGGAG	A
AAAAGAGAGGGGA	A
AAAAGAGAGGGGG	A
AAAAGAGAGGGGT	A
AAAAGAGAGTGTG	A
AAAAGAGATATAT	A
AAAAGAGATATCA	A
AAAAGAGATATCT	A
AAAAGAGATATTT	A
AAAAGAGATGTCA	A
AAAAGAGATTTTA	A
AAAAGAGCAAGAA	A
AAAAGAGCCTTAG	A
AAAAGAGCGAGAA	A
AAAAGAGCTCTTG	A
AAAAGAGCTGTAG	A
AAAAGAGCTTACA	A
AAAAGAGCTTAGA	A
AAAAGAGCTTTTA	A
AAAAGAGGAACTC	A
AAAAGAGGAATTC	A
AAAAGAGGAGGTG	A
AAAAGAGGCTAAG	A
AAAAGAGGCTAGG	A
AAAAGAGGCTCAT	A
AAAAGAGGGCCTC	A
AAAAGAGGGGGTG	A
AAAAGAGGTAAGA	A
AAAAGAGGTCCTA	A
AAAAGAGGTGGTG	A
AAAAGAGGTTAGG	A
AAAAGAGGTTTGC	A
AAAAGAGTAAACA	A
AAAAGAGTACAGT	A
AAAAGAGTACCAA	A
AAAAGAGTCAGAT	A
AAAAGAGTCGGAT	A
AAAAGAGTCTTGA	A
AAAAGAGTGAGAA	A
AAAAGAGTGCAAT	A
AAAAGAGTTAATC	A
AAAAGAGTTCCTG	A
AAAAGAGTTCTAG	A
AAAAGAGTTGAAA	A
AAAAGAGTTTAGC	A
AAAAGAGTTTGTG	A
AAAAGATAAATGT	A
AAAAGATAATAAC	A
AAAAGATAATGCT	A
AAAAGATAATTAG	A
AAAAGATAATTTC	A
AAAAGATACTCAG	A
AAAAGATACTTAA	A
AAAAGATAGGAAT	A
AAAAGATAGGGGC	A
AAAAGATAGTAAT	A
AAAAGATAGTCAT	A
AAAAGATAGTCTT	A
AAAAGATAGTTAT	A
AAAAGATATACCT	A
AAAAGATATCGGA	A
AAAAGATATTGAA	A
AAAAGATCAACTT	A
AAAAGATCACCTA	A
AAAAGATCACTAC	A
AAAAGATCACTTC	A
AAAAGATCAGCGT	A
AAAAGATCATATG	A
AAAAGATCCAAAG	A
AAAAGATCCACAA	A
AAAAGATCCAGGG	A
AAAAGATCCATAA	A
AAAAGATCCATGA	A
AAAAGATCCGTGG	A
AAAAGATCCTACA	A
AAAAGATCCTCGG	A
AAAAGATCGACGA	A
AAAAGATCGACGG	A
AAAAGATCGATAG	A
AAAAGATCGATGA	A
AAAAGATCGGCCC	A
AAAAGATCGTTCT	A
AAAAGATCTAGGG	A
AAAAGATCTGTGG	A
AAAAGATGAAGTC	A
AAAAGATGAATAA	A
AAAAGATGACAAC	A
AAAAGATGACACA	A
AAAAGATGACACC	A
AAAAGATGAGACA	A
AAAAGATGAGTCA	A
AAAAGATGATAGC	A
AAAAGATGATATC	A
AAAAGATGCATTA	A
AAAAGATGCCATT	A
AAAAGATGTAAAT	A
AAAAGATGTACTG	A
AAAAGATGTCAAG	A
AAAAGATGTCATA	A
AAAAGATGTCATC	A
AAAAGATGTGCCT	A
AAAAGATGTTAAG	A
AAAAGATGTTGAG	A
AAAAGATGTTTAA	A
AAAAGATGTTTAT	A
AAAAGATTACTAC	A
AAAAGATTATGAG	A
AAAAGATTCACAA	A
AAAAGATTCACGA	A
AAAAGATTCAGAC	A
AAAAGATTCATGA	A
AAAAGATTCCTGT	A
AAAAGATTCGAGG	A
AAAAGATTCGCTC	A
AAAAGATTCTGAG	A
AAAAGATTCTTGA	A
AAAAGATTGACGG	A
AAAAGATTGATAG	A
AAAAGATTGATGG	A
AAAAGATTGCCCA	A
AAAAGATTGTGGA	A
AAAAGATTTAAGG	A
AAAAGATTTAGCC	A
AAAAGATTTCCCC	A
AAAAGATTTGAAG	A
AAAAGATTTGAAT	A
AAAAGATTTGGGC	A
AAAAGATTTTCGG	A
AAAAGATTTTGCA	A
AAAAGCAAATGTT	A
AAAAGCAACCTAT	A
AAAAGCAACTGTA	A
AAAAGCAAGACCG	A
AAAAGCAAGACTA	A
AAAAGCAAGCTCG	A
AAAAGCAAGGTAG	A
AAAAGCAATAACC	A
AAAAGCAATTCCC	A
AAAAGCACAGTTG	A
AAAAGCACATTTC	A
AAAAGCACCATAC	A
AAAAGCACGGGGT	A
AAAAGCACTAGCT	A
AAAAGCAGCATCA	A
AAAAGCAGCCGGT	A
AAAAGCAGTACTA	A
[truncated: 412,786+ more rows]
