# Supplementary material for: Transposon signatures of allopolyploid genome evolution
Source: Nat Commun. 2023 Jun 1;14:3180. doi: 10.1038/s41467-023-38560-z (PMC10235133; doi:10.1038/s41467-023-38560-z)
Supplement: Supplementary file 13 — Supplementary Data 10 [file 41467_2023_38560_MOESM13_ESM.xlsx]

## Sheet: Goldfish
13mer	Class
AAAACAAAAACTG	A
AAAAGAATCACCC	A
AAAATAATCACAT	A
AAAATGTGATTAT	A
AAACCTTCTTCCC	A
AAAGATATAACAC	A
AAAGCAACAAAAT	A
AAAGCATGGAGGT	A
AAAGTTGTGGACA	A
AAATAATCACATT	A
AAATACAGCTGGA	A
AAATGTGATTATT	A
AACAAAAACTGTG	A
AACAAAATGTGAT	A
AACACCAACATGT	A
AACATCCAAGTGA	A
AACTGCTCAAGTT	A
AACTGGATGAAAG	A
AACTTATAACATC	A
AAGATATAACACC	A
AAGCAAACAATCA	A
AAGCAACAAAATG	A
AAGTGAAAGATAT	A
AAGTTGTGGACAG	A
AATACAGCTGGAT	A
AATCACATTTTGT	A
AATCACTGAGTTG	A
AATTCTCCACAAA	A
ACAAAAACTGTGT	A
ACAAATTCTCCAC	A
ACACCAACATGTC	A
ACAGACTAAAGGC	A
ACAGCTGGATAAA	A
ACAGTGGGTATAG	A
ACATCCAAGTGAA	A
ACATGTCAGAAAA	A
ACATTTTGTTGCT	A
ACCAACATGTCAG	A
ACCCTCCCATACA	A
ACTCTTTGTCATA	A
ACTGAAATGCTCC	A
ACTGAGTAAATAC	A
ACTTATAACATCC	A
ACTTGGATGTTAT	A
ACTTGTGCCTGTC	A
AGACTAAAGGCTG	A
AGAGGGCAGCAGA	A
AGATATAACACCA	A
AGCAAACAATCAA	A
AGCAACTCTGAAG	A
AGCAGGGACTGGA	A
AGCCTGAAATGAA	A
AGCCTTTAGTCTG	A
AGCTCAGCATGAA	A
AGCTGGATAAAAC	A
AGCTGTATTTACT	A
AGGCATTGATAAA	A
AGGCTGCAAAGCA	A
AGTATTTTGTTGA	A
AGTGAAAGATATA	A
AGTGCAACTGAAG	A
AGTGGGTATAGAA	A
AGTTGCACTACCA	A
AGTTGGAAAAAGG	A
AGTTTTTGTTTTA	A
ATAAAGTTGTGGA	A
ATAACACCAACAT	A
ATAAGTTGCACTG	A
ATACAAGCCACAT	A
ATACAGCTGGATA	A
ATAGAAAAGAATC	A
ATAGAAAATAATC	A
ATATAACACCAAC	A
ATCACAAATTCTC	A
ATCACTGAGTTGG	A
ATCCAAGTGAAAG	A
ATCCTTTTTCCAA	A
ATCTTTCACTTGG	A
ATGTTATAAGTTG	A
ATTATTTGGCCTC	A
ATTCTTTTCTATA	A
ATTGTTTGCTTCA	A
ATTTCAGGCTGCA	A
ATTTTAAAGGGGG	A
ATTTTCTATACCC	A
CAAAAACTGTGTC	A
CAAAATGTGATTA	A
CAAAGCAACAAAA	A
CAACAAAATGTGA	A
CAAGTGAAAGATA	A
CACAACTTTATCC	A
CACATTTGTGGAG	A
CACATTTTGTTGC	A
CACCAACATGTCA	A
CACTGAGTAAATA	A
CACTTGGATGTTA	A
CAGCCTGAAATGA	A
CAGCTGGATAAAA	A
CAGCTGTATTTAC	A
CAGGCACAAGTCA	A
CAGGCTGCAAAGC	A
CAGTAAAGCATGG	A
CAGTGGGTATAGA	A
CAGTTGCACTACC	A
CATACAAGCCACA	A
CATCCAAGTGAAA	A
CATGTCAGAAAAA	A
CATTTCAGGCTGC	A
CCAACATGTCAGA	A
CCACATTTGTGGA	A
CCACTCTTTGTCA	A
CCAGCTGTATTTA	A
CCCTGGATCAGGA	A
CCTCCATGCTTTA	A
CCTCCCTGGATCA	A
CCTCTGCCAGAAA	A
CCTGAAATGAAGA	A
CCTGATCCAGGGA	A
CCTTGGTAGTGCA	A
CTAGGCATTGATA	A
CTCAATGGCACAC	A
CTCCATGCTTTAC	A
CTCCCTGGATCAG	A
CTGAAATGAAGAC	A
CTGAACTTGAGCA	A
CTGAAGCAAACAA	A
CTGAGTAAATACA	A
CTGCAGAGAAACA	A
CTGCTCAAGTTCA	A
CTGCTGCAGAGAA	A
CTGGAGCATTTCA	A
CTGGATAAAACAA	A
CTGTATTTACTCA	A
CTTATAACATCCA	A
CTTCATTTCAGGC	A
CTTCTCAATGGCA	A
CTTGGATGTTATA	A
CTTGGTAGTGCAA	A
CTTTATCAATGCC	A
CTTTGCAGCCTGA	A
CTTTTTCCAACTC	A
GAAAAGAATCACC	A
GAAAGATATAACA	A
GAAGCAAACAATC	A
GAGTAAATACAGC	A
GATAAAACAAAAA	A
GATATAACACCAA	A
GCAAAGCAACAAA	A
GCAACTGAAGCAA	A
GCAACTTATAACA	A
GCACAACTTTTGA	A
GCTCAGCATGAAA	A
GCTGCAAAGCAAC	A
GCTGCAGAGAAAC	A
GCTGGATAAAACA	A
GCTTCAGTTGCAC	A
GGATAAAACAAAA	A
GGCTGCAAAGCAA	A
GGTGTTGAGGCCA	A
GTAGTGCAACTGA	A
GTCCACAACTTTA	A
GTGAAAGATATAA	A
GTGCCATTGAGAA	A
GTGGGTATAGAAA	A
GTTATAAGTTGCA	A
GTTATATCTTTCA	A
GTTGCACTACCAA	A
GTTGCACTGAGTA	A
TACAGCTGGATAA	A
TACAGTGGGTATA	A
TAGAAAAGAATCA	A
TAGGCATTGATAA	A
TAGTGCAACTGAA	A
TATAACACCAACA	A
TCCAAGTGAAAGA	A
TCTCAATGGCACA	A
TGCAAAGCAACAA	A
TGCAACTGAAGCA	A
TGCACTGAGTAAA	A
TGGATAAAACAAA	A
TGGGTATAGAAAA	A
TTACTCAGTGCAA	A
TTATAACATCCAA	A
TTCAGGCTGCAAA	A
TTGCAGCCTGAAA	A
AAAAACTTTTATT	B
AAAAAGTATTCTC	B
AAAAATATCTTAA	B
AAAACAGTCCATG	B
AAAACCAGTCATA	B
AAAACTTTTATTT	B
AAAAGTATTCTCA	B
AAAAGTATTCTTG	B
AAAAGTTTTTGTT	B
AAAATAAAAGTTT	B
AAAATAGTCCATG	B
AAAATATATACTG	B
AAAATATCTTAAT	B
AAAATATCTTCAT	B
AAAATATTTACAT	B
AAAATTACAGTTG	B
AAAATTATGGTTG	B
AAAATTCTGTCAT	B
AAACAAAAACTTT	B
AAACATAGCAAGG	B
AAACCAGTCATAA	B
AAACCATTAACTA	B
AAACCCATAAGAC	B
AAACCTGTAAGAC	B
AAACGATTAATCA	B
AAACGATTAATCG	B
AAAGAAAACAAAA	B
AAAGATCATGTTC	B
AAAGCACATATTC	B
AAAGCTCTCAGAT	B
AAAGCTCTCGGAT	B
AAAGCTCTTGGAT	B
AAAGCTTATTTAT	B
AAAGGTAGTAAAG	B
AAAGGTAGTAAGG	B
AAAGGTCTTACAG	B
AAAGGTCTTATGG	B
AAAGGTGCTGTTG	B
AAAGTATTCTCAT	B
AAAGTATTCTTGT	B
AAAGTTGTCCAAA	B
AAATAATCCATGT	B
AAATACAAACACA	B
AAATACTAGTGTT	B
AAATAGTCCATGT	B
AAATATACACAGT	B
AAATATACCCATG	B
AAATATATACATG	B
AAATATATACTGT	B
AAATATATTTAAT	B
AAATATCTTAATT	B
AAATATTGTCCTA	B
AAATATTTACATG	B
AAATATTTTCAAA	B
AAATCAACAAAAG	B
AAATCCAAGAGCT	B
AAATCCGAGAGCT	B
AAATCTGAGAGCT	B
AAATGATTAATCG	B
AAATGTAGCAAGG	B
AAATTAAGATATT	B
AAATTACAGTTGA	B
AAATTATATGAAT	B
AAATTATGGTTGA	B
AAATTCTGTCATT	B
AACAAACCATTAA	B
AACAAAGGTCTTA	B
AACAACCCAAGTA	B
AACAATACATTGT	B
AACAATGTCCTTA	B
AACACAAATTAAG	B
AACATAAGAAAGA	B
AACATAGCAAGGA	B
AACATATTTTTCT	B
AACATGATCTTTA	B
AACCACTGATGTC	B
AACCAGTCATAAG	B
AACCCATAAGACC	B
AACCTGTAAGACC	B
AACGAAGGTCTTA	B
AACGATTAATCAC	B
AACGATTAATCGC	B
AACGATTAATCGT	B
AACTGAAATGTTC	B
AACTGTAATTTTA	B
AACTTTTATTTTG	B
AAGAAATCACTTA	B
AAGAATTGTTGAA	B
AAGACCTTCATTC	B
AAGACCTTCGTTC	B
AAGACCTTTGTTC	B
AAGAGAAGAAATT	B
AAGAGCTTTCTGA	B
AAGATATTTTGTA	B
AAGATATTTTTGA	B
AAGATGAACAAAG	B
AAGATGAACGAAG	B
AAGATGAATGAAG	B
AAGATTCAGATCA	B
AAGCACATATTCT	B
AAGCTACAAGAAT	B
AAGCTACGAGAAT	B
AAGCTATGAGAAT	B
AAGCTCTCAGATT	B
AAGCTCTCGGATT	B
AAGCTCTTGGATT	B
AAGCTTATTTATT	B
AAGGACACCTTAA	B
AAGGACATCATTA	B
AAGGACATTGTTA	B
AAGGCCCAGAAAG	B
AAGGTAGTAAAGA	B
AAGGTAGTAAGGA	B
AAGGTCTTACAGG	B
AAGGTCTTATGGG	B
AAGGTGCTGTTGA	B
AAGGTTCTTCAGA	B
AAGTAAAGATCAT	B
AAGTAGCATGGGT	B
AAGTATTCTCATA	B
AAGTATTCTCGTA	B
AAGTATTCTTGTA	B
AAGTATTGAACAC	B
AAGTCCTTAGCAA	B
AAGTGGATCAAAA	B
AAGTTCTTAGCAA	B
AAGTTTTTGTTTA	B
AATAAAGTGTAAC	B
AATAAATATACAC	B
AATACAAACACAT	B
AATACACACACAT	B
AATACTAGTGTTC	B
AATACTTTTTGTG	B
AATAGCCAACAAT	B
AATAGGCATGCTA	B
AATAGTCCATGTG	B
AATATACACAGCA	B
AATATACACAGTA	B
AATATACCCATGC	B
AATATATACATGC	B
AATATATACATGT	B
AATATATACTGTA	B
AATATATGTGTGT	B
AATATGTTAATAA	B
AATATTTACATGT	B
AATATTTTCAAAA	B
AATCAACAAAAGA	B
AATCACATCCAAA	B
AATCACGATTAAT	B
AATCATTTGACAG	B
AATCCGAGAGCTC	B
AATCGCATCCAAA	B
AATCGTGATTAAT	B
AATCGTTTGACAG	B
AATCTGAGAGCTC	B
AATCTGGAATCTG	B
AATGATTAATCGC	B
AATGATTAATCGT	B
AATGCTAATGAGC	B
AATGGAAAGCTTA	B
AATGGTTTGTTAA	B
AATGTAGCAAGGA	B
AATGTATTGTTGG	B
AATGTCCTTACTA	B
AATTAAGTTCTTA	B
AATTAATGACAGA	B
AATTACAGTTGAA	B
AATTACTCACCCT	B
AATTATGGTTGAA	B
AATTCTGTCATTA	B
AATTGCATCCAAA	B
AATTGTTTGACAG	B
AATTTGTGTTCCA	B
AATTTGTGTTCCG	B
AATTTGTGTTCTG	B
AATTTTACAAAGC	B
AATTTTATGAAGC	B
ACAAAAACTTTTA	B
ACAAAAAGTATTC	B
ACAAAACCAGTCA	B
ACAAACCATTAAC	B
ACAAAGAAAACAA	B
ACAAAGGTCTTAC	B
ACAAAGGTCTTAT	B
ACAAATTAAGATA	B
ACAATAAATTATG	B
ACAATACATTGTA	B
ACAATGATCCCAA	B
ACAATGTCCTTAC	B
ACAATTCTTCTCC	B
ACACAAAAAGTAT	B
ACACAAATTAAGA	B
ACACACATACAGT	B
ACACAGTACACAC	B
ACACAGTACACAT	B
ACACATACAGTAT	B
ACACATATATTAT	B
ACACCTTAAAATA	B
ACACTTTCAGATA	B
ACAGCAACACAAC	B
ACAGCAATGCAAC	B
ACAGTACACACAT	B
ACAGTACACATAC	B
ACAGTGGTGGCCA	B
ACATAATAAATAT	B
ACATAATATATGT	B
ACATATTCTGCAT	B
ACATCAGTGGTTC	B
ACATCATTAAAAT	B
ACATCCAAAATAA	B
ACATGAGGGTGAG	B
ACATGATCTTTAC	B
ACATGCAAGTAAC	B
ACATGCATGTATA	B
ACATGCATGTGTG	B
ACATTGTTAAAAT	B
ACATTTAAGTACT	B
ACCACAGTTAATA	B
ACCACTGATGTCA	B
ACCAGTCATAAGG	B
ACCAGTCATAAGT	B
ACCCATAAGACCT	B
ACCCTCCATAGAC	B
ACCCTCCCATAGA	B
ACCCTGCATAGAC	B
ACCCTTATGACTG	B
ACCTGTAAGACCT	B
ACCTTAAAATAAA	B
ACCTTCATTCATC	B
ACCTTCCCCAGCT	B
ACCTTCGTTCATC	B
ACCTTTAGAAATA	B
ACCTTTCTGGGCC	B
ACCTTTGTTCATC	B
ACGAAGGTCTTAC	B
ACGATTAATTGCA	B
ACGTTCAAGGCCC	B
ACTACCTTTCTGG	B
ACTATTTTAACAA	B
ACTATTTTAATGA	B
ACTCACCCTCATG	B
ACTCAGTACTTAA	B
ACTCTCCAAAATG	B
ACTGATGTCACAT	B
ACTTAATTTGGAC	B
ACTTCATTTGGAC	B
ACTTTATTTTAAG	B
ACTTTTATACTGA	B
ACTTTTATTTTGG	B
AGAAAGCTCTCAG	B
AGAAAGCTCTTGG	B
AGAAAGGTAGTAA	B
AGAACACAAATTA	B
AGAATACTTTTTG	B
AGACAGCAAGGAT	B
AGACAGCAATGCA	B
AGACAGCAATGTA	B
AGACCTTCATTCA	B
AGACCTTCGTTCA	B
AGACCTTTGTTCA	B
AGAGAGCTCTCAG	B
AGAGAGCTCTCGG	B
AGAGCTCATTAGC	B
AGAGCTCTCAGAT	B
AGAGCTCTCGGAT	B
AGAGCTCTCTGAC	B
AGAGCTTTCTGAC	B
AGATATTTTTGAT	B
AGATGAACAAAGG	B
AGATGAACGAAGG	B
AGATGAATGAAGG	B
AGATTTCATCAAA	B
AGCAAGGACATCA	B
AGCAATAGCCAAC	B
AGCACATATTCTG	B
AGCATGCCTATTA	B
AGCATGGGTATAT	B
AGCCAACAATACA	B
AGCTACAAGAATA	B
AGCTACGAGAATA	B
AGCTATGAGAATA	B
AGCTCCACCTGTA	B
AGCTCTCTGACCC	B
AGCTTCATAAAAT	B
AGCTTTCTGACCC	B
AGCTTTCTGATCC	B
AGCTTTGTAAAAT	B
AGGACATCATTAA	B
AGGACATTGTTAA	B
AGGCATGCTAATA	B
AGGCCCAGAAAGG	B
AGGGTCAGAAAGC	B
AGGGTCAGAGAGC	B
AGGTAGTAAGGAC	B
AGGTGCTGTTGAC	B
AGGTGGAGCTGGG	B
AGGTTGAACCACT	B
AGGTTTTCTGTAA	B
AGTAAAGATCATG	B
AGTAAGGACATTG	B
AGTAATTAATGAC	B
AGTACACACACAT	B
AGTACACATACAT	B
AGTAGCATGGGTA	B
AGTATATATTTTG	B
AGTATCTCAAAAT	B
AGTATTCTCATAG	B
AGTATTCTCGTAG	B
AGTATTCTTGTAG	B
AGTCATAAGGGTC	B
AGTCATAAGTAGC	B
AGTCCATGTGACA	B
AGTCTATGGAAAG	B
AGTGCTGTCAAAC	B
AGTGCTGTCAAAT	B
AGTGGTGGCCAAA	B
AGTTAATGGTTTG	B
AGTTGAACCACTG	B
AGTTGCATTGCTG	B
AGTTGTGTTGCTG	B
AGTTTTTGTTTAC	B
AGTTTTTGTTTGC	B
ATAAAAGTTTTTG	B
ATAAAGTGTAACC	B
ATAAATACAAACA	B
ATAAATACACACA	B
ATAAATATACACA	B
ATAAGCTTTCCAT	B
ATAATAAATATAC	B
ATAATCCATGTGA	B
ATACAAACACATG	B
ATACAATGTATTG	B
ATACACAGCACAC	B
ATACACAGTACAC	B
ATACAGGTGGAGC	B
ATACATAATAAAT	B
ATACATCATCTGA	B
ATACATGCATGTG	B
ATACATGTAAATA	B
ATACATTTAAGTA	B
ATACCCATGCTAC	B
ATACTCTCCAAAA	B
ATACTTTTTGTGC	B
ATAGACAGCAACA	B
ATAGACAGCAAGG	B
ATAGACAGCAATG	B
ATAGCCAACAATA	B
ATAGGCATGCTAA	B
ATAGTCCATGTGA	B
ATATAAACATAAC	B
ATATAAATACACA	B
ATATACACAGCAC	B
ATATACACAGTAC	B
ATATACATAATAA	B
ATATACATGCATG	B
ATATACATGTAAA	B
ATATATAAATACA	B
ATATATACATAAT	B
ATATATACATGCA	B
ATATATTATGTAA	B
ATATATTTAAGAA	B
ATATATTTACTGA	B
ATATATTTCAGAA	B
ATATCTTAATTTG	B
ATATTATGTAAAC	B
ATATTCTGCATGA	B
ATATTTAAGAAAA	B
ATATTTACATGTA	B
ATATTTCTAAAGG	B
ATATTTTCAAAAT	B
ATATTTTGAAAAT	B
ATATTTTTCTTAA	B
ATATTTTTGATGA	B
ATCAACAAAAGAG	B
ATCACATCCAAAA	B
ATCACGATTAATC	B
ATCAGTGGTTCAA	B
ATCATTTGACAGC	B
ATCCAAAATAAAA	B
ATCCACTTCAAAT	B
ATCCAGGAGGTCA	B
ATCCTAACAAACC	B
ATCGCATCCAAAA	B
ATCGTGATTAATC	B
ATCGTTTGACAGC	B
ATCTGGAATCTGA	B
ATCTTAATTTGTG	B
ATCTTCAGAACAC	B
ATGAAATCCAAGA	B
ATGAAATCCGAGA	B
ATGAAATCTGAGA	B
ATGAACAAAGGTC	B
ATGAACGAAGGTC	B
ATGAAGCTATGAG	B
ATGAATATAAATA	B
ATGACTGGTTTTG	B
ATGAGGGTGAGTA	B
ATGATCCCAAACA	B
ATGATTAATCGCA	B
ATGCAAACAAAAA	B
ATGCAATTAATCA	B
ATGCAATTAATCG	B
ATGCAGGGTCAGA	B
ATGCATGTATATA	B
ATGCGATTAATCA	B
ATGGACTATTTTA	B
ATGGACTGTTTTA	B
ATGGAGGGTCAGA	B
ATGGATTATTTTA	B
ATGGGAGGGTCAG	B
ATGGGTATATTTG	B
ATGGTTTGTTAAT	B
ATGGTTTGTTAGG	B
ATGTAAACAAAAA	B
ATGTAATTATGCA	B
ATGTAGTAAGGAC	B
ATGTATATATAAA	B
ATGTATTGTTGGC	B
ATGTCACATGGAC	B
ATGTCCTTACTAC	B
ATGTCCTTGCTAC	B
ATGTGATTAATCA	B
ATGTGATTAATCG	B
ATGTTCAAGGCCC	B
ATTAAAATAGTCC	B
ATTAAGATATTTC	B
ATTAAGTTCTTAG	B
ATTAATCACATCC	B
ATTAATCATTTGA	B
ATTAATCGCATCC	B
ATTAATCGTTTGA	B
ATTAATGACAGAA	B
ATTAATTACTCAC	B
ATTAATTGCATCC	B
ATTAATTGTTTGA	B
ATTACAGTTGAAC	B
ATTACTCACCCTC	B
ATTACTCACCTTC	B
ATTACTTGGGTTG	B
ATTAGCATGCCTA	B
ATTAGTGCTGTCA	B
ATTATGGTTGAAC	B
ATTATGTAAACAA	B
ATTATTAGAACAC	B
ATTCTGTCATTAA	B
ATTGCATCCAAAA	B
ATTGCTGTCTATG	B
ATTGTTAAAATAG	B
ATTGTTTGACAGC	B
ATTTAAGAAAAAT	B
ATTTAAGTACTGA	B
ATTTACATGTATA	B
ATTTATATATACA	B
ATTTCATCAAAAA	B
ATTTGCAAAAACA	B
ATTTGTGTTCCAA	B
ATTTGTGTTCCGA	B
ATTTGTGTTCTGA	B
ATTTTAAGGTGTC	B
ATTTTGGAGAGTA	B
ATTTTGGATGCAA	B
ATTTTGGATGCGA	B
ATTTTGGATGTGA	B
ATTTTTGATGAAA	B
CAAAAATATCTTA	B
CAAACAATTAATC	B
CAAACCCATAAGA	B
CAAACCTGTAAGA	B
CAAACGATTAATC	B
CAAAGAAAACAAA	B
CAAAGGTCTTACA	B
CAAAGGTCTTATG	B
CAAATGATTAATC	B
CAACAATACATTG	B
CAAGAGCTTTCTG	B
CAAGGCCCAGAAA	B
CAAGGCTCAGAAA	B
CAATAAATTATGC	B
CAATAGCCAACAA	B
CAATATGTTAATA	B
CAATGATCCCAAA	B
CAATGCACATTTC	B
CACAAAACCAGTC	B
CACAAAGAAAACA	B
CACACAAAAAGTA	B
CACACATATATTA	B
CACAGTACACACA	B
CACAGTACACATA	B
CACATACAGTATA	B
CACATATATTATG	B
CACATATTCTGCA	B
CACATCCAAAATA	B
CACCTTAAAATAA	B
CACGTTCAAGGCC	B
CACTGATGTCACA	B
CACTTTATTTTAA	B
CAGAAAGCTCTCA	B
CAGAAAGGTAGTA	B
CAGAAATATCTTA	B
CAGAGAGCTCTCA	B
CAGAGAGCTCTCG	B
CAGATTTCATCAA	B
CAGGGTCAGAAAG	B
CAGTACACACACA	B
CAGTACACATACA	B
CAGTCATAAGTAG	B
CAGTGGTTCAACC	B
CATAAGTAGCATG	B
CATAATAAATATA	B
CATACAGTATATA	B
CATAGACAGCAAC	B
CATAGACAGCAAG	B
CATATAATTTATA	B
CATATATTATGTA	B
CATATTATGTAAA	B
CATATTCTACATC	B
CATATTCTGCATG	B
CATATTTTTCTTA	B
CATCAAAAATATC	B
CATCAGTGGTTCA	B
CATCATTAAAATA	B
CATCCAAAATAAA	B
CATCCAAAATAAG	B
CATCTTCAGAACA	B
CATCTTTGGAACA	B
CATGTAATTATGC	B
CATGTGACATCAG	B
CATGTTCAAGGCC	B
CATTAAAATAGTC	B
CATTAATTACTCA	B
CATTGTTAAAATA	B
CATTTGAAGTGGA	B
CATTTGACAGCAC	B
CCAAACCCATAAG	B
CCAAACCTGTAAG	B
CCACCTGTATAGA	B
CCACTGATGTCAC	B
CCAGTCATAAGGG	B
CCAGTCATAAGTA	B
CCATAGACAGCAA	B
CCATGTGACATCA	B
CCATTTTGGAGAG	B
CCCAGAAAGGTAG	B
CCCATAGACAGCA	B
CCCTCAGATTCCA	B
CCCTCCATAGACA	B
CCCTCCCATAGAC	B
CCCTGCATAGACA	B
CCTATCCTAACAA	B
CCTATTATTAACA	B
CCTCCATAGACAG	B
CCTCCCATAGACA	B
CCTGTGCTACTTA	B
CCTTAAAATAAAG	B
CCTTCCCCAGCTC	B
CCTTTAAATGCTA	B
CGAAGGTCTTACA	B
CGCATCCAAAATA	B
CGGATTTCATCAA	B
CGTTCAAGGCCCA	B
CGTTTGACAGCAC	B
CTAACAAACCATA	B
CTAGTGCTGTCAA	B
CTATACAGGTGGA	B
CTATGCAGGGTCA	B
CTATGGAGGGTCA	B
CTATGGGAGGGTC	B
CTATTAACAAACC	B
CTCAGATTCCAGA	B
CTCAGATTTCATC	B
CTCCACCTGTATA	B
CTCCATAGACAGC	B
CTCCCATAGACAG	B
CTCGGATTTCATC	B
CTCTCAGATTTCA	B
CTCTCGGATTTCA	B
CTCTCTGACCCTC	B
CTCTGACCCTCCC	B
CTCTTGGATTTCA	B
CTGAAATATATAC	B
CTGACCCTCCATA	B
CTGACCCTGCATA	B
CTGAGCCTTGATC	B
CTGCATAGACAGC	B
CTGGGCCTTGAAC	B
CTGTAAGACCTTC	B
CTGTCATTAATTA	B
CTGTGTATATTTA	B
CTTAAATATATAC	B
CTTAATTTGGACA	B
CTTACTACCTTTC	B
CTTCAGAACACAA	B
CTTCATAAAATTA	B
CTTCATTTGGACA	B
CTTCCCCAGCTCC	B
CTTGGATTTCATC	B
CTTTAAATGCAAA	B
CTTTGCACACAAA	B
CTTTGCGCACAAA	B
CTTTGGAACACAA	B
CTTTGTGCACAAA	B
CTTTTATTTTGGA	B
CTTTTTGTGCACA	B
GAAAAATATGTTA	B
GAAAATATTTACA	B
GAAAGCTCTCAGA	B
GAAAGCTCTTGGA	B
GAAAGGTAGTAAA	B
GAAATCCAAGAGC	B
GAAATCCGAGAGC	B
GAAATCTGAGAGC	B
GAACACAAATTAA	B
GAAGATGAACAAA	B
GAAGATGAATGAA	B
GAAGCTACAAGAA	B
GAAGCTACGAGAA	B
GAAGCTATGAGAA	B
GAAGTGGATCAAA	B
GACAATGATCCCA	B
GACAGCAACACAA	B
GACAGCAAGGATC	B
GACAGCAATGCAA	B
GACATCATTAAAA	B
GACATCGTTAAAA	B
GACATGAGGGTGA	B
GACATTGTTAAAA	B
GACCACAAAACCA	B
GACCCTCCATAGA	B
GACCCTGCATAGA	B
GACTATTTTAACA	B
GAGAGCTCTCAGA	B
GAGAGCTCTCTGA	B
GAGAGCTTTCTGA	B
GAGCTCATTAGCA	B
GAGCTCTCTGACC	B
GAGCTTTCTGACC	B
GAGTAATTAATAA	B
GAGTAATTAATGA	B
GATACTCTCCAAA	B
GATCCACTTCAAA	B
GATCTTTACTTAA	B
GATGCAATTAATC	B
GATGCGATTAATC	B
GATGTCACATGGA	B
GATGTCCTTACTA	B
GATGTCCTTGCTA	B
GATGTGATTAATC	B
GATTAATCGCATA	B
GATTTCATCAAAA	B
GCAAAGAAAACAA	B
GCAATAGCCAACA	B
GCACAAAGAAAAC	B
GCACATATTCTGC	B
GCACCTTTAGAAA	B
GCAGGGTCAGAAA	B
GCATAGACAGCAA	B
GCATATTTGTCAC	B
GCATCCAAAATAA	B
GCATTGCTGTCTA	B
GCCAAAATTATTA	B
GCCCAGAAAGGTA	B
GCGATTAATCACA	B
GCTAAGAACTTAA	B
GCTACAAGAATAC	B
GCTACGAGAATAC	B
GCTATGAGAATAC	B
GCTATTAACAAAC	B
GCTGTCTATGGGA	B
GGAACACAAATTA	B
GGACATCATTAAA	B
GGACATTGTTAAA	B
GGACTATTTTAAC	B
GGAGGGTCAGAGA	B
GGATATTAAGTAA	B
GGATTATTTTAAC	B
GGATTTCATCAAA	B
GGCATGCTAATAA	B
GGGTGAGTAATTA	B
GGTAGTAAGGACA	B
GGTGAGTAATTAA	B
GGTTCAACCATAA	B
GGTTCAACTGTAA	B
GTAAAATAGTCCA	B
GTAAATATTTTCA	B
GTAATTAATGACA	B
GTAATTTTATGAA	B
GTACACACACATA	B
GTACTTAAATGTA	B
GTAGCTTCATAAA	B
GTAGCTTTGTAAA	B
GTATATATAAATA	B
GTATATATTTAGA	B
GTATATATTTTGA	B
GTATTGTTGGCTA	B
GTATTTATATATA	B
GTCAAACAATTAA	B
GTCAAACGATTAA	B
GTCAAATGATTAA	B
GTCATAAGTAGCA	B
GTGATTAATCGCA	B
GTGCAAAGAAAAC	B
GTGCACAAAGAAA	B
GTGCTACTTATGA	B
GTGCTGTCAAACA	B
GTGGAGCTGGGGA	B
GTGTATTTATATA	B
GTGTGCAAAGAAA	B
GTGTGTATTTATA	B
GTGTTTGTATTTA	B
GTTCATCTTCAGA	B
GTTCCAAAGATGA	B
GTTCTGAAGATGA	B
GTTGAACCACTGA	B
GTTTATATATTAA	B
GTTTGTTAGGATA	B
GTTTTGTGGTCCA	B
GTTTTTGTTTACA	B
TAAATATTTTCAA	B
TAACAAACCATTA	B
TAAGTAAAGATCA	B
TAAGTTCTTAGCA	B
TAATAAATATACA	B
TAATATATAAACA	B
TAATCACAATTAA	B
TAATCACATCCAA	B
TAATCACGATTAA	B
TAATCATTTGACA	B
TAATCGCATCCAA	B
TAATCGTGATTAA	B
TAATCGTTTGACA	B
TAATTAATGACAA	B
TAATTGCATCCAA	B
TAATTGTTTGACA	B
TACACAGCACACA	B
TACACAGTACACA	B
TACATAATAAATA	B
TACATGCAAGTAA	B
TACTAGTGTTCTA	B
TACTTGCATGTAA	B
TACTTTTTGTGCA	B
TAGACAGCAAGGA	B
TAGCATGGGTATA	B
TAGCTTCATAAAA	B
TAGCTTTGTAAAA	B
TAGTGCTGTCAAA	B
TAGTGTTCTAATA	B
TATAAACATAACA	B
TATACACAGCACA	B
TATACACAGTACA	B
TATACATAATAAA	B
TATATACATAATA	B
TATATACATGTAA	B
TATATATACATAA	B
TATATATTTAAGA	B
TATATATTTTGAA	B
TATATGAATATAA	B
TATATTATGTAAA	B
TATATTTAAGAAA	B
TATATTTCAGAAA	B
TATATTTTGAAAA	B
TATGAAGCTACAA	B
TATGAAGCTATGA	B
TATGCAAACAAAA	B
TATGGGAGGGTCA	B
TATGTAAACAAAA	B
TATGTATATATAA	B
TATTAACAAACCA	B
TATTAATTACTCA	B
TATTATGTAAACA	B
TATTTAAGAAAAA	B
TATTTATTATGCA	B
TATTTTCAAAATA	B
TATTTTGGATGCA	B
TATTTTTGATGAA	B
TCAAGGCACAGAA	B
TCAAGGCCCAGAA	B
TCAAGGCTCAGAA	B
TCAGATTTCATCA	B
TCATTTGACAGCA	B
TCCAAACCTGTAA	B
TCCATAGACAGCA	B
TCGCGATTAATCA	B
TCGGATTTCATCA	B
TCGTTTGACAGCA	B
TCTCATAGCTTCA	B
TCTGACCCTCCCA	B
TCTGGGCCTTGAA	B
TCTTCAGAACACA	B
TCTTGTAGCTTCA	B
TCTTTGCACACAA	B
TCTTTGTGCACAA	B
TGAAGATGAACAA	B
TGAAGTGGATCAA	B
TGACAGCACTAAA	B
TGATCCACTTCAA	B
TGATGAAATCCAA	B
TGCAAAGAAAACA	B
TGCACAAAGAAAA	B
TGCAGGGTCAGAA	B
TGCATAGACAGCA	B
TGCTGTCAAACAA	B
TGGACTATTTTAA	B
TGGAGCTGGGGAA	B
TGGATGCAATTAA	B
TGGATGCGATTAA	B
TGGATGTGATTAA	B
TGGATTATTTTAA	B
TGGATTTCATCAA	B
TGGGCCTTGAACA	B
TGTAACAAGGACA	B
TGTAGCTTCATAA	B
TGTGCAAAGAAAA	B
TGTGCACAAAGAA	B
TGTGTGCAAAGAA	B
TTAGTGCTGTCAA	B
TTATGCAAACAAA	B
TTATGTAAACAAA	B
TTCAGAACACAAA	B
TTCATCTTCAGAA	B
TTCATCTTTGGAA	B
TTCGGAACACAAA	B
TTGCACACAAAAA	B
