# Supplementary material for: Transposon signatures of allopolyploid genome evolution
Source: Nat Commun. 2023 Jun 1;14:3180. doi: 10.1038/s41467-023-38560-z (PMC10235133; doi:10.1038/s41467-023-38560-z)
Supplement: Supplementary file 14 — Supplementary Data 11 [file 41467_2023_38560_MOESM14_ESM.xlsx]

## Sheet: Camelina
13mer	Class
AAAAAAACGGGTC	SG1-SG2
AAAAAACGGGTCA	SG1-SG2
AAAAAACGGGTCG	SG1-SG2
AAAAACGGGTCAG	SG1-SG2
AAAAACGGGTCGG	SG1-SG2
AAAAAGCGATCTC	SG1-SG2
AAAAAGGGTTCAG	SG1-SG2
AAAACCGTAACAT	SG1-SG2
AAAACGGGTCAGG	SG1-SG2
AAAACGTCGCTCA	SG1-SG2
AAAACTTGGTCTT	SG1-SG2
AAAAGAGTACAAC	SG1-SG2
AAAAGCGATCTCA	SG1-SG2
AAAAGGATCAGAC	SG1-SG2
AAAATAAGGGGAA	SG1-SG2
AAAATGGACAGTT	SG1-SG2
AAACAAACCCAAC	SG1-SG2
AAACAACTATTCA	SG1-SG2
AAACACACAAAAC	SG1-SG2
AAACCGTAACATA	SG1-SG2
AAACCGTAGAGTT	SG1-SG2
AAACGGGTCAGGT	SG1-SG2
AAACGGTATAAAA	SG1-SG2
AAACGTCGCTCAA	SG1-SG2
AAACTATCAAATA	SG1-SG2
AAACTCCTCTACA	SG1-SG2
AAACTTGGTCTTC	SG1-SG2
AAAGCAAGGATTG	SG1-SG2
AAAGCCCTATTTG	SG1-SG2
AAAGCGATCTCAG	SG1-SG2
AAAGGATCGCCTA	SG1-SG2
AAAGGGGTTTCAT	SG1-SG2
AAAGGGTTCAGAG	SG1-SG2
AAAGTGAGTCAAA	SG1-SG2
AAAGTGTAATAGG	SG1-SG2
AAATAAACGGGGT	SG1-SG2
AAATAAGGGGAAT	SG1-SG2
AAATAATGAGATG	SG1-SG2
AAATCACCTACAC	SG1-SG2
AAATCAGCTTTTC	SG1-SG2
AAATCGGGAGCAT	SG1-SG2
AAATCTCCCTATT	SG1-SG2
AAATCTTGTTCCT	SG1-SG2
AAATGAATCATAG	SG1-SG2
AAATTATCTTATT	SG1-SG2
AAATTCAATGACA	SG1-SG2
AAATTGAACCAAT	SG1-SG2
AAATTTGACATAT	SG1-SG2
AACAATGAGGATA	SG1-SG2
AACACAAATAGGG	SG1-SG2
AACAGGAATGATA	SG1-SG2
AACATGGAAAACC	SG1-SG2
AACCCATGAAACC	SG1-SG2
AACCCGCAAGGTC	SG1-SG2
AACCCTCCTGGAA	SG1-SG2
AACCGTAGAGTTG	SG1-SG2
AACCTAAGCATTA	SG1-SG2
AACGGGTCAGGTC	SG1-SG2
AACGTCGCTCAAA	SG1-SG2
AACTACAAAACTA	SG1-SG2
AACTATCAAATAA	SG1-SG2
AACTCCTCTACAA	SG1-SG2
AACTTGGGACAAT	SG1-SG2
AACTTGGTCTTCG	SG1-SG2
AACTTTAAACAGT	SG1-SG2
AACTTTCGCAGGT	SG1-SG2
AAGAACAGGAATG	SG1-SG2
AAGAACCCTCGGA	SG1-SG2
AAGAAGTAGTACT	SG1-SG2
AAGACAATCGATT	SG1-SG2
AAGACATCTCAAT	SG1-SG2
AAGACATTAGTGG	SG1-SG2
AAGACTCTCCCGC	SG1-SG2
AAGACTCTTCAGC	SG1-SG2
AAGAGAGTGCAGT	SG1-SG2
AAGAGGCTAGGAA	SG1-SG2
AAGATCTTACCAA	SG1-SG2
AAGCAAGGATTGG	SG1-SG2
AAGCACAATATCC	SG1-SG2
AAGCATCTAGGCG	SG1-SG2
AAGCATTCTCTGA	SG1-SG2
AAGCCCTATTTGT	SG1-SG2
AAGCGATCTCAGC	SG1-SG2
AAGCTAAAAGCAA	SG1-SG2
AAGGATCATCTCA	SG1-SG2
AAGGATCGCCTAA	SG1-SG2
AAGGGGAATTAGG	SG1-SG2
AAGGTAGCCGCTC	SG1-SG2
AAGGTGGTAATCC	SG1-SG2
AAGGTTACAAAAA	SG1-SG2
AAGGTTTATTAAC	SG1-SG2
AAGTAACAAGATG	SG1-SG2
AAGTACTACTTCT	SG1-SG2
AAGTGAGTCAAAA	SG1-SG2
AAGTGCACAGCAA	SG1-SG2
AAGTGTAATAGGT	SG1-SG2
AAGTTTTACTCTA	SG1-SG2
AATAAAACACGAC	SG1-SG2
AATAAGAGGCTAG	SG1-SG2
AATAAGGGGAATT	SG1-SG2
AATACATCTTAGG	SG1-SG2
AATAGAACCATAG	SG1-SG2
AATAGAATCTCAG	SG1-SG2
AATAGATAAACCT	SG1-SG2
AATAGGGCTTTAT	SG1-SG2
AATAGGTTGCTAG	SG1-SG2
AATATAGATTCGT	SG1-SG2
AATCAACCTAAGC	SG1-SG2
AATCACAAACAAC	SG1-SG2
AATCATAGATTGG	SG1-SG2
AATCATAGCAAAA	SG1-SG2
AATCGGCGCCTAG	SG1-SG2
AATCGGGAGCATG	SG1-SG2
AATCTCCCTATTA	SG1-SG2
AATGAATCATAGC	SG1-SG2
AATGAGATGATAT	SG1-SG2
AATGTCCACCCAA	SG1-SG2
AATTAATGCCCAT	SG1-SG2
AATTAGGCAGGGA	SG1-SG2
AATTATCCTAGAC	SG1-SG2
AATTGAACCAATA	SG1-SG2
AATTGGAGCAGAA	SG1-SG2
AATTTGACATATC	SG1-SG2
AATTTTTGTAACC	SG1-SG2
ACAAAATCATTTC	SG1-SG2
ACAAAGGATCGCC	SG1-SG2
ACAACTACAAAAC	SG1-SG2
ACAATCGATTATA	SG1-SG2
ACACAAACTCAAC	SG1-SG2
ACACAAATAGGGC	SG1-SG2
ACACATTAATATC	SG1-SG2
ACACCCTAACCAA	SG1-SG2
ACACGTGGCAAGC	SG1-SG2
ACACTTTTGATGA	SG1-SG2
ACAGCAAAGAAGT	SG1-SG2
ACAGGAATGATAA	SG1-SG2
ACATCCGGAGCAC	SG1-SG2
ACATCTTAGGAAA	SG1-SG2
ACATGCTCCCAAC	SG1-SG2
ACATGCTCCCGAT	SG1-SG2
ACCAAGTTTTACT	SG1-SG2
ACCAATATCCAAA	SG1-SG2
ACCAGTGGCTTAT	SG1-SG2
ACCATAGAGTAAA	SG1-SG2
ACCCAATCTATGA	SG1-SG2
ACCCAGGAGCACA	SG1-SG2
ACCCATCTCCAAG	SG1-SG2
ACCCATGAAACCC	SG1-SG2
ACCCTAGGTTAAA	SG1-SG2
ACCGTAACATATC	SG1-SG2
ACCGTAGAGTTGG	SG1-SG2
ACCTAAGCATTAA	SG1-SG2
ACCTAGAATCATA	SG1-SG2
ACCTGAAAAGGAC	SG1-SG2
ACCTTCTCGGTCT	SG1-SG2
ACGACACGTGGCA	SG1-SG2
ACGACCTGACCCG	SG1-SG2
ACGCAGAGTTTTG	SG1-SG2
ACGGGCCGCCACA	SG1-SG2
ACGGTTTCATGAC	SG1-SG2
ACGGTTTTGACTC	SG1-SG2
ACGTCGCTCAAAA	SG1-SG2
ACGTGGCAAGCAT	SG1-SG2
ACGTGTCGTCATG	SG1-SG2
ACTAAGTAACAAG	SG1-SG2
ACTACAAAACTAT	SG1-SG2
ACTACTTCTTTGC	SG1-SG2
ACTAGCTATTACA	SG1-SG2
ACTATGCTGGTAA	SG1-SG2
ACTATTGTTAGAC	SG1-SG2
ACTCAAACAACTA	SG1-SG2
ACTCACTTTGACC	SG1-SG2
ACTCAGACATAGA	SG1-SG2
ACTCCTCTACAAC	SG1-SG2
ACTCTACGGTTTC	SG1-SG2
ACTCTATGGTTCT	SG1-SG2
ACTGGTTGCATCG	SG1-SG2
ACTTGCAGTAGGA	SG1-SG2
ACTTGGAGATGGG	SG1-SG2
ACTTGGGACAATA	SG1-SG2
ACTTTCGCAGGTC	SG1-SG2
AGAAAACTACTCA	SG1-SG2
AGAAAGAGGGCTG	SG1-SG2
AGAAATGATTTTG	SG1-SG2
AGAAATTTGACAT	SG1-SG2
AGAACACAAATAG	SG1-SG2
AGAACAGGAATGA	SG1-SG2
AGAACCCTCGGAA	SG1-SG2
AGAACTCAAACAT	SG1-SG2
AGAAGAGCGGCTA	SG1-SG2
AGAAGTTCAAATA	SG1-SG2
AGAATGCTTCACA	SG1-SG2
AGACCAAGTTTTA	SG1-SG2
AGACCCAGGAGCA	SG1-SG2
AGACCTGCGAAAG	SG1-SG2
AGACTCTCCCGCG	SG1-SG2
AGAGAAAGAGGGC	SG1-SG2
AGAGAAATGAATC	SG1-SG2
AGAGCGGCTACCT	SG1-SG2
AGAGGCTAGGAAG	SG1-SG2
AGAGTAAAACTTG	SG1-SG2
AGAGTTTTGGTTC	SG1-SG2
AGATAAACCTAGA	SG1-SG2
AGATCCCGGAGAG	SG1-SG2
AGATCGCTTTTTA	SG1-SG2
AGATGCTTGCCAC	SG1-SG2
AGATTTCTTAGGA	SG1-SG2
AGATTTGAAGGCA	SG1-SG2
AGCAAAGAAAACT	SG1-SG2
AGCAAAGAAGTAG	SG1-SG2
AGCAACAGAACAC	SG1-SG2
AGCAACCTATTAC	SG1-SG2
AGCAAGGATTGGA	SG1-SG2
AGCAATCGGAGCA	SG1-SG2
AGCACAATATCCC	SG1-SG2
AGCACATGCTCCC	SG1-SG2
AGCACCTGCTCCG	SG1-SG2
AGCAGAAAAGCTG	SG1-SG2
AGCAGGAGCAATC	SG1-SG2
AGCATACAAGTAG	SG1-SG2
AGCATCTAGGCGC	SG1-SG2
AGCATGTACGGGG	SG1-SG2
AGCATGTGCTCCT	SG1-SG2
AGCATGTGCTCGG	SG1-SG2
AGCATTAAGTCTA	SG1-SG2
AGCCCTATTTGTG	SG1-SG2
AGCCTCTTATTAT	SG1-SG2
AGCGATCTCAGCC	SG1-SG2
AGCTAAAAGCAAG	SG1-SG2
AGCTATTACATAT	SG1-SG2
AGCTGATTTTAGA	SG1-SG2
AGGAAGCTAAAAG	SG1-SG2
AGGATCATCTCAC	SG1-SG2
AGGATCGCCTAAA	SG1-SG2
AGGATTGGAACAG	SG1-SG2
AGGCAGGGAATCG	SG1-SG2
AGGCGATCCTTTG	SG1-SG2
AGGCGCCGATTCC	SG1-SG2
AGGGAATCGGCGC	SG1-SG2
AGGGAGAAGAGCG	SG1-SG2
AGGGCTGAGATCG	SG1-SG2
AGGGGAATTAGGC	SG1-SG2
AGGTCTAGGATAA	SG1-SG2
AGGTTAAATAGCA	SG1-SG2
AGGTTATAATAAG	SG1-SG2
AGGTTGCTAGAAA	SG1-SG2
AGGTTTATTAACC	SG1-SG2
AGTAGAGAAAAAT	SG1-SG2
AGTAGGAAAATAG	SG1-SG2
AGTATTTATCAAA	SG1-SG2
AGTCAAAACCGTA	SG1-SG2
AGTCCTTTTCAGG	SG1-SG2
AGTGAAGACAATC	SG1-SG2
AGTGAGTCAAAAC	SG1-SG2
AGTGATATGTCAA	SG1-SG2
AGTGCACAGCAAA	SG1-SG2
AGTGGGCAAATTA	SG1-SG2
AGTGGGTGGAGTC	SG1-SG2
AGTTGAATTGGAG	SG1-SG2
AGTTGGGAGCATG	SG1-SG2
AGTTGTTTGAGTC	SG1-SG2
AGTTTAAGTTAAA	SG1-SG2
AGTTTTGTAGTTG	SG1-SG2
ATAAAATCCCCAT	SG1-SG2
ATAAACCTAGAAT	SG1-SG2
ATAACCTGAAAAG	SG1-SG2
ATAAGAGGCTAGG	SG1-SG2
ATAAGGGGAATTA	SG1-SG2
ATAATCGATTGTC	SG1-SG2
ATAATTTGCCCAC	SG1-SG2
ATACCACATCTAT	SG1-SG2
ATACCCCTCGCTC	SG1-SG2
ATAGATAAACCTA	SG1-SG2
ATAGATTGGGTGA	SG1-SG2
ATAGGGAGATTTG	SG1-SG2
ATAGGGTTTAAAA	SG1-SG2
ATATAATCGATTG	SG1-SG2
ATATGTGAACATC	SG1-SG2
ATATTATCAAATA	SG1-SG2
ATCAAAAGTGTAA	SG1-SG2
ATCAAATAAACGG	SG1-SG2
ATCACCCAATCTA	SG1-SG2
ATCACCTACACAT	SG1-SG2
ATCAGACCGAGAA	SG1-SG2
ATCAGTTTAATTC	SG1-SG2
ATCATAGATTGGG	SG1-SG2
ATCATAGCAAAAG	SG1-SG2
ATCATGAATTTCA	SG1-SG2
ATCATTCCTGTTC	SG1-SG2
ATCCACTGTCGTG	SG1-SG2
ATCCCCAAGATAA	SG1-SG2
ATCCTAGACCTGC	SG1-SG2
ATCCTTTGTGAGA	SG1-SG2
ATCGATCAGATAG	SG1-SG2
ATCGATTGTCTTC	SG1-SG2
ATCGCCTAAAATA	SG1-SG2
ATCGCTTTTTAAT	SG1-SG2
ATCGGCGCCTAGA	SG1-SG2
ATCGTAACTTTTA	SG1-SG2
ATCTAGGCGCCGA	SG1-SG2
ATCTCCCTATTAA	SG1-SG2
ATCTTGTTACTTA	SG1-SG2
ATGAAACCGTAGA	SG1-SG2
ATGAATCATAGCA	SG1-SG2
ATGACAATAACAA	SG1-SG2
ATGACAATTAACA	SG1-SG2
ATGACGACACGTG	SG1-SG2
ATGATAAGTTCAC	SG1-SG2
ATGATTGATTACG	SG1-SG2
ATGCTATTTAACC	SG1-SG2
ATGCTGGTAATCA	SG1-SG2
ATGCTTAGGTTGA	SG1-SG2
ATGGATAAAATTG	SG1-SG2
ATGGGTTAGCAAC	SG1-SG2
ATGTAATAGCTAG	SG1-SG2
ATGTGCTCCTGGG	SG1-SG2
ATGTTGGGACTAA	SG1-SG2
ATTAAAGAACAGG	SG1-SG2
ATTAAGTCTAACA	SG1-SG2
ATTACAAATATTA	SG1-SG2
ATTACACTTTTGA	SG1-SG2
ATTAGGCAGGGAA	SG1-SG2
ATTAGTGGGCAAA	SG1-SG2
ATTATAACCTGAA	SG1-SG2
ATTATATAAAGCC	SG1-SG2
ATTATCCTAGACC	SG1-SG2
ATTCAATGACATA	SG1-SG2
ATTCAGATCGCGG	SG1-SG2
ATTCAGTGGCTAA	SG1-SG2
ATTCCCTGCCTAA	SG1-SG2
ATTCTGGGCTCAA	SG1-SG2
ATTGATTACGGTA	SG1-SG2
ATTGCTCCTGCTG	SG1-SG2
ATTGGAACAGCAG	SG1-SG2
ATTGGAGCAGAAA	SG1-SG2
ATTGGGTGATCAA	SG1-SG2
ATTGTAAATAGTG	SG1-SG2
ATTGTGTGATCTA	SG1-SG2
ATTGTTATTGTCA	SG1-SG2
ATTTAACCTAGGG	SG1-SG2
ATTTCAAGCTAAG	SG1-SG2
ATTTCAATGTCAA	SG1-SG2
ATTTCCGAGCACA	SG1-SG2
ATTTCTCTATGTC	SG1-SG2
ATTTCTTTTCTCA	SG1-SG2
ATTTGCCCACTAA	SG1-SG2
ATTTGTGAACTTA	SG1-SG2
ATTTTAGACCCAG	SG1-SG2
ATTTTAGGCGATC	SG1-SG2
ATTTTCCTACTGC	SG1-SG2
CAAAACCGTAACA	SG1-SG2
CAAAAGTGTAATA	SG1-SG2
CAAACAACTACAA	SG1-SG2
CAAAGAACTAAGC	SG1-SG2
CAAAGTGAGTCAA	SG1-SG2
CAAATTATCCTAG	SG1-SG2
CAACAGAACACAA	SG1-SG2
CAACCAGTCCATC	SG1-SG2
CAACCTATTACAC	SG1-SG2
CAACTCCTTTCTG	SG1-SG2
CAAGCATCTAGGC	SG1-SG2
CAAGGATTGGAAC	SG1-SG2
CAAGTAGAGAAAA	SG1-SG2
CAAGTGCACAGCA	SG1-SG2
CAAGTTGAGAATA	SG1-SG2
CAATAAATTACAA	SG1-SG2
CAATAGAACCATA	SG1-SG2
CAATGTCCACCCA	SG1-SG2
CACAAAGGATCGC	SG1-SG2
CACAGAGTTTTAA	SG1-SG2
CACAGCAAAGAAG	SG1-SG2
CACATATTTTACC	SG1-SG2
CACATCAACTTTC	SG1-SG2
CACATCCCTATAA	SG1-SG2
CACATGCTCCCAA	SG1-SG2
CACATGCTCCCGA	SG1-SG2
CACATGCTCGGCG	SG1-SG2
CACGTGGCAAGCA	SG1-SG2
CACTAGCTATTAC	SG1-SG2
CACTGTCGTGGTA	SG1-SG2
CACTTGCAGTAGG	SG1-SG2
CAGACAAGCATTA	SG1-SG2
CAGACATAGAGAA	SG1-SG2
CAGACCGAGAAGG	SG1-SG2
CAGCATGCTGATA	SG1-SG2
CAGGAGCACATGC	SG1-SG2
CAGGGAATCGGCG	SG1-SG2
CAGGTCTAGGATA	SG1-SG2
CAGGTTATAATAA	SG1-SG2
CAGTCTAGAACTC	SG1-SG2
CAGTGAGGCCATC	SG1-SG2
CATACAAGTAGAG	SG1-SG2
CATAGAGTAAAAC	SG1-SG2
CATCCGGAGCACA	SG1-SG2
CATCTAGGCGCCG	SG1-SG2
CATGAAACCGTAG	SG1-SG2
CATGGGTTAGCAA	SG1-SG2
CATGTGCTCCTGG	SG1-SG2
CATGTGCTCGGAA	SG1-SG2
CATGTTGAGGAAG	SG1-SG2
CATTAGTGGGCAA	SG1-SG2
CATTTCTTTTCTC	SG1-SG2
CCAAACAAGTATA	SG1-SG2
CCAAGACTCTCCC	SG1-SG2
CCAAGTTTTACTC	SG1-SG2
CCACGAAGACCAA	SG1-SG2
CCACGACAGTGGA	SG1-SG2
CCACGTGTCGTCA	SG1-SG2
CCATGTGTGGTCA	SG1-SG2
CCCAACTCTACGG	SG1-SG2
CCCACCACGTTCC	SG1-SG2
CCCATGAAACCCC	SG1-SG2
CCCCCAAAACGCA	SG1-SG2
CCCCTAAGTACTA	SG1-SG2
CCCCTAATCTAGC	SG1-SG2
CCCCTTATTTTAG	SG1-SG2
CCCGATTTCCGAG	SG1-SG2
CCCGCAAGGTCGA	SG1-SG2
CCCGCGATCTGAA	SG1-SG2
CCCTAATCTAGCA	SG1-SG2
CCCTATTGTCCCA	SG1-SG2
CCCTATTTTCCTA	SG1-SG2
CCCTGCCTAATTC	SG1-SG2
CCCTTATTTTAGG	SG1-SG2
CCGAGGGTTCTTA	SG1-SG2
CCGATTCCCTGCC	SG1-SG2
CCGATTTCCGAGC	SG1-SG2
CCGCTCTTCTCCC	SG1-SG2
CCGTAACATATCA	SG1-SG2
CCTAAGAAATCTC	SG1-SG2
CCTAAGCATTAAG	SG1-SG2
CCTAGAATCATAG	SG1-SG2
CCTAGATGCTTGC	SG1-SG2
CCTAGGTTAAATA	SG1-SG2
CCTATTGTCCCAA	SG1-SG2
CCTATTTGTGTTC	SG1-SG2
CCTCAGAAGTCGA	SG1-SG2
CCTGCCTAATTCC	SG1-SG2
CCTGGGTCTAAAA	SG1-SG2
CCTTATTTTAGGC	SG1-SG2
CCTTGCTTTTAGC	SG1-SG2
CCTTTGTGAGAGA	SG1-SG2
CCTTTTCAGGTTA	SG1-SG2
CGAACCAGAAATA	SG1-SG2
CGACACGTGGCAA	SG1-SG2
CGACAGTGGATCA	SG1-SG2
CGAGCACATGCTC	SG1-SG2
CGATCCTTTGTGA	SG1-SG2
CGATCTACGAAAG	SG1-SG2
CGATGACAATTAA	SG1-SG2
CGATTATATAAAG	SG1-SG2
CGATTGTCTTCAC	SG1-SG2
CGCAGCGGTAGGA	SG1-SG2
CGCCTAAAATAAG	SG1-SG2
CGCGATCTGAATA	SG1-SG2
CGCTCTCCAGAAC	SG1-SG2
CGCTTTTTAATAG	SG1-SG2
CGGAAATCGGGAG	SG1-SG2
CGGGAGCATGTGC	SG1-SG2
CGGGCCGCCACAA	SG1-SG2
CGGGTTTGCTTCC	SG1-SG2
CGGTACTAGGAGA	SG1-SG2
CGGTTTCATGACG	SG1-SG2
CGGTTTTGACTCA	SG1-SG2
CGTAAGACAACAC	SG1-SG2
CGTAGAGTTGGGA	SG1-SG2
CGTAGGGCCCTCA	SG1-SG2
CGTCGCTCAAAAA	SG1-SG2
CGTGCCTTATATC	SG1-SG2
CGTGGCAAGCATC	SG1-SG2
CGTGGGATTCGAC	SG1-SG2
CGTGTCGTCATGA	SG1-SG2
CTAAAAGCAAGGA	SG1-SG2
CTAACAATAGTGA	SG1-SG2
CTAACAATCAGCA	SG1-SG2
CTAACCCATGAAA	SG1-SG2
CTAAGTAACAAGA	SG1-SG2
CTAATCTAGCAAA	SG1-SG2
CTAATTCCCCTTA	SG1-SG2
CTACTGCAAGTGC	SG1-SG2
CTAGAACTCAAAC	SG1-SG2
CTAGAATCATAGA	SG1-SG2
CTAGACCTGCGAA	SG1-SG2
CTAGATGCTTGCC	SG1-SG2
CTAGCAAAGAAAA	SG1-SG2
CTAGGAAGCTAAA	SG1-SG2
CTAGGTTAAATAG	SG1-SG2
CTAGGTTTATCTA	SG1-SG2
CTATCAAATAAAC	SG1-SG2
CTATGTCTGAGTA	SG1-SG2
CTATTCATCAAAA	SG1-SG2
CTATTGTCCCAAG	SG1-SG2
CTCAAACAACTAC	SG1-SG2
CTCACAAAGGATC	SG1-SG2
CTCACTTTGACCC	SG1-SG2
CTCAGAAGTCGAC	SG1-SG2
CTCAGACATAGAG	SG1-SG2
CTCCCAACTCTAC	SG1-SG2
CTCCCTATTAAAA	SG1-SG2
CTCCTGCTGTTCC	SG1-SG2
CTCCTGGGTCTAA	SG1-SG2
CTCCTTTCTGCTC	SG1-SG2
CTCTACGGTTTCA	SG1-SG2
CTCTATGGTTCTA	SG1-SG2
CTCTCACAAAGGA	SG1-SG2
CTCTCACAAGAAC	SG1-SG2
CTCTCCCGCGATC	SG1-SG2
CTCTCCTAAAAAC	SG1-SG2
CTGAAAAGGACTC	SG1-SG2
CTGAACATCAATA	SG1-SG2
CTGAAGATGATGC	SG1-SG2
CTGATCCTTTTAC	SG1-SG2
CTGATTTTAGACC	SG1-SG2
CTGCCTAATTCCC	SG1-SG2
CTGCTCCAATTCA	SG1-SG2
CTGCTCCGATTGC	SG1-SG2
CTGGAATGGGAAG	SG1-SG2
CTGGTGATGCTCA	SG1-SG2
CTGGTTAAGGTTA	SG1-SG2
CTGTGCACTTGCA	SG1-SG2
CTGTTGCTAACCC	SG1-SG2
CTTACTTACCAAA	SG1-SG2
CTTAGTCCCAACA	SG1-SG2
CTTCAGCAATACC	SG1-SG2
CTTCTCGGTCTGA	SG1-SG2
CTTGAAATTGAAC	SG1-SG2
CTTGAACCGTAAC	SG1-SG2
CTTGATAGAGATC	SG1-SG2
CTTGCAGTAGGAA	SG1-SG2
CTTTGCTGTGCAC	SG1-SG2
CTTTGTGAGAGAA	SG1-SG2
CTTTTCTGCTCCA	SG1-SG2
CTTTTGATGAATA	SG1-SG2
GAAAAATAAGGAA	SG1-SG2
GAAAAGGACTCAA	SG1-SG2
GAAACGCTCTCCA	SG1-SG2
GAAAGAGGGCTGA	SG1-SG2
GAAATCGGGAGCA	SG1-SG2
GAAATGAATCATA	SG1-SG2
GAAATTGAACCAA	SG1-SG2
GAACCAATAGAAC	SG1-SG2
GAACCAGAAATAA	SG1-SG2
GAACCATAGAGTA	SG1-SG2
GAAGGTGGTAATC	SG1-SG2
GAAGTAGTACTTA	SG1-SG2
GAATAGATAAACC	SG1-SG2
GAATCGGCGCCTA	SG1-SG2
GAATCTTTCCTTA	SG1-SG2
GAATTGGAGCAGA	SG1-SG2
GACATCCGGAGCA	SG1-SG2
GACCAAGTTTTAC	SG1-SG2
GACCCAGGAGCAC	SG1-SG2
GACGACACGTGGC	SG1-SG2
GACTCACTTTGAC	SG1-SG2
GACTCTCCCGCGA	SG1-SG2
GAGAATGCTTCAC	SG1-SG2
GAGATATGTAGCA	SG1-SG2
GAGATCCCGGAGA	SG1-SG2
GAGATTTGAAGGC	SG1-SG2
GAGCACATGCTCC	SG1-SG2
GAGCATGTGCTCC	SG1-SG2
GAGGATGTGATTA	SG1-SG2
GAGGCTAGGAAGC	SG1-SG2
GAGGGCTGAGATC	SG1-SG2
GAGTTTTAAACCC	SG1-SG2
GATAAACCTAGAA	SG1-SG2
GATAATTTGCCCA	SG1-SG2
GATCAGAGAAATC	SG1-SG2
GATCGCTTTTTAA	SG1-SG2
GATGAGAAATTCA	SG1-SG2
GATGTGTAGGTGA	SG1-SG2
GATTACCAGCATA	SG1-SG2
GATTCCCTGCCTA	SG1-SG2
GATTCTAGGTTTA	SG1-SG2
GATTGGAACAGCA	SG1-SG2
GATTGGGTGATCA	SG1-SG2
GATTTCCGAGCAC	SG1-SG2
GATTTGATCACCC	SG1-SG2
GATTTTAGACCCA	SG1-SG2
GCAAACATCTCCA	SG1-SG2
GCAAATTATCCTA	SG1-SG2
GCAACAGAACACA	SG1-SG2
GCAACCTATTACA	SG1-SG2
GCAAGGATTGGAA	SG1-SG2
GCAAGTGCACAGC	SG1-SG2
GCACAGCAAAGAA	SG1-SG2
GCACATGCTCCCA	SG1-SG2
GCAGAAAAGCTGA	SG1-SG2
GCAGGGAATCGGC	SG1-SG2
GCATACAAGTAGA	SG1-SG2
GCATCTAGGCGCC	SG1-SG2
GCATGCTGATATA	SG1-SG2
GCATGTACGGGGC	SG1-SG2
GCATGTGCTCGGA	SG1-SG2
GCATTAAGTCTAA	SG1-SG2
GCATTCTCTGAAC	SG1-SG2
GCCCTATTGTCCC	SG1-SG2
GCCGCTCTTCTCC	SG1-SG2
GCCTCTTATTATA	SG1-SG2
GCCTTTTTATACC	SG1-SG2
GCGATCTCAGCCC	SG1-SG2
GCTAACCCATGAA	SG1-SG2
GCTAGAAAAGACA	SG1-SG2
GCTAGGAAGCTAA	SG1-SG2
GCTATTACATATA	SG1-SG2
GCTATTTAACCTA	SG1-SG2
GCTCCAATTCAAC	SG1-SG2
GCTCCCAACTCTA	SG1-SG2
GCTCCCGATTTCC	SG1-SG2
GCTCCTGGGTCTA	SG1-SG2
GCTGATTTTAGAC	SG1-SG2
GCTTGAAATTGAA	SG1-SG2
GCTTGAACCGTAA	SG1-SG2
GCTTTTAGCTTCC	SG1-SG2
GCTTTTCTGCTCC	SG1-SG2
GGAAAGATTCCAA	SG1-SG2
GGACTCAAACAAC	SG1-SG2
GGAGGGTTACTGA	SG1-SG2
GGATCGCCTAAAA	SG1-SG2
GGATTGTGTGGGA	SG1-SG2
GGCAGTGAGATGA	SG1-SG2
GGCGCCGATTCCC	SG1-SG2
GGCTAGGAAGCTA	SG1-SG2
GGCTCAAACGACA	SG1-SG2
GGGATTAGACCGA	SG1-SG2
GGGCTGATAAGCA	SG1-SG2
GGGCTTTATATAA	SG1-SG2
GGGGAATTAGGCA	SG1-SG2
GGGTATTGCTGAA	SG1-SG2
GGGTTTATGGACC	SG1-SG2
GGTTAAGGTTACA	SG1-SG2
GGTTAGCAACAGA	SG1-SG2
GGTTATAATAAGA	SG1-SG2
GGTTTCATGACGA	SG1-SG2
GGTTTGTTTGGTA	SG1-SG2
GGTTTTGACTCAC	SG1-SG2
GGTTTTTAGGAGA	SG1-SG2
GTAACATATCAAC	SG1-SG2
GTAACCTTAACCA	SG1-SG2
GTATAAAAAGGCA	SG1-SG2
GTATGCTATTTAA	SG1-SG2
GTATTATTCTTGA	SG1-SG2
GTATTGGAATTGA	SG1-SG2
GTCGCTCAAAAAC	SG1-SG2
GTCGTCATGAAAC	SG1-SG2
GTGACCAGACAAA	SG1-SG2
GTGATATGTCAAA	SG1-SG2
GTGTCGTCATGAA	SG1-SG2
GTTACGATGACAA	SG1-SG2
GTTACGGTTTTGA	SG1-SG2
GTTAGCAACAGAA	SG1-SG2
GTTCTGTTGCTAA	SG1-SG2
GTTGATTTGATCA	SG1-SG2
GTTTATCTATTCA	SG1-SG2
GTTTTCTTTGCTA	SG1-SG2
TAAAAAGGGTTCA	SG1-SG2
TAAAAAGTTCACA	SG1-SG2
TAAAATAAGGGGA	SG1-SG2
TAAATAGCATACA	SG1-SG2
TAACCCTCCTGGA	SG1-SG2
TAAGAGGCTAGGA	SG1-SG2
TAATAATTAACAA	SG1-SG2
TAATAGCTAGTGA	SG1-SG2
TAATAGGTTGCTA	SG1-SG2
TACAACCTGAATA	SG1-SG2
TACGGTTTCATGA	SG1-SG2
TACTGCAAGTGCA	SG1-SG2
TACTGGAGCATCA	SG1-SG2
TAGACCTGCGAAA	SG1-SG2
TAGATGCTTGCCA	SG1-SG2
TAGCAACAGAACA	SG1-SG2
TAGCTATTACATA	SG1-SG2
TAGGAAGCTAAAA	SG1-SG2
TAGGGGTTTCAAA	SG1-SG2
TAGGTTGAAAATA	SG1-SG2
TATCTATTCATCA	SG1-SG2
TATCTTGGCTTGA	SG1-SG2
TATTATAACCTGA	SG1-SG2
TATTGGAATTGAA	SG1-SG2
TCAAACAAACTCA	SG1-SG2
TCAAACAACTACA	SG1-SG2
TCAAAGTGAGTCA	SG1-SG2
TCAGACATAGAGA	SG1-SG2
TCCCGATTTCCGA	SG1-SG2
TCCCTATTAAAAA	SG1-SG2
TCCCTCTCACAAA	SG1-SG2
TCCTCAACATAGA	SG1-SG2
TCCTGCTGTTCCA	SG1-SG2
TCCTGGGTCTAAA	SG1-SG2
TCGACCATGAGAA	SG1-SG2
TCGCCTAAAATAA	SG1-SG2
TCTAGCAAAGAAA	SG1-SG2
TCTATTCATCAAA	SG1-SG2
TCTCATGGTCGAA	SG1-SG2
TCTCCCTATTAAA	SG1-SG2
TCTGTAAATTTAA	SG1-SG2
TCTTCAAGTTCCA	SG1-SG2
TCTTTCTCTCACA	SG1-SG2
TCTTTGCTGTGCA	SG1-SG2
TGAAAAGGACTCA	SG1-SG2
TGAAATTGAACCA	SG1-SG2
TGAATCATAGCAA	SG1-SG2
TGAGATCAAGCCA	SG1-SG2
TGATCTCTATCAA	SG1-SG2
TGCAGTAGGAAAA	SG1-SG2
TGCGACTAAGTAA	SG1-SG2
TGCTCAACACGAA	SG1-SG2
TGCTCCAATTCAA	SG1-SG2
TGGGTTAGCAACA	SG1-SG2
TGTCGTCATGAAA	SG1-SG2
TGTGACCAGACAA	SG1-SG2
TTAGGGGTTTCAA	SG1-SG2
TTATAACCTGAAA	SG1-SG2
TTCAATTTCTAAA	SG1-SG2
AAAAATTCAACTT	SG1
AAAATAGACTCAT	SG1
AAAATATTATCTC	SG1
AAAATTCAACTTA	SG1
AAAGACCGCCACT	SG1
AAATAGACTCATA	SG1
AAATATTATAAGT	SG1
AAATGCTCCTCTC	SG1
AAATGTAGATAAA	SG1
AAATTCAACTTAT	SG1
AACCTAATACAAC	SG1
AACCTTAACCAGA	SG1
AACTAAGCACAAT	SG1
AACTTACCATATT	SG1
AACTTCACATATA	SG1
AAGACCGCCACTA	SG1
AAGTGATATGTCA	SG1
AAGTTATTTCAAC	SG1
AATAATATGATAA	SG1
AATACAACATATT	SG1
AATAGACTCATAT	SG1
AATATCCTAAGAC	SG1
AATCTTAGCTAAC	SG1
AATGACATTCAAG	SG1
AATGCTCCTCTCC	SG1
AATGTTAATAAGT	SG1
AATTATAATAAAT	SG1
AATTTTAACTCAC	SG1
ACAAAAATTTCTA	SG1
ACAAAATAGACTC	SG1
ACACGCTCAATCA	SG1
ACATCAGGAAACA	SG1
ACATTCAAGTCAT	SG1
ACATTGTTGAAAT	SG1
ACCACACATGGAT	SG1
ACCCTCCTGGAAC	SG1
ACGCTCAATCACT	SG1
ACGTCAAGTTAAA	SG1
ACTAAGCACAATA	SG1
ACTCATATATAAA	SG1
ACTTACCATATTA	SG1
ACTTGAATGTCAT	SG1
AGACCGCCACTAA	SG1
AGAGGAGCATTTA	SG1
AGAGGCTCATGGG	SG1
AGCACAAATGTAG	SG1
AGCATATAATGTG	SG1
AGCATTTACGGGG	SG1
AGCGTTTCAGGCA	SG1
AGCTAAGATTCCT	SG1
AGGAGCATTTACG	SG1
AGGAGGGTTACTG	SG1
AGGGTTACTGAAG	SG1
AGTTATTTCAACA	SG1
AGTTGAATTTTTA	SG1
AGTTTTATTTCCG	SG1
ATAAATAATATGA	SG1
ATAACCTAATACA	SG1
ATAATATGATAAT	SG1
ATAATTTATTTTG	SG1
ATACAACATATTA	SG1
ATACCATAAGTTG	SG1
ATAGAAACATGGA	SG1
ATAGAAATTTGAC	SG1
ATATATGAGTCTA	SG1
ATATCCTAAGACA	SG1
ATATGGATAAAAT	SG1
ATATGGTAAGTTA	SG1
ATATGTGAAGTTA	SG1
ATATGTTGTATTA	SG1
ATATTGTGCTTAG	SG1
ATCCACGCGTTTA	SG1
ATCTCACTGCCAC	SG1
ATCTGCCCCGTAA	SG1
ATCTTAGCTAACA	SG1
ATGGACGACAAAC	SG1
ATGGATCATCTCA	SG1
ATGGTAAGTTAGA	SG1
ATGTCTTACGCGA	SG1
ATGTGTGTTTGTC	SG1
ATTAAATTATTCA	SG1
ATTAATATGGTAA	SG1
ATTATACTTCACC	SG1
ATTATTCATCAAA	SG1
ATTGTTGAAATAA	SG1
ATTTACGGGGCAG	SG1
CAATTATTAAAAC	SG1
CACACATGGATCA	SG1
CACATGGATCATC	SG1
CACGCTCAATCAC	SG1
CAGTGGCTTATAG	SG1
CAGTTTGATTTGC	SG1
CATATTATTGACA	SG1
CATCTAACTTACC	SG1
CATCTCACTGCCA	SG1
CATGACTTGAATG	SG1
CATTTACGGGGCA	SG1
CCAACACGCTCAA	SG1
CCACACATGGATC	SG1
CCAGAACCGTTTA	SG1
CCAGGAGGGTTAC	SG1
CCAGTCTATAAGC	SG1
CCAGTGGCTTATA	SG1
CCCGTAAATGCTC	SG1
CCGTAAATGCTCC	SG1
CCGTTTGTTAAAC	SG1
CGTTTAACAAACG	SG1
CTAAAGAATCATA	SG1
CTAACTTAACATA	SG1
CTAACTTACCATA	SG1
CTAATACAACATA	SG1
CTCATGGGAGCAA	SG1
CTTACCATATTAA	SG1
GAAATAACTTCAC	SG1
GAAATTTGACATA	SG1
GAACTAAGCACAA	SG1
GAACTTCTTATAA	SG1
GAATAATTTAATA	SG1
GAATCTTAGCTAA	SG1
GACATATCACTTA	SG1
GACATTCAAGTCA	SG1
GACCAGTGGCTTA	SG1
GACGTCAAGTTAA	SG1
GACTATGCTGGTA	SG1
GACTCATATATAA	SG1
GACTTGAATGTCA	SG1
GAGCGTTTCAGGC	SG1
GAGGAGCATTTAC	SG1
GAGGCTCATGGGA	SG1
GAGGGTTACTGAA	SG1
GAGTTTAAGTTAA	SG1
GATGAATAATTTA	SG1
GATGACAATTAAC	SG1
GATGGACGACAAA	SG1
GCATTTACGGGGC	SG1
GGAATCTTAGCTA	SG1
GGACGACAAACAC	SG1
GTATTAGGTTATA	SG1
GTGAAACAAATAA	SG1
GTGAGATGATCCA	SG1
GTTAGAAACTATA	SG1
GTTATTTCAACAA	SG1
GTTGAATTTTTAA	SG1
TAACCTAATACAA	SG1
TAATTATAATAAA	SG1
TACAACATATTAA	SG1
TACCATAAGTTGA	SG1
TAGAAATTTGACA	SG1
TATAACACATTAA	SG1
TATAAGAAGTTCA	SG1
TATCCTAAGACAA	SG1
TATTATCAAATAA	SG1
TCAGGAAACATGA	SG1
TCTGCCCCGTAAA	SG1
TCTTAGCTAACAA	SG1
TGAAGTATAATAA	SG1
TGGACGACAAACA	SG1
TGGTAATCATGAA	SG1
AACTCTCACAAGA	SG2
AATAGAATAACCA	SG2
AATCCTAACCATT	SG2
AATGTCAAACAAC	SG2
ACTCAGTGAGGCC	SG2
ACTCTCCCGCGAT	SG2
AGATCGCGGGAGA	SG2
AGCAAGATCTCTC	SG2
AGGAACGTGGTGG	SG2
ATAATAGAATAAC	SG2
ATAGAATAACCAA	SG2
ATCGTCATCATTA	SG2
ATGGCCTCACTGA	SG2
ATGTCAAACAACA	SG2
CAATGTCAAACAA	SG2
CACCACGTTCCTA	SG2
CACGGGCCGCCAC	SG2
CAGATCGCGGGAG	SG2
CCACAATCACAAA	SG2
CCACGGGCCGCCA	SG2
CTCAGTGAGGCCA	SG2
CTGTTGTTTGACA	SG2
GAGTGAAGATCCA	SG2
GCAAGATCTCTCC	SG2
GGTTATTCTATTA	SG2
TCAGATCGCGGGA	SG2
TCTGTCTCATAAA	SG2
AAAAAAAAAGGTC	SG3
AAAAAAAAGGTCG	SG3
AAAAAAAGGTCGG	SG3
AAAAAAGGTCGGT	SG3
AAAAAATTTCCGA	SG3
AAAAAATTTTGGC	SG3
AAAAACATTGTAA	SG3
AAAAACCTTGTAA	SG3
AAAAACCTTTTAA	SG3
AAAAACTTTTACA	SG3
AAAAAGCTTGTAA	SG3
AAAAAGGTCGGTC	SG3
AAAAATACCCTCT	SG3
AAAAATCTTGTAA	SG3
AAAAATGCCCCTT	SG3
AAAAATGGTCAAC	SG3
AAAAATTTCCCGC	SG3
AAAAATTTCCGAC	SG3
AAAAATTTTCGAT	SG3
AAAAATTTTTGGC	SG3
AAAACAGCCAAGT	SG3
AAAACATCTCAAT	SG3
AAAACATTGTAAA	SG3
AAAACCTTGTAAA	SG3
AAAACCTTTTAAA	SG3
AAAACGACTTATA	SG3
AAAACTACCCCTC	SG3
AAAACTCTAGGGT	SG3
AAAACTTTCCATA	SG3
AAAAGAACAGTCT	SG3
AAAAGAGGGTATT	SG3
AAAAGATTAAAAT	SG3
AAAAGCATTTACA	SG3
AAAAGCCTTTACA	SG3
AAAAGCGTTTACA	SG3
AAAAGGATCCGAC	SG3
AAAAGGGAAGTAC	SG3
AAAAGGGGCATTT	SG3
AAAAGGTCGGTCG	SG3
AAAAGGTTTTTAA	SG3
AAAAGTTGCATTG	SG3
AAAAGTTTTTATA	SG3
AAAATACCCTCTT	SG3
AAAATATAATAGC	SG3
AAAATATGTCGGA	SG3
AAAATCCATGGTG	SG3
AAAATCGAAAATT	SG3
AAAATCTATAATA	SG3
AAAATCTTGTAAA	SG3
AAAATGAAAGGAC	SG3
AAAATGCCCCTTT	SG3
AAAATGGCCAGAA	SG3
AAAATGGTCATTA	SG3
AAAATTAAAAGAG	SG3
AAAATTGGTTCGC	SG3
AAAATTGGTTTGC	SG3
AAAATTTAGCATT	SG3
AAAATTTCCCGCC	SG3
AAAATTTCCGACA	SG3
AAAATTTTCCCGC	SG3
AAAATTTTCGATT	SG3
AAAATTTTTCCCG	SG3
AAAATTTTTCGAT	SG3
AAAATTTTTGGCG	SG3
AAACAACAATTGA	SG3
AAACAACCACATA	SG3
AAACAAGACCTCT	SG3
AAACAAGCTCAAG	SG3
AAACAAGGAAGGC	SG3
AAACAATATCAGT	SG3
AAACAATGTGACC	SG3
AAACACCTTGTAA	SG3
AAACACGATCACA	SG3
AAACAGCCCAGAA	SG3
AAACATCAGAAAA	SG3
AAACATCTCAATG	SG3
AAACATGCTCCTC	SG3
AAACATGGTGTCG	SG3
AAACATTGGTGTG	SG3
AAACATTGTAAAC	SG3
AAACCCAACGGTT	SG3
AAACCCATTGGGA	SG3
AAACCCTAGTTTG	SG3
AAACCGAGTCCCT	SG3
AAACCTATGCATC	SG3
AAACCTCTTTGGT	SG3
AAACCTTGGCTGA	SG3
AAACCTTGTAAAT	SG3
AAACCTTTTAAAA	SG3
AAACGACCGACCT	SG3
AAACGCTTTTAAA	SG3
AAACGCTTTTACA	SG3
AAACGGGTAATGA	SG3
AAACTAAATTTAT	SG3
AAACTACCCCTCT	SG3
AAACTAGCACCAA	SG3
AAACTCACCCAAT	SG3
AAACTCATAGTGC	SG3
AAACTCCGTTTCC	SG3
AAACTCGATGAGT	SG3
AAACTGAAATCTT	SG3
AAACTTGTCTCAC	SG3
AAACTTTCCATAT	SG3
AAACTTTTACAAG	SG3
AAAGAGGACCGCC	SG3
AAAGAGGACCGTC	SG3
AAAGAGGGTATTT	SG3
AAAGAGTGTCATT	SG3
AAAGATTTCAGTT	SG3
AAAGCATTTACAA	SG3
AAAGCCTAAGTAA	SG3
AAAGCCTTTACAA	SG3
AAAGCGTTTACAA	SG3
AAAGCTTGTAAAT	SG3
AAAGGATCCGACC	SG3
AAAGGCTTTTACA	SG3
AAAGGTCGGTCGT	SG3
AAAGGTTTTTAAA	SG3
AAAGGTTTTTTAA	SG3
AAAGTAGAGTTTC	SG3
AAAGTCCATCGAG	SG3
AAAGTCTCGAGCC	SG3
AAAGTCTCTGAAT	SG3
AAAGTGCTAAATA	SG3
AAAGTTTTACGGG	SG3
AAATAAAAATGGC	SG3
AAATACCCCTTCA	SG3
AAATACTTAGTGA	SG3
AAATAGACTAATA	SG3
AAATATGGAAAGT	SG3
AAATATGTCGGAA	SG3
AAATATTTTCCCG	SG3
AAATATTTTCGAT	SG3
AAATCACGGGTCA	SG3
AAATCACGGTGCT	SG3
AAATCACTGGGAA	SG3
AAATCCATGGTGA	SG3
AAATCGAAAATTT	SG3
AAATCGCTCCGGT	SG3
AAATCGTGTTATA	SG3
AAATCGTTCTCAA	SG3
AAATCTATAATAC	SG3
AAATCTCAACGTG	SG3
AAATCTTGTAAAA	SG3
AAATGACGCCTGG	SG3
AAATGCTTTTAAA	SG3
AAATGGCCAGAAA	SG3
AAATGGGGAAGCA	SG3
AAATGGTCGATCG	SG3
AAATGGTTACAAA	SG3
AAATGTATTGGAA	SG3
AAATGTCCTAAAG	SG3
AAATGTTGGCTCC	SG3
AAATTAAAAGAGG	SG3
AAATTATTTCTTG	SG3
AAATTCGTTAATT	SG3
AAATTGAACCGAC	SG3
AAATTGGTTTGCG	SG3
AAATTTATACCTT	SG3
AAATTTCAATATT	SG3
AAATTTCCGACAT	SG3
AAATTTTCCCGCC	SG3
AAATTTTTCCCGA	SG3
AAATTTTTCCCGC	SG3
AAATTTTTGGCGG	SG3
AACAACAATTGAG	SG3
AACAACATAGCTT	SG3
AACAACCACATAA	SG3
AACAACCTTCCCA	SG3
AACAAGACCTCTA	SG3
AACAAGAGAGATC	SG3
AACAAGCCTCTAG	SG3
AACAAGCTCAAGT	SG3
AACAATGTGACCC	SG3
AACAATTGAGATG	SG3
AACACAAACAGCA	SG3
AACACACAACAAT	SG3
AACACCGTGACCG	SG3
AACACCTTGTAAA	SG3
AACACGGTTGCAG	SG3
AACACTCCTCTTG	SG3
AACAGCAAAGAAA	SG3
AACAGGTCATTGT	SG3
AACATAAAACCGA	SG3
AACATAGCTTAAA	SG3
AACATATCCACCT	SG3
AACATCCGTGAAC	SG3
AACATCTCAATGT	SG3
AACATCTCTCGAC	SG3
AACATGCTCCTCT	SG3
AACATGTTGTATA	SG3
AACATTATTCTAC	SG3
AACATTGGTGTGA	SG3
AACATTGTAAAAG	SG3
AACATTGTAAACG	SG3
AACATTTTAAAAG	SG3
AACCAAGGTCCAG	SG3
AACCAATACAACC	SG3
AACCAATTCGGCA	SG3
AACCAATTTTTGG	SG3
AACCACATAAGCA	SG3
AACCAGACGAGAC	SG3
AACCAGATAAGCC	SG3
AACCAGTTGAGAC	SG3
AACCATGGTCAAG	SG3
AACCCAAAGTAGG	SG3
AACCCAACGGTTC	SG3
AACCCAAGCAACA	SG3
AACCCCTCACTGG	SG3
AACCCGCATCCCG	SG3
AACCCGCTCAATC	SG3
AACCCGGTTCGAG	SG3
AACCGACACGATT	SG3
AACCGGGTTCGAC	SG3
AACCGTGTTAGCC	SG3
AACCTAGTAGATG	SG3
AACCTATGCATCT	SG3
AACCTCCGCACCT	SG3
AACCTCTTTGGTA	SG3
AACCTGAAACTCC	SG3
AACCTGTTGTCAA	SG3
AACCTTATAAAAC	SG3
AACCTTCCCACAG	SG3
AACCTTGGCTGAC	SG3
AACCTTGTAAATG	SG3
AACCTTTTAAAAA	SG3
AACGAACCCAAGC	SG3
AACGAATTCCCTC	SG3
AACGACCGACCTT	SG3
AACGCAGCGTTTG	SG3
AACGCCACAATTA	SG3
AACGCTTTTAAAA	SG3
AACGCTTTTACAA	SG3
AACGGTTCCTGTG	SG3
AACGTCCATAGCA	SG3
AACGTCGAGCACC	SG3
AACGTCTGAAACA	SG3
AACGTGTCTCACG	SG3
AACTAAATTTATA	SG3
AACTACCCCTCTT	SG3
AACTAGATGCTAA	SG3
AACTAGCAACCCT	SG3
AACTAGCACCAAA	SG3
AACTATTCATCCA	SG3
AACTCACACTATA	SG3
AACTCATAGTGCC	SG3
AACTCATCGAGTT	SG3
AACTCCTGAACGC	SG3
AACTCGCGTCTGA	SG3
AACTCTAATGCAT	SG3
AACTCTACTTTTA	SG3
AACTGATTATAAC	SG3
AACTGGTGTCGAT	SG3
AACTTAGTCTCTG	SG3
AACTTGAGGGTCT	SG3
AACTTGGCAAACA	SG3
AACTTGTAAACGC	SG3
AACTTTCCATATT	SG3
AACTTTTACAAGG	SG3
AAGAACAAGCCTC	SG3
AAGAACGAATTCC	SG3
AAGAAGCATAGAT	SG3
AAGAATCTCTCTT	SG3
AAGAATGTACAGT	SG3
AAGACCTCTAATC	SG3
AAGACGAAACCCT	SG3
AAGAGAGATCTCA	SG3
AAGAGGACCGCCA	SG3
AAGAGGAGAGCCA	SG3
AAGAGGAGTGTTC	SG3
AAGAGGTTTTAAC	SG3
AAGAGTGTCATTC	SG3
AAGATGATATAGT	SG3
AAGATGTTGTTTC	SG3
AAGATTCAGTCCA	SG3
AAGATTGGAGGCG	SG3
AAGATTTTTAAAA	SG3
AAGATTTTTTAAA	SG3
AAGCAATAGAGTA	SG3
AAGCACCAAATCA	SG3
AAGCACGGGATAT	SG3
AAGCACTGAAGGG	SG3
AAGCAGAGCACGT	SG3
AAGCAGTAGATAG	SG3
AAGCATATGAGAC	SG3
AAGCATGAGATCT	SG3
AAGCATTCTATCC	SG3
AAGCATTTACAAG	SG3
AAGCCACACAACC	SG3
AAGCCCATCTCAC	SG3
AAGCCCGTCACAA	SG3
AAGCCTCTAGGAA	SG3
AAGCCTTTACAAG	SG3
AAGCGAAAGGAAA	SG3
AAGCGCGCTCTCG	SG3
AAGCGTTTACAAT	SG3
AAGCTAATTATCC	SG3
AAGCTCAAAGCAC	SG3
AAGCTGGCCCTGC	SG3
AAGCTTCGTGACG	SG3
AAGCTTCTAGCAC	SG3
AAGCTTGTAAATG	SG3
AAGGACACGCGGA	SG3
AAGGACCTCCGTG	SG3
AAGGAGAGACTGA	SG3
AAGGAGATTAAAG	SG3
AAGGAGTGTCGAT	SG3
AAGGATCATATAC	SG3
AAGGCATTTCAGG	SG3
AAGGCCACACACA	SG3
AAGGCCGAGTATC	SG3
AAGGCGGTTATCT	SG3
AAGGCTAACACGG	SG3
AAGGCTAAGCAAA	SG3
AAGGCTCATAGTC	SG3
AAGGCTCTCCACC	SG3
AAGGCTGGGAAGG	SG3
AAGGCTTTTACAA	SG3
AAGGGTAAAATGG	SG3
AAGGGTGTCGATC	SG3
AAGGTAGAAACCT	SG3
AAGGTCATACTCT	SG3
AAGGTGCTAGAAG	SG3
AAGGTGGATATGT	SG3
AAGGTGTTTAAAA	SG3
AAGGTTAAATATG	SG3
AAGGTTGTTAAAG	SG3
AAGGTTTCCCGTG	SG3
AAGGTTTCTACCT	SG3
AAGGTTTTATAAG	SG3
AAGGTTTTTAAAA	SG3
AAGGTTTTTAAAC	SG3
AAGGTTTTTTAAA	SG3
AAGTAGAGTTTCA	SG3
AAGTAGCACCCCT	SG3
AAGTATACAATAC	SG3
AAGTATTATCATA	SG3
AAGTATTTATGAT	SG3
AAGTCAAACGCTG	SG3
AAGTCCATCGAGC	SG3
AAGTCTCTGAATA	SG3
AAGTCTTAATCCT	SG3
AAGTGCTAAATAT	SG3
AAGTGTAACTTGC	SG3
AAGTTATACCTGT	SG3
AAGTTGCATTGAA	SG3
AAGTTGCCACCAA	SG3
AAGTTGTTTGCCA	SG3
AAGTTTCCATAAA	SG3
AAGTTTTACGGGA	SG3
AATAAAAATGGCC	SG3
AATAAAACGGGTA	SG3
AATAAATGGTTAC	SG3
AATAAGATCTCTA	SG3
AATAAGTATATAG	SG3
AATAATACGTCAA	SG3
AATAATCTCATAC	SG3
AATAATGATCGAG	SG3
AATAATTCCCAAA	SG3
AATAATTGTATTG	SG3
AATAATTTTCATC	SG3
AATACACCCCCCT	SG3
AATACATCAAACC	SG3
AATACCCCTTCAT	SG3
AATACGTCAAAAA	SG3
AATACTAAGTGTA	SG3
AATACTTACGCAT	SG3
AATACTTAGTGAG	SG3
AATAGAGTATCAA	SG3
AATAGGCTCTCTC	SG3
AATATAGTAGGAT	SG3
AATATGTCGGAAA	SG3
AATATTATCTCAA	SG3
AATATTCACTATA	SG3
AATATTGCATAAA	SG3
AATATTTTCCCGC	SG3
AATATTTTTGGCG	SG3
AATCAAAGGCAAT	SG3
AATCAATATCCAA	SG3
AATCACGGGTCAA	SG3
AATCACGGTGCTC	SG3
AATCACTGGGAAT	SG3
AATCAGTGAGTGT	SG3
AATCATTAGTCAA	SG3
AATCCATGGTGAT	SG3
AATCCCTAAATCG	SG3
AATCCTACCACAA	SG3
AATCGCTCCGGTG	SG3
AATCGCTGCTCGG	SG3
AATCGTGTTATAA	SG3
AATCGTTACAATC	SG3
AATCGTTCTCAAA	SG3
AATCTCATACCGG	SG3
AATCTCCTTCACA	SG3
AATCTCTCTTGAG	SG3
AATCTGACTATCT	SG3
AATCTTGTAAAAG	SG3
AATCTTTCCTCTG	SG3
AATGAAACGACCG	SG3
AATGACGCCTGGA	SG3
AATGATACTCGGC	SG3
AATGATCGAGTAT	SG3
AATGCAACTTTTA	SG3
AATGCACGCATCA	SG3
AATGCCCCTTTTG	SG3
AATGCCTCTAAGG	SG3
AATGCCTTCCAGA	SG3
AATGCTTTTAAAA	SG3
AATGGAAAGTGCT	SG3
AATGGCAATTGAA	SG3
AATGGGGAAGCAT	SG3
AATGGGTAAACTC	SG3
AATGGTCGATCGT	SG3
AATGGTGAGATAT	SG3
AATGGTGTCGACC	SG3
AATGGTTACAAAT	SG3
AATGTAAATGGAA	SG3
AATGTACAGTCAT	SG3
AATGTCCTAAAGA	SG3
AATGTGGAAATTA	SG3
AATGTGGTTAGGT	SG3
AATTAAATACAAT	SG3
AATTACATTCAAT	SG3
AATTAGATAAAGG	SG3
AATTAGGATACAA	SG3
AATTAGGTTATGT	SG3
AATTAGTAATTTC	SG3
AATTATACACATC	SG3
AATTATGAAGATG	SG3
AATTATTCTAATA	SG3
AATTATTTCTTGC	SG3
AATTCCCTCACTC	SG3
AATTGAACCGACC	SG3
AATTGAATGTAAT	SG3
AATTGAGAAGTAC	SG3
AATTGAGATGCGT	SG3
AATTGGTGGCAAC	SG3
AATTGTTGTTTGT	SG3
AATTTACAAAAGT	SG3
AATTTCAATGCAA	SG3
AATTTCCGACATA	SG3
AATTTGAGACAGA	SG3
AATTTTAATATTA	SG3
AATTTTATAGGTG	SG3
AATTTTTATTTAC	SG3
AATTTTTCCCGAA	SG3
AATTTTTCCCGCC	SG3
AATTTTTGGCGGG	SG3
ACAAAACAACACA	SG3
ACAAACAGCAAAG	SG3
ACAAACCCAAAGT	SG3
ACAAAGAGTGTCA	SG3
ACAAAGTCCATCG	SG3
ACAAATTGATGTG	SG3
ACAACAATACATC	SG3
ACAACAATTGAGA	SG3
ACAACATAGCTTA	SG3
ACAACCACATAAG	SG3
ACAACCACCTCCT	SG3
ACAACCCGTCCCG	SG3
ACAACCTGAAACT	SG3
ACAACCTTCCCAC	SG3
ACAACTACAAATC	SG3
ACAACTCAGTGCT	SG3
ACAACTTGTAAAC	SG3
ACAAGACCTCTAA	SG3
ACAAGAGAGATCT	SG3
ACAAGCATATGAG	SG3
ACAAGCCTCTAGG	SG3
ACAAGCTTTTTAA	SG3
ACAAGGATCATAT	SG3
ACAAGGCTTTATA	SG3
ACAAGGTGTTTAA	SG3
ACAAGGTTTTTAA	SG3
ACAAGTTGTTTAA	SG3
ACAATACAATTAT	SG3
ACAATAGGCTCTC	SG3
ACAATCAACTTTA	SG3
ACAATCTTGAACA	SG3
ACAATGTGTTTAA	SG3
ACAATGTTTTTAA	SG3
ACAATTAAGAACA	SG3
ACAATTAGGTTAT	SG3
ACAATTGAGATGC	SG3
ACACAAACAGCAA	SG3
ACACAAACTAGGG	SG3
ACACAACAATACA	SG3
ACACAACCTGAAA	SG3
ACACAAGCATATG	SG3
ACACAATATTCAC	SG3
ACACAATGTCTAA	SG3
ACACACAAACAAG	SG3
ACACACAACAATA	SG3
ACACACAAGCATA	SG3
ACACACAAGCCCC	SG3
ACACAGAAGCTGC	SG3
ACACATTGTAAAC	SG3
ACACCAATGTTTA	SG3
ACACCACAAACAA	SG3
ACACCACAATAGG	SG3
ACACCAGATGGTG	SG3
ACACCAGTTAGGT	SG3
ACACCATCTGGTG	SG3
ACACCCACACCAA	SG3
ACACCCCAACTGG	SG3
ACACCCTAAAACC	SG3
ACACCCTTACCAA	SG3
ACACCGTGACCGA	SG3
ACACCTCCGACTG	SG3
ACACCTCCTCTCC	SG3
ACACCTCGAAACC	SG3
ACACCTTGTAAAG	SG3
ACACGATCACATC	SG3
ACACGATCTGCGC	SG3
ACACGATTCCCTA	SG3
ACACGATTTAGGG	SG3
ACACGGAAGATAT	SG3
ACACGGGCACACT	SG3
ACACGGTTGCAGA	SG3
ACACTCACACTGG	SG3
ACACTCCCGAAAA	SG3
ACACTCTGCACAC	SG3
ACACTCTTTGTGA	SG3
ACACTGACTCGAA	SG3
ACACTTAGTATTG	SG3
ACACTTCCTCAGC	SG3
ACACTTGACCACA	SG3
ACAGAAGCTGCAT	SG3
ACAGAAGGTCACC	SG3
ACAGAGGCGGTGG	SG3
ACAGCAAAGAAAA	SG3
ACAGCAAGAATGT	SG3
ACAGCCCGCACAC	SG3
ACAGGAACCGTTG	SG3
ACAGGTCATTGTC	SG3
ACAGTCATCAAAA	SG3
ACAGTCCCACAGG	SG3
ACAGTGGATTTTA	SG3
ACATAGCTTAAAT	SG3
ACATATTACGAAA	SG3
ACATCAAACCAGG	SG3
ACATCAACCATAA	SG3
ACATCAATTTGTA	SG3
ACATCCGTGAACC	SG3
ACATCCTAACAAC	SG3
ACATCCTTAGAGG	SG3
ACATCTACAACAG	SG3
ACATCTCTCGACA	SG3
ACATGAAGGGGTA	SG3
ACATGCACTAATA	SG3
ACATGCCACAAGG	SG3
ACATTATTCTACA	SG3
ACATTGTAAAAGC	SG3
ACATTGTAAACGC	SG3
ACATTGTTTCTGC	SG3
ACCAAAAACGACT	SG3
ACCAAAAATTGGT	SG3
ACCAAAATAGTAG	SG3
ACCAAACAACAAG	SG3
ACCAAACAAGACC	SG3
ACCAAATCACATA	SG3
ACCAAATCACGGG	SG3
ACCAACACACAAC	SG3
ACCAACTACGGGT	SG3
ACCAAGAAACGCC	SG3
ACCAATAACCTAC	SG3
ACCACAAACAACA	SG3
ACCACAATAGGCT	SG3
ACCACATAAGCAC	SG3
ACCACCAGTGGTA	SG3
ACCACTCCCACTC	SG3
ACCACTGGTGGTA	SG3
ACCAGACGAGACC	SG3
ACCAGATAAGCCT	SG3
ACCAGATGGTGTC	SG3
ACCAGGCTAAACA	SG3
ACCAGTGGTACCG	SG3
ACCAGTTGAGACC	SG3
ACCAGTTGGGGTG	SG3
ACCATCTGGTGTC	SG3
ACCATGGTCAAGC	SG3
ACCATGGTTGATC	SG3
ACCATTGCATACA	SG3
ACCCAAAGTAGGA	SG3
ACCCAACGGTTCC	SG3
ACCCAAGAACCCC	SG3
ACCCAAGCCTTAT	SG3
ACCCAATTACCTC	SG3
ACCCACACCAAAA	SG3
ACCCACTAACATC	SG3
ACCCAGTCTGCAT	SG3
ACCCCTCACTGGG	SG3
ACCCCTCTTTATA	SG3
ACCCGCAACTGCC	SG3
ACCCGCATCCCGA	SG3
ACCCGCTCCAGCC	SG3
ACCCGGGGCAACA	SG3
ACCCGTGATTTGG	SG3
ACCCGTTTTATTA	SG3
ACCCTAGTTTGTG	SG3
ACCCTCCTAACGT	SG3
ACCCTCTTTTCTG	SG3
ACCCTTACCAAAA	SG3
ACCCTTAGATGAA	SG3
ACCCTTTAACAAC	SG3
ACCGACACCCTGC	SG3
ACCGACACCGGGC	SG3
ACCGACACGATTC	SG3
ACCGATCCGAGTG	SG3
ACCGATGCCAAAT	SG3
ACCGATGCCTCAC	SG3
ACCGATGCTAAAC	SG3
ACCGCCCCCTCCT	SG3
ACCGCTAAAATGG	SG3
ACCGGTATGAGAT	SG3
ACCGTATCAAGAG	SG3
ACCGTCAGCCAAG	SG3
ACCGTGACCGACA	SG3
ACCGTGATTTCCC	SG3
ACCGTGTTAGCCT	SG3
ACCGTTGGGTTTG	SG3
ACCTAGCTATTTA	SG3
ACCTATGCATCTC	SG3
ACCTCCGCACCTG	SG3
ACCTCCGTGCCAC	SG3
ACCTCCTCTCCCT	SG3
ACCTCGAAACCCA	SG3
ACCTCGAGGGTCA	SG3
ACCTCTAATCTCT	SG3
ACCTCTTGTGTCG	SG3
ACCTCTTTGGTAA	SG3
ACCTGAGGTGATG	SG3
ACCTGCACACCAC	SG3
ACCTGTATCAACC	SG3
ACCTTAAGTAAAT	SG3
ACCTTAATTTACT	SG3
ACCTTATAAAACC	SG3
ACCTTCCCACAGG	SG3
ACCTTCTGTAGAT	SG3
ACCTTGGGTGTAT	SG3
ACCTTGTAAAAGT	SG3
ACCTTGTAAAGGC	SG3
ACCTTGTAAATGC	SG3
ACCTTTGAGAACG	SG3
ACCTTTTAAAAAC	SG3
ACCTTTTAAAAAT	SG3
ACCTTTTAAAACT	SG3
ACGAAAATGCTAT	SG3
ACGAACCCAAGCA	SG3
ACGAACCGACACG	SG3
ACGAAGCTTCCCA	SG3
ACGAATTCCCTCA	SG3
ACGACACAAGAGG	SG3
ACGACCTCGACCA	SG3
ACGAGACCACGAT	SG3
ACGAGGGAAACGG	SG3
ACGATCACATCAA	SG3
ACGATCTGCGCGA	SG3
ACGATTCCCTATA	SG3
ACGATTTAGGGAT	SG3
ACGCAACGCGTGG	SG3
ACGCAACGTCGAG	SG3
ACGCAGCGTTTGA	SG3
ACGCATCACCTCA	SG3
ACGCCACAATTAT	SG3
ACGCGTGAGTTCC	SG3
ACGCGTTGCGTGG	SG3
ACGCTTTTAAAAA	SG3
ACGCTTTTACAAG	SG3
ACGGAGTATTCCA	SG3
ACGGAGTTTGAAG	SG3
ACGGCCCGCACGT	SG3
ACGGCCTCACTAA	SG3
ACGGGAAACCTTG	SG3
ACGGGAGTTAGAA	SG3
ACGGGATATATCC	SG3
ACGGGCACACTGA	SG3
ACGGGGGAAGCAC	SG3
ACGGTCCTCTTTA	SG3
ACGGTGCTCGACG	SG3
ACGGTGGCACGGA	SG3
ACGGTGTCGATCG	SG3
ACGGTTCCTGTGA	SG3
ACGGTTGCAGATG	SG3
ACGTCAAAAATAA	SG3
ACGTCGAGCACCG	SG3
ACGTCGAGCATGC	SG3
ACGTCTGAAACAG	SG3
ACGTCTTTTTCCT	SG3
ACGTGTCTCACGA	SG3
ACGTTGCGTCGAT	SG3
ACGTTTGCTCCGG	SG3
ACGTTTTCTCAGA	SG3
ACTAAAAGACAAA	SG3
ACTAAATTTATAT	SG3
ACTAAGTATTTAT	SG3
ACTAGAATATTGC	SG3
ACTAGCACCAAAC	SG3
ACTAGGATATATC	SG3
ACTAGGTTATACA	SG3
ACTATTTGCTCAC	SG3
ACTCACACTATAT	SG3
ACTCACCTTATCA	SG3
ACTCACGCGTGAC	SG3
ACTCAGAAGATCT	SG3
ACTCATAAATACA	SG3
ACTCATAGTGCCC	SG3
ACTCCAATCTATA	SG3
ACTCCCACTCTCT	SG3
ACTCCCGAAAACC	SG3
ACTCCCGTAAAAC	SG3
ACTCCGCCACCTC	SG3
ACTCCGTACCCGC	SG3
ACTCCTAGCAAGC	SG3
ACTCGAAAGTCCG	SG3
ACTCGAAGGTTGC	SG3
ACTCGATGAGTTA	SG3
ACTCGCGTCTGAG	SG3
ACTCGGATCGGTA	SG3
ACTCTACTTTTAT	SG3
ACTCTAGTGCATC	SG3
ACTCTCTGGCCAC	SG3
ACTCTGCACACTC	SG3
ACTCTGGACCTTG	SG3
ACTCTGGCTAAAA	SG3
ACTCTTAGAATAT	SG3
ACTCTTCTGACCA	SG3
ACTCTTTAAAAAA	SG3
ACTCTTTGTGAAA	SG3
ACTGAAACTCTAC	SG3
ACTGAAATCTTTA	SG3
ACTGACTCGAAAG	SG3
ACTGATTATAACA	SG3
ACTGCAGAGAGAC	SG3
ACTGCATATGTCC	SG3
ACTGCCAGATCCA	SG3
ACTGCCATATTCA	SG3
ACTGCTGCCGGCT	SG3
ACTGCTGCGGATG	SG3
ACTGCTTCCAAAC	SG3
ACTGGCAATCCTA	SG3
ACTGGCCTCAGGA	SG3
ACTGGGAATCACA	SG3
ACTGGGCAAATGG	SG3
ACTGGTCCAACCC	SG3
ACTGGTGGTAACC	SG3
ACTGGTTGTATTG	SG3
ACTGTTATTCAAA	SG3
ACTTAAGGTCATA	SG3
ACTTAAGTCAAAC	SG3
ACTTACGCATCTC	SG3
ACTTAGTGAGGCC	SG3
ACTTATTTAAGCT	SG3
ACTTCCTCAGCAT	SG3
ACTTCCTTGGCTC	SG3
ACTTGAGGGTCTC	SG3
ACTTGGAGTTAAA	SG3
ACTTGGGACAACG	SG3
ACTTGTAAACGCT	SG3
ACTTGTCTCACTC	SG3
ACTTGTTTTCCTG	SG3
ACTTTATAAGACT	SG3
ACTTTCGAGTCAG	SG3
ACTTTGTGGCCAG	SG3
ACTTTTAAAAGCG	SG3
AGAAACAACCACA	SG3
AGAAACAATGTGA	SG3
AGAAACCTTATAA	SG3
AGAAACGCCCTAC	SG3
AGAAATAATTTTG	SG3
AGAACAAGCCTCT	SG3
AGAACAGCAAGGA	SG3
AGAACGATTTGAT	SG3
AGAACTAGATGCT	SG3
AGAACTCAAAGAA	SG3
AGAAGAGGCATCG	SG3
AGAAGAGTGTGAG	SG3
AGAAGCATAGATA	SG3
AGAAGCGACAAAT	SG3
AGAAGCTTGCTAG	SG3
AGAAGGTGTCGAT	SG3
AGAAGTATGTGAG	SG3
AGAATAATCTCAT	SG3
AGAATAATGTTAC	SG3
AGAATATTGCATA	SG3
AGAATGTACAGTC	SG3
AGAATGTCAATAT	SG3
AGACACGATCTGC	SG3
AGACACTCTGGCT	SG3
AGACCCTCCTAAC	SG3
AGACCTCTAATCT	SG3
AGACGAGACCACG	SG3
AGACGTTAGGAGG	SG3
AGACTCCCTGGAT	SG3
AGACTGAAACTCT	SG3
AGACTTGTTTTCC	SG3
AGAGAACCAAGTA	SG3
AGAGACTAAGTTG	SG3
AGAGAGACGGGGC	SG3
AGAGAGATCTCAT	SG3
AGAGAGCCTATTG	SG3
AGAGATAACCGCC	SG3
AGAGATCTCATGC	SG3
AGAGATCTGAGGC	SG3
AGAGATGCATAGG	SG3
AGAGATGTTTATA	SG3
AGAGCCTATTGTG	SG3
AGAGCGGTTACCA	SG3
AGAGCTCAGCAAA	SG3
AGAGGACCGCCAC	SG3
AGAGGAGAGAGCC	SG3
AGAGGAGAGCCAA	SG3
AGAGGTTTTAACG	SG3
AGAGTATCAATAA	SG3
AGAGTCCTGTGGG	SG3
AGAGTGGGAGTGG	SG3
AGAGTGTGCGGGG	SG3
AGATAAGCCTCAC	SG3
AGATAGTCGGAAA	SG3
AGATATGTAAATA	SG3
AGATCAACCATGG	SG3
AGATCACTGCTGC	SG3
AGATCGTGGTCTC	SG3
AGATCGTGTCTGC	SG3
AGATCTAAGGCTG	SG3
AGATCTCCCAAGA	SG3
AGATGAAAATTAT	SG3
AGATGACCGGTAT	SG3
AGATGCGTAAGTA	SG3
AGATGGGAGGACG	SG3
AGATGTTTTACGC	SG3
AGATTAAAGGAGA	SG3
AGATTAGCTCAAA	SG3
AGATTATTCTCAA	SG3
AGATTCGGACCCG	SG3
AGATTCTACCACA	SG3
AGATTGGAGGCGA	SG3
AGATTGGTGGGGG	SG3
AGATTTTTAAAAG	SG3
AGCAAATGACGCC	SG3
AGCAAGAATGTAC	SG3
AGCAAGCTTCTAG	SG3
AGCAATAGAGTAT	SG3
AGCACATTTTCTG	SG3
AGCACGGGATATA	SG3
AGCACTCACCTCA	SG3
AGCACTGAAGGGA	SG3
AGCAGCGATTTCC	SG3
AGCAGCTGCGGCA	SG3
AGCAGTAGATAGA	SG3
AGCATAACTCCTC	SG3
AGCATAATTATAA	SG3
AGCATATGAGACC	SG3
AGCATCACCGGCC	SG3
AGCATCGATCGGC	SG3
AGCATGAGATCTC	SG3
AGCATTCTATCCA	SG3
AGCATTTACAAGC	SG3
AGCATTTACAAGG	SG3
AGCCAACACCTCC	SG3
AGCCAACACTGGC	SG3
AGCCAAGGAAGTG	SG3
AGCCCAGAAACGC	SG3
AGCCCATCTCACG	SG3
AGCCCGCACACCT	SG3
AGCCCGTCACAAA	SG3
AGCCGACTGAACT	SG3
AGCCGCGTCCGTA	SG3
AGCCTAAGTAACC	SG3
AGCCTCGTTGTCC	SG3
AGCCTCTAGGAAG	SG3
AGCCTGAGGAGGC	SG3
AGCCTGAGGCAAA	SG3
AGCCTTAGATCTC	SG3
AGCCTTTACAAGG	SG3
AGCGAGCCGGCAT	SG3
AGCGCGCTCTCGG	SG3
AGCGGTGGAGAGC	SG3
AGCGGTTACCACC	SG3
AGCGTTTACAATG	SG3
AGCGTTTGACTTA	SG3
AGCTACCGCCACT	SG3
AGCTAGCAAGTCC	SG3
AGCTATGTTGTTA	SG3
AGCTATTGGAGAG	SG3
AGCTCAAAGCACT	SG3
AGCTGGCCCTGCA	SG3
AGCTTCCTAGAGG	SG3
AGCTTCTGTGTCG	SG3
AGCTTGACCAAAG	SG3
AGCTTGGTATCAG	SG3
AGCTTGTAAATGC	SG3
AGCTTGTTTAGCC	SG3
AGGAAAACAAGTC	SG3
AGGAAAGATTGAG	SG3
AGGAAATAATAAC	SG3
AGGAACCGTTGGG	SG3
AGGAACCTGACCT	SG3
AGGAACCTGATGC	SG3
AGGAAGAGGATAC	SG3
AGGACATTGAGAT	SG3
AGGACCTCCGTGC	SG3
AGGACGGCCTCAC	SG3
AGGACTTTGAGGA	SG3
AGGAGAGAGCCTA	SG3
AGGAGAGGAGGTG	SG3
AGGAGATTAAAGG	SG3
AGGAGCGATCACA	SG3
AGGAGGCATCGAT	SG3
AGGAGGGTCTCAA	SG3
AGGAGGTGGCGGA	SG3
AGGAGGTGTTGGC	SG3
AGGAGTGAGGGAA	SG3
AGGAGTGATCATC	SG3
AGGAGTGTCGATC	SG3
AGGATATATCCCG	SG3
AGGATCATATACA	SG3
AGGATCCCCGCTG	SG3
AGGATGTCTTGAT	SG3
AGGATGTGGATTC	SG3
AGGATGTTAGTGG	SG3
AGGATGTTTTAAG	SG3
AGGCATCGATCGA	SG3
AGGCATGCTCAGG	SG3
AGGCATTTCAGGC	SG3
AGGCCACACACAA	SG3
AGGCCGAGTATCA	SG3
AGGCCGTCCTCCC	SG3
AGGCGTCATTTGC	SG3
AGGCGTTCCTCGA	SG3
AGGCTAAACAAGC	SG3
AGGCTAAGCAAAC	SG3
AGGCTCTCCACCG	SG3
AGGCTCTCTCCTC	SG3
AGGCTTTTACAAG	SG3
AGGGAATCAAAGG	SG3
AGGGAATCGTGTC	SG3
AGGGAATGATGTG	SG3
AGGGAATTCGTTC	SG3
AGGGCGTTTCTGG	SG3
AGGGGCATTCTCA	SG3
AGGGGCGGTAGGC	SG3
AGGGGGTGAATGG	SG3
AGGGGTTTGCAAG	SG3
AGGGTCTCAACTG	SG3
AGGGTCTCATATG	SG3
AGGGTGGATCTGG	SG3
AGGGTGTCGATCG	SG3
AGGTAATTGGGTG	SG3
AGGTAGATCTGGC	SG3
AGGTATAAATTTC	SG3
AGGTCATACTCTG	SG3
AGGTCATTGTCAG	SG3
AGGTCGTGGACGC	SG3
AGGTCTTGTTTGG	SG3
AGGTGAAAATTAC	SG3
AGGTGACCTTCTG	SG3
AGGTGATGCGTGC	SG3
AGGTGCATTTGGA	SG3
AGGTGCTAGAAGC	SG3
AGGTGGCGGAGTC	SG3
AGGTGTTTAAAAA	SG3
AGGTTAAATATGA	SG3
AGGTTACTTAGGC	SG3
AGGTTATACACAC	SG3
AGGTTGTGTATTG	SG3
AGGTTTCCCGTGC	SG3
AGGTTTTAACGAG	SG3
AGGTTTTTAAAAG	SG3
AGGTTTTTAAACA	SG3
AGTAACCAGATAA	SG3
AGTAATTTCGTCC	SG3
AGTACACAACCCA	SG3
AGTAGAGTTTCAG	SG3
AGTAGATAGAGCA	SG3
AGTAGGAAAAAGA	SG3
AGTAGGGATAAAA	SG3
AGTAGGTTATTGG	SG3
AGTATACAATACA	SG3
AGTATATGTATTG	SG3
AGTATGACCTTAA	SG3
AGTATTATCATAA	SG3
AGTATTCAAATAG	SG3
AGTATTTATGATA	SG3
AGTCAAACGCTGC	SG3
AGTCAGATTGCAT	SG3
AGTCATCAAAATC	SG3
AGTCCCACAGGAC	SG3
AGTCCTGTGGGAC	SG3
AGTCTATTTGAAT	SG3
AGTCTCTCCTTAT	SG3
AGTCTCTGAATAT	SG3
AGTCTCTGACAAT	SG3
AGTCTGCATCGAC	SG3
AGTCTTAATCCTG	SG3
AGTCTTTGCAGGG	SG3
AGTGACAGCAAGA	SG3
AGTGAGGAAAAAG	SG3
AGTGAGGCCGTCC	SG3
AGTGAGGGAATTC	SG3
AGTGCTAAATATG	SG3
AGTGCTTCCCCCG	SG3
AGTGGATTTTAAA	SG3
AGTGGGCTAGCAG	SG3
AGTGTAACTTGCA	SG3
AGTGTCGACCGAT	SG3
AGTGTCGATCGAT	SG3
AGTGTGCAGAGTG	SG3
AGTGTGCGGGGAT	SG3
AGTGTGGCAGGAG	SG3
AGTTCATGGATAT	SG3
AGTTGAGACCCTC	SG3
AGTTGATAAGGTG	SG3
AGTTGCAGCCGGC	SG3
AGTTGCATTGAAA	SG3
AGTTGCGGGTGCA	SG3
AGTTGGAACCATC	SG3
AGTTGGGTTTCGA	SG3
AGTTGTTTGCCAA	SG3
AGTTTACCCATTC	SG3
AGTTTCCATAAAT	SG3
AGTTTCGGCATAT	SG3
AGTTTGGTGTCGG	SG3
AGTTTGTGTCGAC	SG3
AGTTTTACGGGAG	SG3
AGTTTTAGCCAAT	SG3
ATAAAAACTTTTA	SG3
ATAAAAATGGCCA	SG3
ATAAAACGGGTAA	SG3
ATAAACAATTAAG	SG3
ATAAACCTACCAA	SG3
ATAAAGAGGGGTA	SG3
ATAAATGGTTACA	SG3
ATAAATTTCAATA	SG3
ATAACAACCAATA	SG3
ATAACCAACACAC	SG3
ATAACCTAGTAGA	SG3
ATAACTCATCGAG	SG3
ATAAGACTCTTAA	SG3
ATAAGATCTCTAC	SG3
ATAAGGTAGAAAC	SG3
ATAAGGTGAGTGC	SG3
ATAAGGTTTCTAC	SG3
ATAAGTATATAGA	SG3
ATAATACGTCAAA	SG3
ATAATACTTACGC	SG3
ATAATACTTATAA	SG3
ATAATCAGTTGAT	SG3
ATAATCTCATACC	SG3
ATAATTATGCTAA	SG3
ATAATTCATAAAA	SG3
ATACAAAATGACC	SG3
ATACAACCAGTTG	SG3
ATACACAACCTGA	SG3
ATACACTTAGTAT	SG3
ATACATCAAACCA	SG3
ATACATTCATCAT	SG3
ATACATTCGGTAA	SG3
ATACCAAAATGAA	SG3
ATACCAAATCACG	SG3
ATACCAAGCTGAT	SG3
ATACCACTTCTTG	SG3
ATACCCTCTTTTC	SG3
ATACGTCAAAAAT	SG3
ATACTCCGTACCC	SG3
ATACTCGGCCTTG	SG3
ATACTTACGCATC	SG3
ATACTTAGTGAGG	SG3
ATACTTATTTAAG	SG3
ATAGAATCCTTCA	SG3
ATAGAATGCTTAG	SG3
ATAGACTAATAGA	SG3
ATAGAGTATCAAT	SG3
ATAGATGTTGAAC	SG3
ATAGCATAAGCAA	SG3
ATAGCTCGATGGA	SG3
ATAGCTTAAATAA	SG3
ATAGGAGAGGAGG	SG3
ATAGGCTCTCTCC	SG3
ATAGGGAATCGTG	SG3
ATAGTAACCAGAT	SG3
ATAGTCAGATTGC	SG3
ATAGTGTGAGTTA	SG3
ATAGTTCCATTTG	SG3
ATATAAAAGTAGA	SG3
ATATAAAGAGGGG	SG3
ATATAGTAACCAG	SG3
ATATATCCCGTGC	SG3
ATATCCTTTGTAA	SG3
ATATGAGACCCTC	SG3
ATATGATCACCAT	SG3
ATATGCTTGTGTG	SG3
ATATGTCGGAAAT	SG3
ATATTAAGTGTCA	SG3
ATATTACGAAAAT	SG3
ATATTGCATAAAA	SG3
ATATTTTAACTCA	SG3
ATATTTTCCCGCC	SG3
ATATTTTTGGCGG	SG3
ATCAAACCAGGAA	SG3
[truncated: 1,683 more rows]
