# Supplementary material for: Transposon signatures of allopolyploid genome evolution
Source: Nat Commun. 2023 Jun 1;14:3180. doi: 10.1038/s41467-023-38560-z (PMC10235133; doi:10.1038/s41467-023-38560-z)
Supplement: Supplementary file 15 — Supplementary Data 12 [file 41467_2023_38560_MOESM15_ESM.xlsx]

## Sheet: Strawberry
13mer	Class
CAAAATCGAAAAA	V
GATCGTTAAGGCC	V
GATATTCGTCGGC	V
AGATATTCGTCGG	V
AAGATATTCGTCG	V
GACGAATATCTTA	V
ACGAATATCTTAA	V
ACTTTTCTTTGAT	V
GAAGGAGAGAAGC	V
AGGAAGTTTGAGG	V
GGAAGTTTGAGGA	V
AAAAATAGAAATC	V
CGGTGCGGACGTC	V
CCGTTCTCCACCC	V
AGGGTGGAGAACG	V
GAGGGTGGAGAAC	V
CGGAGGGTGGAGA	V
CATATCCTTACCA	V
GGTAAGGATATGA	V
GTAAGGATATGAA	V
AGGATATGAATAC	V
GGATATGAATACA	V
ATGTATTCATATC	V
AAAATTGTTCTTG	V
AAATTGTTCTTGA	V
AAGGAAGTTTGAG	V
CGAATTTCCTCAA	V
CATTTGTTTTTCG	V
ACAAATGGACGGA	V
CAAATGGACGGAC	V
AAATGGACGGACT	V
CCATTTTTGCACC	V
GTGCAAAAATGGA	V
TGCAAAAATGGAA	V
GCGGACGTCCGTA	V
ATTTCTTATGAAA	V
CAAAGAAAAGTAG	V
AGATATGTCTAGA	V
CTAGACATATCTA	V
CTAGATATGTCTA	V
AAGTTTGAGGAAA	V
GAAGTTTGAGGAA	V
TAAACTGATGAAA	V
GTAAACTGATGAA	V
GGTAAACTGATGA	V
CATCAGTTTACCC	V
ATCAGTTTACCCC	V
AAACAGACTATAT	V
AGACATATCTAGA	V
ATGGAAATCCGCA	V
AATGGAAATCCGC	V
ATACCAGAAAAAC	V
AAACTTTGGTGCG	V
AACTTTGGTGCGG	V
ACTTTGGTGCGGA	V
CGTCCGCACCAAA	V
AAGTCTACTTTTC	V
AAGATGATCTAGA	V
AATCTCAAGAACA	V
ATTGTTCTTGAGA	V
AATTGTTCTTGAG	V
AATGGTAGACATT	V
AAATGTCTACCAT	V
ATGAAAATAGTAG	V
AGACACAACTACT	V
AAGACACAACTAC	V
TAAGACACAACTA	V
AGTTGTGTCTTAT	V
CATAAGACACAAC	V
ACATAAGACACAA	V
TGAAAGTTGCAAA	V
AGATTGAATCAAT	V
GAGATTGAATCAA	V
AAAGTAGACTTTC	V
GTCTACATTTAAC	V
AGTCTACATTTAA	V
AATGTAGACTTTG	V
ATGTAGACTTTGC	V
AGAACAATTTAGA	V
CAAGAACAATTTA	V
AATACACACCCCT	V
ATACACACCCCTA	V
GGGTGTGTATTTA	V
CTTCTCTCCTTCC	V
AAACAAAGTCAAT	V
GAGAAATCAAAGA	V
ACAAGATGATCTA	V
ATTGAATCAATAA	V
AGAGAAATCAAAG	V
AGCTTCCCCGACC	V
GAAGGAAGTTTGA	V
AGAAGGAAGTTTG	V
AAACTTCCTTCTA	V
AACTTCCTTCTAG	V
ACTTCCTTCTAGA	V
CTTCCTTCTAGAC	V
TGTCTAGAAGGAA	V
ATGTCTAGAAGGA	V
CCTTCTAGACATA	V
ATATGTCTAGAAG	V
AACAATTTAGATT	V
ATCTAAATTGTTC	V
AAGAACAATTTAG	V
ATAAGAGAAATCA	V
CCATTAACATAAG	V
TACTTTTCTTTGA	V
AACATAAGAGAAA	V
GGAGGGTGGAGAA	V
CGGGGATGGAAAG	V
ACTTTCCATCCCC	V
ATGGAAAGTGGTC	V
CAGCAGCTTCCCC	V
CATAAGAGAAATC	V
ACATAAGAGAAAT	V
CTTTCTGGAAATC	V
ACCCCAGAAGACT	V
CACCCCAGAAGAC	V
CTCCACCCCAGAA	V
CCTCCACCCCAGA	V
AGAAAAGTAGACT	V
TCTCTTATGTTAA	V
TAAGAGAAATCAA	V
CCGGGGATGGAAA	V
AGTTTGAGGAAAT	V
CGTCCGCACCTGA	V
ACGTCCGCACCTG	V
AGGTGCGGACGTC	V
CTCCAGCAGCTTC	V
TAACATAAGAGAA	V
CAAGATGATCTAG	V
ACATATCTAGATC	V
ATCTAGATATGTC	V
GATATGTCTAGAA	V
GCGAGGGCGCGCC	V
ATCTGGCCGGAAA	V
CAGTTTTCCGGCC	V
ACACAAGATGATC	V
ATCATCTTGTGTA	V
ATCGAAAAACAAA	V
AATCGAAAAACAA	V
CGCGCCCTCGCCG	V
AATTTCCTCAAAC	V
AAATCGAAAAACA	V
AAGAAAAGTAGAC	V
CCAGCAGCTTCCC	V
CTTGTGTAGATCA	V
AGCAGCTTCCCCG	V
GCAGCTTCCCCGA	V
ATGTTAATGGTAG	V
TACCATTAACATA	V
CATCTTGTGTAGA	V
CCGATCGAATTTC	V
GAATTTCCTCAAA	V
CATATCTAGATCA	V
ATATCTAGATCAT	V
GATGATCTAGATA	V
AGATGATCTAGAT	V
AGATCATCTTGTG	V
ATCTACACAAGAT	V
GATCTACACAAGA	V
AAAACTTTGGTGC	V
CTTTGGTGCGGAC	V
AGCTGCTGGAGTC	V
AAGCTGCTGGAGT	V
CAGCTTCCCCGAC	V
GTACGGTGGCGAA	V
GTTCGCCACCGTA	V
GCCACCGTACGGC	V
TCTGGCCGGAAAA	V
CGTACGGTGGCGA	V
CCGTACGGTGGCG	V
GGAAGCTGCTGGA	V
ATTAACATAAGAG	V
CATTAACATAAGA	V
ACCATTAACATAA	V
GACAACTTCTAGA	I
ACAACTTCTAGAC	I
AGTCTAGAAGTTG	I
AACTTCTAGACTT	I
CTTCTAGACTTGA	I
CTCAAGTCTAGAA	I
CCTCAAGTCTAGA	I
ACCTCAAGTCTAG	I
AACCTCAAGTCTA	I
AGACTTGAGGTTG	I
ATGATTCTTCAGG	I
CTTCAGGATTTGA	I
AGACGCGAGCGTA	I
CGTCAAAGCAGAA	I
GCTTCTGCTTTGA	I
CATCAAAGCAGAA	I
AGCTACTACAAGA	I
GCTACTACAAGAA	I
ACTTCTAGACTTG	I
ACAACTTTAATAC	I
ATTAAAGTTGTTC	I
TGAACAACTTTAA	I
ACTGAGTTAAATA	I
TAATCATAAAATA	I
ACGCGAAGTCCAT	I
GCTATTTGGCAGC	I-T1-T2
AGCTGCCAAATAG	I-T1-T2
AAGCTGCCAAATA	I-T1-T2
ATTTGGCAGCTTG	I-T1-T2
TCAAGCTGCCAAA	I-T1-T2
ATCAAGCTGCCAA	I-T1-T2
CATCAAGCTGCCA	I-T1-T2
CATCAACCTCAAG	I-T1-T2
TGAGGTTGATGAA	I-T1-T2
CTTCATCAACCTC	I-T1-T2
GGTTGATGAAGAA	I-T1-T2
TACATGAAGGCGA	I-T1-T2
TTCGCCTCGCGAA	I-T1-T2
CGCCTCGCCTTCA	I-T1-T2
ATGAAGGCGAGGC	I-T1-T2
ACTCGGCACCATG	I-T1-T2
AGGCGAGGCGAGG	I-T1-T2
CTCGCCTCGCCTC	I-T1-T2
AAAATTTAACACC	I-T1-T2
AGCACGGGAGGAG	I-T1-T2
TCCCGTGCTTCAA	I-T1-T2
ATTGAAGCACGGG	I-T1-T2
CCGTGCTTCAATC	I-T1-T2
CGTGCTTCAATCC	I-T1-T2
GGGATTGAAGCAC	I-T1-T2
AGGGATTGAAGCA	I-T1-T2
GAGGGATTGAAGC	I-T1-T2
ATACATACTATTC	I-T1-T2
AATAGTATGTATA	I-T1-T2
AATACATACTGAT	I-T1-T2
ATACATACTGATA	I-T1-T2
ATATCAGTATGTA	I-T1-T2
ACATACTGATATA	I-T1-T2
ATATATCAGTATG	I-T1-T2
ATACTGATATATA	I-T1-T2
AATTTACCGAAGA	I-T1-T2
CTAGACCGGTGGC	I-T1-T2
TAGACCGGTGGCA	I-T1-T2
CGACATCCTCAAA	I-T1-T2
CCGACATCCTCAA	I-T1-T2
AAACCTCCCTTGA	I-T1-T2
AGGGAGGTTTGCC	I-T1-T2
GGAGGTTTGCCGA	I-T1-T2
CTCGGCAAACCTC	I-T1-T2
ACTCGGCAAACCT	I-T1-T2
TCGGGGCGTGACA	I-T1-T2
GTCACGCCCCGAC	I-T1-T2
AACACCCCAAAAT	I-T1-T2
AATTCAACACCCC	I-T1-T2
AGGAAGGAGTTCC	I-T1-T2
GAACTCCTTCCTC	I-T1-T2
CTTCAATCCCTCC	I-T1-T2
TGGAGGGATTGAA	I-T1-T2
CCCTTTGGAGGGA	I-T1-T2
CTCCAAAGGGCTC	I-T1-T2
GATTTCTCCTTAC	I-T1-T2
CGATTTCTCCTTA	I-T1-T2
AAGGAGAAATCGG	I-T1-T2
AGGAAGATGCTGC	I-T1-T2
GGAAGATGCTGCC	I-T1-T2
AAGATGCTGCCAA	I-T1-T2
AGATGCTGCCAAA	I-T1-T2
ATTTGGCAGCATC	I-T1-T2
AAATTTGGCAGCA	I-T1-T2
AAAATTTGGCAGC	I-T1-T2
CAAAATTTGGCAG	I-T1-T2
CCAAAATTTGGCA	I-T1-T2
ACCAAAATTTGGC	I-T1-T2
CACCAAAATTTGG	I-T1-T2
ATGTTTTTGGTGG	I-T1-T2
CCTCACATTTTTC	I-T1-T2
GATTATTAATTTA	I-T1-T2
GACATCCTCAAAA	I-T1-T2
ATAAAACACCGAC	I-T1-T2
AATAAAACACCGA	I-T1-T2
AAATAAAACACCG	I-T1-T2
GAGACCTCCGACC	I-T1-T2
GACCTCCGACCGA	I-T1-T2
TATCTATGAATAA	I-T1-T2
CTCCTTCTAGACC	I-T1-T2
AAAATAATACACA	I-T1-T2
ATAAAATAATACA	I-T1-T2
GTCCCCGCAGGAC	I-T1-T2
AGTCCTGCGGGGA	I-T1-T2
AAGTCACCTCGCC	I-T1-T2
AGGCGAGGCGAGA	I-T1-T2
ATCTCGCCTCGCC	I-T1-T2
CATCTCGCCTCGC	I-T1-T2
CCATCTCGCCTCG	I-T1-T2
GAGGCGAGATGGC	I-T1-T2
ACCCTAAGGGGTG	I-T1-T2
AACCCTAAGGGGT	I-T1-T2
ACCTCGCCACCCC	I-T1-T2
AGGGGTGGCGAGG	I-T1-T2
AAGGGGTGGCGAG	I-T1-T2
CGCCACCCCTTAG	I-T1-T2
CCTAAGGGGTGGC	I-T1-T2
CCACCCCTTAGGG	I-T1-T2
ATGGGGTGACGTG	I-T1-T2
CAATTGTTTCTAC	I-T1-T2
ACTACCGACTACA	I-T1-T2
CTCCAATTCTAAG	I-T1-T2
CATTTTCTCGGCG	I-T1-T2
ACATTTTCTCGGC	I-T1-T2
AACATTTTCTCGG	I-T1-T2
GACGCGAGGAGGC	I-T1-T2
ACGCGAGGAGGCT	I-T1-T2
CGAGCCTCCTCGC	I-T1-T2
AGACCTCCGACCG	I-T1-T2
AAGGCGAGGCGAG	I-T1-T2
TAACAAGTCCCCA	I-T1-T2
CGCTCACGTCACC	I-T1-T2
GCTCACGTCACCC	I-T1-T2
CTCACGTCACCCC	I-T1-T2
TCACGTCACCCCA	I-T1-T2
ACGTCACCCCATA	I-T1-T2
ATTCATTCATAGA	I-T1-T2
AATCACGTATAGC	I-T1-T2
AGCTATACGTGAT	I-T1-T2
TAGCTATACGTGA	I-T1-T2
GAAGATGCTGCCA	I-T1-T2
CCTTGGCTCAAAA	I-T1-T2
GCCGGAGGAAGGA	I-T1-T2
CCGGAGGAAGGAG	I-T1-T2
ACTCCTTCCTCCG	I-T1-T2
AACTCCTTCCTCC	I-T1-T2
AGGCTGCCACCGG	I-T1-T2
ACCGGTGGCAGCC	I-T1-T2
GACCGGTGGCAGC	I-T1-T2
AGACCGGTGGCAG	I-T1-T2
AAATTCAACACCC	I-T1-T2
AAAATTCAACACC	I-T1-T2
ATTTAAAACAAAG	I-T1-T2
AGCACGTATATAT	I-T1-T2
TAGCGAACAAAGA	I-T1-T2
AAATCACGTATAG	I-T1-T2
ACCTACTGGCGAA	I-T1-T2
AACCTACTGGCGA	I-T1-T2
CGCCAGTAGGTTA	I-T1-T2
CTTGTGCTCGTAA	I-T1-T2
CTAAGCCTAACCA	I-T1-T2
GGTTAGGCTTAGA	I-T1-T2
ATTGGAGTTTGTG	I-T1-T2
CATCGGAGGTCGC	I-T1-T2
ATCGGAGGTCGCC	I-T1-T2
CCTGATGTCGGTC	I-T1-T2
ACCGACATCAGGC	I-T1-T2
AGCCTGATGTCGG	I-T1-T2
CGGCAAACCTCCC	I-T1-T2
CGCGAGGAGGCTC	I-T1-T2
CAAAAGGAAGCCC	I-T1-T2
CTTCCTTTTGAGC	I-T1-T2
CGAAGTAGAATTC	I-T1-T2
GGTACCTGCACAA	I-T1-T2
ACGGGGTCGGGAC	I-T1-T2
AGTCCCGACCCCG	I-T1-T2
CCAGTCCCGACCC	I-T1-T2
CCCAGTCCCGACC	I-T1-T2
CCCCAGTCCCGAC	I-T1-T2
ACCCCAGTCCCGA	I-T1-T2
CACCCCAGTCCCG	I-T1-T2
CCACCCCAGTCCC	I-T1-T2
GCCACCCCAGTCC	I-T1-T2
ACTGGGGTGGCCC	I-T1-T2
CTGGGGTGGCCCA	I-T1-T2
CTGGGCCACCCCA	I-T1-T2
ACTGGGCCACCCC	I-T1-T2
GACTGGGCCACCC	I-T1-T2
AGACTGGGCCACC	I-T1-T2
AAGACTGGGCCAC	I-T1-T2
GACTCTCCGATGC	I-T1-T2
ACTCTCCGATGCT	I-T1-T2
AAGCATCGGAGAG	I-T1-T2
CTCCGATGCTTAA	I-T1-T2
CTTAAGCATCGGA	I-T1-T2
ACTTAAGCATCGG	I-T1-T2
AACTTAAGCATCG	I-T1-T2
GATGCTTAAGTTA	I-T1-T2
ATGCTTAAGTTAG	I-T1-T2
GCTAACTTAAGCA	I-T1-T2
AGCTAACTTAAGC	I-T1-T2
AAGCTAACTTAAG	I-T1-T2
AAAGCTAACTTAA	I-T1-T2
CAAAGCTAACTTA	I-T1-T2
AAAACAAGCTCAA	I-T1-T2
TAAAACAAGCTCA	I-T1-T2
ATAAAACAAGCTC	I-T1-T2
AGCTTGTTTTATA	I-T1-T2
CTATAAAACAAGC	I-T1-T2
CCTATAAAACAAG	I-T1-T2
ACACCCCCAAAAG	I-T1-T2
AACACCCCCAAAA	I-T1-T2
AAACACCCCCAAA	I-T1-T2
AAAACACCCCCAA	I-T1-T2
CAAAACACCCCCA	I-T1-T2
GCAAAACACCCCC	I-T1-T2
GGCAAAACACCCC	I-T1-T2
CGGCAAAACACCC	I-T1-T2
GCGGCAAAACACC	I-T1-T2
AGCGGCAAAACAC	I-T1-T2
TAGCGGCAAAACA	I-T1-T2
CTAGCGGCAAAAC	I-T1-T2
TCTAGCGGCAAAA	I-T1-T2
CTCTAGCGGCAAA	I-T1-T2
ACTCTAGCGGCAA	I-T1-T2
CACTCTAGCGGCA	I-T1-T2
GCCGCTAGAGTGA	I-T1-T2
AGTCACTCTAGCG	I-T1-T2
AAGTCACTCTAGC	I-T1-T2
ACCGCTTGCCAAA	I-T1-T2
AACCGCTTGCCAA	I-T1-T2
AAACCGCTTGCCA	I-T1-T2
CAAACCGCTTGCC	I-T1-T2
ACAAACCGCTTGC	I-T1-T2
AACAAACCGCTTG	I-T1-T2
AAGCGGTTTGTTA	I-T1-T2
GCGGTTTGTTACC	I-T1-T2
ACCAGGGCTATCT	I-T1-T2
GGCTATCTCGACC	I-T1-T2
ACCCGGTCGAGAT	I-T1-T2
AAAATACTTGGCT	I-T1-T2
CAAAATACTTGGC	I-T1-T2
CCAAAATACTTGG	I-T1-T2
CAAGTATTTTGGC	I-T1-T2
AAGTATTTTGGCT	I-T1-T2
AGTATTTTGGCTA	I-T1-T2
ATAGCCAAAATAC	I-T1-T2
CATAGCCAAAATA	I-T1-T2
ACATAGCCAAAAT	I-T1-T2
TACATAGCCAAAA	I-T1-T2
GTACATAGCCAAA	I-T1-T2
AGTACATAGCCAA	I-T1-T2
TAGTACATAGCCA	I-T1-T2
GGCTATGTACTAA	I-T1-T2
GCTATGTACTAAC	I-T1-T2
CTATGTACTAACA	I-T1-T2
ATGTACTAACAAG	I-T1-T2
ACTTGTTAGTACA	I-T1-T2
TCCCCACCCAAGA	I-T1-T2
ATAACTCCCCACC	I-T1-T2
AATAACTCCCCAC	I-T1-T2
GAATAACTCCCCA	I-T1-T2
AGTCCCCAAGTCC	I-T1-T2
GGGACTTGGGGAC	I-T1-T2
GGGGACTTGGGGA	I-T1-T2
CCCCAAGTCCCCA	I-T1-T2
AGTCCGCGCTTGG	I-T1-T2
ACCAAGCGCGGAC	I-T1-T2
AACCAAGCGCGGA	I-T1-T2
CAACCAAGCGCGG	I-T1-T2
CCAACCAAGCGCG	I-T1-T2
CCCAACCAAGCGC	I-T1-T2
CCCCAACCAAGCG	I-T1-T2
CTTGGTTGGGGAC	I-T1-T2
AGTCCCCAACCAA	I-T1-T2
GGACTGACTCGCC	I-T1-T2
CGGACTGACTCGC	I-T1-T2
CGCGGACTGACTC	I-T1-T2
AGTCAGTCCGCGC	I-T1-T2
AGCGCGGACTGAC	I-T1-T2
AAGCGCGGACTGA	I-T1-T2
CAAGCGCGGACTG	I-T1-T2
GCTTGGTTGGGGA	I-T1-T2
CGAGTCTCCCCAA	I-T1-T2
GCGAGTCTCCCCA	I-T1-T2
AGTCCGCGCTTGA	I-T1-T2
ATCAAGCGCGGAC	I-T1-T2
AATCAAGCGCGGA	I-T1-T2
CAATCAAGCGCGG	I-T1-T2
CCAATCAAGCGCG	I-T1-T2
CCCCAATCAAGCG	I-T1-T2
GCTTGATTGGGGA	I-T1-T2
CTTGATTGGGGAC	I-T1-T2
AGTCCCCAATCAA	I-T1-T2
CAGTCCCCAATCA	I-T1-T2
ACAGTCCCCAATC	I-T1-T2
ATTGGGGACTGTC	I-T1-T2
GCGACAGTCCCCA	I-T1-T2
CGCGACAGTCCCC	I-T1-T2
GGGACTGTCGCGA	I-T1-T2
CAGTCCCCAACCA	I-T1-T2
ACAGTCCCCAACC	I-T1-T2
GACAGTCCCCAAC	I-T1-T2
ACTGACTCGCCAC	I-T1-T2
GACTGACTCGCCA	I-T1-T2
CGAGTCAGTCCGC	I-T1-T2
GCCACAGTCCCCA	I-T1-T2
AGCCACAGTCCCC	I-T1-T2
GGGACTGTGGCTA	I-T1-T2
ATAGCCACAGTCC	I-T1-T2
CATAGCCACAGTC	I-T1-T2
ACATAGCCACAGT	I-T1-T2
CACATAGCCACAG	I-T1-T2
GCCACATAGCCAC	I-T1-T2
CGCCACATAGCCA	I-T1-T2
GGCTATGTGGCGA	I-T1-T2
CTCGCCACATAGC	I-T1-T2
ACTCGCCACATAG	I-T1-T2
GACTCGCCACATA	I-T1-T2
ATGTGGCGAGTCA	I-T1-T2
CTGACTCGCCACA	I-T1-T2
CCTCGCGACAGTC	I-T1-T2
ACCTCGCGACAGT	I-T1-T2
CACCTCGCGACAG	I-T1-T2
GCCACCTCGCGAC	I-T1-T2
GGCCACCTCGCGA	I-T1-T2
CGCGAGGTGGCCA	I-T1-T2
CTGGCCACCTCGC	I-T1-T2
ACTGGCCACCTCG	I-T1-T2
GACTGGCCACCTC	I-T1-T2
AGGTGGCCAGTCA	I-T1-T2
ACTGACTGGCCAC	I-T1-T2
GACTGACTGGCCA	I-T1-T2
GGACTGACTGGCC	I-T1-T2
CGGACTGACTGGC	I-T1-T2
ATTGAGCGTTGCG	I-T1-T2
CCGCAACGCTCAA	I-T1-T2
CCCGCAACGCTCA	I-T1-T2
GAGCGTTGCGGGC	I-T1-T2
AGCGTTGCGGGCC	I-T1-T2
CGGCCCGCAACGC	I-T1-T2
CCCTCCTTCTAGC	I-T1-T2
ATTGGCGCTAGAA	I-T1-T2
AATTGGCGCTAGA	I-T1-T2
CAATTGGCGCTAG	I-T1-T2
ACAATTGGCGCTA	I-T1-T2
AACAATTGGCGCT	I-T1-T2
AGGTAGAAACAAT	I-T1-T2
CGAAGACTGGGCC	I-T1-T2
GCCCAGTCTTCGA	I-T1-T2
CCCAGTCTTCGAC	I-T1-T2
AGTCGAAGACTGG	I-T1-T2
CAGTCTTCGACTC	I-T1-T2
AGAGTCGAAGACT	I-T1-T2
GAGAGTCGAAGAC	I-T1-T2
CGGAGAGTCGAAG	I-T1-T2
TCGGAGAGTCGAA	I-T1-T2
ATCGGAGAGTCGA	I-T1-T2
CATCGGAGAGTCG	I-T1-T2
GTCCCACATTGGA	I-T1-T2
AGTCCCACATTGG	I-T1-T2
AGCGGTTTGTTAC	I-T1-T2
CCGGTAACAAACC	I-T1-T2
GCCGGTAACAAAC	I-T1-T2
GGCCGGTAACAAA	I-T1-T2
GGGCCGGTAACAA	I-T1-T2
AGGGCCGGTAACA	I-T1-T2
AAGGGCCGGTAAC	I-T1-T2
GAAGGGCCGGTAA	I-T1-T2
TCCAAGCTCCACA	I-T1-T2
ATAAAAGGAAGGC	I-T1-T2
CTACGTCCACTTA	I-T1-T2
TAAGGGGTGGCGA	I-T1-T2
AGGGGTGGCGAGC	I-T1-T2
GGCTCGCCACCCC	I-T1-T2
GGGTGGCGAGCCA	I-T1-T2
GTGGCGAGCCAAC	I-T1-T2
TGGCGAGCCAACA	I-T1-T2
CCAAGGCAGGAAC	I-T1-T2
CAAGGCAGGAACC	I-T1-T2
AAGGCAGGAACCC	I-T1-T2
AGGCAGGAACCCT	I-T1-T2
GGCAGGAACCCTA	I-T1-T2
GCAGGAACCCTAA	I-T1-T2
CCCTTAGGGTTCC	I-T1-T2
CCCCTTAGGGTTC	I-T1-T2
GGTGGCGAGCCAA	I-T1-T2
GCCAAGGCAGGAA	I-T1-T2
AGGAACCCTAAGG	I-T1-T2
CAGGAACCCTAAG	I-T1-T2
AGCGGACTCCGCG	I-T1-T2
ACACGCGGAGTCC	I-T1-T2
CACGCGGAGTCCG	I-T1-T2
ACGCGGAGTCCGC	I-T1-T2
CGGACTCCGCGCC	I-T1-T2
GCGCGGACTCCGC	I-T1-T2
GCGCGGAGTCCGC	I-T1-T2
GGGAGGCTGCCAC	I-T1-T2
AGGGAGGCTGCCA	I-T1-T2
GGCAGCCTCCCTA	I-T1-T2
CTAGGGAGGCTGC	I-T1-T2
CAGCCTCCCTAGC	I-T1-T2
TCTACAAGTTTCA	I-T1-T2
CGAGAGTCTCGCC	I-T1-T2
GAGAGTCTCGCCA	I-T1-T2
AGCGGCCCGCCAC	I-T1-T2
CGGCCCGCCACGC	I-T1-T2
GAGTCTCGCCAAC	I-T1-T2
CTAGTTGGCGAGA	I-T1-T2
CTCGCCAACTAGC	I-T1-T2
GACTTGGGGACTC	I-T1-T2
AAGTCCCCAAGTC	I-T1-T2
ACTTGGGGACTTG	I-T1-T2
ACAAGTCCCCAAG	I-T1-T2
AACAAGTCCCCAA	I-T1-T2
CTAACAAGTCCCC	I-T1-T2
ACTAACAAGTCCC	I-T1-T2
GGACTTGTTAGTA	I-T1-T2
TATGTACTAACAA	I-T1-T2
CAATTACCCGGTC	I-T1-T2
TTGGCCTATAAAA	I-T1-T2
GCCTATAAAACAA	I-T1-T2
TAAGCATCGGAGA	I-T1-T2
CGGTGGCAGCCTC	I-T1-T2
CGGTAACAAACCG	I-T1-T2
AAACAAGCTCAAG	I-T1-T2
AACAAGCTCAAGG	I-T1-T2
ACAAGCTCAAGGT	I-T1-T2
CAAGCTCAAGGTA	I-T1-T2
AAGCTCAAGGTAC	I-T1-T2
AGCTCAAGGTACA	I-T1-T2
CTCAAGGTACACA	I-T1-T2
GCTCAAGGTACAC	I-T1-T2
GGAGAGTCGAAGA	I-T1-T2
CCGAGCCGGGAAG	I-T1-T2
CCCGAGCCGGGAA	I-T1-T2
TCCCGAGCCGGGA	I-T1-T2
CCCGGCTCGGGAC	I-T1-T2
CGTGGCGAGTCAG	I-T1-T2
GCGTGGCGAGTCA	I-T1-T2
CCACTTCGCGACA	I-T1-T2
CACTTCGCGACAG	I-T1-T2
ACTGTCGCGAAGT	I-T1-T2
CTTCGCGACAGTC	I-T1-T2
GGACTGTCGCGAA	I-T1-T2
CGACAGTCCCCAA	I-T1-T2
AAGCGCGGACTGC	I-T1-T2
AGCGCGGACTGCC	I-T1-T2
AGGCAGTCCGCGC	I-T1-T2
CGCGGACTGCCTC	I-T1-T2
CGAGGCAGTCCGC	I-T1-T2
CGGACTGCCTCGC	I-T1-T2
GACTGCCTCGCCA	I-T1-T2
CCCAATCAAGCGC	I-T1-T2
CAGTCAGTCCGCG	I-T1-T2
CCAGTCAGTCCGC	I-T1-T2
AGTGGCCAGTCAG	I-T1-T2
AAGTGGCCAGTCA	I-T1-T2
GAAGTGGCCAGTC	I-T1-T2
GGCCACTTCGCGA	I-T1-T2
GCCACTTCGCGAC	I-T1-T2
GGACTGCCTCGCC	I-T1-T2
GACTTGTTAGTAC	I-T1-T2
GAAGACTGGGCCA	I-T1-T2
GACTGGGGTGGCC	I-T1-T2
ACAGGTAGAAACA	I-T1-T2
GATGATCTTTCAC	I-T1-T2
CTCCAAGCTCCAC	I-T1-T2
GGCCCGCCACGCC	I-T1-T2
CCAATTGTTTCTA	I-T1-T2
CAGGTAGAAACAA	I-T1-T2
CAGTCCCGACCCC	I-T1-T2
AATTACCCGGTCG	I-T1-T2
ACAATTACCCGGT	I-T1-T2
ACTCGCCACGCAG	I-T1-T2
CCACAGTCCCCAA	I-T1-T2
CTCGCGACAGTCC	I-T1-T2
CCACCTCGCGACA	I-T1-T2
CTGACTGGCCACC	I-T1-T2
CCACATAGCCACA	I-T1-T2
GACTCGCCACGCA	I-T1-T2
CCACCGGTCTAGA	I-T1-T2
CACCGGTCTAGAA	I-T1-T2
CCGGCGAGCCCAA	I-T1-T2
AATGACTTCGCGC	I-T1-T2
AGCAGAGCAACTA	I-T1-T2
AGTTGCTCTGCTC	I-T1-T2
GGAGGCTGCCACC	I-T1-T2
AAATCTTAAGATT	I-T1-T2
GGACTCCGCGCCC	I-T1-T2
AAGAAGGAGAGGC	I-T1-T2
AGAAGGGCGCGGA	I-T1-T2
AGAGAAGGGCGCG	I-T1-T2
CAGCGGAGTCCGC	I-T1-T2
CCAGCGGACTCCG	I-T1-T2
ATAGAAAAATCTA	I-T1-T2
AGCGGAGTCCGCG	I-T1-T2
GAGAAATAGAAAA	I-T1-T2
CTAGATTTTTCTA	I-T1-T2
AGAAAAATCTAGA	I-T1-T2
CAGCGGACTCCGC	I-T1-T2
GGAGAAATAGAAA	I-T1-T2
CTCTAGATTTTTC	I-T1-T2
AAAATCTAGAGAG	I-T1-T2
AAATCTAGAGAGA	I-T1-T2
AATCTAGAGAGAC	I-T1-T2
AAAAATCTAGAGA	I-T1-T2
ACTGTTCATAAGC	I-T1-T2
ACCTCTCTGGGGA	T1-T2
AAGTTAGAATCCG	T1-T2
AGTTAGAATCCGG	T1-T2
TAGAATCCGGCCA	T1-T2
AACCTTAAATAAA	T1-T2
AGCTAACAAACCC	T1-T2
ATTTCCCCAAAAA	T1-T2
ATTTTTGGGGAAA	T1-T2
AACTTTAAGAAAT	T1-T2
AATTTCTTAAAGT	T1-T2
CGTCACCCCATAC	T1-T2
AGTATGGGGTGAC	T1-T2
CAGTATGGGGTGA	T1-T2
CACCCCATACTGG	T1-T2
ATTCCAGTATGGG	T1-T2
AATTCCAGTATGG	T1-T2
CAATTCCAGTATG	T1-T2
ACAATTCCAGTAT	T1-T2
TACAATTCCAGTA	T1-T2
ACTGGAATTGTAC	T1-T2
CTGGAATTGTACC	T1-T2
AATTGTACCTCAG	T1-T2
TCCTTGTACGAAA	T1-T2
ATTTCGTACAAGG	T1-T2
CTTGTACGAAATC	T1-T2
AGATTTCGTACAA	T1-T2
AGAGTATAATCAC	T1-T2
AGAGACCTCCGAC	T1-T2
AAGAGACCTCCGA	T1-T2
CGCTCGAGCCTCC	T1-T2
AAAACCTTAAATA	T1-T2
AAACCTTAAATAA	T1-T2
ACCTTAAATAAAA	T1-T2
GGCCGGATTCTAA	T1-T2
GGATTCTAACTTA	T1-T2
GATTATTAAGTTA	T1-T2
AACAATTCTCAAA	T1-T2
ACAATTCTCAAAC	T1-T2
CAATTCTCAAACC	T1-T2
AATTCTCAAACCT	T1-T2
ATTCTCAAACCTA	T1-T2
ATAGGTTTGAGAA	T1-T2
ATCTCGAGCTAGG	T1-T2
CATCTCGAGCTAG	T1-T2
AGCTCGAGATGGA	T1-T2
CTCCATCTCGAGC	T1-T2
ACAAAATAATCGT	T1-T2
AAATTATGGGTCG	T1-T2
AATTATGGGTCGG	T1-T2
AGGGGACGATTAT	T1-T2
CCATCTCGAGCTA	T1-T2
ATACTGAGGTACA	T1-T2
TACTGAGGTACAA	T1-T2
ACTGAGGTACAAT	T1-T2
ACAGTATTCAGAG	T1-T2
AACAGTATTCAGA	T1-T2
ACTTAATGACGAA	T1-T2
CGATATCTATGAA	T1-T2
ACGATATCTATGA	T1-T2
CATAGATATCGTA	T1-T2
ATAGATATCGTAC	T1-T2
AGATATCGTACAA	T1-T2
CGACAACAAATAA	T1-T2
CCGCTCGAGCCTC	T1-T2
GGCTCGAGCGGAA	T1-T2
CTTCCGCTCGAGC	T1-T2
CTCGAGCGGAAGA	T1-T2
CGAGCGGAAGAGA	T1-T2
GAGCGGAAGAGAC	T1-T2
AGCGGAAGAGACC	T1-T2
AGGTCTCTTCCGC	T1-T2
CGGAAGAGACCTC	T1-T2
CGGAGGTCTCTTC	T1-T2
CATTTCGAACACA	T1-T2
AGCATTTCGAACA	T1-T2
AAGCATTTCGAAC	T1-T2
AAAGCATTTCGAA	T1-T2
TAAAGCATTTCGA	T1-T2
ATAAAGCATTTCG	T1-T2
GAAAATCATTCAA	T1-T2
AGAAAATCATTCA	T1-T2
CAGAAAATCATTC	T1-T2
AATGATTTTCTGT	T1-T2
CAACAGAAAATCA	T1-T2
ACAACAGAAAATC	T1-T2
TATTCTCATATAA	T1-T2
AGGCTCGAGCGGA	T1-T2
CTCTTCCGCTCGA	T1-T2
CATAATTTTTACC	T1-T2
ATTATTTTGTGGG	T1-T2
TCCCACAAAATAA	T1-T2
ATCCCACAAAATA	T1-T2
TAATCCCACAAAA	T1-T2
ATAATCCCACAAA	T1-T2
AACTTAATAATCC	T1-T2
CCGACAACAAATA	T1-T2
TTCCGACAACAAA	T1-T2
AGACCTCACGCGA	T1-T2
CGCGTGAGGTCTA	T1-T2
CTAGACCTCACGC	T1-T2
CATACTGAGGTAC	T1-T2
TAGATATCGTACA	T1-T2
AATGAGTTTTATA	T1
ATGAGTTTTATAA	T1
ATTATAAAACTCA	T1
AATTATAAAACTC	T1
ATTAAGGGTCGGG	T1
AATTAAGGGTCGG	T1
AAATTAAGGGTCG	T1
ATTAAATTAAACA	T1
GTGTGAATACATA	T1
GTATGTATTCACA	T1
CCCTTAATTTTTA	T1
AGAAATCGGTAAT	T1
ATGCCCACCAAAA	T1
AAATCCTTAATTA	T1
AATTAAGGATTTA	T1
AAATTTCCCGAAA	T1
CTATATATGAGTA	T1
AGTATGGGGGAAA	T1
CAGTATGGGGGAA	T1
CGTAGCCTTGTAC	T1
ATAGAAAGTCGTA	T1
AATAGAAAGTCGT	T1
AATTCATTCATAG	T1
AGTGTGAATACAT	T1
GTGGACAAAAGCA	T1
AGTGGACAAAAGC	T1
AATATTCAAAAAC	T1
GAATTCATTCATA	T1
CGAAAAATAGATA	T1
ATCTATTTTTCGA	T1
CTTGTACGATATC	T1
AGAATAGAAAGTC	T1
AATTCAAAGAATA	T1
TTAAGTTTACAAA	T1
ATTTCCAACAACA	T1
AATTTCCAACAAC	T1
AAATTTCCAACAA	T1
GAAAAATAGATAA	T1
TGGACAAAAGCAA	T1
