# Supplementary material for: Transposon signatures of allopolyploid genome evolution
Source: Nat Commun. 2023 Jun 1;14:3180. doi: 10.1038/s41467-023-38560-z (PMC10235133; doi:10.1038/s41467-023-38560-z)
Supplement: Supplementary file 16 — Supplementary Data 13 [file 41467_2023_38560_MOESM16_ESM.xlsx]

## Sheet: tobacco.sub13
Mer	Subgenome
AAAAAAGGGGGCG	S
AAAAACATGCGCA	S
AAAAACCCAACCA	S
AAAAACTTCCGAA	S
AAAAAGACGGAGG	S
AAAAAGGCATACC	S
AAAAAGTCTATCA	S
AAAAATACGTGAT	S
AAAAATAGATCAC	S
AAAAATGCTTCCC	S
AAAAATGTAGCGC	S
AAAACACACAGCA	S
AAAACACATCGGA	S
AAAACACGTCTTG	S
AAAACAGGCTTCC	S
AAAACAGTAGAAT	S
AAAACAGTGAGGA	S
AAAACATGCGCAG	S
AAAACCAGTCGAT	S
AAAACCCAACCAA	S
AAAACCCCATAGA	S
AAAACCCGAGGCC	S
AAAACCCGGAATC	S
AAAACCGAACATC	S
AAAACCGTTAGCT	S
AAAACGACACTAA	S
AAAACGCCCCTCG	S
AAAACGGAGCGGT	S
AAAACTAACAGAC	S
AAAACTACTTGGG	S
AAAACTCATTCCG	S
AAAACTCCCTTGT	S
AAAACTGTAAGAC	S
AAAACTGTTTGGG	S
AAAACTTGAGGGT	S
AAAAGAACCGGTT	S
AAAAGACCTTAAC	S
AAAAGAGACTAAG	S
AAAAGAGCTTCGA	S
AAAAGAGTCAAGC	S
AAAAGATTGACTC	S
AAAAGCCACTCGG	S
AAAAGCCCACGAG	S
AAAAGCGGAATTC	S
AAAAGCGTAAGAG	S
AAAAGGCATACCC	S
AAAAGGGACGTAG	S
AAAAGGGGGCGCG	S
AAAAGGGGGTGCG	S
AAAAGGGTGGGTA	S
AAAAGGTCGTACC	S
AAAAGGTGGAACC	S
AAAAGTAACCAGC	S
AAAAGTCTATCAA	S
AAAAGTGCCGCTC	S
AAAAGTGTGAAAG	S
AAAATAACGCGCC	S
AAAATACGCTTTC	S
AAAATACGTGATC	S
AAAATAGATCACG	S
AAAATATGGGACT	S
AAAATCACAGGCC	S
AAAATCAGTAGGC	S
AAAATCCCCTAAG	S
AAAATCCCGTACT	S
AAAATCCGGGTCG	S
AAAATCTCACCTA	S
AAAATCTCACTAT	S
AAAATCTCGCCTA	S
AAAATGAGCTCGA	S
AAAATGCACCGCG	S
AAAATGGTGTGCG	S
AAAATGTAGTGCG	S
AAAATGTCTGGCT	S
AAAATGTGCACGG	S
AAAATTGGACCCT	S
AAAATTTCAGGTC	S
AAACAAACCTAGG	S
AAACAAAGCCTAC	S
AAACAAGAGACTC	S
AAACAAGGCTCTT	S
AAACACACAGCAG	S
AAACACAGCCCGA	S
AAACACATAGGGG	S
AAACACATCGGAT	S
AAACACCTAAAAC	S
AAACACCTTAGTT	S
AAACACGGGGAAA	S
AAACACGTAAGGC	S
AAACACTCGCTTT	S
AAACAGAGCGGTA	S
AAACAGCGTAAGA	S
AAACAGGCTACCC	S
AAACAGGCTTCCC	S
AAACAGTGAGGAA	S
AAACATGATGATA	S
AAACATGATGCTC	S
AAACATGGCACCA	S
AAACATGGCACTA	S
AAACATGGCTGAG	S
AAACCACGTTCTT	S
AAACCAGCATGTA	S
AAACCAGTCGATC	S
AAACCATCCCGAC	S
AAACCATGGCATA	S
AAACCCAACCAAA	S
AAACCCAGTGGAC	S
AAACCCAGTTCCC	S
AAACCCCATAGAA	S
AAACCCCGCTCGA	S
AAACCCCGGATTG	S
AAACCCGGAATCT	S
AAACCCGGACCCG	S
AAACCCGGACTCC	S
AAACCCTAAATCG	S
AAACCGAACATCC	S
AAACCGCCCCTCG	S
AAACCGGCGAACC	S
AAACCGGTCAGCA	S
AAACCGGTCATGT	S
AAACCTAGCCGAG	S
AAACCTAGGACAC	S
AAACCTAGGACCC	S
AAACCTATGTGTT	S
AAACCTTACCAAA	S
AAACCTTACTCTG	S
AAACCTTAGGGGT	S
AAACCTTCAACAG	S
AAACCTTCCGAGG	S
AAACCTTCTATTC	S
AAACCTTGCCGGT	S
AAACGAACAATCT	S
AAACGACCCCGTT	S
AAACGAGGTAAAC	S
AAACGAGTGATAA	S
AAACGAGTTGTTC	S
AAACGCCCCTCGG	S
AAACGCGGAGACT	S
AAACGCGGTCCAC	S
AAACGCGTAGTTG	S
AAACGGAGCGGTA	S
AAACGGGATTATT	S
AAACGGGGTCGTT	S
AAACGTTGTCTCC	S
AAACTAACGCGAC	S
AAACTAGGCCAGC	S
AAACTAGGGCTTG	S
AAACTATAAGACC	S
AAACTCATTCCGA	S
AAACTCCCTTATA	S
AAACTCCGATGAC	S
AAACTCCTATCTA	S
AAACTCGATGACT	S
AAACTCGATTCTA	S
AAACTCGGGTGCG	S
AAACTCGGGTGTG	S
AAACTCTAGCCCG	S
AAACTCTCCGAAA	S
AAACTGAAAGCCG	S
AAACTGACTTGTC	S
AAACTGAGCTAAG	S
AAACTGCCAACCG	S
AAACTGCCTCCGA	S
AAACTGGTATGTC	S
AAACTGTAAGACC	S
AAACTGTTTGGGC	S
AAACTTAGGCTTG	S
AAACTTGAGGGTC	S
AAACTTGCGGAAG	S
AAACTTGTAAGAC	S
AAACTTGTTCCAA	S
AAAGAACCGGTTA	S
AAAGAATCCCTGC	S
AAAGACAACCCTT	S
AAAGACAATGACG	S
AAAGACCTTAACG	S
AAAGACGACTTCC	S
AAAGAGCGGGTGG	S
AAAGAGCTTCGAC	S
AAAGAGGGGCTAC	S
AAAGAGGTTCACG	S
AAAGAGTCAAGCC	S
AAAGATAACTTGC	S
AAAGATCGCCACC	S
AAAGATCGCCACT	S
AAAGATTGACTCT	S
AAAGATTGGCTCA	S
AAAGCAACTACGC	S
AAAGCAAGCGGTC	S
AAAGCCAATTCTC	S
AAAGCCACTGAAC	S
AAAGCCCACTCGA	S
AAAGCCGATCAAT	S
AAAGCGAGGGTTG	S
AAAGCGATAGTTG	S
AAAGCGCGGATTG	S
AAAGCGGAATTCG	S
AAAGCGGAATTTG	S
AAAGCGGTAGTTG	S
AAAGCGGTGTTTG	S
AAAGCGGTTAATA	S
AAAGCGGTTATAA	S
AAAGCGTAAGAGC	S
AAAGCGTAATTTA	S
AAAGCGTAATTTG	S
AAAGCGTATTTTG	S
AAAGCGTTATTAA	S
AAAGCTATCCGAA	S
AAAGCTATTGCGA	S
AAAGCTCTGGATG	S
AAAGGAGTTGGCA	S
AAAGGATAACGGT	S
AAAGGCATACCCT	S
AAAGGCATCGCGA	S
AAAGGCATCGCGG	S
AAAGGCGTCGCGA	S
AAAGGCGTCGCGG	S
AAAGGCTCCGGCC	S
AAAGGCTTGGAAA	S
AAAGGCTTGTATC	S
AAAGGGAACGAGT	S
AAAGGGAATCACT	S
AAAGGGACGTAGG	S
AAAGGGACTCCTC	S
AAAGGGCACACCA	S
AAAGGGCATACCC	S
AAAGGGGACCCTT	S
AAAGGGGATCCTT	S
AAAGGGGGCGCGA	S
AAAGGGGGTGCGA	S
AAAGGGTGGGTAG	S
AAAGGGTTTTACC	S
AAAGGTACCTCCA	S
AAAGGTCATCACT	S
AAAGGTCCTCGGG	S
AAAGGTCGCATCG	S
AAAGGTCGCTTCG	S
AAAGGTCTCAACG	S
AAAGGTCTCTACG	S
AAAGGTGATCTTA	S
AAAGGTGGAACCG	S
AAAGGTTAGTTCG	S
AAAGGTTCGCCCC	S
AAAGTAGCACAAC	S
AAAGTCCACTGGG	S
AAAGTCCCCAAGC	S
AAAGTCCTTAACG	S
AAAGTCGTGGCAG	S
AAAGTCTATCAAA	S
AAAGTCTGCCACG	S
AAAGTGACAATCG	S
AAAGTGAGTACTC	S
AAAGTGCAAAAGC	S
AAAGTGCCGCTCG	S
AAAGTGCGTAGTT	S
AAAGTGGCTTGTG	S
AAAGTGGTGTACA	S
AAAGTGTAAGAGC	S
AAAGTTACCGATC	S
AAAGTTCCCTAAG	S
AAAGTTCTCAGGG	S
AAATAACGTGAAG	S
AAATACACGGTAA	S
AAATACCGGATGC	S
AAATACGAGTTAC	S
AAATACGCGGTAA	S
AAATACGCTTTCG	S
AAATACGTACAGG	S
AAATACGTGATCT	S
AAATACTAAGGCG	S
AAATACTCGGAGA	S
AAATAGACGAATC	S
AAATAGATCACGT	S
AAATAGCTCTCGT	S
AAATAGGACACAA	S
AAATAGGACCGAT	S
AAATAGGCTACCC	S
AAATAGGGAGGCA	S
AAATAGGGCAATA	S
AAATAGTACCTTA	S
AAATAGTCATTCG	S
AAATAGTCGAGTC	S
AAATAGTTAACTA	S
AAATAGTTGGCAC	S
AAATATCGCCAAC	S
AAATATGCTAAGG	S
AAATATGGCATTC	S
AAATCAAAATAGC	S
AAATCACAGGCCT	S
AAATCACCTCCCG	S
AAATCACGTAAAG	S
AAATCAGAACGAG	S
AAATCAGTAGGCA	S
AAATCAGTCTGCC	S
AAATCAGTGGTAA	S
AAATCATCAATCG	S
AAATCCAAGACCC	S
AAATCCCCTAAGG	S
AAATCCCGAATCG	S
AAATCCCGTACTA	S
AAATCCGATGGTT	S
AAATCCGCCCCTC	S
AAATCCGGGTAAG	S
AAATCCGGGTCGT	S
AAATCCGGTTTTC	S
AAATCCTCACAAG	S
AAATCCTGCTTTA	S
AAATCGAGGTTCT	S
AAATCGATTGTAA	S
AAATCGCAGGCCA	S
AAATCGCCTCACG	S
AAATCGCGAAGGA	S
AAATCGGACCTCA	S
AAATCGGGTTTAT	S
AAATCGTAAGCCC	S
AAATCTACTCCGA	S
AAATCTACTCCGG	S
AAATCTATTCAAT	S
AAATCTCACCTAT	S
AAATCTCACTATC	S
AAATCTCAGGCCC	S
AAATCTCGCCTAC	S
AAATCTCGCCTAT	S
AAATCTGGGTCGT	S
AAATCTGGGTGTG	S
AAATCTTACCTCC	S
AAATGACCCCTCA	S
AAATGACGTGAAT	S
AAATGACTACGGT	S
AAATGATGTCCTG	S
AAATGATGTTCTG	S
AAATGCAATGCGG	S
AAATGCACCCGCA	S
AAATGCACCCGTG	S
AAATGCACCGCGG	S
AAATGCAGATGGA	S
AAATGCAGTCCTA	S
AAATGCCCAAGGG	S
AAATGCCTTGTAC	S
AAATGCGACGTAT	S
AAATGCGCACCCG	S
AAATGCGGTACCG	S
AAATGCTCCCCAA	S
AAATGCTCCGCGT	S
AAATGGAGCGGTA	S
AAATGGCACACCT	S
AAATGGCACGCCT	S
AAATGGCCCCTCA	S
AAATGGGACCTAG	S
AAATGGGACTCTA	S
AAATGGGGAGTTC	S
AAATGGTAACAAC	S
AAATGGTAATAAC	S
AAATGGTAATTAC	S
AAATGGTGCCTCC	S
AAATGGTGTGCGG	S
AAATGTAGTGCGG	S
AAATGTATTCCCT	S
AAATGTCTGGCTC	S
AAATGTGCACGGC	S
AAATGTGCCGCTC	S
AAATGTTGTCCTG	S
AAATTAACGCGAC	S
AAATTACCTTAGC	S
AAATTACGCTTTC	S
AAATTATCCTAAG	S
AAATTATGCGGGT	S
AAATTCCGCTTTC	S
AAATTCCTCCGGG	S
AAATTCGGAAAGG	S
AAATTCTAAGGCG	S
AAATTGAGTCCTC	S
AAATTGGAGACCT	S
AAATTGTAAGACC	S
AAATTTCAGGTCA	S
AAATTTGCGCCAG	S
AAATTTGTAAATG	S
AACAAACCTAGGA	S
AACAAACCTCCTA	S
AACAAAGCCCAAG	S
AACAAAGCCCACT	S
AACAAAGCCTACA	S
AACAAATCCTGTG	S
AACAACAGTATCG	S
AACAACATCCCGG	S
AACAACCCTCTGC	S
AACAACTAGCATA	S
AACAACTAGCTCG	S
AACAACTGGTCGC	S
AACAAGCCATCTC	S
AACAAGCTCACCA	S
AACAAGCTCACCT	S
AACAAGTTTGAAT	S
AACAATACCAGCC	S
AACAATATCCCGG	S
AACAATCTCCCGG	S
AACAATGCGGTCG	S
AACACAAAGAACC	S
AACACAAATCCCG	S
AACACAAGACCCA	S
AACACAAGTTATC	S
AACACACAGCAGC	S
AACACAGCCCGAC	S
AACACAGCCCGAT	S
AACACAGCCCTAA	S
AACACATAAGTCA	S
AACACATAGTGCG	S
AACACATCGGATT	S
AACACATGGGGTC	S
AACACATTCCGAT	S
AACACCCGCTACC	S
AACACCTGGAACA	S
AACACGATGTCTG	S
AACACGCCTCAAT	S
AACACGCGGTACA	S
AACACGGATAACG	S
AACACGGGGAAAG	S
AACACGTGCGACG	S
AACACTACAGAGC	S
AACACTACGGAGC	S
AACACTCCTCAAT	S
AACACTCGCTTTG	S
AACACTCGGGGAC	S
AACACTCGGTGCC	S
AACACTCTCGAAG	S
AACACTGAAATCG	S
AACACTGTCGTAA	S
AACACTTAAGCTC	S
AACACTTCAAGTA	S
AACACTTGGAGGT	S
AACAGAACCTTCT	S
AACAGACAAGGGG	S
AACAGACCTAAGT	S
AACAGAGCGGTAA	S
AACAGAGTAAGGT	S
AACAGAGTCAATC	S
AACAGAGTGGTAA	S
AACAGCGTAAGAG	S
AACAGGACTGAGT	S
AACAGGATTTGCC	S
AACAGGCATGACA	S
AACAGGCTACCCT	S
AACAGTATCAGCC	S
AACAGTCATACGG	S
AACAGTCATTCGG	S
AACAGTGAGGAAA	S
AACAGTGAGGAAT	S
AACAGTGCACGAC	S
AACAGTTCTCAGT	S
AACAGTTGAGCGA	S
AACAGTTGGCACG	S
AACATAGCACATA	S
AACATAGCCGGAA	S
AACATAGGCCCTC	S
AACATAGTACAAA	S
AACATCACCGTAA	S
AACATCATTCAAA	S
AACATCATTTACA	S
AACATCCATCGCC	S
AACATCCCAGCAA	S
AACATCCCGGCAA	S
AACATCGAATCAA	S
AACATCGGATTCA	S
AACATCTCAAGGG	S
AACATCTCGGCAA	S
AACATGATGATAG	S
AACATGCACTCGC	S
AACATGCTGCGGG	S
AACATGCTTCACG	S
AACATGGCACCAC	S
AACATGGCCGAGT	S
AACATGGCTGAGT	S
AACATTAGGGCTC	S
AACATTCATGGTC	S
AACATTGGGTACA	S
AACATTTACAATC	S
AACCAAAAGCACA	S
AACCAAAGGCACC	S
AACCAACACAGCC	S
AACCAACCTAGGA	S
AACCAAGCCGACT	S
AACCAAGGAGAGC	S
AACCAAGGCTTTC	S
AACCAAGGTTTTC	S
AACCAAGTCAGAA	S
AACCACACTAGTG	S
AACCACCACTTAC	S
AACCACCTGCCTG	S
AACCACGACCACC	S
AACCACGGAACCC	S
AACCACGTCACAT	S
AACCAGAAATTCT	S
AACCAGAGATAGG	S
AACCAGCAGGCAG	S
AACCAGCATATAG	S
AACCAGTATAATA	S
AACCAGTCGATCA	S
AACCATACGCTGG	S
AACCATCGGAACT	S
AACCATCTTCCAT	S
AACCATGACCCGA	S
AACCATGTACGGA	S
AACCATGTAGGAC	S
AACCATGTCGGGT	S
AACCCAACACAGC	S
AACCCAACTAGAC	S
AACCCACCTGTGT	S
AACCCAGTGGACT	S
AACCCAGTTCCCA	S
AACCCATATCCAC	S
AACCCATGAATCA	S
AACCCCACTCGAT	S
AACCCCCTATATG	S
AACCCCGCTCGAT	S
AACCCCGGATTGC	S
AACCCCTTGAAGG	S
AACCCGAAACCAC	S
AACCCGAAGCAGA	S
AACCCGACACAGC	S
AACCCGACTCGGA	S
AACCCGAGCCAAC	S
AACCCGAGGACCT	S
AACCCGAGGCCAT	S
AACCCGATGGACT	S
AACCCGATTGATC	S
AACCCGCACATGT	S
AACCCGCTCTCCA	S
AACCCGGAATCTC	S
AACCCGGACCCGG	S
AACCCGGGAATGC	S
AACCCGGTAGCGG	S
AACCCGGTGAACC	S
AACCCGTAGTCCC	S
AACCCTACACCTC	S
AACCCTAGATGCA	S
AACCCTCAGGACA	S
AACCCTCTCGCGA	S
AACCCTGGAATAA	S
AACCCTGGTCGCA	S
AACCCTGTTATCT	S
AACCCTTAAGAAG	S
AACCCTTCAGGGC	S
AACCCTTCAGGTG	S
AACCCTTCGGGGA	S
AACCGAAAATCGC	S
AACCGAACATCCC	S
AACCGAACCATCG	S
AACCGACGACGGG	S
AACCGATAGACAA	S
AACCGATGCATCT	S
AACCGCCCCTCGG	S
AACCGCTTTTATT	S
AACCGGAAAACGC	S
AACCGGAAACTTC	S
AACCGGAAATCGC	S
AACCGGATTTCCA	S
AACCGGCGAACCC	S
AACCGGCTAAATC	S
AACCGGCTGATGT	S
AACCGGGCCAGTC	S
AACCGGGGATCTC	S
AACCGGGGCAACC	S
AACCGGGGTCGTG	S
AACCGGTCAGCAT	S
AACCGGTTAAAAC	S
AACCGGTTAAACA	S
AACCGGTTCTTTC	S
AACCGTACCCGTA	S
AACCGTCATAGGA	S
AACCGTCCAAAGA	S
AACCGTCGACTAC	S
AACCGTTATCCTT	S
AACCGTTGCACTT	S
AACCTAAGGCCTT	S
AACCTACGCTGCT	S
AACCTAGCATGCT	S
AACCTAGCCGAGT	S
AACCTAGCTCCTA	S
AACCTAGGACACC	S
AACCTAGGACCCC	S
AACCTAGGACTCC	S
AACCTAGGGCTAA	S
AACCTAGGGCTTA	S
AACCTAGTATAAC	S
AACCTCACACACC	S
AACCTCAGTAGGG	S
AACCTCCAAGGAA	S
AACCTCCCGAGGT	S
AACCTCGATTGTG	S
AACCTCGATTTCA	S
AACCTCGCCACTC	S
AACCTCGGAAGGC	S
AACCTCGGTCGGG	S
AACCTCGGTTGGG	S
AACCTCTCCGAAC	S
AACCTCTCGGAAG	S
AACCTGACGACCC	S
AACCTGACGCTCC	S
AACCTGAGCGCAA	S
AACCTGAGGCTCC	S
AACCTGCAATCAA	S
AACCTGGACGAGA	S
AACCTGGGAGATG	S
AACCTGGGCGAGC	S
AACCTGGGTTTAT	S
AACCTGGTAATCT	S
AACCTGGTCATCG	S
AACCTGGTGCAAG	S
AACCTTACTCTGT	S
AACCTTAGCTTGA	S
AACCTTCAACAGA	S
AACCTTCCGAGGT	S
AACCTTCGGAACG	S
AACCTTGCCGGTA	S
AACCTTGCGGTCG	S
AACCTTGGTTCCA	S
AACCTTGTCCTTG	S
AACCTTGTGCATG	S
AACCTTTGCTTGC	S
AACCTTTGGGGAG	S
AACGAAACTCGTT	S
AACGAAGCCCAAG	S
AACGAAGCCCATG	S
AACGACCTAAAGA	S
AACGAGATATATG	S
AACGAGCTTCGAC	S
AACGAGGACGTCA	S
AACGAGGCTCCCA	S
AACGAGTTTAGGG	S
AACGATGTGAAAT	S
AACGATGTGCAAT	S
AACGCAACAAACG	S
AACGCAAGTCTGT	S
AACGCAAGTTATC	S
AACGCACCATAAT	S
AACGCATACTCCG	S
AACGCCCCTCGGG	S
AACGCCGTTTGAA	S
AACGCCTGAATCT	S
AACGCGACTCGGA	S
AACGCGACTCGGG	S
AACGCGGTCCACA	S
AACGCGTAGTTGC	S
AACGCGTGAACTA	S
AACGCTACCCCAA	S
AACGCTCAAAACA	S
AACGCTTGTTTGC	S
AACGCTTTAGGCT	S
AACGGACATAAGA	S
AACGGAGCGGTAA	S
AACGGATTATGGT	S
AACGGCGTTATAT	S
AACGGGAAGAAGC	S
AACGGGGTGGGAA	S
AACGGTGCACGAC	S
AACGGTTCTTCAC	S
AACGGTTTTGTCT	S
AACGTATAGATAC	S
AACGTCATCTAAA	S
AACGTCATTTAAA	S
AACGTCGAACCAA	S
AACGTGCAAATAC	S
AACGTTGTTGAGA	S
AACGTTTAGTCTC	S
AACTAACCACCTG	S
AACTAACGCGACT	S
AACTAACTTGTGG	S
AACTACACGGTGA	S
AACTACATATGGC	S
AACTACGAGTTAC	S
AACTACGGGACTG	S
AACTACTTCACTC	S
AACTAGACATACT	S
AACTAGCATAAAA	S
AACTAGCCCTTAT	S
AACTAGCTCGGGA	S
AACTAGGACATAC	S
AACTAGGGCTTGA	S
AACTAGGGCTTGG	S
AACTAGGGCTTGT	S
AACTAGGTCCCAT	S
AACTAGTACCATG	S
AACTATAAGACCT	S
AACTATACATCCA	S
AACTATCACTCGG	S
AACTATCGCTTTA	S
AACTATGGCAGCC	S
AACTATTTGAACC	S
AACTCAAGGGGGA	S
AACTCAAGGTCCC	S
AACTCACATCCGA	S
AACTCAGAGAGGA	S
AACTCAGATAAGA	S
AACTCAGCCATGT	S
AACTCAGGGATTG	S
AACTCAGTCATGC	S
AACTCAGTCCTGT	S
AACTCAGTGAGTA	S
AACTCATAATGCG	S
AACTCATAGGTGC	S
AACTCATGAAACG	S
AACTCATGAGACG	S
AACTCCAGAATAT	S
AACTCCAGAATGT	S
AACTCCCAGGTGC	S
AACTCCCTACATG	S
AACTCCCTTATAT	S
AACTCCCTTGTAC	S
AACTCCGATGACT	S
AACTCCGGGCTCA	S
AACTCCGTATAAT	S
AACTCCTAATCCC	S
AACTCGACCCTGC	S
AACTCGATGACTC	S
AACTCGGGAGAGT	S
AACTCGGGTGCGC	S
AACTCGGGTGTGC	S
AACTCGTAAGCCC	S
AACTCGTGAGAGT	S
AACTCGTGGGGAG	S
AACTCGTTCCCTT	S
AACTCGTTCCTAT	S
AACTCTAGCCCGC	S
AACTCTCCCTAAG	S
AACTCTCCGAAAC	S
AACTCTCGAAGCA	S
AACTCTGCGGGGC	S
AACTCTGGCATAC	S
AACTCTGTCCTTA	S
AACTGAAGGGGTA	S
AACTGACGAGAAG	S
AACTGACTTGTCT	S
AACTGAGAACTGT	S
AACTGAGCTAAGA	S
AACTGAGGGTACA	S
AACTGATTCTACA	S
AACTGCTACAACC	S
AACTGCTCTAACA	S
AACTGCTGGTGGT	S
AACTGCTTAGGTG	S
AACTGGACAGTGC	S
AACTGGAGATCTA	S
AACTGGATCCATC	S
AACTGGCAGGGTC	S
AACTGGCGAGCAA	S
AACTGGCTATTTA	S
AACTGGGGCGGCT	S
AACTGGGTAATGT	S
AACTGGTATGTCT	S
AACTGGTCGATGA	S
AACTGGTCGCCAC	S
AACTGTAAGACCT	S
AACTGTCTTGGCT	S
AACTGTGCAGGGG	S
AACTGTTATCCCA	S
AACTGTTTACCGT	S
AACTTAAATCCCC	S
AACTTAATACTGC	S
AACTTACCACCAC	S
AACTTACGCTAAA	S
AACTTACTCGCTC	S
AACTTAGGCTTGA	S
AACTTAGTGTGTG	S
AACTTATACCAAT	S
AACTTATTACTGC	S
AACTTCCACGGCC	S
AACTTCTTACTGA	S
AACTTCTTGAGTG	S
AACTTGAGGATTA	S
AACTTGAGGGTCA	S
AACTTGAGGGTCG	S
AACTTGCGTTATG	S
AACTTGGACACAT	S
AACTTGGACACTT	S
AACTTGGTCAAGG	S
AACTTGGTTCGAC	S
AACTTGTAAGACC	S
AACTTGTACCAAT	S
AACTTGTCACTCA	S
AACTTGTGAGCCT	S
AACTTGTGGCTAG	S
AACTTGTTCCAAC	S
AACTTGTTCCAAT	S
AACTTTATAACCG	S
AACTTTCCACACC	S
AACTTTGCGAGGG	S
AAGAAAACACGTA	S
AAGAAAAGGGACG	S
AAGAAACATACCT	S
AAGAAACGGACTT	S
AAGAAATCACGTA	S
AAGAACACAGTAG	S
AAGAACATTCTCT	S
AAGAACCGGTTAA	S
AAGAACCGTTATC	S
AAGAACCTCGATT	S
AAGAACGAGCGAC	S
AAGAACGGACGCA	S
AAGAACTAGGGCT	S
AAGAACTCCAAGA	S
AAGAAGATAGGCT	S
AAGAAGGACGCCG	S
AAGAAGGGACGGG	S
AAGAAGGGAGGGC	S
AAGAAGTTAGGCT	S
AAGAAGTTCACCC	S
AAGAATCCCGGCA	S
AAGAATCCCTGCC	S
AAGAATGCAGATG	S
AAGAATGGTAGCC	S
AAGACAAAACCGT	S
AAGACAACCCTTC	S
AAGACAAGGCCAG	S
AAGACCAAGACCC	S
AAGACCAAGACTT	S
AAGACCCCGAGCG	S
AAGACCCCTAAAA	S
AAGACCCGGAATC	S
AAGACCCTCCAAA	S
AAGACCTCAAAGG	S
AAGACCTCAACAG	S
AAGACCTCAACGA	S
AAGACCTCAAGCA	S
AAGACCTCAATAG	S
AAGACCTTAACGA	S
AAGACCTTACTAC	S
AAGACCTTAGAGA	S
AAGACGGCCTCAG	S
AAGACGGCCTCGG	S
AAGACGGTCAATG	S
AAGACGTGTTTTA	S
AAGACTAACTTCC	S
AAGACTCACGGGC	S
AAGACTCCCAGCA	S
AAGACTTCCTGGA	S
AAGACTTGTGGTA	S
AAGAGACTCACGG	S
AAGAGATCCCCGG	S
AAGAGATCCCTAG	S
AAGAGATCCCTGG	S
AAGAGATCCTCGG	S
AAGAGATCCTTGG	S
AAGAGCCACTATC	S
AAGAGCCACTGTC	S
AAGAGCCATTATC	S
AAGAGCCATTGTC	S
AAGAGCCTACGGG	S
AAGAGCGCAACCA	S
AAGAGCGGGTGGA	S
AAGAGCTCGATCA	S
AAGAGCTTCGACC	S
AAGAGGGATTCAA	S
AAGAGGGGCTACA	S
AAGAGGGGTGCCT	S
AAGAGGTAAAGCG	S
AAGAGGTCTCTCC	S
AAGAGTAAGAGCC	S
AAGAGTCAAGCCA	S
AAGAGTCAAGCCG	S
AAGAGTCAGGCAA	S
AAGAGTCTATACA	S
AAGAGTCTCAAGG	S
AAGAGTGATAAAG	S
AAGAGTTAATCAC	S
AAGATAAACCGGT	S
AAGATAACTTGCG	S
AAGATAGCGGTGG	S
AAGATAGCGTGGT	S
AAGATCAGGGACT	S
AAGATCATATAGG	S
AAGATCCAATCTC	S
AAGATCCACTAGT	S
AAGATCCTCCCAC	S
AAGATCGCCACCT	S
AAGATCGCCACTT	S
AAGATCTTATTGC	S
AAGATCTTCCCAC	S
AAGATCTTCGATT	S
AAGATGACATACC	S
AAGATGACGTCCT	S
AAGATGATGCCAT	S
AAGATGATGGGGC	S
AAGATGCACCGCT	S
AAGATGCAGGCTT	S
AAGATGGACCTGG	S
AAGATGTGTCGAC	S
AAGATTACCAGGT	S
AAGATTGACTCTG	S
AAGATTGATCTCC	S
AAGATTTGACCGC	S
AAGCAACCCTGCC	S
AAGCAACTACGCA	S
AAGCAACTACGCG	S
AAGCAAGCAGGCC	S
AAGCAAGCGGTCT	S
AAGCAAGGCATGA	S
AAGCACTCTCACT	S
AAGCACTGGGCTG	S
AAGCAGAACCCGC	S
AAGCAGACGGAAA	S
AAGCAGCCTCATC	S
AAGCAGGCCTCCA	S
AAGCAGGGTTGGC	S
AAGCAGTAAAACC	S
AAGCAGTGCTGCG	S
AAGCAGTGGGCTC	S
AAGCATAAGAGCT	S
AAGCATCCAGGCT	S
AAGCATGCCCGTG	S
AAGCCAAGACAGT	S
AAGCCAAGGCTAG	S
AAGCCACCCAGAC	S
AAGCCACCTCATG	S
AAGCCACCTCGTG	S
AAGCCACTTTGTG	S
AAGCCATCCCATC	S
AAGCCATCTCATG	S
AAGCCATCTCGTG	S
AAGCCCAAATATG	S
AAGCCCAAGCAAA	S
AAGCCCAAGCGAA	S
AAGCCCAAGTGAA	S
AAGCCCACGAGGG	S
AAGCCCACTCGAA	S
AAGCCCATGCCCA	S
AAGCCCATGCGAA	S
AAGCCCGAGAAAT	S
AAGCCCTAGTTCT	S
AAGCCCTAGTTTC	S
AAGCCCTCAATGA	S
AAGCCCTTACCCA	S
AAGCCGATCAATT	S
AAGCCTAAATTGC	S
AAGCCTCAGCCTC	S
AAGCCTCCGGGCC	S
AAGCCTCCTGTAT	S
AAGCCTGATATGA	S
AAGCCTGGCTCGC	S
AAGCCTGTTGTTA	S
AAGCCTTGTGATT	S
AAGCCTTTCTCAC	S
AAGCGAATTGGTG	S
AAGCGACCTTTTA	S
AAGCGAGTGTTTG	S
AAGCGATAGTTGA	S
AAGCGCAATAACA	S
AAGCGCGGATTGG	S
AAGCGCGTGTTCT	S
AAGCGGATATGAT	S
AAGCGGTAGTTGA	S
AAGCGGTGTTTGA	S
AAGCGGTTATAAA	S
AAGCGTAAGAGCC	S
AAGCGTATTTTTA	S
AAGCGTGAAAGAT	S
AAGCGTGTGCCTC	S
AAGCGTTACTATG	S
AAGCGTTATTAAT	S
AAGCGTTCCTACT	S
AAGCGTTGCTATA	S
AAGCTAAATTGCA	S
AAGCTAACCGAAC	S
AAGCTAATACGCA	S
AAGCTAATACGCG	S
AAGCTACCCAGGG	S
AAGCTACTGCAAC	S
AAGCTATCCGAAC	S
AAGCTATTGCGAC	S
AAGCTCACCAGTA	S
AAGCTCACCATGG	S
AAGCTCAGAAAAC	S
AAGCTCATAAGCC	S
AAGCTCCCACACT	S
AAGCTCCGATGGT	S
AAGCTCGAGGCCC	S
AAGCTCGGAGCAT	S
AAGCTCGGCGGCA	S
AAGCTCTACCTCC	S
AAGCTCTGTCTCC	S
AAGCTGGCGACAA	S
AAGCTGGCTGATC	S
AAGCTGGGAGGTA	S
AAGCTGGTTGGAG	S
AAGCTTCTTCCCG	S
AAGCTTGAGGGTC	S
AAGCTTTCGATGG	S
AAGGAAAAGAGTG	S
AAGGAAACCCCGC	S
AAGGAAAGTCGAA	S
AAGGAACAAAGCC	S
AAGGAAGGGACGG	S
AAGGAAGTACCTG	S
AAGGACAGTCGAA	S
AAGGACCTATTGT	S
AAGGACCTCAAGG	S
AAGGACGACGAGA	S
AAGGACGCACGAT	S
AAGGACGGGAAGG	S
AAGGACGTCATCT	S
AAGGAGAGCCTGA	S
AAGGAGCAAGCCA	S
AAGGAGCCTAAGG	S
AAGGAGCTAAATT	S
AAGGAGGTACAAC	S
AAGGAGTCTATTG	S
AAGGATCCCGGGC	S
AAGGATGCCACTA	S
AAGGATGGTAGGC	S
AAGGATTAGACTC	S
AAGGATTAGCCTC	S
AAGGCAACTCCGA	S
AAGGCAAGGCTCA	S
AAGGCACACGGCT	S
AAGGCACCAACAT	S
AAGGCAGAATGGT	S
AAGGCAGCCACCC	S
AAGGCAGTACACA	S
AAGGCAGTTTAAG	S
AAGGCATAAACCC	S
AAGGCATAAGAGC	S
AAGGCATACCCTC	S
AAGGCATCGCGAG	S
AAGGCATCGCGGG	S
AAGGCATTCTATA	S
AAGGCCAGCCAAC	S
AAGGCCAGCCAGA	S
AAGGCCAGCCGAC	S
AAGGCCCACTAGA	S
AAGGCCTCAGAAC	S
AAGGCCTCGGAAC	S
AAGGCCTGCACTG	S
AAGGCCTGTGATT	S
AAGGCGACATACA	S
AAGGCGATGACTT	S
AAGGCGTAAGAGC	S
AAGGCGTATTTGC	S
AAGGCGTCATTGT	S
AAGGCGTCGCGAG	S
AAGGCTACCATTC	S
AAGGCTACTATTC	S
AAGGCTAGGAGGG	S
AAGGCTATCTTAA	S
AAGGCTCACAAGA	S
AAGGCTCACAAGT	S
AAGGCTCACACAA	S
AAGGCTCCGGCCA	S
AAGGCTCTGGACA	S
AAGGCTCTTTATG	S
AAGGCTTCGAGCT	S
AAGGCTTGCATAC	S
AAGGCTTGCTCAG	S
AAGGCTTTACAGT	S
AAGGCTTTCAAAG	S
AAGGCTTTCCATC	S
AAGGCTTTGGATC	S
AAGGGAACAAAGC	S
AAGGGAACAATAG	S
AAGGGAACCTAGT	S
AAGGGAATACCTC	S
AAGGGAATCAACA	S
AAGGGAATCAGCT	S
AAGGGACGGGTAA	S
AAGGGACTCCTCG	S
AAGGGACTCTTCG	S
AAGGGCATACCCT	S
AAGGGCCAACCCT	S
AAGGGCCTTCGCC	S
AAGGGCTAAATAC	S
AAGGGCTAGAAAT	S
AAGGGCTAGTTGC	S
AAGGGCTTGAAAT	S
AAGGGGAAGGTCC	S
AAGGGGACCCTTG	S
AAGGGGACTGAAG	S
AAGGGGATCCTTG	S
AAGGGGATGGGAA	S
AAGGGGCACACCA	S
AAGGGGCAGAACC	S
AAGGGGCCCCTCC	S
AAGGGGCCCCTCT	S
AAGGGGGAGCTAC	S
AAGGGGGCCATGA	S
AAGGGGGCGCGAC	S
AAGGGGGTGCGAC	S
AAGGGGTCCTAGG	S
AAGGGGTTCATTC	S
AAGGGTACCAGTC	S
AAGGGTAGATATG	S
AAGGGTCCCAAGG	S
AAGGGTCCTTACA	S
AAGGGTCGGAATG	S
AAGGGTCTACCTG	S
AAGGGTGGGTAGT	S
AAGGGTTCAAATA	S
AAGGGTTTTACCG	S
AAGGTAAATCAGA	S
AAGGTAACAAGTC	S
AAGGTACCTCCAA	S
AAGGTACTTCGAG	S
AAGGTAGAGTAAT	S
AAGGTAGTCCTGC	S
AAGGTATCACTCA	S
AAGGTATTAAAGC	S
AAGGTCACTTCGA	S
AAGGTCAGGGCCC	S
AAGGTCATCACTT	S
AAGGTCATTGCCT	S
AAGGTCCACTCCA	S
AAGGTCCCAAGGC	S
AAGGTCCCCCACA	S
AAGGTCGAGACCT	S
AAGGTCGCATCGA	S
AAGGTCGCTTCGA	S
AAGGTCGTACCGA	S
AAGGTCTCAACGA	S
AAGGTCTCACAGT	S
AAGGTCTCTACGA	S
AAGGTCTTTGGTC	S
AAGGTGAAAGGGG	S
AAGGTGAGCTTGT	S
AAGGTGGCGATCT	S
AAGGTTAGACCAA	S
AAGGTTAGGGCCC	S
AAGGTTCGCCCCT	S
AAGGTTCTCAGGG	S
AAGGTTGGAACAA	S
AAGGTTTGAGACA	S
AAGTAAAACAGGT	S
AAGTAAGGATGCC	S
AAGTAATGGCCTG	S
AAGTAATTACTAG	S
AAGTACAAGCCTC	S
AAGTACCTGAGTC	S
AAGTACCTTCGAC	S
AAGTAGCTGCGGC	S
AAGTAGGGAGGCA	S
AAGTAGGTTCCAT	S
AAGTAGGTTGATA	S
AAGTAGTACACAC	S
AAGTATATTGGGG	S
AAGTATGAGGGCT	S
AAGTATTCAAGGC	S
AAGTCAAAACAGT	S
AAGTCAAAGCTGG	S
AAGTCAATTAGAC	S
AAGTCACCGGTTG	S
AAGTCAGCCAGTA	S
AAGTCATCTCGTG	S
AAGTCATGCCCGA	S
AAGTCCACTGGGT	S
AAGTCCATCGGGT	S
AAGTCCGAATCAG	S
AAGTCCGGGTTTC	S
AAGTCCTAATCAG	S
AAGTCCTTAACGA	S
AAGTCTACCAAAC	S
AAGTCTATCAAAC	S
AAGTCTGAATCAG	S
AAGTCTGCCACGA	S
AAGTCTGGCCAAA	S
AAGTCTGTCCCCA	S
AAGTCTTTGTAAC	S
AAGTGAAGGCAGC	S
AAGTGAATGCTGA	S
AAGTGACAATCGA	S
AAGTGACCTCATC	S
AAGTGAGTACTCC	S
AAGTGATGACTGG	S
AAGTGATTCCCCT	S
AAGTGCAGTGTGG	S
AAGTGCATAGAAA	S
AAGTGCCAAAGAT	S
AAGTGCCAAGCTC	S
AAGTGCCACACCA	S
AAGTGCCTAGCCT	S
AAGTGCGTAGTTG	S
AAGTGGCAAATCC	S
AAGTGGCCACACC	S
AAGTGGCTGGGTG	S
AAGTGGCTTGTGG	S
AAGTGGTGCCATG	S
AAGTGGTGTACAT	S
AAGTGTAAGAGCC	S
AAGTGTAGGAGGA	S
AAGTGTAGTGTGG	S
AAGTGTCCTAATG	S
AAGTGTCGGCTGG	S
AAGTGTCTCAAAC	S
AAGTGTGAAAGAT	S
AAGTGTTTGGTCT	S
AAGTTACACTATA	S
AAGTTACCGATCT	S
AAGTTACGACGAT	S
AAGTTAGTGAAGT	S
AAGTTATCGCTAC	S
AAGTTCAAGCCTG	S
AAGTTCACCCCGT	S
AAGTTCAGAATGC	S
AAGTTCAGAGGGA	S
AAGTTCCCAAGGC	S
AAGTTCCCTAAGG	S
AAGTTCCCTTGAA	S
AAGTTCGCCCCTC	S
AAGTTCTCAGGGT	S
AAGTTCTGCCCCC	S
AAGTTCTGCCCCT	S
AAGTTGGAGTAGC	S
AAGTTTCCGGTCC	S
AAGTTTCCGGTTC	S
AAGTTTGGACAGT	S
AATAAACCGGCGA	S
AATAAACCTAGGA	S
AATAAAGTGGCGA	S
AATAACAAGCCAT	S
AATAACGCGCCTA	S
AATAAGACACAAC	S
AATAAGACCCACC	S
AATAAGGCTTTAC	S
AATAAGGGTCTAC	S
AATAAGTAAACGA	S
AATAAGTTACGAC	S
AATAATAGTGATT	S
AATAATCTCAGGG	S
AATACACAGCAGC	S
AATACAGATAGAT	S
AATACAGCTCAAC	S
AATACAGGAGGCT	S
AATACAGTTCAAG	S
AATACATCACACG	S
AATACCACCGCTA	S
AATACCAGCCCCT	S
AATACCATGCAGA	S
AATACCCAGTACT	S
AATACCCGACTGG	S
AATACCCGATAAT	S
AATACCCGGTATG	S
AATACCCTGGGAT	S
AATACCTCAGGAA	S
AATACCTCTACCT	S
AATACCTTAACGG	S
AATACGATCCTTG	S
AATACGCGAAATT	S
AATACGCTTTCGA	S
AATACGGCCTTTC	S
AATACGGGCCTGA	S
AATACGTACAGGG	S
AATACGTGATCTA	S
AATACTAACTTCG	S
AATACTAAGGCGA	S
AATACTCCGTGGG	S
AATACTCGGAGAC	S
AATACTGCATATG	S
AATACTGGGAGTC	S
AATACTTGACTAC	S
AATAGAAGGAACC	S
AATAGACGAATCC	S
AATAGAGTACCGG	S
AATAGATCACGTA	S
AATAGATGTACTC	S
AATAGATTTGGGC	S
AATAGCACGACAC	S
AATAGCATCGGGT	S
AATAGCATGCAAT	S
AATAGCGTAAGTA	S
AATAGCTCTCGTA	S
AATAGGAAGAGCG	S
AATAGGACACAAC	S
AATAGGACCGATT	S
AATAGGAGACTGC	S
AATAGGCATGACA	S
AATAGGCCAATTA	S
AATAGGCTACCCT	S
AATAGGCTAGATT	S
AATAGGGAGGCAA	S
AATAGGTAGTACA	S
AATAGGTCCTTAG	S
AATAGTAGCCTTA	S
AATAGTCATTCGG	S
AATAGTCGAGTCC	S
AATAGTCGAGTCT	S
AATAGTGCACGAC	S
AATAGTTAACTAT	S
AATAGTTGGCACG	S
AATATAAGTTCGG	S
AATATACACATCC	S
AATATACTTCGGA	S
AATATAGCACAAC	S
AATATATGCTAGG	S
AATATCAACTTCG	S
AATATCAAGCCAT	S
AATATCCCGGCAA	S
AATATCTGTAAGA	S
AATATGCTAAGGG	S
AATATGGATCACC	S
AATATGGGACTTG	S
AATATGTCCTCAT	S
AATATTCCAGACC	S
AATATTGCAATTA	S
AATCAAATACGCG	S
AATCAAATACGTG	S
AATCAAGGACGCA	S
AATCAATACTGGG	S
AATCAATAGGCTC	S
AATCACAAGCTAA	S
AATCACCTCCCGA	S
AATCACGACGTCA	S
AATCACGGGTCCG	S
AATCACGTAAAGC	S
AATCACGTAAGGC	S
AATCACTCCTCAG	S
AATCACTCTAGGT	S
AATCACTTGGAGG	S
AATCAGAATCACG	S
AATCAGAATCCCT	S
AATCAGATCCTTC	S
AATCAGCACCTCG	S
AATCAGGAGCCCA	S
AATCAGGATGTGT	S
AATCAGGCACCCA	S
AATCAGGCCTGCC	S
AATCAGGCGCCCA	S
AATCAGGCTCTCC	S
AATCAGGCTTCCT	S
AATCAGGTCAGGC	S
AATCAGGTGCCCA	S
AATCAGTCGAACC	S
AATCAGTCTGCCT	S
AATCAGTTACTTG	S
AATCAGTTTGCCT	S
AATCATCAATCGG	S
AATCATCATGACG	S
AATCATTACTCAC	S
AATCCAAGACCCG	S
AATCCACTAAGGG	S
AATCCATGGACTC	S
AATCCCAACATAG	S
AATCCCACATCCG	S
AATCCCAGGGTAT	S
AATCCCCAGTAGT	S
AATCCCCGAAGGG	S
AATCCCCTAAGGG	S
AATCCCGTACTAC	S
AATCCCTAGTTAT	S
AATCCCTATAGGC	S
AATCCCTCAAGCT	S
AATCCCTGACTCC	S
AATCCCTGAGTTG	S
AATCCCTGCCTCC	S
AATCCGAGGGTGA	S
AATCCGCCCCTCG	S
AATCCGGGTAAGG	S
AATCCGGGTCGTG	S
AATCCGTAGTCCC	S
AATCCGTTGAGGA	S
AATCCTATAGCAA	S
AATCCTATCAGTC	S
AATCCTATGACGG	S
AATCCTCACAAGC	S
AATCCTCCGAAGC	S
AATCCTGATCGAT	S
AATCCTGTATAGG	S
AATCCTTGACTCC	S
AATCCTTGCCTCC	S
AATCGAAACAGGA	S
AATCGAAGTGTTC	S
AATCGACCTCGAG	S
AATCGAGGTCCAA	S
AATCGAGGTGAGA	S
AATCGAGTATTGA	S
AATCGAGTGCGGC	S
AATCGATGAAAAC	S
AATCGATTGTAAG	S
AATCGCGAAGGAA	S
AATCGCTAACAAG	S
AATCGCTCTAGGT	S
AATCGGAGGCAAC	S
AATCGGAGGGTCC	S
AATCGGCCTCCAC	S
AATCGGGACGGAC	S
AATCGGGGATCTC	S
AATCGGGGCCTCG	S
AATCGGGTTACGA	S
AATCGGGTTGATC	S
AATCGGGTTTATG	S
AATCGTAACCCGA	S
AATCGTAAGCCCT	S
AATCTAACCCGCA	S
AATCTAACCCGTA	S
AATCTAAGGATTC	S
AATCTACAGTAAG	S
AATCTACCGGGTG	S
AATCTACTCCGAA	S
AATCTACTCCGGA	S
AATCTAGGCCCTC	S
AATCTATTCAATT	S
AATCTCACCTACC	S
AATCTCACCTATC	S
AATCTCACTATCG	S
AATCTCAGGCCCT	S
AATCTCAGGGACC	S
AATCTCAGTAGGG	S
AATCTCATAAGCC	S
AATCTCCCGGATA	S
AATCTCCGGTAGA	S
AATCTCGCCTACC	S
AATCTCGCCTATC	S
AATCTCTAGCTCG	S
AATCTCTGACTCC	S
AATCTCTGGTAAT	S
AATCTGCACACAG	S
AATCTGCACACGG	S
AATCTGCATAAGG	S
AATCTGCCCCTCG	S
AATCTGCTATCAG	S
AATCTGGGTCGTG	S
AATCTGGGTGTGA	S
AATCTTACCTCCA	S
AATCTTCCATGTG	S
AATCTTTTCCTCG	S
AATGAACCGAGGA	S
AATGAACTCGGGG	S
AATGAATGTAGGT	S
AATGACCAAAACG	S
AATGACCCCTCAA	S
AATGACCTGAAAT	S
AATGACTACGGTC	S
AATGACTAGCAGA	S
AATGAGACGAGCC	S
AATGAGACTTTAG	S
AATGAGCCTCAGG	S
AATGAGCTCGAGT	S
AATGAGGCAATAC	S
AATGAGGCACGAG	S
AATGAGGGGCTAC	S
AATGAGTGGTTGC	S
AATGATAAGCAAT	S
AATGATGTACCGG	S
AATGATGTCCCGC	S
AATGATGTTCTGA	S
AATGATTGTAAAT	S
AATGCAACTGAAC	S
AATGCAATACCCG	S
AATGCACAGAACG	S
AATGCACCCGCAG	S
AATGCACCTAAGC	S
AATGCAGATGGAG	S
AATGCAGGGGCCA	S
AATGCAGTTTGCC	S
AATGCCATATTTG	S
AATGCCCAAGGGC	S
AATGCCCGGTAAT	S
AATGCCTTGTACG	S
AATGCGACTCGGA	S
AATGCGCACCCGA	S
AATGCGGTACCGC	S
AATGCGTAAGAGC	S
AATGCTCACCACC	S
AATGCTCCGCGTG	S
AATGCTCGATTCA	S
AATGCTGACCGGT	S
AATGGAACTACCA	S
AATGGAGCGGTAA	S
AATGGCAAGGTTA	S
AATGGCACACCTC	S
AATGGCACGCCTC	S
AATGGCCCCTCAA	S
AATGGCCCGACTC	S
AATGGCTACCAGA	S
AATGGCTCCCGAG	S
AATGGCTCCGGCC	S
AATGGCTCTTACA	S
AATGGCTCTTACG	S
AATGGCTCTTATG	S
AATGGGAAACACG	S
AATGGGACCCTGA	S
AATGGGACCTAGC	S
AATGGGACCTAGT	S
AATGGGAGCAGGT	S
AATGGGATCAATG	S
AATGGGCAACCAA	S
AATGGGCTAACAT	S
AATGGGGAGTTCC	S
AATGGGTCAACCC	S
AATGGGTCTAGCT	S
AATGGGTTTAGCT	S
AATGGTAAAAGCC	S
AATGGTAACAACA	S
AATGGTAATAACA	S
AATGGTAGCCTTA	S
AATGGTCACATCT	S
AATGGTCCCTCAA	S
AATGGTCCGATTG	S
AATGGTGTGCGGC	S
AATGGTTGATCTG	S
AATGTACCGGGCC	S
AATGTACTGTTAC	S
AATGTAGATGGAG	S
AATGTAGGTGGCT	S
AATGTAGTGCGGC	S
AATGTCACGTGTA	S
AATGTCATAAACC	S
AATGTCCAGAGCC	S
AATGTCCGGTAAA	S
AATGTGAAAGCCT	S
AATGTGACTGTCT	S
AATGTGAGCTAGG	S
AATGTGAGGGCAT	S
AATGTGAGTACTC	S
AATGTGCACGGCA	S
AATGTTAGCCCAT	S
AATGTTGCAGGCA	S
AATTAAAGCGAGG	S
AATTAACGCGACT	S
AATTAAGCATTGG	S
AATTAATAACGCT	S
AATTACAAGCCCT	S
AATTACCTTACGA	S
AATTACCTTCACG	S
AATTACGAGAGCT	S
AATTACGCTTTCG	S
AATTACTTCGAAT	S
AATTAGCACAAGT	S
AATTAGGGAACTC	S
AATTAGGGCTTTC	S
AATTAGTCCAAGC	S
AATTATCCTAAGG	S
AATTATCGGGTAT	S
AATTCAACAACTG	S
AATTCACTTCCGA	S
AATTCAGAGGCAC	S
AATTCATATAGGG	S
AATTCATTTCTCG	S
AATTCCCAACCAT	S
AATTCCGCTTTCG	S
AATTCCTCAGCGA	S
AATTCCTCCGGGA	S
AATTCGAGGCGTG	S
AATTCGCATCGGA	S
AATTCGCGAAGGC	S
AATTCGCTAAACG	S
AATTCGCTCGTAT	S
AATTCGCTTGTAT	S
AATTCGGAAAGGC	S
AATTCGTGTCTCC	S
AATTCTAAGGCGA	S
AATTCTTAAGACG	S
AATTGAAGGCCTG	S
AATTGACCACCTA	S
AATTGACCCCTCA	S
AATTGCCCTCAAT	S
AATTGGACCCTCC	S
AATTGGAGACCTA	S
AATTGGCCATCAT	S
AATTGGCCTATTA	S
AATTGGGCTGGGG	S
AATTGGGTATGCA	S
AATTGGTGGTGGA	S
AATTGTGGACACG	S
AATTGTGGAGTAC	S
AATTGTGTTCGTG	S
AATTGTTATTACC	S
AATTGTTGTTACC	S
AATTTATCTTGCC	S
AATTTATTGCCCT	S
AATTTCAAGCCCT	S
AATTTCAGGTCAT	S
AATTTGCGCCAGA	S
AATTTGTAAGACC	S
AATTTGTCGCTAG	S
AATTTTGCCTGAC	S
AATTTTTCCCTAT	S
ACAAAAGCCCACG	S
ACAAAAGCCCTAT	S
ACAAACACGGGGA	S
ACAAACCTAGGAC	S
ACAAACTGTAAGA	S
ACAAAGCCCACTC	S
ACAAAGGGAAAGC	S
ACAAATCCCGAAA	S
ACAAATGAAGCAC	S
ACAACACAGGCCC	S
ACAACAGTATCGC	S
ACAACATAGGCCC	S
ACAACATCAGCCC	S
ACAACATCCCGGC	S
ACAACCAGCAGGC	S
ACAACCCAACTAG	S
ACAACCTAGCTCC	S
ACAACCTCCTCGA	S
ACAACGACCTAAA	S
ACAACGAGGCTCC	S
ACAACGATGTGCA	S
ACAACGGGACCTC	S
ACAACGTTTAGTC	S
ACAACTAGCATAA	S
ACAACTATACATC	S
ACAACTCAAGGGG	S
ACAACTCAGGCCC	S
ACAACTCGTTCCC	S
ACAACTGGTCGCC	S
ACAAGAACATTCT	S
ACAAGAAGCTCAG	S
ACAAGACCCATCA	S
ACAAGACTCACGG	S
ACAAGATGATGCC	S
ACAAGATTTAGCG	S
ACAAGCAAATCTG	S
ACAAGCCACCTCG	S
ACAAGCCATCTCG	S
ACAAGCCTCCTGT	S
ACAAGCGTTCCTA	S
ACAAGCTAAGATC	S
ACAAGCTCACCAT	S
ACAAGCTCGAGGC	S
ACAAGCTCGGAGC	S
ACAAGGAAGGGAC	S
ACAAGGCCAGCCA	S
ACAAGGCCAGCCG	S
ACAAGGCTCTTTA	S
ACAAGGGGGAGCT	S
ACAAGTACGCACT	S
ACAAGTATTCAAG	S
ACAAGTCAGTGAG	S
ACAAGTCAGTTTC	S
ACAAGTGATGACC	S
ACAAGTGCCAAGC	S
ACAAGTTCGATAT	S
ACAAGTTGCCTAC	S
ACAAGTTTGAATG	S
ACAATAACATCCC	S
ACAATACCACCGC	S
ACAATACCAGCCC	S
ACAATAGACGTAC	S
ACAATATCAGCCC	S
ACAATATCCCGGC	S
ACAATCATTACTC	S
ACAATCGGGGATC	S
ACAATCTCCCGGA	S
ACAATGGCTCTTA	S
ACAATGGGTACCC	S
ACAATGTCCGGTA	S
ACACAAAGAACCC	S
ACACAAATGGGGA	S
ACACAACGGAACT	S
ACACAAGACCCAT	S
ACACAAGAGCATC	S
ACACAAGCCCGAC	S
ACACAAGCTCGGA	S
ACACAAGTTATCT	S
ACACAATGGTCCC	S
ACACAATGTCCGG	S
ACACACAAATGAG	S
ACACACAGGAATG	S
ACACACATCCCAA	S
ACACACTAAGTTA	S
ACACAGAAATTCG	S
ACACAGCCCGACA	S
ACACAGCCCGATA	S
ACACAGCCCTAAC	S
ACACAGGAATGAA	S
ACACAGGCCCTCG	S
ACACAGGGTGCAG	S
ACACAGTGCAGAG	S
ACACAGTTAAGGT	S
ACACATAGAGGGG	S
ACACATAGGACTG	S
ACACATAGTAACG	S
ACACATCCCAAAT	S
ACACATCCCGAAC	S
ACACATCCTGATC	S
ACACATCGGATTC	S
ACACATTCCGATC	S
ACACCAAATTCGC	S
ACACCAACCTAAA	S
ACACCAACGTATA	S
ACACCACCAGTCT	S
ACACCACTTTGGC	S
ACACCAGCTGCCC	S
ACACCATCCCGAG	S
ACACCATCGATGA	S
ACACCATTCTGTG	S
ACACCATTTTGTG	S
ACACCCAAATGCG	S
ACACCCAAATGTA	S
ACACCCAATTTCC	S
ACACCCATAGTCA	S
ACACCCCGGTATC	S
ACACCCCGGTTAG	S
ACACCCCGGTTTG	S
ACACCCGAGTTTA	S
ACACCCGCTACCG	S
ACACCGACGTATA	S
ACACCGCTGCTCA	S
ACACCGGATAATG	S
ACACCTAGACTTA	S
ACACCTAGGCAAG	S
ACACCTATACGTC	S
ACACCTCACATGC	S
ACACCTCTCGGTA	S
ACACCTGAGCAGG	S
ACACCTGCCATAC	S
ACACCTGGCATAG	S
ACACCTGGGAAGA	S
ACACCTTAGTTCA	S
ACACGAAATATAC	S
ACACGATGTCTGA	S
ACACGCGGTACAC	S
ACACGCTAGATGA	S
ACACGGAGATAGC	S
ACACGGATAACGA	S
ACACGGGGCTAGT	S
ACACGGGGTGCAG	S
ACACGTAAAGGCA	S
ACACGTAAGGCAC	S
ACACGTAAGTGGT	S
ACACGTGACATTA	S
ACACGTGCGACGG	S
ACACGTGGTATTA	S
ACACTAAAAGGTC	S
ACACTAAGTTATG	S
ACACTACAGAGCT	S
ACACTACGGAGCT	S
ACACTACGGGTAG	S
ACACTAGTGGATC	S
ACACTATAGGGAG	S
ACACTCAAGAAGT	S
ACACTCCACCCAA	S
ACACTCGCTTTGC	S
ACACTCTCACGAG	S
ACACTCTCGAAGG	S
ACACTCTGCACTG	S
ACACTCTTCCGTC	S
ACACTGAAATCGG	S
ACACTGCACTTAC	S
ACACTGCATGAGA	S
ACACTGGGTACCC	S
ACACTTAAGCTCT	S
ACACTTCAAGTAA	S
ACACTTGAGGGCT	S
ACACTTGTACCAA	S
ACACTTGTAGGCT	S
ACACTTTTTCTTG	S
ACAGAACCAGCCC	S
ACAGAACCTTCTC	S
ACAGAAGGGCTAA	S
ACAGAAGTAATGC	S
ACAGAATCAGCCC	S
ACAGAATGGTGTG	S
ACAGACAAGGGGG	S
ACAGACCTAAGTC	S
ACAGACGGTCTAA	S
ACAGACGTAACCG	S
ACAGACTCCGGGA	S
ACAGACTCTGACC	S
ACAGACTGTCTAA	S
ACAGACTTGGTGC	S
ACAGAGATCACAT	S
ACAGAGCGGTAAC	S
ACAGAGCTACTCC	S
ACAGAGTCAATCT	S
ACAGAGTTAGGAA	S
ACAGAGTTCAGCA	S
ACAGATAACTGTA	S
ACAGCAGCAACAC	S
ACAGCATGCAATA	S
ACAGCCCAAACCG	S
ACAGCCCGACATC	S
ACAGCCCGATACC	S
ACAGCCTCGGTAC	S
ACAGCCTGTATGG	S
ACAGCGCAGTCGA	S
ACAGCGTAAGAGC	S
ACAGCGTTTAGTC	S
ACAGCTGGTCGAT	S
ACAGCTTCATGGT	S
ACAGCTTTCCGCA	S
ACAGGAAGTTAGT	S
ACAGGACGGTATC	S
ACAGGACTAAGAG	S
ACAGGAGGAGCCC	S
ACAGGATTCCTCC	S
ACAGGATTTGCCA	S
ACAGGCATGAAAA	S
ACAGGCATGACAA	S
ACAGGCCTTCAAT	S
ACAGGCTACCCTC	S
ACAGGCTTGCCTA	S
ACAGGGTATGACA	S
ACAGGGTGCAGGG	S
ACAGGTATTTCTA	S
ACAGGTTCAGGGC	S
ACAGGTTTATCCT	S
ACAGTACCAGCCC	S
ACAGTATCAGCCC	S
ACAGTCATACGGG	S
ACAGTCATATGTG	S
ACAGTCATTCGGG	S
ACAGTCGAAACGG	S
ACAGTCGCCAGAC	S
ACAGTGAGGAAAT	S
ACAGTGCACGACC	S
ACAGTGCAGAGTG	S
ACAGTGGCTCTTA	S
ACAGTGTGAAGAC	S
ACAGTTAAGCGAC	S
ACAGTTATATGGA	S
ACAGTTATCTGTG	S
ACAGTTGAGCGAC	S
ACAGTTGGCACGA	S
ACAGTTTGTCATG	S
ACAGTTTTCAATC	S
ACATAAATGCGCA	S
ACATAACTGACTC	S
ACATACCAGCCTC	S
ACATACCAGTTTC	S
ACATACCCGAGGA	S
ACATACTGGATGC	S
ACATAGCCTCTCG	S
ACATAGCTCTAAC	S
ACATAGCTGCTCC	S
ACATAGGCCCTCG	S
ACATAGTAACGCT	S
ACATAGTGCAGAG	S
ACATATAGAACCG	S
ACATATCCCATAA	S
ACATATCTCAGGC	S
ACATATGAACGGT	S
ACATATGGCCCTC	S
ACATATGGCCTGA	S
ACATATTCGCCTG	S
ACATCAATGCAAT	S
ACATCACAATGGG	S
ACATCACACGGGG	S
ACATCACCGTAAT	S
ACATCACCGTGCA	S
ACATCAGCCAAGA	S
ACATCAGTCCAAG	S
ACATCATGGCCCC	S
ACATCATTCAAAC	S
ACATCATTTACAA	S
ACATCCAAAGCAA	S
ACATCCAGCCCAG	S
ACATCCCAAATGA	S
ACATCCCAGCAAG	S
ACATCCCATTATC	S
ACATCCCGGCAAA	S
ACATCCCGGCAAG	S
ACATCCGAGCCCT	S
ACATCCTCCTACA	S
ACATCCTGATCGA	S
ACATCCTGATTGA	S
ACATCCTGGCAAG	S
ACATCGAATCAAC	S
ACATCGAGGGTAT	S
ACATCGGATTCAA	S
ACATCGTAGTGCT	S
ACATCGTCCACAT	S
ACATCGTCGTAAC	S
ACATCGTGCGGCA	S
ACATCGTTGTGCT	S
ACATCTCGCCCCT	S
ACATGACTGGTCT	S
ACATGAGAACTTC	S
ACATGAGGCTAAT	S
ACATGATGATAGC	S
ACATGATTTCAAC	S
ACATGCAACGAGA	S
ACATGCACTCGCT	S
ACATGCAGACATG	S
ACATGCCTAAGGG	S
ACATGCGCAGAAA	S
ACATGCTGCGGGG	S
ACATGCTTCCCTA	S
ACATGGCTGAGTA	S
ACATGGTCGAAGC	S
ACATGGTGCAGAT	S
ACATGGTTAGCCA	S
ACATGTGAGATGC	S
ACATTACGGTGAT	S
ACATTAGCGCGTA	S
ACATTAGTAGGCG	S
ACATTCAACACTA	S
ACATTCATGGGGG	S
ACATTCATGGTCC	S
ACATTCCGATCAC	S
ACATTCCGATCAT	S
ACATTCTCTCTGC	S
ACATTGGCCTTGC	S
ACATTGTCTACGT	S
ACATTTACAATCA	S
ACATTTGCATGGC	S
ACATTTGGGAGGA	S
ACATTTGTTACTC	S
ACATTTTGTGCGG	S
ACCAAAACCCGAC	S
ACCAAAACCTCTC	S
ACCAAAACGCCCC	S
ACCAAAAGCACAA	S
ACCAAAAGGATCG	S
ACCAAAATCGGAC	S
ACCAAACACTCGC	S
ACCAAACACTTAC	S
ACCAAACCGCACG	S
ACCAAACCTCTCC	S
ACCAAAGGCACCA	S
ACCAAATGGACTG	S
ACCAACAGGCCTA	S
ACCAACATAGCAC	S
ACCAACATGTAGG	S
ACCAACCATGTAG	S
ACCAACCGGAAAT	S
ACCAACCTAAGGG	S
ACCAACCTAGGAC	S
ACCAACGATTTAC	S
ACCAACGTATAGA	S
ACCAAGAACTCCA	S
ACCAAGAGATCCC	S
ACCAAGAGATCCT	S
ACCAAGAGGGGTG	S
ACCAAGGTAAAAC	S
ACCAAGGTTTTCC	S
ACCAAGTCTGTCC	S
ACCAAGTGAAGGC	S
ACCAATCCGCGCT	S
ACCAATCGGTCCT	S
ACCAATGTATAGA	S
ACCAATTCGCTCG	S
ACCAATTGGGTAT	S
ACCACAAATTACT	S
ACCACAAGCCACT	S
ACCACAAGTTAGT	S
ACCACACCCGGCT	S
ACCACACCTATAC	S
ACCACACTAGTGG	S
ACCACATCATGGC	S
ACCACCAATTCGC	S
ACCACCCTCGACC	S
ACCACGCCACATG	S
ACCACGGAACCCG	S
ACCACGGACCGCA	S
ACCACGGTAGTAT	S
ACCACGTCACATA	S
ACCACGTGCGCGT	S
ACCACGTTCTGTG	S
ACCACTAATTCAA	S
ACCACTGAAAGTC	S
ACCACTGATTTTC	S
ACCACTTTGGCTC	S
ACCAGACAATCAA	S
ACCAGACATGAGC	S
ACCAGACTACCAA	S
ACCAGACTCGACT	S
ACCAGAGATAGGG	S
ACCAGAGATTAGG	S
ACCAGAGATTTAG	S
ACCAGAGCATCCT	S
ACCAGATACGGTG	S
ACCAGATTCATCG	S
ACCAGCAAGAAAA	S
ACCAGCACATGGG	S
ACCAGCAGGCAGG	S
ACCAGCATATAGG	S
ACCAGCATCGGAG	S
ACCAGCCAAATTA	S
ACCAGCCCCTCGG	S
ACCAGCCGCCCCA	S
ACCAGCGGCGGAG	S
ACCAGGCGAATAT	S
ACCAGGGAGAGGG	S
ACCAGTCATGAGC	S
ACCAGTCATGTCA	S
ACCAGTCTAAAAC	S
ACCAGTTCTGGGT	S
ACCAGTTGTTGAA	S
ACCATACGCTGGG	S
ACCATACTTGTAC	S
ACCATAGGCTAAA	S
ACCATAGGGAGAG	S
ACCATATAGGAAA	S
ACCATCCACCCTC	S
ACCATCCCGACAC	S
ACCATCCTTGAGG	S
ACCATCGGAACTC	S
ACCATCTCGAGGC	S
ACCATCTTATATC	S
ACCATGACCCGAT	S
ACCATGATGCATG	S
ACCATGCAAACGA	S
ACCATGCCGAATC	S
ACCATGGAATAGT	S
ACCATGTAGGACA	S
ACCATGTATGGAC	S
ACCATGTCAGCTC	S
ACCATTAAGAAGG	S
ACCATTCTGTGCG	S
ACCATTGGACAAC	S
ACCATTGGAGGCT	S
ACCATTTGAGGTC	S
ACCATTTTCACGG	S
[truncated: 23,103 more rows]
