# Supplementary material for: Transposon signatures of allopolyploid genome evolution
Source: Nat Commun. 2023 Jun 1;14:3180. doi: 10.1038/s41467-023-38560-z (PMC10235133; doi:10.1038/s41467-023-38560-z)
Supplement: Supplementary file 17 — Supplementary Data 14 [file 41467_2023_38560_MOESM17_ESM.xlsx]

## Sheet: Asue.sub13
Mer	Subgenome
AAAAAAAAACGTC	A
AAAAAAAAACTCC	A
AAAAAAAAATACG	A
AAAAAAAACACGG	A
AAAAAAAACGTCA	A
AAAAAAAACGTGT	A
AAAAAAAAGCTTG	A
AAAAAAAAGGTCT	A
AAAAAAAATAAGC	A
AAAAAAAATGTTG	A
AAAAAAAATTTCC	A
AAAAAAACCATTG	A
AAAAAAACCTATG	A
AAAAAAACTCCAA	A
AAAAAAACTGTTA	A
AAAAAAACTTAAC	A
AAAAAAAGACTAA	A
AAAAAAAGATTCG	A
AAAAAAAGGCCAA	A
AAAAAAAGGTGGA	A
AAAAAAAGTAGGA	A
AAAAAAAGTAGTT	A
AAAAAAAGTGTGT	A
AAAAAAAGTTCCA	A
AAAAAAAGTTGTA	A
AAAAAAAGTTTAT	A
AAAAAAATAAGAA	A
AAAAAAATAAGCA	A
AAAAAAATAGGTG	A
AAAAAAATAGTTA	A
AAAAAAATCGAGA	A
AAAAAAATGGGTC	A
AAAAAAATGTGTT	A
AAAAAAATGTTGA	A
AAAAAAATTCGTT	A
AAAAAAATTGCAC	A
AAAAAAATTTGCT	A
AAAAAACAATCCC	A
AAAAAACACAGCT	A
AAAAAACAGAGAT	A
AAAAAACAGGAAT	A
AAAAAACAGTGAA	A
AAAAAACATGTTC	A
AAAAAACATTTGA	A
AAAAAACCAATCA	A
AAAAAACTAAATG	A
AAAAAACTATATA	A
AAAAAACTGTTAG	A
AAAAAACTTATGT	A
AAAAAACTTGTGA	A
AAAAAACTTTCCT	A
AAAAAAGAAAACC	A
AAAAAAGACTAAT	A
AAAAAAGACTTAT	A
AAAAAAGAGAAGG	A
AAAAAAGAGCTAA	A
AAAAAAGATTCTC	A
AAAAAAGATTGAC	A
AAAAAAGATTTCC	A
AAAAAAGATTTTA	A
AAAAAAGGAGTAT	A
AAAAAAGGTATAA	A
AAAAAAGTAGTAA	A
AAAAAAGTTCTTT	A
AAAAAAGTTGGGA	A
AAAAAAGTTGTAA	A
AAAAAAGTTTGAA	A
AAAAAAGTTTGAT	A
AAAAAAGTTTTGA	A
AAAAAATACTCAA	A
AAAAAATAGCATG	A
AAAAAATAGTACT	A
AAAAAATATTTGG	A
AAAAAATCAAACA	A
AAAAAATCACAAC	A
AAAAAATCAGAAT	A
AAAAAATCATTAT	A
AAAAAATCTCAAA	A
AAAAAATCTCAAG	A
AAAAAATCTGATA	A
AAAAAATCTTCCT	A
AAAAAATGTATTC	A
AAAAAATGTGGTA	A
AAAAAATGTTGAA	A
AAAAAATTAGACA	A
AAAAAATTATAAC	A
AAAAAATTCGTTT	A
AAAAAATTTACAA	A
AAAAAATTTCCTT	A
AAAAAATTTTGTT	A
AAAAACAAGAAGC	A
AAAAACAAGAATT	A
AAAAACAATTATA	A
AAAAACAATTCAT	A
AAAAACACCAATT	A
AAAAACAGTAACT	A
AAAAACATCCAAA	A
AAAAACATGAATA	A
AAAAACATTTACA	A
AAAAACATTTGAA	A
AAAAACATTTGAG	A
AAAAACATTTGAT	A
AAAAACCAAATAT	A
AAAAACCAAGGAA	A
AAAAACCTTCAAA	A
AAAAACCTTTCAT	A
AAAAACGTAACAA	A
AAAAACGTTTTCA	A
AAAAACTAAAAGA	A
AAAAACTAATTAT	A
AAAAACTCATGAA	A
AAAAACTCTAATA	A
AAAAACTCTTTAA	A
AAAAACTTAAATA	A
AAAAACTTAGAGA	A
AAAAACTTATAAT	A
AAAAACTTCTTCA	A
AAAAACTTTAAAA	A
AAAAACTTTGCTT	A
AAAAAGAAAATAG	A
AAAAAGAAATCCA	A
AAAAAGAACCATA	A
AAAAAGAAGTGAG	A
AAAAAGAATATGT	A
AAAAAGAATCACA	A
AAAAAGAATCATG	A
AAAAAGAGAAGGA	A
AAAAAGAGGAGTT	A
AAAAAGATGTGAT	A
AAAAAGATTAACA	A
AAAAAGATTCCAA	A
AAAAAGATTTAAG	A
AAAAAGATTTCCA	A
AAAAAGGACAAAT	A
AAAAAGGGATATA	A
AAAAAGGGGAAGA	A
AAAAAGGTAAACT	A
AAAAAGTAAAGTT	A
AAAAAGTATTTTA	A
AAAAAGTCAAGAA	A
AAAAAGTGAGATT	A
AAAAAGTGGAAAA	A
AAAAAGTTAAGAT	A
AAAAAGTTAATGT	A
AAAAAGTTAGGGT	A
AAAAAGTTATTCA	A
AAAAAGTTATTTA	A
AAAAAGTTGATAA	A
AAAAAGTTGTACA	A
AAAAAGTTGTCAT	A
AAAAAGTTTATGA	A
AAAAAGTTTATGT	A
AAAAATAAAAGAA	A
AAAAATAAATTTA	A
AAAAATAAGAAGT	A
AAAAATAAGTATT	A
AAAAATAATCGAA	A
AAAAATAATTACA	A
AAAAATAATTGTA	A
AAAAATAATTTTG	A
AAAAATACAACTA	A
AAAAATACAGATT	A
AAAAATACCTTAA	A
AAAAATAGAAGTA	A
AAAAATAGATAAA	A
AAAAATAGCTTTG	A
AAAAATATAAAGG	A
AAAAATATAAAGT	A
AAAAATATAAGTA	A
AAAAATATAGATA	A
AAAAATATCAATA	A
AAAAATATCATCA	A
AAAAATATTCATA	A
AAAAATCAACTGA	A
AAAAATCAGTTAT	A
AAAAATCATGATA	A
AAAAATCGAAAAC	A
AAAAATCTGAAAA	A
AAAAATCTGAACT	A
AAAAATCTTCTAA	A
AAAAATCTTTAAT	A
AAAAATCTTTTAT	A
AAAAATCTTTTTG	A
AAAAATGAATGAT	A
AAAAATGATCATA	A
AAAAATGATGCAA	A
AAAAATGCTCAAA	A
AAAAATTAACTTA	A
AAAAATTAAGGAA	A
AAAAATTACATTC	A
AAAAATTATAACG	A
AAAAATTATATTA	A
AAAAATTATGGTT	A
AAAAATTCAGATT	A
AAAAATTCATGAA	A
AAAAATTCATTAC	A
AAAAATTGGATTT	A
AAAAATTGTTATT	A
AAAAATTTACAAT	A
AAAAATTTAGGTA	A
AAAAATTTGTTTT	A
AAAAATTTTGGTA	A
AAAACAAACCTGA	A
AAAACAAATCATG	A
AAAACAAATTACT	A
AAAACAAATTGGA	A
AAAACAACAAATA	A
AAAACAACGACAA	A
AAAACAACTCTCT	A
AAAACAACTTAAT	A
AAAACAACTTGGT	A
AAAACAAGAAGCA	A
AAAACAAGAGGAG	A
AAAACAAGATTCT	A
AAAACAAGCAATT	A
AAAACAAGCTAAA	A
AAAACAATAACAA	A
AAAACAATGAGTT	A
AAAACAATTATAT	A
AAAACACAAACTG	A
AAAACACAACACA	A
AAAACACAAGCAA	A
AAAACACACCAAT	A
AAAACACACTTTT	A
AAAACACTCATAT	A
AAAACACTTACTT	A
AAAACAGAAAAAG	A
AAAACAGAATGTT	A
AAAACAGTAATTA	A
AAAACAGTTATAA	A
AAAACATAAAGAG	A
AAAACATAACTTC	A
AAAACATAGAATT	A
AAAACATATACAT	A
AAAACATATGCAA	A
AAAACATATTGAT	A
AAAACATCAATGT	A
AAAACATCAGTTT	A
AAAACATCCAAAT	A
AAAACATGAATTA	A
AAAACATGTTCTT	A
AAAACATTAGTAC	A
AAAACATTTATCA	A
AAAACATTTATTA	A
AAAACATTTGAGA	A
AAAACATTTGCTT	A
AAAACATTTTAAA	A
AAAACATTTTAAG	A
AAAACCAAACGAA	A
AAAACCAAACTTC	A
AAAACCAGAAAGT	A
AAAACCAGATTCT	A
AAAACCATAACTT	A
AAAACCATCTCCA	A
AAAACCATTAGTA	A
AAAACCCAAAAAC	A
AAAACCCAAAAGG	A
AAAACCCTTGAAA	A
AAAACCTAATAAA	A
AAAACCTAGAAAA	A
AAAACCTCAAGAG	A
AAAACCTTCTTGG	A
AAAACGACAAAAC	A
AAAACGATTTCTT	A
AAAACGTAAATAT	A
AAAACTAAACAAC	A
AAAACTAAAGGAA	A
AAAACTAGAAATA	A
AAAACTAGTATTA	A
AAAACTCAATCTC	A
AAAACTCATTACA	A
AAAACTCCAAAAA	A
AAAACTCTAAATA	A
AAAACTCTGATTT	A
AAAACTCTTTATC	A
AAAACTGATGTTT	A
AAAACTGTAACTT	A
AAAACTGTATTAA	A
AAAACTGTTTAAA	A
AAAACTTAAATAT	A
AAAACTTAACAAT	A
AAAACTTAATTTA	A
AAAACTTCATAAA	A
AAAACTTCTAAAT	A
AAAACTTCTAATT	A
AAAACTTCTCTTT	A
AAAACTTGCAGTT	A
AAAACTTGGTTTA	A
AAAACTTTAAGAG	A
AAAACTTTACCAT	A
AAAACTTTCTCTC	A
AAAACTTTGGTTT	A
AAAACTTTGTTTG	A
AAAACTTTTATTA	A
AAAAGAAATAATA	A
AAAAGAAATCCCA	A
AAAAGAAATTAAC	A
AAAAGAAATTCCA	A
AAAAGAACTTTCA	A
AAAAGAAGAACCT	A
AAAAGAAGAGGAT	A
AAAAGAAGTTGAG	A
AAAAGAATAAAAA	A
AAAAGAATACATT	A
AAAAGAATCGTAA	A
AAAAGAATGATAT	A
AAAAGAATTATTT	A
AAAAGAATTTGTA	A
AAAAGACAAAAGA	A
AAAAGACACATTT	A
AAAAGACATTTAA	A
AAAAGACTAATAA	A
AAAAGACTTGAAA	A
AAAAGAGAAGGAT	A
AAAAGAGACATTT	A
AAAAGAGAGTTTC	A
AAAAGAGATATTA	A
AAAAGAGGAAAAC	A
AAAAGAGTTTTGA	A
AAAAGAGTTTTGG	A
AAAAGATAAGAGC	A
AAAAGATATGGAA	A
AAAAGATCAAGAA	A
AAAAGATGAAGCT	A
AAAAGATGAAGGA	A
AAAAGATTAAAGT	A
AAAAGATTCAAAC	A
AAAAGATTTAAGT	A
AAAAGATTTCTAA	A
AAAAGCAAAACAC	A
AAAAGCCATAAAA	A
AAAAGCCTAAAAT	A
AAAAGCTAAAAGT	A
AAAAGCTAAGAAG	A
AAAAGCTTAAAAT	A
AAAAGCTTATAAT	A
AAAAGCTTTTGGA	A
AAAAGGAAACAAG	A
AAAAGGAAATTGG	A
AAAAGGAATAGAA	A
AAAAGGAGTTTTG	A
AAAAGGTAAAATA	A
AAAAGGTAAATTT	A
AAAAGTAAACATA	A
AAAAGTAAAGGAA	A
AAAAGTAATCAAG	A
AAAAGTATAATAT	A
AAAAGTATATTCA	A
AAAAGTCAAAGCT	A
AAAAGTCAAAGTT	A
AAAAGTCAATTAA	A
AAAAGTCAATTTT	A
AAAAGTGGAAAAA	A
AAAAGTGTTGCAA	A
AAAAGTTAGAGAA	A
AAAAGTTCAACAA	A
AAAAGTTGAAACC	A
AAAAGTTGAAATT	A
AAAAGTTGTAGAA	A
AAAAGTTTAATAG	A
AAAAGTTTACTAA	A
AAAAGTTTATATG	A
AAAAGTTTTAAGC	A
AAAAGTTTTACCT	A
AAAAGTTTTGATA	A
AAAAGTTTTGTAG	A
AAAAGTTTTGTCT	A
AAAAGTTTTTTAG	A
AAAATAAAATAGA	A
AAAATAAACAGTA	A
AAAATAAACATTG	A
AAAATAAATACCT	A
AAAATAACAAGAT	A
AAAATAACATAAC	A
AAAATAACCAAAA	A
AAAATAATACAAG	A
AAAATAATACACA	A
AAAATAATACATA	A
AAAATAATAGTTG	A
AAAATAATATGAG	A
AAAATAATCACTT	A
AAAATAATCCTAA	A
AAAATAATGACAA	A
AAAATAATTATCA	A
AAAATAATTATTG	A
AAAATAATTCATT	A
AAAATAATTGTCA	A
AAAATAATTTGCA	A
AAAATACAAAAGT	A
AAAATACAAGTTG	A
AAAATACACACAA	A
AAAATACACATAA	A
AAAATACAGTTAT	A
AAAATACGAAAAC	A
AAAATACTTAAAT	A
AAAATACTTTTAC	A
AAAATAGAAAAAG	A
AAAATAGAAAAAT	A
AAAATAGATAAAT	A
AAAATAGATTATT	A
AAAATAGCATATA	A
AAAATAGTAACAT	A
AAAATAGTTTTCT	A
AAAATATAAACCA	A
AAAATATAAGTAG	A
AAAATATACTAAA	A
AAAATATATCCTT	A
AAAATATGCTATT	A
AAAATATGTAACT	A
AAAATATGTAGCA	A
AAAATATTAAAAG	A
AAAATATTAGATA	A
AAAATATTAGATT	A
AAAATATTATTGA	A
AAAATATTCTTAA	A
AAAATATTTCTTT	A
AAAATATTTTGGG	A
AAAATATTTTTGT	A
AAAATCAAAAGCA	A
AAAATCAAACAAA	A
AAAATCAAACATG	A
AAAATCAAAGACA	A
AAAATCAACACCA	A
AAAATCAATTAAA	A
AAAATCACATTCT	A
AAAATCACTCTCT	A
AAAATCAGAATTA	A
AAAATCATGCAAA	A
AAAATCATGTTCA	A
AAAATCATTTCTA	A
AAAATCATTTTAA	A
AAAATCATTTTCA	A
AAAATCCAATTTT	A
AAAATCCTTTCTT	A
AAAATCTAGACAA	A
AAAATCTCCATAT	A
AAAATCTCTATTA	A
AAAATCTCTCATT	A
AAAATCTTAAAAA	A
AAAATCTTACTAA	A
AAAATCTTCTAAA	A
AAAATCTTGAGGA	A
AAAATCTTGTATT	A
AAAATCTTTAGTA	A
AAAATCTTTGGTA	A
AAAATGAAACTAT	A
AAAATGAAATTAG	A
AAAATGAAGAGCA	A
AAAATGAAGATAG	A
AAAATGAAGATGT	A
AAAATGAATTTTA	A
AAAATGACATTTG	A
AAAATGAGAAACA	A
AAAATGATAAAGT	A
AAAATGATAGATG	A
AAAATGATATAGA	A
AAAATGATGCTTT	A
AAAATGCAAAACT	A
AAAATGCTAAAGA	A
AAAATGCTATATA	A
AAAATGCTTAAAA	A
AAAATGGAAATAA	A
AAAATGGAATTTA	A
AAAATGGATCAAA	A
AAAATGGATTTAG	A
AAAATGGTAAAAA	A
AAAATGGTATGAA	A
AAAATGTAACATG	A
AAAATGTAGATTT	A
AAAATGTATAAAT	A
AAAATGTATTGTA	A
AAAATGTCATTAT	A
AAAATGTGAAGTT	A
AAAATGTGTTTAT	A
AAAATGTTTGAAT	A
AAAATGTTTGCAT	A
AAAATGTTTTACC	A
AAAATGTTTTAGG	A
AAAATTAAACCAA	A
AAAATTAAATGAC	A
AAAATTAACCAAT	A
AAAATTAAGAGTA	A
AAAATTAATAAGT	A
AAAATTAATCTAT	A
AAAATTACTTTAT	A
AAAATTAGCAAAT	A
AAAATTATCAATC	A
AAAATTATCCAAA	A
AAAATTATCCTAA	A
AAAATTATGATAC	A
AAAATTATTTATG	A
AAAATTATTTTTG	A
AAAATTCAAATAT	A
AAAATTCATATTA	A
AAAATTCATCAAG	A
AAAATTCATTGTT	A
AAAATTCTAATCA	A
AAAATTCTATGTA	A
AAAATTCTCATTA	A
AAAATTGAAAATT	A
AAAATTGAAATTG	A
AAAATTGAGAATT	A
AAAATTGAGATTA	A
AAAATTGATTTAG	A
AAAATTGTAAAGT	A
AAAATTGTAAATT	A
AAAATTGTATATG	A
AAAATTGTTAGAA	A
AAAATTGTTATTC	A
AAAATTGTTATTT	A
AAAATTTAGATTT	A
AAAATTTAGTTTA	A
AAAATTTATGAAT	A
AAAATTTCTCAAT	A
AAAATTTCTCCAT	A
AAAATTTGGAAAG	A
AAAATTTGGGGAA	A
AAAATTTGTATGT	A
AAAATTTTAATAG	A
AAAATTTTACAAC	A
AAAATTTTGAGTG	A
AAAATTTTGTAGT	A
AAACAAAAAACAT	A
AAACAAAAACTAT	A
AAACAAAACATAA	A
AAACAAAAGAATG	A
AAACAAAAGCATT	A
AAACAAAAGGATG	A
AAACAAAATACAA	A
AAACAAAATCGAT	A
AAACAAAATGCAA	A
AAACAAAATTAAT	A
AAACAAAATTAGA	A
AAACAAACATATG	A
AAACAAACTCAAC	A
AAACAAACTCTTG	A
AAACAAAGATAAG	A
AAACAAAGGGAAA	A
AAACAAAGTAATA	A
AAACAAATCTGTT	A
AAACAAATTCATA	A
AAACAAATTCTAT	A
AAACAACAAAAAG	A
AAACAACAAAAGT	A
AAACAACAAACAG	A
AAACAACAAATCA	A
AAACAACAATATC	A
AAACAACATAAGA	A
AAACAACATGATT	A
AAACAACGAAAAA	A
AAACAACTCTCTT	A
AAACAAGATAAAT	A
AAACAAGATAAGA	A
AAACAAGATAGAG	A
AAACAAGGAGAAG	A
AAACAATAACAAA	A
AAACAATAATAGA	A
AAACAATAATATG	A
AAACAATCAAATG	A
AAACAATCATAAT	A
AAACAATGAATTT	A
AAACAATGTTTTA	A
AAACAATTGAATA	A
AAACAATTGCAAA	A
AAACAATTTGCTT	A
AAACACAACTAGT	A
AAACACAAGAAAA	A
AAACACCATTTTC	A
AAACACTAATATT	A
AAACACTATTATT	A
AAACACTTGAGAA	A
AAACACTTTCTCT	A
AAACAGAAATGAT	A
AAACAGACAAACA	A
AAACAGGGAAAAA	A
AAACAGTAAGAAA	A
AAACATAAAAACC	A
AAACATAAAGAAA	A
AAACATAAGAAAA	A
AAACATACAAAAA	A
AAACATACAGTAT	A
AAACATAGAATTA	A
AAACATATACAAT	A
AAACATATATAGG	A
AAACATATATATG	A
AAACATATGCAAA	A
AAACATATTAAAA	A
AAACATATTAATA	A
AAACATATTCAAC	A
AAACATCAACTAT	A
AAACATCAATGTT	A
AAACATCAATTAT	A
AAACATGCAAAAG	A
AAACATTATTACA	A
AAACATTATTATC	A
AAACATTGAATAA	A
AAACATTGTCAAA	A
AAACATTTACAAG	A
AAACATTTATTAT	A
AAACATTTCAAAC	A
AAACATTTCTTTA	A
AAACATTTGAACT	A
AAACATTTGAAGT	A
AAACATTTGAGAT	A
AAACATTTTAAGA	A
AAACATTTTCTTG	A
AAACCAAAATTAC	A
AAACCAAACAGAA	A
AAACCAAACGAAT	A
AAACCAAAGAACC	A
AAACCAAAGAGTT	A
AAACCAAAGCCAA	A
AAACCAAATGAAA	A
AAACCAAATTCAC	A
AAACCAAGAACAG	A
AAACCAATATAAT	A
AAACCAATATATA	A
AAACCAATTTTAC	A
AAACCACAAATCA	A
AAACCATAACATA	A
AAACCATATTTTA	A
AAACCATCTTTGA	A
AAACCATTATATT	A
AAACCATTATTGA	A
AAACCATTCTTCT	A
AAACCATTTGTAT	A
AAACCCAAAAATT	A
AAACCCAAAATTT	A
AAACCCAAACTAA	A
AAACCCATAAAAA	A
AAACCCTTGAAAA	A
AAACCTAAATTTG	A
AAACCTAAGAAAC	A
AAACCTGCAAAAG	A
AAACCTTCAACTT	A
AAACCTTTTGAAA	A
AAACCTTTTTCCA	A
AAACGAAAAATAA	A
AAACGAATTTAAA	A
AAACGACGTCGTA	A
AAACGAGATTTGA	A
AAACTAAAAAACA	A
AAACTAAAAATAT	A
AAACTAAAAATTC	A
AAACTAAAAGATA	A
AAACTAAACAAGT	A
AAACTAAACAATT	A
AAACTAAAGGAAA	A
AAACTAAGAAAAG	A
AAACTAAGAAAAT	A
AAACTAATAACTA	A
AAACTAATATCAA	A
AAACTAATATGAT	A
AAACTAGTAAATT	A
AAACTATAATCAA	A
AAACTATCATAAA	A
AAACTATCTAAAA	A
AAACTATTTTGAA	A
AAACTATTTTTTC	A
AAACTCAAAAAGT	A
AAACTCGAAAAAA	A
AAACTCTAATCAA	A
AAACTCTATTCTT	A
AAACTCTCAAAAC	A
AAACTCTTCAAGT	A
AAACTCTTCTGTT	A
AAACTCTTTATCA	A
AAACTGAAACATT	A
AAACTGAAACTAA	A
AAACTTAAAAGAC	A
AAACTTAAACTAA	A
AAACTTAACATTT	A
AAACTTAAGAAAT	A
AAACTTAATTTAT	A
AAACTTATATAAA	A
AAACTTATATATT	A
AAACTTATCATAA	A
AAACTTCATAAAC	A
AAACTTCTTATAA	A
AAACTTGAATTTA	A
AAACTTGATTATT	A
AAACTTGGAGATT	A
AAACTTTAAAGCT	A
AAACTTTAAATGA	A
AAACTTTAAATTG	A
AAACTTTACGATT	A
AAACTTTAGCAAA	A
AAACTTTCTAAAA	A
AAACTTTGAATAA	A
AAACTTTTAACAA	A
AAACTTTTAAGTA	A
AAACTTTTATAAA	A
AAACTTTTGATTA	A
AAAGAAAAAATAC	A
AAAGAAAAACATA	A
AAAGAAAAACGTT	A
AAAGAAAAACTTT	A
AAAGAAAAATAAC	A
AAAGAAAACTATA	A
AAAGAAAAGATAA	A
AAAGAAAAGGTAT	A
AAAGAAAATAGTA	A
AAAGAAAATATCA	A
AAAGAAAATGGCA	A
AAAGAAAGAACAT	A
AAAGAAAGATCTC	A
AAAGAAAGGGTAA	A
AAAGAAAGTGAAA	A
AAAGAAATAAAAA	A
AAAGAAATCAAAC	A
AAAGAAATTGAGA	A
AAAGAACAAAGGA	A
AAAGAACAACAAG	A
AAAGAACTCTTGA	A
AAAGAAGAATCAA	A
AAAGAAGAATTGT	A
AAAGAAGATAATT	A
AAAGAAGATCTTT	A
AAAGAAGCAGCAA	A
AAAGAAGCTATTT	A
AAAGAAGCTTCTG	A
AAAGAAGGGAAAT	A
AAAGAAGTATGAA	A
AAAGAAGTTACCA	A
AAAGAAGTTATAT	A
AAAGAAGTTGTGT	A
AAAGAAGTTTTTA	A
AAAGAATAATTCT	A
AAAGAATATTATG	A
AAAGAATCAAATT	A
AAAGAATTTGCAA	A
AAAGACAAAAGGA	A
AAAGACAAAGCTT	A
AAAGACAGAAAGA	A
AAAGACTCTAAAA	A
AAAGAGAAAATCG	A
AAAGAGAAAGGGA	A
AAAGAGATCATGA	A
AAAGAGATGTTTC	A
AAAGAGATTTTAA	A
AAAGAGCTAAAAA	A
AAAGAGGAAACTT	A
AAAGAGTAAGTAA	A
AAAGAGTGAAACT	A
AAAGAGTTTATAA	A
AAAGAGTTTTGGT	A
AAAGAGTTTTTCA	A
AAAGATACAACTT	A
AAAGATACCAAAT	A
AAAGATAGATTCT	A
AAAGATATCTTAA	A
AAAGATATGGAAG	A
AAAGATATGTATA	A
AAAGATATTCATA	A
AAAGATATTTTAA	A
AAAGATCCAATCT	A
AAAGATGACAAAG	A
AAAGATTAACATA	A
AAAGATTATGAAC	A
AAAGATTCTTCCT	A
AAAGATTGAAGAG	A
AAAGATTGAAGAT	A
AAAGATTGCAATT	A
AAAGATTTGGTCT	A
AAAGATTTTAAAT	A
AAAGATTTTATGT	A
AAAGATTTTCATT	A
AAAGATTTTCTTA	A
AAAGATTTTTAAC	A
AAAGCAAAAAAAG	A
AAAGCAAAAAGAG	A
AAAGCAAAAGATT	A
AAAGCAAAATAAA	A
AAAGCAAAATCAT	A
AAAGCAAATGATT	A
AAAGCTAAAAATA	A
AAAGCTAAAAATT	A
AAAGCTTAATTAA	A
AAAGCTTATAATA	A
AAAGCTTTAACAA	A
AAAGCTTTTGGAT	A
AAAGCTTTTTTAC	A
AAAGGAAAAGAGG	A
AAAGGAAACATAT	A
AAAGGAAAGTTTG	A
AAAGGAAATTGAA	A
AAAGGAAGAAACA	A
AAAGGAAGAATTA	A
AAAGGAGGAAAGA	A
AAAGGATTTTATT	A
AAAGGTAAAGAAA	A
AAAGGTAGAAAAT	A
AAAGGTATAAAAT	A
AAAGGTATTAAAA	A
AAAGGTCAAATTT	A
AAAGGTTATTTTA	A
AAAGGTTTGTGTA	A
AAAGGTTTTAGCT	A
AAAGGTTTTTAAA	A
AAAGTAAAACTAT	A
AAAGTAAACAATC	A
AAAGTAAACTTAT	A
AAAGTAATTACAA	A
AAAGTACAAAAGT	A
AAAGTAGAAGAAA	A
AAAGTAGATTTTA	A
AAAGTATAATATT	A
AAAGTATAGAAGA	A
AAAGTATATATAT	A
AAAGTATTTAAAA	A
AAAGTCAACGAAA	A
AAAGTCTTCTTCT	A
AAAGTGAAAAGTG	A
AAAGTGAAAGGAG	A
AAAGTGAAGGAGA	A
AAAGTGCAAAAGA	A
AAAGTGTCATCAT	A
AAAGTGTTAAAAA	A
AAAGTTAATAAGA	A
AAAGTTACCAAAA	A
AAAGTTAGTAAAA	A
AAAGTTATAAAGT	A
AAAGTTATATATC	A
AAAGTTATATTTA	A
AAAGTTCAGATTT	A
AAAGTTGAAATTA	A
AAAGTTGAATCAT	A
AAAGTTGATTACA	A
AAAGTTGATTTTC	A
AAAGTTGTAGAAA	A
AAAGTTGTTAATT	A
AAAGTTGTTATTT	A
AAAGTTGTTGATT	A
AAAGTTTAAATGT	A
AAAGTTTAAGAAT	A
AAAGTTTACTAAA	A
AAAGTTTATTATT	A
AAAGTTTCAAACT	A
AAAGTTTGAACCA	A
AAAGTTTGGAAGA	A
AAAGTTTTAAGCA	A
AAAGTTTTATCTT	A
AAAGTTTTTAACA	A
AAATAAAAAAGTG	A
AAATAAAACACAC	A
AAATAAAACATTC	A
AAATAAAACTAAT	A
AAATAAAATGGAT	A
AAATAAAATGTCA	A
AAATAAACATTGT	A
AAATAAACTTCAT	A
AAATAAAGAAAAT	A
AAATAAAGAAAGT	A
AAATAAAGAGACT	A
AAATAAAGATTCA	A
AAATAAAGCATAA	A
AAATAAAGGTAAA	A
AAATAAAGTCAAT	A
AAATAAAGTTTCA	A
AAATAAATAACAG	A
AAATAAATATATA	A
AAATAAATATATG	A
AAATAAATATCTG	A
AAATAAATATTAG	A
AAATAAATGAATG	A
AAATAAATGAGAC	A
AAATAAATGATAT	A
AAATAACAAAATA	A
AAATAACAAATTG	A
AAATAACAATGTA	A
AAATAACATAGAA	A
AAATAAGAAGATA	A
AAATAAGAATTTG	A
AAATAAGTATTAT	A
AAATAATAACATG	A
AAATAATAAGATG	A
AAATAATAATCTA	A
AAATAATGAAATA	A
AAATAATTATGAG	A
AAATAATTATTAT	A
AAATAATTTATTC	A
AAATAATTTCCAA	A
AAATAATTTTATA	A
AAATACAAAGAAT	A
AAATACAAAGCAA	A
AAATACAAATAGA	A
AAATACAACAATA	A
AAATACAACTAAA	A
AAATACAAGATAA	A
AAATACATATTTA	A
AAATACGAAAACA	A
AAATACTAAACTA	A
AAATACTAGTAGT	A
AAATACTTCAATT	A
AAATACTTTTACA	A
AAATAGACAAAAA	A
AAATAGACAAATA	A
AAATAGAGAAAAA	A
AAATAGAGATAAT	A
AAATAGATATAAA	A
AAATAGTATACAA	A
AAATAGTATTTTG	A
AAATAGTTGTTGA	A
AAATAGTTTTATG	A
AAATAGTTTTGTA	A
AAATATAAAAGTC	A
AAATATACAACAA	A
AAATATACTTTTG	A
AAATATAGAAACT	A
AAATATAGATAGA	A
AAATATATAAAGC	A
AAATATATAAGTA	A
AAATATATCATGT	A
AAATATATCTCAA	A
AAATATATGTATC	A
AAATATATTAACC	A
AAATATATTCATA	A
AAATATCAATCTC	A
AAATATCAATTGA	A
AAATATGAATTAT	A
AAATATGAATTCT	A
AAATATGATTTGT	A
AAATATGGGATTT	A
AAATATGTGTTTA	A
AAATATGTTTAGA	A
AAATATTAAAAAC	A
AAATATTAAAAGC	A
AAATATTAACAAT	A
AAATATTACATGT	A
AAATATTACGAAA	A
AAATATTAGATTT	A
AAATATTATCATT	A
AAATATTATTGGA	A
AAATATTCAAATC	A
AAATATTCATAAA	A
AAATATTCATTAA	A
AAATATTGATTTA	A
AAATATTGCTAAA	A
AAATATTTACAAT	A
AAATATTTCTTCA	A
AAATATTTGTCAT	A
AAATATTTTGGTC	A
AAATCAAACAAAA	A
AAATCAAACCATT	A
AAATCAAAGAAAG	A
AAATCAAAGAAAT	A
AAATCAAAGACAA	A
AAATCAAATAACT	A
AAATCAAATACTT	A
AAATCAAATTTTA	A
AAATCAACAATAT	A
AAATCAACTTTAG	A
AAATCAAGAATCT	A
AAATCAAGAGATG	A
AAATCAATACACA	A
AAATCAATATGAT	A
AAATCAATTAGTA	A
AAATCACAATTAT	A
AAATCAGACAAAT	A
AAATCAGATAAAA	A
AAATCATAAATAT	A
AAATCATCAAATG	A
AAATCATGACAAT	A
AAATCATGTTGAA	A
AAATCATTGTTAT	A
AAATCATTTACCT	A
AAATCATTTTACT	A
AAATCCAAACAAG	A
AAATCCAACATTG	A
AAATCCATAAAAA	A
AAATCCATTTCTT	A
AAATCCTAAAAAC	A
AAATCCTAGATAT	A
AAATCCTTTAAAA	A
AAATCGAAAATTC	A
AAATCGAATCTAA	A
AAATCGATTTTGA	A
AAATCGTAAAGTT	A
AAATCGTAAATTT	A
AAATCGTTAATTT	A
AAATCTAAACCTA	A
AAATCTAGTAATA	A
AAATCTATAACTA	A
AAATCTATATCAT	A
AAATCTCAAAAGA	A
AAATCTCATATCT	A
AAATCTCTAAATA	A
AAATCTCTATCAA	A
AAATCTCTATTAA	A
AAATCTCTTGTTA	A
AAATCTGTAAGAA	A
AAATCTTACATAA	A
AAATCTTCTCCAT	A
AAATCTTCTTCAA	A
AAATCTTTAGTAA	A
AAATCTTTATTAG	A
AAATCTTTCACTT	A
AAATCTTTCTCCT	A
AAATCTTTGTCTT	A
AAATCTTTTTTGT	A
AAATGAAAAAACT	A
AAATGAAAAATTT	A
AAATGAAAATAAA	A
AAATGAAAATCGA	A
AAATGAAACTACA	A
AAATGAAACTATA	A
AAATGAAATAATG	A
AAATGAAATAGAG	A
AAATGAACTTAAA	A
AAATGAAGCATTT	A
AAATGAAGTTAAT	A
AAATGAATCATCA	A
AAATGAATGATGA	A
AAATGACATTTGA	A
AAATGAGACAAAT	A
AAATGAGAGATAT	A
AAATGAGTTAATA	A
AAATGATAGATGA	A
AAATGATATGTAT	A
AAATGATATTTAC	A
AAATGATGATAAT	A
AAATGATTATTGT	A
AAATGATTTAAGA	A
AAATGATTTTATA	A
AAATGCAAAACTA	A
AAATGCCAAATAC	A
AAATGGAAGTGAA	A
AAATGGTTTGTTG	A
AAATGTAAATTAT	A
AAATGTAGAAATA	A
AAATGTATAATAT	A
AAATGTATGAATT	A
AAATGTATTAATT	A
AAATGTATTGTAT	A
AAATGTCATAAAA	A
AAATGTGAAATAA	A
AAATGTGAAGAGA	A
AAATGTTAATAAA	A
AAATGTTATAGTT	A
AAATGTTGTTTGT	A
AAATGTTTAGGAA	A
AAATGTTTGAATA	A
AAATGTTTGAGAT	A
AAATGTTTTGGAA	A
AAATTAAAAATAA	A
AAATTAAAACTAA	A
AAATTAAAAGTTA	A
AAATTAAATATAC	A
AAATTAACAACAA	A
AAATTAACAACCA	A
AAATTAACTATAA	A
AAATTAAGTTGTT	A
AAATTAATCTATT	A
AAATTACACATAT	A
AAATTACCTAAAA	A
AAATTACTAAAAT	A
AAATTACTCTAAA	A
AAATTACTCTTAA	A
AAATTAGAAATAG	A
AAATTAGATGATA	A
AAATTAGGAGAAA	A
AAATTAGTCTAAA	A
AAATTAGTTTTCT	A
AAATTATAATTTA	A
AAATTATAATTTG	A
AAATTATACTAAA	A
AAATTATATATTA	A
AAATTATATGCAA	A
AAATTATATTGTT	A
AAATTATCAATTT	A
AAATTATCATCAT	A
AAATTATCCTAAA	A
AAATTATGATATG	A
AAATTATTAACAT	A
AAATTATTTAAAG	A
AAATTATTTTTGG	A
AAATTCAAAAACT	A
AAATTCAAAAGAT	A
AAATTCAAAGGTA	A
AAATTCAAGTTTA	A
AAATTCAGAGAAT	A
AAATTCATAAGAT	A
AAATTCATCAAGA	A
AAATTCATGAAAG	A
AAATTCATTCAAT	A
AAATTCATTCATT	A
AAATTCATTTATA	A
AAATTCGAAAAAA	A
AAATTCGATTCAA	A
AAATTCTACAATA	A
AAATTCTCATTAA	A
AAATTCTTAAGAT	A
AAATTCTTCAATC	A
AAATTCTTTTAAA	A
AAATTGAAAAAGA	A
AAATTGAATCGAA	A
AAATTGACAACAA	A
AAATTGATAAAAG	A
AAATTGATTAATG	A
AAATTGTAAATTA	A
AAATTGTAAGAAT	A
AAATTGTAATAAT	A
AAATTGTATATGT	A
AAATTGTATTACA	A
AAATTGTATTGAT	A
AAATTGTATTGTA	A
AAATTGTGAAAAC	A
AAATTGTTAGAAA	A
AAATTGTTGATAT	A
AAATTGTTGGAGA	A
AAATTTAAAGCTT	A
AAATTTAAAGTTG	A
AAATTTAATTCTT	A
AAATTTACATAAA	A
AAATTTATCATCT	A
AAATTTATGTACA	A
AAATTTATTATAA	A
AAATTTATTTAGG	A
AAATTTATTTGGT	A
AAATTTATTTTCG	A
AAATTTCAACAAT	A
AAATTTCCTAAAA	A
AAATTTCGGAAAA	A
AAATTTGAAACTC	A
AAATTTGAAACTG	A
AAATTTGAAGGAG	A
AAATTTGATCTCA	A
AAATTTGATTATT	A
AAATTTGGAACAA	A
AAATTTGGAAGAA	A
AAATTTGTAATCA	A
AAATTTGTATGTG	A
AAATTTGTTAAAT	A
AAATTTGTTAGAT	A
AAATTTGTTGGTG	A
AAATTTGTTTTCT	A
AAATTTTAATCAT	A
AAATTTTACATGT	A
AAATTTTATATCT	A
AAATTTTATGTTA	A
AAATTTTCAGTCT	A
AAATTTTGAATCT	A
AAATTTTGGAATC	A
AAATTTTTAAGAT	A
AAATTTTTCTATT	A
AAATTTTTGAAAC	A
AAATTTTTGGATA	A
AAATTTTTTATGA	A
AAATTTTTTGAAA	A
AAATTTTTTGATT	A
AAATTTTTTGTAT	A
AACAAAAAACTAG	A
AACAAAAAGTTTC	A
AACAAAAATAGTC	A
AACAAAAATCACA	A
AACAAAACAAAGA	A
AACAAAACAACTC	A
AACAAAACATCAG	A
AACAAAACCAACA	A
AACAAAACCTTGT	A
AACAAAAGAATGT	A
AACAAAAGTCAAT	A
AACAAAATAATTC	A
AACAAAATATTCA	A
AACAAAATCTTTA	A
AACAAAATTATTC	A
AACAAACACATCT	A
AACAAACAGAACA	A
AACAAACATAATT	A
AACAAACATATCT	A
AACAAAGACTTCA	A
AACAAAGAGACTT	A
AACAAAGCAAAGT	A
AACAAAGGGAAAA	A
AACAAAGTAATCA	A
AACAAAGTATATA	A
AACAAAGTCAAAG	A
AACAAAGTCTTTG	A
AACAAAGTTTTAA	A
AACAAATAATATA	A
AACAAATAGAGAT	A
AACAAATATGTGA	A
AACAAATCTATAA	A
AACAAATGAATTG	A
AACAAATTATAAT	A
AACAAATTATTTG	A
AACAAATTCATAT	A
AACAAATTTCTTG	A
AACAACAAAAACC	A
AACAACAAATATA	A
AACAACAAATTAT	A
AACAACAAGATTG	A
AACAACAGAGAAT	A
AACAACATCAAAT	A
AACAACATTTATT	A
AACAACTCTCCAA	A
AACAACTTCACCT	A
AACAACTTTTTCT	A
AACAAGAAATTGT	A
AACAAGAACATTG	A
AACAAGAAGACAC	A
AACAAGAAGAGAT	A
AACAAGAAGCAAA	A
AACAAGAGAGACA	A
AACAAGATTTACA	A
AACAAGCTTTTGA	A
AACAAGTATTAAA	A
AACAAGTATTTAT	A
AACAAGTTTTGAG	A
AACAATAAAAACA	A
AACAATAGTAAAA	A
AACAATATCATTA	A
AACAATATCTCAA	A
AACAATATCTTCA	A
AACAATCAAATGT	A
AACAATCACCAAA	A
AACAATGAAGAGA	A
AACAATGCAACAA	A
AACAATGGTGAAA	A
AACAATGTAAAAA	A
AACAATGTTAAAA	A
AACAATGTTTATT	A
AACAATTAGAAAT	A
AACAATTCAAAGT	A
AACAATTGCAAAA	A
AACAATTTTATTA	A
AACACAAATTATA	A
AACACAACAAGAA	A
AACACAACAGAAA	A
AACACAAGAATCA	A
AACACAAGAGATT	A
AACACAATCAATC	A
AACACAATTTTTG	A
AACACACAAAAAG	A
AACACTAAAAAAT	A
AACACTTAAAAAA	A
AACACTTTTTCTT	A
AACAGAAATAAAT	A
AACAGATTTATAT	A
AACAGTAAAATAT	A
AACATAAAAATAG	A
AACATAAAACAAC	A
AACATAAAACCAA	A
AACATAAAATATT	A
AACATAAAATTTG	A
AACATAAGAAATC	A
AACATAATTGAAA	A
AACATACATAATA	A
AACATACCTTTTC	A
AACATACTAAAAA	A
AACATAGAAGAAA	A
AACATATAAAAAA	A
AACATATACATAT	A
AACATATATGTCA	A
AACATATCAAATT	A
AACATATGATGAT	A
AACATATGTAATT	A
AACATATTTTAAT	A
AACATCAAAGGAA	A
AACATCAATTATA	A
AACATCACCAAAA	A
AACATCACCACCA	A
AACATCACTTATT	A
AACATCATAAACA	A
AACATGAACAACA	A
AACATGATAAAAG	A
AACATGATGATAT	A
AACATGATTTTCT	A
AACATGTATGTAT	A
AACATGTATTTTC	A
AACATGTCTTTTA	A
AACATGTTACATG	A
AACATGTTGTTGT	A
AACATGTTTTTAA	A
AACATTAAACTAA	A
AACATTACAAAAC	A
AACATTATAAGAT	A
AACATTATAATCA	A
AACATTATTTTAC	A
AACATTATTTTGT	A
AACATTCTTCAAA	A
AACATTGTTGAAT	A
AACATTTATGTAT	A
AACATTTCAAACA	A
AACATTTCAAAGA	A
AACATTTGTTTCA	A
AACATTTTAAATT	A
AACATTTTAACAT	A
AACATTTTCAACA	A
AACATTTTTGGAA	A
AACATTTTTGTTA	A
AACCAAAAAAAGA	A
AACCAAAAAATTC	A
AACCAAAAATAAC	A
AACCAAAAGAATT	A
AACCAAAATATAC	A
AACCAAAATGATA	A
AACCAAACCATTA	A
AACCAAACTTTGA	A
AACCAAAGAATAA	A
AACCAAATAAAAT	A
AACCAAATCCTCT	A
AACCAACAAGAAA	A
AACCAAGAAAGAT	A
AACCAATAAAATT	A
AACCAATATGTAT	A
AACCAATCAAATT	A
AACCAATTCAATC	A
AACCACAAATCAA	A
AACCACCACCTCC	A
AACCATAAATATA	A
AACCATATATATT	A
AACCATATTAAAA	A
AACCATTACCAAA	A
AACCATTTTGAAG	A
AACCATTTTGTTC	A
AACCCAACCCAAA	A
AACCTCTTGAATT	A
AACCTGGAAAAAA	A
AACCTTGAAGAAG	A
AACCTTTTATCAA	A
AACGAAAAAAGAA	A
AACGAAATTTTAA	A
AACGACGTCGTAG	A
AACGAGAAATAAA	A
AACGTTTTTAATT	A
AACGTTTTTTTAA	A
AACTAAAAACAGT	A
AACTAAAAATAAG	A
AACTAAAACTAAT	A
AACTAAAATGGAA	A
AACTAAAATTATA	A
AACTAAACAAACA	A
AACTAAACAAAGA	A
AACTAAATAAAGT	A
AACTAAATAATCA	A
AACTAAATCAAAA	A
AACTAAATTTATT	A
AACTAAATTTTTA	A
AACTAAGAAAAAG	A
AACTAATATTATA	A
AACTAATATTTAT	A
AACTAATCTTCAT	A
AACTAATTAAACA	A
AACTAATTTTTGT	A
AACTACAAAGTAA	A
AACTACAAGTCTA	A
AACTAGAAGAAAC	A
AACTATATAATTG	A
AACTATTGTTTTC	A
AACTATTTTCTTA	A
AACTATTTTTCAA	A
AACTCAAAATTTA	A
AACTCAAGAAACT	A
AACTCATTTCATA	A
AACTCTTTCTTTA	A
AACTGAAATATTA	A
AACTGAACCGAAC	A
AACTGAAGAAAGA	A
AACTGAATAAAAT	A
AACTGAATTTATT	A
AACTGATTCAAAA	A
AACTTAAAATTAT	A
AACTTAAACTAAT	A
AACTTAAATTAAA	A
AACTTAACAAAAC	A
AACTTAACAAATC	A
AACTTAATAAAAT	A
AACTTAATGAACT	A
AACTTATATATTA	A
AACTTATGATATT	A
AACTTCAAAACAA	A
AACTTCAAAAGTT	A
AACTTCAGAAAAA	A
AACTTCAGAATCT	A
AACTTCATATATA	A
AACTTCTTCATGT	A
AACTTGAAAAGAA	A
AACTTGAATTTAA	A
AACTTGAGAAAAT	A
AACTTGATTATAA	A
AACTTGTTTCTTC	A
AACTTTAAAACCC	A
AACTTTAAAATAA	A
AACTTTAATAATT	A
AACTTTAATTTGA	A
AACTTTAGAGAAA	A
AACTTTATGTTAA	A
AACTTTATTAACT	A
AACTTTCTTTTAT	A
AACTTTGAAAAAA	A
AACTTTGAAGAAG	A
AACTTTGTATTTC	A
AACTTTTAAGCAA	A
AACTTTTATAAAT	A
AACTTTTCAATCT	A
AACTTTTCATTCA	A
AACTTTTTATTCA	A
AACTTTTTGTATG	A
AACTTTTTTGTAA	A
AAGAAAAAACTTA	A
AAGAAAAAAGGAG	A
AAGAAAAAATCTA	A
AAGAAAAACTTCT	A
AAGAAAAAGTAAG	A
AAGAAAAAGTCTC	A
AAGAAAAATAACT	A
AAGAAAAATAATT	A
AAGAAAAATCTGT	A
AAGAAAACAAACT	A
AAGAAAACAAATT	A
AAGAAAACACAAC	A
AAGAAAACGAGGA	A
AAGAAAACTATGA	A
AAGAAAAGATCAT	A
AAGAAAAGATTTA	A
AAGAAAAGCCCAT	A
AAGAAAAGGTAAG	A
AAGAAAAGTAACT	A
AAGAAAATGCATT	A
AAGAAAATGGAAG	A
AAGAAAATGTTGT	A
AAGAAACAACTCT	A
AAGAAACCCTAGA	A
AAGAAACTAATCT	A
AAGAAACTCTTTA	A
AAGAAACTTACAG	A
AAGAAACTTCTCC	A
AAGAAACTTTACT	A
AAGAAAGAACATA	A
AAGAAAGAGAGTG	A
AAGAAAGATACAT	A
AAGAAAGGTGAGA	A
AAGAAAGTTGTTA	A
AAGAAATACATCA	A
AAGAAATCATAAA	A
AAGAAATGGAGAT	A
AAGAAATGGTTAT	A
AAGAAATGTGAAT	A
AAGAAATTATGAG	A
AAGAAATTGAACA	A
AAGAAATTGCAAA	A
AAGAAATTGTTTC	A
AAGAACACAACCA	A
AAGAACACTAACA	A
AAGAACATTATCA	A
AAGAACTTGAGAA	A
AAGAAGAAAACGC	A
AAGAAGAAAGTGA	A
AAGAAGAAATGTC	A
AAGAAGAACACAA	A
AAGAAGAAGACTA	A
AAGAAGAAGCTCA	A
AAGAAGAAGGCTA	A
AAGAAGAATCAAG	A
AAGAAGACAAATA	A
AAGAAGACAGAAT	A
AAGAAGACGAAGT	A
AAGAAGACGAATC	A
AAGAAGACTAAGA	A
AAGAAGAGAATGT	A
AAGAAGAGAGTGA	A
AAGAAGAGATGGT	A
AAGAAGAGATTAG	A
AAGAAGAGTTATT	A
AAGAAGAGTTTAT	A
AAGAAGATAACTT	A
AAGAAGATAATAG	A
AAGAAGATACAAT	A
AAGAAGATGATTC	A
AAGAAGATGTTTG	A
AAGAAGCAGAGAG	A
AAGAAGCTGGAAT	A
AAGAAGGGAGAAG	A
AAGAAGTGAACAA	A
AAGAAGTTTGAGT	A
AAGAATAAAAGAC	A
AAGAATAAATTAT	A
AAGAATAACAATG	A
AAGAATAAGAAAA	A
AAGAATAATAAAC	A
AAGAATCAAGATA	A
AAGAATCATCAAT	A
AAGAATCCAACAA	A
AAGAATGTTGATT	A
AAGAATTCAACTT	A
AAGAATTTAAAAT	A
AAGACAAAAGCAA	A
AAGACAAAGATTG	A
AAGACAATAAACA	A
AAGACAATAATAT	A
AAGACAATTATAT	A
AAGACAATTTAAA	A
AAGACAGAAAATG	A
AAGACAGTGAAGA	A
AAGACATATTTTA	A
AAGACATGAAAAA	A
AAGACATTAGACA	A
AAGACATTTTAAA	A
AAGACCAAATTAT	A
AAGACTAAACAAA	A
AAGACTCTAAAAA	A
AAGAGAAAATAAC	A
AAGAGAAACCAAA	A
AAGAGAAAGATAT	A
AAGAGAACAAGTA	A
AAGAGAAGAAGCA	A
AAGAGAAGAAGTA	A
AAGAGAAGAATGA	A
AAGAGAAGAGAAT	A
AAGAGAAGATTAT	A
AAGAGAAGTTCAA	A
AAGAGACAGAGAA	A
AAGAGAGAATCAA	A
AAGAGAGACGATG	A
AAGAGAGGATTTG	A
AAGAGAGGCAGAG	A
AAGAGATAATAAT	A
AAGAGATCTTTTC	A
AAGAGATGAAAGA	A
AAGAGATGAAGAA	A
AAGAGATTTAAAT	A
AAGAGCAGAAGAA	A
AAGAGGAAGTTGA	A
AAGAGTTTAGAAG	A
AAGAGTTTATAAA	A
AAGAGTTTCTTTG	A
AAGATAAAACAAA	A
AAGATAAGAAAGT	A
AAGATAATTGAAA	A
AAGATAATTTAAT	A
AAGATACAAATAA	A
AAGATACAAATAT	A
AAGATACATATAT	A
AAGATAGCAAAAA	A
AAGATATCATTAA	A
AAGATATCTTAAA	A
AAGATATGAACAT	A
AAGATATTAGATA	A
AAGATATTCTAAT	A
AAGATATTTATGT	A
AAGATATTTTTTG	A
AAGATCATTAATT	A
AAGATCTTTAAAA	A
AAGATGAAAACAC	A
AAGATGAAGACAA	A
AAGATGAAGATAA	A
AAGATGACGACTC	A
AAGATGATAATGT	A
AAGATGATTTTGA	A
AAGATGTTATAAA	A
AAGATGTTTTTTG	A
AAGATTATAAAGT	A
AAGATTATTGAAA	A
AAGATTATTTTTG	A
AAGATTCTGAATT	A
AAGATTCTGGAAA	A
AAGATTCTTCCTT	A
AAGATTGAAAAAC	A
AAGATTGAAAGAA	A
AAGATTGAGAGAT	A
AAGATTGATGTTA	A
AAGATTTAATTTC	A
AAGATTTATAAAT	A
AAGATTTTCAACA	A
AAGATTTTGCATA	A
AAGATTTTTAAAA	A
AAGATTTTTTAAG	A
AAGCAAAACACAA	A
AAGCAAAAGTAAT	A
AAGCAAATATCAA	A
AAGCAAGAGTTTG	A
AAGCAGAAGATTG	A
AAGCAGAGAAGCT	A
AAGCATTTTTTAT	A
AAGCGAAAGAGAA	A
AAGCTAAAATAGT	A
AAGCTAATGATGA	A
AAGCTCAAGCAAA	A
AAGCTCCGGTGAA	A
AAGCTTACAAAAT	A
AAGCTTCAACAAC	A
AAGCTTCACAAAA	A
AAGCTTTATATAA	A
AAGCTTTTGTAAT	A
AAGCTTTTTCTTA	A
AAGGAAAACCCAA	A
AAGGAAAAGATGT	A
AAGGAAAATAAAT	A
AAGGAAAATTAGT	A
AAGGAAAATTTAA	A
AAGGAAACAAGAG	A
AAGGAAACATATA	A
AAGGAAAGAAAGA	A
AAGGAAAGAGAGT	A
AAGGAAATAAATA	A
AAGGAACAAAACC	A
AAGGAAGAAGCAT	A
AAGGAAGAGAAGT	A
AAGGAAGAGCAAA	A
AAGGAAGATATAT	A
AAGGAAGATCAAA	A
AAGGAATAAAGAA	A
AAGGAATAATAAA	A
AAGGAATCAAAGA	A
AAGGACAAATATA	A
AAGGACAAGAAGA	A
AAGGAGATATATA	A
AAGGAGATGAATT	A
AAGGATCAAGAAA	A
AAGGATTTTCAAA	A
AAGGCAAAGAAAA	A
AAGGTAAAGAAAG	A
AAGGTGAAGAAAA	A
AAGGTGATGAAGA	A
AAGGTTTATGATT	A
AAGGTTTTCAAAA	A
AAGTAAAAAAACA	A
AAGTAAAAAGCAA	A
AAGTAAAATGATA	A
AAGTAAAGAAGAA	A
AAGTAAAGTTTAA	A
AAGTAACAAGTAA	A
AAGTAAGAATTTA	A
AAGTAATTAATTA	A
AAGTAGAAAAAGT	A
AAGTAGAAACAGA	A
AAGTAGAAGAGAA	A
AAGTATAGAAAAA	A
AAGTATATTATAA	A
AAGTATTAATATT	A
AAGTATTATTAAA	A
AAGTATTTAAAAT	A
AAGTATTTTAAAT	A
AAGTATTTTTTCT	A
AAGTCACAAAAAA	A
AAGTCTTTTCTGT	A
AAGTGAAATATAT	A
AAGTGAAGAAGGA	A
AAGTGATAAAGAA	A
AAGTGTTGACTAC	A
AAGTGTTTGAAGA	A
AAGTGTTTTTTTC	A
AAGTTAAAAATAT	A
AAGTTAATAATTG	A
AAGTTAATTTAAT	A
AAGTTAGAAAATT	A
AAGTTATATAAAC	A
AAGTTATATCATT	A
AAGTTATATTTAT	A
AAGTTCATGAAAA	A
AAGTTCCAAACTT	A
AAGTTCTTTTGAT	A
AAGTTGAAATGAA	A
AAGTTGATAAGCT	A
AAGTTGTAACCAA	A
AAGTTGTGTATAT	A
AAGTTTATAGAAA	A
AAGTTTATTAAAA	A
AAGTTTATTTCAT	A
AAGTTTCAAAGAA	A
AAGTTTCAATTAT	A
AAGTTTCACAATT	A
AAGTTTTGTTTAC	A
AAGTTTTTATTTC	A
AAGTTTTTCTTTA	A
AAGTTTTTGGTTG	A
AAGTTTTTTATTG	A
AAGTTTTTTGATA	A
AAGTTTTTTGATT	A
AATAAAAAAACAA	A
AATAAAAAACTCA	A
AATAAAAAAGTGA	A
AATAAAAACAAGT	A
AATAAAAAGACAA	A
AATAAAAAGGAAG	A
AATAAAAATAAAT	A
AATAAAAATCAAG	A
AATAAAAATTTAG	A
AATAAAAATTTCT	A
AATAAAACAAAGC	A
AATAAAACACACT	A
AATAAAAGATCAA	A
AATAAAAGTTCTG	A
AATAAAATCATTG	A
AATAAAATTGTTA	A
AATAAAATTTGCT	A
AATAAACCCATAA	A
AATAAACTCAACT	A
AATAAACTTACAA	A
AATAAAGAAAGGA	A
AATAAAGAAAGTA	A
AATAAAGAAATTA	A
AATAAAGATACAT	A
AATAAAGATTTTA	A
AATAAAGGAAAAG	A
AATAAAGGTAAAA	A
AATAAAGTTACAT	A
AATAAATAAGAAA	A
AATAAATACATGT	A
AATAAATATATCT	A
AATAAATATATGG	A
AATAAATATTTTA	A
AATAAATCTAAAA	A
AATAAATGACTAA	A
AATAAATTATGAT	A
AATAAATTTAAAC	A
AATAAATTTAATG	A
AATAAATTTGAAA	A
AATAACAAAATAA	A
AATAACAAATATG	A
AATAACAAATTAC	A
AATAACAAATTGT	A
AATAACAACAAAT	A
AATAACAAGAAAC	A
AATAACAAGATAA	A
AATAACAAGTAAT	A
AATAACAATGAAT	A
AATAACAATGGAT	A
AATAACAATTTTA	A
AATAACATAAAAT	A
AATAACATAACCA	A
AATAACATTAAAT	A
AATAACATTTAAA	A
AATAACCAAAACA	A
AATAACCATTTTA	A
AATAACTTTGAAA	A
AATAAGAAAATTA	A
AATAAGAATATGA	A
AATAAGAGTTTAA	A
AATAAGTAAATAA	A
AATAAGTTAAAAC	A
AATAATAAACAAT	A
AATAATAAACATA	A
AATAATAACATAA	A
AATAATAATAAAC	A
AATAATAATGGGA	A
AATAATATAAATT	A
AATAATATATTTC	A
AATAATATGGTAT	A
AATAATATTGGAA	A
AATAATCACCAAA	A
AATAATCAGAGAA	A
AATAATCCAAATT	A
AATAATCTTCTTC	A
AATAATGAAACCA	A
AATAATGAAAGCA	A
AATAATGAGAATT	A
AATAATGATGAAG	A
AATAATGTTTAAT	A
AATAATTATAAGA	A
AATAATTATGAGT	A
AATAATTATTATC	A
AATAATTCATGAA	A
AATAATTCTAATT	A
AATAATTGTAAGA	A
AATAATTGTGTTG	A
AATAATTGTTAAT	A
AATAATTTAAATC	A
AATAATTTGTTTA	A
AATAATTTTAAGT	A
AATAATTTTGTAT	A
AATAATTTTGTTG	A
AATAATTTTTCAG	A
AATACAAAACTAA	A
AATACAAACAATA	A
AATACAACAATAA	A
AATACATTACATA	A
AATACCAAATCCA	A
AATACCAAATTTC	A
AATACTAGTAATA	A
AATACTTAATACT	A
AATACTTCAAAAC	A
AATACTTTTGTTA	A
AATAGAAAAAGAA	A
AATAGAAAACAAA	A
AATAGAAAACATT	A
AATAGAAGAGAAA	A
AATAGAATTTAAA	A
AATAGAGAAGCAA	A
AATAGATATAAAA	A
AATAGATATATAT	A
AATAGATGATATA	A
AATAGATTAGAAA	A
AATAGCAAAATAT	A
AATAGTAAAAGAT	A
AATAGTAAAATTG	A
AATAGTAAGAACA	A
AATAGTAATATAC	A
AATAGTTAGAAAA	A
AATAGTTGAAAAT	A
AATAGTTGAAATT	A
AATAGTTTAAAAA	A
AATATAAACCCTA	A
AATATAAATCACA	A
AATATAACTAATT	A
AATATAAGTTTTC	A
AATATAATACATG	A
AATATAATCTAAT	A
AATATAATTACTA	A
AATATAATTTATA	A
AATATACCAAACA	A
AATATAGATAGAT	A
AATATATAAACTC	A
AATATATAAACTG	A
AATATATAAATTC	A
AATATATAATGAC	A
AATATATAGTAAT	A
AATATATATAACC	A
AATATATATCTCA	A
AATATATCCAAAA	A
AATATATGAATGT	A
AATATATGATTGC	A
AATATATTAACCA	A
AATATATTCAAGA	A
AATATCAATAATG	A
AATATCAATCCAA	A
AATATCTCCATCT	A
AATATCTTATTAT	A
AATATCTTTTGAT	A
AATATGAAAGAGT	A
AATATGAGTTTGA	A
AATATGATATCAA	A
AATATGATATTAT	A
AATATGATTATGA	A
AATATGCAAAGAA	A
AATATGTATAACA	A
AATATGTATTCTA	A
AATATGTGAAGAA	A
AATATTAAAAAAG	A
AATATTAAAAACA	A
AATATTAAACACT	A
AATATTAAATAAA	A
AATATTAATATCT	A
AATATTAATCATT	A
AATATTACTAAAA	A
AATATTAGTTTCT	A
AATATTATAAACC	A
AATATTATATCAT	A
AATATTATGGAAA	A
AATATTCCAAAAC	A
AATATTGAAAACA	A
AATATTGCAAATA	A
AATATTGGTTAAT	A
AATATTTAAATAG	A
AATATTTAACACA	A
AATATTTATAAGA	A
AATATTTTAATTA	A
AATATTTTCTTAT	A
AATATTTTGAAGT	A
AATATTTTGTAAC	A
AATATTTTTAAGA	A
AATATTTTTGAAT	A
AATATTTTTTTCA	A
AATCAAAAATATC	A
AATCAAAACCAGA	A
AATCAAAATGATG	A
AATCAAAATTCCC	A
AATCAAACAACAT	A
AATCAAACACAAG	A
AATCAAACTTTAT	A
AATCAAAGCTAAA	A
AATCAAATTTTAG	A
AATCAACAAAACA	A
AATCAACAAGCAA	A
AATCAACAATATC	A
AATCAACACACAT	A
AATCAAGAATTGG	A
AATCAAGCAAAAT	A
AATCAAGTTTTGA	A
AATCAATAAATCT	A
AATCAATAATAGT	A
AATCAATATATTA	A
AATCAATCAAGAA	A
AATCAATCATACA	A
AATCAATTAAAAC	A
AATCAATTAAATT	A
AATCAATTACCAA	A
AATCAATTTCTTG	A
AATCACACAAATG	A
AATCACTCTTTTA	A
AATCAGATGATGA	A
AATCAGTTTCAGA	A
AATCAGTTTTAAT	A
AATCATAAAAACT	A
AATCATAAACCAA	A
AATCATAAGAACA	A
AATCATAATCATC	A
AATCATATAGATA	A
AATCATATTATGA	A
AATCATCAACCAA	A
AATCATCATTTAT	A
AATCATCTATGTA	A
AATCATCTCTTCC	A
AATCATCTTCTTG	A
AATCATGAGAAAA	A
AATCATGTTTTCA	A
AATCATTAAATAT	A
AATCATTCAAGGA	A
AATCATTGCAAAT	A
AATCATTTAAAAA	A
AATCATTTTCTTG	A
AATCCAAAAATAA	A
AATCCAAAAATGT	A
AATCCAAATCCAT	A
AATCCAATATATA	A
AATCCAATATTTA	A
AATCCAGAAAAAT	A
AATCCATCTTTAT	A
AATCCCAAAAGAT	A
AATCCTAGATATA	A
AATCCTTTTTAAT	A
AATCGAAATCTGG	A
AATCGATAAAGAA	A
AATCGGAATCGGA	A
AATCTAAACAATT	A
AATCTAAACCATT	A
AATCTAAAGAAAT	A
AATCTAATAAAGA	A
AATCTAGTGAAGA	A
AATCTATATAATT	A
AATCTATATTTGT	A
AATCTATTTGTTA	A
AATCTCAAAGTCT	A
AATCTCAACAAAT	A
AATCTCCTAAAAT	A
AATCTCTATTAAT	A
AATCTCTATTTAA	A
AATCTCTGTTTTA	A
AATCTTATATATA	A
AATCTTCATCTCT	A
AATCTTCCCATCT	A
AATCTTCTCCTCT	A
AATCTTCTTAATA	A
AATCTTCTTCATA	A
AATCTTTATAATA	A
AATCTTTCTTATC	A
AATCTTTGAATAA	A
AATCTTTTAAAAG	A
AATCTTTTTGAGT	A
AATGAAAAACAAA	A
AATGAAAAAGAAG	A
AATGAAAAAGAGG	A
AATGAAAAATTTA	A
AATGAAAACATAT	A
AATGAAAATAAAA	A
AATGAAAATACAT	A
AATGAAAATTTTA	A
AATGAAACAAAGA	A
AATGAAACAGTAA	A
AATGAAACTACAA	A
AATGAAAGAAAAG	A
AATGAAAGAAGTG	A
AATGAAATATGAA	A
AATGAAATGATTG	A
AATGAAATGGATG	A
AATGAAATTTTAA	A
AATGAACAAGAAC	A
AATGAACATAAAC	A
AATGAATTAAACA	A
AATGAATTATAAT	A
AATGAATTTAACA	A
AATGAATTTGTAA	A
AATGACAAAATAT	A
AATGACATTTAAA	A
AATGAGAAAAAAA	A
AATGAGAAAACAT	A
AATGAGTTTCTTA	A
AATGATAAAAATA	A
AATGATATAATTG	A
AATGATATTCAAT	A
AATGATCTTTTTC	A
AATGATGAATAAT	A
AATGATGATCATC	A
AATGATGATGTGT	A
AATGATGATTTGG	A
AATGATTATATAA	A
AATGATTATTTGA	A
AATGATTATTTTG	A
AATGATTCTTTTA	A
AATGATTGATTCT	A
AATGATTTAAAAC	A
AATGATTTTCTTG	A
AATGATTTTTTAG	A
AATGCCAACAAAA	A
AATGGAAGGAGAA	A
AATGGAATCTTCA	A
AATGGATCAAAAA	A
AATGGATGAAAAA	A
AATGGCTTCTTCT	A
AATGGGTTTTGTG	A
AATGGTTAAAAAA	A
AATGGTTTAAATT	A
AATGGTTTGTTTG	A
AATGGTTTTTTTC	A
AATGTAAATCAAA	A
AATGTAATCATAT	A
AATGTAGTCAACA	A
AATGTATAAATCA	A
[truncated: 4,096 more rows]
